# Supplementary material for: Dispersed repeats and inverted repeat expansion drive major plastomic rearrangements in Calliandra haematocephala (Leguminosae: Mimoseae)
Source: Front Plant Sci. 2025 Oct 3;16:1673127. doi: 10.3389/fpls.2025.1673127 (PMC12531236; doi:10.3389/fpls.2025.1673127)
Supplement: Supplementary file 1 [file DataSheet1.zip]

Archive with 18 entries (17 files):
- Assemled_data/
- Assemled_data/Acacia_confusa_PP930266.gb
- Assemled_data/Adenanthera_microspermaNC_034986.gb
- Assemled_data/Albizia_julibrissin_NC_058305.gb
- Assemled_data/Calliandra_haematocephala.gb
- Assemled_data/Cylicodiscus_gabunensis_MZ274089.gb
- Assemled_data/Entada_phaseoloides_NC_073582.gb
- Assemled_data/Faidherbia_albida_NC_035347.gb
- Assemled_data/Inga_leiocalycina_NC_028732.gb
- Assemled_data/Leucaena_leucocephala_PQ181007.gb
- Assemled_data/Mimosa_pudica_NC_042921.gb
- Assemled_data/Pithecellobium_dulce_NC_081484.gb
- Assemled_data/Prosopis_cineraria_NC_049133.gb
- Assemled_data/Samanea_saman_NC_034992.gb
- Assemled_data/Senegalia_catechu_NC_047594.gb
- Assemled_data/Stryphnodendron_adstringens_NC_044627.gb
- Assemled_data/Vachellia_nilotica_subsp._indica_NC_046892.gb
- Assemled_data/Xylia_xylocarpa_NC_057267.gb
