# Supplementary material for: Dispersed repeats and inverted repeat expansion drive major plastomic rearrangements in Calliandra haematocephala (Leguminosae: Mimoseae)
Source: Front Plant Sci. 2025 Oct 3;16:1673127. doi: 10.3389/fpls.2025.1673127 (PMC12531236; doi:10.3389/fpls.2025.1673127)
Supplement: Supplementary file 1 [file DataSheet1.zip › Assemled_data/Acacia_confusa_PP930266.gb]

LOCUS       Acacia_confusa_PP930266      174312 bp    DNA     linear   PLN 08-JUL-2025
DEFINITION  .
ACCESSION   urn.local...k-j4u526r (modified)
KEYWORDS    .
SOURCE      null
  ORGANISM  
            .
FEATURES             Location/Qualifiers
     source          1..174312
                     /organism="Acacia confusa PP930266"
                     /organelle="plastid:chloroplast"
                     /mol_type="genomic DNA"
                     /note="Annotation Method :: PGA-Plastid Genome Annotator"
     tRNA            complement(3..76)
                     /gene="trnH-GUG"
                     /product="tRNA-His"
     gene            complement(3..76)
                     /gene="trnH-GUG"
     CDS             complement(465..1526)
                     /gene="psbA"
                     /codon_start=1
                     /transl_table=11
                     /product="photosystem II protein D1"
     gene            complement(465..1526)
                     /gene="psbA"
     repeat_region   832..1019
     repeat_region   847..1412
     tRNA            join(complement(4409..4445),complement(1805..1839))
                     /gene="trnK-UUU"
                     /product="tRNA-Lys"
     gene            complement(1805..4445)
                     /gene="trnK-UUU"
     CDS             complement(2157..3674)
                     /gene="matK"
                     /codon_start=1
                     /transl_table=11
                     /product="maturase K"
     gene            complement(2157..3674)
                     /gene="matK"
     repeat_region   2664..2964
     repeat_region   4166..4457
     CDS             join(complement(6663..6702),complement(5528..5766))
                     /gene="rps16"
                     /codon_start=1
                     /transl_table=11
                     /product="ribosomal protein S16"
     gene            complement(5528..6702)
                     /gene="rps16"
     tRNA            complement(7391..7462)
                     /gene="trnQ-UUG"
                     /product="tRNA-Gln"
     gene            complement(7391..7462)
                     /gene="trnQ-UUG"
     CDS             8113..8298
                     /gene="psbK"
                     /codon_start=1
                     /transl_table=11
                     /product="photosystem II protein K"
     gene            8113..8298
                     /gene="psbK"
     CDS             8475..8585
                     /gene="psbI"
                     /codon_start=1
                     /transl_table=11
                     /product="photosystem II protein I"
     gene            8475..8585
                     /gene="psbI"
     tRNA            complement(9049..9136)
                     /gene="trnS-GCU"
                     /product="tRNA-Ser"
     gene            complement(9049..9136)
                     /gene="trnS-GCU"
     repeat_region   9559..9913
     repeat_region   9652..9919
     repeat_region   9657..9932
     repeat_region   9665..10163
     repeat_region   9703..9897
     tRNA            join(9740..9762,10482..10529)
                     /gene="trnG-UCC"
                     /product="tRNA-Gly"
     gene            9740..10529
                     /gene="trnG-UCC"
     repeat_region   9783..10051
     tRNA            10698..10769
                     /gene="trnR-UCU"
                     /product="tRNA-Arg"
     gene            10698..10769
                     /gene="trnR-UCU"
     repeat_region   11149..11409
     CDS             complement(11167..12699)
                     /gene="atpA"
                     /codon_start=1
                     /transl_table=11
                     /product="ATP synthase CF1 alpha subunit"
     gene            complement(11167..12699)
                     /gene="atpA"
     repeat_region   11813..12225
     repeat_region   11837..12050
     repeat_region   11872..12052
     repeat_region   12331..12734
     CDS             join(complement(13901..14045),complement(12770..13176))
                     /gene="atpF"
                     /codon_start=1
                     /transl_table=11
                     /product="ATP synthase CF0 subunit I"
     gene            complement(12770..14045)
                     /gene="atpF"
     repeat_region   12933..13438
     repeat_region   13709..14088
     CDS             complement(14666..14911)
                     /gene="atpH"
                     /codon_start=1
                     /transl_table=11
                     /product="ATP synthase CF0 subunit III"
     gene            complement(14666..14911)
                     /gene="atpH"
     CDS             complement(16183..16926)
                     /gene="atpI"
                     /codon_start=1
                     /transl_table=11
                     /product="ATP synthase CF0 subunit IV"
     gene            complement(16183..16926)
                     /gene="atpI"
     repeat_region   16220..16750
     repeat_region   16229..16569
     repeat_region   16280..16724
     repeat_region   16498..16872
     repeat_region   16571..16872
     CDS             complement(17142..17843)
                     /gene="rps2"
                     /codon_start=1
                     /transl_table=11
                     /product="ribosomal protein S2"
     gene            complement(17142..17843)
                     /gene="rps2"
     CDS             complement(18088..22266)
                     /gene="rpoC2"
                     /codon_start=1
                     /transl_table=11
                     /product="RNA polymerase beta subunit"
     gene            complement(18088..22266)
                     /gene="rpoC2"
     repeat_region   18217..18534
     repeat_region   18257..18723
     repeat_region   20638..20958
     repeat_region   20658..20958
     repeat_region   21593..21903
     repeat_region   21905..22606
     repeat_region   22018..22355
     repeat_region   22112..22537
     CDS             join(complement(24874..25305),complement(22437..24053))
                     /gene="rpoC1"
                     /codon_start=1
                     /transl_table=11
                     /product="RNA polymerase beta subunit"
     gene            complement(22437..25305)
                     /gene="rpoC1"
     repeat_region   22759..23120
     repeat_region   22781..23120
     repeat_region   23376..23798
     repeat_region   24653..25005
     repeat_region   24675..25657
     repeat_region   24675..25005
     repeat_region   24893..25318
     repeat_region   25255..25714
     repeat_region   25255..25657
     repeat_region   25315..25762
     repeat_region   25315..25714
     CDS             complement(25332..28544)
                     /gene="rpoB"
                     /codon_start=1
                     /transl_table=11
                     /product="RNA polymerase beta subunit"
     gene            complement(25332..28544)
                     /gene="rpoB"
     repeat_region   25501..25762
     repeat_region   25764..26005
     repeat_region   26307..26782
     repeat_region   26307..26756
     repeat_region   26872..27152
     repeat_region   26879..27106
     repeat_region   26929..27392
     repeat_region   26944..27392
     repeat_region   27469..27795
     repeat_region   27469..27722
     tRNA            29747..29817
                     /gene="trnC-GCA"
                     /product="tRNA-Cys"
     gene            29747..29817
                     /gene="trnC-GCA"
     CDS             31028..31117
                     /gene="petN"
                     /codon_start=1
                     /transl_table=11
                     /product="cytochrome b6/f complex subunit VIII"
     gene            31028..31117
                     /gene="petN"
     CDS             complement(32352..32456)
                     /gene="psbM"
                     /codon_start=1
                     /transl_table=11
                     /product="photosystem II protein M"
     gene            complement(32352..32456)
                     /gene="psbM"
     tRNA            complement(33166..33239)
                     /gene="trnD-GUC"
                     /product="tRNA-Asp"
     gene            complement(33166..33239)
                     /gene="trnD-GUC"
     repeat_region   33687..33954
     tRNA            complement(33694..33777)
                     /gene="trnY-GUA"
                     /product="tRNA-Tyr"
     gene            complement(33694..33777)
                     /gene="trnY-GUA"
     tRNA            complement(33844..33916)
                     /gene="trnE-UUC"
                     /product="tRNA-Glu"
     gene            complement(33844..33916)
                     /gene="trnE-UUC"
     repeat_region   34221..34537
     repeat_region   34239..34537
     tRNA            34755..34826
                     /gene="trnT-GGU"
                     /product="tRNA-Thr"
     gene            34755..34826
                     /gene="trnT-GGU"
     repeat_region   36046..36403
     repeat_region   36058..36403
     CDS             36204..37265
                     /gene="psbD"
                     /codon_start=1
                     /transl_table=11
                     /product="photosystem II protein D2"
     gene            36204..37265
                     /gene="psbD"
     repeat_region   36405..37466
     CDS             37213..38634
                     /gene="psbC"
                     /codon_start=1
                     /transl_table=11
                     /product="photosystem II CP43 chlorophyll apoprotein"
     gene            37213..38634
                     /gene="psbC"
     repeat_region   37762..38649
     tRNA            complement(38877..38969)
                     /gene="trnS-UGA"
                     /product="tRNA-Ser"
     gene            complement(38877..38969)
                     /gene="trnS-UGA"
     repeat_region   39239..39574
     CDS             39299..39487
                     /gene="psbZ"
                     /codon_start=1
                     /transl_table=11
                     /product="photosystem II protein Z"
     gene            39299..39487
                     /gene="psbZ"
     tRNA            40120..40190
                     /gene="trnG-GCC"
                     /product="tRNA-Gly"
     gene            40120..40190
                     /gene="trnG-GCC"
     repeat_region   40416..40736
     repeat_region   40416..40696
     tRNA            complement(40420..40493)
                     /gene="trnfM-CAU"
                     /product="tRNA-Met"
     gene            complement(40420..40493)
                     /gene="trnfM-CAU"
     repeat_region   40455..40845
     repeat_region   40455..40736
     repeat_region   40510..40845
     CDS             complement(40656..40958)
                     /gene="rps14"
                     /codon_start=1
                     /transl_table=11
                     /product="ribosomal protein S14"
     gene            complement(40656..40958)
                     /gene="rps14"
     CDS             complement(41075..43279)
                     /gene="psaB"
                     /codon_start=1
                     /transl_table=11
                     /product="photosystem I P700 apoprotein A2"
     gene            complement(41075..43279)
                     /gene="psaB"
     repeat_region   41340..41602
     repeat_region   41544..42424
     repeat_region   41544..42397
     repeat_region   complement(41859..42424)
     repeat_region   42756..43673
     repeat_region   42756..43553
     repeat_region   42850..44294
     repeat_region   42850..43673
     repeat_region   42953..43754
     CDS             complement(43305..45557)
                     /gene="psaA"
                     /codon_start=1
                     /transl_table=11
                     /product="photosystem I P700 apoprotein A1"
     gene            complement(43305..45557)
                     /gene="psaA"
     repeat_region   complement(43495..43994)
     repeat_region   43555..44072
     repeat_region   43831..44294
     repeat_region   44296..44984
     repeat_region   44296..44776
     repeat_region   44404..44984
     repeat_region   complement(45016..45197)
     repeat_region   45199..45670
     repeat_region   45199..45503
     repeat_region   46342..46633
     repeat_region   46347..46607
     repeat_region   46362..46657
     CDS             join(complement(48247..48370),complement(47291..47520),
                     complement(46381..46533))
                     /gene="ycf3"
                     /codon_start=1
                     /transl_table=11
                     /product="photosystem I assembly protein Ycf3"
     gene            complement(46381..48370)
                     /gene="ycf3"
     repeat_region   47219..47597
     repeat_region   47236..47693
     repeat_region   47251..47733
     repeat_region   47251..47693
     tRNA            48611..48698
                     /gene="trnS-GGA"
                     /product="tRNA-Ser"
     gene            48611..48698
                     /gene="trnS-GGA"
     CDS             complement(49002..49607)
                     /gene="rps4"
                     /codon_start=1
                     /transl_table=11
                     /product="ribosomal protein S4"
     gene            complement(49002..49607)
                     /gene="rps4"
     repeat_region   49033..49462
     repeat_region   49050..49474
     tRNA            complement(49907..49979)
                     /gene="trnT-UGU"
                     /product="tRNA-Thr"
     gene            complement(49907..49979)
                     /gene="trnT-UGU"
     tRNA            join(51458..51492,52039..52088)
                     /gene="trnL-UAA"
                     /product="tRNA-Leu"
     gene            51458..52088
                     /gene="trnL-UAA"
     tRNA            52514..52586
                     /gene="trnF-GAA"
                     /product="tRNA-Phe"
     gene            52514..52586
                     /gene="trnF-GAA"
     CDS             complement(53316..53792)
                     /gene="ndhJ"
                     /codon_start=1
                     /transl_table=11
                     /product="NADH-plastoquinone oxidoreductase subunit J"
     gene            complement(53316..53792)
                     /gene="ndhJ"
     repeat_region   53635..53814
     CDS             complement(53927..54604)
                     /gene="ndhK"
                     /codon_start=1
                     /transl_table=11
                     /product="NADH-plastoquinone oxidoreductase subunit K"
     gene            complement(53927..54604)
                     /gene="ndhK"
     repeat_region   54107..54367
     repeat_region   54483..54968
     repeat_region   54579..55012
     repeat_region   54579..54968
     CDS             complement(54646..55008)
                     /gene="ndhC"
                     /codon_start=1
                     /transl_table=11
                     /product="NADH-plastoquinone oxidoreductase subunit 3"
     gene            complement(54646..55008)
                     /gene="ndhC"
     repeat_region   54694..55012
     tRNA            join(complement(56621..56659),complement(55963..55999))
                     /gene="trnV-UAC"
                     /product="tRNA-Val"
     gene            complement(55963..56659)
                     /gene="trnV-UAC"
     tRNA            56826..56898
                     /gene="trnM-CAU"
                     /product="tRNA-Met"
     gene            56826..56898
                     /gene="trnM-CAU"
     repeat_region   57146..57767
     repeat_region   57147..57412
     repeat_region   57152..57584
     CDS             complement(57175..57576)
                     /gene="atpE"
                     /codon_start=1
                     /transl_table=11
                     /product="ATP synthase CF1 epsilon subunit"
     gene            complement(57175..57576)
                     /gene="atpE"
     repeat_region   57266..57737
     repeat_region   57374..58115
     repeat_region   57374..57767
     repeat_region   57512..57995
     CDS             complement(57573..59069)
                     /gene="atpB"
                     /codon_start=1
                     /transl_table=11
                     /product="ATP synthase CF1 beta subunit"
     gene            complement(57573..59069)
                     /gene="atpB"
     repeat_region   57733..58115
     repeat_region   58117..58379
     repeat_region   58228..58559
     repeat_region   58779..59082
     CDS             59853..61280
                     /gene="rbcL"
                     /codon_start=1
                     /transl_table=11
                     /product="ribulose bisophosphate carboxylase"
     gene            59853..61280
                     /gene="rbcL"
     repeat_region   60118..60507
     repeat_region   60143..60506
     repeat_region   60246..60507
     repeat_region   61138..61380
     CDS             62150..63880
                     /gene="accD"
                     /codon_start=1
                     /transl_table=11
                     /product="acetyl-CoA carboxylase carboxyltransferase beta
                     subunit"
     gene            62150..63880
                     /gene="accD"
     repeat_region   63386..63645
     CDS             64314..64427
                     /gene="psaI"
                     /codon_start=1
                     /transl_table=11
                     /product="photosystem I subunit VIII"
     gene            64314..64427
                     /gene="psaI"
     repeat_region   64347..64729
     repeat_region   64347..64668
     CDS             64620..65192
                     /gene="ycf4"
                     /codon_start=1
                     /transl_table=11
                     /product="photosystem I assembly protein Ycf4"
     gene            64620..65192
                     /gene="ycf4"
     repeat_region   64770..65078
     repeat_region   65524..65848
     CDS             65628..66317
                     /gene="cemA"
                     /codon_start=1
                     /transl_table=11
                     /product="envelope membrane protein"
     gene            65628..66317
                     /gene="cemA"
     repeat_region   66396..66897
     repeat_region   66458..66897
     CDS             66542..67504
                     /gene="petA"
                     /codon_start=1
                     /transl_table=11
                     /product="cytochrome f"
     gene            66542..67504
                     /gene="petA"
     repeat_region   67422..67740
     CDS             complement(68952..69074)
                     /gene="psbJ"
                     /codon_start=1
                     /transl_table=11
                     /product="photosystem II protein J"
     gene            complement(68952..69074)
                     /gene="psbJ"
     repeat_region   69179..69542
     repeat_region   69179..69434
     repeat_region   69195..69452
     CDS             complement(69200..69316)
                     /gene="psbL"
                     /codon_start=1
                     /transl_table=11
                     /product="photosystem II protein L"
     gene            complement(69200..69316)
                     /gene="psbL"
     repeat_region   69264..69755
     repeat_region   69264..69542
     repeat_region   69316..69755
     CDS             complement(69339..69458)
                     /gene="psbF"
                     /codon_start=1
                     /transl_table=11
                     /product="photosystem II cytochrome b559 beta subunit"
     gene            complement(69339..69458)
                     /gene="psbF"
     CDS             complement(69468..69719)
                     /gene="psbE"
                     /codon_start=1
                     /transl_table=11
                     /product="photosystem II cytochrome b559 alpha subunit"
     gene            complement(69468..69719)
                     /gene="psbE"
     repeat_region   70829..71092
     CDS             70980..71075
                     /gene="petL"
                     /codon_start=1
                     /transl_table=11
                     /product="cytochrome b6/f complex subunit VI"
     gene            70980..71075
                     /gene="petL"
     CDS             71261..71374
                     /gene="petG"
                     /codon_start=1
                     /transl_table=11
                     /product="cytochrome b6/f complex subunit V"
     gene            71261..71374
                     /gene="petG"
     tRNA            complement(71508..71581)
                     /gene="trnW-CCA"
                     /product="tRNA-Trp"
     gene            complement(71508..71581)
                     /gene="trnW-CCA"
     tRNA            complement(71783..71856)
                     /gene="trnP-UGG"
                     /product="tRNA-Pro"
     gene            complement(71783..71856)
                     /gene="trnP-UGG"
     CDS             72273..72407
                     /gene="psaJ"
                     /codon_start=1
                     /transl_table=11
                     /product="photosystem I subunit IX"
     gene            72273..72407
                     /gene="psaJ"
     CDS             72946..73146
                     /gene="rpl33"
                     /codon_start=1
                     /transl_table=11
                     /product="ribosomal protein L33"
     gene            72946..73146
                     /gene="rpl33"
     CDS             73425..73757
                     /gene="rps18"
                     /codon_start=1
                     /transl_table=11
                     /product="ribosomal protein S18"
     gene            73425..73757
                     /gene="rps18"
     repeat_region   73797..74113
     repeat_region   73826..74113
     CDS             complement(73949..74362)
                     /gene="rpl20"
                     /codon_start=1
                     /transl_table=11
                     /product="ribosomal protein L20"
     gene            complement(73949..74362)
                     /gene="rpl20"
     CDS             join(complement(75185..75298),159875..160106,
                     160643..160668)
                     /gene="rps12"
                     /trans_splicing
                     /codon_start=1
                     /transl_table=11
                     /product="ribosomal protein S12"
                     /protein_id="XCA58005.1"
     CDS             join(complement(75185..75298),complement(104536..104767),
                     complement(103974..103999))
                     /gene="rps12"
                     /trans_splicing
                     /codon_start=1
                     /transl_table=11
                     /product="ribosomal protein S12"
                     /protein_id="XCA58008.1"
     gene            join(complement(75185..75298),159875..160668)
                     /gene="rps12"
                     /trans_splicing
     gene            join(complement(75185..75298),complement(103974..104767))
                     /gene="rps12"
                     /trans_splicing
     CDS             join(complement(77548..77618),complement(76351..76642),
                     complement(75419..75724))
                     /gene="clpP"
                     /codon_start=1
                     /transl_table=11
                     /product="clp protease proteolytic subunit"
     gene            complement(75419..77618)
                     /gene="clpP"
     repeat_region   77883..78506
     repeat_region   77883..78440
     repeat_region   77907..78621
     repeat_region   77907..78506
     CDS             78094..79620
                     /gene="psbB"
                     /codon_start=1
                     /transl_table=11
                     /product="photosystem II CP47 chlorophyll apoprotein"
     gene            78094..79620
                     /gene="psbB"
     repeat_region   78224..78621
     repeat_region   78623..79229
     repeat_region   79438..79625
     repeat_region   79735..80053
     CDS             79817..79924
                     /gene="psbT"
                     /codon_start=1
                     /transl_table=11
                     /product="photosystem II protein T"
     gene            79817..79924
                     /gene="psbT"
     CDS             complement(79985..80116)
                     /gene="psbN"
                     /codon_start=1
                     /transl_table=11
                     /product="photosystem II protein N"
     gene            complement(79985..80116)
                     /gene="psbN"
     repeat_region   80170..80441
     CDS             80221..80442
                     /gene="psbH"
                     /codon_start=1
                     /transl_table=11
                     /product="photosystem II phosphoprotein"
     gene            80221..80442
                     /gene="psbH"
     CDS             join(80575..80580,81394..82035)
                     /gene="petB"
                     /codon_start=1
                     /transl_table=11
                     /product="cytochrome b6"
     gene            80575..82035
                     /gene="petB"
     repeat_region   81469..81842
     repeat_region   81469..81746
     repeat_region   81589..82057
     CDS             join(82255..82262,83011..83485)
                     /gene="petD"
                     /codon_start=1
                     /transl_table=11
                     /product="cytochrome b6/f complex subunit IV"
     gene            82255..83485
                     /gene="petD"
     repeat_region   83345..83631
     CDS             complement(83693..84691)
                     /gene="rpoA"
                     /codon_start=1
                     /transl_table=11
                     /product="RNA polymerase alpha subunit"
     gene            complement(83693..84691)
                     /gene="rpoA"
     CDS             complement(84769..85185)
                     /gene="rps11"
                     /codon_start=1
                     /transl_table=11
                     /product="ribosomal protein S11"
     gene            complement(84769..85185)
                     /gene="rps11"
     CDS             complement(85336..85449)
                     /gene="rpl36"
                     /codon_start=1
                     /transl_table=11
                     /product="ribosomal protein L36"
     gene            complement(85336..85449)
                     /gene="rpl36"
     repeat_region   85833..86236
     repeat_region   85872..86195
     CDS             complement(85952..86356)
                     /gene="rps8"
                     /codon_start=1
                     /transl_table=11
                     /product="ribosomal protein S8"
     gene            complement(85952..86356)
                     /gene="rps8"
     repeat_region   86592..87028
     repeat_region   86592..86972
     repeat_region   86651..87028
     CDS             complement(86655..87023)
                     /gene="rpl14"
                     /codon_start=1
                     /transl_table=11
                     /product="ribosomal protein L14"
     gene            complement(86655..87023)
                     /gene="rpl14"
     CDS             join(complement(88709..88717),complement(87164..87562))
                     /gene="rpl16"
                     /codon_start=1
                     /transl_table=11
                     /product="50S ribosomal protein L16"
     gene            complement(87164..88717)
                     /gene="rpl16"
     repeat_region   87184..87464
     CDS             complement(88859..89515)
                     /gene="rps3"
                     /codon_start=1
                     /transl_table=11
                     /product="ribosomal protein S3"
     gene            complement(88859..89515)
                     /gene="rps3"
     CDS             complement(89952..90230)
                     /gene="rps19"
                     /codon_start=1
                     /transl_table=11
                     /product="ribosomal protein S19"
     gene            complement(89952..90230)
                     /gene="rps19"
     CDS             join(complement(91383..91773),complement(90326..90726))
                     /gene="rpl2"
                     /codon_start=1
                     /transl_table=11
                     /product="ribosomal protein L2"
                     /protein_id="XCA57993.1"
     gene            complement(90326..91773)
                     /gene="rpl2"
     repeat_region   90330..129887
                     /note="inverted repeat B"
                     /rpt_type="inverted"
     repeat_region   90330..129867
     repeat_region   90330..91000
     repeat_region   91002..91577
     repeat_region   91579..92118
     CDS             complement(91792..92073)
                     /gene="rpl23"
                     /codon_start=1
                     /transl_table=11
                     /product="ribosomal protein L23"
     gene            complement(91792..92073)
                     /gene="rpl23"
     tRNA            complement(92371..92444)
                     /gene="trnI-CAU"
                     /product="tRNA-Ile"
     gene            complement(92371..92444)
                     /gene="trnI-CAU"
     CDS             92533..99312
                     /gene="ycf2"
                     /codon_start=1
                     /transl_table=11
                     /product="hypothetical protein RF2"
     gene            92533..99312
                     /gene="ycf2"
     repeat_region   92821..93079
     repeat_region   93081..93688
     repeat_region   94047..94381
     repeat_region   94383..94935
     repeat_region   97746..98086
     repeat_region   99367..99738
     repeat_region   99786..100562
     repeat_region   99905..100727
     repeat_region   100140..100796
     tRNA            complement(100254..100334)
                     /gene="trnL-CAA"
                     /product="tRNA-Leu"
     gene            complement(100254..100334)
                     /gene="trnL-CAA"
     repeat_region   100605..101514
     repeat_region   100703..101841
     repeat_region   100880..102025
     CDS             join(complement(102357..103133),
                     complement(100916..101671))
                     /gene="ndhB"
                     /codon_start=1
                     /transl_table=11
                     /product="NADH-plastoquinone oxidoreductase subunit 2"
     gene            complement(100916..103133)
                     /gene="ndhB"
     repeat_region   102027..103566
     CDS             complement(103453..103926)
                     /gene="rps7"
                     /codon_start=1
                     /transl_table=11
                     /product="ribosomal protein S7"
     gene            complement(103453..103926)
                     /gene="rps7"
     repeat_region   103568..103878
     repeat_region   103926..104484
     repeat_region   104486..104954
     repeat_region   104956..105468
     repeat_region   105470..106379
     repeat_region   105963..106446
     repeat_region   106521..107849
     tRNA            106629..106700
                     /gene="trnV-GAC"
                     /product="tRNA-Val"
     gene            106629..106700
                     /gene="trnV-GAC"
     rRNA            106935..108430
                     /gene="rrn16"
                     /product="16S ribosomal RNA"
     gene            106935..108430
                     /gene="rrn16"
     repeat_region   107987..110181
     repeat_region   108611..110206
     tRNA            join(108727..108763,109717..109751)
                     /gene="trnI-GAU"
                     /product="tRNA-Ile"
     gene            108727..109751
                     /gene="trnI-GAU"
     tRNA            join(109816..109853,110657..110691)
                     /gene="trnA-UGC"
                     /product="tRNA-Ala"
     gene            109816..110691
                     /gene="trnA-UGC"
     repeat_region   110208..110427
     repeat_region   110642..114030
     rRNA            110849..113658
                     /gene="rrn23"
                     /product="23S ribosomal RNA"
     gene            110849..113658
                     /gene="rrn23"
     rRNA            113757..113860
                     /gene="rrn4.5"
                     /product="4.5S ribosomal RNA"
     gene            113757..113860
                     /gene="rrn4.5"
     repeat_region   114044..114227
     rRNA            114085..114205
                     /gene="rrn5"
                     /product="5S ribosomal RNA"
     gene            114085..114205
                     /gene="rrn5"
     repeat_region   114357..114676
     tRNA            114459..114532
                     /gene="trnR-ACG"
                     /product="tRNA-Arg"
     gene            114459..114532
                     /gene="trnR-ACG"
     repeat_region   114726..115143
     repeat_region   115145..115491
     tRNA            complement(115149..115220)
                     /gene="trnN-GUU"
                     /product="tRNA-Asn"
     gene            complement(115149..115220)
                     /gene="trnN-GUU"
     CDS             115659..120962
                     /gene="ycf1"
                     /codon_start=1
                     /transl_table=11
                     /product="hypothetical protein RF1"
     gene            115659..120962
                     /gene="ycf1"
     repeat_region   116970..117248
     repeat_region   118000..118273
     repeat_region   119057..119434
     repeat_region   119452..119784
     CDS             121358..121630
                     /gene="rps15"
                     /codon_start=1
                     /transl_table=11
                     /product="ribosomal protein S15"
     gene            121358..121630
                     /gene="rps15"
     repeat_region   121395..122554
     repeat_region   121690..123589
     CDS             121734..122915
                     /gene="ndhH"
                     /codon_start=1
                     /transl_table=11
                     /product="NADH-plastoquinone oxidoreductase subunit 7"
     gene            121734..122915
                     /gene="ndhH"
     CDS             join(122917..123469,124970..125508)
                     /gene="ndhA"
                     /codon_start=1
                     /transl_table=11
                     /product="NADH-plastoquinone oxidoreductase subunit 1"
     gene            122917..125508
                     /gene="ndhA"
     repeat_region   124091..124449
     repeat_region   124240..124518
     repeat_region   124697..125168
     repeat_region   124771..125387
     repeat_region   125389..126085
     CDS             125588..126073
                     /gene="ndhI"
                     /codon_start=1
                     /transl_table=11
                     /product="NADH-plastoquinone oxidoreductase subunit I"
     gene            125588..126073
                     /gene="ndhI"
     repeat_region   126247..126635
     repeat_region   126282..126868
     repeat_region   126309..126900
     CDS             126315..126845
                     /gene="ndhG"
                     /codon_start=1
                     /transl_table=11
                     /product="NADH-plastoquinone oxidoreductase subunit 6"
     gene            126315..126845
                     /gene="ndhG"
     repeat_region   126416..126964
     repeat_region   126870..127212
     CDS             127085..127390
                     /gene="ndhE"
                     /codon_start=1
                     /transl_table=11
                     /product="NADH-plastoquinone oxidoreductase subunit 4L"
     gene            127085..127390
                     /gene="ndhE"
     repeat_region   127373..127667
     CDS             127651..127896
                     /gene="psaC"
                     /codon_start=1
                     /transl_table=11
                     /product="photosystem I subunit VII"
     gene            127651..127896
                     /gene="psaC"
     repeat_region   127669..128026
     CDS             128026..129519
                     /gene="ndhD"
                     /codon_start=1
                     /transl_table=11
                     /product="NADH-plastoquinone oxidoreductase subunit 4"
     gene            128026..129519
                     /gene="ndhD"
     repeat_region   128029..128450
     repeat_region   128381..128560
     repeat_region   128865..129613
     CDS             complement(129849..132098)
                     /gene="ndhF"
                     /codon_start=1
                     /transl_table=11
                     /product="NADH-plastoquinone oxidoreductase subunit 5"
     gene            complement(129849..132098)
                     /gene="ndhF"
     CDS             133018..133185
                     /gene="rpl32"
                     /codon_start=1
                     /transl_table=11
                     /product="ribosomal protein L32"
     gene            133018..133185
                     /gene="rpl32"
     tRNA            133624..133703
                     /gene="trnL-UAG"
                     /product="tRNA-Leu"
     gene            133624..133703
                     /gene="trnL-UAG"
     CDS             133790..134761
                     /gene="ccsA"
                     /codon_start=1
                     /transl_table=11
                     /product="cytochrome c heme attachment protein"
     gene            133790..134761
                     /gene="ccsA"
     repeat_region   complement(134754..174312)
                     /note="inverted repeat A"
                     /rpt_type="inverted"
     repeat_region   complement(134775..174312)
     repeat_region   complement(135029..135777)
     CDS             complement(135123..136616)
                     /gene="ndhD"
                     /codon_start=1
                     /transl_table=11
                     /product="NADH-plastoquinone oxidoreductase subunit 4"
     gene            complement(135123..136616)
                     /gene="ndhD"
     repeat_region   complement(136082..136261)
     repeat_region   complement(136192..136613)
     repeat_region   complement(136616..136973)
     CDS             complement(136746..136991)
                     /gene="psaC"
                     /codon_start=1
                     /transl_table=11
                     /product="photosystem I subunit VII"
     gene            complement(136746..136991)
                     /gene="psaC"
     repeat_region   complement(136975..137269)
     CDS             complement(137252..137557)
                     /gene="ndhE"
                     /codon_start=1
                     /transl_table=11
                     /product="NADH-plastoquinone oxidoreductase subunit 4L"
     gene            complement(137252..137557)
                     /gene="ndhE"
     repeat_region   complement(137430..137772)
     repeat_region   complement(137678..138226)
     repeat_region   complement(137742..138333)
     repeat_region   complement(137774..138360)
     CDS             complement(137797..138327)
                     /gene="ndhG"
                     /codon_start=1
                     /transl_table=11
                     /product="NADH-plastoquinone oxidoreductase subunit 6"
     gene            complement(137797..138327)
                     /gene="ndhG"
     repeat_region   complement(138007..138395)
     repeat_region   complement(138557..139253)
     CDS             complement(138569..139054)
                     /gene="ndhI"
                     /codon_start=1
                     /transl_table=11
                     /product="NADH-plastoquinone oxidoreductase subunit I"
     gene            complement(138569..139054)
                     /gene="ndhI"
     CDS             join(complement(141173..141725),
                     complement(139134..139672))
                     /gene="ndhA"
                     /codon_start=1
                     /transl_table=11
                     /product="NADH-plastoquinone oxidoreductase subunit 1"
     gene            complement(139134..141725)
                     /gene="ndhA"
     repeat_region   complement(139255..139871)
     repeat_region   complement(139474..139945)
     repeat_region   complement(140124..140402)
     repeat_region   complement(140193..140551)
     repeat_region   complement(141053..142952)
     CDS             complement(141727..142908)
                     /gene="ndhH"
                     /codon_start=1
                     /transl_table=11
                     /product="NADH-plastoquinone oxidoreductase subunit 7"
     gene            complement(141727..142908)
                     /gene="ndhH"
     repeat_region   complement(142088..143247)
     CDS             complement(143012..143284)
                     /gene="rps15"
                     /codon_start=1
                     /transl_table=11
                     /product="ribosomal protein S15"
     gene            complement(143012..143284)
                     /gene="rps15"
     CDS             complement(143680..148983)
                     /gene="ycf1"
                     /codon_start=1
                     /transl_table=11
                     /product="hypothetical protein RF1"
     gene            complement(143680..148983)
                     /gene="ycf1"
     repeat_region   complement(144858..145190)
     repeat_region   complement(145208..145585)
     repeat_region   complement(146369..146642)
     repeat_region   complement(147394..147672)
     repeat_region   complement(149151..149497)
     tRNA            149422..149493
                     /gene="trnN-GUU"
                     /product="tRNA-Asn"
     gene            149422..149493
                     /gene="trnN-GUU"
     repeat_region   complement(149499..149916)
     repeat_region   complement(149966..150285)
     tRNA            complement(150110..150183)
                     /gene="trnR-ACG"
                     /product="tRNA-Arg"
     gene            complement(150110..150183)
                     /gene="trnR-ACG"
     repeat_region   complement(150415..150598)
     rRNA            complement(150437..150557)
                     /gene="rrn5"
                     /product="5S ribosomal RNA"
     gene            complement(150437..150557)
                     /gene="rrn5"
     repeat_region   complement(150612..154000)
     rRNA            complement(150782..150885)
                     /gene="rrn4.5"
                     /product="4.5S ribosomal RNA"
     gene            complement(150782..150885)
                     /gene="rrn4.5"
     rRNA            complement(150984..153793)
                     /gene="rrn23"
                     /product="23S ribosomal RNA"
     gene            complement(150984..153793)
                     /gene="rrn23"
     tRNA            join(complement(154789..154826),
                     complement(153951..153985))
                     /gene="trnA-UGC"
                     /product="tRNA-Ala"
     gene            complement(153951..154826)
                     /gene="trnA-UGC"
     repeat_region   complement(154215..154434)
     repeat_region   complement(154436..156031)
     repeat_region   complement(154461..156655)
     tRNA            join(complement(155879..155915),
                     complement(154891..154925))
                     /gene="trnI-GAU"
                     /product="tRNA-Ile"
     gene            complement(154891..155915)
                     /gene="trnI-GAU"
     rRNA            complement(156212..157707)
                     /gene="rrn16"
                     /product="16S ribosomal RNA"
     gene            complement(156212..157707)
                     /gene="rrn16"
     repeat_region   complement(156793..158121)
     tRNA            complement(157942..158013)
                     /gene="trnV-GAC"
                     /product="tRNA-Val"
     gene            complement(157942..158013)
                     /gene="trnV-GAC"
     repeat_region   complement(158196..158679)
     repeat_region   complement(158263..159172)
     repeat_region   complement(159174..159686)
     repeat_region   complement(159688..160156)
     repeat_region   complement(160158..160716)
     CDS             160716..161189
                     /gene="rps7"
                     /codon_start=1
                     /transl_table=11
                     /product="ribosomal protein S7"
     gene            160716..161189
                     /gene="rps7"
     repeat_region   complement(160764..161074)
     repeat_region   complement(161076..162615)
     CDS             join(161509..162285,162971..163726)
                     /gene="ndhB"
                     /codon_start=1
                     /transl_table=11
                     /product="NADH-plastoquinone oxidoreductase subunit 2"
     gene            161509..163726
                     /gene="ndhB"
     repeat_region   complement(162617..163762)
     repeat_region   complement(162801..163939)
     repeat_region   complement(163128..164037)
     repeat_region   complement(163846..164502)
     repeat_region   complement(163915..164737)
     repeat_region   complement(164080..164856)
     tRNA            164308..164388
                     /gene="trnL-CAA"
                     /product="tRNA-Leu"
     gene            164308..164388
                     /gene="trnL-CAA"
     repeat_region   complement(164904..165275)
     CDS             complement(165330..172109)
                     /gene="ycf2"
                     /codon_start=1
                     /transl_table=11
                     /product="hypothetical protein RF2"
     gene            complement(165330..172109)
                     /gene="ycf2"
     repeat_region   complement(166556..166896)
     repeat_region   complement(169707..170259)
     repeat_region   complement(170261..170595)
     repeat_region   complement(170954..171561)
     repeat_region   complement(171563..171821)
     tRNA            172198..172271
                     /gene="trnI-CAU"
                     /product="tRNA-Ile"
     gene            172198..172271
                     /gene="trnI-CAU"
     repeat_region   complement(172524..173063)
     CDS             172569..172850
                     /gene="rpl23"
                     /codon_start=1
                     /transl_table=11
                     /product="ribosomal protein L23"
     gene            172569..172850
                     /gene="rpl23"
     CDS             join(172869..173259,173916..>174312)
                     /gene="rpl2"
                     /codon_start=1
                     /transl_table=11
                     /product="ribosomal protein L2"
                     /protein_id="XCA57977.1"
     gene            172869..>174312
                     /gene="rpl2"
     repeat_region   complement(173065..173640)
     repeat_region   complement(173642..174312)
ORIGIN      
        1 agggcgaacg acgggaattg aacccgcgca tggtggattc acaatccact gccttgatcc
       61 acttggctac atccgcccct atctaaaaat tacagagatt tccatttgta ttctttcttt
      121 tttttttttc attattttga agtttttact cgtcttctaa gatacaatag actagaatta
      181 aaacattcat ttctcatttt tttattttga atttcaaaag ataaagaaag attgctgaaa
      241 aaacgtataa aaaaattagt aaaaaataaa caaaaagtat gaaactccaa tatttttttt
      301 cttatcttaa aacaatggta aagaatgttg aagtaaatac aaaattgatg tatgaaacta
      361 ctaaaaagta aaagtaaagg agcaatatta accctcttga tagaacaata aattaattat
      421 tgctccttta cgttcaaaaa ctcgtataca ttaagaccaa gattttatcc atttatagct
      481 ggagcctcaa ccgcagctag atctagaggg aagttatgag cattacgttc atgcataact
      541 tccataccca ggttagctcg gttaataata tcagcccagg tattaattac acgaccttga
      601 ctatcaacta ctgattggtt gaaattaaaa ccatttaaat tgaaagccat agtactgata
      661 cctaacgcgg taaaccagat acctactaca ggccaagcag ccaggaagaa atgtaaagaa
      721 cgagaattgt tgaaactagc atattggaag atcaatcggc caaaataacc atgagcagct
      781 acaatattat aggtttcttc ctcttgacca aatctgtaac cttcattagc ggattcattt
      841 tctgtagttt ccctgatcaa actagaagtt accaaggaac cgtgcatagc actgaatagg
      901 gagccgccga atacaccagc tacgcctaac atgtgaaatg gatgcataag aatattgtgt
      961 tcagcctgaa atacaatcat aaagttgaaa gtaccagaaa ttcctagagg cataccatca
     1021 gaaaagcttc cttgaccaat tggatagatc aagaaaacag cagtagcagc tgcaacagga
     1081 gctgaatatg caacagcaat ccaaggacgc atacccagac gaaaactaag ttcccactca
     1141 cgacccatgt aacaagctac accaagtaag aagtgtagaa caattagttc ataaggaccg
     1201 ccattgtata accattcatc aacggatgcc gcttcccata tcgggtaaaa gtgcaaacct
     1261 atagccgcgg aagtaggaat aatggcacca gaaataatat tgtttccata aagtagagat
     1321 ccagaaacag gctcacgaat accatcaata tctactggag gggcagcaat gaaagcgata
     1381 ataaatacag aagttgcggt caataaggta ggtatcatca aaacaccaaa ccatccaatg
     1441 taaagacggt tttcagtgct ggttatccag ttacaaaagc gaccccatag gctttcgctc
     1501 tcgcgtctct ctaaaattgc agtcatggta aaatcttggt ttatttaatc atcagggact
     1561 cccaagcaca cgaattctct ataactagag aattgaaggc ttgttattca acagtataac
     1621 atgacttata taccggtgtc aaccaatacg aatatccata ggatactctt actcatttag
     1681 atttctccga attctcgttt tattttacct catttcattc attcaaaaca cagaaaataa
     1741 aaaattcgaa tttatataca tatgacttga tacatatgac ttggattgga tatattaagt
     1801 agaatgggtt gcccgggact cgaacccgga actagtcgga tggagtagat aatttttttg
     1861 ttaatctaat taaacaacaa aacaaaaaaa atccctcccc aagccgtact tgcatttttc
     1921 attgcacacg gctttcccta tgtatacatc taaacctcag ttccttccct agaacaggac
     1981 tctaaaaaag ttaagtactt agtttatcaa ttcctactct tactacatga gcatttcata
     2041 atccatttca tatttcataa tagaaactaa tgaattcttt tttttttatc ttttcctcat
     2101 ttaaggatag tttccgttat caaagtatga taacctgtta ttcatgattg accagatcat
     2161 tgatgaaaat caaaaatatc aaaataccaa atccgacctc tatataactt ctgcaaagta
     2221 gaagaagctc ttgagaagat caaagaaaat gagaagatcc aagaaaaaat atcttcttcc
     2281 tctgtaaaaa attcttccaa taattcagaa cctaatcttt tcaaaaaaac ccgtacagta
     2341 cttttgtgtt tacgcgccaa agttttaata caagaaagcc gaagtatata tttgattcga
     2401 tacaaacttt ttttttttga ggatccgttg taataatgag agagatctct gcatatctgc
     2461 aaaaatcgct caataatatc aaaatcggat gaatcggccc agaccggttt actaatggga
     2521 tgtcctaata cattacaaaa ttttgcttta gccaatgatc taattagagg aataattgga
     2581 attattgtat caagcttttt cataaaattt tccattataa acgacttttc caacatttga
     2641 ctccgtacca ctgaaggatt taaccgcaca tttgaaaaat agcccaaaaa gtcaaatgaa
     2701 tgctcggata attggtttat atggatcttt cctggttgag accaaacaaa aaaatgacat
     2761 tgccataaat ggataagata gtatttccat tttttcatca aaaagggcgt attctttgaa
     2821 gctagaatgg attttccttg atatctaaca taatgaatga aagggtcctt gaagaaccat
     2881 agggtggacg gaaaatcctt atcaaagact tctacaaaat gttctatttt tgcatagaaa
     2941 tagattcgtt caaaaaagac tccaaaagat gttaatcgta aataagaaga tttgttacgg
     3001 agaaaaagaa agatggattc gtattcacat acataaaaat tatataagaa caggaaaaat
     3061 cttggattac tttttgaaaa agtagaaatc cttttttttg gagtaataag actattccaa
     3121 ttacaatact cataaagaaa gagccttaat aaatgaaagg aggaggcatc tttcacccag
     3181 tatcgaaggg tttgaatcaa gatttccaga tgtatagggt agggtatttg tacatctgac
     3241 acataattta aatatggaaa cttttcctca aaaaaaggaa atattgaatg aattgatcgt
     3301 aaattatagg atttttgaat ttctgccttc tctaaggaag agattaattg tagggaaaat
     3361 ggaatttcca cactgacggc aagcccctcc gatattattt gagaatacaa attcttgttg
     3421 tacccccaaa atggattttt gttagaatta ttagcagaaa taatcaaatg attctgttga
     3481 tacattcgag taattaaacg ttttacaatt agtaaactaa atttattgtc ataacctaga
     3541 ttttgcacca aaatggaact atttaaacca tgatcgtaag caagtgcaaa aatatactcc
     3601 cgaaaaatca gtgggtatag gaagtcatgt tgacgagatc tatctagttc taaatatact
     3661 tgagattcct ccatttttgg aaatttgatt tgggccgagg atcgaagatt tattgggcta
     3721 tcaaataata catagtgcga tacagtcaaa acagggtatt ctattctaat caaaaagaaa
     3781 tagataccta gaaaacaagt aagactcatc aacggactct ctctactcgc tttttccatc
     3841 taattgtttt atgttcgttc taggataaca agatagttag aaatccttta ttttctcaac
     3901 ccaatcgctc ttttgatttt ggaaaaaaaa aaagatcttt atcaatatac tctttgttct
     3961 acacatttat cgccacccca taatctaatt ataatgggga atagctaata gttaggattc
     4021 ataacaaaaa taaataatcc attcatggga aaagcttttc ccccatcaag tactaatatt
     4081 tttattttta acgtataatt agatggggga atcattcaaa ttcaaaacaa aagctcgttc
     4141 ctttttgttt ccctataatt ggagtcacca aactctatcc atttattaat tcaacccaac
     4201 tgtgaatttc ttttgttgcg agccaagaat acaaacatgg atttgggccc gatccaataa
     4261 aaatgaaata ttcttagaat tctccattga tacgacatgc tgctttttcc attcattcct
     4321 ttctggatca gtcgtggtct tacaaactct accgatggta tggacgaatc cattgcttca
     4381 tagaaatgtg taaaaatttg agtcgcactt aaaagccgag tactctacca ttgagttagc
     4441 aaccctaaaa aaataaataa actaataaga tgtgtagata caatcgcaat caaaataaat
     4501 aaaaagattg aattggataa taaaaaagaa tattccatta aaatataaaa tccagaatct
     4561 agaaaaaaga ttttcaatgt cgaagtcgaa tcgattctga acataaaaat gttcagattt
     4621 gattaaaata caagagattt tctcagataa cactcagata agagataaaa aaataaaata
     4681 acaatttata gaccgcttct ttgtcgccta tgttatacgt tatacattat tttttcattt
     4741 tttttattta attatttata ttccaatttc aaatttagaa tttagattag aatattttta
     4801 ttattttata tttctattta tatattctat tctatgatat tctattatat atattatcta
     4861 ttatatatat tattttatat ctatattatt atattagaat attaaataat atagatatag
     4921 aatagaaaga aaaagaaata aagaaagaaa agaatttctt taataaaaaa aaaaaaagaa
     4981 cttcttttct tctttctatc acagaaaatc caacgaatcc atctaagtaa aaaaatccta
     5041 tggaatggga ataaaaggat ccatttattc acaatcggat tataattgtt tgatacactg
     5101 ttgtcaatat taatattaat gttgaaaaaa gaatacaatg aagaaaataa acgaattaaa
     5161 aataaaaaac ttaactatta aattgaataa ataccaattg agatccaatt gaatttaatt
     5221 caaattacaa atgaataata aaaaataaaa aatactaaga aaaaaaaaaa aagaataaaa
     5281 tatatataaa tagataatta aattcaattg aataaaaata atttaatttc tttttattca
     5341 tttgcccatt ttttattatc aaaaaaatgg atttttgtgg ttataaaaaa cagcattcta
     5401 tggcagcaat aagaaattca aaattaggta tgaatagaac aagagagcgg ggggggagat
     5461 aagagagaaa aagattataa aaatctatat aaaagtcttc cacaccctct ttttcttttt
     5521 ttttttttta tttatttaaa ttgaatttcg tttgttgatt aggattaagt tccataaaaa
     5581 cacccgcctt ttttgaaata tcctgaacag ttcctgtagg ttgagcacct ttttcaagga
     5641 aatatagaat aataggaata tttaaatagg tttgattctt tatcggatca taaaaaccca
     5701 ctctccgaag atctctcccc tctcttcggg atcgaacatc aattgcaacg attcgataaa
     5761 cggctcattg ggatagatat agataaacaa tacacccccc ctagaaacgt ataagaagtt
     5821 ttctcctcgt acggctcgag aaaattcgaa attctgttta tgtatagaat tatgatgtca
     5881 aataaattca gaaaatcatc aaatcaatta gactatgatt caaattaaat actttttcta
     5941 ttctctattc tttccccaaa aagaatcact cgtattcgca acctcataac tcaagttgga
     6001 taactctcaa ataactcaaa ggaaaacaaa acctttagtt aggtatttta tttcatttat
     6061 tgagcggtct ctaccccctt tcttgtctgt ctcctttagc tttagaatcc attttttgtc
     6121 tttagtcagt gtaatatagt tgttgagaca attgaaaatg gtatttactt gttccacgat
     6181 ccgttagctt ttccttgaat cattgggttt agacattatt tcgaggatct ttaatcattt
     6241 caaaaatggc agcaacatac ccatttttga tttctttcca tcaaagaatc gtacaaatag
     6301 atggttgatt tccccagatc cacttttgat cgaaatagtt ttaccaattc caacaaattt
     6361 tacttttttt tttaacttgc tcgaattgga tcctttcgat ttatatagcg aaaatatact
     6421 tacgaagttg ttggaactta ttaattttca ctaaccctag aaacttgccc ctgagaaatg
     6481 aatcaactcg agctccatca tgtactattt ccatcaccaa accctccctc ctcccccaaa
     6541 aaagaaattc gagtggaata gaacaaacga tgtcgagaaa gagcaccttc atttctatat
     6601 aatatcaaaa atggtggatg taagaatcca cggctaatgt aatcatgtct ttcaagtcgc
     6661 acgttgcttt ttaccacatc gtttcaaacg aagttttacc ataacattcc tctagtttgg
     6721 agccggcatg taattgattc aattctgaaa tcatgaatag tcattgattc aatcgatcca
     6781 taataatcca tattttttcc ttctatatga atggaagatt tctaaagtaa aagtaaagaa
     6841 atatcaaaaa aaattcaaat gaattcgata ttgtaggaat agaatttcta ttctatttct
     6901 attttttttt agaaaaataa agattcaaaa tactcttatt caaaaaaaaa ataaatagaa
     6961 aaaaatatag aattagaatt ttaatagaag attttgattt attatcaaaa tccaatttga
     7021 atttcaaaat taattaatta atattcaata tgaaatatat tttgaaatat taaatatata
     7081 aatatattct aaatataaat tagaaatata taaataaaaa atcttattta atatattttc
     7141 tatttttgaa aataataata taaatttgga atatacatat acactacaaa taaaaaaaag
     7201 aagttctttt tgaatctaca ttttcaaagt gactcgattt agagatgaat cattaaaaaa
     7261 aaaaaaaaga agaatcacat tctacccaat attatatact cttaaacaaa aggtttctca
     7321 aaaaggggca atcttgatta tgatatataa tttgtattca gatatgatat atatcatgaa
     7381 tggatatgct ctgggacgga aggattcgaa ccttcgaata gcgggaccaa aacccgttgc
     7441 cttaccgctt ggccacgccc catttttatt ttctattcga cactactaaa cactattatt
     7501 gatattggtt gttcgtcaat tccagtacaa atatctaaat atctatagaa tatattgttg
     7561 ctagaatttt gatatgtcta gatatagaat gaaacttaaa ttattgatca ttacatataa
     7621 ttcaattaag atattgcatg aaagtctgat ttcttctatt ttttatttct ttttatttca
     7681 gaatggaaag attttgaatt tgataagttc aaatcaaaga aggatttttt ttggtctact
     7741 ttttgttatt tgatttatca ttttattcgt aattaattcg atttttttat tattttatta
     7801 ttttgatttc ttattaactt attaatatta ataaaatata ttaaatatta aataatcaat
     7861 tttaatatta attaaataaa aaattcatta ttattattta ttattaatat taataataat
     7921 taatagtata aatcttaaat gaaattgaaa atccatttat tagaaaattc agaatagaat
     7981 atattaataa taatataaac ttaaaatata aactgaatct taatacttaa taatattaac
     8041 ttaatttgaa ttttttttat tgaattcaaa aaaagaaaaa atacaattat cttaaagaac
     8101 aaaaagtttg ttatgcttaa tatctttagt ttggtctgta tttgtattaa ctctgctctt
     8161 tattcaagta gttttttctt cgcgaaatta cctgaagcct atgctttttt gaatccaatt
     8221 gtagatatta tgccagtaat acctgtactc ttttttctct tagcttttgt ttggcaagct
     8281 gctgtaagtt ttcgatgaga tccttaattt gaatactaat actgtcctag aaaaattcaa
     8341 aatttattcg aagattcgaa cattttaata atcttgattt ataagatcag ataagtttta
     8401 cagtgtaaat cctcatgtgt actataggag aatctattct ctttcttttt ttttatgatc
     8461 ttggagattg tgtaatgctt actctaaaac tttttgttta cacggtagtg atattctttg
     8521 tttctctttt catcttcgga ttcttatcta acgatccagg acgtaatccg ggacgtgaag
     8581 aataaaaaat catattcttt attcttttgt tttctgtgtt ttccttgctt gtgcttgatt
     8641 ttgaaatatt cttattatcc atttttcatc tttcaatttg aacttttata aattataaat
     8701 tctaaatata aattagaaat cgattttcta aatatattta gaaatatatt aaattcaata
     8761 tagaaatata ttcaatatat aaattagaaa tcaaaatgaa atataaataa attagaataa
     8821 tgaatagaat aatgaaaaag aaataaaaaa aagaattcta ttctatattc tattctatta
     8881 taaattctat tctatttata ttaattctat tctattataa taataataaa tatataataa
     8941 taataaatat tgttaataaa aaaattcaaa caaagaaaag aaacaaaaga gactccgttc
     9001 tataaattca aaaaaaaggt aaataagata ccaaatcatt gatgaaaacg gaaagagagg
     9061 gattcgaacc ctcggtacga aaaattcgta caacggatta gcaatccgac gctttagtcc
     9121 actcagccat ctctccccaa ttgaaaacca attgaaaaag ggccctttct tttctttttt
     9181 atttatttaa tttgatattt ctatcttatc tctatatctt atctctattt atataatata
     9241 tataatatat aattagaata ttctatagtc tatagaatag aatatagaat aaataataaa
     9301 aaaacttgtt ttttcagccc ggccaggtta gtacctagcc gggccttttt tgttcccatg
     9361 aattctggat aaaaaagatt tatttgatct gaaaaaaaat acttgttatt gaaacaagat
     9421 caaacataag aatgtcattt attattactc tttctttttt ttcccttaaa gtatctaaaa
     9481 agaaaaaaaa aagaatgcaa ctaagaattt ttgcacaatg catttttatg ttatggctta
     9541 agtagttttg tcgagatata tctgtcaaaa cacctttagc aaaacaaaat caaaaaatcc
     9601 aatgggtcct cttttcttaa ttccattaga tccccttacg aaacacgtca acactataaa
     9661 ttttatgatt cttttatgat cctatttctg attcccttgt tggacaaaag ttccatttat
     9721 atacaataat cgcattgaag cgggtatagt ttagtggtaa aagtgcgatt cgttctatgg
     9781 atcccttact agttaaggga tccctcgttt gattcatatt ccgatcaaaa actttatttc
     9841 ttatcttaaa agggtttaat cctttacctc tcaacgaaga attcgaggaa taatatacat
     9901 tatcgtaatt tatattcaaa aagaatcaat tcgaaattga caaattgaat tatgaaatta
     9961 caaaaacata agttttttga attggatcaa tactcccaat tttttgagta tgagtaaagg
    10021 atccatggaa aaagatatag aaagtttttt ttatcgtaac taaatcttcc atttttttat
    10081 ttatatagga gagattgaag caaaatagct attaaacgat tactttagtt tactagagat
    10141 atcgacatat ttctattttt tttagctcga tgaaaataaa atgcttttcc taaggattct
    10201 cttaaataga aatagagaac gaagtaacta gaaaaaaaaa agattgttag aatccgcctc
    10261 ttctagattc tagagggatc atctaaaaag cgggatgttt tgaatgcatt cagatagatt
    10321 cagacagggg ggctgacata gatgttatgg atggcatttt tttttacgtc ttccatttgt
    10381 atttgttaat ctgttccata aaggagccga atgaaaccaa agtttcacgt tcggttttga
    10441 attagagacg ttaaaaatga tgaatcaacg tcgactataa cccctagcct tccaagctaa
    10501 cgatgcgggt tcgattcccg ctacccgctt ctattatatc tctatattct attcgaagct
    10561 caatttgtgt attatagaat tagaaaaaga aagaaaatag aatttcttaa ttcattatta
    10621 aattgaatac acaatcccca gatcacatat tcgtttttcc gaatagaaca ataaaaaaaa
    10681 ttgtaataaa aagaaaagcg tccattgtct aatggatagg acagaggtct tctaaacctt
    10741 tggtataggt tcaaatccta ttggacgcaa attatttgca tatatattta attggatttc
    10801 tatgtcaaga aaaagatttt gaatgctttg aatttaacaa aagacactta gagttttaga
    10861 gtaatttttt gcgtaataac ttaacttatt tacataagtt atacacaatt tatatcttga
    10921 ccctctcctc tattttttat agaatcttat aaaatcaaat cgtggatttc ttaaaaaaaa
    10981 agtagaaaat atattcaatt ctcattttta attaattaaa atcaatataa aatgaatatt
    11041 attaattaaa tattaatata ttaattaata ataaataaat attaataaat attattataa
    11101 aatataaata ttaaataatt attttattca attttgaaaa tttaaaacat taaatgagat
    11161 ttttaatcaa tttttttcta cttgttcctg aagtaaaaag agttccatct gttcctgaat
    11221 agcttctttc aaaagggctt ctgcttcccg agtgaatgtc ttggtagaag atatgatttc
    11281 ttggaattga ggtttattcg tttttaagta agcacgtaac tcaacaagaa atttccttac
    11341 ctgtccaatt tctaatgaat caagataacc attcgttccg gtataaatag ttattatctg
    11401 ttcttccacg gtgagagggt ctgattggga ttgtttgagc aactcgcgca accgttgacc
    11461 tcttgccaat tgattttgag tagctttatc gagatcagaa gcgaattgtg caaaagcttc
    11521 taattctgcg aattgtgcta attctaattt taatttacca gctacttgtt tcatggcttt
    11581 aatttgagcc gcggatccta ctctggagac ggaaataccc acattaatcg cgggtctgat
    11641 tccagcattg aatagatcgg cggataagaa tatttggcca tctgtaatgg aaattacatt
    11701 agtaggaata taagctgaaa catctcccga ttgggtctca actattggta aagcagtcat
    11761 acttccttca cctaactgag aacttgattt agcggctctt tccaaaaggc gcgaatgcaa
    11821 ataaaaaaca tctcccggat aagcttcgcg acccggtggt cttcgtaata gaagagacat
    11881 ttgtcgataa gcctgtgctt gtttggaggg atcgtcataa atgattaaag tgtgtcgttc
    11941 acgatacata aaatattcag ccagagctgc tcctgtataa ggagcgaggt attgtaatgt
    12001 agctggagaa tccgccattt cagctactac aatagtgtat tccattgctc ccctttcttg
    12061 taaagtagtc accacttgag ccacagaaga ggctttttga ccgatagcta cataaacaca
    12121 tattacattt tgtccttgtt gattgagaat ggtatccgtg gctactgctg ttttaccggt
    12181 ttgtctgtcc ccaataatta attctcgctg accacgccct ataggaatca tcgaatcaat
    12241 agcaataagt cctgtttgaa gaggctcata tacggaacgt ctcgaaataa taccgggagc
    12301 gggagattca attaaccgag attcagaaga tgaaatttct cctcgaccat caataggttt
    12361 agccagggca tttataacac gacccaaata agcctcactt actggtatct gagcaattct
    12421 tcctgttgct tttacagaac ttccctcttg tatcatcaaa ccgtcaccca ttaatacaac
    12481 accaacatta tttgattcca aattcaaagc aatgcctatt gtaccctctt caaattctac
    12541 taattcacct gccattactt catcaagacc ataaatacga gcaatgccat cgcctacttg
    12601 aagtacggta ccagtattta caatctttac ttcggtatta tattgctcaa tacgttcacg
    12661 gataatttta ctaatttcat ctgcacgaat ggttaccatg agtatttctt aattcttttt
    12721 tagaagaaaa aaaaaaagag taatgcctac aataagaaag actaatctgt tattttattt
    12781 ctttcatcgt ccaaaacatg ccaatattag cactgatcgt acgtaaatgt aactcattgt
    12841 tcaagcaact attcagagtt cctagagctc cctgtaaggc ttgttggaaa acccgctgtc
    12901 ggacttgatt aatcaccttt tgttgttcaa accgaatggt ttcatttttg taattttcta
    12961 attgttccaa agtcgtataa attgaattaa tcaaattcaa tttttctcgt tctatctcag
    13021 aatagccatt cactcgaaac cgatctgctt ccatttctac tttccttaac cggtcccggg
    13081 ctttttccag ttgttcaatg gccccttccc gtagttcttc tgaatttcga atagtcttca
    13141 agattctctg ttttcgatta tctaataaat cacttaatga aagtagatta tctttccatt
    13201 catttcaaaa cttccatgat ctcttcccga accaaacatg aatctttcga ttcatttggc
    13261 tctcacgctc aattacttat gggaacttcc catatctttt ttttatgtaa tgaacctatc
    13321 ttctcttctc tattcatatt caaaaaagaa atatcgaaac ttcttactaa tagaagacca
    13381 gaatattcgg aagactcttc tgaccaaaca aataattgtc agcaaagttg ttttttttaa
    13441 tccaaaaaat tcttattact ttatacatag gtcatcgatt tcgcattgta taaaaagggg
    13501 gctgaaacga aatacccatt ttttccattt ttcaccctaa aaggttcaaa tcattttatc
    13561 gacatgagtg ttctatatcg aaaaaaagaa attccaacta ttttttttgg aaaccttttc
    13621 tgtattaaca taaacatagt agtagaaaga gtactacact gcgtctagac ttcaaactgc
    13681 ttagctttaa ccatgttaat ggtcccaaat tattggttga tagagaatca aagtggattt
    13741 accaatgaat cacgaaatgc tatggttctt aaatatgatt tcttaattta ttcataattt
    13801 attcagaagt aattcgcggg atcatgcacc ttttcctagt tataacaaaa aaagtgcagt
    13861 tggttggatc caacctattc ttgaaataaa caactcgcac acactccctt tccaaaaaag
    13921 atcaatacac caatcactac acttagattt attggatttg ttgctaaaat atcggtatta
    13981 aacccgaaac tcccggcgga tggccagtaa cccaaagaaa ggaaagaatc ggttatattt
    14041 ttcatatgat atcatctcct cttatagata gactaattat ctttctataa tttctatttt
    14101 ttatcgattt tttattaatc cttaatctat tattatctat taattattta ttattttatt
    14161 attaatatta ttctttaatc tttaatatct tataatatta atagaataat aattctatta
    14221 attgtttaat tatttgttta attatttatt attattaatt tgaattgttt attattatta
    14281 atatttagat attgtatatt gattttattt aaatgaaatt ggtcaattgg aagatttccc
    14341 acaagaaaat gataattatt agaattagat acctggtctt atgtcaattg ccaaatacct
    14401 agttttttgc aacactttaa aaaaaaaact ttctaaaaaa agagggggtt gctcgttgga
    14461 ctaaataaaa aagggaagga agaaggcgag ttagtatgct aattactcac cctcaaatca
    14521 gcccttccca tgggttcttg tctgaatccg aacgaataaa taattgtaga agtaaaatct
    14581 taataggatt cgaaaaagca agagcagcaa agcaagtcca cgaaaaaaaa agaaaaatat
    14641 atgtatttga tttgtatttt taggattaaa caaaaggatt cgcaaataaa agcgctaatg
    14701 ctacaaccag cccataaatt gttaaagctt ccataaaagc cagactaagc aataaagtac
    14761 cccgtatttt tccctctgcc tcgggttgtc tcgcgatccc ttctacagct tgacctgcag
    14821 cggtaccttg accaactcca ggtccaatag aagcaagtcc gacggccaac ccagcagcaa
    14881 taaccgaagc ggcagaaatc agtggattca tgataagttc ctcgcaccaa aaataaagaa
    14941 atagttaatg atacaatcaa ccaacaaatt atgacttaat tattccatca ttaagattta
    15001 tccagtcgaa gtaattaaga attccgaatt gaaaaaaaaa aaagaatatt tattgaacta
    15061 taataagatt tatcgaacta tcagaaagac ttcgatattt caatccctat ctaaatttac
    15121 agtagcaggg caaatttaga tatatgttta gttcatatat aactagttaa tatctaatat
    15181 cacatataca tgtgtttttt acatatggta aacctattat tcttgtctta gattcaatcg
    15241 gattcgagaa ttttttttga aacatccaca aaacaaagag ctgtcttata gcgattagat
    15301 tctatacacc tagtttgacc cctccactcc taccctatct ttttttaatc tcgttttttt
    15361 ttaagccttc tcttcttttt atttatcacg agcccatatg gataaaatca atctaaatca
    15421 attcagtaga ccgaattttt gcatagaaat atcagcattt gagtgatcta agttcatata
    15481 attttatttt attatttatt ccaatttggt caatcgttga attgaatgac tgaatgaaag
    15541 gagaatccgt tctatacaac atctttttaa tcacacgtcg taaacgtaaa cggagatacc
    15601 atacaaattc ttattcaaat tatttcaaat tctggatcct aatactaata ttattaatta
    15661 tatatatata tatattctaa attgaattat tatatagaat tctaattaat taatatttta
    15721 aaattcatat taatatttat taataataat ttattatatt aattttttat ataatctaat
    15781 ctaaatctaa taatctaaat aatctaatat tcaatttaat gttctaattg aatcaacaaa
    15841 acaatccaaa tccaaaacaa aaaaaaaaaa gaatattcat tggagggaag tataaattgg
    15901 tcaaagaaag agtctttttt tggaaaaata ggaaaaagat cttttagatg gatctctttc
    15961 ctattttttt tacaattccc tggtaatctt ttttactttt agacaaaatc gtatacttat
    16021 tttatttaga ccttatttgc atctttctta ttttatttgg gataaccttt tttataaatt
    16081 tctttctata tttttgttcc gttcgcttaa gtagattatt tggaaccgca catacattgc
    16141 ggcgggctaa gctaaaaaaa aaaagactat ttcgaaaact agtcaatgat ggccttccat
    16201 ggattcacct atataagcag cagctaaagt tgcaaaaata agagcttgaa taccgcttgt
    16261 aaataatcca aggaacatga caggtatagg aaccactaaa ggtactaaag aaacaagaac
    16321 aacaactact aattcatcag ctaatatatt tccaaaaagt cgaaaactaa gtgataaggg
    16381 ttttgtgaaa tcttctaaga tgttaatcgg taaaaggatt ggggttggtt ggatgtattt
    16441 accaaaataa cctaatcctt tttttgaaag acccgcataa aaatatgcta ccgacgtaag
    16501 taaagctaat gcaacagtag tatttatatc atttgtgggt gcagctaact ccccatgagg
    16561 taactgtatg attttccaag gcaaaagagc ccctgaccaa ttagaaacaa aaataaatag
    16621 aaacatagtt ccaataaagg gaacccacgg accatattct tctccaatct gagttttgct
    16681 cacgtctcga atgaattcaa ggacatactc aaagaaattc tgaccgtcag taggaatggt
    16741 ttgtggattt cgaacagcta taatggctga aactaataaa atagcaatta caacccaaga
    16801 agtaataagt acttgggcat ggacttggaa accccctatt tgccaataga aatgttggcc
    16861 tacttccaca gctgatatat catataatct ttttaatgtg ttgatggaac ataatagaac
    16921 attcatattg ccctctgaaa gaaatacaac tttaaaagga attattttga ttcaaccatc
    16981 tctttttcgg cttgtctact ttatttttgg atttggaata ccaactaatc acataatatc
    17041 tccggttatt cttttttgcg cgattcagta atagtatagt aaccgattcc ataaatctat
    17101 ggagttcccc aaaccaaata atttatttat cttattatta atcaaaaatt tcgtatatag
    17161 ctagaacgac cctcacaaat tgcaaatact aatttggtaa gaattaatcg gattgaagct
    17221 atagcatcat cattagctgg aatcgaaaaa tccgcgagat ccggttcaca atttgtatcg
    17281 attaaacaaa tcgttggaat tcccaaagtg atacattctt gaagagccgt atattcttct
    17341 tgctgatcaa caattattac aatatcgggt aaccccgtca tatatttaat gccgcccaga
    17401 tatgtttcca agcgagataa ttgtctcttc actatagcgg catctctttt cggaagactc
    17461 cccgtctttt gtttcgttct caagtccctg aacttatgaa gtctcctttc tgtagtatac
    17521 caattcgtta acataccacc gagccatttt ttattaacat aatgacaccg agctcttatt
    17581 gcagcccgcg ctactgaatc agctgctttt ttttttgtac caacaattaa gaattgtttt
    17641 ccactacttg ctgcatcaaa aactaaatca caagcttctg ataaaaaacg agcagttcta
    17701 gtaagattta taatatgaat acccttacgc tttgcggata tataaggtgc cattctagga
    17761 ttccatttcc tagtaccatg gccaaaatga actcctgctt ccatcatctc ttccaaagtt
    17821 atgttccaat atctttttgt catttatgcc cacactttct ctctcttttt ttttttgaaa
    17881 gaaaaaaaaa gagatcaggt atcctgaaat agaaataaat aattgttccg atggaacctt
    17941 ctcttctacc gaagattggc cgttgataca cgatcagatc aggccattca tctttttcta
    18001 ttcgttatta tctttattac tattaccaaa aaaaatgacc gcgttgaaag gaaagggatg
    18061 aatccgctct taggaatgat taaatactca aaatgattgc tctgatatat cacataaatt
    18121 ctttgaaatg aaaaaatcaa ataattctct gtggtggaac aaaatatctc tcatttctcc
    18181 ctcgaaaatc ttttttttca aagtaatctt gttatattgc cttggccttg aacggtgcat
    18241 taatcttttg aatccggtac caacgggtat cgtccctcct aaaacaacgt tctctttcag
    18301 acctttcaac caatcgatac gaccccggag agcggccttt gctaaaactc gagcagtttc
    18361 ttgaaaactc gcttcggata taaaactttg agtattcaga gatgttttcg ttattcccaa
    18421 taatagggct cggtaaaaga tcgcttcttc caaagcacgt cccgttcgtt cagctcgcaa
    18481 caatccaatt agttcaccgg gtgaaaaaac attagacatt ccatcttctg aaactaatac
    18541 ttttgatgtt atttgacgca caataatttc tatatgtcta ttatggatct gcaccccctg
    18601 ggatcgataa accttttgga tcttattaac caaagaaata cgactttgcg caataattag
    18661 ctcagcacca atcaagaatc cccagggaat gccaagaatt cttgttatat gctcgttcca
    18721 accttcaact ctcttttcta gattcatcga tattgaatca atcgaacgca cttctaatac
    18781 ctgttccact tttggaagac cctgtgttat atcaccagat ctcgattttt catatataaa
    18841 tgtaagtaat atatctcctt cataaagcat ttctccataa tggccatgaa cagttgctgc
    18901 tggagtcgcc aaataagggt tagccgatct tattactaca gaatccattt gaacaattag
    18961 aatttgaccc gattttaggt gtggttcgtt tttagctata cacacatttt cacaaagaaa
    19021 ttgcccaagg ttaattattg tacatctttt ttcacaagaa ttatgatgat aattatgata
    19081 gagaacatgc caattaaaat ggaatggatt caaaacgatg ttactgcata gatcaggctt
    19141 ataaattatc ccgttttcgc ccattaaata atatttaaat acttgaaaag tttcctttaa
    19201 attgtcaagt tgcaaatatt tagttatcga gatctgatta tgagttatta aacggtaaaa
    19261 aaatgaataa aactttgcaa cttgaagggc tattcctaaa gggcctaacg aattcctaat
    19321 tggaattaga ggatctcttt taattgtaat tgattctttt atcccattgt gatattttac
    19381 atcgttgaat ggggccattt gaaaacaatg atccgatgac aaaattatta aagatcggca
    19441 ttccttattt ctattcaaca acatacgaat agttacgtga ttttggctaa gtggttgttg
    19501 aatctttgcc ctggaataaa tagaataaaa tggattgata ttagtgcgat ctaactcatt
    19561 atcagcgatc aatcttgaac cggagagatc attccttttt ctgatatacg aaatatggga
    19621 tttcactaag tcaattctta gaaaatatcg aattaaacca tttgtactta cttcaacaaa
    19681 agaagcgcgg gtctcttcaa tagaagaaat ctttttgtct cgatcccaat tcaagactaa
    19741 acaagtccga actaattgaa tgcttgtgtc agaaattccc tgaattggtt ttccatttcc
    19801 ataaagaata taattgacaa ctttaagttc cagattatcc ctttcctgca acatatcctg
    19861 ggggaaaagt tttactaaat ttataccatc cgctatttca tatataatta cgggtcgaac
    19921 taaaacaaaa tactttttct tggtaggtgt gatccattgg acatagatcc aatttttcca
    19981 ttttttggat tccgtagaat tctttttttt taccgttccg agtggtatca agatgccgct
    20041 gtgtcgggat atcttatcca tctctccagg aaaataaata tccccagaaa atatttttaa
    20101 ttcaatccct ttttttttct tttccactcg aaccaatcca cctactcgac ttcttatatt
    20161 gacagtgatt ggtgtatcta ctccaatgat actattgttc cgtaccatta tggaagaaga
    20221 ttcaggtaaa atatgcactt cctcgggaat gaaaaaaaat cgatccactt tcatttggta
    20281 ttttggcttc aattctttga ctcctcgata ctcaattaaa tcctcttttt tgaaaatgga
    20341 atgaactcct atagtcctat atttagtaat tcctgaactc ttttttctgt attgaggatc
    20401 atcgaaataa gcaagaatac tatttctaca aaagatgcca ttgagaggta tttcaatcga
    20461 gataccggaa gggggcatta gtagttcttt gtctcgttct tgaatcgatt ggaatggaat
    20521 gattaatcca tttcttcgcc tctttgccaa taaatccgaa ttctcgtgga gaatagcagg
    20581 atatatgaag ttaaaatgac ccatacatag gattcgatta agccctgaat aatcaggaat
    20641 cccgcttttt tttttatcag aaggatttga actaaagaat ttgtgtctta cttgaacttg
    20701 atcattactt actacaaggt tagaaatata tcttcctccg gcagaaagag aatgaatgtt
    20761 catttgatct tgatccttgt ggagtgaaaa agagattgca ccggacctgc acgaccttcc
    20821 tgataatatc cataaatgac ttgtttttgg taagatatgg acattactat atgtaaattc
    20881 gggtgcatgg tacacatcgg tactccaatg catctctccc tctgagtcag aataaatatg
    20941 ttttcgaacc ctctctttca aattgaaagt gtatgttccc gcgcgaatct cagcaataac
    21001 ttgttctgat tctacatatt gatcgttttg aactaataga aaactttttg gtggaatagt
    21061 cacgttatgt ataatatttt cactttcaat agttacatac aagtctatat aacatagaaa
    21121 agcagggtgc ccatgacgtg tacgtgtagg atgaaccaaa tcctcagtga atttgatttt
    21181 tccattagag ggggctcgta catattctgc agtaccccct gtgaatactc cgccagtatg
    21241 aaaagttctt aatgttagtt gagtacccgg ttctccaata gattgacccg caataatacc
    21301 tacagcttct cccagttcca ccaggtcgcc atgagtagga ctccggccat aacacaatcg
    21361 gcagatccaa gatgtactcc tacaagtaaa gggggttcga atagatattg gttgtctttg
    21421 aaagattatg aatcgattga caagtccaat cccaatatct tgatttcgaa tggcaatgca
    21481 tcgtgaacct atatatatat cgtctgctaa tacacgacca attaatgttt gtatcaaaat
    21541 tctttcgggc atcattccgt ttcgaggact cacagaaatc cctcgaatgg ttccacaatc
    21601 cgttctacgt acaacaatgt gttgaaccac ttcaacaagt ctgcgtgtaa gatatccagc
    21661 atctgatgtt cgtacagcag tatccacaac tcctttgcgg gctccgtagc aagaaatgat
    21721 atattctgtt aaagacagtc cttcacgtaa attgctttga atgggtaaat caatcatttg
    21781 tccttgtgga tccgacatta atcctctcat acctactaat tggtgtactt gagatgcatt
    21841 tcctctagct cccgaaaaag acattatatg gactggatta aaagggtcag tcatcctaaa
    21901 atttggattc atttcttgtc gcaaatattc acttgtagca taccatatct caatggattg
    21961 gcgtaatttt tctaccgcat gcacattccc ataatgatgg tgtttttcca aaataaaact
    22021 ttgttgttca gcatcttgta ctagccatcc cttagaaggt attgttaaaa gatcatcaat
    22081 tcctaatgaa atggatgtag cagtagcttg tcggaacccc agagttttta cttgatccag
    22141 gatgtgtgat gtatatgcca ttccgaagtg atctattaat ctgctaataa gtcgtttaat
    22201 ggcagttccg tctatcactt tattgtgaaa gactagattg gcccgttctg ccataagtac
    22261 ctccatattc cgcttagtgg ggttcggttc gacaatgggt ttgagtcaat gattggaaaa
    22321 cttccttttc ttcatcttga ttcgtgtaga aatttaagaa ctaggatcct agttgaaccg
    22381 gagaaacccg aattcacacc ggtatcataa atttacttag cttaggatct atatgattag
    22441 atactatctg aataggccct gcaaaagcct tgtatagctt cttcgatttc tcgataaaaa
    22501 gaaatatgac caacagtggt tcgaatgtat atacaacgaa tttctttttt tatacttctt
    22561 actactagat agtgcccata aatctcatga taggtaccca aagatttgta gtgaacttca
    22621 ataggaactt ctcttgaaga aataacgcat tgatctagtc gccaccgaag ccacaaagga
    22681 ctatcgaaat ttattctttt ctggcgataa gctccaattg catcatagga attagaaaaa
    22741 aaaggttctc tttctttcgt atacttatag ttattatcgt aaattctttc atttttataa
    22801 tttctgcgat tacacggatt atacctgttt gcacaaatac ctccacgatt cccgctcgtt
    22861 aatatgtaaa gcccaataag catatcttga gttggtacgg aaatgggatc accaatagcc
    22921 ggagacaaga gattcatatg ggaaaacata agtaaacgag cttctgcttg agcctccaaa
    22981 gataaaggca catgaacagc catttgatcc ccatcaaagt ctgcattgaa tcccttacaa
    23041 actaatggat gtaaacaaat agcacgtcct tccactaaaa tgggttggaa tgcctgtatg
    23101 cctaatctat gcagagtagg tgctctattc atcaatacgg gatgcccttg cataacctct
    23161 tgaagtattt gccatacaat cggttctttt tcccgaattt gactcttagc aactcctatg
    23221 tttgaagcaa aatgcttttt aattagacca cgaattacaa atgtctggaa aagctctatt
    23281 gctatttcgc ggggcaatcc acatcgatgt aatgaaagtg agggacctac gacaatgaca
    23341 gaacgccccg aataatcaac ccgtttgcca agcatagtct cgcgaaatct tccctctttg
    23401 ccctcaatta catctgaaaa cgacttgtaa accttattat gaccgtccct cattggttgt
    23461 ccgcggattc cattatcaag aagtgtatcc acggcttctt gtaccaattt ctcctgacac
    23521 attactaatt cccctggcgt cgatctactt gttgttaata gatcaataag agtattgttc
    23581 cgatagataa ctcttcgata gagttcatta atatcggagc tcattagttt acccccacct
    23641 atttgaataa ttggtctcaa ttcgggagga agaactggta atagacataa aaccatccat
    23701 tctggttcta tatttgttcg aataaaatgc ttagctaatt ccatgcgtcg aaccaaaaaa
    23761 ttctttcttc ttccaacttt tcgatcttcc cattcattga ccgaggatcc ctcttcccct
    23821 aattctttcc attctatcaa cgaagaatct ataagaattc tcaaatccag atcggctaat
    23881 tgttctcgga tagcacctgc tccagtagaa atttctcgat ttcgaaatgt atcgaaaccc
    23941 tggatagtaa aaaaaagcgg gatgctgtat ttccaggatt ggatttcata ttcgaatgaa
    24001 cctcgtaatc gtaagaaagt aggtttttta actacgggcc tagcaaacga aaaatttgga
    24061 taggatccaa taggatctcc ccctttcaaa atcggacgtg aaagtttcct ctcatccggc
    24121 tcaagtagtt acatcaaata aacaaataaa gaggggttct cgttttcaaa ctctataaaa
    24181 cccccaaaag ttctaccctt tactcaagtt ctcaataaag accaagcaac atttcattga
    24241 ttcattcttc tttctatttc tatttagatt ttcattttct gaattattta gtcaattaga
    24301 attatcaatt acgacataaa agaaatgaaa tgtgaaattc ttgagtagtc tacctctctt
    24361 cgaatgagga atccctttaa ttcttaatta agaaaaaaaa ttcttaattg aataaaaata
    24421 aaggagtacc ctggaattta taagagattt ccttgtctat gtatcattcc attcgatctt
    24481 ttaggtccat acttcgcctc gacggttatg ccacgatgtc cttaagccta tatgcgatgg
    24541 atagacttcc gtaaccatga tatatttgct tagttgattt gatttgaaca taatttcagt
    24601 tctgtctaaa agaaatgaaa taattaattc aaaaaaaaaa aaagaagtct tcttttttca
    24661 cgaggtacag ctagaaattc atatttattt gttactgaat cgaccataga cctattccct
    24721 ttttatttgg gagtcttaaa tacacccata attctgagct tcatgttact caccccaaga
    24781 gacatgtcag atccagggca tcccaattcg attgaatgga atgacagttt ctcattctga
    24841 atctgtaaaa taagaatttg gatcaaatca cacatcgcag tatactagac cctctaattc
    24901 tttaagaggt ttatctaaaa gattcgcgat ataactagga agacgtttca aataccacac
    24961 atgggttact gggcatgcca gtttaatata tcccatttga tatctccgta tccgagaatc
    25021 aacaaattct actccgcatt gttcacaaaa tttttggtct tcttttttat ctccgattac
    25081 tcgataattt ccacaagcac aaatcccact ttttataggc ccaaaaattc tttcacaaaa
    25141 taatccatct ttttcaggct tattggtttt gtaatgaaaa gtatagggtt ttgttacctc
    25201 cccaactatc tctccattag gtagtatttt attggcccaa gcacttattt gttcaggaga
    25261 aactgatcca attcggagtt gttgatgttt atactgatca atcatagaag aaaaattatg
    25321 attcattccg attaagcttc cttcctatga atctggaagt tcttctcaga tacaaggaaa
    25381 tgattcagtt ccagagccaa agatcgtagt tctcgaacaa gcaatcgaaa agattctgga
    25441 gcatcctcag gtttaggtat tgttcctcca atgatcgtag tcccgagtac ttcttggcga
    25501 gctctaatat gatccgattt ataagtaagc atctcttgta aaatatgagc aacaccaaat
    25561 ccctctagag cccaaacctc catttctcct acccgttgtc ccccttgctt tgcccttcct
    25621 ctaaggggtt gttgcgtaac aagtgcataa tgtccactgg aacgtccatg tattttatca
    25681 tcaacttgat gaattaattt caagatataa ggctctccta ttataacagg ctgttcaaaa
    25741 ggatcccctg ttcttccatc aactattctg ctttttcccg gatactcggg ttcaaatatc
    25801 catggattcg ctgtttgctt actggcttca tataattcag aaaacactag ttttctcgaa
    25861 gcctcttgtt catatctctc atcaaaaggt gctattcgat aatgtctatc tagcataccc
    25921 cctgctaacc cgagtgagca ttcaaatatc tgtcctacat tcattcgtga aggtacccct
    25981 aatggattga agaccatatc aacggatctt ccatcttgca aataaggcat atcttgtcta
    26041 gacaagattt tggaaacgat acctttattt ccatgtcttc cagcaacttt atcacctact
    26101 ttgatttcac gtttctgtga aatatatata cgaatcgttt ctggattata actagaaccc
    26161 ccctttttat ggatccatct cacatcaata actcgacccc taccacctat aggtagtttt
    26221 agacaagttt cctttgaggt ggatacctga acgccaagta tagctcgtaa taatctatct
    26281 tccggggcat acgaggattc tttcgtcatt tgaggcgtta atttacccac taaaatatcg
    26341 cccgtctcta cccaagatcc cagtctcaca attccatttt tgtctaaatt tcggagtaaa
    26401 tgggcttcta ggtgtggtat ttcattagtg attctttcag gaccgtggct tgtcacatga
    26461 gtctgaattt catatttccg tatgtgaaaa gaagtataaa tatcttcata gaccagacgc
    26521 tcactaatga gtacagcatc ctcagaattg taaccttccc atggcatata agctactaat
    26581 acgttttttc ccaaagcgag ttcgccacca actgtagcag caccatccgc taaaatttgt
    26641 ccctttttaa tgcatttacc tcgctgaacc tggggttttt gatgcatgca agtatttttg
    26701 ttggaacgtt gatacataac taatggaatg cttagagtat cccgatttcc cgataagatt
    26761 atcttgtcag tatcggtata aatgatcttt ccctcgtgtt cggctatagc gagaacccct
    26821 gaatctagag ccacttggcg ttccaatcct gttccaacaa tgcacttttc agactgagaa
    26881 agcggaactg cttgacgttg catattagaa ctcattaaag ctcgattcgc atcattatgc
    26941 tcgataaaag gaatgaggga agctccaata gaaaaatatt ggaagggaaa aatacttcga
    27001 agatgaacct gttcccatgc aatagtcaga aattcttgac ggtatcgagc tggaacaacc
    27061 tgttcctcct gaatacctcg attcagcgcc aaagaatttc ctgtcgctag catatagtat
    27121 tcgtctctac ttggtgataa ataaagcatc cgtattcttt ttgatctctc agagatttca
    27181 taaaatggac tttctataga cccccaatga acaatcctcg catgaattgc tagggatccg
    27241 ataagtccaa cattgattcc ttcagacgtg tcaattgggc aaatgcgtcc ataatgacta
    27301 ggatggatat ctcgtatccg aaaactagca gttcgccctg tcaatcctcc agggcccaaa
    27361 taactcaatt ttctaccatg aactatttgt gttaatggat tggttcgatc caaaacttga
    27421 gataatgggt gtaatccaaa aaaagattca taagtggttg ttaatggggt tgaagtcacc
    27481 aaattctgag gagtcggtat caatttatgc ctaattgctc cacatatagt tcctttaacc
    27541 atattttcta aacgaaccag agccaatcca aattgatctt gtaagagatc cgctacggaa
    27601 cgaatacgtt tatttttcaa atgattcata tcgtcaagtg tacccattcc aaatttcatt
    27661 ccaatcaaat gatctgcagc tgccaatata tctcgtggta acaaaaatgt attgttctga
    27721 ggtatatcaa gattcagcct tcggttcata tttcgtcgac caattcttcc taattcacat
    27781 ctttgttgaa aaaatctttt ttgtaattcc ttacataagg attcagaaaa taccggatct
    27841 ccgcccacac aagcaaattg ttgataaaac tccaaaatgg cattctcttt tgacccgatt
    27901 ttctttttct ccttatcttt caggaaagac aagaagattt cagggtagca aacattctct
    27961 agaatttctc ttaaattcga acccatagct gataatagaa ctaaaataga tattttctgt
    28021 ttcctactca cacgagccca tatccttgct tttctatcaa tctgtaattc taatctccct
    28081 ccccaatctg atattatggt gccagtatag accaaaattc cattatggtc taattctgaa
    28141 cggtaataga taccggggct ttgcaatatt tgattgatta caattctgta tattccattt
    28201 attatagaag ttcccaggga attcattaga ggaatgtttc caataaaaat cgtttgttct
    28261 tggatatccc tacgggtttt ccaaattaat cccgcggata catataattc agaggaatat
    28321 gtgagtgatt catatacagc atctttttct tttatcgagg gttctactaa ttgatatgtt
    28381 tccacaaata attgaaattc aatttcttga tctgtatctt ccatttttga aaacttagag
    28441 agttcctctg ttaagccctg atcaatgaac ctacaaaacc cttcaatttg tatctgattc
    28501 aacccgggta ttgtagacat tcccgcattt acacccccaa gcattttcac tttccccatt
    28561 tatagaaaat atcccactat ttgctcccat tcttcatcga atcatatgaa tcgatttaga
    28621 aataatggaa tttctatttt tttttactga atcacatgaa attttaccta actccgtata
    28681 tggaatgtat gaaataccta cgaacagagg aataaataga ataattttat actcaaattg
    28741 gaatttgcaa caaacggata gaatataaat tctaaataga aaggaattga aaaattccac
    28801 ctagacttat ggagtttttt aaagaatatc cgaacaaaaa atggattcca tttctaccat
    28861 tattatgata ttccatattc caatccaatt cgattggata ccataaaaat aaatgaattg
    28921 ggaatttgat ctgttcgatg agataaagac ctaataatca gaaacaatat agaatttctt
    28981 tttttagcac ttaacctttt caccgattta attattcaaa aaagaattca aattcgcaaa
    29041 gaagggagaa aatttgacct atttttttag tagaatctgt agaataggat tgaggtgcgt
    29101 aataaggctt ggatttatta aacatgcgca gatagaactc tagtctagct atagttatct
    29161 atatagatgt ttcttctttt attgcagtcc tattcatttg gaacagcaca tgtcgtgtta
    29221 aatttttatt ttctattcaa tctatttaaa atctatttaa tgaaaaattg taaaaaaaaa
    29281 aatgcaagta cgagaatttc ttgaaaattc tcttataggc attatatacg gataagatac
    29341 ccgattagat aatatctgtg taacaattta tgttctaggg tttacatata ctgataattg
    29401 ctgttataat tgaaatagga tttttttctt gaaaaataaa tactgattag ttatgtctca
    29461 atttggattt tcttatctca ttaggaaaaa accaattttt tgaattttaa ttgaagaatc
    29521 attcatgaat agttaatggt tccgatttgt cctgaatttg agcttttttg actgaaaatg
    29581 cacgttcgtt tttttcaata gaaaaaaaaa aaagcaaggg agaagggtct cttttaagaa
    29641 tgggattaag gaaaacagaa tcgaagatac aaacaaataa aaaaaagttt agaaacccct
    29701 ttttagtttt ttgggagtat tctcgtctat ttttttgtat cattttggcg gcatggccga
    29761 gcggtaaggc gggggactgc aaatcctttt tccccagttc aaatccgggt gtcgcctgat
    29821 cgacaaaata gcttattccg ttttgttgat ataaaacttg acaatttttt tccagcagaa
    29881 gcaagcgggg gaaagggacc cttgagactt ccttggttct aaattctaag catctgcagg
    29941 ttttattctt taaaattcta taaatcctta cgtctcggat tcaagaattc aagaaagatt
    30001 ctagtagtga aaaggaatcg gtaaatcttg atatgatagt ccttccacta ttaatgtagt
    30061 gtctgtctac tgactgggtc ttgaattaga ttggataggg atagatatag atcggacagc
    30121 gaatcgaatt ccatttttag ttggggaagg gtcaaaaaaa actttgtata cagactcctg
    30181 aaagtatatg agcactctgg catttattca atattagtta gattgaatag ctaattggct
    30241 ttcttttttt tattattatt tctttttctg tttagaattc tatttataaa ttgaatataa
    30301 aaatctattt ctaatataaa tattaatata ttccatttta tatttattaa attcaaataa
    30361 aaaaagaatt caaataagaa attcatattc taattatata tttagaattc tatattatat
    30421 atattcaatt ctataataaa aataaaattc taaattagaa tactctaata ctaatatata
    30481 aattatataa atatctaaat atctaaatta atagaaatat atattctata ttaataatta
    30541 atagaagatt ttaaatattt ataaattcga aattaatatt ctttaaaatc ttttaataat
    30601 taataatatc ttttttgaat ttaaattgaa ttaattttaa ttcaaattga attcaaaaga
    30661 aaaaaaaaag aattcttttt ggcaacctct agtgaaagaa tttattcgtc tgtcttccga
    30721 ttgttttaca gagacaatcg gtagacggta aggattagat taaatggaaa taagagtatg
    30781 cgaagtgatc tatcttgatt ctatatatat tttgtttgta cttaatgttt tctgattata
    30841 ctagaaatca tataagaact tgttagatgt tataattgga tttattggat tctttcgtca
    30901 atgatgttag gccagaatcc ctttttgact ctgtgccagt gattccacta ttatttattt
    30961 ttttagtgaa caataaaaaa aatgaaataa ttccttcata ttgatagaaa taggagacat
    31021 aatttacatg gatatagtaa gtctcgcttg ggctgcttta atggtagtct ttacattttc
    31081 cctttccctc gtagtatggg gaagaagtgg actctaaaaa tactactaag tgggttgagg
    31141 gaaaaaacta aaataaaaac tgtatctatt gttttataga tgggttctga aattttattt
    31201 ttctatttaa taattaattc aataatttaa aaattaaaaa atatctgcat ttcggaattc
    31261 tagtttattc gaatggaata atgtattcta tggataatat agaaatagaa aatactcttt
    31321 caattaaaca aatatttgac tttttcccag gtttgtattt tgaaagtcaa ggtaatacaa
    31381 ataatcgaaa acttattcca accaaattct ttattctttc taagatttcg atgaactggc
    31441 tcttaccaaa gtgatatatg gacaatgagg aaccgcggaa ccctttttta tttatttatt
    31501 tatttttatc ccccccccct ttttcacttt tttttttttt tttcaaagag aaaagaaatc
    31561 cgttttttat tagttattaa gcgcagatac aaactttcta taggaaaaaa aatagacata
    31621 gtagttgtct aaggaaatac tacacataat aagatattgc cgttgcctta ggcgagtcac
    31681 atattacgtg cttatcgctt gttttattat ttggtttttt atttatttga gtttcgaaat
    31741 tggatttatg ttttcatttc atatcgtggt tcaaacgtta aaaatcggtt gggttttact
    31801 aatatttttg aaataggaaa aagtttccca tagaacccct agatcatctg ttaactattt
    31861 aatttaatca attacttctt cggaatgcta aaaagattat ttgatttttt taatatgata
    31921 ccgggattgg tcttgaaaat aatcagaaat ctagaaattc gaatcggacg aaaaaaagtt
    31981 gccttttgat tatttcagat tgattggaac caatacaaat caaatagatg aaacaaaaga
    32041 aattggacgc tatgtgcatt acatatatgc gattgactat ctatatgaat atatgaagat
    32101 agatattgta aatcgattca tattaaacct ctatctttat agagtaaaac tttatacact
    32161 acaataatag atagtatggg gtagaaagaa ataaaatcta tttctttcta ccatactatc
    32221 agatttcata gaatactgct gattctagtc cgatcatttc atttaagagt aagacgcaaa
    32281 attgaaatct tttttcattt tttcttccag cattgcattg ataagaacta agaagtaaag
    32341 tttaagtcaa attaatcacc ttgacttacc gtttttacgt aaattataag taagaaggca
    32401 gtaggaacta gaatgaacag tgcagtagca ataaatgcga gaatatttac ttccataatc
    32461 tcatcgttag atttctcttt aattcgcaat aactcgggat ttaatcccat agagatgata
    32521 aatctttcgt cggtaaattc aatggtataa attacatctc gatgatatcg aatcggatca
    32581 atatcatgaa taacaatatc tgaactatcc aaatcgattc atcgtcaaga attgaatagt
    32641 ataacatagg aagatctttt atccatacca aattccaaaa tttctttctg atccaatcaa
    32701 aaaaagattc ctttactttt ttttttatat tctcatccgt actaggataa actttgaatc
    32761 ctaaagtgtt ctatcaaaat caaaggaact cctttttttt atcgtgcaaa ttccatttgt
    32821 gtgtgtgtgt tcgctgtaaa catattatat agtactatat cttattacac agatcgagag
    32881 taatcgaaaa agccaggtct agtagtacag tatctctttc tcttggaatc ctgaatacaa
    32941 cgctactaat aattgtgcta atccacatat acatatgttt cttttccatc aatcagtatt
    33001 agttgaagaa atggaaatta ccctatttgt ttgatgagaa atgtgaaacg aaaaaaagaa
    33061 aaaaaaaaga aagatccctg ttaggaatga gattatgttt gttattttga ctccccttca
    33121 cagaagaaat gaatttttgt atctttttat tggatttcta tccatcggga ctgacggggc
    33181 tcgaacccgc agcttccgcc ttgacagggc ggtgctctga ccaattgaac tacaatccca
    33241 ggaaaaaagt gtacaacatg catattctta cgatttaatt caaacctttt tcttttctat
    33301 ttggatttta gattagaatt gtcttgttct aactggcaga ggcgggacta atatattgat
    33361 attgatattt tgatttatat ggatatacac tttagcgaga tctacaggga ttactagtaa
    33421 tctgtttgtt atttccaaat cgattgaaga aaataaatct ttcaataaat caatgaaaat
    33481 aaaaaaagag tctcttttta gttagacttt atacttccag atcttgatat gaatctagat
    33541 cattagcaag atctgaattt gtggaaaaaa tacgtaataa aataaatagt ggtagggatg
    33601 tagcagattt ggattcttgt gtatcaaagt tcattgggca tttccggaga acaacaaacg
    33661 gttacatcat ttcatggtgg atcggtgaat tattgggccg agctggattt gaaccagcgt
    33721 agacatattg ccaacgaatt tacagtccgt ccccattaac cgctcgggca tcgacccagg
    33781 aaaaatcaat ttaagtcctt attgataatc cacgatcaac ttcctttcgt agtaccctaa
    33841 ccctaccccc aggggaagtc gaatccccgc tgcctccttg aaagagagat gtcctgaacc
    33901 actagacgat gggggcatac ttgcccaacc gccattatac tatgttcata gtatgaacag
    33961 ttttttgaaa ttgtcaatag aatggaatga tatgaaatga tatgactcga tcagaaggat
    34021 ctttccgtct ttcataattc catagaattt ttagattcat cattctcatt tttaaattgt
    34081 tcagtccaat ccccactcta taattcgaaa aatagaaaaa aaagtaatac gaaagagaga
    34141 taggagcctt tcggggaatg attggtttgc cggaaaagaa aaggcgaggg ggttaaactt
    34201 catttctttc actttcattg attgttaaga aggattcggt gggcatattt ctatctcaca
    34261 ctaagccggg aaattaaaaa acgataatca atctggaaat ccgggaagag ggatagggat
    34321 caacaagtta ttgaaaaatg gtttttcgat aagaatttgg ttgagagaca aattgaatcc
    34381 atttatcaac gattcgatga aaaatcttgt atctatgttt tgaattggtg gatacatgta
    34441 tcaatcaaat gaatttcgtt aggatgagga tcaattcaat tagaatcggt tttgaaataa
    34501 ttcattacat tgatgtttag aaaatccaat atcaatacac acattttaca tatactatac
    34561 tcactaggta aatccgatct cttgttcctt aatcagccgc tatgcagata aaacctatct
    34621 atgtacatat attctaattt catataaatc tcatataatc atataatata acatagaata
    34681 agtatatgca gtaataaata tatgcactag actcatagtg gctagttcct tattcaggaa
    34741 ttgaaccaaa cggggccctt ttaactcagt ggtagagtaa cgccatggta aggcgtaagt
    34801 catcggttca aatccgataa ggggcttttt ttttttcttt tttcataaaa ctccagcggt
    34861 agtattaata tttgaagaga gaatagagat attgttgata tttgtaataa aaaaactaag
    34921 gaatcgtaga atttcattag aaaatggaat tctgaattct aatattatcg ttatcattct
    34981 aatgaattcg aatatagtaa ttctagttag ctagttagaa agtagaacat ttttttatta
    35041 tttcattata atgaatgcca gatattccta ttttctatta ttcgaatcaa aagaaatcgg
    35101 aaagattcta aatcaacaaa agaaaaagta agtagaccta acccattgaa tcagaactat
    35161 atcaactatt ctgatattca aattcgatag agataaaatt ggaacagtgg atcttttttt
    35221 atttcatttt ttatatttgt ttgatttgga ctccgcaaga atctgtcgat atttccgatt
    35281 aaatcttctt gttcctagag gttctatagg aaaaatttgc tattcccttc ctccacggag
    35341 aaaggtttat tccaagtccc aacatacaaa taatttcaat atctttcaga acacaagaaa
    35401 agatcaattt actctattat ttatagaata ttatttagat aggatatatt atttatataa
    35461 gatatgatat atccatataa aaaagaaatc tatcaaatcg tggcttcacg tatcaaaaat
    35521 tttcatttcg attttttctg acagataaaa aagagtaact agaaaagata ttcgaagtgt
    35581 cttttttgcc tcgatctgca aaaaaaaaaa tagactttga agtttttttt tctgaaagaa
    35641 agaaaaataa aaatataaca aagaagacaa tacaaataaa agaaaaaaag aaaaagaaag
    35701 aataaaaaag aaagtaataa gtaataaaaa atatgaaaaa tatgatactg tagtagttta
    35761 ctacacaatg tagtagttta ctacacatag aaattagaag aatacataaa actatttatt
    35821 tcacgaacaa gattcaagaa taggattttt tgatgaaacg agaggagtat gtctgggaat
    35881 caactggtaa caaaaaaagg gatcatttgt ttcttgaaca gttctttcaa aaaatgaatc
    35941 caccttattt atgagtaata agataattca tggcttaggg ggtttttaag aatagaaagg
    36001 aataaccaaa ttgagttaat ggatttacct aggtcaagag accactaaat gatttttata
    36061 ttcgaaaccc attagaaaag aagggacaat taatgagaaa tcaaatcata cagaaatgat
    36121 aaaataaaga aaagaaggac ttggccctga aaatgctatg aggtgctcgg aaatggttga
    36181 agtagttgaa taggaggatc actatgacta tagctcttgg taaatttacc aaagatgaaa
    36241 atgatttatt tgatattatg gatgactggt tacgaaggga ccgtttcgtt tttgtaggtt
    36301 ggtccggtct attgctcttt ccttgcgcct atttcgcctt gggaggttgg tttacaggta
    36361 caacctttgt aacttcatgg tatactcatg gattggcaag ctcttatttg gaaggttgca
    36421 acttcttaac tgctgcagtc tctactcctg ctaatagttt agcacactct ttgttgttac
    36481 tatggggtcc tgaagcacaa ggagatttta cccgttggtg tcaattaggt ggtctgtgga
    36541 cttttgttgc tctgcacggt gctttcggac taataggttt catgttacgt caatttgaac
    36601 ttgctcgatc cgttcaattg cgtccttata atgcaatcgc cttttctggt ccaattgctg
    36661 tttttgtttc tgtatttctg atttatccac tgggtcagtc tggttggttc tttgcgccta
    36721 gttttggtgt agcagctata tttcgattca tcctcttttt ccaaggattt cataattgga
    36781 cattgaaccc atttcatatg atgggagttg ctggtgtatt gggcgctgct ctactatgcg
    36841 ctattcatgg tgctaccgtg gaaaatactc tatttgaaga tggtgatggc gcaaatacat
    36901 tccgtgcttt taacccaact caagctgaag aaacttattc aatggttacc gctaaccgct
    36961 tttggtccca aatctttggg gttgcttttt ccaataaacg ttggttacat ttctttatgt
    37021 tatttgtacc agtaaccggt ttatggatga gtgctcttgg agtagtcggt ctggccctga
    37081 acctacgtgc ctatgacttc gtttctcaag aaatccgcgc agcggaagat cctgaatttg
    37141 agactttcta cacaaaaaat attctcttaa acgaaggtat tcgtgcttgg atggcggctc
    37201 aagatcagcc tcatgaaaac cttatattcc ctgaggaggt tctaccacgt ggaaacgctc
    37261 tttaatggaa ctttagcttt aactagtcgt gaccaagaaa ctaccggttt cgcttggtgg
    37321 gccgggaatg cccgacttat caatttatcc ggtaaactac tgggggctca tgtagcccat
    37381 gccggattaa tcgtattctg ggccggagca atgaacctat ttgaagtggc tcattttgta
    37441 ccagagaagc ccatgtatga acaaggttta atcttacttc cccatctagc tactctaggt
    37501 tggggggtag gtcctggtgg ggaagttata gacacctttc catactttgt gtctggagtg
    37561 cttcacttaa tttcctctgc agtcttgggc tttggcggta tttatcatgc acttctggga
    37621 cctgagactc ttgaagaatc ttttccattc ttcggttatg tatggaaaga tagaaataaa
    37681 atgactacaa ttttgggtat tcacttaatc ttgttaggta taggtgcttt tcttctagta
    37741 ttcaaggctc tttattttgg aggtgtatat gatacctggg ctccaggggg gggagatgta
    37801 agaaaaatta ccaacttaac ccttagtcca agtattatat ttggttattt actaaaatca
    37861 ccttttggag gagaagggtg gattgttagt gtagacgatt tggaagatat aattggagga
    37921 catgtatggt tgggttccat ttgtatactt ggtggaatct ggcatatctt aaccaaacct
    37981 tttgcatggg ctcgccgtgc acttgtatgg tctggagaag cttacttgtc ttatagttta
    38041 ggtgctttat ccgtttttgg ttttattgct tgttgctttg tctggtttaa taatacggct
    38101 tatcctagtg agttttacgg gcccactgga ccagaagctt ctcaagctca agcatttact
    38161 tttctagtta gagaccaacg tcttggggct aacgtaggat ccgctcaagg acctaccggt
    38221 ttaggtaaat atctaatgcg ttccccgacc ggagaagtta tttttggggg agaaactatg
    38281 cgtttttggg atctacgtgc tccctggtta gaacctctaa ggggtcccaa tggtttggac
    38341 ttgagtagac tgaaaaaaga catacagcct tggcaagaac gtcgctccgc ggaatatatg
    38401 actcatgctc ctttaggttc tttaaattcc gtgggtggcg tagctacaga gatcaatgct
    38461 gtcaattatg tatctcctag aagttggtta gctacctctc attttgttct aggattcttc
    38521 tttttcgtag gtcatttatg gcacgcggga agagctcgcg cagctgcagc gggatttgaa
    38581 aaaggcattg atcgggattt tgaacctgtt ctttccatga ctcctcttaa ttgagacatg
    38641 agatccaata cttgaaacag gaataatttg gatttcacca tagcatagat attgggttga
    38701 gtggagcagg tcatattaaa aaagtattcc cttttcctct cttttcaact catttatatc
    38761 taatcttttt gttttcgggc tcggctaagt ggtggtatag ccgagccatt cccttttaga
    38821 aaatcaactg agccaaccaa aaccaataaa ataaacaaat ccattcaccg agcaaaagga
    38881 gagagaggga ttcgaaccct cgataattct ttgtttcgaa ctataccggt tttcaagacc
    38941 ggagctatca accactcagc catctctcca aaagatgatt tctattttat cgttattcca
    39001 ccgaatagaa catgaccata tgagttgata cccttcctat agataggaaa gatatccgct
    39061 atgggtctat ttttctatct gtatatatac acatgcagga tccagcatgc ccttttgtca
    39121 agtaaaaaaa actacccttg atccatgccc gaaagggggt ggtaataagt cattcatggt
    39181 aaaaccctcc atgatacatt tttttattac aaattttttg tcgataaagg gatcaaacgg
    39241 tttgataagg ggatcaaatg gtatagttct tttgttggta aattggagga ttagaaacat
    39301 gactattgct ttccaattgg ctgtttttgc attaattgct acttcatcca ttttattaat
    39361 cggtgtacct gttgtatttg cttctcctga tggttggtcg agtaacaaaa atgttgtatt
    39421 ttccggtaca tcattatgga ttggattagt ctttctagta ggtattctta attctcttat
    39481 ctcttgaacc tatttgttct agatctaaaa atgaaatgac ccctcccccg aagtttttcc
    39541 gattgtgaga cacattaaaa atggaatata agcctccaaa attcaaataa agaaaactaa
    39601 aaaatttata gggaggggtc aaacttctgg aaaaatctta tatcttatat tgtaaaacta
    39661 aaaaaaacga aacaataaat aagatataca tttctataag aaatctataa gtctataaga
    39721 aatctataag aatttaataa ttaatattag aatagaatta ataatttaat aattaaatag
    39781 aatttattat tttattattt attatattta ttatattctt atttatttat tatatagata
    39841 gttatttatt ctatagatag aatagatata taataaaaat agaattagac tataatatat
    39901 atataaatat agaatcttat atacaataca atttgattac ttattgatta cttatacaat
    39961 tgtgattact tatacaattt gattactatt ttatagatat agatagattt caaatctaga
    40021 attcctattt ttttttattt cgaattaccc ctaacaaagt atcagaccta gctctgcaca
    40081 aatagaatcc atatattacg tatcaaggac gataaaaatg cggatatagt cgaatggtaa
    40141 aatttctctt tgccaaagag aagacgcggg ttcgattccc gctatccgcc ccgcgccccc
    40201 tatttgtgta tttaatagta taaagtttat gtatttaata gtataaagtt atgtatttaa
    40261 tagtataagg gattaaatag agttgactct gatagtatag tgtatccccc ctcccccttc
    40321 tccttgaacc ccaaaagaaa aaaaatagga attcattttt tcattttaat taatttctag
    40381 ttaattaaat caaacctcct tttttttgtc aaaaaaatgt tgcggagacg ggatttgaac
    40441 ccgtgacctc aagattatga gccttgcgag ctaccaagct gctctacccc gcgataaaga
    40501 gaagatttga aaactaatgg acaaacaagg attgaaagtg cccctccacc atatctgtac
    40561 aaatagaata acccatttat acagaatggt aaagggaccc tcctacgatc gatgatcata
    40621 gaaatcaata gaaaaatgaa gagaattttt catccttacc aacttgatct tgttgcaccg
    40681 ggcaacaaac atgcatgaac catttcacga agtatgtgtc cagataaccc aaaatctcga
    40741 taattagctc tcggtcttcc ggtcaaaaaa caacgtcgat gaagacgtgt aggtgcacta
    40801 ttacgcggtg gtgattgtaa ctttccatga atttcccatt tatcatttaa cgacgaaact
    40861 ttgtttattt ctttttttga ggatcgacga atcaaatgat atttttcttc caatttttgc
    40921 ctcttcttct ccctctgaat caaacttttc tttgacataa gcccacctcc tattactatc
    40981 aacaatacaa gtcgaatctt agatgtagaa atataagaag gcggcccccc ttctctatag
    41041 aaagaaatga tattttcgcg gatacaataa agaattaacc aaatttacct gatgtcgaag
    41101 caatcaagaa agccgcataa gtaaatatat aacctacaga aaagtgagct aatccaacta
    41161 atcttgcttg cacaatggaa agagccaccg gtttatctct ccatcgaatc aaattagcca
    41221 aaggtgtgcg ttcatgagcc catgctaaag tttcaatcaa ttcctgccaa tatccacgcc
    41281 aggagattaa gaacataaat ccagtagccc aaacaagatg tccaaataag aacatccaag
    41341 cccagactga taaactattc ataccaaaag ggttatatcc attgataagt tgtgaagagt
    41401 ttaaccatag ataatctctt aaccatccca tcaaataggt agaagattca ttaaactgtg
    41461 aaacgttacc ctgccataat gtaatgtgct tccaatgcca ataaaaagta acccatccaa
    41521 tggtatttaa catccagaaa accgccaaat aaaatgcgtc ccaagccgaa atatcacaag
    41581 taccacctcg tcctggacca tcgcaaggaa aactataacc aaaatctttt ttatccggca
    41641 ttaacttgga accacgtgca tccaaagcac cttttactaa gatcaatgta gttgtatgta
    41701 aacctagagc aatagcatga tgaaccaaga agtctccagg ccctattgtt aaaaatagag
    41761 aattactatt ttgattaata gcatttaacc aaccaggcaa ccatatgctt cgccccgcat
    41821 taaacgctgg actattcgtt gaagataaaa gtacatcgaa cccatatgaa gttttaccat
    41881 gagcagattg tatccattgg gcaaatatag gttcgatcaa gatttgtttc tccggagtac
    41941 caaaagcaag catgacatca ttatgtacat aaagtcccaa agtatggaat cccagaaaaa
    42001 gactggccca acttaaatgg gatatgatag cttctttatg gtctaacatt cttgccaata
    42061 cattatcctc attctgttcc ggattgtaat ctctaataaa aaagatagct ccatgagcaa
    42121 aagctcctgt catgatgaat cctgcgatgt attgatgatg agtatataac gcagcttgag
    42181 tagtaaagtc ttgcgctatg aacgcataag caggtaaaga gtacatgtgt tgagctacca
    42241 aggaagtaat aacccctaaa gaggctagag caaggcctaa ttgaaaatga attgaattat
    42301 tgattgtgtc ataaagaccc ttatgtccac gccccaatct accccccgga ggaatatgtg
    42361 cttctaaaag atcttttata ctgtgtccaa tcccgaagtt agttctatac atatgaccgg
    42421 caacgataaa aataaatgca atagctaaat gatgatgagc aatatcagtc agccataaac
    42481 tttgcgtttg cggatggaat cccccgagaa gtgttagaat ggcagttcct gctccttggg
    42541 gggtaccaaa taaatgacta ctggaatcgg ggttttgagc ataaagattc cattgacctg
    42601 taaaaagtgg gcctaatcct tgggggtgtg gcaatacacc taagaaatta ttccatcgaa
    42661 cgtattctcc cctggatcca ggaatagcga catggactaa atgtcctgtc caagccaagg
    42721 aactgactcc gaatagtcct gacaaatgat gattcaggcg ggattcggca tttttaaacc
    42781 acgaaacgct cggtttccat ttcggttgta ggtgtaacca gcccgctatt aaagatatgg
    42841 cagaaagaaa taatagaaaa agagctccag tataaagatc cccattagta cgtaaaccga
    42901 ttgtatacca ccactgataa acaccggaat aagcgatatt cactgggcca agagcacccc
    42961 ctcgagtaaa agcttccaca gccggttgac caaaatgagg atcccaaatt gcatgagcaa
    43021 taggtcttat atgtaaagga tcctgtaccc atgcctcaaa atttccttgc caagctacat
    43081 gaaagagatt cccggaagtc cacagaaaaa ttattgctaa ttgtccgaaa tgagaagcaa
    43141 aaatattctg ataaagacgt tcctcagtaa tatcatcatg actctcaaag tcatgtgcgg
    43201 tagcaatacc aaaccaaata cgacgagtag tggggtcctg agctaagcct tggctaaacc
    43261 ttggaaatct taatgccata atgcttttca aatcctccta gccattatcc tactgcaata
    43321 attcttgcta agaagaacgc ccatgttgtg gcaattccac ccagaaggta atgagttact
    43381 cctacagcac gtccctgtac aatgctcaag gctctaggct gagtagcagg agcaaccttt
    43441 aatttattat gagcccaaac gatggattca ataagttctt gccaataacc acgcccgctg
    43501 aatagaaaca ttaaactaaa agcccataca aaatgggcac ctaggaaaaa aagaccatat
    43561 gcagataatg aagaaccata agactgaatt acctgggatg cctgcgccca taagaaatcg
    43621 cggagccacc cattaatggt aatggaactc tgcgcaaagt ttcctcccgt gatatgagtt
    43681 accacccctt gatcacttat actaccccaa acatctgact gcattttcca actgaaatgg
    43741 aatattacta ccgaaatgga attgtacatc cagaatagcc ctaagaagac atgatcccaa
    43801 gcggatactt ggcatgtccc ccctcttcca ggtccatcac aagggaaacg aaaaccaaga
    43861 tttgctttat ccggtatcaa tcgtgagcta cgagcaaata gaacaccttt taggagtatc
    43921 aataccgtca catgaatcgt aaatgcatga atatgatgga ccaaaaaatc cgcagttcct
    43981 aatggaatag gtaacaaagc aactttgccg cccactgcca ctaaatcacc acccccccaa
    44041 gtcaaactgg tgcttgttgt tgcaccaggg gccgttgcac cgggtgctaa agcgtgggtg
    44101 ttttgtatcc attgagcaaa gacgggttgt aattgtatag cggtatctga aaacatatct
    44161 tgggggcgcc ctaaagcact catggtatca ttatgaatat acaaaccaaa actgtgaaag
    44221 cctaaaaata tacataccca gttgagatgt gatatgattg catcgcgatg cctaaggaca
    44281 cgatctaata gatcattgta tcgagtagtt ggatcatagt ctcttaccat aaaaatggct
    44341 gcatgcgcag cagcaccaac tatgagaaat ccaccaatcc acatgtgatg tgtgaacaat
    44401 gagagttgtg taccatagtc agtagctaga tacggataag gaggcataga atacatatgg
    44461 tgagctacaa caatggttaa agagcctaac atagctaggt taatagataa ttgagcatgc
    44521 catgacgttg ttaggatctc atataggcct ttatggccct ggcctgtaaa tggaccttta
    44581 tgagcctcta aaatatcttt tataccatga ccaatacccc agttagttct atacatgtga
    44641 cccgctatca ggaaaagaat tgcaatagct aaatgatggt gtgcaatatc ggtcagccat
    44701 agaccaccag ttactggatc taatcctcca cgaaaagtaa gaaattccgc gtattttgac
    44761 caattcaagg tgaaaaaggg ggttgctccc tcagcaaaac tgggataaag ttgagccaaa
    44821 agatcccgat tcaagataaa ttcatgagga agtgggatct ctttaggatc tactccagca
    44881 tttagaaatt ggttaatcgg taaagataca tgtacttgat gccccgccca agaaagagac
    44941 ccaagtccta gtagccctgc taaatggtga ttcaacatag attcgacatc ttggaaccaa
    45001 gccaattttg gagcagcttt gtgataatga aaccaaccag caaaaagcat taaggctgca
    45061 aagaccaatg caccaattgc ggtacaatag agttgtaatt cactagttat tccagatgct
    45121 cgccaaatct gaaaaaaacc agaggttatt tgtattcctc ggaaaccacc gcctacatca
    45181 ccattcaata tttcttgtcc cactattggc caaaccacct gggcactagg tccaatgtga
    45241 gtaggatcgc ttagccatgc ttcataattg gaaaaacgag caccatggaa atacatgcca
    45301 ctcagccaaa gaaagatgat ggagagttgg ccgaaatggg cactaaatac ttttcgggaa
    45361 atctcctcca aatcactagt atggctatcg aaatcatgag catcagcatg taggttccag
    45421 atccaagtag tagtatcagg tcccttagct attgttcttg agaaatgacc gggtttagcc
    45481 cattcctcga aagacgtttt tacaggatcc atatctacca aaattttgac ttctggttcc
    45541 ggcgaacgaa taatcattga gtcctcctct ttccggacaa cacatacaaa gagacctgcc
    45601 aacataaaac ataattagtg aacttatgag agatttttct attgagtttc tttctcttct
    45661 atctcccacc tatctattct attttcttta gttattcact agaacaatta tgatctggaa
    45721 gtcaatccgg ggcaagtgtt cgcatttatt atgacatagc tgtgaggcgc tcaacggacc
    45781 ctttgaatct tataaaaccc tttctggact ttgaattgaa gggaaagagt ttttttgtgc
    45841 aacctagtgt attcatattt caattagaag ttcctagatg gagctacttt aactttatgt
    45901 cttacataga agatattact atgtactcta tttcaaatca cgtgaacagt cattagcatt
    45961 actagggtac ataccgatat ttatatttag tcatttgaga gtctctttta ttagtttttt
    46021 tagtttcaat agcagaaaaa atcgagttct ctactgtagc cacttatcat ttatccctac
    46081 gaaataccaa acgaaataga acgatcttag aagggatata atgaaattcg ttgattgttt
    46141 gttcctagag aaatgatacg ttttatttga cttgactgat ggggacaaca aaaaatgaat
    46201 tatcaaatta attaactata ctataatact agaactacta taatactata aactataact
    46261 ataatataaa atactctaac tatatataac tataatataa ataaaaaatc gaatactata
    46321 ctaataacta ataataaaaa taataataaa ataataaaca gaataataaa cagagtgctc
    46381 ttattcaaaa cgccctgtga tcttcaacca attttgcgct tcaatataat taccaggggt
    46441 aagggctata gcttgtttcc aatactcagc ggcttgatca aaccaagcct ccgcaatttc
    46501 cgaatctccc tgtcgaatgg cctgttctcc gcggtcggaa taggtgagta aattcccttc
    46561 ccttagaacc gtacttgaga gtttcctgcc tcatacggct cagcagttaa ttcttttcgt
    46621 gccccatttt ttttattaga tctattctat ttttttttct cgagttaaca aaaaaaaaga
    46681 ggataattac atgagtttca aacttgaatt tggattaata aaaaaaggaa tccgcttctt
    46741 tatagtttta tcttttctcc taccttcaga agaataaagc atcggcattt acactctcat
    46801 tagaattttc tgaaaggtaa ctatctcggt ttcctatatc atatactttc atatatgata
    46861 tataaatctc tatagaatcc gtgaaaaaga cttttcttca taaaaaagaa aagacttact
    46921 atctttggga tctgatacta caccgctgct caaaacttta ggggatcaac tctattacat
    46981 aagtggattc ctaacttttc tatcataata taagtaagca gttcttcttg tattggccca
    47041 aaacctcgct aattgatctt tacggtgctt tctctatcaa ttagatcttt tatccataga
    47101 aaaaaaggta tctaggcata tctgtttctt catatttcaa cttctatgaa gtttctttct
    47161 ttttctttgc tacagctgat aaaaatcgtt gttttggacg atatatatgt agaaatcctt
    47221 tttttctagt atttattagc ggatttgctc tttcttttct tttttctttc tatagtggag
    47281 atagtcgcac gtaatgacag atcacggcca tattattaaa agcttgtggt aagaacgggt
    47341 ttcgttctag tgcccgaaaa taatattcca aagctttcgt atgttctccg ttacttgtgt
    47401 ggataaggcc tatgttataa agtatataac ttcgatcata gggatcaatt tccagtcgca
    47461 tagcttcata ataattctgt aaagcttccg cataatttcc ttcggattga gccgacatcc
    47521 gttacggtcg tcattcggtt caaagaatct ccgttccaga accgtacgtg agattttcat
    47581 ctcatacggc tcctcctctc ctttatgtgc ataatgataa aaatacatag aataaaaaaa
    47641 gattgcagta ttctcattat gaactgagca gggctagtgt ttttacaata aatctctagc
    47701 caacctttct gtaaaagatc ttttcttaac atccagtatg ttggtactgg ataaaaaaat
    47761 ggtaactcca acaatttctt tgtcctcaac gccgcttaat ttcctgaaat tagtcacttc
    47821 aacagtcttc gatggttata cgggtatcca aaatacgaac gagatggatg tttgttgtcc
    47881 caaccattct tcttagtccc gatcccgata aggaaggggg ggatatcttt tttaacaaag
    47941 ttttcgtgtt gttgattcct aaacgtagtg cttcttcccc catgccgccc attggtacta
    48001 gtggagtaga gttgacctaa cccataagta taggtataac ctttcgctta atactataaa
    48061 tccaaaattt aagcatatga ggctgcatta atcggggata cacgacagaa ggaattaatt
    48121 attttatttc cacaaacttc accttcagca agcgtaggtt tttttccatt tttctttcta
    48181 tccgaagaat gtgtctttct cctaacactg agagcaaaaa aaaaggaaaa aagaatcaaa
    48241 tcgcaccatc tctgtaatag gtgaatgcct ccttttctcc tgaagttgtc ggaattattc
    48301 gtaataagat attggctaca atggaaaagg tcttatcaat aaaatttcca tttatccgag
    48361 atctagtcat aggtagcaat ccattctaga atttaattat ctctcgtgag aaaataatcc
    48421 cacaaacaaa ggaattgtac aatagagtac gaaataacgt aaaaaggact cattaaaaaa
    48481 aattgtttat gaaggttttt tttgaagttt ttctattttt ctagttaaat ttgattgtat
    48541 gtggctatcc aaaaaataga atatgaatga ctcactattc actcggtttc tgggacataa
    48601 tcattatgta ggagagatgg ccgagtggtt caaggcgtag cattggaact gctatgtagg
    48661 ctttttgttt accgagggtt cgaatccctc tctttccgca cctttaccta attcatcaat
    48721 attattgacc gcaatctttc aaataacttt caaataacaa agggtactat tattccaact
    48781 ttctttgatg tggattctct attcctaatt tctggaatac tgcaaatact ggaaagaggg
    48841 ggcaaggaat gaaaatcttc ctacctgatc catgtctagg atagatgaat ggtagggaaa
    48901 attcccgaat caaacacctt accccccttt ttttttgttt tttgttggtc cccttactta
    48961 gacgcgaagg gagtaaaaat ctcttgttat tttagttagg tttaagtctg acgagaataa
    49021 tattctacaa cgagcaattc atttattttc aaaccaaccc atttactatc tattatttga
    49081 ttgactaatc ctttatattg gaatgggtga agagtcaaat gttttggcaa ttcctcacgg
    49141 ggggatgaat caagataatt ttgaatcaga gttctagact tttgttcatc cctcgctgta
    49201 ataatatctt ggggtttgca gcgataactt ggtatatcta ctatacgacc attaactaaa
    49261 acatgtctat ggttaactaa ttggcgagct tgaggaatag tcgaagccat acccaatcgg
    49321 aaaagtatgt tatccaaacg catttcgagt aattgtagta aaacctgacc ggttgaccct
    49381 ttcgcttttc tggcgatacc aacgtattta agcaattgtc gttctgtaag accataatga
    49441 aaacgcaatt tttgtttttc ttttaaacga atacaatatt gagatttttt atccaagcgc
    49501 gctcggtttc taagttcact tccgactata ggctttttac tagttagtcc tggtaaagcc
    49561 cccagacggc gtattttttt gaaacgaggc cctctgtaac gcgacataaa gactcctttt
    49621 taaaaatttc ataaacctaa attcaaacta aactaaatgg gaaatatgat aaatcaagcg
    49681 aaatctacta attatatcaa tacccgaacc ttattgtata tataaaacaa aaaaatcttt
    49741 tcttgatttg ttctacagaa atcgaactcc cccaatttga attcaaaatt ggaagttcct
    49801 acgacataat agatcggtga ctcttgaaaa aagaaatggg aaaaatttca atattctttg
    49861 atttcaaaat tctcaattat ataaaaaatc aaaacaaata gagaaaagcc ggctatcgga
    49921 atcgaaccga tgaccatcgc attacaaatg cgacgctcta acctctgagc taagcgggct
    49981 cccataacag aaattgtgca tgcataggaa tttaataaac tactgagatc ttagttatta
    50041 actctttatt cttagctatt gataacataa ttcctatgaa tatagaaaag aatatagaat
    50101 ttcaaataca aataaatatt ccattttttt ttctattcta ggacataaag aacatatacc
    50161 aatttgaaga gaagaattaa tagaatatat ttcaatctat ttattaagta tattatgttt
    50221 ctcaataatc aattatatgt ttattaatga tcaatatctt tatcttaata tcatcttatt
    50281 aatctcttta tcttaattag tataataaga ttttcttttt ttcatttttg aattcaaatt
    50341 tgattatttt aattaattta taagtttcta gtttaaaatt taaaagttta attaatattg
    50401 aattcttatt ttaaaattcg aaattctaat aataattcaa ttcaatatta aattaattcg
    50461 aaatctaaat tcaatctaaa ttctaaataa atatcaatat taaaatagaa atatatagta
    50521 aagaaatcaa aatatattat tatatagtaa agtaataata tgaatctaaa attagaaaat
    50581 gaatagaatt caaaattgga atatatttaa atatattgat attgaatatt cttttcattt
    50641 tattaatata aaatcttatt aataaatatt aataaaatga attaatatta ataaataaat
    50701 aataatatta aataatatta agaaataata aatataaata atatatataa tatataaata
    50761 gaaatatata aataaataat aataaataat gtagaataga tagaatagaa ataactcgaa
    50821 ttcttttcta aattaatttg agattttgaa attaatagaa tgattattta taaccattac
    50881 attaggtcta gctattctaa attaataaat agaaatctat ttctttttta tttaatctaa
    50941 aaaaataaga aatttccatc cattttagtt atctttagtt atgttatatt atataaggcc
    51001 tatccgttct aaggaaaaaa gataaaaata aaaacaaatg aaagaaaggg aaaggcccaa
    51061 ttccgatcat aatgaaacat tccttcggaa aggttaaaac taagacgaaa aaaaagaatc
    51121 gaccgttcga gtattccaaa ttgcatgaga aaaccgctag aaggagaggc atctaaaaaa
    51181 tagatatatg tgatatatat ccatggatat ggaatatgtg gtatatatcc atggatatgg
    51241 aatatgtggt atatatccat ggatattgaa ttgtgaatac agaaatgata gaattatttg
    51301 tgattggacc aaatatgggt atctgaaata caaatagaaa gaaacatttt ttggtatagg
    51361 aatcggtatc taacaaattc aacagttccg gcataattct cataatttaa atgaaaaaaa
    51421 aacatcctaa tgagattcta atctcaaaga aaaaaggggg gatatggcga aattggtaga
    51481 cgctacggac ttaattggat tgagccttgg tatggaaacc taccaagtga taactttcaa
    51541 attcagagaa accctggaat taacaatggg caatcctgag ccaaatcctg ttttccgaaa
    51601 acaaagaaga gttcagaaag ggagaataaa ataaaaaaaa ggataggtgc agagactcaa
    51661 cggaagctgt tctaacaaat ggagttgacg acatttcatt tccttagtaa ggatttcgtt
    51721 tcattagtaa agagatcctt ccatcgaaac tccagaaaag aaaggatcaa ggatgagcat
    51781 atgtatacgt actgaaatac tatttcaatt gattagacca gacagaccca aaatctctat
    51841 tttttatttt catatttata tgacaaataa aagatgtgaa ttgattccaa gttgaagaaa
    51901 gaatcaaata ttaattgatc aaattcattc catgatagtc tgatagattt tttgaagaac
    51961 ttattaatca gacgagaata aagatagagt cccattctac atgtcaatac cgacaataat
    52021 gaaatttata gtaataggaa aatccgtcga ctttagaaat cgtgagggtt caagtccctc
    52081 tatccccaaa aggcccgttt aactctctaa gtatttatcc tatatcctct tttttttttt
    52141 ttagtggttc caaattcgtt atgtttctta ttcattctat tctttcacaa acggatctga
    52201 gtggaatttt tctttttctt atcacaacac aagtgttgga atatgtaatg gaatatatac
    52261 gatagacgta aaattaggtt tctatatgat aaatgtacaa atgaacatct tatctttgag
    52321 caaggaatcc tcatttgact gattaacaat acatatcatt actccgactg aaacatacaa
    52381 agtcttattt tggaagatcc aagaaattcc agggcttgga tgaaactttg taattttttc
    52441 gtcttttttt ttttattttt agttgacata tactcaagta atctcttaaa atgaggatga
    52501 tgcgtcacga aaggtcggga tagctcagct ggtagagcag aggactgaaa atcctcgtgt
    52561 caccagttca aatctggttc ctggcacatg attcatttgt atgagtatct attccacaaa
    52621 ttcattaaac tgaatatggg tcaacataca tatttcttag tagtctagat catcatacat
    52681 atttatccat ctaggtgtct ggagatatac tctttctaga tgagataaat aaagaatata
    52741 tgtatgttct atgtatatat aaagtatgta aaaaaatgaa ttcttccttt ttttctttct
    52801 ttttttctgc actccaaaaa agaatgttaa tacttcttta ataatattcg aaaggttaaa
    52861 ttagttggtt ttggttgcaa aaccaaaaag tctaggctag ggaaattttg gggtagaact
    52921 agcaaaaatg aatctcagat acattacaaa tagaatccga ccccttcttt catttcattt
    52981 ctttgtattt tctttcatat tttattcatt tcctttaatg ttgatgtacc cgatacatag
    53041 ttcatgatgc agaacttttt tagttcatcc tattggctcg actcatccga aataagtatc
    53101 ttaacaactt taaaatatca atgaagccct actcgaattt tttttaatcc ctacattttt
    53161 tatttaaccc atccataata atatgaataa gacctcaatt attctgtctg atttaacttc
    53221 aattactttg tctgatctat aaagtacagc tattcaagga atatctggcg ttgtagaagt
    53281 ggtgcggatt agtttcttat ttttatcatt tatatttaat gagcatcttg tatttcataa
    53341 aaattgggag tgatataatc tttacgtaag ggccatccta tccaactttc gggcattaag
    53401 atacgtttca gacgtggatg attatcataa gagattccta ccatatcata agattccctt
    53461 tcttgaaaat ccgcactttt ccaaacccag aaaatagagg gaattctagg atttttcctt
    53521 gagacaaata cttttatgca tacctcttct ggttgatcta taccatattc tattctcgta
    53581 agatgataca cactggctaa cagtcctcct ggtgctacat cataggcaca ttgcaaacgg
    53641 agataattgt aaccatatac atataaaatg acagcaatcg aatgccaatc ctcgggcttt
    53701 atttgtaaag tctctattcc ttggtaatcg aaacccaagg atctatgaac tagcccatgt
    53761 ttgactagcc aagcagacaa acgaccctgc atttttttat ctctcccaca tttttgattt
    53821 tgatttgtat aagttttgta taagtataag tatttaatat ttacgattac gatgaaattt
    53881 ttgaagattg tcttgttctt attttgtaca aaaaaaagga tcctgcctaa ttcaccattt
    53941 cgcgggagga tactgaactc ttgtatttga aaaatgtttc agagggtatc tctgaagtag
    54001 atggtggttg atagagtaat ccttgatcat aattgccggt atgagtactg cgccccacat
    54061 gaaacttgtg ggtggtagta aaacacctat tctcttgttg agaccgaatt cgatcttcgt
    54121 agatttctcg agaaattttc ttacgaagtt ttgttatagc atctataatg gcctccggtt
    54181 taggtggaca gcccggcaaa tagacatcca caggaattag cttatccacg ccccgaacag
    54241 tactataaga atcggtactg aacatccccc ctgtaattgt acaagctccc atagcaataa
    54301 catattttgg ttcaggcatt tgctcatata atctcactaa agaaggagcc atcttcattg
    54361 ttactgtacc tgctgttaaa attagatccg cttgtctagg actagatcgt ggtaccagtc
    54421 cataacgatc aaagtcgaat cgtgatccta ttaaggaagc aaattcaatg aagcaacaac
    54481 tcgtaccata gagaagtggc cataaactgg atagtcttga ccaatttgaa agatcattta
    54541 atgtagttga aataacagaa ttttgggttg ttcgatcaaa taagggaaac tcaatggaat
    54601 tcataactgt ctcaatgttt tttttattgt ctaaatattc aagaattaag accactctag
    54661 tgctcctttt cgccatgcat aaattaaacc aacaattagg ataagcacaa aaatgaaagc
    54721 ttctataaat acggataccc ccaatacatc gaaactcatt gcccacggat aaagaaaaac
    54781 cgtttcaaca tcaaaaacaa caaaaactag agcaaacata taataacgga ttctaaactg
    54841 taaccaagca tcgcccattg gttctattcc cgattcataa ctagaaagtt tctctggccc
    54901 tttattaatc ggggctaaaa ttccagaaat tagaaatgcc aaaataggaa taagactcga
    54961 tattattaga aatgcccaaa gaatatcata ttcgtaaagc aaaaacatag atctactcct
    55021 aggaatgtgg aaaatctacc agattagtat tagtcgattc aaattgaatt aattatcaag
    55081 tcagccataa ctgtttataa ttttaagcga actgctcagt ttagtttcgt ttgtttcctg
    55141 tggtacatat ctcatttcaa gatagaaata taaccatata tatatttttt gtataacgta
    55201 caaagaaaac aaaaaaaaaa actctcgcat tttcgcctga cttcggattc tctctaaaga
    55261 aaagtaattc cagattgaaa tccaatctct tttttttttt ttcttttttt attaatatta
    55321 actagttaaa atctcattat tttattcatt tttgatttta gaagtgaatt attttatttg
    55381 tttttttttg ttaattctca atttcatttt aatattctaa taaaatataa gaaaaaagat
    55441 ttcattttct tctctatttc aatattgata ttgatgatga ttatttattg aaataaataa
    55501 taaaataata aaatattgaa atcttataat aataataaat aataaatatt ccattttgaa
    55561 tttcagaaat taaatagaaa attgaaattt cgaaattaga aatccatttt ttaaatttta
    55621 aatagtataa aagatttata ctactatata catagtatac tacatacata ctaatatact
    55681 aacatacaga ctaaatagaa tagaataata ttaatattaa tatatttaat atattctatt
    55741 ctattgaata ttttgaatat tgaatctatt taatatttaa tatgttctat ttaagtgaag
    55801 atattatcta ttattattag aagtaattta gattactaat atttagttat taatatttag
    55861 ttatttagta tttagtattt aatagtatta gtaaaactaa ataagtaaat aaaaaagaaa
    55921 aaaataagta aatataagca ttagtagtat tagtaggaat attagggcta tacggactcg
    55981 aaccgtagac cttctcggta aaacagatta aacttattat tatcaaaatg atttgaattg
    56041 ctttacagac ccaacgtgca tcttttttgc attgggcttc ttcattaact gatagaaaga
    56101 tcagttaatc taccatcttt tttctcgaca gaaagagata aggagatggc tccatgtgct
    56161 ctgattttgt ttttattcca atctaagagc actaccaaag tgtttcaaag aagggttatc
    56221 ctgacgtagg tctgcttctg gcctggatca acttaagtta aatggagtct ctatcgacct
    56281 tcttaaatta aagaatcaaa tatgaaactt catacacctt aaagttcata agataggacg
    56341 gacgaaaaga tcattttttt gaggtcccta tactcattat gcctagcatt gaatagacta
    56401 ggtattcacc ttatcaatat ctaaaaatcg aaaatcaatg atgggttcta tttgccgtct
    56461 aaattaaatg tacactggaa ttgtaccgaa ccctttgttt tgtcaggcta ttgttctctt
    56521 gttttgttct ctaaaaagtc atggagtaag acatcgattt ctcaataaga tcaactcttt
    56581 tgattatatg atggactcct ctgaaaaaac attggcgcgc gtgtaaacga ggtgctctac
    56641 ctaactgagc tatagccctt gtgctttttt ttgatacata ttttatcata ttatgtagag
    56701 aatttattgt caagatgaat attacatgat cgaatctctt tgattggtat tgcttataag
    56761 taatattcca tttataatcc atcgatatga taggtcccac tcttttttct ttggaataat
    56821 caatgaccta cttaactcag tggttagagt attgctttca tacggcggga gtcattggtt
    56881 caaatccaat agtaggtata ggtaaaactt tttagctacc agagtcaata gtatctaata
    56941 agttttttga ttcacctttt tcttttattg attttgtatc ttttctatct tatcttactc
    57001 ttctatttca tttttattca ttttttgaat ttccaatttt ttcgttgcat tagaattcga
    57061 ttgcactatt tgattctatt caatcaacag aaatccaaat aggttgtaga aaaagacttc
    57121 tgtttctaca acctatttgg attaaaaatt attttattcg tacgcaccaa cttgttacga
    57181 aatcatattg atagcctcta ctcgtgtcct agctcgtctg agagctagat ttgcctcaat
    57241 tgtttgtctc ttgccttcag ctttactcaa gttagcttct gctatttcaa gagtttgctg
    57301 agcttcttgt ggatcaatgt cactaccctt ctccgcatca tttactaaaa cagtgatctc
    57361 attattgcct attctagcaa aaccgcccat cagagccatc gttacccatt ggtcgttaag
    57421 gcgtattctc aaaataccga tatctacagc tgtggcaata ggcgcgtgat ttggtaatac
    57481 tccaatttgt ccactattag tagataaaat aatttccttc acttctgaat cccaaacaat
    57541 tcgatttggg gtcagtacac aaagatttaa ggtcatttct tcaatttgct ctccatttct
    57601 aagttcgtag ccttcgcagt agcttcatcg atattaccta ccaaataaaa ggcctgttcg
    57661 ggaagaccat ctaattctcc agaaagaatc aatttaaacc ctctaattgt ttctgctaga
    57721 ccaacatatt tccccggcga accggtaaat acttctgcta cgaaaaaagg ctgtgataag
    57781 aaacgctcaa tttttcgtgc tcttgctacg gttaagcgat cctcttcgga taattcgtct
    57841 aacccaagga tagctataat gtcctgaagt tctttgtaac gttgtaaagt ttgtttaact
    57901 ctttgcgcag tttcatagtg ttcttcgcca acgatccgag gttgtagcat agttgacgtt
    57961 gaatctaaag gatctactgc tggatagata cctttggcag ccaatcctct tgatagtacg
    58021 gtagtagcat ctaaatgggc aaatgtcgtg gcaggagcag gatcggtcaa atcgtctgca
    58081 ggtacataaa ctgcttgaat agaagttatg gacccctctt tggtagaagt aattctttct
    58141 tgtaaagaac ccatttcggt actaagggtg ggttgataac ccacagcgga aggcattcga
    58201 cccaataagg cggatacttc ggatcccgct tggacgaatc ggaagatatt gtcgataaat
    58261 agaagtacgt cttgttcatt gacatctcgg aaatattccg ccatagttag ggcagttaaa
    58321 ccaactctca tacgagctcc gggcggttca ttcatttgac cgtagactag agccactttt
    58381 gattctgcaa tattttgttc attaattact ccagattctt tcatttccat gtaaagatca
    58441 tttccctcac gagtacgttc acctactccc ccaaatacgg atacaccccc atgagctttg
    58501 gcaatgttat tgatcaattc cataatgagt actgttttac ccaccccagc tccaccgaag
    58561 agtcctattt ttcctccacg gcgataaggg gctaaaagat ctactacttt aattcctgtt
    58621 tcaaaaatgg ataattttgt atctaactgt ataaaggcag gcgcggatct atgaatagga
    58681 gatgttgtgc gagtatctac aggacctaaa ttatcaatag gttctccaag cacgttgaaa
    58741 attcgtccta gagttgctcc gccgactgga acacttaaag gagcttccgt gtcaatcact
    58801 tccattcctc tcattagacc atctgtagca ctcatagcta cagctctaac tcgattattt
    58861 cctaataatt gctgtacttc acaagtcacg ttaatttgtt gaccaacagt atcttgaccc
    58921 ttaactacca gagcgttgta aatataaggc atcttccctg ggggaaaagc tacatccagt
    58981 accggaccaa ttatttgagc gatacgtccc aggttctttt tttcaagcgc agaaacctca
    59041 ggaccagaag tggtaggatt tattctcata ataaaatata ttcattcttt tttgcaaaaa
    59101 atttggaaat acaaaataaa tgtttgataa cagagcaagt tgacaagttg atcggttaat
    59161 tcactaagaa ttcaataaga aatgggagtt agtactggat tttcttggta ccatccaacc
    59221 aatttaattg tttacttatt ccatttttca atttcaatga gtgaattttc aagttcaacc
    59281 aactcatttt caaaatatca agtggataaa atctttagaa agtctttcat ttgtctatca
    59341 gtatagacaa gaccttctat attatctagg gaattcgaac ctgaacttta tttacgattt
    59401 ttttctatct cattggccct tatttcagca tacgatttat acctagcata ttctttttta
    59461 cctatactct ttcttttcgt gggcaaattc tgtatatttt cacatctagg atttacacat
    59521 acaacatata tcactgtaaa gggcgaattt cttattattt acatttttca attaaaaaaa
    59581 gaggggataa gctataagag attatccatt tgaaaaaaaa aaaacaagga ttgggttgcg
    59641 ccatacatat gaaacagtat acaataatga tgtatttgac aaatcaaata ccgtggttta
    59701 ataacgaacc attctgatta attgatatga taatattagg tgagaatctt gtgaaagatt
    59761 cctgtgaaag gtttcattaa ctcctaagtc atgtcgagta gaccttgttt tgttgcgata
    59821 attcttaatt cataagtttt agggagggat ttatgtcacc acaaacagag actaaagcaa
    59881 gtgttggatt caaagctggt gttaaagatt ataaattgac ttattatact cctgactatg
    59941 aaaccaaaga tggtgatatc ttggcagcat tccgagtaac tcctcaacct ggagttccgc
    60001 ctgaagaagc aggtgccgca gtagctgctg aatcttctac tggtacatgg acaactgtgt
    60061 ggaccgatgg gcttaccagt cttgatcgtt acaaaggacg atgctaccac atcgagtccg
    60121 ttgctggaga agaaaatcaa tatattgctt atgtagctta tcccttagac ctttttgaag
    60181 aaggttctgt tactaacatg tttacttcga ttgtgggtaa tgtatttggg ttcaaggccc
    60241 tgcgcgctct acgtctggaa gatttgcgaa tccctccttc ttattctaaa actttccaag
    60301 gtccgcctca cggcatccaa gttgagagag ataaattgaa caagtacggc cgtcccctat
    60361 tgggatgtac tattaaacca aaattggggt tatccgcgaa gaattacggt agagcggttt
    60421 atgaatgtct ccgtggtgga cttgatttta ccaaagatga tgagaatgtg aattcccaac
    60481 catttatgcg ttggagagac cgtttctgct tttgtgccga agcactttat aaagcacagg
    60541 ccgaaacagg tgaaatcaaa gggcattact tgaatgctac tgcaggtaca tgcgaagaaa
    60601 tgatcaaaag agctgtattt gcccgagaat tgggcgttcc tatcgtaatg catgactact
    60661 taacaggggg attcactgca aatactacct tggctcatta ttgccgagat aatggtctac
    60721 ttcttcatat ccatcgtgca atgcatgcag ttatcgatag acagaagaat catggtatgc
    60781 actttcgtgt actagctaaa gcgttacgtt tgtctggtgg agatcatatt cacgctggta
    60841 ccgtagtagg taaacttgaa ggtgaaagag aaatcacttt aggttttgtt gatttactac
    60901 gtgatgatta tattgagaaa gatcgaagcc gcggtattta tttcactcag gattgggtct
    60961 ctctaccggg tgttcttccc gttgcttcgg ggggtattca cgtttggcat atgcctgctc
    61021 ttaccgagat ctttggagat gattccgtac tacaattcgg ggggggaact ttagggcacc
    61081 cttggggaaa tgcacccggt gccgtagcta accgagtagc tctagaagca tgtgtaaagg
    61141 ctcgtaatga gggacgtgat cttgctcgtg agggtaatga aattattcgt gaggctagca
    61201 aatggagtcc tgaattagct gctgcttgtg aagtatggaa agaaatcaaa tttgaattcc
    61261 cagcaatgga tactttgtaa tccagtaatt accgttcgtt ctattaattg aattgcaatt
    61321 aaactcggcc caatctttta ctaaaaagat tgagccgaat acaatacaaa gatactattg
    61381 gatactattg tatatatttg tatatatttt ttagcgtata tttttttgat tcgatttctt
    61441 ttttatttta tagataacta tttatctaga tatacgagat caaaaagaaa aaatagaaga
    61501 cgaaacaact ttaacgtttc tattgttaag ttggatgcac aattaatcct atggatcttt
    61561 aggattggtg tattcttttc tatttcgtag gtttggatct tgggtcgagc taaatatcac
    61621 aactcttgtt acccgtcctt tatattgtcc tttcgtttcg tgttggaata gaaacttatt
    61681 agtattttag tatttaagta gatgagattt tacgaaaagg gttcttcaga ttcataggag
    61741 agaacaacta tttcgttttt tgatgtgaat ttgacacaac agggggtaaa ctactaaaaa
    61801 aattaaaaaa attgtttatg tttatttgta tttgattctt ctttattaaa tttcaatatt
    61861 ttttcaattc tatttcaatt ctataataat aatagaattg aaatagaaaa gagttccagc
    61921 acatatagtg acatatcata tatagtgaaa cgatactctg ggttctcaag aaaaagaatc
    61981 gttttttttt aatatccact cactcgttat tattattatt atgaatatta atcctagtga
    62041 ttggatttat atgcttattg tgataggaaa tgagatattc aaaagatatc tttcatcaaa
    62101 taactattca tctagtgtat tttcatgtaa atagaggcaa gaaagctcta tggaaaaatg
    62161 gtggttcaat tcgatgttgt ttaataggga gttagaatac aggtgtgggc taagtaaatc
    62221 aatggatagt tttggtccta ttgaaaatac cagtgtaagt gaagacccaa ttctaactga
    62281 tatggagaaa aacattcagg ggtggaatga tagtgacaat tctagttaca gtaatgttga
    62341 ttatttagtc ggcgttgaga acattcggaa tttgatatct gatgacactt ttttagttag
    62401 ggatagtaat agggacaatt attccatata ttttgatagt aaaaatcaaa tttttgagat
    62461 tgataatgat cgttcttttc taagtgaact cgaatgtgtt ttttatagtt ataagaattt
    62521 cagctatctg aataatgtat ctaagagtga cgatcctgac tatgatcatt acatgtatga
    62581 tactaaatat agttggaata atcacattca taattgcatt gacagttatc ttcgttctaa
    62641 aatctgtatt gatggttaca ttttaggtga tagtgataaa tacaatgaca gttacatttc
    62701 tagttacatt tgtggtaaag gcagaaattt tagtgaaaga aggaattcca gtcgcacgaa
    62761 tgctacgagt gatagtgctt taactagaag agaaagttct aatcatctag aggaaactct
    62821 agaggaaact caagagaaaa ctcaagattt agaggaaact ctagaggaaa ctcaagagaa
    62881 aactcaagat ttagaggaaa ctcaagagaa aactcttcaa gattacagac atttgtgggt
    62941 tcaatgcgaa gatgaagatt gttatggatt aaattataag aaacttttga aatcaagaat
    63001 gaatatttgt gaatactgtg gatatcattt gaaaatgagc agttcagata gaattgaact
    63061 tttgattgat gaaggtactt ggaatccgat ggatgaagac atggtttcgt tggatcccat
    63121 tgaatttaat tcagaagagg aatcttatga ggaaccttat gaggaacctt atgagaaatc
    63181 ttataaggaa ccttatgaga aatcttatga ggaactttat gaggaacctt atgaggaacc
    63241 ttatgaggaa ccttatgagg aatcttatga ggaaccttat gaggaacctt ataaagatcg
    63301 tattgattct tatcaaagaa agacaggatt aactgatgct gttcaaacag gtacaggtca
    63361 actaaatggt attcccgtag caatcggggt tatggatttt cagtttatag ggggtagtat
    63421 gggatccgta gtaggtgaga aaatcacccg tttgatcgaa tatgctgcca atcaattttt
    63481 acctcttatt ctagtatgtg cttctggagg agcacgtatg caagaaggaa gtttgagctt
    63541 gatgcaaatg gctaaaatat cttctgcttt atatgattat caagtaaata aaaagttatt
    63601 ctatgtctcg atccttacat ctcctactac tggtggggtg acggccagtt ttggtatgtt
    63661 gggggatatc attattgccg aacccaatgc ttacattgca tttgcgggta aaagagtaat
    63721 tgagcaaaca ttgaatataa cagtacctga aggttcacaa gaggctgaat atttattcga
    63781 taagggctta tttgattcaa ttgtaccgcg taatctttta aagggcgttc tttgtgagtt
    63841 atttcagctc catgctttct ttcctttgac tccaaattaa atgaagtaga gctttaaatt
    63901 attcaatttt tttatcattt attataaatt tttttatcat ttattataat tataattaaa
    63961 ttagtataat tagtaataaa ataaatataa ataataatat taatataaaa tataaataga
    64021 attctaatta atattgaatt tatattaata atttaataat ttattatata tactcatact
    64081 catttagata tacttagtat aattctatat agaattctat tctatataga tttttatata
    64141 aaaatctact ttgtataagt atatatgata tgaattctag ttattcaaaa atatctttat
    64201 accaatataa aaaaatataa aaataacagg taaaaatcta aaaatcttaa taaaacaata
    64261 acaaaaaact aaaaaaataa caggtacaaa tattaaatcg aggtacccat tctatgataa
    64321 ctctcagcaa cttaccctct attttggtgc ctttagtagg cctagtattt ccggcaattg
    64381 caatggcttc tttatttctc catgttcaaa aaaacaagat tttttagata cggacagcag
    64441 tagggacaaa tctcatctat tttttttaga tctagaagca attcgatgaa ttactcctaa
    64501 aggtttacat aaaaatagta ctagttgatg agagttactt cgcaaacaag gaaaagtcaa
    64561 ataaaattca tttggttggg ttattttctc aattccaaaa aaatacaact ggatctaata
    64621 tgggttggcg atcagaacgt atatggatag aacttataac ggggtctcga aaaacaagta
    64681 atttctgctg ggccattatc ctttttttag gttcattagg gttcttatta gttggaactt
    64741 cgagttatct tggtaggaat ttgctatcct tatttccgtc tcagcaaatt cttttttttc
    64801 cacaagggat cgtgatgtct ttctatggaa tcgctggtct ctttattagc tcttatttgt
    64861 ggtgtacaat tttgtggaat gtaggtagtg gttatgatcg attcgataga aaagagggaa
    64921 tagtgtgtat ttttcgttgg ggatttcctg gaaaaaatcg tcgtatcttt ctccgattcc
    64981 ttatgaaaga cattcagtcc atcagaatag aagttaaaga gggtatttat actcgtcgtg
    65041 tcctttatat ggaaatcaga ggacaggggg tcattcccat gactcgtact gatgagaatt
    65101 tgactccacg agaaattgaa caaaaagcgg cagaattggc ctatttcttg cgtgtaccaa
    65161 ttgaagtatt taaaaaaaaa aaaacgaact gaaaaatgaa tgctttctta aaaaaacgga
    65221 aaaaattctt gatatttttt ttaatatttg atattttttt ttattttgta ttttgatagt
    65281 tgatagaaag agtgttcttt tgtttcgaaa tccaactaat attcattact tgaagtgctc
    65341 tttcatgcat tcatcgaaag ggggaattgc gtcgaatttt agcaattgat atctttggaa
    65401 acaatattct ttcttcattc aaattggcag cagactcttt ctttttctta ttctatttgt
    65461 gtattctttc taaattcaag aactaattcc cgaattacac aaataaaaaa aacacgagaa
    65521 tctatttata ggctctatga cttgtaatag aacttatgct tgatagaaat attcttatca
    65581 tatagagttg acgaatgagg tgaagctgac ttcattaaag acgaaaaatg gcaaaaaaga
    65641 aagcattcat tccccttcta tatcttacat ctatagtctt tttgccctgg tggatctctt
    65701 tctcgtttaa gaaaaatatg gaatcttggg ttactaattg gtcaaatact aggcaatccg
    65761 aaattttctt gaatgatatt caagaaaaga gtattctaaa aaaattcata gaattagagg
    65821 aactgttact cttggatgaa atgataaaag aatacccgga aacacgtcta caaaaccttc
    65881 gtatcggaat ctacaaagaa acgatccaat tgatcaagac gcacaacgaa gatcttatga
    65941 atacgatttt gcacttctcg acaaatataa tctgtttcat tattttaagt ggttattcta
    66001 ttctaggtaa tcaagaactt attattctta actcttgggt tcaagaattc ctatataact
    66061 taagcgacac aataaaagct ttttctattc ttttattaac tgatttatgt ataggattcc
    66121 attcgactca tggttgggaa ctaatgattg gttctgtcta taaagatttt ggatttgctc
    66181 ataatgatca aattatatcc ggtcttgttt ccacttttcc agtcattcta gatacaattt
    66241 tgaaatattg gattttccgt tatttaaatc gtgtatctcc gtcacttgta gtgatttatc
    66301 attcaatgaa tgactgaaaa aaggatgcac ggatccaatt ctaaagtttg ttattttgta
    66361 caaaagctaa ccattcaaaa attgacttat tctttttttt ctttttcttt ctactcatcc
    66421 agcggattcc tcctatattc cagtaaaatt ctttcagtac atagcagaat tatggatagg
    66481 gaactgtacc agtgaccaac ctaattttat tgtagaactt ttcaggatca atgattggac
    66541 catgcaaact agaaattact gttcttggat aaaggaagag attactcgat caatttccgt
    66601 atcgctcatg atatatataa taactcgagc acccatttca aatgcatatc ccatttttgc
    66661 acagcagggt tatgaaaatc cgcgagaagc aactggccgt attgtatgtg ccaattgcca
    66721 tttagctaat aagcccgtgg atatcgaggt tccacaagcg gtacttcctg atactgtatt
    66781 tgaagcagtt gttcgaattc cttatgatat gcaagtgaaa caagttcttg ctaatggtaa
    66841 aaagggggct ttaaatgtgg gggctgttct tattttaccg gaggggtttg aattggcccc
    66901 ccccgatcgt atttcgcctg agattaaaga aaagataggt aatctgtctt ttcaaagcta
    66961 tcgtcccact aaaaaaaata ttcttgtggt aggccctgtt cctggtcaga aatataatga
    67021 aataaccttt cctattcttt cccccgatcc cgctactaag agagatgttc acttcttaaa
    67081 atatccaata tacgtaggcg ggaacagggg aagggggcag ctttatcccg acgggagaaa
    67141 gagtaataat aatgtttata atgctacagc tgcaggtata gtaaaaaaaa tcatacgaaa
    67201 agaaaagggg ggatatgaaa taactatagt agatgcatcg gatggccgcg aagtgattga
    67261 tattatacct ccaggaccag aacctcttgt ttcagagggt gaatctatca aacttgatca
    67321 accattaacg agtaatccaa atgtgggtgg atttggtcag ggggatgcgg aaatagtact
    67381 tcaagatccg ttacgtgttc aaggtctctt gttcttcgtg gcatctgtta ttttggcaca
    67441 aatctttttg gttcttaaaa agaaacagtt tgagaaggtt caattatctg aaatgaattt
    67501 ctaggtccgc ggatttatca acatattaag ttcgtaaaaa taacgaaatc tttttgttga
    67561 taattatgta attctgtata atcaaaagat tatgaaaagc cccttgtttg tttctattct
    67621 ttttctacca tatttagttc taccatattt agagaattca ccgcagtact agtcagtcat
    67681 agtatgtaga ttgtgaagaa gactatttga ctttacccat tttttgtttc tttttttttt
    67741 tttcaccccc aagaaattgg agcactagaa ttatgtcaca gttttcggat ttcaatgtca
    67801 tagaatataa atatattcaa ttaatagttt taatagtttt tgtttttcta tttgactgta
    67861 agaaaattca actcgatact aaacagaaga taaataaacg gagaatatta agcacagtat
    67921 aaattgaaat tggaaaaacg ggattctagg agggattatt tgtcttccta gaacccttct
    67981 tgtttgtgtc gaaatattct cccaaatatt ttcatataat aatgcctatt gatctcgttc
    68041 gtcaaagaat attatccccc attcttagtt tagatttgtt ccgagttttt attagaacct
    68101 ttatgacata atgacataga atatattttt tatatttatt gcatataaca tataaacata
    68161 taagaagtag tagagtagtc gacaaacaaa aaagagaggg aattttattg aacaaatagg
    68221 atttcttcga aaaatattat atactccaat tttgaataag attcttttag catagttagc
    68281 atagaaaggg tccgcttcgc atgatatgtg atcgaaaata tataaaatat aaaataaata
    68341 gatatatata ttatatataa taaatagaat atataataag attttataat ataaataata
    68401 gaataaaaaa aggatatatt aaatattaat ataattaata taaatagaaa tctattagat
    68461 tatagaatct aattaataat aatctaatta atatattcct attacaattt attacaatac
    68521 aatatattta acattttaat tacattttat atctctattt attattattt attttgatat
    68581 ttgatttatt ttatatttgt ttttgtttgt gccgcccaga aaaaggaaat caagcgattc
    68641 cttctttgtt ttcctttttt ttgttttctt tatttttact ttgctttgaa agtattgaca
    68701 gatattatcg aggaagagat gttttgaatc aattaatgaa attcattttt tttcaaaaat
    68761 atcatcagaa aaaaaatgaa atggagtttt ttaaaacatc ggaaaaagtt ttctattttg
    68821 tcatttatac gaataaaaga tcttatgatt attaagaact caacaggacc tcctctcgtc
    68881 aaagcaaaga aagagggggt ctcctgttga gttcttacgc tttcatttcg ataattcagt
    68941 tcagccaatt actacaggga tgaacccaat ccggaatatg aaccataaaa gaaaatacca
    69001 attaaaccga tcacaggaat accagttaca gtacctatta tccaaagagg aatccttcca
    69061 gtagtatcag ccatttatcc cactttcctc cacatttcat caagtagtca tgctagagac
    69121 ataaacagtc atagataatt atgaaattat atccttccga atgggataag agaattctta
    69181 atatatattt attattccct taattgaaga aataattgga aaataaaaca gcaagtacaa
    69241 aaatgagtaa taacccccag tagagactgg tacgattcaa ttcaacattt tgttcgtttg
    69301 ggtttgattg tgtcgtagct ctataattcg gattaggttt atcgttggat gaactgcatt
    69361 gctgatattg accccaaaaa agaaacggtg ggtaccgcta gtccgtgaac agccaaccat
    69421 cgtactgtaa aaatgggata ggttctatct atggtcattg gggcctccta aaaagatcta
    69481 ctaaattcat cgagttgttc caaaggatca aaacggccag ttattaatgg aattccttgt
    69541 cggctctctg taaaatactc gttgggacga gggcttccaa atacatcgta agctaaaccc
    69601 gtgctgacaa ataaccaacc cgcaatgaat agggagggta tagtaatgct atgaataacc
    69661 cagtatcgaa tactggtaat aatatcagca aaagaacgtt ctcctgtgct tccagacatg
    69721 tcgagctcca catattcttg tacagtcaaa ggggggtcga ttccataaaa gatgagatca
    69781 gtaagtagaa atttactgaa attccatctt tgttagatcg tcaatattgt accaagggtg
    69841 tctttagagt ataccgaatc agtatagcta tccttcttct gacacagcaa cgcaatttca
    69901 caatcaatag cgagatcaag tactagataa tttttttctt cttttcttgt tgcttgtcgc
    69961 gatgtactca atagagaatt cctccatcta gaaactgagg gtcaaataaa atgtgaatct
    70021 gacggatttt tttttctcaa aattcatcta gtagattatc atatttctat aatttaatta
    70081 gatgcgaaat ctagaaatat actttttgtg gttgtagaag atgttttttg ttggaacccc
    70141 ttcttttttt ttttttttta aactgcgtta gttgtccaat aaaaagtaac aataacaata
    70201 atagcagtaa tagatagtat ttaatggcag aaaaataaca aaaaattcaa attttaagaa
    70261 gaattttatc aatatttgtg gcacgcgcat tgttgttctt gtattacacc caagagtctc
    70321 cttcttggct taattactta attacaagga tagagcttta ttttatatta aaataaggaa
    70381 agagaaaaaa aacgtagaac cctagtttcg agcgatttga tacctttttt cttctcgttg
    70441 gggatattat gttatgagaa tggaacctac tataaaatcc aatgaattaa aatcaaagta
    70501 aaaaagtaaa ggaaagggca ttagaaggtc actcttcttt tggtctaatg gatttgatac
    70561 aatcaaaatt aataaataaa aaagaggatc aaaaatatat atttttccga tttgattcta
    70621 tattaattca aagaaaaaga gagtttttcc tttttgattt gaattgaatg aaattacaca
    70681 acaaggttct tattcttata atatattttt tattatatta gtttactcaa ctcaagagtt
    70741 gttttatcaa tctgttgatt tggaatcaca ggatgggtag atgtcacaga tgatgaatgg
    70801 atttcttact tatgtcacta tatttttgtt cgtctataat gattgattga tgaatccaaa
    70861 attttcaatt ggatttttca agtggtattt ttgtttatct tcctatcttt ctaatggaaa
    70921 cttagggaag tgctttttaa acatatgtat aaaaagaaca tatttcattt agcctcttca
    70981 tgcccactat aactagttat ttcggttttc tactagcagc tttaactata acctcatctc
    71041 tatttatcgg tctgagcaag atacgactta tttgatttga gattatgaaa tttattgaat
    71101 gaacaattca taaaaatcaa tctttctggg atattcaata tattctatag ttccttaccg
    71161 tgtcaatttc caattcttgg tcattgagat tcatgggcaa tacagattaa tatttaaaga
    71221 tatatattac ctcccccttt ctcctttcaa acaaataaaa atgattgaag tttttctatt
    71281 tggaatcgtg ttaggtctaa ttcctattac tttggctgga ttatttgtaa ccgcatattt
    71341 acaataccga cgtggtgatc agttggacct ttgagtaatt cacatttttt gattgacctc
    71401 ctattttgtt tattttaatc ctaatccaca ggaggtaaaa ttaagacttt agactactgt
    71461 tccattattt cagtgtcatt ctcgatctaa caagaatgga atcacatcac gctctgtagg
    71521 atttgaacct acgacatcgg gttttggaga cccgcgttct accgaactga actaagagcg
    71581 ctttattttc ataaatcata aaaaaaattt atgtgacccc aattcatctt gcatgcatat
    71641 actatcataa tctatatata tagaactctc atcatatata ttgatagaat atccatctat
    71701 ttctattgag tatgtatgtc tacttttaat cggtctcaat tgatcccttg ttactgctca
    71761 taagataggt aatagttagg gatagggatg acaggatttg aacctgtgac attttgtacc
    71821 caaaacaaac gcgctaccaa gctgcgctac atccctttca attggtttac agtgtcattg
    71881 taaaagaatc tttgtcttgt tttccatatc ttgatttttt cggttgatat atataaatta
    71941 tcctgccatt ttttttagtt tcatcttttt agtttcatat tgtataacat atattataat
    72001 aataataaaa gacttatata catctgaaat ccgcctaaca aaaaaaatga atatttttag
    72061 agaatgctcg ggcagagaag aaacggacct cttttttttg ttaaaaaaaa agaaagaata
    72121 tctaatgaat cattatacat tttaatttga attaagaatt ttgcgtacaa atacaagtcg
    72181 ttattaatta aataaccatc tgatcatata tgtaattatg tattacaaat tataatataa
    72241 taaagaataa gaattaagaa ggaggatttt aaatgcgaga tctaaaaaca tatctctccg
    72301 tggcaccagt ggtaagtact ctatggtttg gtgctttagc aggtctattg atagagatca
    72361 atcgtttatt cccggatgca ttgatatttc cctttttttc attctagtta ttgacacggg
    72421 aaggggtgaa gaagattaga gatacaatca aatatctgtg attaatcccc ccttctcctt
    72481 cttttttttc ttttttttag aagttagaaa agagaaagaa taaagttgga ttcgacctca
    72541 gtgaaactcg gaattcggtc caggcttcaa ttgaatttaa ttaataagaa attcataaat
    72601 ttataatcaa ttccatttct attaatctat taaatattaa ataatagggt gagaccagaa
    72661 atagaaatgg aatggctaag gcggggcaag aatatcatat aggatactta aatgaaaaca
    72721 gaaatactgt actgtgattc taaatatagt tagaaatcat tgtattactt aattattact
    72781 atacttctaa ttactatact taacttctaa ttactatact tataacttat attatgacta
    72841 tttggatttc gagttagcaa cttctattat ttttcttttt tgttcctttt tgcttcgaat
    72901 cgtaaaatag aagagttaag tgaatcaaaa acacaaagga ggttcatggc caaaggtaaa
    72961 gatatccgaa taggggttat tttggaatgt accagttgtg ttcgaaacag tgttaataag
    73021 aaatcaacgg gtatttccag atatattact caaaagaatc gacacaatac gcctaatcga
    73081 ttggaattga gaaaattctg tccctgttgt tgcaaacata cgattcacgg ggagataaag
    73141 aaatagagaa aattgatcac ttgtgtgtca cccctcgaag gaagatgaaa aattctatat
    73201 tttttcatat tgttctaaat tatagaagag attgtatata tatatataac atataattat
    73261 ataacatata aatatacata tatttataga ttctattgaa tttattatat atatatattt
    73321 tgaaatatat ttaaaaacaa aaaaatgaaa aatataagaa taaaaaaata gaaacaaagt
    73381 aaatcctatt tttttttatt ttaacgataa ggaataaaca aactatggat aaatctaagc
    73441 gactttttct taaacctaag cggcgacctt ttcttaaatc caagcgatct tttcgtagac
    73501 gtttgccccg gatccaatcg ggggatcgaa ttgattataa aaacatgagt ttaattagtc
    73561 gatttattag tgaacatgga aaaatattat ctagacgggt gaatagattg accttaaaac
    73621 aacaacgatt aattacgatt gctataaaac aagctcgtat tttgtcttcg ttaccttttc
    73681 gtaataatga aaaactattt gaaaaaagca agtcggccac tagaactaca ggtctaaaaa
    73741 aaaaaaaaag aaaataggat tactcttcaa ttgaattcaa attccaatca aaactcaaat
    73801 caaacgtgga ttgatgtttt gttcgaaaac tacgacaatc caattttgat tatcgtgttg
    73861 tatgtaagaa aaaagagaat cggtgaagaa gaataaatct ttttttattg aacgtggttg
    73921 ctcattttga cgactttatc atatgattct attttatcat acaaatctct actctacctt
    73981 cccggagttc agtctccggg gaatttttta tgatctcatt ggaaatcata taaagacaat
    74041 tcttatttaa tatagctatt tgtgaaagta ttttacgatt aagaagcaac tgcctcttgt
    74101 acagattata cattaatctg caataactat agtatatatt tttttgattc tcgcgaatta
    74161 ctgcatttat tcgactgatc cacaaacgac gaaaatctct ttttttccta tctctatccc
    74221 gatgagccga aacaaaagct tttattttct gttgagtaat agttcgagta agttttgaat
    74281 gagcccctcg aaaacttgat gtaaataaac ccatttttgt cctacgtttc cgagctatat
    74341 atcctcgttt aattctggtc attgaataaa tcaaactttg atgaataact atttgatttc
    74401 ttttctttca gttattcttt tccctttact agtgtattaa taaaaaaacg gatttttcca
    74461 atgtataaaa taagagattc caatggcttt tgctactata accttcccaa ccacgatttt
    74521 ttttatttct aagcatttaa cctcgaaata agaaattgta ttgatactag gtatcaaaaa
    74581 aacatattca attaaataga aatggataaa gaaatagtgg attccatcgt ttctatggtt
    74641 acttcttaaa cggcgaggtc ctctctatac accggagccc tttttctcat ttaatcaatg
    74701 ctattgttaa cttgtacagt tcacactctt tggctctacc catgaaatag ctagtaaaaa
    74761 gtctttcaca acgaaatcta actatacagt aacggtattt aagtatgaag tgaagattag
    74821 ctggggagct gaccctctta gtccgttctt gcaagaataa gggcataatc tttcggcttt
    74881 ttcattttga aatctaattt tccctgctta atggataagc atttgctacc aatggggaaa
    74941 tctttctcat ctgaaattgc aaatggaggt gattggattt gcaccaacgg aaaccataaa
    75001 tttgatacac aataacaata aaaggatata tatattataa gtataagaga ttcttttttt
    75061 tttctttttt taagtaagat agtgaatgga atggagtttt tccattctat cctaaccaat
    75121 cacttatacc ggaataattt gtttcctctg ttttgtctta gtccatgatc ggaacgagtc
    75181 gcacatacac cctagtacat gttcctcggc gctgagggca tccccgaagg gcgggggatt
    75241 tcgtgacatt tcggattggc tgtcttgtgt ttctaataag ttgtttaata gttggcatgt
    75301 tgaatcatat gttgaatcat atatataatg agctggttta gatcaatcct aacccgataa
    75361 ttatgaatta cttatattct agtattctag attactttca ttctatatta attctatatt
    75421 acttatattc tagattttct agattcttat caggatattc tagattctta tcaggatatt
    75481 ctagactctt atcagggtcg atccctataa gatcaacaag tccatgagct tgagcctctt
    75541 ctgttgtcat aaaggcatct ctatgcatgt ctcggtagac aacccatcca ggtttgagcg
    75601 ttatttttgc ataagttttg acgcaagagt agtacaggcg tattacttcg ttcatttcca
    75661 tgagatagtc tcccgatttt gtcttaggca aaagatcacc tataggttga tgcatcatta
    75721 ccctgacgat ataacataat aaaaggttcc tctatctcgt acgataagac gagagataaa
    75781 gaataaaaaa aaacaaagat tgaacaaccg tacaggcatc ttttgcgtat tgcatacggc
    75841 tctactatgg aattggtttt taccttccat cgaagaaaga gaaaaatgga gaaggtctat
    75901 cagacctaga tcggtaaatg aatgatccaa taaccaccct tccgtttttt taagtagtta
    75961 aaaaatacta tatactatga tactatgatg gttccgttgc tttattattt ggtctgttat
    76021 tcagcaatcc caaagtttct tttttttttt ttcatattat ttattattat ttcaaaatag
    76081 aaagttgttt cataacataa agattgttaa aagctttccg gtgtaaaaac aaaaacgttt
    76141 gtgacgctga aataggctcc taatagatca gataaaatcg aaaataccca ttttctcata
    76201 ccactctttc gatacataat cgaatggttt tgaaaaattt tcgctttcgc atatcgaatt
    76261 cgaagtgccg tgctattatt gcttaatatt catatgtcga aggcacagtc ttcttttttt
    76321 ttttctcaaa taaaagactc attggcgcca agcgtgaggg aatgctgtac gtttagtagt
    76381 ttctcctcct acgagaacaa aacatgccat tgaagcggct actcctatgc atactgtctg
    76441 tacatgtggt tccactgttt gcatcatatc aaaaagagct agtccggata ctatccatcc
    76501 gcccggagaa tttataaaca aatacaaatc ttcggtagaa tcctctaaag tgagatatac
    76561 cataagaccc ataaggtgat tcgatatcgc actatcaacc ctttggccta aaaaaagtga
    76621 tctttgtcga taaagtcggt tgattaggat aagattttat cccttaggag ccgtacatgc
    76681 accttttgcc gcatacggtt cacaaaaaat cgcaaaaaag aaaatcaatg tgtagatttc
    76741 aagcctcttt ctttttttct ttttcatagc agactttttc gaacttctaa tgaaaggtct
    76801 ttttcttaca tttttcaaga aagacgactt ttgacccgtt tatctatatt tatctatgtt
    76861 aatctatatt aatattattc tatattaaat tcgatattaa tattattaat aattataaaa
    76921 aaaatactaa acacttattg aaataacttc tcattgatgt attgttttca tcgaatccaa
    76981 atcgcgatgt aatattcttg tttttcgttg gggttcttca attttcaatt caattctttt
    77041 aggtttttgt tctactccga gtaaagatct acccgatttt gatttgcaca tatagcacaa
    77101 atcctccaat accatgtctt ttttctacga cttattttct tgaatttatt tatttcattt
    77161 tttgttttta agcaaagaca aatatacgaa acacaaatat atgaacgaag tagcaatcat
    77221 agatatatta acattttttt cttttttttt taacattaaa cagagcctgg atgcttcatt
    77281 ttattggtcc aaccaagcca accataaatt attataatta tataatatat atccataaat
    77341 tcttatataa tatatataat attaatctgg ctatcccctc aaaaaaagat ctaattacat
    77401 acttccaaaa aaagatctaa ttacatactt cacgctccaa ttttttgctg attcaatcaa
    77461 tcttttgggg ggtgaaagag aaaatatctc aatcggggga gagaacgggg aaatcccata
    77521 tggcccaata tatctcacaa gtcgccctat atgtccaacc aagatgcgtc ttcatctcca
    77581 ggaattcgaa aaggtactct tggaacacca acaggcatgc aaaaaataaa aaaaaaaagg
    77641 gtgtatttcg ctttgatgcg gaaccataac aatgggttta ttgtcttact aatgattggt
    77701 ctttatcata ttttatttat agattgaata aattcgtaaa aaaaatccta aatacaaaag
    77761 gaagaccaag tgactaaagg aaaattatta cgaataggtt ttttgagtga tgaacaaata
    77821 tgtctgcatt cactgataaa aagatataaa cactcatata aaataatcaa ctccccccct
    77881 ccaccattgc gtattcttac ttatcgggta tagaatagat ctgcttcttt tgttcctacg
    77941 aatagaattc tttcgttatt actaaaaaac tagaacaaat attaatcctt tacccgagat
    78001 aatccactaa aaagagaggg tccatagtat agttttttat agtgcaataa agttacatag
    78061 tgtccatttt ttgttgatat aagaggtatt ttcatgggtt tgccttggta tcgtgttcat
    78121 accgtcgtat taaatgatcc cggccgttta ctttctgtcc atataatgca tacagctctg
    78181 gttgctggtt gggccggttc gatggctcta tatgaattag ccgtttttga tccctctgac
    78241 cctgttcttg acccaatgtg gagacaaggt atgtttgtta tacccttcat gactcgttta
    78301 ggaataacca attcatgggg tggttggagt atcacaggag gaactataac gaatccaggt
    78361 atttggagtt acgaaggtgt ggccggggca catattgtgt tttccggctt gtgctttttg
    78421 gcggctatct ggcattgggt atattgggat ctagaaatct tttgtgatga acgtacagga
    78481 aaaccttctt tggatttgcc taaaattttt ggaattcatt tatttctttc aggggtggct
    78541 tgttttggtt ttggcgcatt tcatgtaaca ggattgtatg gtcctggaat atgggtgtcc
    78601 gatccttatg gactaaccgg acgggtacaa tccgtaaatc ccgcatgggg tgtggaaggt
    78661 tttgatcctt ttgttccagg gggaatagcc tctcatcata ttgcagcagg gacattgggc
    78721 atattagcgg gccttttcca tcttagtgtc cgtccacccc aacgtctgta caaaggattg
    78781 cgtatgggaa atattgaaac cgtcctttcc agtagtatcg ctgctgtctt ttttgcagct
    78841 tttgttgttg ctggaactat gtggtatggt tcagcaacta cgccgattga attatttggt
    78901 cccactcgtt atcaatggga tcagggatac ttccagcaag aaatatatcg aagagttggt
    78961 gctgggctag ccgaaaatca aagtttatca gaagcttggt ctaaaattcc cgaaaaatta
    79021 gccttttatg attacattgg caataatccg gcaaaaggcg gattgtttag agcgggctca
    79081 atggacaatg gggatggaat agctgttggt tggttaggac accctatctt tagagataaa
    79141 gaggggcgtg aactttttgt acgtcgtatg cctacttttt ttgaaacatt tccggttgtt
    79201 ttggtagacg gagacggaat tgttagagcg gatgttcctt ttcgaagggc ggaatcgaaa
    79261 tatagtgtcg aacaagtagg tgtaactgtt gagttctatg gtggcgaact caatggagtc
    79321 agttatagtg atcctgctac tgtgaaaaaa tatgctagac gtgctcaatt gggtgaaatt
    79381 tttgaattag atcgtgctac tttgaaatcg gatggtgttt ttcgtagcag cccgagaggt
    79441 tggtttactt ttggacatgc ttcgtttgct ctgctcttct ttttcggaca catttggcat
    79501 ggtgctagaa ccttgttcag agatgttttt gctggtatcg acccagattt ggatgctcaa
    79561 gtagaatttg gagcattcca aaaacttgga gatccaacta caagaagaca agtagtctga
    79621 tacaacattg ttttgttcct tttggacttg attttctttt tgtgattgga atttgccatt
    79681 tgccataggg aaccggataa atcttgattt gaattgctac cttttctttt actcttgttc
    79741 tttctttttc tttatccgag agacgatccc aaataaacag gtatgaaagc tataattgta
    79801 aaccacgatc aaatccatgg aagcattggt ttatacattc ctcttagttt ctactttagg
    79861 aattattttt ttcgctatct tttttagaga accacccaaa gttccaacta aaaagatgaa
    79921 atgatttttc attatctcaa ttgaagtaat gagcctacca atattggtag gctcattact
    79981 tcaactagtc cccatgttct tcgaatggat ctcttagttg ttgagagggt tgcccaaaag
    80041 cagtatataa ggcataccca gtaaaactta caagtaaacc agatatagag atggcaacta
    80101 gggttgcagt ttccattatt atataatttc aagaccaaaa tggatctagg ataagatcat
    80161 ttatttactg cggaatggta tacaaagtca acagatctca atgaataaaa aataggattt
    80221 atggctacac aaactgttga gggtagttct agatctggtc caagacgaac tattgtaggg
    80281 aatttattga aacctttgaa ttcggaatat ggtaaagtag ctcctggttg gggaactact
    80341 cctttgatgg gtgttgcaat ggccctattt gcgatatttc tatctattat tttggagatt
    80401 tataattctt ccattttact ggacggaatt tctatgaatt aaattcgtaa gaaccgacta
    80461 actaattttt caatacaaag tgaagcactt gggtcttaga tttttagccc attctatttt
    80521 ggtttggtag tttagttcga tcgtggaatt tcttttcttc tgtatttctg gaatatgagt
    80581 gtgtgacttg ttataattga tcctattgat agtacagaga gtgagtctgt catcttgata
    80641 gagatggttt ttttttttac cccgtcggat atttattcta gtatctggag cacggaatat
    80701 agaaaatgga ttctaaagta ttagaactat gattcatact taatatttag accccgcaac
    80761 cggacttcca attttttttt tcaaggagtt agaagttata ataaatcgaa agattttgat
    80821 tctttcaaac cgccgcttat cctttctttt atcaaaggac aaacgtttat ttggattttt
    80881 tattatatct attcattgaa taagtgatga tccaatagtt cttactcagg gaatttttgg
    80941 acttagatta aaggttttat tgaatcatcg tggttttagt atgaatctga ggtttttttt
    81001 tatcgatttt atagggtctt aacaagagaa ttcctatcaa taataaagaa gacagtagta
    81061 aagccacatt acacacaaaa taaaacaaat caaagaaaag aaaaaaaaaa gttaaagaat
    81121 attcaagagg ccagtaacga tcaaaataaa gacgagtgag ccgacttgag attttggcat
    81181 tataaccaca aagaagagct ttcggatctc tattttttgt atcttcagag aagattggaa
    81241 tcatagggtt aagttaagaa gaagaagttg taaactttct attacacata tccgttagaa
    81301 ccagtatttg ggtatttctg tttgagccgt acgagatgaa attctcatat acggttctca
    81361 gagggggagt ccccttggtt tacctatctc aataaagtct atgattggtt cgaagaacgt
    81421 cttgagattc aggcgattgc agatgatata actagtaaat atgttccccc tcatgtcaac
    81481 atattttatt gtttaggggg aattacactt acttgttttt tagtccaagt agcgacgggg
    81541 tttgctatga ctttttacta tcgtccgacc gttactgagg cttttgcctc tgttcaatat
    81601 ataatgactg aagctaactt tggttggtta atccgatcag ttcatcgatg gtcggcaagt
    81661 atgatggtcc taatgatgat cctgcacgta tttcgtgtgt atctcaccgg tggttttaaa
    81721 aaacctcgcg aattgacgtg ggttacgggt gtagttttgg ctgtattgac cgcatccttt
    81781 ggtgtaactg gttattcctt accttgggac caaattggtt attgggcagt caaaattgta
    81841 actggcgtac ccgaagctat tcctgtaata ggatcatctt tggtagagtt attacgcgga
    81901 agtgctagtg tgggccaatc taccttgact cgtttttata gtttacacac ttttgtatta
    81961 cctcttctta ctgccgtatt tatgttaatg cactttccaa tgatacgtaa gcaaggcatt
    82021 tccggtcctt tatagagaat atggatcata gatatttgga atcaaccatt tatcattttg
    82081 gggaggagaa caatagtatt tcattgctac aaatatgtct tatttaagat tcaaataata
    82141 agacatgtat ttggatattt cccttcaact tcacaaaatt agattatata tattattttt
    82201 cttatttgac agacacgaat agttgaaggg aattcttcga agaaaaaatg gattatggga
    82261 gtgtgtgact tgaactattg attgggccgc gcggatatat gactttatct tatccgccac
    82321 atttgaattc acaatgaaat gtgtctttat tccaaccacc gcgcaagtcc cctacagagg
    82381 atggaggata ggctggttcg cttgaagaga atcttttcta tgatcagact ccatcatgtc
    82441 ctgcatgaac aggctccgta agatccagta aaataagtga tgtggtataa ttcggattat
    82501 gtcttatatt tcacttaact taatagtacg gaaatgcatt catttcctct gcattgactc
    82561 gatttatgat actatcggag tgaaacaagt agatctaaag aagaacaggg gctagattat
    82621 attagtaaca agtaaatcct ttgtatgtaa agtcaaaatc aaaaagtctc gggattttgg
    82681 gggataaagg ccaaccgcaa ggtctgagat gacccagaaa gcactatcaa ccttgtaagc
    82741 ctacttgggt attgagcatt tacttaactt ataagaacat aaataagaac ataagaacag
    82801 aatttcttgc aatggatagt tgtaactccg gaaaagaaat tctgctaaat tttttcgtac
    82861 gtagaatctt catattcata tatgttatgc gtgtataaca tataaatttt gtagatagat
    82921 acgtttgatt cgtgctcgag ccggatgatg aaaaattatc atgtccggtt cttttggagg
    82981 atggatctat aagaattcac ctatcccaat aacaaaaaaa cctgacttga atgatcctgt
    83041 attaagagct aaattggcta aaggaatggg tcataattat tacggagaac ccgcatggcc
    83101 caacgatctt ttatatattt ttccagtagt aattctaggt actattgctt gtaacgtggg
    83161 cttagcggtt ctagaaccat caatgattgg ggaacccgcg gatccatttg caactccttt
    83221 ggaaatattg cctgaatggt atttctttcc cgtatttcaa atacttcgta cagtacccaa
    83281 taagttattg ggtgttcttt taatggtttt ggtaccggcg ggattattaa cagtaccttt
    83341 tttagagaat gttaataaat tccaaaaccc atttcgtcgt ccagtagcga caaccgtctt
    83401 tttgattggt accgcagtgg ccctttggtt gggtattgga gcaacattac ctattgagaa
    83461 atccctaact ttaggtgttt tttaaattga ttcaattgtg aaataaaata tcatgatatg
    83521 tgtattgtgt atctagggag aattcacttt gaaaccacta atccctagat acatctattc
    83581 cattttggac ctattccgag tatatggatt tgtgctaaag attcaaaacc cccattttcg
    83641 tctttttttt ttctaaaaaa aaaaagataa aaaaatccaa tggatttacg ttttatgcaa
    83701 aatgcttttc tatttctaaa atgtccaata tacgttttac atcttctatg cgaagatgtt
    83761 ccattttcat aaggtcttct tgactgttat tcaaaagctc caataatgta tgtatattgg
    83821 accttttgag acaattatag atcctgggag gcaattctaa ttggtcaata aaaatggatt
    83881 tcaatgctat ttctttttta tttttcctta gttttgccaa tccatcatga aaagtaaaaa
    83941 ggggtaaaat aactttgtct tgattgtttt ctaaattaaa gtttttttcg tctgcatgta
    84001 aaaaaggaat aaataaatca atcaaattcc gagaggcttc ataaagtgct tctttaggag
    84061 ttaaacttcc atttgtccat atttcgagaa atagtatctc ttgtttttca ttcccattca
    84121 cataagaatg aatactaaaa tttgcatttc gaacaggcat gaatacagca tctataggat
    84181 aacaacttcc gtcttgaaag gtatttattg tttttatacg atatccgcga ttcctctcga
    84241 tttttaatcc aatacacaaa ttgataggtt ctgttaggtt agctatatgt tgtgtattgt
    84301 caacgatttc cacagaaggt ggtaaaatta tgtcttgagc agttacatat ccaggaccct
    84361 tgacccaaat agacgcgtcc tgagttccat agagattact tctcaataca atttttttta
    84421 aattcattaa aatttcatgt actgattctt gaatacccgc tatggtagaa tattcatgtg
    84481 gtattttctc agattttgca cgtgtgatac atgttccctc tatttctccg agcaaagctc
    84541 ttcgcatcgc aatgcctatt gtgtcggctt gacctttcct aagtggagac agaagaaagc
    84601 gtccataata aagacgctta ctgtccgctc ttgattcaac acacttccac tgcagtgtcc
    84661 gagtggatgc ttttactttc tctcgaacca taataatcta ttttgatcaa atcctggaat
    84721 ttgaattatt tatttctctt gaaatctctt caatgtttat tttttctttt acatacgtct
    84781 ttttttaggg ggcctacatc cattatgtgg cataggagtt acatcccgta tgaaatttaa
    84841 tagtatacca cttctacgaa tagctcttaa tgccgcatct cttccgagac cgggaccttt
    84901 tatcatgact tctgctcgtt gcataccttg atccgctact gtccgaatag catttactgc
    84961 tgcggtttga gcggcaaaag gtgtccccct tcttggaccc ttgaatccac aagtaccggc
    85021 ggaggaccaa gaaatcacct gaccccgtac atctgtaata gtcacaatgg tattgttaaa
    85081 actagcttga acatgaataa ctacctttgg tattttacgc gcattcttac gtgaaccaat
    85141 acgtccattt ctacgtgaac caattttggg tataggtttt cccatatttt attatctcat
    85201 aaatataagt cagagatata tggatatatc catttcatgt caaaagcgga tcctttctat
    85261 ttttctattt tttcattttt ttttgtgcat ctggtcaagc ccaagccttt ttttttgatt
    85321 tgttttttgt aaagattatc cttgtctttg tttatgtctt ggattggaac aaattactat
    85381 aattcgtccg cgtctacgaa ttagtcgaca tttttcacaa attttacgaa cggaggccct
    85441 tattttcata tttgttattc cttaactctt aactgaattc cgaatttttt tattggaaga
    85501 gaatagggtt tcctgaaatt ttgaacttct aattgtatcc ccataaaaaa gaatgttgaa
    85561 gttgaaaaac agtataatca ttcgaatttt tgttccggag tctataaccc tccgcttgaa
    85621 tcaaaattat ttacttcttt tttgacttta tctcccggta gtatacgtat aaaactatgt
    85681 cgaatctttc cggaaacatg accacctaga atctatattt tcattatcta gaatcttttt
    85741 ttcattatag gaacgaacct ggaacatacc gttggcaagt gatttagtaa ttaaacactc
    85801 atgattttat ttccattgct gttaaaaaaa atacctttcc cgtattaact aatgtatgtg
    85861 gagtgatatt agaaacccgc tttttctctc tcttttttct ttttcacaaa aatgtatgta
    85921 agtttctcat agaattcgga tatcagaaag attaccatat ataacataaa atttctccgc
    85981 cgattctttc taatcgagcc tctcgatctg tcattatacc tcgagaagta gaaagaatta
    86041 caatccccat ccctcctaaa attctaggaa ttcgttgata attagaatag attcgtagac
    86101 cgggtctact gattcgtttt aaattcaaaa tagttttata tgaccctttc ctatttcttc
    86161 tatgccgtag agttaaaacc aaaaaatatt tgttgctttc cctatgtttt ctcacgtttt
    86221 caataaaacc ttctcgtaaa agtattgtaa caatgttttt cgtgatgtta gtagatggta
    86281 ttcgaaccgt cccttttcta ttcatgtcag catttcgtat agaggttatt atgtcagcaa
    86341 tggtgtcctt acccatgata aactaaaagg attgttgtcc ttgacttttg atataatcaa
    86401 catgctcttt tattaattat taaaattcat ttttattttt attaatatat tttaattatt
    86461 ctattttttt atttatatat tgatattctt ttatattgat attttgatat ttatattgat
    86521 atattgattt ttatatttat ttattttgaa ttcttttata ataattacaa aagaaaaggt
    86581 atatgcgtga cacataatca atctattaat taatctattt cattcaaata ctataaatat
    86641 atcatagtct cgtcttataa tacttcgggt gctaatgaaa ctattttagt gaaatttaac
    86701 tgtctcaatt cccgagcgat cgcaccaaaa attcgagttc cttttggatt tccttcttga
    86761 tcaatgacaa ctgcagcatt atcatcatat tgtattatca taccgttgtt acgtttgagt
    86821 tctttacaag tacgtacaat tacagctctg atcacttctg atctttctaa cggtgtattt
    86881 ggtactgctt tcttgattac agcaacaata acgtcaccaa tataggcata tcgtcgatta
    86941 ctagttccta tgattcgaat acacatcaat tcgcgggccc cgctgttatc ggctacattc
    87001 aaatgggttt gaggttgaat catatcattt tttttctctg ttctttcagt gcaaagggcg
    87061 aagtaaaaaa aaagaaatat tgtgtatcaa aaaaaaaaaa gaaacctaca attgcaattg
    87121 tttttttttc atcccaaaga cctctttcct ttggttttaa ttattatgcc gaaataatga
    87181 atcgagttcg tataggcatt ttggatgctg ctattgcaat agcttttctg gctatatttt
    87241 ctgtgactcc gcccatttca taaagtattc tacccggttt aacgacagct acccaatatt
    87301 cgggagatcc ttttcctgac cccatacgtg tttctgtagg tcttactgta accggcttgt
    87361 ctggaaatat gcgtacccag atttttccac cgcggcgggc atttcgtgac attgctcgcc
    87421 gccctgcttc tatttgtcta gatgtgatcc aagcgggttc aagtccttga agagcatatc
    87481 taccaaagca aatatgatta ccccgagagg atattccttt cattcttcct ctatgttgtt
    87541 tacggaatct ggttttttgg gggttatagt tgatggtttt ttctcaattc catcgctatt
    87601 acagaaccgt acatgagatt ttcacctcat acggctcctc gcgaatgaaa cgacgattaa
    87661 aatagaatat aaatatacat ggatttcatg aataatatat cgaatcgtgg tgtgactttt
    87721 tgagatttca tctaatctat tggtttattg aaaatttgta tatcttgttt tgatatataa
    87781 ctaaacaagt attctttgtt acaaatattc tttttctatt atagacaatt cttgttatct
    87841 agatataaat agataatgtt gttttcttat gttataaggt tctaacgaat ctttattttg
    87901 tttttctctt ttttaccata ttggattggc ccctatttag aaatccaata aaatccaaat
    87961 tttcgcgggc gaatatttac tctttcatta tctatttcag atgtagggtt agcccatgac
    88021 tcctcagaac atgattcctc agaataaatg gattggtttt tggttccttc cgccatccca
    88081 cctaatgaat cattaagatt tgtttttaat aagatcttag gcattcacag gttccgtcgt
    88141 tcccatcgct tctcgcttaa tggttaggtc tcaattgtac aatggagcct ctaattccaa
    88201 ttccattttt gttttttctt tagtcaacct tctcagtttt tagtgactct gggctcttga
    88261 tttgtttgtt cgatcaataa tatagttatc taattatgga ttaattacta ttgatgcttt
    88321 attacactac tgtttatgac atgactcata gaccttacat attagaattc gatatcattg
    88381 atattctttt tctctctttc tttcaccctt tcagttatcc atatattctt attgcttcac
    88441 aactcataat ccgattcgtt tttctttttt tttttttatg caatgtttca gttggtataa
    88501 tgatatcgcc aatatatgat atctttactt atatcttgac tggttcttta gatccagata
    88561 atgcgaagcg atgagttggt tattagttct atagttatta attaattaga attagttatt
    88621 aattaattaa ttaatactac gagttggttt atttttttgt tgaattctaa ccattctaaa
    88681 aaagataaac caacgcaacg agtcgcacac taagcatagc aattatatca atatcaaatg
    88741 attaatcgaa tttttattca atcttataaa attgatttaa tattaataga aaatagaaga
    88801 atttttcatt ttttttgttt tttcgctaga tagaacgtta ccgataaggc aaagtttatt
    88861 attcctcgtt tacaaatatc caaattttga tgcctaatac cccataaata gttcgaactg
    88921 tataagaaca ataatcaatt tttgctcgaa tggtttgtag aggaacccta ccttctctca
    88981 tccaatggac ctttgcacgt tcttttccat cgatacatcc cgaaatttgt actttaactc
    89041 cttttgtacc tgcctgttca gttaattcaa tagctttttt cattactatg tcaaagcgaa
    89101 ctctattctt taattgtccg gctataaatt ctgcaagaat attagggtgt ccataagggt
    89161 ttgcaattct tgtaatagca atgttgagtt ttccattcat acaattcagt tttttttgca
    89221 cattcatctg taattcttcg attctgcgag atttaccttc tattaataac tttggaaatc
    89281 ccatatagat tatgacttga atcagatcga ttcttttttg aatctttatc cgtgcaattc
    89341 cctcgatacc agaagatatt ttcatatttt tttgtacata attcttgata caatcccgta
    89401 ttttttcatc ttcttgtaga ctctcagaat aattttttgg ttgtgcaaac caaagagaat
    89461 gatgactttg ggttgtacca agtctgaaac cgagcggatt tattttttgt cccataatcc
    89521 tccactatta tacataaaat gacatcacac ttcgtatctg tgtacttttt tctttataga
    89581 tccggttttt ttgaagcata atatggcgta tttgcatctt tgatactctt cttcaattta
    89641 tagatatatc tttcaataaa caaaaaattc aataaacaat aaaatagtta tatgacaatt
    89701 tagcggataa ctttgtcttt gagtttgaag ttttcatttt ttttttcata gtagtacttt
    89761 tatttattta tatatatata tattttttta attatttatt tatcattttt aattaattat
    89821 ttttttaatt aattattatt atttattaat tattatatat attaataata tatattaata
    89881 aattaagata agaatattca tatataaatg atattctcat ttttgaatta tttgatttct
    89941 taatcattaa attaacgacg agatctttta tcattttttg tatgtccccg gaagtttcta
    90001 gtaggtgaaa attctcccaa tttatgtcct accatacgat ctgttatata aataggtaaa
    90061 tgctcttttc cattatggat agcaatcgta tgaccaatca ttgtgggtat aatggtagat
    90121 gctctggacc aagttactat tatttctttt tcttcttttg tgttaacttt ttttattttt
    90181 cttaataaat gattcgctac aaaaggattt ttttttagtg aacgtgtcac agtccattac
    90241 tcctattttt tttgtaaaga cgaagaaaca aattctattc tattttctct actatttact
    90301 acggcgacga agaatcaaat tattactaat attttttcct ttttctagtt cttcttccaa
    90361 gtgcaggata accccaagga gttgcgggtt tttttctacc aattggggcc ctcccttcac
    90421 cacccccatg gggatggtct acagggttca taactactcc tcttactaca ggacgcttac
    90481 ctagccaaga tttagatccg gctctaccca aacttttctg gtttacccca acattcccca
    90541 cttgtccgat tgttgctgag cagtttttgg atatcaaacg gacctctcca gaaggtaatt
    90601 ttaatgtggc cgatttcccc tcttttgcaa tcagtttcgc tacagcacct gctgctctag
    90661 ctaattgtcc accctttccg agtgtgatct ctatgttatg tatggccgtg cctaagggca
    90721 tatcggttga agtagattct tctttttgat caatcaaaac cccttcccaa actgtacaag
    90781 cttcttccaa agcatacggc tttctggatg tagatgatga tatctataca gatggatctt
    90841 atatatatca tacaatgaag taccgcatga gtggatatat aggaatccaa atctgccgaa
    90901 tcactcatgt tatgatcttc tacatcctag gtcttcccgt tccttcatct ggcttatgtt
    90961 cttcatgtag cattcagacc gaatgactct atgagattac atcgatactt ccacatatta
    91021 cgggtaacgt aggagacatc tctatttttc ccccggggaa tccttagaat taccactgct
    91081 tagctttcaa ttcgcctttg accatcaaat gaaatgtgaa taaccctctt tgaaacaagg
    91141 ggcgcttctg gttctgtcgg tgcttgaaac aatttgatct tctccatatt attatatctc
    91201 tagagtcaat aatcttatat gaggaactac tgaactcaat cacttgctgc cgttactctt
    91261 cagttttctg ttgaggtcta tcctgtagag gtactcaaat tggatcagtg atcgatttct
    91321 aggtttcgcc gtaaacctaa ttggttactt ccaatcacgt aaatcaatag ttcaaaccgc
    91381 actcaaaggt agggcatttc ccatttttat aggaacttct gtaccagaaa caatggtatc
    91441 tccaattata gcccctctgg gatgtaaaat atatcttttc tcaccatccc catagtgtat
    91501 gagacaaatg tatgcatttc gattagggtc gtattctatg gttacgattc taccatatat
    91561 gtctttttca ttccgtctaa aatcgatttt acggtataga cgcttatgac ctccccctct
    91621 atgccctgcg gtaatgattc ctctggcatt acgaccttta ccacaacgat gctgtccata
    91681 gatcaaatta tttcgtggat tggatttcac ttgactgtct acggctccat tgcgtgtgct
    91741 cggggtagaa gttttgtata aatgtatcgc catgctatta agtattttga tttaagttct
    91801 tttctttcta agaggtggaa tagaataacc cggttgaagc gtaatgatca tacgtctgta
    91861 atgcattgta tgtcccataa taggccccat tcttctaccc tttaccggga gtcgatgact
    91921 attcatagct attaccttga caccaaagaa gagttcgacc caatgcttta tttctgtcct
    91981 agttgatcct gattcgacat tagaagtata ttgatttttc cccaataacc gaatactttt
    92041 gtctgtaaat actgcatatt tgattccatc cataaatcta ttttcttccc tatcagttct
    92101 agtctcaata agaatgcttg ttcttactgt tcatatgtta tgatatgaat atactacacc
    92161 gattagttta gattgatttg atttgattag tttagtatta atattagttt aattttttaa
    92221 gtttagattg atttaatttg attagtttag tattagtatt agtttaattt tataaggtta
    92281 gattgatttg atttgattag tttatattga tttaatttga ttagtttagt attaatatta
    92341 gtttaatttt attggagggt cccattggcg tgcatccagt aggaattgaa cctacgaatt
    92401 cgccaattat gagttgggcg ctttaaccat tcagccatgg atgcttagcg gggatcctcg
    92461 tacatggtga ataaccaaat tccaattgaa atgaaatctt ttggataaat caatgcaatt
    92521 taggaggagt atatgaaaag gaatcaattc cgattctgga ttttcgaatt gagagagata
    92581 ttgagagaga tcaagaattc tcactatctc ttagattcat ggacgcaatt caatttatct
    92641 ttcattcacg tttttttcca tcaagagcgt tttataaaac tcttggactt ccgaatttgg
    92701 agtatcctac tttcacgcaa ttcacagggt tcaacaagca atcgatattt cacgatcaag
    92761 ggtgtagtac tctttgtagt agcggtcctt atatatcata ttaacaatcg aaagatggtg
    92821 gaaagaaaaa atctctattt gacagggctt cttcctatac ctatgaattc cattggaccc
    92881 agaaatgata cattggaaga atcttttgag tcttccaata tcaataggtt gattgtttcg
    92941 ctcctgtatc ttccaaaagg aaaaaagatc tctgagagct ctttcctgga tccgaaagag
    93001 agtacttggg ttctcccaat aactaaaaag tgtatcatgc ctgaatctaa ctggggttcg
    93061 cggtggtgga ggaactggag cggaaaaaag agggattcta gttgtaagat atctaatgaa
    93121 accgtcgctg gaattgagat ctcattcaaa gagaaagata tcaaatatct ggagtttcct
    93181 tttgtatatt atatggatga tccgatccgc aaggaccatg attgggaatt gtttgatcgt
    93241 ctttctccga ggaagaggcg aaacataatc aacttgaatt cgggacagct attcgaaatc
    93301 ttagtgaaag actggattta ttatctcatg tttgcttttc gtgaaaaaat accaattgaa
    93361 gtggagggtt tcttcaaaca acaaggagct gggtcaacta ttcaatcaaa tgatattgag
    93421 catgtttccc atctcttctt gagaaacaag cgggcttttt ctttgcaaaa ttgtgctcaa
    93481 tttcatatgt ggcaattccg ccaagatctc ttcgttagtt gggggaagaa tccgcacgaa
    93541 tcggattttt tgaggaacat ctcgagagag aattggattt ggttagacaa tgtgtggttg
    93601 gtaaacaagg atcggttttt tagcaaggta cggaatgtat cgtcaaatat tcaatatgat
    93661 tccacaagat ctagtttcat tcaagtaagg gattctagcc aattgaaagg atcttctgat
    93721 caatccagag atcatttcga ttccattagt aatgaggatt cggaatatca cacattgatc
    93781 aatcaaagag agattcaaca actaaaagaa agatcgattc tttgttggga tccttccttt
    93841 cttcaaacgg aacgaacaga gatagaatca gagcgattcc ctaaatgcct ttctggagat
    93901 tcctcaatgt cccggctatt cacggaacgt gagaagcaga tgaataatca tccgcttccg
    93961 gaagaaatcg aagaatctct tgggaatcct acaagatcca ttcgttcttt tttctctgaa
    94021 agatggtcag aactttatct gggttcgaat cctactgaga ggtccactag agatcagaaa
    94081 ttgttgaaga aagaacaaga tgtttctttt gttctttcca ggcgatcgga aaataaagaa
    94141 atagttaata tattcaagat gattatgtat ttacaaaata ccgtctcaat tcatcctatt
    94201 tcatcagatc cgggatgtga tatggttccg aaggatgaac tggacagttc caataagatt
    94261 tcattcttga acaaaaatcc attttttgat ttatttcatc tattccatga ccggaacagg
    94321 gggggataca cgttacacca cgattttgaa tcagaagaga gatttcaaga aatggcagat
    94381 cgattcactc tatcaataac cgagccggat ctggtgtatc ataagggatt tgccttttct
    94441 attgattcct ccggattgga tcaaaaacaa ttcttgaatg aggtattcaa ctccagggat
    94501 gaatcgaaaa agaaatcttt attggttcta cctcctattt tttatgaaga gaatgaatct
    94561 ttttatcgaa ggatcagaaa aagatgggtc cggacctctt gcgggaatga tttggaagat
    94621 ccaaaaccaa aaatagtggt atttgctagc aacaacataa tggaggcagt caatcaatat
    94681 agattgatcc gaaatctgat tcaaatccaa tatagcacct atgggtacat aagaaatgta
    94741 ttgaatcgat tctttttaat gaatcgatcc gatcgcaact tcgaatatgg aattcaaagg
    94801 tatcaaatag gaaatgatac tctgaatcat agaactataa tgaaatacac gatcaaccaa
    94861 catttatcaa atttgaaaaa gagtcagaag aaatggttcg atcctcttat tttgatttct
    94921 cgaaccgaga gatccgtgaa tcgggatcct aatgcatata gatacaaatg gtccaatggg
    94981 agcaagaatt tccaggaaca tttggaacat ttcatttctg agcagaatag ccgttttcaa
    95041 gtagtgttcg atcgattacg tattaatcaa tattcgattg attggtctga ggttatcgat
    95101 aaaaaacatt tctctaagtc actttgtttc tttttgtcca agtttcttct ctttttgtct
    95161 aactcacttc cttttttctt tgtgagtttc gggagtatcc ccattcatag gtccgagatc
    95221 cacatccatg aattgaaagg tccgaatgat caactctgca atcagttgtt agaatcaata
    95281 ggtcttcaaa tcgttcattt gaaaaaatgg aaacccttct tattggatga ccatgatact
    95341 tcccaaaaat cgaaattgtt gatcaatgga ggaacaatat caccattttt gttcaataag
    95401 ataccaaagt ggatgattga ctcattccat actagaaaga atcgcaggaa atcttttgat
    95461 aacacggatt cctatttctc aatgatatcc cgcgatcaag acaattggct gaatcccgcg
    95521 aaaccatttc atagaagttc attgatatcc tctttttcta aagcaaatcg acttcgattc
    95581 ttgaataatc gacataactt ctgcttctat tgtaacaaaa gattcccttt ttatgtggaa
    95641 aaggcctgta tcaataatta tgaatttacg tatagacaat tcctcaatat cttgttcatt
    95701 cgcaacaaaa tattttcttt gtgcggcggt aaaaaaaaac atgctttttt ggagagagat
    95761 actatttcac caatcgagtc acaggtatct aacatattca tacctaacga ttttccgcaa
    95821 agtggtgacg aaaggtataa cttgtacaaa tctttccatt ttccaattcg atccgatcca
    95881 ttcgttcgta gggctattta ctcgatcgca gacatttctg gaacacctct aacagaggga
    95941 caaatagtca attttgaaag aacttattgt caacctcttt cagatataaa tctatctgat
    96001 tcagaaggga agaacttgga tcagtatctc aatttcaatt caaacatggg tttgattcac
    96061 actccatgtt ctgagaaata tttaccatcc gaaaagagga aaaaacggag tctttgtcta
    96121 aaaaaaaggc ttgagcttga gaaagggcag atgtatagaa cctttcaacg agatagtgct
    96181 ttttcaactc tctcaaaatg gaagctattc caaacatata taccatggtt atttacttcg
    96241 acagggtaca aatatctaaa tcctttattt ttagatctat tgccgataaa aaaatttgta
    96301 tccatttttc atgatattat gcatagatca gatatatcat ggcgaattct tcagaaaaaa
    96361 ttgtatcttc cacaatggaa tctgatgata agtgagattt cgagtaagtg tttacataat
    96421 cttcttctgt ccgaagaaat tcttcatcga aataatgagt caccattgat atcgacacat
    96481 ctgagatcgc taaatgttcg ggagttcctc tattcaatcc ttttccttct tcttgttgct
    96541 ggatatctcg tttgtacaca tcttctcttt gtttctcgag cctatagtga gttacagaca
    96601 gagttcgaaa aggtcaaatc tttgatgatt ccatcataca cgattgagtt gcaaaaactt
    96661 ctggataggt atcctacatc tgaactgaat tctttctggt taaagaatct ctttctagtt
    96721 gctctgaaac aattaggaga ttctctacca aaaatacggg gtcccgctta tggggtcaaa
    96781 tcaatacgtt ctaagaagaa atattggaat ctcatcgatc tcataagtat cataccaaat
    96841 cccatcaatc aaatcgcttt ttcgagaaat acgagacatc taagtcatac aagtaaagcg
    96901 ctctattcct tgataagaaa aagaaaaaac gtgaatagtg attggattga taatcaagta
    96961 gaatcttggt tctcgagcag tgatttgatt gatgataaag aaagagattt cttggttcag
    97021 ttctctacct taacgacaga aaaaaggatt gatcaaattc tattgagtct gactcatagt
    97081 gatcatttat taaacaatga ctctggttat caaatgattg aacaaccggg agcaatttac
    97141 ttacgacact tagttgacat tcataacaag tatctaatga attatgagtt caatacatcc
    97201 tgtttagcag aaagacggat attccttgct cattatcaga caatcactta ttcacaaacc
    97261 ccgtgtgggg ctaatggttt tcatttccca tctcatggaa aacccttttc gctccgcgta
    97321 gccctatccc accctagggg tattttagtg ataggttcta taggaactgg acgatcctat
    97381 ttggtcaaat acctagcgac aaactcctat cttcctttca ttacagtatt tctgaacaag
    97441 ttcccggata acacgcctaa gggttctttt attgatgatg atgatagtga cgatgacgat
    97501 attgatgata ttgatgatag tgacgatatc ggccgtgacc ttgatacgga gctggagctt
    97561 ctaactatga tgaatgcgct aagtatagat atgatggaga ttataccgga aaaagaccga
    97621 ttttctatct atatcaccct tcaattcgaa ttagcaaaag caatgtctcc ttgcataata
    97681 tggattccaa acattcatga tctggatgtg aatgagtcga attacttatc cctcggtcta
    97741 ttagcgaact atctctccag ggattgtgaa agatgttcca ctagagatat tcttgttatt
    97801 gcttcgactc atattcccca aaaagtggat cccgctctaa tagctccgaa taaattaaat
    97861 acatgcatta agatacgaag gcttcttatt ccacaacaac gaaagcactt tttcactctt
    97921 tcatatacta ggggatttca cttggaaaag aaaatgttcc atactaatgg attcgggtcc
    97981 ataactatgg gttccaatgt acgagatctt gtagcactta ccaatgaggc cctatcgatt
    98041 agtattatac aaaagaaatc aattatagac actaatataa ttagatacgc tcttcataga
    98101 caaacttggg atttgcgagc ccatgtaaga tcggctcagg atcatgggat ccttttctat
    98161 cagataggaa gggctgtttc acaaaatgta cttctaagta attgctccat agatcctata
    98221 tctatctata taaagaggaa atcatgtaac gagggggatt cttatttgta caaatggtac
    98281 ttcgaacttg gaacgagcat gaagagatta acgatacttc tttatctttt gagttgttct
    98341 gccggatcgg tcgctcaaga cctttggtct ccacccggac ctgatgaaaa caatgggatc
    98401 acttcttatg gactcgttga gaatgattct gatctagttc atggcctatt agaagtagaa
    98461 ggcgctctgg tgggatcctt accgacagaa aaagattgca gtcagtttga taatgatcga
    98521 gtgacatggt ttcttcggcc cgaaccaagg aatcccttaa ataggattca aaatggatct
    98581 tgttctatcc ttgatcagag atttagattt ctcgacgaaa actatgaatt ggagtttgaa
    98641 gaaggggaag tcgacccgca acagatagag gaggatttat tcaatcacat agtttgggct
    98701 cctagaatat ggcgcccttg gggccttcta tttgattgta tcgaaaggcc caatgaattg
    98761 ggatttccct attgggctag gtcatttcgg ggcaagcgga tcatttatga tgaagaggat
    98821 gagcttcaag agaatgattc ggagttcttg cagagtggaa ccatgcagta ccagacacga
    98881 gatagatctt tcaaagaaca aggccttttt cgaataagcc aattcatttg ggaccctgcg
    98941 gatccactct ttttcctatt cgaagatcag tcttttgtct ctgtgttttc ccatcgagaa
    99001 ttctttgcag atgaagagat gtcaaggggg ctttttactt ccaaaagaga tccttctaca
    99061 tctgggtcta aacgctggtt tatcaagaat acgcaagaaa agcatttcga attgttgatt
    99121 catcgccaga gatggcttag aaccaatagt tcattatcta atggatcctt ccgttctaat
    99181 actctatccg agagttatca gtatttatca aatctgttcc tatctaacgg aacgctattg
    99241 gatcaaatga caaagacatt gttgagaaaa agatggcttt tcccggatga aatgaaaata
    99301 ggattcatgt aacaaaagaa gagtttccca ttccttagcc ggaaagatat gtggccatga
    99361 aatagagatt aagtgaaaca gaattgactg ggtggtagag tcgtggaaac accagtttct
    99421 tccatatttt ggaccttagc tccatggaac aatatgctac tgcggaaaca tggaagaatt
    99481 gaaatcttag atcaaaacat tatgtatgga tggtatgaac tgcctaaaca agaattcttg
    99541 aagagcgaac aaccagagct attactcact acatcaaaaa atttccatta atgaaagatg
    99601 aaaatccatt ggaaaatcaa aaatacgtat gccggatgaa atggttgttg ctatctgctc
    99661 caataacgaa tcattggttt aactgaataa ctaaataaaa tagatagacc tttctttctc
    99721 ttcgtctcag gtcgatgggt cttctcaatt gaaagatccc ctatatggat ctttcaattg
    99781 agcgggccta attctaattg ttttgttccg aagcaaagat atccacgggg cggtttgtcc
    99841 tattccgata ttcacgacca agaagtactg aattctcttt cctttcggat aggccctgaa
    99901 aggggaagga aggctggaat gccaacaggc gtctattatt gaattcaccc gacccgagag
    99961 tacagtaccc attttgggaa cgtccggtgc caaagtcatt gaatgggtaa gtcgccaatc
   100021 cctaaaacgg actatgtaat gtactttatc cgctgggtta cgggtgggca ttttaccaga
   100081 ggtttctatt gtatcaatct acccctgtgt gattcctgtt gaagcatata ggggggtggg
   100141 tgcagggcgg acgatttcaa aacggactcc ccattcatta gatagagaag atcaccaaga
   100201 tttcgtgatc cgctgccgaa cttattccaa ttcaataaga gatctcaata ttatgccttg
   100261 aagaggactc gaacctccac gctctttagc acgagatttt gagtctcgcg tgtctaccat
   100321 ttcaccacca aggcatcttg aaagtgaatc gtattccatg aatatgatat ctatctagtg
   100381 tgatgtatgg aatatatgac aaaggtggag tgttagagta tttttattga tcggtcatgt
   100441 catataggcc cgagtcggac atccaattgg ttcgatttga attatctgga ggatacctta
   100501 tatatattct atcaaaaaga tggacaatca aacctatttc tcgattcaat agaagcccaa
   100561 agaggtgaat agggtcccaa ataacgagag atatgtaaaa agcaggtccg attacgccta
   100621 ttcctaatcc taaatggaat ggaatggaac gacgcaggga tctatatgta aacatagtat
   100681 ctatttagat acactcgaat gaccccttct cataatgaga atgtataaaa ccctattccg
   100741 gtctggtccg gtatggaatg aacttataat catggaatcg actcgatcat cagattatag
   100801 attataagtt cataacccta gcccattccc attttgggcg gaacagatct actaattctt
   100861 tgattccagt tagtaagaga agagggatct tgaactaaga aatagattct agaagctaaa
   100921 aaagggtatc ctgagcaatt tcaataatcg ggttcattga tattcctggt atagtagatg
   100981 ctatcacaca tacaatcata ctcaattcga tggaattgtt tgatcttaaa ggggaccctc
   101041 tataatttcg cacgtgagga gttatttctt ggtttcgtcc agtcattaat aacttgatta
   101101 tttttagata atagtagata gaaacaacgc tcgtaaggag tcctattgaa accaagaaat
   101161 ataggcctgc ctgccatcca caccagaata aatgaagttt tccgaaaaaa cctgctagtg
   101221 gaggaagacc tcctaaggat aagagacata gggctaaaga gagagccaaa aaaggatctt
   101281 tcgtgtataa tcctgcataa tctcgaatgt tatcagttcc ggtacgtaga ccaaatgata
   101341 caatgcaagc aaaagttcct agattcatgg agatatagaa cagcatataa gttatcatgc
   101401 ttgcatatcc accatttgag tctccaacaa ttattccaat aattacatat ccgatttgac
   101461 ctatggacga atacgcaagc atacgtttca tgcttgtttg ggtaatagca atgagattcc
   101521 ccaatatcat gctaagaata gctaggattt ccagaagaag atgccattcg tttgatgaga
   101581 aataaaaagg aatatcgaaa attcgagtgg ctgaagctga agcagctact ttcgaagtaa
   101641 cagaaagaaa agcaacgact ggagtgggag agtcagagtc gaaaagagga ttcctcactt
   101701 ctttctctca ttcaaaaccg tgcatgagac tttcatctcg cacggctcct aagtgataaa
   101761 agaaagaaga tgagttcttc tttctttttt gattaccttc ctcgcgtatg tataagaccg
   101821 aatccattcg atttttcatt ttaaaaagga ttactaatcc ttaacttttc gaggaatcct
   101881 tcatcagtgg ttgtgaatga ccgatttttc tcaatcttta tgacttgctc ctacggaacc
   101941 gaggtcgaaa agattgataa atagaaccat ctgatttgat tcgttctcaa tagccacgag
   102001 atgatcatct tagggtgatc cttttatcga cggatgctcc tattacactc gtagtctctg
   102061 aaggatgaga accaactatg tagcatctac atcgagaatt caagtattgt atacgtcatt
   102121 agtccgatcc tttgtaggaa ctacccgtaa taacgaactt gcaaaatgaa tctgtttatc
   102181 ataaagggat tcgttgttcc tgactctgct tcaccttaat tgttatttga acaagtaaag
   102241 ttatgtcttg gtccgagtgg gaatagcatt tctcttctgc atgtccatgg agttttgaaa
   102301 aatccaaaca tctcagaaat agatagagag gtaggaattt atcgaacgaa ccgcactcct
   102361 tcgtatacgt caggagtcca ttgatgagaa ggggctgggg aaagcttgaa cccaattcct
   102421 gcagtgatga atataagcgc aattgaaatt cctggggagt tatacatttg tgtattgata
   102481 agaccattca ctatttcttg aagctcgatc tctcccccgg atgaaccata tagccaagag
   102541 aaaccatgaa ccagaataga agagcttgcc ccacccatga gtaaatattt cgtagtagcc
   102601 tcattagacc gtacatcttt cttggtatat ccagataata gataggagca taaactgaaa
   102661 cattctggag ctacaaagat agttattaaa tcgttagcac cgcataaaaa cattcctcct
   102721 agagtagctg ttaatacgaa taacagaaac tctgttatag ccatttctgt acattcaatg
   102781 tactctacgg atagaggaat acatagagtt gaacatagta aaataagaaa ttgaaagatt
   102841 tcgttgaaat tgttcgtttg gaaatttcct gaaaagctaa tcataggttc ttctctccat
   102901 cggaacaata gggccgttat gctcattact aaacttgttg aagagataaa atataaccaa
   102961 ggtatatctt tttgatcaga ggttgaatcg atcatcagaa gaagaattag gcccaaaatt
   103021 aggatacatt ctgggaaaat aaaacttcca tcgaagagaa gcaaatgaaa ggctttcata
   103081 aaaattctcg tagaatcgag aatgaagttt tcattctgta catgccagat catgaattag
   103141 taactgcatc caatctccaa aagaatccca attgtttcga attttctctt tttggaatgg
   103201 aatatttaca gaatccccat gaataggacc aaaccttatt ccatggtatt tacataggat
   103261 tcctctttct tattcttaag caagtccccg agagggctta gttgatccat gatttatgtt
   103321 tcgtctttcg tttccttttc gtttgtttcg agagatatat cgatcaattc cgattctttt
   103381 tctattgatt cttttccgat cgagatgtat ggatccatgg gtctatgtgt ctatatagat
   103441 cctgttcatg gattaacgaa aatgtgcaaa agctctattt gcctctgcca ttctatgagt
   103501 ctcttccttt ttgcgtatgg catcgccact ccctttggca gcatccacta attcggaact
   103561 taatttaaaa gccatatttc gacccggacg ttttcgggat gcccctaata accaacgaat
   103621 ggcaagtgct tttccttgtg tggatcctat ttcaatggga acttgataag tcgatccgcc
   103681 tacacgtctt gcttttactg ctatatcggg agttactcca cgtattgctt gacgtaaaac
   103741 agatagtgga tttgtttctg tcttttgttg aatctttttc atggctcgat agagaatttg
   103801 ataagccaat gatttttttc cgtgtttcag aatacggtta accaacatgt taactaatcg
   103861 attacgataa attggatcag attttgcggt tttttcttct gcagtacctc gacgtgacgt
   103921 gagcatgaaa ggagttcaag aatccgtttt ctttttataa gggctaaaat catttatttt
   103981 ggctttttga ccccatattg tagggtggat ctcgaaagat atgaaagatc tccctccaag
   104041 ccgtacatac gactttcatc gaatacggct ttccacagaa ttctatatgt atctatgaga
   104101 tcgagtatgg aattctgttt actcacttga aattgagtat ccgtttccct ccttttcctg
   104161 ctaggattgg aaatcctgta ttttacatat ccatacgatt gagtccttgg gtttccgaaa
   104221 tagtgtaaaa agaagtgctt cgaatcattg ctatttgact cggacctgtt ctaaaaaagt
   104281 cgaggcattt cgaattgttt gttgacacgg acaaagtcaa ggaaaacctc tgaaattatt
   104341 tcaatattgg accttggaca tatcatagtt ccgaatcgaa tctctttaga aagaagatct
   104401 tttgtctcat ggtagcctgc tccagttccc ttacgaaact ttcgttattg ggttagccat
   104461 acacttcaca tgtttctagc gatttacatg gcatcatcaa atgatacaag tcttggataa
   104521 gaatctacaa cgcactagaa cgcccttgtt gacgatcctt tactccgaca gcatctaggg
   104581 ttcctcgaac aatgtgatat ctcacaccgg gtaaatcctt aacccttccc cctcttacta
   104641 agactacaga atgttcttgt aaattatggc caataccagg tatataagca gtgatttcaa
   104701 atccagaggt taagcgtact ctggcaactt tacgtaaggc agagtttggt tttttggggg
   104761 tgatagtgga aaagttgaca gataagtcac gcttactgcc actctacaga accgtacatg
   104821 agattttcac ctcatacggc tcctcgttca attctttcga agtcattgga tccttttcct
   104881 cgttcgagaa tctcccccct tcttccactc cgtcccgaag agtaactagg accaattcag
   104941 tcacgttttc atgtcccaat tgaacacttt ccttttttga ttattctcaa aggagaagat
   105001 tattcttttt accaaacata tgtggatcca atcacgatct tctaataaga acaagaaatc
   105061 tttctcgatc aatccttttg cccctcattc ttcgagaatc agaaagatcc ttttcaatca
   105121 agtttgaatt tgttcgtttg gaatctggac tcttctactt catttttatt tacttatttt
   105181 tttttattat ttttcttttt tgatttcttt tttatttcct tccatcattc cttaagtccc
   105241 acaggtttga tcctgtagaa tctgacccat tttctcattg agcgaaaggt acgaaataaa
   105301 taagattgat ttttcgatca aaagtactat gtgaaatctt cggtttttcc tctttctcta
   105361 tccctatccc gtaggtatag cgtttgaatc aatagagaac cctttcttct gtatctgtat
   105421 gaatccgata ttattacatt ccaattcctt cccgatacct cccaaggaga atcccgaatt
   105481 ggatccaaaa ttgacgggtt agtgtgagct tatccatgcg gttatgcact cttcgaatag
   105541 gaatccattt tctgaaagat cccggctttc gtgctttggt gggtcttcga gatcctttcg
   105601 atgacctatg ttgtgttgaa gggatatcta tatgatccga tatgatccga tcgattgcgt
   105661 aaagcccgcg gtagcaacgg aaccggggag agtatacaga aaagacagtt ctatttctat
   105721 tatattagta ttagattagt attagttagt gatctcggct cagtgagtcc tttctttcgt
   105781 gatgaactgt tggcaccagt cctacatttt gtctctgtgg accgaggaga aagggagctc
   105841 ggcgggaaga ggattgtaac atgagagaag caaggaggtc aacctctttc aaatatacaa
   105901 catgggttct ggcaatgcaa tgtggttgga ctctcatgtc gatccgaatg aatcatcctt
   105961 tgcacggagg taaatctttg cctgctaggc aagaggatag caagttacaa attctgtctt
   106021 ggtaggacat gtatttctat tactatgaaa ttcataaatg aagtagttaa tggtggggtt
   106081 accattatcc tttttgtggt gacgaatctt gtatgtgttc ctaagaaaag gaatttgtcc
   106141 atttttcggg gtctcgaagg ggcgtggaaa cacataagaa ctcttgaatt gaaatggaaa
   106201 aatagatgta actccagtta cttcggaaat ggtaagatct ttggcgcaag aagaggggtt
   106261 gatccgtatc atcttgactt ggttctgatt tctctatttt tttaagaata ccgagtcggg
   106321 ttcttctcct acccgtatcg aatagaacat gctgagccaa atcttcttca tgtaaaaccc
   106381 gctttattta gatcggtaaa atcatacggt tttatgaaac catgtgctat tgctcgaatc
   106441 cgtagttaat cctatttccg ataggagcag ttgacaattg aatccaattt ttcccattat
   106501 tttcgtatcc gtaatagtgc gaaaagaagg cccgactcca agttgttcaa gaatagtggc
   106561 gttgagtttc tcgacccttt gccttaggat tagtcagttc tatttctcga tgggggcggg
   106621 gcaaggaaag ggatataact cagcggtaga gtgtcacctt gacgtggtgg aagtcatcag
   106681 ttcgagcctg attatcccta aacccaatgt gagtttttct attttgactt gctcccccgc
   106741 cgcgatcgaa tgagaattga gaatggataa gaggctcgtg ggattgacgt gagggggtag
   106801 ggagggctat atttctggga gcgaactcca ggcgaatatg aagcgcatgg atacaagtta
   106861 tgccttggaa tgaaagagaa ttccgaatca gctttgtcta cgaacaagga agctataagt
   106921 aatgcaacta tgaatctcat ggagagtttg atcctggctc aggatgaacg ctggcggcat
   106981 gcttaacaca tgcaagtcgg acgggaagtg gtgtttccag tggcggacgg gtgagtaacg
   107041 cgtaagaacc tgcccttggg aggggaacaa cagctggaaa cggctgctaa taccccgtag
   107101 gctgaggagc aaaaggagga atccgcccga ggaggggctc gcgtctgatt agctagttgg
   107161 tgaggcaata gcttaccaag gcgatgatca gtagctggtc cgagaggatg atcagccaca
   107221 ctgggactga gacacggccc agactcctac gggaggcagc agtggggaat tttccgcaat
   107281 gggcgaaagc ctgacggagc aatgccgcgt ggaggtagaa ggcctacggg tcgttaactt
   107341 cttttcccgg agaagaagga atgacggtat ctggggaata agcatcggct aactctgtgc
   107401 cagcagccgc ggtaagacag aggatgcaag cgttatccgg aatgattggg cgtaaagcgt
   107461 ctgtaggtgg ctttttaagt tcgccgtcaa atcccagggc tcaaccctgg acaggcggtg
   107521 gaaactacca agctggagta cggtaggggc agagggaatt tccggtggag cggtgaaatg
   107581 cgtagagatc ggaaagaaca ccaacggcga aagcactctg ctgggccgac actgacactg
   107641 agagacgaaa gctaggggag cgaatgggat tagatacccc agtagtccta gccgtaaacg
   107701 atggatacta ggcgctgtgc gtatcgaccc gtgcagtgct gtagctaacg cgttaagtat
   107761 cccgcctggg gagtacgttc gcaagaatga aactcaaagg aattgacggg ggcccgcaca
   107821 agcggtggag catgtggttt aattcgatgt aaagcgaaga accttaccag ggcttgacat
   107881 gccgcgaatc ctcttgaaag agaggggtgc cttctcttcg ggaacgcgga cacaggtggt
   107941 gcatggctgt cgtcagctcg tgccgtaagg tgttgggtta agtcctgcaa cgagcgcaac
   108001 cctcgtgttt agttgccaac gttgagtttg gaaccctgag cagactgccg gtgataagcc
   108061 ggaggaaggt gaggatgacg tcaagtcatc atgcccctta tgccctgggc gacacacgtg
   108121 ctacaatggc cgggacaaag gatcgcgatc ccgcgagggt gagctaactc caaaaacccg
   108181 tcctcagttc ggattgtagg ctgcaactcg cctgcatgaa gccggaatcg ctagtaatcg
   108241 ccggtcagcc atacggcggt gaattcgttc tcgggccttg tacacacagc ccgtcacact
   108301 atgggagctg gccatgcccg aagtcgttac cttaaccgca aggaggggga tgccgaaggc
   108361 agggctagtg actggagtga agtcgtaaca aggtagccgt actggaaggt gcggctggat
   108421 cacctccttt tcagggagag ctaatgcttg ttgggtattt tggtttgaca ctgcttcaca
   108481 cccaaaaaga agcgagctac gtctgagttc aatttggaga tggaagtctt ctttcgtttc
   108541 tcgacggtga agtaagacta agctcatgag cttattatcc taggtcggaa caagttgata
   108601 ggatacccct tttttcgccc ccatgtcgcc acacgggggc gacatgggga cgtaaaaaag
   108661 gaaagagagg gatggggctt ctctcgcttt tggcatagcg ggcccccagc gggaggcccg
   108721 cacgacgggc tattagctca gtggtagagc gcgcccctga taattgcgtc gttgtgcctg
   108781 gactgtgagg gctctcagcc acatggatag ttcaatgtgc tcatcggcgc ctgaccctga
   108841 gatgtggatc atccaaggca cattagcatg gcgtacttct cctgttcgaa ccggggtttg
   108901 aaaccaaact tctcctcagg aggatagatg gggcgattca ggtgagatcc aatgtggatc
   108961 caactttcta ttcactcgtg ggatccgggc ggtccggggg ggaccaccac ggctcctctc
   109021 ttctcgagaa ttcatacatc ccttatcagt atatggacag ctatctctcg agcacaggtt
   109081 taggttcggc ctcaatggaa aaataaaaac ggagcaccta acaacgtatc ttcacagacc
   109141 aagaactacg agatcgcccc tttcattctg gggtgacggc gggatcgtac cattcgagcc
   109201 tttttttcat gcttttcccg ggggtctgga gaaaattgca atcaatagga ttttcctaat
   109261 cctcccttcc cgaaaggaag aacgtgaaat tctttttcct ttccgcaggg accgggagat
   109321 tggatctagc cataagaaga atagaatgct tggctgataa ataactcact tcttggtctt
   109381 cgaccccctc agtcactacg aacgcccccg atcagtgcaa tgggatgtgt ctatttatct
   109441 atctcttgac tcgaaatgag agcaggtttg aaaaaggatc ttagagtgtc tagggttggg
   109501 ccaggagggt ctcttaacgc cttctttttt cttctcatcg gagttatttc acaaagactt
   109561 gccatggtaa ggaagaaggg gggaacaagc acacttggag agcgcagtac aacggagagt
   109621 tgtatgctgc gttcgggaag gatgaatcac tcccgaaaag gaatctattg attctctccc
   109681 aattggttgg accgtaggtg cgatgattta cttcacgggc gaggtctctg gttcaagtcc
   109741 aggatggccc agctgcgcca aggaaaagaa tagaagaagc atctgactcc ttcatgcatg
   109801 ctccacttgg ctcgggggga tatagctcag ttggtagagc tccgctcttg caattgggtc
   109861 gttgcgatta cgggttggat gtctaattgt ccaggcggta atgatagtat cttgtacctg
   109921 aaccggtggc tcactttttc taagtaatgg ggaagaggac cgaaacatgc cactgaaaga
   109981 ctctactgag acaaagatgg gctgtcaaga acgtagagga ggtaggatgg gcagttggtc
   110041 agatctagta tggatcgtac atggacggta gttggagtcg gtggctcccc tagggtttcc
   110101 tcatctggga tccctgggga agaggatcaa gttggccctt gcgaacagct tgatgcacta
   110161 tctcccttca accctttgag cgaaatgcgg caaaaggaaa gaaaattcat ggaccgaccc
   110221 catcgtctcc accccgtagg aactacgaga tcaccccaag gacgccttcg gcatccaggg
   110281 gtcgcggacc gaccatagaa ccctgttcaa taagcggaac gcattagctg tccgctctca
   110341 ggttggacag taagggtcgg agaagggcaa tcactcattc ttaaaaccag cattcttaag
   110401 accaaagagt cgggcggaaa ggggggggga agctctccgt tcccggttct cctgtagctg
   110461 gatcctctgg aaccacaaga atccttagtt agaatgggat tccaactcag cactttttga
   110521 gattttgaga agagttgctc tttggagagc acagtacgat gaaagttgta agctgtgttc
   110581 gggggggagt tattgtctat cgttggcctc tatggtagaa tcagtcgggg gcctgagagg
   110641 tggtggttta ccctgtggcg gatgtcagcg gttcgagtcc gcttatctcc aactcgtgaa
   110701 cttaaccgat acaaagctat atgatagcac ccaatttttc cgattcggca gttcgatcta
   110761 tgctatgatt tattattcat ggacgttgat aagatccttc catttagcag caccttagga
   110821 tggcatagcc ttcaagttaa gggcgaggtt caaacgagga aaggcttatg gtggatacct
   110881 aggcacccag agacgaggaa gggcgtagta agcgacgaaa tgcttcgggg agttgaaaat
   110941 aagcgtagat ccggagattc ccgaataggt caacctttcg aactgctgct gaatccatgg
   111001 gcaggcaaga gacaacctgg cgaactgaaa catcttagta gccagaggaa aagaaagcaa
   111061 aagcgattcc cgtagtagcg gcgagcgaaa tgggagcagc ctaaaccgtg aaaacggggt
   111121 tgtgggagag caatacaagc gtcgtgctgc taggcgaagc ggtggagtgc tgcaccctag
   111181 atggctagag tccagtagcc gaaagcatca ctagcttacg ctctgacccg agtagcatgg
   111241 ggcacgtgga atcccgtgtg aatcagcaag gaccaccttg caaggctaaa tactcctggg
   111301 tgaccgatag tgaagtagta ccgtgaggga agggtgaaaa gaacccccat cggggagtga
   111361 aatagaacat gaaaccgtaa gctcccaagc agtgggagga gcccggggct ctgaccgcgt
   111421 gcctgttgaa gaatgagccg gcgactcata ggcagtggct tggttaaggg aacccaccgg
   111481 agccgtagcg aaagcgagtc ttcatagggc aattgtcact gcttatggac ccgaacctgg
   111541 gtgatctatc catgaccagg gtgaagcttg ggtgaaacta agtggaggtc cgaaccgact
   111601 gatgttgaag aatcagcgga tgagttgtgg ttaggggtga aatgccactc gaacccagag
   111661 ctagctggtt ctccccgaaa tgcgttgagg cgcagcagtt gactggacat ctaggggtaa
   111721 agcactgttt cggtgcgggc cgcgagagcg gtaccaaatc gaggcaaact ctgaatacta
   111781 gatatgacct caaaataaca ggggtcaagg tcggccagtg agacgatggg ggataagctt
   111841 catcgtcgag agggaaacag cccggatcac cagctaaggc ccctaaatga ccgctcagtg
   111901 ataaaggagg taggggtgca gagacagcca ggaggtttgc ctagaagcag ccacccttga
   111961 aagagtgcgt aatagctcac tgatcgagcg ctcttgcgcc gaagatgaac ggggctaagc
   112021 gatctgccga agctgtggga tgtaaaaatg catcggtagg ggagcgttcc gccttagagg
   112081 gaaggacccg cgcgagcagt ggtggacgaa gcggaagcga gaatgtcggc ttgagtaacg
   112141 caaacattgg tgagaatcca atgccccgaa aacctaaggg ttcctccgca aggttcgtcc
   112201 acggagggtg agtcagggcc taagatcagg ccgaaaggcg tagtcgatgg acaacaggtg
   112261 aatattcctg tactaccctt tgttggtccc gagggacgga ggaggctagg ttagccgaaa
   112321 gatggttatc ggttcaagga cgcaaggtgc ccctgctttt tcagggtaag aaggggtaga
   112381 gaaaatgcct cgagccaatg ttcgagtacc aggcgctacg gcgctgaagt aacccatgcc
   112441 atactcccag gaaaagctcg aacgaccttc aacaaaaggg tacctgtacc cgaaaccgac
   112501 acaggtgggt aggtagagaa tacctagggg cgcgagacaa ctctctctaa ggaactcggc
   112561 aaaatagccc cgtaacttcg ggagaagggg tgcctcctca caaagggggt cgcagtgacc
   112621 aggcccgggc gactgtttac caaaaacaca ggtctccgca aagtcgtaag accatgtatg
   112681 ggggctgacg cctgcccagt gccggaaggt caaggaagtt ggtgacctga tgacagggga
   112741 gccggcgacc gaagccccgg tgaacggcgg ccgtaactat aacggtccta aggtagcgaa
   112801 attccttgtc gggtaagttc cgacccgcac gaaaggcgta acgatctggg cactgtctcg
   112861 gagagaggct cggtgaaata gacatgtctg tgaagatgcg gactacctgc acctggacag
   112921 aaagacccta tgaagcttca ctgttccctg ggattggctt tgggcctttc ctgcgcagct
   112981 taggtggagg gcgaagaagg cctccttccg ggggggcccg agccatcagt gagataccac
   113041 tctggaagag ctagaattct aaccttgtgc caggacctac gggccaaggg acagtctcag
   113101 gtagacagtt tctatggggc gtaggcctcc caaaaggtaa cggaggcgtg caaaggtttc
   113161 ctcgggccag acggagattg gccctcgagt gcaaaggcag aagggagctt gactgcaaga
   113221 cccacccgtc gagcagggac gaaagtcggc cttagtgatc cgacggtgcc gagtggaagg
   113281 gccgtcgctc aacggataaa agttactcta gggataacag gctgatcttc cccaagagct
   113341 cacatcgacg ggaaggtttg gcacctcgat gtcggctctt cgccacctgg ggctgtagta
   113401 tgttccaagg gttgggctgt tcgcccatta aagcggtacg tgagctgggt tcagaacgtc
   113461 gtgagacagt tcggtccata tccggtgtgg gcgttagagc attgagagga cctttcccta
   113521 gtacgagagg accgggaagg acgcacctct ggtgtgccag ttatcgtgcc cacggtaaac
   113581 gctgggtagc caagtgcgga gcggataact gctgaaagca tctaagtagt aagcccacct
   113641 caagatgagt gctctcctat tccgacttcc ccagagcctc cggtagcaca gccgagacag
   113701 cgatgggttc tctgcccctg cggggatgga gcgacagaag ttttgagaat tcaagagaag
   113761 gtcacggcga gacgagccgt ttatcattaa cgataggtgt caagtggaag tgcagtgatg
   113821 tatgcagctg aggcatccta acagaccggt agacttgaac cttgttccta catgactcga
   113881 tcaattcgat caggcactcg ccatctattt tcattgttca actctttgac aacatgaaaa
   113941 aaccaaaagc tctgccctcc ctctctatct atccaaggga tggaagggca gaggcctttg
   114001 gtgtcccctc cagtcaagaa ttagggcctc gcaatcaata gctaatatgc ttttatctca
   114061 tgcctttctt cattcatgct tcgatattct ggtgtcctag gcgtagagga accacaccaa
   114121 tccatcccga acttggtggt taaactctac tgcggtgacg atactgtagg ggaggtcctg
   114181 cggaaaaata gctcggcgcc aggatgataa aaagcttaac acctctcctt cttattcctt
   114241 tttcatattg aaaaaggaat aagaatgaaa aatgagaagg tcgtcttatt caaaacccca
   114301 attatgaaat cccttctctc ccacttcaca cctcggaaca caccgttctt atagaaagag
   114361 aggcgctttc acatcttctt aagccgaaat ggctggggag aggaaaggtt cccctttttt
   114421 agggtactcc ggggaataga tccagtggag acggggtggg gcctgtagct cagaggatta
   114481 gagcacgtgg ctacgaacca cggtgtcggg ggttcgaatc cctcctcgcc cacaaccggc
   114541 caaaaaggga aggacctttc cctctggggg taggaaaatc atgatcggga tagcggaccc
   114601 aaagctatgg aacttgggtg tgggtatttt gtcgaaatgg aatggcctta ccttactgtt
   114661 ttctttttat taaaaagaaa gcaaaaaaga tatgcggagg agggcatact atatttatta
   114721 tgccctttcc gcatatcttt ttttgtttta cgcctcgtaa ttcttcctca gccaggcttg
   114781 ggcagaatag cagagcaagt aaagtattag tagcatagca aaaatgcctt cctcgtcatt
   114841 aatatgtttg ctcgcggtaa ttgtggcctc tcgggagaat tgatgactgc atcaaagatg
   114901 cacttgctag tactagtaca tctgagaatt cttaattggt tagtttaaat agccccggac
   114961 tgtggaacaa aggagtatcc cggacctaca ccgaggtatt gacggcgatt ctcaaatatc
   115021 gcagaacaga atgggatacg atgagataga atgcaataga aacaaagaca cggggaacgg
   115081 gttacctact cttaacggtc aaagcgaacc ctttcattcc gaattcttta attcggaatg
   115141 aatgaaatct ccccaagtag gattcgaacc tacgaccagt cagttaacag ccgaccgctc
   115201 taccactgag ctactgagga acaacgggaa attagatctc atagagttca attcccgttc
   115261 tcaacccatg accaatatga gctcgaagtt tccttcgtaa ctcgcggaac ttcttcgtag
   115321 tggctccgtt ccatgcctca tttcataggg aacctcaaag tggctctatt tcattatagt
   115381 ccatccatat actaattcca ttcatttaat atccctttct ttggtgtcat tgagataaga
   115441 gatgtcgttt ctagtctatc tgtttctatt tctatatata tggaaagttt ccaaattatt
   115501 catataataa tctagaaatc acaatagaaa agaaaaaaaa agaattctca tagaaaagaa
   115561 aaaaaagaat ttggatattc ataatatcat aacataatag aaaagaaaaa aaagaatttg
   115621 gatagaataa tatcgaaatc acaaccaaaa ggaggtttat gatgatttta aagtgtttta
   115681 tactagataa tctagtatcc ttatgcatga agataattaa ttcggtcgtt gtggtcggac
   115741 tctattatgg atttctgacc acattctccg tagggccctc ttatctcttg cttctccgag
   115801 ctcggtttat ggaagaagga accgagaaga aagtatcagc aacaactggt tttattacgg
   115861 gacagctcat gatgttcata tcgatctatt atgcgccttt gcatctagca ttgggtaaac
   115921 ctcatacaat aactttcata gctctaccct attttttatt tcagttcttc tgcaataatc
   115981 agaatcacaa acaccttttg aattatggat ccactaatcc aaattcaatg cgtaatttta
   116041 gcattcaaag gatattcctg aataatctta ttttgcagtt attgaacctt ttcattttac
   116101 caagttcaat gttagtcaga ttagtcaaca tttatatgtt tcgatgcaac aaccaattct
   116161 tatttctaac aagtagtttt gttggttggt taattggtca cattttattc atgaaatggg
   116221 ttggattggt attagtctgg atacagaaat tggtattagt ctggatacag aaaaagaatt
   116281 ctattaaatc taatgtactt attcgatcta ataagtacat taggtcagaa ttgagaaatt
   116341 ggatgtctcg aatctttatt atttttttat ttatttcctc aatatactat ttagggagaa
   116401 caacaccgcc tgcttttatt ttcttcaata aaaaactgtc agaaattcaa gaaagaggtg
   116461 aaattgatca aaaagaagga ggtgaacaag aacaacaaga atccaacgca gaatctcttt
   116521 gtgcttctct tttttcggaa tgtatttatg cttctctttt gtcggaggaa agcgagaatt
   116581 cggacaaaat cgatgacgat gaaacagagg agaaagatat ctttcgattg gaaaaacctt
   116641 ttttaaggat gattttcgat tataaacgat tccatcgtcc tttgcgatat ataaaaaatg
   116701 atcgatttga aaatgctgta agaaatgaaa tgtcacaatt cttttttcat acatctcaaa
   116761 gtgatggaaa agaaagaata tcttttacgt ttccatctag tttatcaact tttcttgaaa
   116821 tgatgcaaag aaagatatct ctcttcacaa cagaaaaact ctcctatgat gaattggata
   116881 atcattggag ttcgattaat gaacaaaaaa gaaacaacct aagtaatcaa tttctaaata
   116941 gggccgaagc tctagataag gaatttttgg ctttggatgt actcgaaaaa aagattagat
   117001 tatgtaatga tgagactaaa aaatacttac ctaaaatata tgatcctttg ttgaacggac
   117061 cctatcgcgg acgaatcaaa aaaagttttt tattctcaat caagaataaa acttacacaa
   117121 aaaactacat tttgataaat aagattcacg ccatccttct taatattaat actgattatc
   117181 cagactttga acagaaaata gatagatttg ataaaaaatc attatcaaat gaaattcgtt
   117241 ttttttttta cttgatcagt caattttctg gaaaatcagt atccaatctc aatttaaaag
   117301 gactttattt atttcgagaa catgaaaaga tggattccga agctaaaaaa gaaaaaatac
   117361 aatttttact cgaggcaatt ctaactgatg cgtacggtaa accacttata aatagaaata
   117421 aatgtattga aataaaagaa agcagtaaaa aagttcctcg atggtcatac aaattcattg
   117481 acgaagacga atacctggaa agcaatggtg caagagaaga ttttgagatt tgttcaagaa
   117541 gacccaaacc acctatagta atttatactg atactgctga taactcagag aatgccgatg
   117601 cttatacgta tcccaaggat actgagaatt ctgatggaaa agaagaattt tctttaatag
   117661 attatccaca acaaccggat tttatccgag acataatcaa aggatctaaa tgcgttcaaa
   117721 gacgtaaaac tgttgattgg aaaatccttc aagcaagtcc acattctcct ctttttttgg
   117781 acaaaattga cgaatcctct ttcttttctt ttgagatttt cgagccaatg aaaatctttt
   117841 ttctaaattg gatgtggaaa aatcaaaata cagaattgac aatttcggat tatacagagg
   117901 aaaagaaaaa tcaaaaagag attaagaaaa aagaggaagc agagcgtatg gaaatagcgg
   117961 aagcctggga aaacactcaa aatgctcaac cagtaagaag tcttttatta gtagcccact
   118021 ggattattag aaaatatatt ctattaccct cattgataat aactaaaaat atcgttcgta
   118081 tactattatt tcaatctccc gaatggtcag aggatttaaa ggattggaat agagaaatgt
   118141 atattaagtg cacctataat ggcgttccat tatccgaaac agaatttccg aaaaactggc
   118201 taactgaggg tattcaaata aaggtccttt ttccttttcg tctgaaacct tggcacagat
   118261 acagatctaa gcttaagcta cgatcccctc aaaaggaaaa ggatcgaatg aaaaaaaaag
   118321 tgaaaaaaat ggatttcttc ttttttacag ttttcggaat ggaagtagaa cttccctttt
   118381 cttcttctta cctaaagcga cgttcgtttt ttgatcccat ttttaaagaa cttaaaaaaa
   118441 gaatcaaaat ttggaaaaag aatttttttc aaagaacaaa atcttttcta aatatcacaa
   118501 aagaaaaagc acaatggatc atccaaatta ttctatttct aaaagaaaaa agaaaaaaac
   118561 tatcattatc agaaatgaaa aaaataaaaa tagatgaatt gaatgaaatt caaaaagatt
   118621 caacaaaaag taagagtaat ccaatgattt acgaatccac cattccaatt caatctatta
   118681 attggacaga ctgttcattg acagaaaaaa aaataaaaga tctgaatgat agaacaaaga
   118741 aaatcataaa acaaatagaa gaatttaaaa aagacacgaa aaaaggttca gagagaaata
   118801 tttggcagat attacaaaaa agaaatgttc gattattccg caaatcacat tatttttttc
   118861 aatttttcat agaaagggta tatatagata tctttctatg tatcattaat attcttaaaa
   118921 tcaatgtaca actttttctt gaatcaacaa aaaagactct taataaaaac atttacaata
   118981 atgaagcaaa tgaagaaaga aaaagaagtg ataaaaaaga tcaaagtcta attcacttta
   119041 tttctactat aaaaaaaaaa aaatcaattt gtaatattag gaatacgaat tcacagaatt
   119101 tttgtgacgt atcctctttg tcacaagcat atgtattttt taaattatca caaacccaag
   119161 ttattaactt agataagtat aaattaagat ccctttttga atatcatgga acacctcttt
   119221 ttcttaagaa tgaaataaag gattcttttt ttggagtaca aggaatatct cattccaaat
   119281 taaaacataa gagcgctccc aattctgtaa tgaatcaatg gacaaattgg ttaaaaggtc
   119341 attatcaata cgatttatct cagaatggat ggtctagatt agtatcccaa aaatggcgaa
   119401 ataaaatgaa tgaacgccat gtggctcaaa ataaagattt aaccaaatat catgaaaaaa
   119461 acggattaat tctttacaaa aaacaagaaa tagactcatt aacaaatcaa aaaaaaaaaa
   119521 tgaaaaaaca atatgggtat gatcttttat catataaatc tattaattat gcagataaga
   119581 aggactcata tatttatgga tatagatcgt cattccaagc aaataataac caagcgattt
   119641 cttataattg caacacgcgt aaaaaaaaaa aatgggatat gacggatgat attcctatca
   119701 agaattatat agtagaagat tctattctag atatggaaaa aaatctggat agaaagtgtt
   119761 ttgattggag aattctgaat ttttttctta gaaatcaaat gcattttggg ggttcgatcg
   119821 ataccgatta ttattttacg cttcatcaag aaataaaccc atccaataaa aaaaaaaacc
   119881 tttttgattg gatgggaatg aatgtagaaa tactaaatcg ttatatagcg aatcgggaat
   119941 cttttttctt atctaaaaat tggatatttt ataatgcata tacgagtaac ccatggatca
   120001 tcccaatcaa attccttttt ttgaatttga attttaatgt aaatcaaaat gttagtgaaa
   120061 agaaaaagat cacggaaaag aataaaacag aatatgcaag tcgactaaat cttgaagcat
   120121 ccctttcaaa gaaagaaaaa gatgttaaag aagattatgc aggatccgac ataaaaaaga
   120181 gtgtaaaaaa agataaatac aggatctaca ccgaagcaga acttaaatgc ttccaaaaag
   120241 ggtatttgtc ttatcaattg aactggcatg gttgcttaaa tgaaagaata ataaataata
   120301 tccaagtatg ttgtctcctg cttagactga aaaatctaaa agagattgct atagcctcta
   120361 ttcaaagagg agaactaagt ctagatatta tgaaaattaa gaatcagaag gatttcactc
   120421 ttacagaatt gaataaaaat acggaattga taaaaaaagg aatattgagt gtcgaaccaa
   120481 ctcgtctgtc tagaagaaac cacgaacaat ttaatatgta tcaaatcata ggcctttcgt
   120541 ttattcataa gagaaagcac caaattatta agaaatccat tacaagaaca agagatcaaa
   120601 agctgactga aaataaagaa aaaaagaatt atgatttgct tgttcctgaa aatattttat
   120661 ccgctagacg tcgtagagag ttgagaattc taatttgttt caatcctaag aatagaaata
   120721 gtgtgcatag aaataaggca ttttacaatg agaataaagt gaataattgc tgtcaagttt
   120781 tggctacaag taaagatctt gatagagata aaaaaaaact aattaattta aagttatttc
   120841 tttggccaaa ttatcgatta gaagatttag cttgtatgaa tcgctattgg tttgatacca
   120901 ataatggcag ccgtttcagt atggtaagga tacgtatgta tccccgattg aaaattagtt
   120961 aatctacatt tttctttttt tttttctatt tctcgtaaca tatctgatat gtgaaaacaa
   121021 atagatgcac atacgcattg tcttaccctc tattctgagg cacgatacta attcaatgat
   121081 atatcctacc cattagatct ataatataac tgaatcttct tatttgaagt ctacaatttt
   121141 gcttttgtga atgcataaat atagtctttt ttgtatacct atttgaattg ggttgattaa
   121201 tcaaaattga tttgaaaaat caggaactct taagaaaatt aagattattg tatataccaa
   121261 attgaaaatg agtgtcatta ttattactga tcaataaaaa tatctagact ctataaaata
   121321 aaaaaaaaag gggggaaaga caagctttca tttttttatg gtaaaaaaat catttatatc
   121381 cgttatttca caaaaaaaaa aagaagaaaa cccgggatcg attgaatttc aagtattcaa
   121441 tttcaccaat aagatacgaa gacttacttc acatttggaa ttgcacagaa aagactattt
   121501 atctcaaagg ggtttacgta aaattctggg aaaacggaaa cgactcctgt cttatttgtc
   121561 aaagaaaaat ggaatacgtt ataaaaaatt aattaatcag ttggatattc gggagccaca
   121621 aactaattaa tttgaagagt cgttttgaat tattcgattt attagatctt gaatcttgat
   121681 gaactcattt ttgttttaag caattcatgg aagaatgaat cgaggaaaaa cctatgaatg
   121741 ccccagctac aagaaaagac ctcatgatag tcaatatggg tcctcaccac ccatcaatgc
   121801 atggtgttct tcgacttatt gttactctag atggtgagga tgttattgat tgtgaaccaa
   121861 tattgggtta tttacataga gggatggaaa aaattgcaga aaaccgaaca attgtacaat
   121921 atctgcctta tgtaacacgt tgggattatt tagctactat gttcacagaa gcaataaccg
   121981 taaatggacc ggaacagtta ggaaatattc aagtacctaa aagagccagc tatattcgaa
   122041 taattatgtt ggagttgagt cgtatagctt ctcacctact atggctggga ccttttatgg
   122101 cagatattgg tgcacaaacc cctttcttct atattttcag agaaagagaa ttaatatatg
   122161 atctattcga agctgccaca ggtatgagaa tgatgcataa tttttttcgt atcggagggg
   122221 tagcggctga tctacctcat ggctggatag ataaatgttt ggatttctgc gattattttt
   122281 taacaagggt tgttgaatat caaaaactta ttacgcgaaa tcctattttt ttagaacggg
   122341 ttgagggagt aggcattgtt ggtggagagg aagtaataaa ttggggttta tcaggaccaa
   122401 tgcttcgggc ttccggaata caatgggatc tacgtaaagt tgatcattat gaatgttacg
   122461 aggaatttga ttgggaagtt caatggcaaa aagaaggaga ttcattagct cgttatttag
   122521 tacgaattgg tgaaatggta gaatccataa aaattattca acaggctctg gaaggaattc
   122581 cgggagggcc atatgagaat ttagaaatcc gttgctttga tagagaaaag gatccagaat
   122641 ggaatgattt tgaatatcga ttcattagta aaaagccgtc tccgactttt gaattaccga
   122701 aacaagaact ttatgtgaga gttgaagccc caaagggaga attaggaatt tttctaatag
   122761 gggatcagaa tggttttcct tggagatgga aaattcgtcc cccgggtttt atcaatttgc
   122821 aaattcttcc tcagttagtt aaaagaatga aattggctga tattatgaca atactaggta
   122881 gcatagatat cattatggga gaagttgatc gttgaaatga taattgatac aacagaagta
   122941 caagatatca attctttttc cagattggaa tctttaaaag aggtgtatgg aattatatgg
   123001 atacttgtcc ctattttgac tcttgtattg ggaatcacaa taggtgtgct agtgattgta
   123061 tggttagaaa gagaaatatc cgcagggata caacagcgta ttggacctga atacgccggt
   123121 cctttgggag ttcttcaagc tctagcagat ggaacaaaac tacttttcaa agagaatctt
   123181 attccatcta ggggagatat tcgtttattc agtattggac catccatatc agtcatatca
   123241 attctagtaa gctattcagt aattcctttt ggctataact ttgttttagc tgatctcaat
   123301 atcggtgttt ttttatggat tgctatttcg agtattgctc ccattggact tcttatgtca
   123361 ggatatgggt caaataataa atattccttt ttgggtggtc tacgggctgc tgctcaatcg
   123421 attagttatg aaataccatt aactctatgt gtgttatcaa tatctctacg tgtgattcgt
   123481 tgagacagaa acttttccat gctcctttct tttcgtcttt atttcttttc ttctttatag
   123541 gaaatttata ggaaaggggt agaaaaaatg gaatagatat cctgattttt gatttaaatt
   123601 atttttattc ggaattcgga ttgatgaact aaatcagata gttatatgag tgaaataaaa
   123661 cagcttccat ttattcatta ttcattgatt taatattcta atattctata atattctcta
   123721 atttgaatta ttaatttaat gaaattgaaa ttcaatatca atatatttag taataaaatt
   123781 caaaaaatag atatatattt atagatatat atttgtattt tgaatataga atatttctat
   123841 ttaagaatat aataaactat tttaatttaa actatttaat ataatattaa tataaaattc
   123901 tttaaaattc ttaatatctt aatatatata tatattatta atatatatat attattaata
   123961 tataatatat taagatataa tagaatatat agatatagaa ttaatatact atgatttgaa
   124021 tttcatttga atctgcagta aaaatattga gtctcatttt ctatgtataa gaattaagtg
   124081 aaaaaaaatg ataaacggaa gaaagcgttt accccaaaat tggttgatta gtcatcctgt
   124141 tttgaagcgg gctcaaaaga ccaaccttat tgagttttca ctatcgtttg tatgaattac
   124201 catacatcta ttaccataag gggagattga taaaaaatgc gtggatggtt agaaacacca
   124261 agatacacaa aggattagta atggagatta tgtaaattct ccaaaagagc atttccgcat
   124321 aatataaaaa gaatacaaat tggggcttta agttggtaga aaaaatcagg cagtactccc
   124381 cacaattccg atccagagta tgctcctatc cactcattaa ataaataact atcagaaacg
   124441 aaataatcct ttaatctttt tttaagtccc tttttgtttt gcacataaaa aaaagaagaa
   124501 taggaacgaa aaaaaaaaca aaagaataga atacaataaa aaaaagaggg atcccttttg
   124561 attctttctt atatccatat tcatggaaat acaatttatg tcataattca taaactaatg
   124621 tcgaattttt tttcgtaatc aaaaacgacg ggttattgag aattctaaag gagtatttta
   124681 ttgaattgaa gagtttaatt attactcaac aaattcaaat tattaaggga tgagatcaat
   124741 tcggaagtac cttttttgta tttattattc taacagacag aattcaattg gtctaattca
   124801 ggaccgtcca atggatttga atcctatcta tcctagggat atatcaagat aaataaccgg
   124861 cccggtccct tagatttatt tatgaccttc gaggagccgt atgaggtgaa aatctcatgt
   124921 acggttctgt aatagcgatg ggaacagtaa tgttatcacc gactaggatt atctaacagt
   124981 ttaagtacag ttgatatagt tgacgcgcaa tcaaaatatg gtttttgggg atggaattta
   125041 tggcgtcaac ctataggttt tatcattttt ctaatttctt ccctagcgga atgtgaaaga
   125101 ttaccttttg atttaccaga agcagaagaa gaattagtag caggttatca aaccgaatat
   125161 tcgggtatca aatttggttt attttacgtt gcttcctatt taaacttatt agtttcttca
   125221 ttatttgtaa cagttcttta cttgggcggt tggaatatct ctattccgta catatttgtt
   125281 tctgagcttt ttgaaataaa taaaacatgt ggagtttttg gaactacaat tggtatcttt
   125341 attacattag ctaaaactta tttgttcttg ttcctttcta tcacaactag atggactttg
   125401 cctaggctaa gaatggatca attattaaat cttggatgga aatttctttt acctatttct
   125461 ctgggtaatc tattattaac aacttcgttt cgactatttt cactgtaaaa gattgatatt
   125521 caatattcat aacttgtctc aaacaagaga aagaaacaaa acaaaaatat tcatagatat
   125581 tcacgatatg ttccttatgg taactgggtt catgaattat ggtcaacaaa cagtacgagc
   125641 tgcaagatac attggtcaaa gtttcatgat taccttagcc cacgcaaatc gtttacctgt
   125701 aactattcaa tatccttatg aaaaattaat aacatcggaa cgtttccgcg gtcgaatcca
   125761 ttttgaattt gataagtgca ttgcttgtga agtatgtgtt cgtgtatgtc ctatagatct
   125821 acccgttgtt gattggaaac tggaaactga tattcgaaag aaacgattgc ttaattacag
   125881 tattgatttt gggatctgta tattttgtgg taactgcgtt gagtattgtc caacaaattg
   125941 tttatcaatg actgaagaat atgaactttc gacttatgat cgtcacgaat tgaattataa
   126001 tcaaattgct ttgggccgtt taccaatgtc agtaattgac gattatacaa ttcgaacaat
   126061 tcaattcaaa taaaattctg tatttctatt tagatttata taattttatt aataatatag
   126121 tttatagttt cgaaatagtt tcgaatactc gttcgtataa agaattagat tcgtcctata
   126181 actgtaccta gatgaattca cactccttag gatttaattc aattaggaat ttagtatata
   126241 aaaatcaaat tctttcctgg tcgtatcaat aaggtcatga aatttcaatt tatttatctt
   126301 ttatttttca tctaatggat ttacctgaac cgatacatga ttttctttta atctttctgg
   126361 gatcaggtct tgtattagga agtctaggag tagtattatt taccaaccca attttttctg
   126421 ccttttcgtt gggactggtt cttgtttgta tatctttatt ctatatttta tcaaactccc
   126481 attttgtagc tgcagcacag ctacttattt acgtaggagc tataaacgtt ttaatcatat
   126541 ttgctgtgat gttcataaat ggttcagaat attaccaaga ttttcatctt tggaccgttg
   126601 gggatggagt tactttggtg gtttgtacaa gtatttttgt ttcactaata actactattc
   126661 cagatatatc atggtacggg attatttgga ctacaagatc aaatcagatt atagagcaag
   126721 atttgataaa taatagtcaa caaattggaa ttcatttatc aacagatttt tttcttccat
   126781 ttgaactcat ttcaataatt cttttagctg ctttgatagg tgcaattgtc gtggctcgcc
   126841 agtaagaata gaactagtaa tatcaatcta aattccattt tgttctattt attttatctc
   126901 catttccttt gaattttaca tgtgaatggg aaagtgaaag attgtttatg tttaaaagaa
   126961 ttttcttatt cgacttatta ccaatatctt ctttttgtct gtacttgtta tattctctag
   127021 tcaatcgaat ctgttgaagt gttgttcata ttgaaatgaa tcaaaattga taaggagttg
   127081 gtcaatgatg ctcgaacatg tacttgtttt gagtgcctat ttattttcta tcggtatcta
   127141 cggattgatc acaagccgaa atatggttag agcccttatg tgtcttgaac ttatactgaa
   127201 tgcggttaat atcaatttcg tagctttttc tgattttttt gatagtcgcc aattaaaagg
   127261 aaatattttt tccatttttg ttatagctat cgcagccgct gaagcagcta ttggaccggc
   127321 tattgtttcg tcaatttatc gtaacagaaa atcaactcgt atcaatcaat cgaatttgtt
   127381 gaataaatag tattaattag aaaaattgga atttcgaata ttgaaattcg aatatttatc
   127441 aattcaaatt cgcatgtatg ataacgtatg atcatgtttg cgaaaacgta agaaatcaaa
   127501 gtatcttggc cctctgttat gaattgatcc agaggtagat tgattagaaa aattctggta
   127561 aatcattgat tcatctggtg tcgaaatata tgattcattt acaagtttac tagatcgaaa
   127621 attgctgatg ttcaaaaatt aatagagcca atgtctcatt cagtaaaaat ttatgataca
   127681 tgtataggat gtactcaatg tgtccgagcc tgccccacag atgtattaga aatgatacct
   127741 tgggacggat gtaaagctaa gcaaatagct tctgctccaa gaacagagga ctgtgttggt
   127801 tgtaagaggt gtgaatccgc ctgtccgaca gatttcttga gtgttcgagt ttatttatgg
   127861 catgaaacaa ctcgaagcat gggtctagct tattgatacg tttcaaaaaa ccacatacga
   127921 ataccttttt tttactgaca aaaacccgtg ctcaaagtgg aaaagatttt ttttccattt
   127981 tgagcacggg tttttctggc ccaagtgtat cttattttta ccacgatgtt ttttccttgg
   128041 ttaacaatag ttgtagtttt cccaatatcc gcgggttcct taatcttctt atttccccat
   128101 agaggaaata aggtaattag gtggtatact attttgatat gcttaatgaa tctccttata
   128161 acaacctatg cattctgtta tcatttccaa ttggacgatc cattaatcca gttgacggag
   128221 aattataaat ggatccaatt ttttgatttt tactggagat tcggaataga tggactctct
   128281 ataggcccta ttttactgac gggatttatc accactttag ctactttagc ggctcaaccg
   128341 gttactcggg aatcccgatt attccatttc ctgatgttag caatgtatag cggtcaaata
   128401 ggatcatttt cttctcaaga cattttactt tttttcatca tgtgggaatt cgaattaatt
   128461 cctgtttatc tacttttatc catgtggggt ggaaagaaac gtttgtattc ggctacaaag
   128521 tttattttgt atactgcggg aagttccatt tttttattaa tgggagttct cggtatcggt
   128581 ttatatggtt cgaatgaacc aacattaaat ttggaaacat cagctaatca gtcgtatcct
   128641 gtggcactgg aaataatatt ctatattgga tttcttattg cttttgctgt caaatcgccg
   128701 attataccct tacatacatg gttaccagac acccacggag aagcacatta cagtacttgt
   128761 atgcttttag ccggaatctt attaaaaatg ggagcgtatg gattggttcg aattaatatg
   128821 gaattattac cccacgctca ttctctattt tccccctggt taagtctatt aggcgcaatt
   128881 caaataatct atgcagcttc aacatctctt ggtcaacgta atttaaaaaa aagaatagct
   128941 tattcctccg tatctcatat gggtttcata attataggaa tttgttctat aagcgatatg
   129001 ggactcaacg gagccatttt acaaataatt tctcatggat ttattggtgc tgcgcttttt
   129061 ttcttggcag gaacgagtta tgatagaata cgtctttatt atctcgacga aatgggcgga
   129121 atggctattc caatgccaaa aatattcacg gttttcagta tcttatcgat ggcttctctt
   129181 gcattgccgg gcatgagcgg ttttgttgca gaattgatag ttttttttgg aataattacc
   129241 agtcaaaaat atcttttaat gacaaaaata ctaatcactt ttgtaatggc aattggaatg
   129301 atattaactc ctatttattc attatctatg ttacgccaga tgttctatgg atacaagttt
   129361 tttaataaac caaactcttt attttttgat tctgggcccc gagagttatt tatttcgatt
   129421 tctatcctta tacctgtaat aggtattggt atttatccgg atttcatttt ctcattatca
   129481 gttgacaagg tcgaagctat tctatctaat tttttataga tagttttcat gaataaatga
   129541 ctaaaaccaa aaaattaaag agagcaaaaa atcctatctt tttttaatag tgttcattgt
   129601 acaatgaaaa aaagattttt agattaagat taacttaaaa aaaaatgaat tggaattgta
   129661 accggatacg tttggtgttt gtgagaaccc cttgaatcac tacattactt gatttaaagg
   129721 gttctcgacg gtttggttta tgcgaagttt tcttatactt ttacttaata ttctattcta
   129781 ttttcttatc tattgtattt tattaaacta taaatattga aatattgtat ttgtatttta
   129841 ttattttatt aaatattaaa atgagaatca aaattaatat aaattaataa aaagattaat
   129901 gcataaaaaa aatacaataa aatatacgaa gaaattcggc caccccctgc atattttata
   129961 acttctccca gaaaaaaact tgtaataccc accccattgg gaattccatc aattactcgt
   130021 ctatcaaaaa aataatttag tttagctaat cttcttatat tattaattaa agatattcta
   130081 taaaaagcat ctatgtaacc acgattatat gaccaatcat atatgagatt tcttatttta
   130141 tctacagcaa tctttttaga aacctttttt gaaaataaat taagtaagtt gaaattttgt
   130201 aaagatgaat aaaaaggctt atagaaaagg gacgctataa atattccgaa aaaagctata
   130261 ctgaccgaaa aagttgcatt tgtgacaaat tcataccaat tctcagaatg atttgaattt
   130321 ggatgtaaaa gatctataaa tggaattaaa gattttgata atatatccaa atctagtcct
   130381 tcttggttga aagaaattcc gataaccccg ataaacaaag taaatagtat taatacaagc
   130441 atagaaaata acatagtatt ttccgattca tggggataag aaaaagtggt gttgttagtt
   130501 tcaaaatagc ttttatcaat aaaaggccat cttatgcttt tttgatttct atcaatttga
   130561 tgtgaatcag tcttcttccg aaaaaaggaa gtccttccat tattattgat tgttaataaa
   130621 gataataaat gcatctcttt tttcgcttct ttttctttac cccataaaga tattgaatga
   130681 aatgagctat ttttttttcc attgaaattt ttgcaattaa cgtttaaata tccttcgaaa
   130741 acaagtaaat agatccgaaa catataaaat gcggttaatc ctgctgtgga acaagctatt
   130801 attgcaaaaa ttggtgaata caaccaacta tcattaagaa tttcatcttt ggaccaaaaa
   130861 caagcaaagg gtggaatacc acaaagagaa agtgtaccca ctaaaaaagc agtttttgta
   130921 attggcacat gttttgttaa accacccata agaaccatat tttgactttt atctggagaa
   130981 tatccaacaa tagcttccat tgaatgaata atggatcctg atcctaaaaa caacaatgct
   131041 tttgaataag catgagtaat caaatgaaat aaagcggctc gataagagcc catacctaga
   131101 gctaacatca tataacccaa ttgagacatt gtagaatagg ccaaacttat cttaatatcc
   131161 ttttgagcaa gagctaaagt agctcctaat actactgtta ttatccctat gaaagctatt
   131221 ccattcatta tggagggtat aactatgaaa agaggaagaa ggcgggctac aagaaaaatt
   131281 cccgccgcta ccatagtagc agcgtggata agagcggaaa taggggtagg cccttccata
   131341 gcatcaggta accatacatg aagggggaat tgggcagatt tagcaactga accgccaaat
   131401 aacaggaagg cgcacaaagt aactaataaa agattaacct cattattaga aatcaagtta
   131461 ttcaatattt caaacaaatc ccgaaattcc aaactacctg ttatccaata aagacacaaa
   131521 attcccaata ataaacaaaa atcccctacc cgattagtta caaacgcttt ttgacaagca
   131581 tttgccgcaa taggacgtgt gaaccaaaaa cctattaata gataagaaca cattccaacc
   131641 aattcccaaa aaatataaat ttgtatcaaa ttagaactag taaccaatcc caacattgaa
   131701 gtattaaaaa aactcatata agcaaaaaat ctcaaatatc cctcatcatg agacatataa
   131761 ttgtcactat aaataagaac cagaattcca acagtagtga tcaatattaa cataatagaa
   131821 gtaagtgaat cgatcaagta gccaaactct aaagaaagat cattatttat agtccaagac
   131881 catacatatt gatagataga actgttgttg atttgatgaa tagatagatt taccgaaaaa
   131941 atcataacta tacttaataa taaaacacta ggaaaagccc acatacggcg aatatttttt
   132001 gttgccgcgg gaaaaaggag aagtcccact cctattaaaa taggaactgg aagtggaatg
   132061 aagggtatga tccatgaaaa ttgatgtgta tattccataa aaaaaaaaaa aaaagaaaaa
   132121 aacggattct taatgagttt ttttttctta ttcgccaatt ttattttatc tcttttgaaa
   132181 gtgttcagtt aataaaaaaa tgaaaattaa gataaaaaat agaattatcc gcattctgaa
   132241 tttttgtcca atatttccaa tagttgaaag taggaagtga aaatgggtca aatgatatga
   132301 ccaaattact agtgaaaaat ccactttttt ttttaatgaa tttaataata ttaaatatta
   132361 agaaattaag atttttaaat tattattata caaaaatgga tatccgggat aaataattac
   132421 accaaaactc aaaatattac tttattttga tatgaatcat aaaagataat ccatctgatt
   132481 taaataagaa tctttttgta ggtttttttt ttgattccga atcattaatt tgttttagca
   132541 ctaatttttg attttccatt tcaagaaaaa gacatatatc tttggaaaaa gtttgtaaaa
   132601 aaggttatga ttttcaatag tttactaaaa aaaggaagta agatagatga tttttttaaa
   132661 atcatctatc tttttaacga ccaagtaagc gggataaaga taagggttgg gtgctaaaac
   132721 tttttgatgt ataaatccaa aaaatagaac gatatataat atataaatat ataatattaa
   132781 tataaaagga tagtttttta tgtaagaatt acataaataa acctttatta ggaaaaaaaa
   132841 gactatgtta tttttacaaa cccacattcc ttatgaaagg gagtagaata gtataattta
   132901 gaaaaacaaa tagataagaa agatatatgt ctaatctaat taaagaacaa tttattttga
   132961 acaatagatg tcttacacat ccaactatag caataaacaa actagtctaa tttttgaatg
   133021 gcagctccaa aaaaacgcac ttctatatca aaaaaaagga ttcggaaaac aatttggaaa
   133081 aagaagggat attgggtagc attgaaagct ttttcgttag caaaatctct ttctacgggg
   133141 aactcaaaaa gtttttttgt gcaacaaata caaacattgg aataatctga attagctgga
   133201 ctcaaagaat agtctaattt caaaaaagag tttcatatat atattgaaat cttttgaaga
   133261 tttttggttt tttggtcttt tatattatat attatatctt aatttaaatt taattggata
   133321 gtttttttta gtttctatat cttatagata tttttataca aacaaaaaat caaaaaatga
   133381 gataagatta agatataagt aaaaatttct atttgttaat gttttgaact tttcaataat
   133441 ataaaattga cctcattttt gttttggaat tggctttttt gaattctaat tctttaatgt
   133501 ttcggtttat gaaatgcaag atttctttcc aaaattggat atttcggaaa gaaatcttgc
   133561 atttgaatcg actctttcaa tctcgacgat tgattcaaaa tagtttatta tgatttcgag
   133621 caagccgcta tggtgaaatc ggtagacacg ctgctcttag gaagcagtgc tagagcatct
   133681 cggttcgagt ccgagtagcg gcatggcatc ttattttcta aaagagtaag tcctataatg
   133741 aattcaattc ccgatttccg ttcatataat taggagatct tttttttata tgatattttc
   133801 aactttagag catatattaa ctcatatctc gttttcggtc gtatccattt taattgccat
   133861 tcgtttgcta accctattag tcaatgaaat cgtagtacta tatgattcgt cagaaaaagg
   133921 catgatagta acttttttct gtataacggg attattagtt actcgttgga ttttttcggg
   133981 ccatttacca ttaagtgatt tatatgaatc gttaatcttt ctttcatggg ctttttccat
   134041 ttttcatata attccaggtt ttggttttaa aaagcttaaa acccatttaa gcacaataat
   134101 agcaccaagt gttattttta cccaaggctt tgcgacttcg ggtcttttaa ccgaactgca
   134161 agaattcgga atattagtac ccgctctaca atcgcattgg ttaatgatgc acgtaagtat
   134221 gatggtattg ggctatgcag ctcttttatg tggatcatta ttatcagtag ctcttttagt
   134281 cattacattt cgaaaagtca taataagaaa gattggaaag aacaataatc tttttttgaa
   134341 tgactcattt tcttttgctg agattaaata catgaacgaa agaaacaatg ttttacgaaa
   134401 cacttctttt gcttcttata gaaattatta caggtctcaa tttattcaac aattggatcg
   134461 ttggagttat cgtattatta gtctaggttt tatcttttta accataggta ttctttcggg
   134521 agcagtatgg gctaatgagg cctggggatc atattggaat tgggatccaa aggaaacttg
   134581 ggcgtttatt acttggacta tattcgcaat ttatttacat actagaaaaa ataaaagatt
   134641 ggaaggtata aattcttcaa tagtggcctc tatgggcttt cttataattt ggatatgtta
   134701 ttttgggatc aatctattag gaatcggact acatagttat ggttcatttc catttaattg
   134761 aattttaaat tgatttctca ttttaatatt taataaaata ataaaataca aatacaatat
   134821 ttcaatattt atagtttaat aaaatacaat agataagaaa atagaataga atattaagta
   134881 aaagtataag aaaacttcgc ataaaccaaa ccgtcgagaa ccctttaaat caagtaatgt
   134941 agtgattcaa ggggttctca caaacaccaa acgtatccgg ttacaattcc aattcatttt
   135001 tttttaagtt aatcttaatc taaaaatctt tttttcattg tacaatgaac actattaaaa
   135061 aaagatagga ttttttgctc tctttaattt tttggtttta gtcatttatt catgaaaact
   135121 atctataaaa aattagatag aatagcttcg accttgtcaa ctgataatga gaaaatgaaa
   135181 tccggataaa taccaatacc tattacaggt ataaggatag aaatcgaaat aaataactct
   135241 cggggcccag aatcaaaaaa taaagagttt ggtttattaa aaaacttgta tccatagaac
   135301 atctggcgta acatagataa tgaataaata ggagttaata tcattccaat tgccattaca
   135361 aaagtgatta gtatttttgt cattaaaaga tatttttgac tggtaattat tccaaaaaaa
   135421 actatcaatt ctgcaacaaa accgctcatg cccggcaatg caagagaagc catcgataag
   135481 atactgaaaa ccgtgaatat ttttggcatt ggaatagcca ttccgcccat ttcgtcgaga
   135541 taataaagac gtattctatc ataactcgtt cctgccaaga aaaaaagcgc agcaccaata
   135601 aatccatgag aaattatttg taaaatggct ccgttgagtc ccatatcgct tatagaacaa
   135661 attcctataa ttatgaaacc catatgagat acggaggaat aagctattct tttttttaaa
   135721 ttacgttgac caagagatgt tgaagctgca tagattattt gaattgcgcc taatagactt
   135781 aaccaggggg aaaatagaga atgagcgtgg ggtaataatt ccatattaat tcgaaccaat
   135841 ccatacgctc ccatttttaa taagattccg gctaaaagca tacaagtact gtaatgtgct
   135901 tctccgtggg tgtctggtaa ccatgtatgt aagggtataa tcggcgattt gacagcaaaa
   135961 gcaataagaa atccaatata gaatattatt tccagtgcca caggatacga ctgattagct
   136021 gatgtttcca aatttaatgt tggttcattc gaaccatata aaccgatacc gagaactccc
   136081 attaataaaa aaatggaact tcccgcagta tacaaaataa actttgtagc cgaatacaaa
   136141 cgtttctttc caccccacat ggataaaagt agataaacag gaattaattc gaattcccac
   136201 atgatgaaaa aaagtaaaat gtcttgagaa gaaaatgatc ctatttgacc gctatacatt
   136261 gctaacatca ggaaatggaa taatcgggat tcccgagtaa ccggttgagc cgctaaagta
   136321 gctaaagtgg tgataaatcc cgtcagtaaa atagggccta tagagagtcc atctattccg
   136381 aatctccagt aaaaatcaaa aaattggatc catttataat tctccgtcaa ctggattaat
   136441 ggatcgtcca attggaaatg ataacagaat gcataggttg ttataaggag attcattaag
   136501 catatcaaaa tagtatacca cctaattacc ttatttcctc tatggggaaa taagaagatt
   136561 aaggaacccg cggatattgg gaaaactaca actattgtta accaaggaaa aaacatcgtg
   136621 gtaaaaataa gatacacttg ggccagaaaa acccgtgctc aaaatggaaa aaaaatcttt
   136681 tccactttga gcacgggttt ttgtcagtaa aaaaaaggta ttcgtatgtg gttttttgaa
   136741 acgtatcaat aagctagacc catgcttcga gttgtttcat gccataaata aactcgaaca
   136801 ctcaagaaat ctgtcggaca ggcggattca cacctcttac aaccaacaca gtcctctgtt
   136861 cttggagcag aagctatttg cttagcttta catccgtccc aaggtatcat ttctaataca
   136921 tctgtggggc aggctcggac acattgagta catcctatac atgtatcata aatttttact
   136981 gaatgagaca ttggctctat taatttttga acatcagcaa ttttcgatct agtaaacttg
   137041 taaatgaatc atatatttcg acaccagatg aatcaatgat ttaccagaat ttttctaatc
   137101 aatctacctc tggatcaatt cataacagag ggccaagata ctttgatttc ttacgttttc
   137161 gcaaacatga tcatacgtta tcatacatgc gaatttgaat tgataaatat tcgaatttca
   137221 atattcgaaa ttccaatttt tctaattaat actatttatt caacaaattc gattgattga
   137281 tacgagttga ttttctgtta cgataaattg acgaaacaat agccggtcca atagctgctt
   137341 cagcggctgc gatagctata acaaaaatgg aaaaaatatt tccttttaat tggcgactat
   137401 caaaaaaatc agaaaaagct acgaaattga tattaaccgc attcagtata agttcaagac
   137461 acataagggc tctaaccata tttcggcttg tgatcaatcc gtagataccg atagaaaata
   137521 aataggcact caaaacaagt acatgttcga gcatcattga ccaactcctt atcaattttg
   137581 attcatttca atatgaacaa cacttcaaca gattcgattg actagagaat ataacaagta
   137641 cagacaaaaa gaagatattg gtaataagtc gaataagaaa attcttttaa acataaacaa
   137701 tctttcactt tcccattcac atgtaaaatt caaaggaaat ggagataaaa taaatagaac
   137761 aaaatggaat ttagattgat attactagtt ctattcttac tggcgagcca cgacaattgc
   137821 acctatcaaa gcagctaaaa gaattattga aatgagttca aatggaagaa aaaaatctgt
   137881 tgataaatga attccaattt gttgactatt atttatcaaa tcttgctcta taatctgatt
   137941 tgatcttgta gtccaaataa tcccgtacca tgatatatct ggaatagtag ttattagtga
   138001 aacaaaaata cttgtacaaa ccaccaaagt aactccatcc ccaacggtcc aaagatgaaa
   138061 atcttggtaa tattctgaac catttatgaa catcacagca aatatgatta aaacgtttat
   138121 agctcctacg taaataagta gctgtgctgc agctacaaaa tgggagtttg ataaaatata
   138181 gaataaagat atacaaacaa gaaccagtcc caacgaaaag gcagaaaaaa ttgggttggt
   138241 aaataatact actcctagac ttcctaatac aagacctgat cccagaaaga ttaaaagaaa
   138301 atcatgtatc ggttcaggta aatccattag atgaaaaata aaagataaat aaattgaaat
   138361 ttcatgacct tattgatacg accaggaaag aatttgattt ttatatacta aattcctaat
   138421 tgaattaaat cctaaggagt gtgaattcat ctaggtacag ttataggacg aatctaattc
   138481 tttatacgaa cgagtattcg aaactatttc gaaactataa actatattat taataaaatt
   138541 atataaatct aaatagaaat acagaatttt atttgaattg aattgttcga attgtataat
   138601 cgtcaattac tgacattggt aaacggccca aagcaatttg attataattc aattcgtgac
   138661 gatcataagt cgaaagttca tattcttcag tcattgataa acaatttgtt ggacaatact
   138721 caacgcagtt accacaaaat atacagatcc caaaatcaat actgtaatta agcaatcgtt
   138781 tctttcgaat atcagtttcc agtttccaat caacaacggg tagatctata ggacatacac
   138841 gaacacatac ttcacaagca atgcacttat caaattcaaa atggattcga ccgcggaaac
   138901 gttccgatgt tattaatttt tcataaggat attgaatagt tacaggtaaa cgatttgcgt
   138961 gggctaaggt aatcatgaaa ctttgaccaa tgtatcttgc agctcgtact gtttgttgac
   139021 cataattcat gaacccagtt accataagga acatatcgtg aatatctatg aatatttttg
   139081 ttttgtttct ttctcttgtt tgagacaagt tatgaatatt gaatatcaat cttttacagt
   139141 gaaaatagtc gaaacgaagt tgttaataat agattaccca gagaaatagg taaaagaaat
   139201 ttccatccaa gatttaataa ttgatccatt cttagcctag gcaaagtcca tctagttgtg
   139261 atagaaagga acaagaacaa ataagtttta gctaatgtaa taaagatacc aattgtagtt
   139321 ccaaaaactc cacatgtttt atttatttca aaaagctcag aaacaaatat gtacggaata
   139381 gagatattcc aaccgcccaa gtaaagaact gttacaaata atgaagaaac taataagttt
   139441 aaataggaag caacgtaaaa taaaccaaat ttgatacccg aatattcggt ttgataacct
   139501 gctactaatt cttcttctgc ttctggtaaa tcaaaaggta atctttcaca ttccgctagg
   139561 gaagaaatta gaaaaatgat aaaacctata ggttgacgcc ataaattcca tccccaaaaa
   139621 ccatattttg attgcgcgtc aactatatca actgtactta aactgttaga taatcctagt
   139681 cggtgataac attactgttc ccatcgctat tacagaaccg tacatgagat tttcacctca
   139741 tacggctcct cgaaggtcat aaataaatct aagggaccgg gccggttatt tatcttgata
   139801 tatccctagg atagatagga ttcaaatcca ttggacggtc ctgaattaga ccaattgaat
   139861 tctgtctgtt agaataataa atacaaaaaa ggtacttccg aattgatctc atcccttaat
   139921 aatttgaatt tgttgagtaa taattaaact cttcaattca ataaaatact cctttagaat
   139981 tctcaataac ccgtcgtttt tgattacgaa aaaaaattcg acattagttt atgaattatg
   140041 acataaattg tatttccatg aatatggata taagaaagaa tcaaaaggga tccctctttt
   140101 ttttattgta ttctattctt ttgttttttt tttcgttcct attcttcttt tttttatgtg
   140161 caaaacaaaa agggacttaa aaaaagatta aaggattatt tcgtttctga tagttattta
   140221 tttaatgagt ggataggagc atactctgga tcggaattgt ggggagtact gcctgatttt
   140281 ttctaccaac ttaaagcccc aatttgtatt ctttttatat tatgcggaaa tgctcttttg
   140341 gagaatttac ataatctcca ttactaatcc tttgtgtatc ttggtgtttc taaccatcca
   140401 cgcatttttt atcaatctcc ccttatggta atagatgtat ggtaattcat acaaacgata
   140461 gtgaaaactc aataaggttg gtcttttgag cccgcttcaa aacaggatga ctaatcaacc
   140521 aattttgggg taaacgcttt cttccgttta tcattttttt tcacttaatt cttatacata
   140581 gaaaatgaga ctcaatattt ttactgcaga ttcaaatgaa attcaaatca tagtatatta
   140641 attctatatc tatatattct attatatctt aatatattat atattaataa tatatatata
   140701 ttaataatat atatatatat taagatatta agaattttaa agaattttat attaatatta
   140761 tattaaatag tttaaattaa aatagtttat tatattctta aatagaaata ttctatattc
   140821 aaaatacaaa tatatatcta taaatatata tctatttttt gaattttatt actaaatata
   140881 ttgatattga atttcaattt cattaaatta ataattcaaa ttagagaata ttatagaata
   140941 ttagaatatt aaatcaatga ataatgaata aatggaagct gttttatttc actcatataa
   141001 ctatctgatt tagttcatca atccgaattc cgaataaaaa taatttaaat caaaaatcag
   141061 gatatctatt ccattttttc tacccctttc ctataaattt cctataaaga agaaaagaaa
   141121 taaagacgaa aagaaaggag catggaaaag tttctgtctc aacgaatcac acgtagagat
   141181 attgataaca cacatagagt taatggtatt tcataactaa tcgattgagc agcagcccgt
   141241 agaccaccca aaaaggaata tttattattt gacccatatc ctgacataag aagtccaatg
   141301 ggagcaatac tcgaaatagc aatccataaa aaaacaccga tattgagatc agctaaaaca
   141361 aagttatagc caaaaggaat tactgaatag cttactagaa ttgatatgac tgatatggat
   141421 ggtccaatac tgaataaacg aatatctccc ctagatggaa taagattctc tttgaaaagt
   141481 agttttgttc catctgctag agcttgaaga actcccaaag gaccggcgta ttcaggtcca
   141541 atacgctgtt gtatccctgc ggatatttct ctttctaacc atacaatcac tagcacacct
   141601 attgtgattc ccaatacaag agtcaaaata gggacaagta tccatataat tccatacacc
   141661 tcttttaaag attccaatct ggaaaaagaa ttgatatctt gtacttctgt tgtatcaatt
   141721 atcatttcaa cgatcaactt ctcccataat gatatctatg ctacctagta ttgtcataat
   141781 atcagccaat ttcattcttt taactaactg aggaagaatt tgcaaattga taaaacccgg
   141841 gggacgaatt ttccatctcc aaggaaaacc attctgatcc cctattagaa aaattcctaa
   141901 ttctcccttt ggggcttcaa ctctcacata aagttcttgt ttcggtaatt caaaagtcgg
   141961 agacggcttt ttactaatga atcgatattc aaaatcattc cattctggat ccttttctct
   142021 atcaaagcaa cggatttcta aattctcata tggccctccc ggaattcctt ccagagcctg
   142081 ttgaataatt tttatggatt ctaccatttc accaattcgt actaaataac gagctaatga
   142141 atctccttct ttttgccatt gaacttccca atcaaattcc tcgtaacatt cataatgatc
   142201 aactttacgt agatcccatt gtattccgga agcccgaagc attggtcctg ataaacccca
   142261 atttattact tcctctccac caacaatgcc tactccctca acccgttcta aaaaaatagg
   142321 atttcgcgta ataagttttt gatattcaac aacccttgtt aaaaaataat cgcagaaatc
   142381 caaacattta tctatccagc catgaggtag atcagccgct acccctccga tacgaaaaaa
   142441 attatgcatc attctcatac ctgtggcagc ttcgaataga tcatatatta attctctttc
   142501 tctgaaaata tagaagaaag gggtttgtgc accaatatct gccataaaag gtcccagcca
   142561 tagtaggtga gaagctatac gactcaactc caacataatt attcgaatat agctggctct
   142621 tttaggtact tgaatatttc ctaactgttc cggtccattt acggttattg cttctgtgaa
   142681 catagtagct aaataatccc aacgtgttac ataaggcaga tattgtacaa ttgttcggtt
   142741 ttctgcaatt ttttccatcc ctctatgtaa ataacccaat attggttcac aatcaataac
   142801 atcctcacca tctagagtaa caataagtcg aagaacacca tgcattgatg ggtggtgagg
   142861 acccatattg actatcatga ggtcttttct tgtagctggg gcattcatag gtttttcctc
   142921 gattcattct tccatgaatt gcttaaaaca aaaatgagtt catcaagatt caagatctaa
   142981 taaatcgaat aattcaaaac gactcttcaa attaattagt ttgtggctcc cgaatatcca
   143041 actgattaat taatttttta taacgtattc catttttctt tgacaaataa gacaggagtc
   143101 gtttccgttt tcccagaatt ttacgtaaac ccctttgaga taaatagtct tttctgtgca
   143161 attccaaatg tgaagtaagt cttcgtatct tattggtgaa attgaatact tgaaattcaa
   143221 tcgatcccgg gttttcttct tttttttttt gtgaaataac ggatataaat gattttttta
   143281 ccataaaaaa atgaaagctt gtctttcccc cctttttttt ttattttata gagtctagat
   143341 atttttattg atcagtaata ataatgacac tcattttcaa tttggtatat acaataatct
   143401 taattttctt aagagttcct gatttttcaa atcaattttg attaatcaac ccaattcaaa
   143461 taggtataca aaaaagacta tatttatgca ttcacaaaag caaaattgta gacttcaaat
   143521 aagaagattc agttatatta tagatctaat gggtaggata tatcattgaa ttagtatcgt
   143581 gcctcagaat agagggtaag acaatgcgta tgtgcatcta tttgttttca catatcagat
   143641 atgttacgag aaatagaaaa aaaaaaagaa aaatgtagat taactaattt tcaatcgggg
   143701 atacatacgt atccttacca tactgaaacg gctgccatta ttggtatcaa accaatagcg
   143761 attcatacaa gctaaatctt ctaatcgata atttggccaa agaaataact ttaaattaat
   143821 tagttttttt ttatctctat caagatcttt acttgtagcc aaaacttgac agcaattatt
   143881 cactttattc tcattgtaaa atgccttatt tctatgcaca ctatttctat tcttaggatt
   143941 gaaacaaatt agaattctca actctctacg acgtctagcg gataaaatat tttcaggaac
   144001 aagcaaatca taattctttt tttctttatt ttcagtcagc ttttgatctc ttgttcttgt
   144061 aatggatttc ttaataattt ggtgctttct cttatgaata aacgaaaggc ctatgatttg
   144121 atacatatta aattgttcgt ggtttcttct agacagacga gttggttcga cactcaatat
   144181 tccttttttt atcaattccg tatttttatt caattctgta agagtgaaat ccttctgatt
   144241 cttaattttc ataatatcta gacttagttc tcctctttga atagaggcta tagcaatctc
   144301 ttttagattt ttcagtctaa gcaggagaca acatacttgg atattattta ttattctttc
   144361 atttaagcaa ccatgccagt tcaattgata agacaaatac cctttttgga agcatttaag
   144421 ttctgcttcg gtgtagatcc tgtatttatc tttttttaca ctctttttta tgtcggatcc
   144481 tgcataatct tctttaacat ctttttcttt ctttgaaagg gatgcttcaa gatttagtcg
   144541 acttgcatat tctgttttat tcttttccgt gatctttttc ttttcactaa cattttgatt
   144601 tacattaaaa ttcaaattca aaaaaaggaa tttgattggg atgatccatg ggttactcgt
   144661 atatgcatta taaaatatcc aatttttaga taagaaaaaa gattcccgat tcgctatata
   144721 acgatttagt atttctacat tcattcccat ccaatcaaaa aggttttttt ttttattgga
   144781 tgggtttatt tcttgatgaa gcgtaaaata ataatcggta tcgatcgaac ccccaaaatg
   144841 catttgattt ctaagaaaaa aattcagaat tctccaatca aaacactttc tatccagatt
   144901 tttttccata tctagaatag aatcttctac tatataattc ttgataggaa tatcatccgt
   144961 catatcccat tttttttttt tacgcgtgtt gcaattataa gaaatcgctt ggttattatt
   145021 tgcttggaat gacgatctat atccataaat atatgagtcc ttcttatctg cataattaat
   145081 agatttatat gataaaagat catacccata ttgttttttc attttttttt tttgatttgt
   145141 taatgagtct atttcttgtt ttttgtaaag aattaatccg tttttttcat gatatttggt
   145201 taaatcttta ttttgagcca catggcgttc attcatttta tttcgccatt tttgggatac
   145261 taatctagac catccattct gagataaatc gtattgataa tgacctttta accaatttgt
   145321 ccattgattc attacagaat tgggagcgct cttatgtttt aatttggaat gagatattcc
   145381 ttgtactcca aaaaaagaat cctttatttc attcttaaga aaaagaggtg ttccatgata
   145441 ttcaaaaagg gatcttaatt tatacttatc taagttaata acttgggttt gtgataattt
   145501 aaaaaataca tatgcttgtg acaaagagga tacgtcacaa aaattctgtg aattcgtatt
   145561 cctaatatta caaattgatt tttttttttt tatagtagaa ataaagtgaa ttagactttg
   145621 atctttttta tcacttcttt ttctttcttc atttgcttca ttattgtaaa tgtttttatt
   145681 aagagtcttt tttgttgatt caagaaaaag ttgtacattg attttaagaa tattaatgat
   145741 acatagaaag atatctatat ataccctttc tatgaaaaat tgaaaaaaat aatgtgattt
   145801 gcggaataat cgaacatttc ttttttgtaa tatctgccaa atatttctct ctgaaccttt
   145861 tttcgtgtct tttttaaatt cttctatttg ttttatgatt ttctttgttc tatcattcag
   145921 atcttttatt tttttttctg tcaatgaaca gtctgtccaa ttaatagatt gaattggaat
   145981 ggtggattcg taaatcattg gattactctt actttttgtt gaatcttttt gaatttcatt
   146041 caattcatct atttttattt ttttcatttc tgataatgat agtttttttc ttttttcttt
   146101 tagaaataga ataatttgga tgatccattg tgctttttct tttgtgatat ttagaaaaga
   146161 ttttgttctt tgaaaaaaat tctttttcca aattttgatt ctttttttaa gttctttaaa
   146221 aatgggatca aaaaacgaac gtcgctttag gtaagaagaa gaaaagggaa gttctacttc
   146281 cattccgaaa actgtaaaaa agaagaaatc catttttttc actttttttt tcattcgatc
   146341 cttttccttt tgaggggatc gtagcttaag cttagatctg tatctgtgcc aaggtttcag
   146401 acgaaaagga aaaaggacct ttatttgaat accctcagtt agccagtttt tcggaaattc
   146461 tgtttcggat aatggaacgc cattataggt gcacttaata tacatttctc tattccaatc
   146521 ctttaaatcc tctgaccatt cgggagattg aaataatagt atacgaacga tatttttagt
   146581 tattatcaat gagggtaata gaatatattt tctaataatc cagtgggcta ctaataaaag
   146641 acttcttact ggttgagcat tttgagtgtt ttcccaggct tccgctattt ccatacgctc
   146701 tgcttcctct tttttcttaa tctctttttg atttttcttt tcctctgtat aatccgaaat
   146761 tgtcaattct gtattttgat ttttccacat ccaatttaga aaaaagattt tcattggctc
   146821 gaaaatctca aaagaaaaga aagaggattc gtcaattttg tccaaaaaaa gaggagaatg
   146881 tggacttgct tgaaggattt tccaatcaac agttttacgt ctttgaacgc atttagatcc
   146941 tttgattatg tctcggataa aatccggttg ttgtggataa tctattaaag aaaattcttc
   147001 ttttccatca gaattctcag tatccttggg atacgtataa gcatcggcat tctctgagtt
   147061 atcagcagta tcagtataaa ttactatagg tggtttgggt cttcttgaac aaatctcaaa
   147121 atcttctctt gcaccattgc tttccaggta ttcgtcttcg tcaatgaatt tgtatgacca
   147181 tcgaggaact tttttactgc tttcttttat ttcaatacat ttatttctat ttataagtgg
   147241 tttaccgtac gcatcagtta gaattgcctc gagtaaaaat tgtatttttt cttttttagc
   147301 ttcggaatcc atcttttcat gttctcgaaa taaataaagt ccttttaaat tgagattgga
   147361 tactgatttt ccagaaaatt gactgatcaa gtaaaaaaaa aaacgaattt catttgataa
   147421 tgatttttta tcaaatctat ctattttctg ttcaaagtct ggataatcag tattaatatt
   147481 aagaaggatg gcgtgaatct tatttatcaa aatgtagttt tttgtgtaag ttttattctt
   147541 gattgagaat aaaaaacttt ttttgattcg tccgcgatag ggtccgttca acaaaggatc
   147601 atatatttta ggtaagtatt ttttagtctc atcattacat aatctaatct ttttttcgag
   147661 tacatccaaa gccaaaaatt ccttatctag agcttcggcc ctatttagaa attgattact
   147721 taggttgttt cttttttgtt cattaatcga actccaatga ttatccaatt catcatagga
   147781 gagtttttct gttgtgaaga gagatatctt tctttgcatc atttcaagaa aagttgataa
   147841 actagatgga aacgtaaaag atattctttc ttttccatca ctttgagatg tatgaaaaaa
   147901 gaattgtgac atttcatttc ttacagcatt ttcaaatcga tcatttttta tatatcgcaa
   147961 aggacgatgg aatcgtttat aatcgaaaat catccttaaa aaaggttttt ccaatcgaaa
   148021 gatatctttc tcctctgttt catcgtcatc gattttgtcc gaattctcgc tttcctccga
   148081 caaaagagaa gcataaatac attccgaaaa aagagaagca caaagagatt ctgcgttgga
   148141 ttcttgttgt tcttgttcac ctccttcttt ttgatcaatt tcacctcttt cttgaatttc
   148201 tgacagtttt ttattgaaga aaataaaagc aggcggtgtt gttctcccta aatagtatat
   148261 tgaggaaata aataaaaaaa taataaagat tcgagacatc caatttctca attctgacct
   148321 aatgtactta ttagatcgaa taagtacatt agatttaata gaattctttt tctgtatcca
   148381 gactaatacc aatttctgta tccagactaa taccaatcca acccatttca tgaataaaat
   148441 gtgaccaatt aaccaaccaa caaaactact tgttagaaat aagaattggt tgttgcatcg
   148501 aaacatataa atgttgacta atctgactaa cattgaactt ggtaaaatga aaaggttcaa
   148561 taactgcaaa ataagattat tcaggaatat cctttgaatg ctaaaattac gcattgaatt
   148621 tggattagtg gatccataat tcaaaaggtg tttgtgattc tgattattgc agaagaactg
   148681 aaataaaaaa tagggtagag ctatgaaagt tattgtatga ggtttaccca atgctagatg
   148741 caaaggcgca taatagatcg atatgaacat catgagctgt cccgtaataa aaccagttgt
   148801 tgctgatact ttcttctcgg ttccttcttc cataaaccga gctcggagaa gcaagagata
   148861 agagggccct acggagaatg tggtcagaaa tccataatag agtccgacca caacgaccga
   148921 attaattatc ttcatgcata aggatactag attatctagt ataaaacact ttaaaatcat
   148981 cataaacctc cttttggttg tgatttcgat attattctat ccaaattctt ttttttcttt
   149041 tctattatgt tatgatatta tgaatatcca aattcttttt tttcttttct atgagaattc
   149101 tttttttttc ttttctattg tgatttctag attattatat gaataatttg gaaactttcc
   149161 atatatatag aaatagaaac agatagacta gaaacgacat ctcttatctc aatgacacca
   149221 aagaaaggga tattaaatga atggaattag tatatggatg gactataatg aaatagagcc
   149281 actttgaggt tccctatgaa atgaggcatg gaacggagcc actacgaaga agttccgcga
   149341 gttacgaagg aaacttcgag ctcatattgg tcatgggttg agaacgggaa ttgaactcta
   149401 tgagatctaa tttcccgttg ttcctcagta gctcagtggt agagcggtcg gctgttaact
   149461 gactggtcgt aggttcgaat cctacttggg gagatttcat tcattccgaa ttaaagaatt
   149521 cggaatgaaa gggttcgctt tgaccgttaa gagtaggtaa cccgttcccc gtgtctttgt
   149581 ttctattgca ttctatctca tcgtatccca ttctgttctg cgatatttga gaatcgccgt
   149641 caatacctcg gtgtaggtcc gggatactcc tttgttccac agtccggggc tatttaaact
   149701 aaccaattaa gaattctcag atgtactagt actagcaagt gcatctttga tgcagtcatc
   149761 aattctcccg agaggccaca attaccgcga gcaaacatat taatgacgag gaaggcattt
   149821 ttgctatgct actaatactt tacttgctct gctattctgc ccaagcctgg ctgaggaaga
   149881 attacgaggc gtaaaacaaa aaaagatatg cggaaagggc ataataaata tagtatgccc
   149941 tcctccgcat atcttttttg ctttcttttt aataaaaaga aaacagtaag gtaaggccat
   150001 tccatttcga caaaataccc acacccaagt tccatagctt tgggtccgct atcccgatca
   150061 tgattttcct acccccagag ggaaaggtcc ttcccttttt ggccggttgt gggcgaggag
   150121 ggattcgaac ccccgacacc gtggttcgta gccacgtgct ctaatcctct gagctacagg
   150181 ccccaccccg tctccactgg atctattccc cggagtaccc taaaaaaggg gaacctttcc
   150241 tctccccagc catttcggct taagaagatg tgaaagcgcc tctctttcta taagaacggt
   150301 gtgttccgag gtgtgaagtg ggagagaagg gatttcataa ttggggtttt gaataagacg
   150361 accttctcat ttttcattct tattcctttt tcaatatgaa aaaggaataa gaaggagagg
   150421 tgttaagctt tttatcatcc tggcgccgag ctatttttcc gcaggacctc ccctacagta
   150481 tcgtcaccgc agtagagttt aaccaccaag ttcgggatgg attggtgtgg ttcctctacg
   150541 cctaggacac cagaatatcg aagcatgaat gaagaaaggc atgagataaa agcatattag
   150601 ctattgattg cgaggcccta attcttgact ggaggggaca ccaaaggcct ctgcccttcc
   150661 atcccttgga tagatagaga gggagggcag agcttttggt tttttcatgt tgtcaaagag
   150721 ttgaacaatg aaaatagatg gcgagtgcct gatcgaattg atcgagtcat gtaggaacaa
   150781 ggttcaagtc taccggtctg ttaggatgcc tcagctgcat acatcactgc acttccactt
   150841 gacacctatc gttaatgata aacggctcgt ctcgccgtga ccttctcttg aattctcaaa
   150901 acttctgtcg ctccatcccc gcaggggcag agaacccatc gctgtctcgg ctgtgctacc
   150961 ggaggctctg gggaagtcgg aataggagag cactcatctt gaggtgggct tactacttag
   151021 atgctttcag cagttatccg ctccgcactt ggctacccag cgtttaccgt gggcacgata
   151081 actggcacac cagaggtgcg tccttcccgg tcctctcgta ctagggaaag gtcctctcaa
   151141 tgctctaacg cccacaccgg atatggaccg aactgtctca cgacgttctg aacccagctc
   151201 acgtaccgct ttaatgggcg aacagcccaa cccttggaac atactacagc cccaggtggc
   151261 gaagagccga catcgaggtg ccaaaccttc ccgtcgatgt gagctcttgg ggaagatcag
   151321 cctgttatcc ctagagtaac ttttatccgt tgagcgacgg cccttccact cggcaccgtc
   151381 ggatcactaa ggccgacttt cgtccctgct cgacgggtgg gtcttgcagt caagctccct
   151441 tctgcctttg cactcgaggg ccaatctccg tctggcccga ggaaaccttt gcacgcctcc
   151501 gttacctttt gggaggccta cgccccatag aaactgtcta cctgagactg tcccttggcc
   151561 cgtaggtcct ggcacaaggt tagaattcta gctcttccag agtggtatct cactgatggc
   151621 tcgggccccc ccggaaggag gccttcttcg ccctccacct aagctgcgca ggaaaggccc
   151681 aaagccaatc ccagggaaca gtgaagcttc atagggtctt tctgtccagg tgcaggtagt
   151741 ccgcatcttc acagacatgt ctatttcacc gagcctctct ccgagacagt gcccagatcg
   151801 ttacgccttt cgtgcgggtc ggaacttacc cgacaaggaa tttcgctacc ttaggaccgt
   151861 tatagttacg gccgccgttc accggggctt cggtcgccgg ctcccctgtc atcaggtcac
   151921 caacttcctt gaccttccgg cactgggcag gcgtcagccc ccatacatgg tcttacgact
   151981 ttgcggagac ctgtgttttt ggtaaacagt cgcccgggcc tggtcactgc gacccccttt
   152041 gtgaggaggc accccttctc ccgaagttac ggggctattt tgccgagttc cttagagaga
   152101 gttgtctcgc gcccctaggt attctctacc tacccacctg tgtcggtttc gggtacaggt
   152161 acccttttgt tgaaggtcgt tcgagctttt cctgggagta tggcatgggt tacttcagcg
   152221 ccgtagcgcc tggtactcga acattggctc gaggcatttt ctctacccct tcttaccctg
   152281 aaaaagcagg ggcaccttgc gtccttgaac cgataaccat ctttcggcta acctagcctc
   152341 ctccgtccct cgggaccaac aaagggtagt acaggaatat tcacctgttg tccatcgact
   152401 acgcctttcg gcctgatctt aggccctgac tcaccctccg tggacgaacc ttgcggagga
   152461 acccttaggt tttcggggca ttggattctc accaatgttt gcgttactca agccgacatt
   152521 ctcgcttccg cttcgtccac cactgctcgc gcgggtcctt ccctctaagg cggaacgctc
   152581 ccctaccgat gcatttttac atcccacagc ttcggcagat cgcttagccc cgttcatctt
   152641 cggcgcaaga gcgctcgatc agtgagctat tacgcactct ttcaagggtg gctgcttcta
   152701 ggcaaacctc ctggctgtct ctgcacccct acctccttta tcactgagcg gtcatttagg
   152761 ggccttagct ggtgatccgg gctgtttccc tctcgacgat gaagcttatc ccccatcgtc
   152821 tcactggccg accttgaccc ctgttatttt gaggtcatat ctagtattca gagtttgcct
   152881 cgatttggta ccgctctcgc ggcccgcacc gaaacagtgc tttaccccta gatgtccagt
   152941 caactgctgc gcctcaacgc atttcgggga gaaccagcta gctctgggtt cgagtggcat
   153001 ttcaccccta accacaactc atccgctgat tcttcaacat cagtcggttc ggacctccac
   153061 ttagtttcac ccaagcttca ccctggtcat ggatagatca cccaggttcg ggtccataag
   153121 cagtgacaat tgccctatga agactcgctt tcgctacggc tccggtgggt tcccttaacc
   153181 aagccactgc ctatgagtcg ccggctcatt cttcaacagg cacgcggtca gagccccggg
   153241 ctcctcccac tgcttgggag cttacggttt catgttctat ttcactcccc gatgggggtt
   153301 cttttcaccc ttccctcacg gtactacttc actatcggtc acccaggagt atttagcctt
   153361 gcaaggtggt ccttgctgat tcacacggga ttccacgtgc cccatgctac tcgggtcaga
   153421 gcgtaagcta gtgatgcttt cggctactgg actctagcca tctagggtgc agcactccac
   153481 cgcttcgcct agcagcacga cgcttgtatt gctctcccac aaccccgttt tcacggttta
   153541 ggctgctccc atttcgctcg ccgctactac gggaatcgct tttgctttct tttcctctgg
   153601 ctactaagat gtttcagttc gccaggttgt ctcttgcctg cccatggatt cagcagcagt
   153661 tcgaaaggtt gacctattcg ggaatctccg gatctacgct tattttcaac tccccgaagc
   153721 atttcgtcgc ttactacgcc cttcctcgtc tctgggtgcc taggtatcca ccataagcct
   153781 ttcctcgttt gaacctcgcc cttaacttga aggctatgcc atcctaaggt gctgctaaat
   153841 ggaaggatct tatcaacgtc catgaataat aaatcatagc atagatcgaa ctgccgaatc
   153901 ggaaaaattg ggtgctatca tatagctttg tatcggttaa gttcacgagt tggagataag
   153961 cggactcgaa ccgctgacat ccgccacagg gtaaaccacc acctctcagg cccccgactg
   154021 attctaccat agaggccaac gatagacaat aactcccccc cgaacacagc ttacaacttt
   154081 catcgtactg tgctctccaa agagcaactc ttctcaaaat ctcaaaaagt gctgagttgg
   154141 aatcccattc taactaagga ttcttgtggt tccagaggat ccagctacag gagaaccggg
   154201 aacggagagc ttcccccccc ctttccgccc gactctttgg tcttaagaat gctggtttta
   154261 agaatgagtg attgcccttc tccgaccctt actgtccaac ctgagagcgg acagctaatg
   154321 cgttccgctt attgaacagg gttctatggt cggtccgcga cccctggatg ccgaaggcgt
   154381 ccttggggtg atctcgtagt tcctacgggg tggagacgat ggggtcggtc catgaatttt
   154441 ctttcctttt gccgcatttc gctcaaaggg ttgaagggag atagtgcatc aagctgttcg
   154501 caagggccaa cttgatcctc ttccccaggg atcccagatg aggaaaccct aggggagcca
   154561 ccgactccaa ctaccgtcca tgtacgatcc atactagatc tgaccaactg cccatcctac
   154621 ctcctctacg ttcttgacag cccatctttg tctcagtaga gtctttcagt ggcatgtttc
   154681 ggtcctcttc cccattactt agaaaaagtg agccaccggt tcaggtacaa gatactatca
   154741 ttaccgcctg gacaattaga catccaaccc gtaatcgcaa cgacccaatt gcaagagcgg
   154801 agctctacca actgagctat atccccccga gccaagtgga gcatgcatga aggagtcaga
   154861 tgcttcttct attcttttcc ttggcgcagc tgggccatcc tggacttgaa ccagagacct
   154921 cgcccgtgaa gtaaatcatc gcacctacgg tccaaccaat tgggagagaa tcaatagatt
   154981 ccttttcggg agtgattcat ccttcccgaa cgcagcatac aactctccgt tgtactgcgc
   155041 tctccaagtg tgcttgttcc ccccttcttc cttaccatgg caagtctttg tgaaataact
   155101 ccgatgagaa gaaaaaagaa ggcgttaaga gaccctcctg gcccaaccct agacactcta
   155161 agatcctttt tcaaacctgc tctcatttcg agtcaagaga tagataaata gacacatccc
   155221 attgcactga tcgggggcgt tcgtagtgac tgagggggtc gaagaccaag aagtgagtta
   155281 tttatcagcc aagcattcta ttcttcttat ggctagatcc aatctcccgg tccctgcgga
   155341 aaggaaaaag aatttcacgt tcttcctttc gggaagggag gattaggaaa atcctattga
   155401 ttgcaatttt ctccagaccc ccgggaaaag catgaaaaaa aggctcgaat ggtacgatcc
   155461 cgccgtcacc ccagaatgaa aggggcgatc tcgtagttct tggtctgtga agatacgttg
   155521 ttaggtgctc cgtttttatt tttccattga ggccgaacct aaacctgtgc tcgagagata
   155581 gctgtccata tactgataag ggatgtatga attctcgaga agagaggagc cgtggtggtc
   155641 ccccccggac cgcccggatc ccacgagtga atagaaagtt ggatccacat tggatctcac
   155701 ctgaatcgcc ccatctatcc tcctgaggag aagtttggtt tcaaaccccg gttcgaacag
   155761 gagaagtacg ccatgctaat gtgccttgga tgatccacat ctcagggtca ggcgccgatg
   155821 agcacattga actatccatg tggctgagag ccctcacagt ccaggcacaa cgacgcaatt
   155881 atcaggggcg cgctctacca ctgagctaat agcccgtcgt gcgggcctcc cgctgggggc
   155941 ccgctatgcc aaaagcgaga gaagccccat ccctctcttt ccttttttac gtccccatgt
   156001 cgcccccgtg tggcgacatg ggggcgaaaa aaggggtatc ctatcaactt gttccgacct
   156061 aggataataa gctcatgagc ttagtcttac ttcaccgtcg agaaacgaaa gaagacttcc
   156121 atctccaaat tgaactcaga cgtagctcgc ttctttttgg gtgtgaagca gtgtcaaacc
   156181 aaaataccca acaagcatta gctctccctg aaaaggaggt gatccagccg caccttccag
   156241 tacggctacc ttgttacgac ttcactccag tcactagccc tgccttcggc atccccctcc
   156301 ttgcggttaa ggtaacgact tcgggcatgg ccagctccca tagtgtgacg ggctgtgtgt
   156361 acaaggcccg agaacgaatt caccgccgta tggctgaccg gcgattacta gcgattccgg
   156421 cttcatgcag gcgagttgca gcctacaatc cgaactgagg acgggttttt ggagttagct
   156481 caccctcgcg ggatcgcgat cctttgtccc ggccattgta gcacgtgtgt cgcccagggc
   156541 ataaggggca tgatgacttg acgtcatcct caccttcctc cggcttatca ccggcagtct
   156601 gctcagggtt ccaaactcaa cgttggcaac taaacacgag ggttgcgctc gttgcaggac
   156661 ttaacccaac accttacggc acgagctgac gacagccatg caccacctgt gtccgcgttc
   156721 ccgaagagaa ggcacccctc tctttcaaga ggattcgcgg catgtcaagc cctggtaagg
   156781 ttcttcgctt tacatcgaat taaaccacat gctccaccgc ttgtgcgggc ccccgtcaat
   156841 tcctttgagt ttcattcttg cgaacgtact ccccaggcgg gatacttaac gcgttagcta
   156901 cagcactgca cgggtcgata cgcacagcgc ctagtatcca tcgtttacgg ctaggactac
   156961 tggggtatct aatcccattc gctcccctag ctttcgtctc tcagtgtcag tgtcggccca
   157021 gcagagtgct ttcgccgttg gtgttctttc cgatctctac gcatttcacc gctccaccgg
   157081 aaattccctc tgcccctacc gtactccagc ttggtagttt ccaccgcctg tccagggttg
   157141 agccctggga tttgacggcg aacttaaaaa gccacctaca gacgctttac gcccaatcat
   157201 tccggataac gcttgcatcc tctgtcttac cgcggctgct ggcacagagt tagccgatgc
   157261 ttattcccca gataccgtca ttccttcttc tccgggaaaa gaagttaacg acccgtaggc
   157321 cttctacctc cacgcggcat tgctccgtca ggctttcgcc cattgcggaa aattccccac
   157381 tgctgcctcc cgtaggagtc tgggccgtgt ctcagtccca gtgtggctga tcatcctctc
   157441 ggaccagcta ctgatcatcg ccttggtaag ctattgcctc accaactagc taatcagacg
   157501 cgagcccctc ctcgggcgga ttcctccttt tgctcctcag cctacggggt attagcagcc
   157561 gtttccagct gttgttcccc tcccaagggc aggttcttac gcgttactca cccgtccgcc
   157621 actggaaaca ccacttcccg tccgacttgc atgtgttaag catgccgcca gcgttcatcc
   157681 tgagccagga tcaaactctc catgagattc atagttgcat tacttatagc ttccttgttc
   157741 gtagacaaag ctgattcgga attctctttc attccaaggc ataacttgta tccatgcgct
   157801 tcatattcgc ctggagttcg ctcccagaaa tatagccctc cctaccccct cacgtcaatc
   157861 ccacgagcct cttatccatt ctcaattctc attcgatcgc ggcgggggag caagtcaaaa
   157921 tagaaaaact cacattgggt ttagggataa tcaggctcga actgatgact tccaccacgt
   157981 caaggtgaca ctctaccgct gagttatatc cctttccttg ccccgccccc atcgagaaat
   158041 agaactgact aatcctaagg caaagggtcg agaaactcaa cgccactatt cttgaacaac
   158101 ttggagtcgg gccttctttt cgcactatta cggatacgaa aataatggga aaaattggat
   158161 tcaattgtca actgctccta tcggaaatag gattaactac ggattcgagc aatagcacat
   158221 ggtttcataa aaccgtatga ttttaccgat ctaaataaag cgggttttac atgaagaaga
   158281 tttggctcag catgttctat tcgatacggg taggagaaga acccgactcg gtattcttaa
   158341 aaaaatagag aaatcagaac caagtcaaga tgatacggat caacccctct tcttgcgcca
   158401 aagatcttac catttccgaa gtaactggag ttacatctat ttttccattt caattcaaga
   158461 gttcttatgt gtttccacgc cccttcgaga ccccgaaaaa tggacaaatt ccttttctta
   158521 ggaacacata caagattcgt caccacaaaa aggataatgg taaccccacc attaactact
   158581 tcatttatga atttcatagt aatagaaata catgtcctac caagacagaa tttgtaactt
   158641 gctatcctct tgcctagcag gcaaagattt acctccgtgc aaaggatgat tcattcggat
   158701 cgacatgaga gtccaaccac attgcattgc cagaacccat gttgtatatt tgaaagaggt
   158761 tgacctcctt gcttctctca tgttacaatc ctcttcccgc cgagctccct ttctcctcgg
   158821 tccacagaga caaaatgtag gactggtgcc aacagttcat cacgaaagaa aggactcact
   158881 gagccgagat cactaactaa tactaatcta atactaatat aatagaaata gaactgtctt
   158941 ttctgtatac tctccccggt tccgttgcta ccgcgggctt tacgcaatcg atcggatcat
   159001 atcggatcat atagatatcc cttcaacaca acataggtca tcgaaaggat ctcgaagacc
   159061 caccaaagca cgaaagccgg gatctttcag aaaatggatt cctattcgaa gagtgcataa
   159121 ccgcatggat aagctcacac taacccgtca attttggatc caattcggga ttctccttgg
   159181 gaggtatcgg gaaggaattg gaatgtaata atatcggatt catacagata cagaagaaag
   159241 ggttctctat tgattcaaac gctataccta cgggataggg atagagaaag aggaaaaacc
   159301 gaagatttca catagtactt ttgatcgaaa aatcaatctt atttatttcg tacctttcgc
   159361 tcaatgagaa aatgggtcag attctacagg atcaaacctg tgggacttaa ggaatgatgg
   159421 aaggaaataa aaaagaaatc aaaaaagaaa aataataaaa aaaaataagt aaataaaaat
   159481 gaagtagaag agtccagatt ccaaacgaac aaattcaaac ttgattgaaa aggatctttc
   159541 tgattctcga agaatgaggg gcaaaaggat tgatcgagaa agatttcttg ttcttattag
   159601 aagatcgtga ttggatccac atatgtttgg taaaaagaat aatcttctcc tttgagaata
   159661 atcaaaaaag gaaagtgttc aattgggaca tgaaaacgtg actgaattgg tcctagttac
   159721 tcttcgggac ggagtggaag aaggggggag attctcgaac gaggaaaagg atccaatgac
   159781 ttcgaaagaa ttgaacgagg agccgtatga ggtgaaaatc tcatgtacgg ttctgtagag
   159841 tggcagtaag cgtgacttat ctgtcaactt ttccactatc acccccaaaa aaccaaactc
   159901 tgccttacgt aaagttgcca gagtacgctt aacctctgga tttgaaatca ctgcttatat
   159961 acctggtatt ggccataatt tacaagaaca ttctgtagtc ttagtaagag ggggaagggt
   160021 taaggattta cccggtgtga gatatcacat tgttcgagga accctagatg ctgtcggagt
   160081 aaaggatcgt caacaagggc gttctagtgc gttgtagatt cttatccaag acttgtatca
   160141 tttgatgatg ccatgtaaat cgctagaaac atgtgaagtg tatggctaac ccaataacga
   160201 aagtttcgta agggaactgg agcaggctac catgagacaa aagatcttct ttctaaagag
   160261 attcgattcg gaactatgat atgtccaagg tccaatattg aaataatttc agaggttttc
   160321 cttgactttg tccgtgtcaa caaacaattc gaaatgcctc gactttttta gaacaggtcc
   160381 gagtcaaata gcaatgattc gaagcacttc tttttacact atttcggaaa cccaaggact
   160441 caatcgtatg gatatgtaaa atacaggatt tccaatccta gcaggaaaag gagggaaacg
   160501 gatactcaat ttcaagtgag taaacagaat tccatactcg atctcataga tacatataga
   160561 attctgtgga aagccgtatt cgatgaaagt cgtatgtacg gcttggaggg agatctttca
   160621 tatctttcga gatccaccct acaatatggg gtcaaaaagc caaaataaat gattttagcc
   160681 cttataaaaa gaaaacggat tcttgaactc ctttcatgct cacgtcacgt cgaggtactg
   160741 cagaagaaaa aaccgcaaaa tctgatccaa tttatcgtaa tcgattagtt aacatgttgg
   160801 ttaaccgtat tctgaaacac ggaaaaaaat cattggctta tcaaattctc tatcgagcca
   160861 tgaaaaagat tcaacaaaag acagaaacaa atccactatc tgttttacgt caagcaatac
   160921 gtggagtaac tcccgatata gcagtaaaag caagacgtgt aggcggatcg acttatcaag
   160981 ttcccattga aataggatcc acacaaggaa aagcacttgc cattcgttgg ttattagggg
   161041 catcccgaaa acgtccgggt cgaaatatgg cttttaaatt aagttccgaa ttagtggatg
   161101 ctgccaaagg gagtggcgat gccatacgca aaaaggaaga gactcataga atggcagagg
   161161 caaatagagc ttttgcacat tttcgttaat ccatgaacag gatctatata gacacataga
   161221 cccatggatc catacatctc gatcggaaaa gaatcaatag aaaaagaatc ggaattgatc
   161281 gatatatctc tcgaaacaaa cgaaaaggaa acgaaagacg aaacataaat catggatcaa
   161341 ctaagccctc tcggggactt gcttaagaat aagaaagagg aatcctatgt aaataccatg
   161401 gaataaggtt tggtcctatt catggggatt ctgtaaatat tccattccaa aaagagaaaa
   161461 ttcgaaacaa ttgggattct tttggagatt ggatgcagtt actaattcat gatctggcat
   161521 gtacagaatg aaaacttcat tctcgattct acgagaattt ttatgaaagc ctttcatttg
   161581 cttctcttcg atggaagttt tattttccca gaatgtatcc taattttggg cctaattctt
   161641 cttctgatga tcgattcaac ctctgatcaa aaagatatac cttggttata ttttatctct
   161701 tcaacaagtt tagtaatgag cataacggcc ctattgttcc gatggagaga agaacctatg
   161761 attagctttt caggaaattt ccaaacgaac aatttcaacg aaatctttca atttcttatt
   161821 ttactatgtt caactctatg tattcctcta tccgtagagt acattgaatg tacagaaatg
   161881 gctataacag agtttctgtt attcgtatta acagctactc taggaggaat gtttttatgc
   161941 ggtgctaacg atttaataac tatctttgta gctccagaat gtttcagttt atgctcctat
   162001 ctattatctg gatataccaa gaaagatgta cggtctaatg aggctactac gaaatattta
   162061 ctcatgggtg gggcaagctc ttctattctg gttcatggtt tctcttggct atatggttca
   162121 tccgggggag agatcgagct tcaagaaata gtgaatggtc ttatcaatac acaaatgtat
   162181 aactccccag gaatttcaat tgcgcttata ttcatcactg caggaattgg gttcaagctt
   162241 tccccagccc cttctcatca atggactcct gacgtatacg aaggagtgcg gttcgttcga
   162301 taaattccta cctctctatc tatttctgag atgtttggat ttttcaaaac tccatggaca
   162361 tgcagaagag aaatgctatt cccactcgga ccaagacata actttacttg ttcaaataac
   162421 aattaaggtg aagcagagtc aggaacaacg aatcccttta tgataaacag attcattttg
   162481 caagttcgtt attacgggta gttcctacaa aggatcggac taatgacgta tacaatactt
   162541 gaattctcga tgtagatgct acatagttgg ttctcatcct tcagagacta cgagtgtaat
   162601 aggagcatcc gtcgataaaa ggatcaccct aagatgatca tctcgtggct attgagaacg
   162661 aatcaaatca gatggttcta tttatcaatc ttttcgacct cggttccgta ggagcaagtc
   162721 ataaagattg agaaaaatcg gtcattcaca accactgatg aaggattcct cgaaaagtta
   162781 aggattagta atccttttta aaatgaaaaa tcgaatggat tcggtcttat acatacgcga
   162841 ggaaggtaat caaaaaagaa agaagaactc atcttctttc ttttatcact taggagccgt
   162901 gcgagatgaa agtctcatgc acggttttga atgagagaaa gaagtgagga atcctctttt
   162961 cgactctgac tctcccactc cagtcgttgc ttttctttct gttacttcga aagtagctgc
   163021 ttcagcttca gccactcgaa ttttcgatat tcctttttat ttctcatcaa acgaatggca
   163081 tcttcttctg gaaatcctag ctattcttag catgatattg gggaatctca ttgctattac
   163141 ccaaacaagc atgaaacgta tgcttgcgta ttcgtccata ggtcaaatcg gatatgtaat
   163201 tattggaata attgttggag actcaaatgg tggatatgca agcatgataa cttatatgct
   163261 gttctatatc tccatgaatc taggaacttt tgcttgcatt gtatcatttg gtctacgtac
   163321 cggaactgat aacattcgag attatgcagg attatacacg aaagatcctt ttttggctct
   163381 ctctttagcc ctatgtctct tatccttagg aggtcttcct ccactagcag gttttttcgg
   163441 aaaacttcat ttattctggt gtggatggca ggcaggccta tatttcttgg tttcaatagg
   163501 actccttacg agcgttgttt ctatctacta ttatctaaaa ataatcaagt tattaatgac
   163561 tggacgaaac caagaaataa ctcctcacgt gcgaaattat agagggtccc ctttaagatc
   163621 aaacaattcc atcgaattga gtatgattgt atgtgtgata gcatctacta taccaggaat
   163681 atcaatgaac ccgattattg aaattgctca ggataccctt ttttagcttc tagaatctat
   163741 ttcttagttc aagatccctc ttctcttact aactggaatc aaagaattag tagatctgtt
   163801 ccgcccaaaa tgggaatggg ctagggttat gaacttataa tctataatct gatgatcgag
   163861 tcgattccat gattataagt tcattccata ccggaccaga ccggaatagg gttttataca
   163921 ttctcattat gagaaggggt cattcgagtg tatctaaata gatactatgt ttacatatag
   163981 atccctgcgt cgttccattc cattccattt aggattagga ataggcgtaa tcggacctgc
   164041 tttttacata tctctcgtta tttgggaccc tattcacctc tttgggcttc tattgaatcg
   164101 agaaataggt ttgattgtcc atctttttga tagaatatat ataaggtatc ctccagataa
   164161 ttcaaatcga accaattgga tgtccgactc gggcctatat gacatgaccg atcaataaaa
   164221 atactctaac actccacctt tgtcatatat tccatacatc acactagata gatatcatat
   164281 tcatggaata cgattcactt tcaagatgcc ttggtggtga aatggtagac acgcgagact
   164341 caaaatctcg tgctaaagag cgtggaggtt cgagtcctct tcaaggcata atattgagat
   164401 ctcttattga attggaataa gttcggcagc ggatcacgaa atcttggtga tcttctctat
   164461 ctaatgaatg gggagtccgt tttgaaatcg tccgccctgc acccaccccc ctatatgctt
   164521 caacaggaat cacacagggg tagattgata caatagaaac ctctggtaaa atgcccaccc
   164581 gtaacccagc ggataaagta cattacatag tccgttttag ggattggcga cttacccatt
   164641 caatgacttt ggcaccggac gttcccaaaa tgggtactgt actctcgggt cgggtgaatt
   164701 caataataga cgcctgttgg cattccagcc ttccttcccc tttcagggcc tatccgaaag
   164761 gaaagagaat tcagtacttc ttggtcgtga atatcggaat aggacaaacc gccccgtgga
   164821 tatctttgct tcggaacaaa acaattagaa ttaggcccgc tcaattgaaa gatccatata
   164881 ggggatcttt caattgagaa gacccatcga cctgagacga agagaaagaa aggtctatct
   164941 attttattta gttattcagt taaaccaatg attcgttatt ggagcagata gcaacaacca
   165001 tttcatccgg catacgtatt tttgattttc caatggattt tcatctttca ttaatggaaa
   165061 ttttttgatg tagtgagtaa tagctctggt tgttcgctct tcaagaattc ttgtttaggc
   165121 agttcatacc atccatacat aatgttttga tctaagattt caattcttcc atgtttccgc
   165181 agtagcatat tgttccatgg agctaaggtc caaaatatgg aagaaactgg tgtttccacg
   165241 actctaccac ccagtcaatt ctgtttcact taatctctat ttcatggcca catatctttc
   165301 cggctaagga atgggaaact cttcttttgt tacatgaatc ctattttcat ttcatccggg
   165361 aaaagccatc tttttctcaa caatgtcttt gtcatttgat ccaatagcgt tccgttagat
   165421 aggaacagat ttgataaata ctgataactc tcggatagag tattagaacg gaaggatcca
   165481 ttagataatg aactattggt tctaagccat ctctggcgat gaatcaacaa ttcgaaatgc
   165541 ttttcttgcg tattcttgat aaaccagcgt ttagacccag atgtagaagg atctcttttg
   165601 gaagtaaaaa gcccccttga catctcttca tctgcaaaga attctcgatg ggaaaacaca
   165661 gagacaaaag actgatcttc gaataggaaa aagagtggat ccgcagggtc ccaaatgaat
   165721 tggcttattc gaaaaaggcc ttgttctttg aaagatctat ctcgtgtctg gtactgcatg
   165781 gttccactct gcaagaactc cgaatcattc tcttgaagct catcctcttc atcataaatg
   165841 atccgcttgc cccgaaatga cctagcccaa tagggaaatc ccaattcatt gggcctttcg
   165901 atacaatcaa atagaaggcc ccaagggcgc catattctag gagcccaaac tatgtgattg
   165961 aataaatcct cctctatctg ttgcgggtcg acttcccctt cttcaaactc caattcatag
   166021 ttttcgtcga gaaatctaaa tctctgatca aggatagaac aagatccatt ttgaatccta
   166081 tttaagggat tccttggttc gggccgaaga aaccatgtca ctcgatcatt atcaaactga
   166141 ctgcaatctt tttctgtcgg taaggatccc accagagcgc cttctacttc taataggcca
   166201 tgaactagat cagaatcatt ctcaacgagt ccataagaag tgatcccatt gttttcatca
   166261 ggtccgggtg gagaccaaag gtcttgagcg accgatccgg cagaacaact caaaagataa
   166321 agaagtatcg ttaatctctt catgctcgtt ccaagttcga agtaccattt gtacaaataa
   166381 gaatccccct cgttacatga tttcctcttt atatagatag atataggatc tatggagcaa
   166441 ttacttagaa gtacattttg tgaaacagcc cttcctatct gatagaaaag gatcccatga
   166501 tcctgagccg atcttacatg ggctcgcaaa tcccaagttt gtctatgaag agcgtatcta
   166561 attatattag tgtctataat tgatttcttt tgtataatac taatcgatag ggcctcattg
   166621 gtaagtgcta caagatctcg tacattggaa cccatagtta tggacccgaa tccattagta
   166681 tggaacattt tcttttccaa gtgaaatccc ctagtatatg aaagagtgaa aaagtgcttt
   166741 cgttgttgtg gaataagaag ccttcgtatc ttaatgcatg tatttaattt attcggagct
   166801 attagagcgg gatccacttt ttggggaata tgagtcgaag caataacaag aatatctcta
   166861 gtggaacatc tttcacaatc cctggagaga tagttcgcta atagaccgag ggataagtaa
   166921 ttcgactcat tcacatccag atcatgaatg tttggaatcc atattatgca aggagacatt
   166981 gcttttgcta attcgaattg aagggtgata tagatagaaa atcggtcttt ttccggtata
   167041 atctccatca tatctatact tagcgcattc atcatagtta gaagctccag ctccgtatca
   167101 aggtcacggc cgatatcgtc actatcatca atatcatcaa tatcgtcatc gtcactatca
   167161 tcatcatcaa taaaagaacc cttaggcgtg ttatccggga acttgttcag aaatactgta
   167221 atgaaaggaa gataggagtt tgtcgctagg tatttgacca aataggatcg tccagttcct
   167281 atagaaccta tcactaaaat acccctaggg tgggataggg ctacgcggag cgaaaagggt
   167341 tttccatgag atgggaaatg aaaaccatta gccccacacg gggtttgtga ataagtgatt
   167401 gtctgataat gagcaaggaa tatccgtctt tctgctaaac aggatgtatt gaactcataa
   167461 ttcattagat acttgttatg aatgtcaact aagtgtcgta agtaaattgc tcccggttgt
   167521 tcaatcattt gataaccaga gtcattgttt aataaatgat cactatgagt cagactcaat
   167581 agaatttgat caatcctttt ttctgtcgtt aaggtagaga actgaaccaa gaaatctctt
   167641 tctttatcat caatcaaatc actgctcgag aaccaagatt ctacttgatt atcaatccaa
   167701 tcactattca cgttttttct ttttcttatc aaggaataga gcgctttact tgtatgactt
   167761 agatgtctcg tatttctcga aaaagcgatt tgattgatgg gatttggtat gatacttatg
   167821 agatcgatga gattccaata tttcttctta gaacgtattg atttgacccc ataagcggga
   167881 ccccgtattt ttggtagaga atctcctaat tgtttcagag caactagaaa gagattcttt
   167941 aaccagaaag aattcagttc agatgtagga tacctatcca gaagtttttg caactcaatc
   168001 gtgtatgatg gaatcatcaa agatttgacc ttttcgaact ctgtctgtaa ctcactatag
   168061 gctcgagaaa caaagagaag atgtgtacaa acgagatatc cagcaacaag aagaaggaaa
   168121 aggattgaat agaggaactc ccgaacattt agcgatctca gatgtgtcga tatcaatggt
   168181 gactcattat ttcgatgaag aatttcttcg gacagaagaa gattatgtaa acacttactc
   168241 gaaatctcac ttatcatcag attccattgt ggaagataca attttttctg aagaattcgc
   168301 catgatatat ctgatctatg cataatatca tgaaaaatgg atacaaattt ttttatcggc
   168361 aatagatcta aaaataaagg atttagatat ttgtaccctg tcgaagtaaa taaccatggt
   168421 atatatgttt ggaatagctt ccattttgag agagttgaaa aagcactatc tcgttgaaag
   168481 gttctataca tctgcccttt ctcaagctca agcctttttt ttagacaaag actccgtttt
   168541 ttcctctttt cggatggtaa atatttctca gaacatggag tgtgaatcaa acccatgttt
   168601 gaattgaaat tgagatactg atccaagttc ttcccttctg aatcagatag atttatatct
   168661 gaaagaggtt gacaataagt tctttcaaaa ttgactattt gtccctctgt tagaggtgtt
   168721 ccagaaatgt ctgcgatcga gtaaatagcc ctacgaacga atggatcgga tcgaattgga
   168781 aaatggaaag atttgtacaa gttatacctt tcgtcaccac tttgcggaaa atcgttaggt
   168841 atgaatatgt tagatacctg tgactcgatt ggtgaaatag tatctctctc caaaaaagca
   168901 tgtttttttt taccgccgca caaagaaaat attttgttgc gaatgaacaa gatattgagg
   168961 aattgtctat acgtaaattc ataattattg atacaggcct tttccacata aaaagggaat
   169021 cttttgttac aatagaagca gaagttatgt cgattattca agaatcgaag tcgatttgct
   169081 ttagaaaaag aggatatcaa tgaacttcta tgaaatggtt tcgcgggatt cagccaattg
   169141 tcttgatcgc gggatatcat tgagaaatag gaatccgtgt tatcaaaaga tttcctgcga
   169201 ttctttctag tatggaatga gtcaatcatc cactttggta tcttattgaa caaaaatggt
   169261 gatattgttc ctccattgat caacaatttc gatttttggg aagtatcatg gtcatccaat
   169321 aagaagggtt tccatttttt caaatgaacg atttgaagac ctattgattc taacaactga
   169381 ttgcagagtt gatcattcgg acctttcaat tcatggatgt ggatctcgga cctatgaatg
   169441 gggatactcc cgaaactcac aaagaaaaaa ggaagtgagt tagacaaaaa gagaagaaac
   169501 ttggacaaaa agaaacaaag tgacttagag aaatgttttt tatcgataac ctcagaccaa
   169561 tcaatcgaat attgattaat acgtaatcga tcgaacacta cttgaaaacg gctattctgc
   169621 tcagaaatga aatgttccaa atgttcctgg aaattcttgc tcccattgga ccatttgtat
   169681 ctatatgcat taggatcccg attcacggat ctctcggttc gagaaatcaa aataagagga
   169741 tcgaaccatt tcttctgact ctttttcaaa tttgataaat gttggttgat cgtgtatttc
   169801 attatagttc tatgattcag agtatcattt cctatttgat acctttgaat tccatattcg
   169861 aagttgcgat cggatcgatt cattaaaaag aatcgattca atacatttct tatgtaccca
   169921 taggtgctat attggatttg aatcagattt cggatcaatc tatattgatt gactgcctcc
   169981 attatgttgt tgctagcaaa taccactatt tttggttttg gatcttccaa atcattcccg
   170041 caagaggtcc ggacccatct ttttctgatc cttcgataaa aagattcatt ctcttcataa
   170101 aaaataggag gtagaaccaa taaagatttc tttttcgatt catccctgga gttgaatacc
   170161 tcattcaaga attgtttttg atccaatccg gaggaatcaa tagaaaaggc aaatccctta
   170221 tgatacacca gatccggctc ggttattgat agagtgaatc gatctgccat ttcttgaaat
   170281 ctctcttctg attcaaaatc gtggtgtaac gtgtatcccc ccctgttccg gtcatggaat
   170341 agatgaaata aatcaaaaaa tggatttttg ttcaagaatg aaatcttatt ggaactgtcc
   170401 agttcatcct tcggaaccat atcacatccc ggatctgatg aaataggatg aattgagacg
   170461 gtattttgta aatacataat catcttgaat atattaacta tttctttatt ttccgatcgc
   170521 ctggaaagaa caaaagaaac atcttgttct ttcttcaaca atttctgatc tctagtggac
   170581 ctctcagtag gattcgaacc cagataaagt tctgaccatc tttcagagaa aaaagaacga
   170641 atggatcttg taggattccc aagagattct tcgatttctt ccggaagcgg atgattattc
   170701 atctgcttct cacgttccgt gaatagccgg gacattgagg aatctccaga aaggcattta
   170761 gggaatcgct ctgattctat ctctgttcgt tccgtttgaa gaaaggaagg atcccaacaa
   170821 agaatcgatc tttcttttag ttgttgaatc tctctttgat tgatcaatgt gtgatattcc
   170881 gaatcctcat tactaatgga atcgaaatga tctctggatt gatcagaaga tcctttcaat
   170941 tggctagaat cccttacttg aatgaaacta gatcttgtgg aatcatattg aatatttgac
   171001 gatacattcc gtaccttgct aaaaaaccga tccttgttta ccaaccacac attgtctaac
   171061 caaatccaat tctctctcga gatgttcctc aaaaaatccg attcgtgcgg attcttcccc
   171121 caactaacga agagatcttg gcggaattgc cacatatgaa attgagcaca attttgcaaa
   171181 gaaaaagccc gcttgtttct caagaagaga tgggaaacat gctcaatatc atttgattga
   171241 atagttgacc cagctccttg ttgtttgaag aaaccctcca cttcaattgg tattttttca
   171301 cgaaaagcaa acatgagata ataaatccag tctttcacta agatttcgaa tagctgtccc
   171361 gaattcaagt tgattatgtt tcgcctcttc ctcggagaaa gacgatcaaa caattcccaa
   171421 tcatggtcct tgcggatcgg atcatccata taatatacaa aaggaaactc cagatatttg
   171481 atatctttct ctttgaatga gatctcaatt ccagcgacgg tttcattaga tatcttacaa
   171541 ctagaatccc tcttttttcc gctccagttc ctccaccacc gcgaacccca gttagattca
   171601 ggcatgatac actttttagt tattgggaga acccaagtac tctctttcgg atccaggaaa
   171661 gagctctcag agatcttttt tccttttgga agatacagga gcgaaacaat caacctattg
   171721 atattggaag actcaaaaga ttcttccaat gtatcatttc tgggtccaat ggaattcata
   171781 ggtataggaa gaagccctgt caaatagaga ttttttcttt ccaccatctt tcgattgtta
   171841 atatgatata taaggaccgc tactacaaag agtactacac ccttgatcgt gaaatatcga
   171901 ttgcttgttg aaccctgtga attgcgtgaa agtaggatac tccaaattcg gaagtccaag
   171961 agttttataa aacgctcttg atggaaaaaa acgtgaatga aagataaatt gaattgcgtc
   172021 catgaatcta agagatagtg agaattcttg atctctctca atatctctct caattcgaaa
   172081 atccagaatc ggaattgatt ccttttcata tactcctcct aaattgcatt gatttatcca
   172141 aaagatttca tttcaattgg aatttggtta ttcaccatgt acgaggatcc ccgctaagca
   172201 tccatggctg aatggttaaa gcgcccaact cataattggc gaattcgtag gttcaattcc
   172261 tactggatgc acgccaatgg gaccctccaa taaaattaaa ctaatattaa tactaaacta
   172321 atcaaattaa atcaatataa actaatcaaa tcaaatcaat ctaaccttat aaaattaaac
   172381 taatactaat actaaactaa tcaaattaaa tcaatctaaa cttaaaaaat taaactaata
   172441 ttaatactaa actaatcaaa tcaaatcaat ctaaactaat cggtgtagta tattcatatc
   172501 ataacatatg aacagtaaga acaagcattc ttattgagac tagaactgat agggaagaaa
   172561 atagatttat ggatggaatc aaatatgcag tatttacaga caaaagtatt cggttattgg
   172621 ggaaaaatca atatacttct aatgtcgaat caggatcaac taggacagaa ataaagcatt
   172681 gggtcgaact cttctttggt gtcaaggtaa tagctatgaa tagtcatcga ctcccggtaa
   172741 agggtagaag aatggggcct attatgggac atacaatgca ttacagacgt atgatcatta
   172801 cgcttcaacc gggttattct attccacctc ttagaaagaa aagaacttaa atcaaaatac
   172861 ttaatagcat ggcgatacat ttatacaaaa cttctacccc gagcacacgc aatggagccg
   172921 tagacagtca agtgaaatcc aatccacgaa ataatttgat ctatggacag catcgttgtg
   172981 gtaaaggtcg taatgccaga ggaatcatta ccgcagggca tagaggggga ggtcataagc
   173041 gtctataccg taaaatcgat tttagacgga atgaaaaaga catatatggt agaatcgtaa
   173101 ccatagaata cgaccctaat cgaaatgcat acatttgtct catacactat ggggatggtg
   173161 agaaaagata tattttacat cccagagggg ctataattgg agataccatt gtttctggta
   173221 cagaagttcc tataaaaatg ggaaatgccc tacctttgag tgcggtttga actattgatt
   173281 tacgtgattg gaagtaacca attaggttta cggcgaaacc tagaaatcga tcactgatcc
   173341 aatttgagta cctctacagg atagacctca acagaaaact gaagagtaac ggcagcaagt
   173401 gattgagttc agtagttcct catataagat tattgactct agagatataa taatatggag
   173461 aagatcaaat tgtttcaagc accgacagaa ccagaagcgc cccttgtttc aaagagggtt
   173521 attcacattt catttgatgg tcaaaggcga attgaaagct aagcagtggt aattctaagg
   173581 attccccggg ggaaaaatag agatgtctcc tacgttaccc gtaatatgtg gaagtatcga
   173641 tgtaatctca tagagtcatt cggtctgaat gctacatgaa gaacataagc cagatgaagg
   173701 aacgggaaga cctaggatgt agaagatcat aacatgagtg attcggcaga tttggattcc
   173761 tatatatcca ctcatgcggt acttcattgt atgatatata taagatccat ctgtatagat
   173821 atcatcatct acatccagaa agccgtatgc tttggaagaa gcttgtacag tttgggaagg
   173881 ggttttgatt gatcaaaaag aagaatctac ttcaaccgat atgcccttag gcacggccat
   173941 acataacata gagatcacac tcggaaaggg tggacaatta gctagagcag caggtgctgt
   174001 agcgaaactg attgcaaaag aggggaaatc ggccacatta aaattacctt ctggagaggt
   174061 ccgtttgata tccaaaaact gctcagcaac aatcggacaa gtggggaatg ttggggtaaa
   174121 ccagaaaagt ttgggtagag ccggatctaa atcttggcta ggtaagcgtc ctgtagtaag
   174181 aggagtagtt atgaaccctg tagaccatcc ccatgggggt ggtgaaggga gggccccaat
   174241 tggtagaaaa aaacccgcaa ctccttgggg ttatcctgca cttggaagaa gaactagaaa
   174301 aaggaaaaaa ta
//
