# Supplementary material for: Dispersed repeats and inverted repeat expansion drive major plastomic rearrangements in Calliandra haematocephala (Leguminosae: Mimoseae)
Source: Front Plant Sci. 2025 Oct 3;16:1673127. doi: 10.3389/fpls.2025.1673127 (PMC12531236; doi:10.3389/fpls.2025.1673127)
Supplement: Supplementary file 1 [file DataSheet1.zip › Assemled_data/Albizia_julibrissin_NC_058305.gb]

LOCUS       Albizia_julibrissin_NC_058305      175922 bp    DNA     linear   PLN 08-JUL-2025
DEFINITION  .
ACCESSION   urn.local...l-j4u526r (modified)
KEYWORDS    .
SOURCE      null
  ORGANISM  
            .
FEATURES             Location/Qualifiers
     misc_feature    order(175922,1)
                     /label="misc"
                     /note="Geneious type: Editing History Deletion"
     misc_feature    1..5
                     /label="misc"
                     /note="Geneious type: Editing History Insertion"
     source          <1..5
                     /organism="Albizia_julibrissin_NC_058305"
                     /organelle="plastid:chloroplast"
                     /mol_type="genomic DNA"
                     /note="Annotation Method :: PGA-Plastid Genome Annotator"
     source          6..>175922
                     /organism="Albizia_julibrissin_NC_058305"
                     /organelle="plastid:chloroplast"
                     /mol_type="genomic DNA"
                     /note="Annotation Method :: PGA-Plastid Genome Annotator"
     tRNA            complement(11..84)
                     /gene="trnH-GUG"
                     /product="tRNA-His"
     gene            complement(11..84)
                     /gene="trnH-GUG"
     repeat_region   401..803
     CDS             complement(456..1517)
                     /gene="psbA"
                     /codon_start=1
                     /transl_table=11
                     /product="photosystem II protein D1"
     gene            complement(456..1517)
                     /gene="psbA"
     repeat_region   493..1097
     repeat_region   493..1054
     repeat_region   649..1700
     repeat_region   649..1097
     repeat_region   805..1658
     repeat_region   1261..1679
     tRNA            join(complement(4385..4421),complement(1795..1829))
                     /gene="trnK-UUU"
                     /product="tRNA-Lys"
     gene            complement(1795..4421)
                     /gene="trnK-UUU"
     CDS             complement(2150..3649)
                     /gene="matK"
                     /codon_start=1
                     /transl_table=11
                     /product="maturase K"
     gene            complement(2150..3649)
                     /gene="matK"
     repeat_region   2579..2857
     repeat_region   2639..2939
     repeat_region   3354..3654
     CDS             join(complement(6906..6945),complement(5773..6011))
                     /gene="rps16"
                     /codon_start=1
                     /transl_table=11
                     /product="ribosomal protein S16"
     gene            complement(5773..6945)
                     /gene="rps16"
     tRNA            complement(7560..7631)
                     /gene="trnQ-UUG"
                     /product="tRNA-Gln"
     gene            complement(7560..7631)
                     /gene="trnQ-UUG"
     CDS             8304..8489
                     /gene="psbK"
                     /codon_start=1
                     /transl_table=11
                     /product="photosystem II protein K"
     gene            8304..8489
                     /gene="psbK"
     CDS             8676..8786
                     /gene="psbI"
                     /codon_start=1
                     /transl_table=11
                     /product="photosystem II protein I"
     gene            8676..8786
                     /gene="psbI"
     tRNA            complement(9181..9268)
                     /gene="trnS-GCU"
                     /product="tRNA-Ser"
     gene            complement(9181..9268)
                     /gene="trnS-GCU"
     repeat_region   10180..10455
     repeat_region   10226..10420
     tRNA            join(10263..10285,11008..11055)
                     /gene="trnG-UCC"
                     /product="tRNA-Gly"
     gene            10263..11055
                     /gene="trnG-UCC"
     tRNA            11429..11500
                     /gene="trnR-UCU"
                     /product="tRNA-Arg"
     gene            11429..11500
                     /gene="trnR-UCU"
     CDS             complement(11983..13515)
                     /gene="atpA"
                     /codon_start=1
                     /transl_table=11
                     /product="ATP synthase CF1 alpha subunit"
     gene            complement(11983..13515)
                     /gene="atpA"
     repeat_region   12449..12651
     repeat_region   12974..13491
     repeat_region   13166..13549
     repeat_region   13558..14120
     repeat_region   13558..13847
     CDS             join(complement(14722..14866),complement(13587..13993))
                     /gene="atpF"
                     /codon_start=1
                     /transl_table=11
                     /product="ATP synthase CF0 subunit I"
     gene            complement(13587..14866)
                     /gene="atpF"
     repeat_region   13654..14164
     repeat_region   13654..14120
     repeat_region   13723..14255
     repeat_region   13723..14164
     repeat_region   13750..14255
     repeat_region   14441..14856
     repeat_region   15580..15940
     CDS             complement(15612..15857)
                     /gene="atpH"
                     /codon_start=1
                     /transl_table=11
                     /product="ATP synthase CF0 subunit III"
     gene            complement(15612..15857)
                     /gene="atpH"
     CDS             complement(16891..17634)
                     /gene="atpI"
                     /codon_start=1
                     /transl_table=11
                     /product="ATP synthase CF0 subunit IV"
     gene            complement(16891..17634)
                     /gene="atpI"
     repeat_region   17206..17580
     repeat_region   17279..17709
     repeat_region   17279..17580
     repeat_region   17417..17709
     repeat_region   17744..18031
     CDS             complement(17854..18564)
                     /gene="rps2"
                     /codon_start=1
                     /transl_table=11
                     /product="ribosomal protein S2"
     gene            complement(17854..18564)
                     /gene="rps2"
     repeat_region   18146..18593
     CDS             complement(18798..22976)
                     /gene="rpoC2"
                     /codon_start=1
                     /transl_table=11
                     /product="RNA polymerase beta subunit"
     gene            complement(18798..22976)
                     /gene="rpoC2"
     repeat_region   18950..19499
     repeat_region   18950..19375
     repeat_region   19621..19960
     repeat_region   19962..20247
     repeat_region   20690..20977
     repeat_region   21006..21296
     repeat_region   21433..21781
     repeat_region   21433..21748
     repeat_region   21470..21833
     repeat_region   21470..21781
     repeat_region   22278..22820
     repeat_region   22278..22724
     repeat_region   22300..22858
     repeat_region   22300..22820
     repeat_region   22447..22858
     CDS             join(complement(25576..26007),complement(23147..24763))
                     /gene="rpoC1"
                     /codon_start=1
                     /transl_table=11
                     /product="RNA polymerase beta subunit"
     gene            complement(23147..26007)
                     /gene="rpoC1"
     repeat_region   23268..23563
     repeat_region   23454..24263
     repeat_region   23526..23944
     repeat_region   23568..24040
     repeat_region   23946..24508
     repeat_region   23946..24487
     repeat_region   24086..24508
     repeat_region   24704..25008
     repeat_region   25417..25707
     repeat_region   25438..25692
     CDS             complement(26034..29246)
                     /gene="rpoB"
                     /codon_start=1
                     /transl_table=11
                     /product="RNA polymerase beta subunit"
     gene            complement(26034..29246)
                     /gene="rpoB"
     repeat_region   26134..26450
     repeat_region   26475..26765
     repeat_region   26844..27458
     repeat_region   26844..27367
     repeat_region   26955..27777
     repeat_region   26955..27458
     repeat_region   26986..27539
     repeat_region   27067..27774
     repeat_region   27369..27829
     repeat_region   27513..27811
     repeat_region   27831..28376
     repeat_region   27997..28424
     repeat_region   28171..28497
     repeat_region   28171..28424
     repeat_region   28642..28970
     tRNA            30478..30548
                     /gene="trnC-GCA"
                     /product="tRNA-Cys"
     gene            30478..30548
                     /gene="trnC-GCA"
     CDS             32066..32155
                     /gene="petN"
                     /codon_start=1
                     /transl_table=11
                     /product="cytochrome b6/f complex subunit VIII"
     gene            32066..32155
                     /gene="petN"
     CDS             complement(33386..33490)
                     /gene="psbM"
                     /codon_start=1
                     /transl_table=11
                     /product="photosystem II protein M"
     gene            complement(33386..33490)
                     /gene="psbM"
     tRNA            complement(34170..34243)
                     /gene="trnD-GUC"
                     /product="tRNA-Asp"
     gene            complement(34170..34243)
                     /gene="trnD-GUC"
     tRNA            complement(34685..34768)
                     /gene="trnY-GUA"
                     /product="tRNA-Tyr"
     gene            complement(34685..34768)
                     /gene="trnY-GUA"
     tRNA            complement(34835..34907)
                     /gene="trnE-UUC"
                     /product="tRNA-Glu"
     gene            complement(34835..34907)
                     /gene="trnE-UUC"
     tRNA            35758..35829
                     /gene="trnT-GGU"
                     /product="tRNA-Thr"
     gene            35758..35829
                     /gene="trnT-GGU"
     CDS             37194..38255
                     /gene="psbD"
                     /codon_start=1
                     /transl_table=11
                     /product="photosystem II protein D2"
     gene            37194..38255
                     /gene="psbD"
     repeat_region   37542..37915
     repeat_region   38112..38864
     repeat_region   38112..38504
     CDS             38203..39624
                     /gene="psbC"
                     /codon_start=1
                     /transl_table=11
                     /product="photosystem II CP43 chlorophyll apoprotein"
     gene            38203..39624
                     /gene="psbC"
     repeat_region   38428..39041
     repeat_region   38488..39695
     repeat_region   38614..39086
     repeat_region   38752..39639
     repeat_region   38797..39669
     repeat_region   39716..40010
     tRNA            complement(39870..39962)
                     /gene="trnS-UGA"
                     /product="tRNA-Ser"
     gene            complement(39870..39962)
                     /gene="trnS-UGA"
     CDS             40312..40500
                     /gene="psbZ"
                     /codon_start=1
                     /transl_table=11
                     /product="photosystem II protein Z"
     gene            40312..40500
                     /gene="psbZ"
     tRNA            41292..41362
                     /gene="trnG-GCC"
                     /product="tRNA-Gly"
     gene            41292..41362
                     /gene="trnG-GCC"
     repeat_region   41566..41889
     repeat_region   41609..41929
     repeat_region   41609..41889
     tRNA            complement(41613..41686)
                     /gene="trnfM-CAU"
                     /product="tRNA-Met"
     gene            complement(41613..41686)
                     /gene="trnfM-CAU"
     repeat_region   41648..41929
     CDS             complement(41849..42151)
                     /gene="rps14"
                     /codon_start=1
                     /transl_table=11
                     /product="ribosomal protein S14"
     gene            complement(41849..42151)
                     /gene="rps14"
     repeat_region   41931..42152
     repeat_region   42250..42730
     CDS             complement(42266..44470)
                     /gene="psaB"
                     /codon_start=1
                     /transl_table=11
                     /product="photosystem I P700 apoprotein A2"
     gene            complement(42266..44470)
                     /gene="psaB"
     repeat_region   42531..42793
     repeat_region   42795..43276
     repeat_region   complement(43278..43603)
     repeat_region   43628..44753
     repeat_region   43628..44299
     repeat_region   43734..44501
     repeat_region   43761..44744
     CDS             complement(44496..46748)
                     /gene="psaA"
                     /codon_start=1
                     /transl_table=11
                     /product="photosystem I P700 apoprotein A1"
     gene            complement(44496..46748)
                     /gene="psaA"
     repeat_region   complement(44755..45020)
     repeat_region   45022..45671
     repeat_region   45022..45485
     repeat_region   45082..45967
     repeat_region   45082..45671
     repeat_region   45274..45764
     repeat_region   45406..46628
     repeat_region   45406..45967
     repeat_region   45787..46037
     repeat_region   46039..46628
     repeat_region   46417..46694
     CDS             join(complement(49358..49481),complement(48402..48631),
                     complement(47487..47639))
                     /gene="ycf3"
                     /codon_start=1
                     /transl_table=11
                     /product="photosystem I assembly protein Ycf3"
     gene            complement(47487..49481)
                     /gene="ycf3"
     repeat_region   47845..48145
     repeat_region   47894..48214
     repeat_region   47958..48335
     repeat_region   48330..48686
     tRNA            49724..49811
                     /gene="trnS-GGA"
                     /product="tRNA-Ser"
     gene            49724..49811
                     /gene="trnS-GGA"
     repeat_region   50074..50402
     CDS             complement(50103..50711)
                     /gene="rps4"
                     /codon_start=1
                     /transl_table=11
                     /product="ribosomal protein S4"
     gene            complement(50103..50711)
                     /gene="rps4"
     repeat_region   51008..51213
     tRNA            complement(51024..51096)
                     /gene="trnT-UGU"
                     /product="tRNA-Thr"
     gene            complement(51024..51096)
                     /gene="trnT-UGU"
     tRNA            join(51990..52024,52577..52626)
                     /gene="trnL-UAA"
                     /product="tRNA-Leu"
     gene            51990..52626
                     /gene="trnL-UAA"
     tRNA            53048..53120
                     /gene="trnF-GAA"
                     /product="tRNA-Phe"
     gene            53048..53120
                     /gene="trnF-GAA"
     repeat_region   53853..54335
     repeat_region   53853..54208
     CDS             complement(53855..54331)
                     /gene="ndhJ"
                     /codon_start=1
                     /transl_table=11
                     /product="NADH-plastoquinone oxidoreductase subunit J"
     gene            complement(53855..54331)
                     /gene="ndhJ"
     repeat_region   54472..54763
     CDS             complement(54479..55156)
                     /gene="ndhK"
                     /codon_start=1
                     /transl_table=11
                     /product="NADH-plastoquinone oxidoreductase subunit K"
     gene            complement(54479..55156)
                     /gene="ndhK"
     repeat_region   54765..55090
     CDS             complement(55198..55560)
                     /gene="ndhC"
                     /codon_start=1
                     /transl_table=11
                     /product="NADH-plastoquinone oxidoreductase subunit 3"
     gene            complement(55198..55560)
                     /gene="ndhC"
     repeat_region   55319..55601
     tRNA            join(complement(57228..57266),complement(56576..56612))
                     /gene="trnV-UAC"
                     /product="tRNA-Val"
     gene            complement(56576..57266)
                     /gene="trnV-UAC"
     tRNA            57433..57505
                     /gene="trnM-CAU"
                     /product="tRNA-Met"
     gene            57433..57505
                     /gene="trnM-CAU"
     repeat_region   57753..58374
     repeat_region   57754..58019
     repeat_region   57759..58191
     CDS             complement(57782..58183)
                     /gene="atpE"
                     /codon_start=1
                     /transl_table=11
                     /product="ATP synthase CF1 epsilon subunit"
     gene            complement(57782..58183)
                     /gene="atpE"
     repeat_region   57873..58344
     repeat_region   57981..58374
     CDS             complement(58180..59676)
                     /gene="atpB"
                     /codon_start=1
                     /transl_table=11
                     /product="ATP synthase CF1 beta subunit"
     gene            complement(58180..59676)
                     /gene="atpB"
     repeat_region   58238..58671
     repeat_region   58346..58833
     repeat_region   58346..58671
     repeat_region   58376..58833
     repeat_region   58724..58986
     repeat_region   58988..59289
     repeat_region   59291..59625
     repeat_region   60223..60558
     repeat_region   60344..60636
     CDS             60461..61888
                     /gene="rbcL"
                     /codon_start=1
                     /transl_table=11
                     /product="ribulose bisophosphate carboxylase"
     gene            60461..61888
                     /gene="rbcL"
     repeat_region   61079..61623
     repeat_region   61625..61955
     repeat_region   61661..61992
     repeat_region   62783..63286
     repeat_region   62874..63265
     CDS             62921..64660
                     /gene="accD"
                     /codon_start=1
                     /transl_table=11
                     /product="acetyl-CoA carboxylase carboxyltransferase beta
                     subunit"
     gene            62921..64660
                     /gene="accD"
     repeat_region   63072..63409
     CDS             65223..65336
                     /gene="psaI"
                     /codon_start=1
                     /transl_table=11
                     /product="photosystem I subunit VIII"
     gene            65223..65336
                     /gene="psaI"
     CDS             65437..66102
                     /gene="ycf4"
                     /codon_start=1
                     /transl_table=11
                     /product="photosystem I assembly protein Ycf4"
     gene            65437..66102
                     /gene="ycf4"
     repeat_region   65499..65785
     repeat_region   65609..66022
     repeat_region   65683..65991
     repeat_region   65746..66083
     repeat_region   65787..66083
     repeat_region   66487..66827
     repeat_region   66487..66814
     repeat_region   66513..66993
     repeat_region   66513..66827
     CDS             66521..67210
                     /gene="cemA"
                     /codon_start=1
                     /transl_table=11
                     /product="envelope membrane protein"
     gene            66521..67210
                     /gene="cemA"
     repeat_region   66567..66852
     repeat_region   66599..66882
     repeat_region   67293..67794
     repeat_region   67355..67998
     CDS             67439..68401
                     /gene="petA"
                     /codon_start=1
                     /transl_table=11
                     /product="cytochrome f"
     gene            67439..68401
                     /gene="petA"
     repeat_region   69883..70211
     CDS             complement(69987..70109)
                     /gene="psbJ"
                     /codon_start=1
                     /transl_table=11
                     /product="photosystem II protein J"
     gene            complement(69987..70109)
                     /gene="psbJ"
     CDS             complement(70235..70351)
                     /gene="psbL"
                     /codon_start=1
                     /transl_table=11
                     /product="photosystem II protein L"
     gene            complement(70235..70351)
                     /gene="psbL"
     repeat_region   70351..70838
     repeat_region   70351..70790
     CDS             complement(70374..70493)
                     /gene="psbF"
                     /codon_start=1
                     /transl_table=11
                     /product="photosystem II cytochrome b559 beta subunit"
     gene            complement(70374..70493)
                     /gene="psbF"
     repeat_region   70408..70838
     repeat_region   70471..70972
     repeat_region   70471..70941
     CDS             complement(70503..70754)
                     /gene="psbE"
                     /codon_start=1
                     /transl_table=11
                     /product="photosystem II cytochrome b559 alpha subunit"
     gene            complement(70503..70754)
                     /gene="psbE"
     CDS             72055..72150
                     /gene="petL"
                     /codon_start=1
                     /transl_table=11
                     /product="cytochrome b6/f complex subunit VI"
     gene            72055..72150
                     /gene="petL"
     CDS             72336..72449
                     /gene="petG"
                     /codon_start=1
                     /transl_table=11
                     /product="cytochrome b6/f complex subunit V"
     gene            72336..72449
                     /gene="petG"
     tRNA            complement(72578..72651)
                     /gene="trnW-CCA"
                     /product="tRNA-Trp"
     gene            complement(72578..72651)
                     /gene="trnW-CCA"
     tRNA            complement(72856..72929)
                     /gene="trnP-UGG"
                     /product="tRNA-Pro"
     gene            complement(72856..72929)
                     /gene="trnP-UGG"
     CDS             73367..73501
                     /gene="psaJ"
                     /codon_start=1
                     /transl_table=11
                     /product="photosystem I subunit IX"
     gene            73367..73501
                     /gene="psaJ"
     CDS             74035..74235
                     /gene="rpl33"
                     /codon_start=1
                     /transl_table=11
                     /product="ribosomal protein L33"
     gene            74035..74235
                     /gene="rpl33"
     repeat_region   complement(74093..74275)
     CDS             74596..74904
                     /gene="rps18"
                     /codon_start=1
                     /transl_table=11
                     /product="ribosomal protein S18"
     gene            74596..74904
                     /gene="rps18"
     CDS             complement(75096..75509)
                     /gene="rpl20"
                     /codon_start=1
                     /transl_table=11
                     /product="ribosomal protein L20"
     gene            complement(75096..75509)
                     /gene="rpl20"
     repeat_region   76256..76538
     CDS             join(complement(76345..76458),161387..161618,
                     162155..162180)
                     /gene="rps12"
                     /locus_tag="LI412_pgp048"
                     /trans_splicing
                     /codon_start=1
                     /transl_table=11
                     /product="ribosomal protein S12"
                     /protein_id="YP_010184752.1"
                     /db_xref="GeneID:68212650"
     CDS             join(complement(76345..76458),complement(105634..105865),
                     complement(105072..105097))
                     /gene="rps12"
                     /locus_tag="LI412_pgp049"
                     /trans_splicing
                     /codon_start=1
                     /transl_table=11
                     /product="ribosomal protein S12"
                     /protein_id="YP_010184707.1"
                     /db_xref="GeneID:68212696"
     gene            join(complement(76345..76458),161387..162180)
                     /gene="rps12"
                     /locus_tag="LI412_pgp048"
                     /trans_splicing
                     /db_xref="GeneID:68212650"
     gene            join(complement(76345..76458),complement(105072..105865))
                     /gene="rps12"
                     /locus_tag="LI412_pgp049"
                     /trans_splicing
                     /db_xref="GeneID:68212696"
     CDS             join(complement(78677..78747),complement(77556..77847),
                     complement(76751..76981))
                     /gene="clpP"
                     /codon_start=1
                     /transl_table=11
                     /product="clp protease proteolytic subunit"
     gene            complement(76751..78747)
                     /gene="clpP"
     CDS             79244..80770
                     /gene="psbB"
                     /codon_start=1
                     /transl_table=11
                     /product="photosystem II CP47 chlorophyll apoprotein"
     gene            79244..80770
                     /gene="psbB"
     repeat_region   79274..79554
     repeat_region   79686..79977
     repeat_region   79979..80454
     repeat_region   79979..80406
     repeat_region   80153..80454
     repeat_region   80456..81091
     repeat_region   80456..80868
     repeat_region   80868..81186
     CDS             80950..81057
                     /gene="psbT"
                     /codon_start=1
                     /transl_table=11
                     /product="photosystem II protein T"
     gene            80950..81057
                     /gene="psbT"
     repeat_region   81102..81585
     CDS             complement(81118..81249)
                     /gene="psbN"
                     /codon_start=1
                     /transl_table=11
                     /product="photosystem II protein N"
     gene            complement(81118..81249)
                     /gene="psbN"
     repeat_region   81258..81576
     CDS             81354..81575
                     /gene="psbH"
                     /codon_start=1
                     /transl_table=11
                     /product="photosystem II phosphoprotein"
     gene            81354..81575
                     /gene="psbH"
     CDS             join(81708..81713,82519..83160)
                     /gene="petB"
                     /codon_start=1
                     /transl_table=11
                     /product="cytochrome b6"
     gene            81708..83160
                     /gene="petB"
     repeat_region   81922..82238
     repeat_region   82444..82871
     repeat_region   82567..82853
     repeat_region   82594..82871
     repeat_region   82873..83182
     repeat_region   82876..83204
     repeat_region   82969..83310
     CDS             join(83376..83383,84125..84599)
                     /gene="petD"
                     /codon_start=1
                     /transl_table=11
                     /product="cytochrome b6/f complex subunit IV"
     gene            83376..84599
                     /gene="petD"
     repeat_region   84390..84745
     repeat_region   84390..84711
     repeat_region   84459..84745
     CDS             complement(84805..85800)
                     /gene="rpoA"
                     /codon_start=1
                     /transl_table=11
                     /product="RNA polymerase alpha subunit"
     gene            complement(84805..85800)
                     /gene="rpoA"
     repeat_region   84925..85368
     repeat_region   85019..85368
     repeat_region   85814..86225
     CDS             complement(85878..86294)
                     /gene="rps11"
                     /codon_start=1
                     /transl_table=11
                     /product="ribosomal protein S11"
     gene            complement(85878..86294)
                     /gene="rps11"
     CDS             complement(86454..86567)
                     /gene="rpl36"
                     /codon_start=1
                     /transl_table=11
                     /product="ribosomal protein L36"
     gene            complement(86454..86567)
                     /gene="rpl36"
     CDS             complement(86794..86886)
                     /gene="infA"
                     /locus_tag="LI412_pgp037"
                     /codon_start=1
                     /transl_table=11
                     /product="translational initiation factor 1"
                     /protein_id="YP_010184763.1"
                     /db_xref="GeneID:68212661"
     gene            complement(86794..86886)
                     /gene="infA"
                     /locus_tag="LI412_pgp037"
                     /db_xref="GeneID:68212661"
     CDS             complement(87075..87479)
                     /gene="rps8"
                     /codon_start=1
                     /transl_table=11
                     /product="ribosomal protein S8"
     gene            complement(87075..87479)
                     /gene="rps8"
     CDS             complement(87808..88176)
                     /gene="rpl14"
                     /codon_start=1
                     /transl_table=11
                     /product="ribosomal protein L14"
     gene            complement(87808..88176)
                     /gene="rpl14"
     CDS             join(complement(89901..89909),complement(88338..88736))
                     /gene="rpl16"
                     /codon_start=1
                     /transl_table=11
                     /product="50S ribosomal protein L16"
     gene            complement(88338..89909)
                     /gene="rpl16"
     CDS             complement(90047..90703)
                     /gene="rps3"
                     /codon_start=1
                     /transl_table=11
                     /product="ribosomal protein S3"
     gene            complement(90047..90703)
                     /gene="rps3"
     repeat_region   91129..91458
     CDS             complement(91155..91433)
                     /gene="rps19"
                     /codon_start=1
                     /transl_table=11
                     /product="ribosomal protein S19"
     gene            complement(91155..91433)
                     /gene="rps19"
     repeat_region   91171..91458
     repeat_region   91330..131053
                     /note="inverted repeat B"
                     /rpt_type="inverted"
     repeat_region   91330..129158
     CDS             join(complement(92592..92982),complement(91502..91935))
                     /gene="rpl2"
                     /codon_start=1
                     /transl_table=11
                     /product="ribosomal protein L2"
     gene            complement(91502..92982)
                     /gene="rpl2"
     repeat_region   91539..92209
     repeat_region   91885..92356
     repeat_region   92104..92556
     repeat_region   92211..92786
     repeat_region   92424..93498
     CDS             complement(93001..93282)
                     /gene="rpl23"
                     /codon_start=1
                     /transl_table=11
                     /product="ribosomal protein L23"
     gene            complement(93001..93282)
                     /gene="rpl23"
     tRNA            complement(93405..93478)
                     /gene="trnI-CAU"
                     /product="tRNA-Ile"
     gene            complement(93405..93478)
                     /gene="trnI-CAU"
     CDS             93567..100394
                     /gene="ycf2"
                     /codon_start=1
                     /transl_table=11
                     /product="hypothetical protein RF2"
     gene            93567..100394
                     /gene="ycf2"
     repeat_region   93839..94218
     repeat_region   94104..94418
     repeat_region   94121..94728
     repeat_region   94172..94887
     repeat_region   94889..95251
     repeat_region   94940..95314
     repeat_region   95018..95332
     repeat_region   95334..95792
     repeat_region   96230..96694
     repeat_region   96268..97154
     repeat_region   97319..97683
     repeat_region   97936..98529
     repeat_region   99130..99931
     repeat_region   100121..100992
     repeat_region   101233..101889
     tRNA            complement(101347..101427)
                     /gene="trnL-CAA"
                     /product="tRNA-Leu"
     gene            complement(101347..101427)
                     /gene="trnL-CAA"
     repeat_region   101750..102262
     repeat_region   101891..102323
     CDS             join(complement(103450..104226),
                     complement(102009..102764))
                     /gene="ndhB"
                     /codon_start=1
                     /transl_table=11
                     /product="NADH-plastoquinone oxidoreductase subunit 2"
     gene            complement(102009..104226)
                     /gene="ndhB"
     repeat_region   102325..104255
     repeat_region   103120..104659
     repeat_region   103491..105036
     CDS             complement(104546..105013)
                     /gene="rps7"
                     /codon_start=1
                     /transl_table=11
                     /product="ribosomal protein S7"
     gene            complement(104546..105013)
                     /gene="rps7"
     repeat_region   105051..106283
     repeat_region   106412..107071
     repeat_region   107078..107296
     repeat_region   107453..108436
     repeat_region   107486..108960
     tRNA            107739..107810
                     /gene="trnV-GAC"
                     /product="tRNA-Val"
     gene            107739..107810
                     /gene="trnV-GAC"
     rRNA            108045..109535
                     /gene="rrn16"
                     /product="16S ribosomal RNA"
     gene            108045..109535
                     /gene="rrn16"
     repeat_region   108962..109780
     repeat_region   109092..111286
     tRNA            join(109832..109868,110822..110856)
                     /gene="trnI-GAU"
                     /product="tRNA-Ile"
     gene            109832..110856
                     /gene="trnI-GAU"
     tRNA            join(110921..110958,111761..111795)
                     /gene="trnA-UGC"
                     /product="tRNA-Ala"
     gene            110921..111795
                     /gene="trnA-UGC"
     repeat_region   111288..111605
     repeat_region   111607..112595
     rRNA            111953..114762
                     /gene="rrn23"
                     /product="23S ribosomal RNA"
     gene            111953..114762
                     /gene="rrn23"
     repeat_region   112597..115337
     rRNA            114861..114964
                     /gene="rrn4.5"
                     /product="4.5S ribosomal RNA"
     gene            114861..114964
                     /gene="rrn4.5"
     rRNA            115189..115309
                     /gene="rrn5"
                     /product="5S ribosomal RNA"
     gene            115189..115309
                     /gene="rrn5"
     repeat_region   115365..115781
     tRNA            115563..115636
                     /gene="trnR-ACG"
                     /product="tRNA-Arg"
     gene            115563..115636
                     /gene="trnR-ACG"
     repeat_region   115859..116596
     tRNA            complement(116254..116325)
                     /gene="trnN-GUU"
                     /product="tRNA-Asn"
     gene            complement(116254..116325)
                     /gene="trnN-GUU"
     CDS             116757..122099
                     /gene="ycf1"
                     /codon_start=1
                     /transl_table=11
                     /product="hypothetical protein RF1"
     gene            116757..122099
                     /gene="ycf1"
     repeat_region   117091..117380
     repeat_region   117116..117427
     repeat_region   117828..118136
     repeat_region   117888..118262
     repeat_region   118068..118346
     repeat_region   118691..119029
     repeat_region   120060..120375
     repeat_region   120194..120571
     repeat_region   121753..122120
     repeat_region   122458..122788
     CDS             122486..122758
                     /gene="rps15"
                     /codon_start=1
                     /transl_table=11
                     /product="ribosomal protein S15"
     gene            122486..122758
                     /gene="rps15"
     repeat_region   122818..124717
     CDS             122862..124043
                     /gene="ndhH"
                     /codon_start=1
                     /transl_table=11
                     /product="NADH-plastoquinone oxidoreductase subunit 7"
     gene            122862..124043
                     /gene="ndhH"
     CDS             join(124045..124597,126111..126649)
                     /gene="ndhA"
                     /codon_start=1
                     /transl_table=11
                     /product="NADH-plastoquinone oxidoreductase subunit 1"
     gene            124045..126649
                     /gene="ndhA"
     repeat_region   125235..125510
     repeat_region   125864..127214
     repeat_region   125906..127380
     CDS             126729..127214
                     /gene="ndhI"
                     /codon_start=1
                     /transl_table=11
                     /product="NADH-plastoquinone oxidoreductase subunit I"
     gene            126729..127214
                     /gene="ndhI"
     repeat_region   127388..127671
     CDS             127450..127980
                     /gene="ndhG"
                     /codon_start=1
                     /transl_table=11
                     /product="NADH-plastoquinone oxidoreductase subunit 6"
     gene            127450..127980
                     /gene="ndhG"
     repeat_region   127673..128096
     repeat_region   128199..128506
     CDS             128220..128525
                     /gene="ndhE"
                     /codon_start=1
                     /transl_table=11
                     /product="NADH-plastoquinone oxidoreductase subunit 4L"
     gene            128220..128525
                     /gene="ndhE"
     repeat_region   128508..128802
     repeat_region   128552..128922
     CDS             128786..129031
                     /gene="psaC"
                     /codon_start=1
                     /transl_table=11
                     /product="photosystem I subunit VII"
     gene            128786..129031
                     /gene="psaC"
     repeat_region   128924..129264
     repeat_region   129102..129963
     CDS             129158..130654
                     /gene="ndhD"
                     /codon_start=1
                     /transl_table=11
                     /product="NADH-plastoquinone oxidoreductase subunit 4"
     gene            129158..130654
                     /gene="ndhD"
     repeat_region   129160..131053
     repeat_region   130010..130356
     repeat_region   complement(130230..130690)
     repeat_region   130358..130708
     CDS             complement(131007..133241)
                     /gene="ndhF"
                     /codon_start=1
                     /transl_table=11
                     /product="NADH-plastoquinone oxidoreductase subunit 5"
     gene            complement(131007..133241)
                     /gene="ndhF"
     repeat_region   131950..132289
     repeat_region   132712..133044
     repeat_region   132861..133063
     CDS             134220..134369
                     /gene="rpl32"
                     /codon_start=1
                     /transl_table=11
                     /product="ribosomal protein L32"
     gene            134220..134369
                     /gene="rpl32"
     tRNA            134862..134941
                     /gene="trnL-UAG"
                     /product="tRNA-Leu"
     gene            134862..134941
                     /gene="trnL-UAG"
     CDS             135034..136011
                     /gene="ccsA"
                     /codon_start=1
                     /transl_table=11
                     /product="cytochrome c heme attachment protein"
     gene            135034..136011
                     /gene="ccsA"
     repeat_region   complement(136199..175922)
                     /note="inverted repeat A"
                     /rpt_type="inverted"
     repeat_region   complement(136199..138092)
     repeat_region   complement(136544..136894)
     repeat_region   136562..137022
     CDS             complement(136598..138094)
                     /gene="ndhD"
                     /locus_tag="LI412_pgp014"
                     /codon_start=1
                     /transl_table=11
                     /product="NADH dehydrogenase subunit D"
                     /protein_id="YP_010184786.1"
                     /db_xref="GeneID:68212697"
     gene            complement(136598..138094)
                     /gene="ndhD"
                     /locus_tag="LI412_pgp014"
                     /db_xref="GeneID:68212697"
     repeat_region   complement(136896..137242)
     repeat_region   complement(137289..138092)
     repeat_region   complement(138094..175922)
     CDS             complement(138221..138466)
                     /gene="psaC"
                     /codon_start=1
                     /transl_table=11
                     /product="photosystem I subunit VII"
     gene            complement(138221..138466)
                     /gene="psaC"
     repeat_region   complement(138330..138700)
     repeat_region   complement(138450..138744)
     CDS             complement(138727..139032)
                     /gene="ndhE"
                     /codon_start=1
                     /transl_table=11
                     /product="NADH-plastoquinone oxidoreductase subunit 4L"
     gene            complement(138727..139032)
                     /gene="ndhE"
     repeat_region   complement(138746..139053)
     repeat_region   complement(139156..139579)
     CDS             complement(139272..139802)
                     /gene="ndhG"
                     /codon_start=1
                     /transl_table=11
                     /product="NADH-plastoquinone oxidoreductase subunit 6"
     gene            complement(139272..139802)
                     /gene="ndhG"
     repeat_region   complement(139581..139864)
     repeat_region   complement(139872..141346)
     CDS             complement(140038..140523)
                     /gene="ndhI"
                     /codon_start=1
                     /transl_table=11
                     /product="NADH-plastoquinone oxidoreductase subunit I"
     gene            complement(140038..140523)
                     /gene="ndhI"
     repeat_region   complement(140038..141388)
     CDS             join(complement(142655..143207),
                     complement(140603..141141))
                     /gene="ndhA"
                     /codon_start=1
                     /transl_table=11
                     /product="NADH-plastoquinone oxidoreductase subunit 1"
     gene            complement(140603..143207)
                     /gene="ndhA"
     repeat_region   complement(141742..142017)
     repeat_region   complement(142535..144434)
     CDS             complement(143209..144390)
                     /gene="ndhH"
                     /codon_start=1
                     /transl_table=11
                     /product="NADH-plastoquinone oxidoreductase subunit 7"
     gene            complement(143209..144390)
                     /gene="ndhH"
     repeat_region   complement(144464..144794)
     CDS             complement(144494..144766)
                     /gene="rps15"
                     /codon_start=1
                     /transl_table=11
                     /product="ribosomal protein S15"
     gene            complement(144494..144766)
                     /gene="rps15"
     repeat_region   complement(145132..145499)
     CDS             complement(145153..150495)
                     /gene="ycf1"
                     /codon_start=1
                     /transl_table=11
                     /product="hypothetical protein RF1"
     gene            complement(145153..150495)
                     /gene="ycf1"
     repeat_region   complement(146681..147058)
     repeat_region   complement(146877..147192)
     repeat_region   complement(148223..148561)
     repeat_region   complement(148906..149184)
     repeat_region   complement(148990..149364)
     repeat_region   complement(149116..149424)
     repeat_region   complement(149825..150136)
     repeat_region   complement(149872..150161)
     repeat_region   complement(150656..151393)
     tRNA            150927..150998
                     /gene="trnN-GUU"
                     /product="tRNA-Asn"
     gene            150927..150998
                     /gene="trnN-GUU"
     repeat_region   complement(151471..151887)
     tRNA            complement(151616..151689)
                     /gene="trnR-ACG"
                     /product="tRNA-Arg"
     gene            complement(151616..151689)
                     /gene="trnR-ACG"
     repeat_region   complement(151915..154655)
     rRNA            complement(151943..152063)
                     /gene="rrn5"
                     /product="5S ribosomal RNA"
     gene            complement(151943..152063)
                     /gene="rrn5"
     rRNA            complement(152288..152391)
                     /gene="rrn4.5"
                     /product="4.5S ribosomal RNA"
     gene            complement(152288..152391)
                     /gene="rrn4.5"
     rRNA            complement(152490..155299)
                     /gene="rrn23"
                     /product="23S ribosomal RNA"
     gene            complement(152490..155299)
                     /gene="rrn23"
     repeat_region   complement(154657..155645)
     tRNA            join(complement(156294..156331),
                     complement(155457..155491))
                     /gene="trnA-UGC"
                     /product="tRNA-Ala"
     gene            complement(155457..156331)
                     /gene="trnA-UGC"
     repeat_region   complement(155647..155964)
     repeat_region   complement(155966..158160)
     tRNA            join(complement(157384..157420),
                     complement(156396..156430))
                     /gene="trnI-GAU"
                     /product="tRNA-Ile"
     gene            complement(156396..157420)
                     /gene="trnI-GAU"
     repeat_region   complement(157472..158290)
     rRNA            complement(157717..159207)
                     /gene="rrn16"
                     /product="16S ribosomal RNA"
     gene            complement(157717..159207)
                     /gene="rrn16"
     repeat_region   complement(158292..159766)
     repeat_region   complement(158816..159799)
     tRNA            complement(159442..159513)
                     /gene="trnV-GAC"
                     /product="tRNA-Val"
     gene            complement(159442..159513)
                     /gene="trnV-GAC"
     repeat_region   complement(159956..160174)
     repeat_region   complement(160181..160840)
     repeat_region   complement(160969..162201)
     repeat_region   complement(162216..163761)
     CDS             162239..162706
                     /gene="rps7"
                     /codon_start=1
                     /transl_table=11
                     /product="ribosomal protein S7"
     gene            162239..162706
                     /gene="rps7"
     repeat_region   complement(162593..164132)
     repeat_region   complement(162997..164927)
     CDS             join(163026..163802,164488..165243)
                     /gene="ndhB"
                     /codon_start=1
                     /transl_table=11
                     /product="NADH-plastoquinone oxidoreductase subunit 2"
     gene            163026..165243
                     /gene="ndhB"
     repeat_region   complement(164929..165361)
     repeat_region   complement(164990..165502)
     repeat_region   complement(165363..166019)
     tRNA            165825..165905
                     /gene="trnL-CAA"
                     /product="tRNA-Leu"
     gene            165825..165905
                     /gene="trnL-CAA"
     repeat_region   complement(166260..167131)
     CDS             complement(166858..173685)
                     /gene="ycf2"
                     /codon_start=1
                     /transl_table=11
                     /product="hypothetical protein RF2"
     gene            complement(166858..173685)
                     /gene="ycf2"
     repeat_region   complement(167321..168122)
     repeat_region   complement(168723..169316)
     repeat_region   complement(169569..169933)
     repeat_region   complement(170098..170984)
     repeat_region   complement(170558..171022)
     repeat_region   complement(171460..171918)
     repeat_region   complement(171920..172234)
     repeat_region   complement(171938..172312)
     repeat_region   complement(172001..172363)
     repeat_region   complement(172365..173080)
     repeat_region   complement(172524..173131)
     repeat_region   complement(172834..173148)
     repeat_region   complement(173034..173413)
     repeat_region   complement(173754..174828)
     tRNA            173774..173847
                     /gene="trnI-CAU"
                     /product="tRNA-Ile"
     gene            173774..173847
                     /gene="trnI-CAU"
     CDS             173970..174251
                     /gene="rpl23"
                     /codon_start=1
                     /transl_table=11
                     /product="ribosomal protein L23"
     gene            173970..174251
                     /gene="rpl23"
     CDS             join(174270..174660,175317..175750)
                     /gene="rpl2"
                     /codon_start=1
                     /transl_table=11
                     /product="ribosomal protein L2"
     gene            174270..175750
                     /gene="rpl2"
     repeat_region   complement(174466..175041)
     repeat_region   complement(174696..175148)
     repeat_region   complement(174896..175367)
     repeat_region   complement(175043..175713)
ORIGIN      
        1 tgtggttatg ggcgaacgac gggaattgaa cccgcgcatg gtggattcac aatccactgc
       61 cttgatccac ttggctacat ccgcccctat actatcgaaa aattactttg tattccttct
      121 tttttttttt cattattttg aagtttttac tcgtcttcta agatacaata tactagaatt
      181 aaagcattca tttctcattt tttttcattt caaaggataa agaaagattg ctgagaaaaa
      241 cgtataaaat aaattagtaa aaaataaaca aaaagtatga aactccaata tttttttctt
      301 atcttaaaac aatggtaaag aatgttgaag taaatacaaa attgatgtat gaaactacta
      361 aaaagtaaag gagcaatatt aaccctcttg atagaacaag aaattaatta ttgctccttt
      421 acgttcaaaa actcgtatac attaagacca agattttatc catttatagc tggagcctca
      481 accgcagcta gatctagagg gaagttatga gcattacgtt catgcataac ttccatacca
      541 aggttagctc ggttaataat atcagcccag gtattaatta cacgaccttg actatcaact
      601 actgattggt tgaaattgaa accatttaaa ttgaaagcca tagtactgat acctaacgcg
      661 gtaaaccaga tacctactac aggccaagca gccaggaaga aatgtaaaga acgagaattg
      721 ttgaaactag catattggaa gatcaatcgg ccaaaataac catgagcagc tacaatatta
      781 taggtttctt cctcttgacc aaatctgtaa ccttcattag cagattcatt ttctgtggtt
      841 tccctgatca aactagaagt taccaaggaa ccgtgcatag cactgaatag ggagccgccg
      901 aatacaccag ctacgcctaa catgtgaaat ggatgcataa gaatattgtg ttcagcctga
      961 aatacaatca taaagttgaa agtaccagaa attcctagag gcataccatc agaaaagctt
     1021 ccttgaccaa ttggatagat caagaaaaca gcagtagcag ctgcaacagg agctgaatat
     1081 gcaacagcaa tccaaggacg catacccaga cgaaaactaa gttcccactc acgacccatg
     1141 taacaagcta caccaagtaa gaagtgtaga acaattagtt cataaggacc gccattgtat
     1201 aaccattcat caacggatgc cgcttcccat atcgggtaaa agtgcaaacc tatagccgcg
     1261 gaagtaggaa taatggcacc agaaataata ttgtttccat aaagtagaga tccagaaaca
     1321 ggctcacgaa taccatcaat atctactgga ggggcagcaa tgaaagcgat aataaataca
     1381 gaagttgcgg tcaataaggt agggatcatc aaaacaccaa accatccaat gtaaagacgg
     1441 ttttcagtgc tggttatcca gttacaaaag cgaccccata ggctttcgct ctcgcgtctc
     1501 tctaaaattg cagtcatggt aaaatcttgg tttatttaat catcagggac tcccaagcac
     1561 acgaattctc tataactaga gaattgaagg cttgttattc aacagtataa catgacttat
     1621 ataccggtgt caaccaatac caatatccat aggatactct tactcattta gatttctccg
     1681 aattctcgtt ttattttacc gcatttcatt cattcaaaac agaaaataaa aaaattcgaa
     1741 tttatataca tatgacttga tacatatgac ttggattgga tatattaagt ataatgggtt
     1801 gcccgggact cgaacccgga actagtcgga tggagtagat aattttgttg ttaatctaat
     1861 taaacaacaa aacaaaaaaa aaatccctcc ccaagccgta cttgcatttt tcattgcaca
     1921 cggctttccc tatgtataca tctaaacctc agttccttcc ctagaacagg actctaaaaa
     1981 agttaagtac ttagtttatc aattcctact cttactacat gagcatttca taatccattt
     2041 catatttcat aatagaaacg aatgaattct tttttttttt ctcttttcct catttaagga
     2101 gagtttccat tatcaaagta tgataacctg ttattcatga ttgaccagat cattgatgaa
     2161 aatcaaaaat atccaaatac caaatccgac ctctatataa cttctgcaaa gtagaagaag
     2221 ctcttgagaa gatcaaagaa aaaatctctt cttcctctgt aaagaattct tccaataatt
     2281 cagaacctaa tcttttcaaa aaaacccgta cagtactctt gtgtttacgc gccaaagttt
     2341 taatacaaga aagccgaagt atatatttga ttcgatacaa actctttttt tttgaggatc
     2401 cgttgtaata atgagagaga tctctgcata tctgcaaaaa tcgatcaata atatcaaaat
     2461 cggatgaatc ggcccagacc ggcttactaa tgggatgtcc taatacatta caaaattttg
     2521 ctttagccaa tgatctaatt agaggaataa ttggaattat tgtatcaagc tttttcagaa
     2581 gattttccat tataaatgac ttttccaaca tttgactccg taccactgaa ggatttagcc
     2641 gcacatttga aaaatagccc aaaaagtcaa atgaatgctc ggataattgg tttatatgga
     2701 tctttcctgg ttgagaccaa acaaaaaaat gacattgcca taaatggata agatagtatt
     2761 tccatttttt catcaaaaag ggcgtattct ttgaagctag aatggatttt ccttgatatc
     2821 taacataatg aatgaaaggg tccttgaaga accatagggt ggacggaaaa tccttatcaa
     2881 agacttctac aaaatgttct atttttgcat agaaatagat tcgttcaaaa aagactccag
     2941 aagatgttaa tcgtaaataa gaagatttgt tacggagaaa aagaaagatg gattcgtatt
     3001 cacatacata aaaattatat aggaacagga gaaatcttgg attacttttt gaaaaagtag
     3061 aaatcctttt ttttggagta atcagactat tccaattaca atactcataa agaaagagcc
     3121 ttaataaatg aaaggaggag gcatctttca cccagtatcg aagggtttga atcaagattt
     3181 ccagatgtat agggtagggt atttgtacat ctgacacata atttaaatat ggaaattttt
     3241 cctcaaaaaa aggaaatatt gaatgaattg atcgtaaatt ataggatttt atgatttctg
     3301 ccttctctaa ggaagagatg aattgtaggg aaaatggaat ttccacactg acggcaagcc
     3361 cctctgatat tatttgagaa tacaaattct tgttgtaccc ccaaaatgga tttttgttag
     3421 aattattagc agaaataatc aaatgattct gttgatacat tcgagtaatt aaacgtttta
     3481 caattagtaa actagattta ttgtcataac ctagattttg caccaaaatg gaactattta
     3541 aaccatgatc gtaagcaagt gcaaaaatat actcccgaaa aataagtggg tataggaagt
     3601 catgttgacg agatctatct agttctaaat atacttgaaa ttcctccatt ttttgaaatt
     3661 tgatttgggc caaggatcga agatttattg ggttatcaaa taatacatag tgcgatacag
     3721 tcaaaacagg gtattctatt ctaataaaaa agaaatagat acctagaaaa caagtaagac
     3781 tcatcaacgg actctctcta ctcgcttttt ccatctaatt gttttatttt cgttctagga
     3841 taacaagata gttagaaatc ctttattttc tcaacccaat cgctcttttg attttggaaa
     3901 aaaaaaaata tctttatcaa tatactcttt cttctacaca tttatcgcca ccccataatc
     3961 taattataat ggagaatagc taatagttag gattcataac aaaaataaat aatccattca
     4021 tgggaaaagc ttttccccca tcaagtacta atatttttta tttttaacgt ataattagat
     4081 gggggaatca ttcaaattca aaacaaaagc tcgttccttt ttgtttccct ataattggag
     4141 ccaccaaact ctatccattt attaattcaa cccaactgtg aatttctttt gttgcgagcc
     4201 aagaatacaa acatggattt tggcccgatc caataaaaat gaaatattct gagaattctc
     4261 cattgatacg acatgctgct ttttccattc attcctttct ggatcagtcg tggtcttaca
     4321 aactctaccg atggtatgga cgaatccatt gcttcataga aatgtgtaaa aattggagtc
     4381 gcacttaaaa gccgagtact ctaccattga gttagcaacc ctaaaaaaat aaactaataa
     4441 gatgtgtaga tacaatcgca atcaaaataa ataaaaagat tgaattggat aatgataata
     4501 aaaaagaata ttccattaaa atctaaaatc cagaatccag aaaaaagatt ttaaatgtcg
     4561 aagtcgaatc gattctgaac ataaaaatgt tcagatcaga ttaaaataca agaaattttc
     4621 tcagataaca ctcagataag agataaaaaa agaaaataac aatttatatg cctctttgtc
     4681 gcctatgtta tacgttatac attctttttt ttttttcatt tattttcttt aattatttat
     4741 atttatattc ttctattcca atttagaatt tagaatttag attagaatat ttttattatt
     4801 tttattatta tatatttata tattctattc tattatttat tatattctat tatatatatt
     4861 attattatta tattatatta tattatttat ttctttttat tattctattc taattatatt
     4921 aatattatat taatattcta agttataaat agaaataaat ttttataaat tcttatatca
     4981 ttaagaattt agattattaa taatctattc tattttgaat aagaaagtat attattatat
     5041 tattctatta taatattcaa taatatagat atagaatata aagaaaaaga aaaaagaaat
     5101 caagaaagaa aagaagttct ttaattaaag aacttctttt cttatttcta tcacagaaaa
     5161 tccaacgaat ccatcaaaca aaaaaaaaaa tcctatggaa cgggaataaa aggatccatt
     5221 tattcacgat cggattatat ttgtttgata cactgttgtc aatattaata ttaatgttga
     5281 aaaaagaata caatgaagaa aataaacgaa ttaagaataa aaaaaaactt aaatattcaa
     5341 ttgaataaat accaattgag atccaattga attgaattca aattacaaat gaataataaa
     5401 aaataataat aaatactaag aactaagaaa aaaaaaacaa atagaaaaat atcaaaatat
     5461 atataaatat ataattaatt atataattta tataattaaa aaaatgaaaa ttaagaaaat
     5521 atataatata taattaaata gaatttaatt aaaataatgg aatttctttt tattcatttg
     5581 cccattttta tattatcaaa aaaaatagat ttttgtggtt ataaaaaaca gcattctatg
     5641 tcagcaataa gaaatcaaaa attaggtatg aatagaacaa gagagcgagg ggggggggag
     5701 aaaagagata aaaagattcg aaaaatctac ataaaagtct tccacaccct cttttttttt
     5761 tttattatat tattatttat ttaaattgaa ttttgtttgt tgattaggat taagttccat
     5821 aaaaacaccc gctttttttg aaatatcctg aacagttcct gtaggttgag cgcctttttc
     5881 aaggaaatat agaataatag gaatattaaa atgggtttga ttctttatcg gatcataaaa
     5941 acccactctc cgaagatctc tcccctctct tcgggatcga acatcaattg caacgattcg
     6001 ataaacggct cattgggata gatatagata aacaatacac cccccctaga aacgtataag
     6061 aagttttctc ctcgtacggc tcgagaaaat tcgaaattat gtttatgtat agaattctga
     6121 tgtcaaatag attcataaaa tcatcaaatc aattagacta tgattaaaat gaaatacttt
     6181 ttctattctt tccaaaaaaa aaatcactcg tattcgcaac ctcataactc aagttggata
     6241 actctcaaat aactcaaagg aaaacaaaac ctttagttag gtattttatt tcatctattg
     6301 agcggtctct accccctttc ttgtctgtct cctttagctt tagaatccat tttttgtctt
     6361 cagtcagtgt aatatagttg ttgagacaat tgaaaaaggt atttacttgt tccacgatcc
     6421 gttagctttt ccttgaatca ttgggtttag acattatttc gaggatcttt aatcattaca
     6481 aaaatggcag caacataccc atttttgatt tctttccatc aaagaatcgt acaaatagat
     6541 ggttgattcc cccagatcca cttttgatcg aaatagtttt accaattcca acaaatttta
     6601 cttttttttt tttaacttgc tcgaattgga tcctttcgat ttctatagcg aaaatatact
     6661 tacgaagttg ttggaactta ttaattttca ctaaccctag aaacttgccc ctgagaaatg
     6721 aatcaactcg agctccatca tgtactattt ccatcatcaa accctccctc ctcccccaaa
     6781 aaaagaaatt agagtggaat agaacaaacg atgtcgagaa agagcacctt catttctata
     6841 taatagaaaa aaaatggtgg atataagaat ccacggctaa tgtaatcatg tctttcaagt
     6901 cgcacgttgc tttttaccac atcgtttcaa acgaagtttt accataacat tcctctagtt
     6961 tggagccggc atgtaattga ttcaattctg aaatcatgaa tagtcattga ttcaatcgat
     7021 ccataagaat ccatattttt tccttctata tgaatggaag atttcttaaa gaaatataaa
     7081 aaaaattcaa atgaattcga tattgtagaa atagaatata gaattagaat tctatatcta
     7141 tattttaata gaagattttg atttattatc aaaatccaat ttcaatttaa aaattgatta
     7201 tttattaatt aatattcaat atgaaatata ttttgaaata tataaatata ttctaatata
     7261 attagaaata tataaatcta aatatattct aaatataaat tctaaatata ttaaataaga
     7321 taataataga aatttggaat atacattaca tatacagtac aaataaaaaa aagaagttct
     7381 ttttgaatct acattttcaa agtgactcga tttagagatg aatcattaaa aaaaaaagaa
     7441 gaatcacatt ctacccaata ttatatacta ttaaacaaaa ggtttctcaa aaaaggacaa
     7501 tcttgattat gatatcaaat tcttattcag atatgatata tatcatgaat ggatatgctc
     7561 tgggacggaa ggattcgaac ctccgaatag cgggaccaaa acccgttgcc ttaccgcttg
     7621 gccacgcccc atttttattt ctattcgaca ctactaaaca ctattatgga tattggttct
     7681 tcgtcaattc cagtccaaat atctaaatat ctatagaata aattagaata aattgttgct
     7741 agaatttgga tatgtctaga tatagaatga aacttaaatt attgatcatt acatataatt
     7801 caattaagat attgcatgaa agtctgattt cttctatttt ttatttcttt ttatttcaga
     7861 atggaaagat tttgaatttg ataagttcaa atcaaagaag gatttttttg gtctactttt
     7921 ttttatttga ttcatcattt tattcgtaat taattcaaat tctttattat tttattattt
     7981 tttttttatt tcttaatatt aattaaataa agaatttgaa tattaattaa ataagaaatt
     8041 cattattatt attctttttt atttcattta agatttatac tattaattat tattaatatt
     8101 aatttaataa aaaaaaaggg ggaaaatcca tttattagaa aattcagaat aagaatataa
     8161 tatattaata ataatataaa cttaaaatat aaactgaatc ttaatacttt aatacttaat
     8221 aatattaact taatttttca ttttttttaa ttgaattcac aaaaagaaaa aatacaatta
     8281 tcttaaagaa caaaatgctt gttatgctta atatctttag tttggtctgt atttgtatta
     8341 actccgctct ttattcaagt agtcttttct tcgcaaaatt acctgaagcc tatgcttttt
     8401 tgaatccaat tgtcgatatt atgccagtaa tacctgtact cttttttctc ttagcttttg
     8461 tttggcaagc tgctgtaagt tttcgatgag atccttaatt tgaatactaa tactgtccta
     8521 gaaagattca taatttattc gaaaaaaaaa atattcgaac attttaataa tcttgatttc
     8581 taagatcaga taagttttac agtgtgaatc ctcatgtgta ctataggaga atctattctc
     8641 tttctttttt tttttatgat cttggagatt gtgtaatgct tactctaaaa ctttttgttt
     8701 acacggtagt gatattcttt gtttctcttt tcatcttcgg attcctatct aacgatccag
     8761 gacgtaatcc gggacgtgaa gaataaaaaa atatgatttt ttattctttt gttttctgtg
     8821 ttttccttgc ttgtgcttga ttttgaaata ttcttattat ccatttttca tctttcaatt
     8881 ttaactttta taaattctaa attagaaatc taaattagaa atcaaaatta aaatcaatta
     8941 gaaatcaata tttatattct attttcaata tttcaaaaat gaaaaagaaa taaaaaaaag
     9001 aattagattc tatttatatt aattatattc taatattcta atattctaat aataatattc
     9061 taatattcta ataataatat aataaaaaaa ttcaaacaaa caaagaaaag aaacaaaaga
     9121 gactctgttc tataaattaa aaaaaaaaag gtaaataaga taccaaatct ttgatgaaaa
     9181 cggaaagaga gggattcgaa ccctcggtac gaaaaattcg tacaacggat tagcaatccg
     9241 acgctttagt ccactcagcc atctctcccc aattgaaagg ggcctttttt ttttttcttt
     9301 tttatttatt taatttgata tttctatctt atctctattt atataatata tataatatat
     9361 aattagaata gaattctaat ttctaatata gaataataaa attagaatac tctagataat
     9421 aaaaaaaaaa atatttaata atttatatat ataataattt atatatatat taatatatta
     9481 ttttaaatat tatttgaatt taatatattc atcttattac cttattactt attaattaga
     9541 aatttaagaa taaagaattc taatactaat aaataatcta actaataact aataaagaat
     9601 ctaaaaaaaa aataaataga attttttttt tttttttgaa attctagaaa ttcgaataaa
     9661 aaaatgaatt gaatttatta ataatttctt aattgaattt aataattcaa atttagaatt
     9721 ctaaaaaaaa aaagaatata ataaaaaaca taaacaaata atataaataa taaaataaga
     9781 aatatatgtt taattaaagg atttaaaaga ttataaaaat caaattagca aattagtata
     9841 aattattata ataactttaa tagaataaat tagaataaat tagaataaat tatagaataa
     9901 ttatagaatt caaaaaactt gttttttcag cccggccagg ttagtaccta gccgggcctt
     9961 ttttgttccc atgaattctg gataaaaaag atttatttga tctgaaaaaa aaaagaatgg
    10021 aactaaggat ttttgcacaa tgcattttta tgttatggct taagtagttt tgtcgagatg
    10081 tatctgtcaa aacaccttta gcaaaacaaa atcaaaaaaa tccaatgggt cctcttttct
    10141 taattccatt agatcccctt acgaaacacg tcaacactct aaattttatg attcttttat
    10201 gatcctattt ctgattccct tgttggacaa aagttccatt tatatacaat aatcgcattg
    10261 aagcgggtat agtttagtgg taaaagtgcg attcgttcta tggatccctt actagttaag
    10321 ggatccctcg tttgattcat attccgatca aaaactttat ttcttatctt aaaagggttt
    10381 aatcctttac ctctcaacga agaattcgag gaataatata cattatcgta atttatattc
    10441 aaaaagaatc aattctaaat tgacaaattg aattatgaaa ttacaaaaac ataagttttt
    10501 tgaattggat caagactccc aattttttga gtatgagtaa aggatccatg gaaaaagata
    10561 tagaaagttt tttttttatc gtaactaaat cttccatttt tttatttata taggagagat
    10621 tgaagcaaaa tagctattaa acgattactt tagtttacta gagatatcga catatttcta
    10681 ttctttttag ctcgatgaaa ataaaatgct tttcctaagg attctcttaa atagaaatag
    10741 agaacgaagt aactagaaaa aaaagaagat tgttagaatc cgcctcttct agattctaga
    10801 gggatcatct aaaaagcggg atgttttgaa tgcattcaga tagattcaga cagaggggct
    10861 gacatagatg ttatggatgg catttttttt tacgtcttcc atttgtattt gttaatctgt
    10921 tccataaagg agccgaatga aaccaaagtt tcacgttcgg ttttgaatta gagacgttaa
    10981 aaatgatgaa tcaacgtcga ctataacccc tagccttcca agctaacgat gcgggttcga
    11041 ttcccgctac ccgcttctat tatatctcta tattctattc gaagctccat ttttgtatta
    11101 atttgtgtat tatagaatat agaataggtg tattatagaa tatagaatag aattaatatt
    11161 ctaattatag aattaataaa ctaaaactaa ttaatttagt tatttagttt ttttttttaa
    11221 tcgactagaa ttagaaaaag aaagaaaata gaatttctta attcattaga attctttaat
    11281 tttaatctaa ttatattaat ttaatgtaaa atgtaaaaat cgtaaaaata gaaatgcaat
    11341 tcattattaa attaaataca caatccccag atcacatatt cgtttttctg aatagaacaa
    11401 taaaaaaaca attgtaataa aaagaaaagc gtccattgtc taatggatag gacagaggtc
    11461 ttctaaacct ttggtatagg ttcaaatcct attggacgca aattatttgc atatatattt
    11521 aatttgattt ctatgtcaag aaaaagattt tgaatgcttt gaatttaaca aaagacactt
    11581 agacttttag agtcattttt tgcgtaataa cttaacttat ttacataagt tatacacaat
    11641 ttatatcttg accctctcct ctatttttta tagaatctta taaaatcaaa tcgtggattt
    11701 cttaaaaaaa aaataaaaaa tatattaaat tctcattttg aattaattaa taataaagaa
    11761 ataatataaa aatggattct atatttatat atttattttt atttcgatat ttctagattc
    11821 tcaaatttca aattattcta atataactaa tattaataat aaatattaat aaatattatt
    11881 aattattaga attcttaaaa aatcttatta taatattata aaatataaat attaaataat
    11941 tattaaattt tgaaaatgaa aaacattaaa tgagattttt aatcaatttt tttctacttg
    12001 ttcctgaagt aaaaaaagtt ccatctgttc ctgaatagct tctttcaaaa gggcttctgc
    12061 ttcccgagtg aatgtcttgg tagaagatat gatttcttgg aattgaggtt tatttgtttt
    12121 taagtaagca cgtaactcaa caagaaattt ccttacctgt ccaatttcta atgaatcaag
    12181 ataaccattc gttccggtat aaatagttat tatctgttct tccacagtga gagggtctga
    12241 ttgggattgt ttgagcaact cgcgcaaccg ttgacctctt gccaattgat tttgagtagc
    12301 tttatcgaga tcagaagcga attgtgcaaa agcttctaat tctgcgaatt gtgccaattc
    12361 taatttcaat ttaccagcta cttgtttcat ggctttaatt tgagccgcag atcctactct
    12421 ggaaacggaa atacccacat taatcgcggg tctgattcca gcattgaata gatcggcgga
    12481 taagaatatt tggccatctg taatggaaat tacattagta ggaatataag ctgaaacatc
    12541 tcccgattgg gtctcaacta ttggtaaagc agtcatactt ccttcaccta actgagaact
    12601 taatttagcg gctctttcca aaaggcgtga atgcaaataa aaaacatctc ccggataagc
    12661 ttcgcgaccc ggtggtcttc gtaatagaag agacatttgt cgataagcct gtgcttgttt
    12721 ggagggatca tcataaatga ttaaagtgtg tcgttcacga tacataaaat attcagccag
    12781 agctgctcct gtataaggag cgaggtattg taatgtagct ggagaatccg ccatttcagc
    12841 tactacaata gtgtattcca ttgctcccct ttcttgtaaa gtagtcacca cttgagccac
    12901 agaagaggct ttttgaccga tagctacata aacacatatt acattttgtc cttgttgatt
    12961 gagaatggta tctgtggcta ctgctgtttt accggtttgt ctgtccccaa taattaattc
    13021 tcgctgacca cgccctatag ggatcatcga atcaatagca ataagtcctg tttgaagagg
    13081 ctcatatacg gaacgtctcg aaataatacc gggagcggga gattcaatta accgagattc
    13141 agaagctgaa atttctcctc gaccatcaat aggtttagcc agggcattta taacacgacc
    13201 caaataagcc tcacttactg gtatctgagc aattcttcct gttgctttta cagaacttcc
    13261 ctcttgtatc atcaaaccgt cacccattaa tacaacacca acattatttg attccaaatt
    13321 caaagcaatg cctattgtac cctcttcaaa ttctactaat tcacctgcca ttacttcatc
    13381 aagaccataa atacgagcaa tgccatcgcc tacttgaagt acggtaccag tatttacaat
    13441 ctttacttcg gtattatatt gctcaatacg ttcacggata attttactaa tctcatctgc
    13501 acgaatggtt accatgagta tttcttaatt cttttttaga agaaaaaaag aaaagaataa
    13561 tgcctacaat aagaaggact aatctgttat tttatttctt tcatcgtcca aaacatgcca
    13621 atattagcac tgatggtacg taaatgtaac tcattgttca agcaactatt cagagttcct
    13681 agagctccct gtaaggcttg ttggaaaacc cgctgtcgga cttgattaat caccctttgt
    13741 tgttcaaaac gaatggtttc atttttgtaa ttttctaatt gttccaaagt cgtataaatt
    13801 gaattaatca aattcaattt ttctcgttct atctcagaat agccattcac tcgaaaccga
    13861 tctgcttcca tttctacttt ccttaaccgg tcccgggctt tttccagttg ttcaatggcc
    13921 ccttcccgta gttcttctga atttcgaata gtcttcaaga ttctctgttt tcgattatct
    13981 aataaatcac ttaatgaaag tagattatct ttccattcat ttcaaaactt ccatgatctc
    14041 ttcccgaacc aaacatgaat ctttcgattc atttggctct cacgctcaat tacttatggg
    14101 aacttcccat atcttttttt tatgtaatga acctatcttc tcttctctat tcatattcaa
    14161 aaaagaaata tcgaaacttc ttactaatag aagaccagaa tattcggaag actcttctga
    14221 ccaaacaaat aattgtcagc aaagttgttt tttttatcca aagaattctt attactttat
    14281 acataggtca tcgatttcgc attggataaa aaaggggctg aaatgagata cccatttttt
    14341 ccatttttca ccctaaaaaa aaggttcaaa tcattttatc gacatgagtg ttctatatcg
    14401 aaaaaaagaa attccaacta ttcttttttg aaccttttct gtattaacat aaacatagta
    14461 gtagaaagag tactacactg cgtctagact tcaaactgct tagctttaac catgttaatg
    14521 gtcccagatt attggttgat agagaatcaa agtggattta ccaatgaatc acgaaatgct
    14581 atggttctta aatatgattt cttaatttat tcataattta ttcagaagta attcgcggga
    14641 tcatgcacct tttcctagtt ataacaaaaa aaaagtgcag ttggttggat ccaacctatt
    14701 cttgaaataa acaactcgca cacactccct ttccaaaaaa gatcaataca ccaatcacta
    14761 cacttagatt tattggattt gttgctaaaa tatcggtatt aaacccgaaa ctcccggcgg
    14821 atggccagta acccaaagaa aggaaagaat cggttaaatt tttcatatga tatcatctcc
    14881 tcttataatc atctcctctt atagatagac taattatctt tctatgattt ctattttata
    14941 tcgatttctt attcatcatt aatctattat tatctattaa ttatttatta tttgattatt
    15001 aatatcattc tttaatcttt aatataataa gaattctatt aattgtttaa ttgtttatta
    15061 ttattaatag aatctaatat taatataata gaatctaata ttaatataaa tctaatataa
    15121 taaaatcgaa tataataatt tcgaattcga tttctatatt cattattcat tctatttgaa
    15181 tttcttacta tttaagtttt caatatatta atagaaatcg aaatatattt agatattgta
    15241 tattgatttt atttaaatga aatttgtcaa ttggaagatt tcccacaaga aaatgatatt
    15301 tattagaatt agataccagg tcttatgtca attgccaaat acctagtttt ttgcaacact
    15361 tttaaaaata aaaactttct aaaaaaaaga gggggttgtt cgttggacta aataaaaaag
    15421 ggaaggaaga aggcgagtta gtatgctaat tactcaccct caaatcagcc cttcccatgg
    15481 gttcttgtct gaatccgaac gaataaataa ttgtagaagt aaaatcttaa taggatttga
    15541 aaaagcaaga gcagcaaagc aagtccacga aaaaaaagaa aaatatatgt atttgatttg
    15601 tatttttagg attaaacaaa aggattcgca aataaaagcg ctaatgctac aaccagccca
    15661 taaattgtta aagcttccat aaaagccaga ctaagcaata aagtaccccg tatttttccc
    15721 tctgcctcgg gttgtctcgc gatcccttct acagcttgac ctgcagcagt accttgacca
    15781 accccaggtc caatagaagc aagcccgacg gccaacccag cagcaataac cgaagcggca
    15841 gaaatcagtg gattcatgat aagttcctcg caccaaaaat aaagaaatag ttaatgatac
    15901 aatcaaccaa caaattatga cttaattatt ccatcattaa tatttatcca gtcgaagtaa
    15961 ttaagaattc cgaattgaaa aaaaaaaaga atatttattg aactataata agatttatcg
    16021 aactatcaga aagacttcga tatttctttt ttagttttta tccacatagt ttttgtgaat
    16081 ccctacaact tttgttctta tcttactttt gactttacat ttccaaacga ttctttgaat
    16141 ttttcgttct ttttcttgat ttaatctctt tagtcattca agattcaatt cacaattcta
    16201 gatactagat aaaacggaag gacttctatt tttgaatccc tatctaaatt tacagtagca
    16261 gggcaaattt agatatatgt ttagttcata tataactagt taatatctaa tatcacatat
    16321 acatgtgttt tttacatacc gtaaacctat tattcttgtc ttagattcaa tcggattcga
    16381 taattttttt tgaaacatcc acaaaacaaa gagctgtctt atagcgatta gattctatac
    16441 acctagtttg acccctccac tcctacccta ttttttttta atctcgtttt tttttttaag
    16501 ccttctcttc cttttattta tcacgagcct atatggataa aaatggataa aatgcataaa
    16561 atcaatctaa atcaattcag tagaccgaat tattgcatag aaatatcatc atttgagtga
    16621 tctaagttga tataattttc tttttttttt tgaaaaatag gaaaaagatc ttttagatgg
    16681 atctctttcc tattcttttt tacaattccc tggtaatctt ttttactttt agacaaaatc
    16741 gtatttgcat ctttcttatt ttatttggga taaccttttt ttataaattt ctttctatat
    16801 tcttgttccg ttcgcttaag tagattcttt ggaaccgcac atacattgcg gcggtctaag
    16861 ctaaaaaaaa aagactattt cgaaaactag tcaatgatgg ccttccatgg attcacctat
    16921 ataagccgca gctaaggttg caaaaataag agcttgaata ccacttgtaa ataatccaag
    16981 gaacatgaca ggtataggaa ccactaaagg tactaaagaa acaagaacaa caactactaa
    17041 ttcatcagct aatatatttc caaaaagtcg aaaactaagt gataagggtt ttgtgaaatc
    17101 ttctaagatg ttaatcggta aaaggattgg ggttggttgg atgtatttac caaaataacc
    17161 taatcctttt tttgaaatac ccgcataaaa atatgctacc gacgcaagta aagctaatgc
    17221 aacagtagta tttatatcat ttgtgggtgc agctaactcc ccatgaggta actgtatgat
    17281 tttccaaggc aaaagagccc ctgaccaatt agaaacaaaa ataaatagaa acatagttcc
    17341 aataaaggga acccacggac catattcttc tccaatctga gttttgctca cgtctcgaat
    17401 gaattcaagg acatactcaa agaaattctg accgtcagta ggaatggttt gtggatttcg
    17461 aacagctata atggctgaaa ctaataaaat agcaattaca acccaagaag taataagtac
    17521 ttgggcatgg acttggaaac cccctatttg ccaatagaaa tgttggccta cttccacagc
    17581 cgatatatcg tataatcttt ttaatgtgtt gatggaacat aatagaacat tcatattgcc
    17641 ctctgaaaga aatacaactt taaaaggaat tattttgatt caaccatctc tttttcggct
    17701 tgtctacttt tattttattt ttatttggaa taccaactaa ccccataata tctccggtta
    17761 ttcttttttg cgcgattcag taatagtata gtaaccgatt ccataaatct atggagttcc
    17821 ccaaaccaaa taatttattt atcttattat taatcaaaaa tttcgtatat agctagaacg
    17881 accctcacaa attgcaaata ctaatttggt aagaattaat cggattgaag ctatagcatc
    17941 atcattagct ggaatcgaaa tatccgcgag atccggttca caatttgtat cgattaaaca
    18001 aatcgttgga attcccaaag tgatacattc ttgaagagcc gtatattctt cttgctgatc
    18061 aacaattatt acaatatcgg gtaaccccgt catatattta atgccgccca gatatgtttc
    18121 caagcgagat aattgtctct tcacgatagc ggcatctctt ttcggaagac agttgagtct
    18181 ccccgtcttt tgtttcgttc tcaagtccct gaacttatga agtctccttt ctgtagtata
    18241 ccaattcgtt aacataccac cgagccattt tttattaaca taatgacacc gagctcttat
    18301 tgcagcccgc gctactgaat cagctgcttt atttttggta ccaacaatta agaattgttt
    18361 tccactactt gctgcatcaa aaactaaatc acaagcttct gataaaaaac gagcagttct
    18421 agtaagattt gtaatatgaa tacccttacg ctttgcggat atataaggtg ccattctagg
    18481 attccatttc ctagtaccat ggccaaaatg aactcctgct tccatcatct cttccaaagt
    18541 tatgttccaa tatctttttg tcatttatcc ccacactttc tctctctttt tttatttgaa
    18601 aaaaaaaaag gatcaggtat cctgaaatag aaataaataa ttgttccgat ggaaccttct
    18661 cctctaccga agattggctg ttgatacacg atcagatcag gccattcatt tttttctatt
    18721 cgttattatc tttattacta ttaccaaata aaatgaccgg gaaagggatg aatccgctct
    18781 taggaatgat taaatcctca aaatgattgc tctgatatat cacataaatt ctttgaaatg
    18841 aaaaaatcaa ataattctct gtggtggaac aaaatatctc tcatttctcc ctcgaaattc
    18901 tttttttcaa agtaatcttt cttgttatgt tgccttggcc ttgaacggcg cattaatctt
    18961 ttgaatccgg taccaacggg tatcgtccct cctaaaacaa cgttctcttt cagacctttc
    19021 aaccaatcga tacgaccccg gagagcggcc tttgctaaaa ctcgagcagt ttcttgaaaa
    19081 ctcgcttcgg atataaaact ttgagtattc agagatgttt tcgttattcc caataatagg
    19141 gctcggtaaa agatcgcttc ttccaaagca cgtcccgttc gttcagctcg caacaatcca
    19201 attagttcac cgggtgaaaa aacattagac attccatctt ctgaaaccaa tacttttgat
    19261 gttatttgac gcacaataat ttctatatgt ctattatgga tctgcacccc ctgggatcga
    19321 taaacctttt ggatcttatt aaccaaagaa atacgacttt gcgcaataat tagctcagca
    19381 ccaatcaaga atccccaggg aatgccaaga attcttgtta tatgctcgtt ccaaccctca
    19441 actctctttt ctagattcat cgatattgaa tcaatcgaac gcacttctaa tacctgttcc
    19501 acttttggaa gaccctgtgt tatatcacca gatctcgatt tttcatatat aaatgtaagt
    19561 aatatatctc cttcataaag catttctcca taatggccat gaacagttgc tcctggagtt
    19621 gccaaataag ggttagccga tcttattact acagaatcca tttgaacaat tagaacttga
    19681 cccgatttta ggtgtggttc gtttttagct atacacacat tttcacaaag aaattgccca
    19741 aggttaatta ttgtacatct tttttcacaa gaattatgat gataattatg atagagaaca
    19801 tgccaattaa aatggaatgg attcaaaacg atgttactgc atagatcagg cttataactt
    19861 ctcccgtttt cgcccattaa ataatattta aatacttgaa aagtttcctt taaattgtca
    19921 agttgcaaat atttagttat cgagatctga ttatgagtta gtaaacggta aaatgaataa
    19981 aactttgcaa cttgaagggc tattcctaaa gggcctaacg aattcctaat tggaattaga
    20041 ggatctcttt taattgattc ttttatccca ttgtgatatt ttacatcgtt gaatggggcc
    20101 atttgaaaac aatgatccga tgacaaaatt attaaagatc ggcattcctt atttctattc
    20161 aacaacatac gaatagttac gtgattttgg ctaagtggtt gttgaatctt tgccttggaa
    20221 taaatagaat aaaatggatt gatattgata ttagtgcgat ctgactcatt atcagcgatc
    20281 aatcttgaac cggagagatc attccttttt cttatatacg aaatatggga tttcactaag
    20341 tcaattctta gaaaatatcg aatcaaacca tttgtactta cttcaacaaa agaagcgcgg
    20401 gtctcttcaa tagaagaaat ctttttgtct cgatcccaat tcaagactaa acaagtccga
    20461 actaattgaa tgcttgtgtc agaaattccc tgaattggtt ttccatttcc ataaagaata
    20521 taattgacaa ctttaagttt cagattatcc ctttcctgca acagatcctg ggggaaaagt
    20581 tttactaaat ttataccatc cgctatttca tatataatta cgggtcgaac taaaacaaaa
    20641 tactttttct tggtaggtgt gatccattgg acatagatcc aatttttcca ttttttggat
    20701 tccgtagaat tctttttttt taccgttccg agtggtatca agatgccgct gtgtcgggat
    20761 atcttatcca tctctccagg aaaatagata tccccagaaa agattttgaa ttcaatcctt
    20821 ttttttttct tctccactcg aaccaatccg cctactcgac ttcttatatt gacagtgatt
    20881 ggtgtatcta ctccaatgat actattgttc cgtaccatta tggaagaaga ttcaggtaaa
    20941 atatgcactt cctcgggaat gaaaaaaaat cgatccattt tcatttggta ttttggcttc
    21001 aattctttga ctcctcgata ctcaattaaa tcctcttttt tgaaaatgga atgaactcct
    21061 atagtcctat atttagtaat tcctgaactc ttttttctgt attgaggatc atcgaaataa
    21121 gcaagaatac tatttctaca aaaaatgcca ttgagaggta tttcaatcga gataccggaa
    21181 gggggcatta gtagttcttt gtctcgttct tgaatcgatt ggaatggaat gattaatcta
    21241 tttcttcgcc tctttgccaa taaatccgaa ttctcgtgga gaatagcagg atatattaaa
    21301 ttaaaatgac ccatacatag gattcgatta agccctgaat aatcaggaat cccgcttttt
    21361 tttttatcag aaggatttga actaaagaat ttgtgtctta cttgaacttg atcattactt
    21421 actacaaggt tggaaatata tcttcctccg gcagaaagag aatgaatgtt catttgatct
    21481 tgatccttgt ggagtgaaaa agagattgca ccggacctgc acgaccttcc tgataatatc
    21541 cataaatgac ttgtttttgg taagatatgg acattactat atgtaaattc gggtgcatgg
    21601 tacacatcgg tactccaatg catctctccc tctgagtcag aataaatatg ttttcgaacc
    21661 ctctctttaa aattaaaagt gtatgttccc gcgcgaatct cagcaatcac ttgttctgat
    21721 tctacatatt gatcgttttg aactaataga aaactttttg gtggaatagt cacgttatgt
    21781 agaatatttt cactttcaat agttacatac aagtctatat aacatagaaa agctgggtgc
    21841 ccatgacgtg tacgtgtagg atgaaccaaa tcctcattga atttgatttt tccattagag
    21901 ggggctcgta catgttctgc agtaccccct gtgaatactc cgccagtatg aaaagttctt
    21961 aatgttagtt gagtacccgg ctctccaata gattgacccg caataatacc tacagcttct
    22021 cccagttcca ccaggtcgcc atgagtagga ctccggccat aacacaatcg gcagatccaa
    22081 gatgtactcc tacaagtaaa gggggttcga atatatattg gttgtctttg aaaggttatg
    22141 aatcgattga taagtccaat cccaatatct tgatttcgaa tggcaatgca tcgtgaacct
    22201 atatatatat cgtctgctaa tacacgacca attaatgttt gtatcaaaat tctttcgggc
    22261 atcatcccat ttcgagaact cacagaaatc cctcgaatgg tgccacaatc cgttctacgt
    22321 acaacaatgt gttgaaccac ttcaacaagt ctgcgtgtaa gatatccagc atctgatgtt
    22381 cgtacagcag tatccacaac tcctttgcgg gctccgtagc aagaaatgat atattctgtt
    22441 aaagacagtc cttcacgtaa attgctttga atgggtaaat caatcatttg tccttgtgga
    22501 tccgacatta atcctctcat acctactaat tggtgtactt gagatgcatt tcctctagct
    22561 cccgaaaaag acattatatg gactggatta aaagggtcag tcatcctaaa attaggattc
    22621 atttcttgtc gcaaatattc acttgtagca taccatatct caatggattg gcgtaatttt
    22681 tctaccgcat gcacattccc ataatgatgg tgtttttcca aaataaaact ttgttgttca
    22741 gcatcttgta ctagccatcc cttagaaggt attgttaaaa gatcatcaat tcctaatgaa
    22801 atggatgtag cagtagcttg ccggaacccc agagttttta cttgatccag gatgtgtgct
    22861 gtatatgcca ttccgaagtg atctattaat ctgctaataa gtcgtttaat ggcagttcca
    22921 tctatcactt tattgtgaaa gactagattg gcccgttctg ccataagtac ctccatattc
    22981 cgcttagtgg ggttcggttc gacaatgggt ttgagtcaat gattggaaaa cttccttttc
    23041 ttcatcttga ttcatgtaga gatttaagaa ctaggatcct agttgaaccg gagaaacccg
    23101 aattcacacc ggtatcataa atttacttag cttaggatct atatgattag atactatctg
    23161 aataggccct gcaaaagcct tgtatagctt cttcgatttc tcgataaaaa gaaatatgac
    23221 caacagtggt tcgaatgtat atacaacgaa tttctttttt tatactgctt actactagat
    23281 agtgcccata aatctcatga taggtaccca aagattcgta gtgaacttcg ataggaactt
    23341 ctcttgaaga aataacgcat tgatctagtc gccaccgaag ccacaaagga ctatcgaaat
    23401 ttattctttt ctgtcgataa gctccaattg catcatagga attagaaaaa aaaggttctt
    23461 tttctttcgt atacttatag ttattatcgt aaattctttc atttttataa tttctgcgat
    23521 tacacggatt atacctgttt gcacaaatac ctccacgatt cccgcttgtt aatatgtaaa
    23581 gcccaataag catatcttga gttggtacgg aaatgggatc accaatagcc ggagacaaga
    23641 gattcatatg ggaaaacata agtaaacgag cttccgcttg agcctccaaa gataaaggca
    23701 catgaacagc catttgatcc ccatcaaagt ctgcattgaa tcccttacaa actaatggat
    23761 gtaaacaaat agcacgtcct tccactaaaa tgggttggaa tgcctgtatg cctaatctat
    23821 gcagagtagg tgctctattc agcaatacgg gatgcccttg cataacctct tgaagtattt
    23881 gccatacaat cggttctttt tcccgaattt tactcttagc aactcctatg tttgaagcaa
    23941 aatgcttttt aattagacca cgaattacaa atgtctggaa aagctctatt gctatttcgc
    24001 ggggcaatcc acatcgatgt aatgaaagtg agggacctac gacaatgaca gaacgccccg
    24061 aataatcaac ccgtttgcca agcagagtct cgcgaaatct tccctctttg ccctcaatta
    24121 catctgaaaa cgacttgtaa accttattat gaccgtccct cattggttgt ccgcggattc
    24181 cattatcaag aagtgtatcc acggcttctt gtaccaattt ctcctgacac attactaatt
    24241 cccctggcgt cgatctactt gttgttaata gatcaataag agtattgttc cgatagataa
    24301 ctcttcgata gagttcatta atatcggagc tcattagttt acccccacct atttgaataa
    24361 ttggtctcaa ttcgggagga agaactggta atagacataa aaccatccat tctggttcta
    24421 tatttgttcg aataaaatgc ttagctaatt ccatgcgtcg aaccaaaaaa ttctttcttc
    24481 ttccaacttt tcgatcttcc cattcattgc ccgtggatcc cccttcccct aattctttcc
    24541 attctatcaa cgaagaatct ataagaattc tcaaatccag atcggctaat tgttctcgga
    24601 tagcacctgc tccagtagaa atttctcgat ctcgaaatgt atcaaaacct tggatagtaa
    24661 aaaaaagcgg gatgctgtat ttccaggatt ggatttcata ttcgaatgaa cctcgtaatc
    24721 gtaagaaagt aggtttttta actacgggcc tagcaaacga aaaatttgga taggatccaa
    24781 taggatctcc ccctttcaaa atcggacgtg aaagtttcct ctcatccggc tcaagtagtt
    24841 acatcaaata aagaggggtt ctcgttttca aactctataa aacccctaaa agttctaccc
    24901 tttactcaag ttctcaataa agaccaagca acatttcatt gattcattct tctttctatt
    24961 tctatttaga ttttctgaat tatttattca attataatta tcaattacga catagaaatg
    25021 tgaaattctt gagtagtcta cctctcttcg aatgaggaat ccctttactt taattcttaa
    25081 ttcaaaaaaa gaattcttaa ttgaataaaa ataaaggagt accctggaat ttttaagaga
    25141 tttccttgtc tatgtatcat tccattccca ttcgatcttt taggtccata cttcgcctcg
    25201 acggttatgc cacgatgtcc ttaagcctat atgcgatgga tagacttccg taaccatgat
    25261 atatttgctt agttgatttg atttgaacat aatttcagtt ctgtctaaaa gaaatggaat
    25321 aattaattca aaaaaaaaaa gaagtctttt tttttttttt gacgaggtac agctataaat
    25381 tcatatttat ttgttactga atcgaccata gacctcttcc ctttttattt gggagtctta
    25441 aatacaccca taattctgag cttcatgtta ctcaccccaa gagacatgtc agatccaggg
    25501 catcccaatt cgattgaatg gaatgacagt ttctcattct gaatctgtaa aataagaatt
    25561 ttgatcaaat cacacatcgc agtatactag accctctaat tctttaagag gtttatctaa
    25621 aagattcgcg atataactag gaagacgttt caaataccac acatgggtta ctgggcatgc
    25681 cagtttaata tatcccattt gatatctacg tatccgagaa tcaacaaatt ctactccgca
    25741 ttgttcacaa aattttgggt cttctttttt atctccgatt actcgataat ttccacaagc
    25801 acaaatccca ctttttatag gcccaaaaat tctttcacaa aataatccat ctttttcagg
    25861 cttattggtt ttgtaatgaa aagtataggg ttttgttacc tccccaatta tctctccatt
    25921 aggtagtatt ttattggccc aagcacttat ttgttcggga gaaactgatc caattcggag
    25981 ttgttgatgt ttatactgat caatcataga agaaaaatta tgattcattc cgattaagct
    26041 tccttcctat gaatctggaa gttattctca gatacaagga aatgattcag ttccagagcc
    26101 aaagatcgta gttctcgaac aagcaatcga aaggattctg gagcatcctc aggtttaggt
    26161 attgttcctc caatgatcgt agtcccgagt acttcttggc gggctctaat atgatccgat
    26221 ttataagtaa gcatctcttg taaaatatga gcaacaccaa atccctctag agcccaaacc
    26281 tccatttctc ctacccgttg tcccccttgc tttgcccttc ctctaagggg ttgttgcgta
    26341 acaagtgcat aatgtccact ggaacgtcca tgtattttat catcaacttg atgaattaat
    26401 ttcaagatat aaggctctcc tattataaca ggctgttcaa aaggatcccc cgttcttcca
    26461 tcaaagattc tgctttttcc cggatactcg ggttcaaata tccatggatt cgctgtttgc
    26521 ttactggctt catataattc agaaaacact agttttctcg aagcctcttg ttcatatctc
    26581 tcatcaaaag gtgctattcg ataatgtcta tctagcatac cccctgctaa cccgagtgag
    26641 cattcaaata tctgtcctac attcattcgt gaaggtaccc ctaatggatt gaagaccata
    26701 tcaacgggtc ttccatcttg caaataaggc atatcttgtc tagacaaaat tttggaaacg
    26761 atacccttat ttccatgtct tccagcaact ttatcaccta ctttgatttc acgtttctgt
    26821 gaaatatata tacgaatcgt ttttggatta taactagaac cccccttttt atggatccat
    26881 ctcacatcaa taactcgacc cctaccacct ataggtagtt ttagacaagt ttcctttgag
    26941 gtggatacct gaatgccaag tatagctcgt aataatctat cttccggggc atacgaggat
    27001 tctttcgcca tttgaggcgt taatttaccc actaaaatat cgcccgtctc tacccaagat
    27061 cccagtctca caattccatt tttgtctaaa tttcggagta aatgggcttc taggtgtggt
    27121 atttcattag tgattctttc aggaccgtgg cttgtcacat gagtctgaat ttcatatttc
    27181 cgtatgtgaa aagaagtata aatatcttca tagaccagac gctcactaat gagtacagca
    27241 tcctcagaat tgtaaccttc ccatggcata taagctacta atacgttttt tcccaaagcg
    27301 agttcgccac caactgtagc agcaccatcc gctaaaattt gtcccttttt aatgcattta
    27361 cctcgctgaa cctggggttt ttgatgcatg caagtatttt tgttggaacg ttgatacata
    27421 actaatggaa tgcttagagt atcccgattt cccgataaaa ttatcttgtc agtatcggta
    27481 taaatgatct ttccctcgtg ttcggctata gcgagaaccc ctgaatctag agccacttgg
    27541 cgttccaatc cagttccaac aatgcacttt tcggactgag aaagcggaac tgcttgacgt
    27601 tgcatattag aactcattaa agctcgattc gcatcattat gctcgataaa aggaatgagg
    27661 gaagctccaa tagaaaaata ttggaaggga aaaatacttc gaagatgaac ctgttcccat
    27721 gcaatagtca gaaattcttg acggtatcga gctggaacaa cctgttcctc ctgaatacct
    27781 cgattcagcg ccaaagaatt tcctgtcgct agcatatagt attcgtctcg acttggtgat
    27841 aaataaagca tccgtattct ttttgatctc tcagagattt cataaaatgg actttctata
    27901 gacccccaat gaacaatcct cgcatgaatt gctagggatc cgataagtcc aacattgatt
    27961 ccttcagacg tgtcaattgg gcaaatgcgt ccataatgac taggatggat atctcgtatc
    28021 cgaaaactag cagttcgccc tgtcaatcct ccagggccca aataactcaa ttttctacca
    28081 tgaactattt gtgtcaatgg attggttcga tccaaaactt gagataatgg gtgtaatcca
    28141 aaaaaagatt cataagtggt tgttaatgga gttgaagtca ccaaattctg aggagtcggt
    28201 atcaatttat gcctaattgc tccacatata gttcctttaa ccatattttc taaacgaacc
    28261 agagccaatc caaattgatc ttgtaagaga tccgctacgg aacgaatacg tttatttttc
    28321 aaatgattca tatcgtcaag tgtacccatt ccaaatttca ttccaatcaa atgatctgca
    28381 gctgccaata tatctcgtgg taacaaaaat gtattgttct gaggtatatc aagattcagc
    28441 cttcggttca tatttcgtcg accaattctt cctaattcac atctttgttg aaaaaatttt
    28501 ttttgtaatt ccttacataa ggattcagag aataccggat ctccgcccac acaagcaaat
    28561 tgttgataaa actccaaaat ggcattttct tttgacccga ttttcttttt ctccttatca
    28621 ttcaggaaag acaagaaaat ctcagggtag caaacattct ctagaatttc tcttaaattc
    28681 gaacccatag ctgataatag aactaaaata gatattttct gtttcctact cacacgagcc
    28741 catatccttg cttttctatc aatctctaat tctaatctcc ctccccaatc tgatattatg
    28801 gtgccagtat agaccgaaat tccattatgg tctaattctg aacggtaata gataccgggg
    28861 ctttgcaata tttgattgat tacaattctg tatattccat ttattataga agttcccagg
    28921 gaattcatta gaggaatgtt tccaataaaa atcgtttgtt cttggatatc tctaaaggtt
    28981 ttccaaatta atcccgcgga tacatataat tcagaggaat atgtgagtga ttcatataca
    29041 gcatcttttt cttttatcga gggttctact aatttatatg tttccacaaa taattgaaat
    29101 tcaatttctt gatctgtatc ttccattttt ggaaacttag agagttcttc tgttaagccc
    29161 tgatcaatga acctacaaaa cccttcaaat tgtatctgat tcaacccggg tattgtagac
    29221 attcccgcat ttacaccccc aagcattttg actttcccca tttatataga aaatatccca
    29281 ctatttgctc ccattcttca tcgattcata tgattcgatg aagaaataat ggaatttcta
    29341 tttttttttt actgaatcac atgaaatttt acctaattcc gtatatggaa tgtatgaaat
    29401 acctacgaac agaggaataa atagaataat tttatactca aattggaatt tgcaacaaac
    29461 ggatagaatc taaattctaa atggaaagga attgaaaaat tccacctaga cttatggagt
    29521 tttttaaaga atatccgaac aaaaaatgga ttccatttct accattatta tgatattcca
    29581 tattccaatc caattcgatt ggataccaga aaaataaatg aattgagaat ttgatctgtt
    29641 cgatgagata aagacctaat aatcagaaac aatatagaat cccttttttt agcacttaac
    29701 cttttcaccg attcaattat tcaaaaaaga attcaaattc gcaaagaaga gagaaaattt
    29761 tacctatttt tttagtagaa tctgtagaat aggattgagg tgcgtaataa ggcttggatt
    29821 tattaaacat gcgcagatat aactctagtc tagctatagt tatctatata gatgtttctt
    29881 cttttattgc agtcctattc attcggaaca gcacatgtcg tgttaaattt ttattttcta
    29941 ttattcaatc tatttaaaat ctatttaatt aaaaattgta aaaaaaaaaa aaaaatgcaa
    30001 gtacgagaat ttcttgaaaa ttctcttata ggtataggca ttatatacgg ataagatacc
    30061 cgattagata atatctgtgt aacaatttat gttctagggt ttacatatac tgatagttgc
    30121 tgttataatt gaaataggat ttttttcttg aaaaatcaat acggattagt tatgtctcaa
    30181 tttagatttt tttatctcat taggacaaaa cccatttttt tttgaattta aattgaagaa
    30241 tcattcatga atagttaatg gttccgattt gtcctgaatt ttagcttttt tgacttaaaa
    30301 tgcacgttcg ttttttttca atagaaaaaa aggaaggggg gaagggtatc ttttaagaat
    30361 gggattaagg aaaacagaat cgaagataca aacaaataaa aaaaaaaaaa aaacaagttt
    30421 agaaccccct tttttagttt tttgggggta ttctcatcta tttttttgta tcattttggc
    30481 ggcatggccg agcggtaagg cgggggactg caaatccttt ttccccagtt caaatccggg
    30541 tgtcgcctga tcgacaaaat agcttattcc gttttgttga tataaaactt gacaattttt
    30601 ttccagcaga agcaagcggg ggaaagggac tcttgagact tcctttattc taaattctaa
    30661 gcattcgcag gttttattct ttaaaattct ataaatcctt acgtctcgga ttcaagaatt
    30721 caagaaagat tctagtagtg aaaaggaatc ggtaaatctt gatatgatag tccttccact
    30781 actaatgtag tgtctgtcta ctgactgggt cttgaattag attggatagg gatagatata
    30841 gatcggacag ggaatcgaat tccattttta gttggggaag ggtcaaaaaa aactttgtat
    30901 acaggctcct gaaagtatat gagcactccg gcatttattc aatattagtt agattgaata
    30961 gctaattggc tttttttttt ttttattatt atttcttttt ctatttagaa ttctatttat
    31021 ttagaaatag aatatacaaa tctatttaga atataaatat gaatatattc tatttcttat
    31081 ttattaaatt caaataaaaa agaaagaaat tttaaatatg aaattcatat tctaattata
    31141 gatttagaat tctatattat atatattcaa ttcattatat atattaaatt ctatactaaa
    31201 tactaaaata aaaaaatgaa aaattagaat actctaatac taatatataa atcatataaa
    31261 tatagaatta aaaaatatag aattaaatag aaatatatat tctatattaa tataaattaa
    31321 tataaaataa atatattcaa tattaaataa ataatattat attcttccat tttattcaaa
    31381 aaaaaaagaa gattctaatt aaatattaaa tattctaata aattgaaaaa aaaaaaatag
    31441 aaatatttat taatatatta gatattatta gaaatatatt agtagaaata tattagatat
    31501 tattagaaga ttttaaatat ttataaatta atattcttca aaatctttta ataatatttt
    31561 aaattgaatt aaaaagaaaa aaaaaaaaga attctttttg gcaacctcta gtgaaagaat
    31621 ttattcgtct gtcttccgat tgttttacag agacaatcgg gagacggtaa ggattagatt
    31681 aaatggaaat aagagtatgc gaagtgatct atcttgattc tatatatata tcttttttac
    31741 ttaatgaaat cgaggacaac aaaatcaaaa taaaacataa gtcttattat tcctacctgt
    31801 tagtaactaa cattcattcc cttaatactt ccaagggtgt ctccggatat tttgtttgta
    31861 cttaatgttt tctgattata ctagaaatca tataagaact tgttagatgt tataattgga
    31921 tttattggat tctttcgtca atgatgttag gccagaatcc ctttttgact ctgtaccagt
    31981 gattccacta ttatttcttt ttagtgaaca atcaaaaaaa tgaaataatt ccttcatatt
    32041 gatagagata ggagacataa tttacatgga tatagtaagt ctcgcttggg ctgctttaat
    32101 ggtagtcttt acattttccc tttccctcgt agtatgggga agaagtggac tctaaaaata
    32161 ctactaagtg agttgaggga aaaaactaaa ataagaactg tatccattgt tttatagata
    32221 ggttctgaaa tttgattttt ctattaaata attaattcat taattaaata attaaaaaat
    32281 atctgcattt tggaattcta gtgtattcga atggaataat gtattctatg gataatatag
    32341 aaatggaaaa tactctttca attaaacaaa tatttgactt tttcccatgt ttgtattttg
    32401 aaagtcaagg taatacaaat aatcgaaaac ttattccaac caaattcttt attctttcta
    32461 agattttgat gaactggctc ttaccaaagt gatatatgga caatgaggaa ccgcggaacc
    32521 cgtttcttta tttatttttt tatccccttt tttttttttt aaaagagaaa agaaatccgc
    32581 tttttattag ttattaagcg cagatacaca ctttctatag gactatagga aacaaaatag
    32641 acatagtagt tgtctaagga aatactacac ataataaaat aagatattgc cgttgcctta
    32701 ggcgagtcac atattacgtg cttatcgctt gtttttatta tttggttttt gatttatttg
    32761 agtttcgaaa ttggatttat gttttcattt catatcatgg ttcaaacgtt aaaaatcggt
    32821 tgggttttac taaaattttt gaaataggaa aaagtttccc atagaacccc tagatcatct
    32881 gttaactatt taatttaatc aattacttct tcggaatgct aaaaagatta ttttatttat
    32941 ttttttaata tgataccggg attggtcttg aaaataatca gaaatctaga aattagaatc
    33001 ggacgaaaaa aagttgccct ttgattattt cagattgatt ggaaccaata caaatcaaat
    33061 agatgaaaca aaaaaattgg acgctatgtg cattacatat atgcgattga ctatatatga
    33121 atatatgaag atagatattg taaatcgatt catattaaac ctctatcttt atagagtaaa
    33181 actttataca ctacaataat agatagtatg gggtagaaag aaataaaatc tatttctttc
    33241 taccatacta tcagatttca tagaatactg ctgattctag tccgatcatt tctaagggta
    33301 agacgcaaaa tttaaatctt tttttttttc attttttctt ccatcattgc attgataaga
    33361 actaagaagt aaagtttaag tcaaattaat cactttgact taccgttttt acgtaaatta
    33421 taagtaaaaa ggcagtagga actagaatga acagtgcggt agcaataaat gcgagaatat
    33481 ttacttccat aatctcatcg ttagatttct ctttaattcg caataactcg ggatttaatc
    33541 ccatagagat gataaatctt tcgtcggtaa attcaatggc ataaattaca tctcgatgat
    33601 atcgaatcgg atcaatatca tgaataacaa tatctgaact atcaaatcaa ttcatcgtca
    33661 agaattgaat agtataacat aggaagatcc tttatccata ccaaattcaa aaatttcttt
    33721 ctgatccaat caaaacaaaa aaaaaagatt cctttacttc ttttttttaa tattctcatc
    33781 cttcgattag gaataggata aactttgaat cctaaagtgt tctatcaaaa tcaaaggaac
    33841 tccttttttt gtatcgtgca aattccattt gtgtgtgttc gctgtaaaca tattctatag
    33901 tactatatct tattacacag atcgggagta atcgaaaaag ccaggtctag tagtacatac
    33961 agtatccctt tctcttggaa tcctgaatac gacgctacta atccatcaat cagtattagt
    34021 tgaagaaatg gaaattaccc tatttgtttg atgataaatg tgaaaaaaaa aagagagata
    34081 cctgttagga atgagattat gtttattatt ttgactccct ttcacagaag aaatgaattg
    34141 atgtatcttt ttattggatt tctatccatc gggactgacg gggctcgaac ccgcagcttc
    34201 cgccttgaca gggcggtgct ctgaccaatt gaactacaat cccaggaaaa aagtgtacag
    34261 catgcatatt cttacgattt cattcaaacc ttcttctatt tcgattttag attagaattg
    34321 tcttgttcta actggcagag gcgggactaa tatattgata ttcttattta tatggatata
    34381 cactttagcg agatctacac ggattactag taatctgttt gttatttcca aatcgattga
    34441 aaatcaatct ttcaataaat caatgaaaat aagaaaagag tctcttttta tttagacttt
    34501 atacttccag atcttgatat gaatctagat cattagcaag atctgaattt gtggaaaaaa
    34561 atacgtaata aaataaatag tggtagggat gtagcagatt tggattcttg tgtatcaaag
    34621 ttcattgggc atttccggag aacaacaaac ggttacatca tttcatggtg gatcggcgaa
    34681 ttattgggcc gagctggatt tgaaccagcg tagacatatt gccaacgaat ttacagtccg
    34741 tccccattaa ccgctcgggc atcgacccag gaaaaagaaa tttaagtcct tattgataat
    34801 ccacgatcaa cttcctttcg tagtacccta accctacccc caggggaagt cgaatccccg
    34861 ctgcctcctt gaaagagaga tgtcctgaac cactagacga tgggggcata cttgcccaac
    34921 cgtcattata ctatgttcat agtatgaaca gttttttgaa attgtcaata taatggaatg
    34981 atatgactcg atcagaagga tctttctgtc tttcataatt ccatagaatt ttgagattca
    35041 tcattctcat ttttaaattg ttcagtccaa tccccactct ataattctaa aaatagaaaa
    35101 aaaaaaggaa tacgaaagag agataggagc ctttcgggga tgattggttt gccggaaaag
    35161 aaaaggcgag ggggttaaac ttcatttctt tcactttcat tcattgttaa gaaggattcg
    35221 gtgggcatat ttctatctca cactaagccg tgaaattaaa aaacgataat caatctggaa
    35281 atccgggaag agggataggg attaacaagt tattgaaaaa tggtttttcg ataagaattt
    35341 ggttgagaga caaattgaat ccatttatca acgattcgat gaaaaatctt gtatctatgt
    35401 tttgaattgg tggatacatg tatcaatcaa atgaatttcg ttaggatgag gatcaattca
    35461 attagaatcg gttttgaaat aattcattac attgatggtt agaaaatcca atatcaataa
    35521 acccatttta tctatactat actcattagg taaatccaat ctcttattcc ttaatcagtc
    35581 gctatgcgga taaaacgtat ctatgtacat atctatgtac atatattcta atttcatata
    35641 aatctcatag aatcatataa tataacatag aaaacataga ataagtatat gcagtaataa
    35701 atatatgcac tagactcata gtggctagtt ccttattcag gaattgaacc aaacggggcc
    35761 cttttaactc agtggtagag taacgccatg gtaaggcgta agtcatcggt tcaaatccga
    35821 taaggggctt tttttttttt tcttttttca taaaactcca gcggtagtat taatatttga
    35881 agagagaata gagatattgt tgatatttgt aataaaaaaa ctaaggaatc gtataatttc
    35941 attagaaaat ggaattctga attctaatat tctcgttatc attctaatga attcgaatat
    36001 agtaattcta gttagctagt tagaaagtag aacatttttt attatttcat tataatgaat
    36061 gccagatatt cctattttat attattcgaa tcaaaagaaa tcggaaagat tctaaatcaa
    36121 caaaagaaaa agtaagtaga cctaacccat tgaatcagaa ctatatcaac tattctgata
    36181 ttcaaattcg atagaaatca aatttgaaca gtggatcttt ttttatttca ttttttttat
    36241 ttgtttgatt tggactccgc aagaatctgt cgatatttcc gattaaatct tcttgttcct
    36301 agaggttcta taggaaaaat tggctattcc cttcctccac ggagaaaggt ttattccaag
    36361 tcccaacata caaataattc ttcatttttc aatatctttc agaacacaag aaaagatcaa
    36421 tttactcttt attaatctat gaaattcaat acaatattaa tattaatttg gaattattaa
    36481 tattcaaatt cttaatatta atatttaata atagcaaatt cattatattt tttctgacag
    36541 ataaaaaaaa aagtaactag aaaaaatatt cgaagtgtct tttttgcctc gatctgcaaa
    36601 aaaatagact ttggagctct tttttattaa tctaaaagaa aggaaaatat aacaaagaag
    36661 acaatacaaa taaaagaaaa aaaaaaaaag aaagtaataa gtaataaaga atatgataaa
    36721 tatgatactg tagtagttta ctagacaatg tagtagttta ctacacatag aaattagaag
    36781 aatacataaa actatttatt tttatcaatt tcacgaacaa gattcaagaa taagattttt
    36841 tgatgaaagg agaggagtat gtctgggaat caactggtaa caaaaaaagg gatcatttgt
    36901 ttcttgaaca gttctttcaa aaaatgaatc cacctgattt atgagtaata agataattca
    36961 tggcttaggg ggtttttaag aatagaaagg aataaccaaa ttgagttaat ggatttacct
    37021 aggtcaagag accaataaat gattttttta ttcgaaaccc attagaaaag aagggacaat
    37081 taatgagaaa tcaaatcata cagaaatgat aaaataaaga aaagaaggac ttggccctga
    37141 aaatgctatg aggtgctcgg aaatggttga agtagttgaa taggaggatc actatgacta
    37201 tagctcttgg taaatttacc aaagatgaaa atgatttatt tgatattatg gatgactggt
    37261 tacgaaggga ccgtttcgtt tttgtaggtt ggtccggtct actgctcttt ccttgcgcct
    37321 atttcgcctt gggaggttgg tttacaggta caacctttgt aacttcatgg tatactcatg
    37381 gattggcaag ctcctatttg gaaggttgca acttcttaac tgctgcagtc tctactcctg
    37441 ctaatagttt agcacactct ttgttgttac tatggggtcc tgaagcacaa ggagatttta
    37501 cccgttggtg tcaattaggt ggtctgtgga cttttgttgc cctgcacggt gctttcggac
    37561 taataggttt catgttacgt caatttgaac ttgctcgatc cgttcaattg cgtccttata
    37621 atgcaatcgc cttttctggt ccaattgctg tttttgtttc tgtatttctg atttatccac
    37681 tgggtcagtc tggttggttc tttgcgccta gttttggtgt agcagctata tttcgattca
    37741 tcctcttttt ccaaggattt cataattgga cattgaaccc atttcatatg atgggagttg
    37801 ctggtgtatt gggcgctgct ctactatgcg ctattcatgg tgctaccgtg gaaaatactc
    37861 tatttgaaga tggtgatggc gcaaatacat tccgtgcttt taacccaact caagccgaag
    37921 aaacttattc aatggttacc gctaaccgct tttggtccca aatctttggg gttgcttttt
    37981 ccaataaacg ttggttacat ttctttatgt tatttgtacc agtaaccggt ttatggatga
    38041 gtgctcttgg agtagtcggt ctggccctga acctacgtgc ctatgacttc gtttctcaag
    38101 aaatccgcgc ggcggaagat cctgaatttg agactttcta cacaaaaaat attctcttaa
    38161 acgaaggtat tcgtgcttgg atggcggctc aagatcagcc tcatgaaaac cttatattcc
    38221 ctgaggaggt tctaccacgt ggaaacgctc tttaatggaa ctttagcttt aactagtcgt
    38281 gaccaagaaa ctaccggttt cgcttggtgg gccgggaatg cccgacttat caatttatcc
    38341 ggtaaactac tgggggctca tgtagcccat gccggattaa tcgtattctg ggccggagca
    38401 atgaacctat ttgaagtggc tcattttgta ccagagaagc ccatgtatga acaaggctta
    38461 atcttacttc cccatctagc tactctaggt tggggggtag gtcctggtgg ggaagttata
    38521 gacacctttc catactttgt gtctggagtg cttcacttaa tttcctctgc agtattgggc
    38581 tttggcggta tttatcatgc acttctggga cctgagactc ttgaagaatc ttttccattc
    38641 ttcggttatg tatggaaaga tagaaataaa atgactacaa ttttgggtat tcacttaatc
    38701 ttgttaggta taggtgcttt tcttctagta ttcaaggctc tttattttgg gggtgtatat
    38761 gatacctggg ctccaggggg gggagatgta agaaaaatta ccaacttaac ccttagtcca
    38821 agtattatat ttggttattt actaaaatca ccttttggag gagaagggtg gattgttagt
    38881 gtagacgatt tggaagatat aattggagga catgtatggt tgggttccat ttgtatactt
    38941 ggtggaatct ggcatatctt aaccaaacct tttgcatggg ctcgccgtgc acttgtatgg
    39001 tctggagaag cttacttgtc ttatagttta ggtgctttat ccgtttttgg ttttattgct
    39061 tgttgctttg tctggtttaa taatacggct tatcctagtg agttttacgg gcccactgga
    39121 ccagaagctt ctcaagctca agcatttact tttctagtta gagaccaacg tcttggggct
    39181 aacgtaggat ccgctcaagg acctaccggt ttaggtaaat atctaatgcg ttccccgacc
    39241 ggagaagtta tttttggggg agaaactatg cgtttttggg atctacgtgc tccctggtta
    39301 gaacctctaa ggggtcccaa tggtttggac ttgagtagac tgaaaaaaga catacagcct
    39361 tggcaagaac gtcgctccgc ggaatatatg actcatgctc ctttaggttc tttaaattcc
    39421 gtgggtggcg tagctacaga gatcaatgct gtcaattatg tatctcctag aagttggtta
    39481 gctacctctc attttgttct aggattcttc tttttcgtag gtcatttatg gcacgcggga
    39541 agagctcgcg cagctgcagc gggatttgaa aaaggcattg atcgggattt tgaacctgtt
    39601 ctttccatga ctcctcttaa ttgagacatg agatccaatg cttgaaatag gaataatttg
    39661 gatttcacca tagcatagat attgggttga gtggagcagg tcatattcaa aaaagagtat
    39721 tcccttttcc tctcttttca actcatttat atctaatctt tttgttttcg ggctcggcta
    39781 agtggtggta tagccgagcc attccctttt agaaaatcaa ctgagccaac caaaaccaat
    39841 aaaataaaca aatccattcg ccgagcaaaa ggagagagag ggattcgaac cctcgatagt
    39901 tctttgtttc gaactatacc ggttttcaag accggagcta tcaaccactc agccatctct
    39961 ccaaaagatg atttctattt tatcgttatt ccaccgaata gaacatgacc atatgagttg
    40021 atacccttcc tatagatagg aaagatatcc gctatgggtt tatttttcta tctgtattta
    40081 tttttctatc tgtatatata tacatgcagg atccagcatg cccttttgtc aagtaaaaaa
    40141 aaaactaccc ttgatccatg cccgaaaagg ggtggtaata agtcattcat ggtaaaaccc
    40201 tccatgatac atttttttat taaaaatctt ttgtcgataa agggatcaaa cggtttgata
    40261 aggggatcaa atggtatagt tcttttgttg gtaaattgga ggattagaaa catgactatt
    40321 gctttccaat tggctgtttt tgcattaatt gctacttcaa caattttatt aatcggtgta
    40381 cctgttgtat ttgcttctcc tgatggttgg tcgagtaaca aaaatgttgt attttccggt
    40441 acatcattat ggattggatt agtctttcta gtaggtattc ttaattctct tatctcttga
    40501 acctatttgt tctagatcta aaaatgagat gacccctccc ccgaagtttt tcccattgtg
    40561 agacacatta aaaatggaat ataagccccc aaaattcaaa taaagaaaac taaaaaaatt
    40621 atagggaggg gtcaaacttc tggaaaaatc ttatatctta tattgtaaaa ctaaaaaaaa
    40681 ctaaataaaa taataaataa actatacatt tctataagaa atctagaagt ctataagaaa
    40741 tctaataaga aatctataag aatttaataa tgaattttag aatattctat aaatatatta
    40801 aaatatattc taaaattcta taatataata atataatata gaattctaat ttaaatagaa
    40861 tatagaattc taatttagaa tatatatatt tataatttag aatatagaat tctataatat
    40921 tagaatagaa tatagaatag aattaaaaat ggaataatta aaaatggaat aattaaaaat
    40981 gaaatagaat ttattatttt attatttatt atattcttat ttattatata gatatataat
    41041 aaaaatagaa ttagaatata tataatatat atataaatat ataatcttat atacaataca
    41101 atttgattac ttattgatta cttatacaat tgtgattact tatacaattt gattactatt
    41161 ttatagatat agatagatat agaatctaga attcctattt ttttttttat ttcgaattac
    41221 ccctaacaaa gtatcagacc tagctctgca caaatagaat ctatatatta cgtatcaagg
    41281 acgataaaaa tgcggatata gtcgaatggt aaaatttctc tttgccaaag agaagacgcg
    41341 ggttcgattc ccgctatccg ccccgcgccc cctatttatg tatttaatag tctaaagttt
    41401 atgtatttaa tagtattatt taatagtata atagtataag ggattaaata gagttgactc
    41461 tgatagtata gtgtatcccc cctccccctt ctccttgaac cccaaaataa aaaaaaaaaa
    41521 aaataggaat tcttttttcg ttttaattaa tttctagttt taattaattt ctagttaatt
    41581 aaatcaaacc tccttttttt gtcaaaagaa tgttgcggag acgggatttg aacccgtgac
    41641 ctcaagatta tgagccttgc gagctaccaa gctgctctac cccgcgataa agagaagatt
    41701 tgaaaactaa tggacaaaca aggattgaaa gtgcccctcc accatatctg tacaaataga
    41761 ataacccatt tatacagaat ggtaaaggga ccctcctacg atcgatgatc atagaaatca
    41821 atagaaaaat gaagagaatt tttcatcctt accaacttga tcttgttgca ccgggcaaca
    41881 aacatgcatg aaccatttca cgaagtatgt gtccagataa cccaaaatcg cgataattag
    41941 ctctcggtct tccggtcaaa aaacaacgtc gatgaagacg tgtaggtgca ctattacgcg
    42001 gtggtgattg taactttcca tgaatttccc atttatcact taacgacgaa actttgctta
    42061 tttctttttt tgaggatcga cgaatcaaat gatatttttg ttccaatttt tgcctcttct
    42121 tctccctctg aatcaaactt ttctttgcca tatgcacctc ctattactat caacaataca
    42181 agtcggatct tagatgtaga aatataagaa ggcgaccccc cttctctata gaaagaaatg
    42241 agattttcgc ggatacaata aagaattaac caaatttacc tgatgtcgaa gcaatcaaga
    42301 aagctgcata agtaaatata taacctacag aaaagtgagc taatccaacc aatcttgctt
    42361 gcacaatgga aagagccacc ggtttatctc tccatcgaat caaattagcc aaaggtgtgc
    42421 gttcatgagc ccatgctaaa gtttcaatca attcctgcca atatccacgc caggagatta
    42481 agaacataaa tccagtagcc caaacaagat gtccaaataa gaacatccac gcccagactg
    42541 ataaactatt cataccaaaa gggttatatc cattgataag ttgtgaagag tttaaccata
    42601 gataatctct taaccatccc atcaaatagg tagaagattc attaaactgt gaaacgttac
    42661 cctgccataa tgtaatgtgc ttccaatgcc aataaaaagt aacccatcca atggtattta
    42721 acatccagaa aaccgccaaa taaaatgcgt cccaagccga aatatcacaa gtaccacctc
    42781 gtcctggacc atcacaagga aaactataac caaaatcttt tttatccggc attaacttgg
    42841 aaccacgtgc atccaaagca ccttttacta agatcaatgt agttgtatgt aaacctagag
    42901 caatagcatg atgaaccaag aagtctccag gccctattgt taaaaataga gaattactat
    42961 tttgattaat agcatttaac caaccaggca accatatgct tcgccccgca ttaaacgctg
    43021 gactattcgt tgaagataaa agtacatcga acccatatga agttttacca tgagcagatt
    43081 gtatccattg ggcaaatata ggttcgatca agatttgttt ctccggagta ccaaaagcaa
    43141 gcatgacatc attatgtaca taaagtccca aagtatggaa tcccagaaaa agactggccc
    43201 aacttaaatg ggatatgata gcttctttat ggtctaacat tcttgccaat acattatcct
    43261 cattctgttc cggattataa tctctaataa aaaagatagc tccatgagca aaagctcctg
    43321 tcatgatgaa tcctgcgatg tattgatgat gagtatataa cgcagcttga gtagtaaagt
    43381 cttgcgctat gaacgcataa gcaggtaaag agtacatgtg ttgagctacc aaggaagtaa
    43441 taacccctaa agaggctaga gcaaggccta attgaaaatg aattgaatta ttgattgtgt
    43501 cataaagacc cttatgtcca cgccccaatc taccccccgg aggaatatgt gcttctaaaa
    43561 gatcttttat actgtgtcca atcccgaagt tagttctata catgtgaccc gctatcagga
    43621 aaagaattgc aatagctaaa tgatgatgag caatatcagt cagccataaa ctttgcgttt
    43681 gcggatggaa tcccccgaga agtgttagaa tggcagttcc tgctccttgg ggggtaccaa
    43741 ataaatgact actggaatcg gggttttgag cataaagatt ccactgacct gtaaaaagtg
    43801 ggcctaatcc ttgggggtgt ggcaatacac ctaagaaatt attccatcga acgtattctc
    43861 ccctggatcc aggaatagcg acatggacta aatgtcctgt ccaagccaag gaactgactc
    43921 cgaatagtcc tgacaaatga tgattgaggc gggattcggc atttttaaac cacgaaacgc
    43981 tcggtttcca tttcggttgt aggtgtaacc agcccgctat taaagatatg gcagaaagaa
    44041 ataatagaaa aagagctcca gtataaagat ccccattagt acgtaaaccg attgtatacc
    44101 accactgata aacaccggaa taagcgatat tcactgggcc aagagcaccc cctcgagtaa
    44161 aagcttccac agccggttga ccaaaatgag gatcccaaat tgcatgagca ataggtctta
    44221 tatgtaaagg atcctgtacc catgcctcaa aatttccttg ccaagctaca tgaaagagat
    44281 tcccggaagt ccacagaaaa attattgcta attgtccgaa atgagaagca aaaatattct
    44341 gataaagacg ttcctcagta atatcatcat gactctcaaa gtcatgtgcg gtagcaatac
    44401 caaaccaaat acgacgagta gtggggtcct gagctaagcc ttggctaaac cttggaaatc
    44461 ttaatgccat aatgcttttc aaatcctcct agccattatc ctactgcaat aattcttgct
    44521 aagaagaacg cccatgttgt ggcaattcca cccagaaggt aatgagttac tcctacagca
    44581 cgtccctgta caatgctcaa ggctctaggc tgagtagcag gagcaacctt taatttatta
    44641 tgagcccaaa cgatggattc aataagttct tgccaataac cacgcccgct gaatagaaac
    44701 attaaactaa aagcccatac aaaatgggca cctaggaaaa aaagaccata tgcggataat
    44761 gaagaaccat aagactgaat tacctgggat gcctgcgccc ataagaaatc gcggagccac
    44821 ccattaatgg taatggaact ctgcgcaaag tttcctcccg tgatatgagt taccacccct
    44881 tgatcactta tactacccca aacatctgac tgcattttcc aactgaaatg gaatattact
    44941 accgaaatgg aattgtacat ccagaatagc cctaagaaga catgatccca agcggatact
    45001 tggcatgtcc cccctcttcc gggtccatca caagggaaac gaaaaccaag atttgcttta
    45061 tccggtatca atcgtgagct acgagcaaat agaacacctt ttaggagtat caataccgtc
    45121 acatgaatcg taaatgcatg aatatgatgg accaaaaaat ccgcagttcc taatggaata
    45181 ggtaacaaag caactttgcc gcccactgcc actaaatcac caccccccca agtcaaactg
    45241 gtgcttgttg ttgcaccagg ggccgttgca ccgggtgcta aagcgtgggt gttttgtatc
    45301 cattgagcaa agacgggttg taattgtata gcggtatctg aaaacatatc ttgggggcgc
    45361 cctaaagcac tcatggtatc attatgaata tacaaaccaa aactgtgaaa gcctaaaaat
    45421 atacataccc agttgagatg tgatatgatt gcatcgcgat gcctaaggac acgatctaat
    45481 agatcgttgt atcgagtagt tggatcatag tctcttacca taaaaatggc tgcatgcgca
    45541 gcagcaccaa ctatgagaaa tccaccaatc cacatgtgat gtgtgaacaa tgagagttgt
    45601 gtaccatagt cagtagctag atacggataa ggaggcatag aatacatatg gtgagctaca
    45661 acaatggtta aagagcctaa catagctagg ttaatagata attgagcatg ccatgacgtt
    45721 gttaggatct catataggcc tttatggccc tggcctgtaa atggaccttt atgagcctct
    45781 aaaatatctt ttataccatg accaataccc cagttagttc tatacatgtg acccgctatc
    45841 aggaaaagaa ttgcaatagc taaatgatgg tgtgcaatat cggtcagcca tagaccacca
    45901 gttactggat ctaatcctcc acgaaaagta agaaattccg cgtattttga ccaattcaag
    45961 gtgaaaaggg gggttgctcc ctcagcaaaa ctgggataaa gttgagccaa aagatcccga
    46021 ttcaagataa attcatgggg aagtgggatc tctttaggat ctactccagc atttagaaat
    46081 tggttaatcg gtaaagatac atgtacttga tgccccgccc aagaaagaga cccaagtcct
    46141 agtagccctg ctaaatggtg attcaacata gattctacat cttggaacca agccaatttt
    46201 ggagcagctt tgtgataatg aaaccaacca gcaaaaagca ttaaggctgc aaagaccaat
    46261 gcaccaattg cggtacaata gagttgtaat tcactagtta ttccagatgc tcgccaaatc
    46321 tgaaaaaaac cagaggttat ttgtattcct cggaaaccac cgcctacatc accattcaat
    46381 atttcttggc ccactattgg ccaaaccacc tgggcactag gtccaatgtg agtaggatcg
    46441 cttagccatg cttcataatt ggaaaaacga gcaccatgga aatacatgcc actcagccaa
    46501 agaaagatga tggagagttg gccgaaatgg gcactaaata cttttcggga aatctcctcc
    46561 aaatcactag tatggctatc gaaatcatga gcatcagcat gtaggttcca gatccaagta
    46621 gtagtatcgg gtcccttagc tattgttctt gagaaatgac cgggtttagc ccattcctcg
    46681 aaagacgttt ttacaggatc catatctacc aaaattttga cttctggttc cggcgaacga
    46741 ataatcattg agtcctcctc tttccggaca acacatacaa agagacctgc caacataaaa
    46801 cataattagt gaacttatga gagatttttc tattgagttt ctttctcttc tatctcccac
    46861 ccatctattc tattttcttt agttatttac tagaacaatt atgatctgga agtcaatccg
    46921 gggcaagtgt tcggatttat tatgacacag ctgtgaggcg ctcaacggac cttttgaatc
    46981 ttataaaacc ctttctggac tttgaattga agggaaacag tttttttgtg caacctagtg
    47041 tattcatatt tcaattagaa gttcctagat ggagctactt taactttatg tcttacatag
    47101 aagatgaaga tattactatg tactctattt caaatcacgt gaacagccat tagcattact
    47161 agggtacata ccgatattta tatttagtca tttgagagtc tcttttatta gtttttttag
    47221 tttcaatagc aaaaaaatcg agttctctac tgtatccact tatcatttat ccctacgaaa
    47281 taccaaacga aatagaacga tcttagaagg gatataatga aattcgttga ttgtttgttc
    47341 ctagagaaat gatctgtttt atttgacttg actgatgggg acaacaaaaa atgaattaga
    47401 aaattaatta actaataata aaaataacta taactaataa taaaaataat aataaaataa
    47461 taaacagaat aataaacaga gtgctcttat tcaaaacgcc ctgtgatctt caaccaattt
    47521 tgcgcttcaa tataattacc aggggtaagg gctatagctt gtttccaata ctcagcggct
    47581 tgatcaaacc aagcctccgc aatttccgaa tctccctgtc gaatggcctg ttctccgcgg
    47641 tcggaatagg tgagtaaatt accttccctt agaaccgtac ttgagagttt cctgcctcat
    47701 acggctcagc agttaattct tttcgtgccc catttttttt ttattagatc tattctattt
    47761 ttttttttct cgagttaaca aaaaaaaaga ggataattac atgagtttca aacttgaatt
    47821 tggattaata aaaaaaggaa tccgctttat agttttatct tttctcctac cttcagaaga
    47881 ataaagcatc ggcatttaca ctctcattat aattttctga aaggtaacta tctcggtttc
    47941 ctatatcata tactttcata tatgatatat aaatttctat agaatccgtg aaaaagactt
    48001 ttcttcataa aaaagaaaag acttactatc tttgggatct gatactacac cgctgctcaa
    48061 aactttaggg gatcaactct attacataag tggattccta acttttctat catgatataa
    48121 gtaagcagtt cttcttgtat tggcccaaaa cctcgctaat tgatctttac ggtgctttct
    48181 ctatcaatta gatcttttat ccatagaaaa aaagtatcta ggcatatcta tttcttcata
    48241 tttcaacttc tatgaagttt ctttcttttt ctttgctaca gctgataaaa atcgttgttt
    48301 tggacgatat atatgtagaa atcctttttt ttttttctag tatttattag cggatttgct
    48361 ctttcttttc ttttttcttt ctatagtgga gatagtcgca cgtaatgaca gatcacggcc
    48421 atattattaa aagcttgtgg taagaacggg tttcgttcta gtgcccgaaa ataatattcc
    48481 aaagctttcg tatgttctcc gttacttgtg tggataaggc ctatgttata aagtatataa
    48541 cttcgatcat agggatcaat ttccagtcgc atagcttcat aataattctg taaagcttcc
    48601 gcataatttc cttcggattg agccgacatc cgttacggtc gtcattcggt tcaaagaatc
    48661 tccgttccag aaccgtacgt gagattctca tctcatacgg ctcctcctct cctttatgtg
    48721 cataatgata aaaatacata gaataaaaaa agattgcagt attctcatta tgaactgagc
    48781 agggctagtg tttttacaat aaatctctag ccaacctttc tgtaaaagat cttttcttaa
    48841 catcaagtat gttggtactg gataaaaaaa atggtaactc caacaattgc tttgtcctca
    48901 acgccgctta atttcctgga attagccact tcaacagtct tcgatggtta tacgggtatc
    48961 caaaatacga acgagatgga tgtttgttgt cccaaccatt cttcttagtc ccgatcccta
    49021 taaggaaggg gggatatctt ttttaacaaa gttttcgtgt tgttgattcc taaacgtagt
    49081 gcttcttccc ccatgccgcc cattggtact agtggagtag agttgaccta acccataagt
    49141 ataggtataa cctttcgctt aatactataa atccaaaatt gaagcatatg aggctgcatt
    49201 aatcggggat acacgacaga aggaattaat tcttttattt ccacaaactt caccttcagc
    49261 aagcgtaggt ttttttccat tttttctttc tatccgaaga gtgtgtcttt ctcctaacac
    49321 tgagagcaaa aaaaaagaaa aaagaatcaa atcgcaccat ctctgtaata ggcgaatgcc
    49381 tccttttctc ctgaagttgt cggaattatt cgtaataaga tattggctac aattgaaaag
    49441 gtcttatcaa taaaatttcc atttatccga gatctagtca taggtagcaa tccattctag
    49501 aatttaatta tctctcgtga gaaaagaatc ccacaaacaa aggaattgta caatagagta
    49561 cgaaataacg taaaaaggac tcattcaaaa aaattgttta tgaaggtttt ttttttttag
    49621 tttttatatt tttctagtta aatttgattg tatgtggcta tccaaaaaat cgaatatgaa
    49681 tgactcacta ttcactcggt ttctgggaca taatcattat gtaggagaga tggccgagtg
    49741 gttcaaggcg tagcattgga actgctatgt aggctttttg tttaccgagg gttcgaatcc
    49801 ctctctttcc gcacctttac ctaattcatc aatattattg accgcaatgt ttcaaataac
    49861 aaaaggtacc cttattccaa ctttctttga tgtggattct ctattcctaa tttctggaat
    49921 actgcaaata ctggaaagag ggggcaagga atgaaaatct tcctacctga tccatgtcta
    49981 tgatagatta atggtaggga aaattcccga atcaaacacc ttaccccttt tttttttgtt
    50041 ttttgttggt ccccttactt agacgcgaag ggggtaaaaa tctcttgtta ttttagttag
    50101 gtttaagtct gacgagaata atattctaca accagcaatt catttatttt caaaccaacc
    50161 catttactat ctattatttg attgactaat cctttatatt ggaatgggtg aagagtcaaa
    50221 tgttttggca attcctcacg gggggatgaa tcaagataat tttgaatcag agttctagac
    50281 ttttgttcat ccctcgctgt aataatatct tggggtttgc agcgataact tggtatatct
    50341 actatacgac cattaactaa aacatgtcta tggttaacta attggcgagc ttgaggaata
    50401 gtggaagcca tacccaatcg gaaaagtatg ttatccaaac gcatttcgag taattgtagt
    50461 aaaacctgac cggttgaccc tttcgctttt ctggcgatac caacgtattt aagcaattgt
    50521 cgttctgtaa gaccataatg aaaacgcaat ttttgttttt cttctaaacg aatacaatat
    50581 tgagattttt tattatccaa gcgcgcttgg tttctaagtt cgcttccgac tataggcttt
    50641 ttactagtta gtcctggtaa agcccccagc cggcgtattt ttttgaaacg aggccctctg
    50701 taacgcgaca taaagactcc tttttttttt atttcataaa cctaaattca aactaaacta
    50761 aatgggaaat atgataaatc aagcgaaatc tactaattat atcaatatcc gaaccttatt
    50821 gtatatataa aacaaaaaaa aggaggttct tttcttgatt tgttctacag aaatagaact
    50881 cccccaattt gaattcataa ttggaagttc ctacgacata atagatcggt tactcttgaa
    50941 aaaatcaatg ggaaaaattt caatattctt tgatttcaaa aagacattct caattatata
    51001 aaaaatcaaa acaaatagag aaaagccggc tatcggaatc gaaccgatga ccatcgcatt
    51061 acaaatgcga cgctctaacc tctgagctaa gcgggctcac ataacagaaa ttgtgcatgc
    51121 ataggaattt aataaactac tgagatctta gttattaact ctttattctt agctattgat
    51181 aacataattc ctatgaatat agaaaagaat atagaatttc aaataaatat tccatttctt
    51241 tttttttttc tattctagga cataaagaac atataacaat ttgaagagaa ggattaatag
    51301 aatatatttc aatctattta ttaagtatat tatgtttctc aataatcaat tatatgttta
    51361 ttaatgatca atattgttat cttaatatct ttatcttatt aatctcttta tcttaattag
    51421 tataataata ttttaatatt ttcttttttt ttttttagat taaataaaaa agaaatttcc
    51481 atccatttta gttatcttta gttatgttat atagggccta tccgttctaa ggaaaaaaga
    51541 aaaaaaaaaa gaaaaacaaa tgaaagaaag ggaaaagccc aattccgatc ataatgaaac
    51601 attccttcgg aaaggttaaa actaagacga aaaaaaagaa ttgaccgttc gagtattcca
    51661 aattgcatga gaaaaccgct agaaggagag gcatctaaaa aatagatcta tgtgatatat
    51721 atccatggat attgaatatg tggtatatat ccatgtatat tgaatatgtg gtatatatcc
    51781 atggatattg aattgcgaat acagaaatga tagaattatt tgtgattgga ccaaatatgg
    51841 gtatctgaaa tacaaataga aagaaacatc tttttggtat aggaatcggt atctaacaaa
    51901 ttcaacagtt ccggcataat tctcataatt taaatattta aatgaaaaaa aaaaacatcc
    51961 taatgagatt ctaatctcaa agaaaaaagg gggatatggc gaaattggta gacgctacgg
    52021 acttaattgg attgagcctt ggtatggaaa cctaccaagt gagaactttc aaattcagag
    52081 aaaccctgga attaacaatg ggcaatcctg agccaaatcc tgttttccga aaatcaagaa
    52141 gagttcagaa agggagaata aaataaaaaa aaaaaaaagg ataggtgcag agactcaacg
    52201 gaagctgttc taacaaatgg ggttgacgac atttcgtttc cttagtaagg atttcgtttc
    52261 gttagtaaag agatccttcc atcgaaactc cagaaaagaa aggatcaagg atgagcatac
    52321 gtatacgtac tgaaatacta tttcaattga ttagaccaga cagaccaaaa atctatattt
    52381 tttattttaa tatttatatg acaaataaaa gatgtgaatc gattccaagt tgaagaaaga
    52441 atcaaatatt aattgatcaa attaactcca tgatagtctg atagattttt tgaagaactg
    52501 attaatcaga cgagaataaa gatagagtcc cattctacat gtcaataccg acaacaatga
    52561 aatttatagt aagaggaaaa tccgtcgact ttagaaatcg tgagggttca agtccctcta
    52621 tccccaaaag gcccatttaa atctctaatt atttatccta tatcctcttt tttttttttt
    52681 agtggttcca aatttgttat gtttcttatt cattctattc tttcacaaac ggatctgagt
    52741 ggaatttttc tttttcttat cacaacacaa gtgttggaat atgtaatgta atatatatga
    52801 tagacgtaaa attaggtttc tatatgataa atgtacaaat gaacatctta tctttgagca
    52861 aggaatcctc atttgactga ttaacaatac atatcattac tccgactgaa acatacaaag
    52921 tcttattttg gaagatccaa gaaattccag ggcttggatg aaactttgta atttattttc
    52981 gtcttttttt ttttagttga catatactca agtaatctct taaaatgagg atgatgcgtc
    53041 acgaaaggtc gggatagctc agctggtaga gcagaggact gaaaatcctc gtgtcaccag
    53101 ttcaaatctg gttcctggca catgattaat ttgtatgagt atctattcca caaattcatt
    53161 aaactgaata tgggtcaaca tacatatttc ttagtagtct agatcatcat acatatttat
    53221 ccatctaggt gtctggagat atactctttc tagatgagat gaataaagaa tatatgtatg
    53281 ttctatgtat atataaagta tgtaaaaaat gaattcttcc attttttttc tttttttttt
    53341 tttctgcact ccaaaaaaga atgttaatac ttcttcaata atattcgaaa ggttaaatta
    53401 gttggttttg gttgcaaaac ccaaaagtct aggctaggga aatttagggg tagaactagc
    53461 aaaaatgaat ctcagataca ttacaaatag aatccgaccc cttctttcat ttcatttctt
    53521 tgtatttttt ttttatattt tattcatttc ctttaatgtt gatgtgcgcg atacatagtt
    53581 catgatgcag aactttttta gttcatccta ttggctcggc tcatccgaaa taagtatctt
    53641 aacaacttta aaatctcaat gaaaccctac tcgaattttt ttttaatccc tacatttttt
    53701 atttaaccca tccataataa tatgaataag acctcaatta ttctgtctga tttaacttca
    53761 attactttgt ctgatctata aagtacagct attcaaggaa tatctggcgt tgtagaagtg
    53821 gtgcggatta gtttcttatt tttatcattt aaatttaatg agcatcttgt atttcataaa
    53881 aattgggagt gatataatct ttacgcaagg gccatcctat ccaactttcg ggcattaaga
    53941 tacgtttcag acgtggatga ttatcataag agattcctaa catatcataa gattcccttt
    54001 cttgaaaatc cgcacttttc caaacccaga aaatagaggg aattctagga tttttccttg
    54061 agacaaatac ttttatgcat acctcttctg gttgatctat accatattct attctcgtaa
    54121 gatgatacac actggctaac agtcctcctg gtgctacatc ataggcacat tggaaacgga
    54181 gataattgta accatataca tataaaataa cagcaatcga atgccaatcc tcgggcttta
    54241 tttgtaaagt ctctattcct tggtaatcga aacccaagga tctatgaact agcccatgtt
    54301 tgactagcca agcagacaaa cgaccctgca tttttgatct ctcccacatt tttatttgta
    54361 taagttttgt ataagtataa gtatttaata tttacgatta cgatgaaatt tttgaagatt
    54421 gtcttgttct tattttgtac aatgcaattt cttattttgt acaaaaaaag gatcctgcct
    54481 aattcaccat ttcgtgggag gatactgaac ttttgtattt gaaaaatgtt tcagagggta
    54541 tctctgaagt agatggtggt tgatagagta atccttgatc ataattgccg gtatgagtac
    54601 tgcgccccac atgaaacttg tgggtggtag taaaacacct attctcctgt tgagacctaa
    54661 ttcgatcttc gtagatttct cgagaaattt tcttacgaag ttttgttata gcatctataa
    54721 tggcctccgg tttaggtgga cagcccggca aatagacatc caccggaatt agcttatcca
    54781 cgccccgaac agtactataa gaatcggtac tgaacatccc ccctgtaatt gtacaagctc
    54841 ccatagcaat aacatatttt ggttcaggca tttgctcata taatctcact aaagaaggag
    54901 ccatcttcat tgttactgtg cctgctgtta aaattagatc cgcttgtcta ggactagatc
    54961 gtggtaccag tccataacga tcaaagtcga atcgtgatcc tattaaggaa gcaaattcaa
    55021 tgaagcaaca actggtacca tagagaagtg gccataaact ggatagtctt gaccaatttg
    55081 aaagatcatt aaatgtagtt gaaataacag aattttgggt tgttcgatca aataagggaa
    55141 actcaatgga attcataact gtctcaatgt tttttttatt gtctaaatat tcaagaatta
    55201 agaccactct agtgctcctt ttcgccatgc ataaattaaa ccaacaatta ggataagcac
    55261 aaaaatgaaa gcttctataa atacggatac ccccaataca tcgaaactca ttgcccaagg
    55321 ataaagaaaa accgtttcaa catcaaaaac aacaaaaact agagcaaaca tataataacg
    55381 gattctaaac tgtaaccaag catcgcccat tggttctatt cccgattcat aactagaaag
    55441 tttctctggc cctttattaa tcggggctaa aattccagaa attagaaatg ccaaaatagg
    55501 aataagactc gatattatta gaaatgccca aagaatatca tattcgtaaa gcaaaaacat
    55561 agatgtactc ctatgaatgt ggaaaatcta ccagattagt agtagtcgat tcaaattgaa
    55621 ttaattatca agtcagccat aactttttag aattttaagc gaacagctca gtttagtttc
    55681 gtttgtttcc tgtggtacat atctcatttc aagatagaaa tataaccata tatatatatt
    55741 ttgtataacg tacaaagaaa acaaaaaaaa aaaaactctc gcattttcac ctgacttcgg
    55801 attctctcta aagaaaagta attccagatt gaaatccaat ctcttttttt ttttttttta
    55861 ttatttattc tttttttttt ttttaatatt aactagttaa aatctcatta ttttattcat
    55921 tttttctttt agaagtgaat tattttattt cttttttttt tgttaattct caatttcatt
    55981 ttaatattct aataaaatat aagaaaaaat attttaaaat ataagaaaaa agattttctt
    56041 ttcttttcta tttcaatatt gatattgatg atgattattt attaaaatta ataagaaaat
    56101 aataaaatat tgaaatttta taaaatttta taataaataa taataaatat tccattttga
    56161 gattcagaaa ttcaatatta aaatgaaatt gaaatttaga aattagaaat ccatttttga
    56221 attttaaata gtatcaaaaa tttatactaa aaaattgata ctactatata catagtatac
    56281 tacatagata ctaatatact aacataaaga ctaaatagaa tagaataata ttaatatatt
    56341 taatatattc tattaagtga agatattata ttatctatta ttattattag aagtataaga
    56401 aagaatttag actactaata tttagttatt aatatttagt tatttagtat ttaatagtat
    56461 tagtaaaact aaataagtaa ataaaaaaga taaataaaaa agaaaagtaa ataaataaat
    56521 aaaataataa aaataaataa gtaaatagaa acattagtag tattagtagg aatattaggg
    56581 ctatacggac tcgaaccgta gaccttctcg gtaaaacaga ttaaacttat tattatcaaa
    56641 atgatttgaa ttgctttaca gacccaacgt gcatcttttt tgcattgggc ttcttcatta
    56701 accgatagaa agatcagtta atctaccatc ttttttcttg acagaaagag agagataagg
    56761 agatggctcc atgtgctctg attttttttt tattccaatc taagagcact accaaagtgt
    56821 ttcaaagaag ggttatcctg acgtaggtct gcttctggcc tggatcaact taagttaaat
    56881 ggagtctcta ttgaccttct taaattaaag aatcaaatat gaaacttcat acaccttaaa
    56941 gttcataaga taggacgaaa agatcatttt tttgaggtcc ctatactcat tatgcctagc
    57001 attgaataga ctaggtattc accttatcaa tatctcaaaa tctcaaatca atgatgggtt
    57061 ctatttgccg tctaaatgaa atgtacactc gaattgtacc gaaccctttg tcaggctatt
    57121 gttctcttgt tttgttctct aaaagtcatg gagtaagaca tcgatttctc aataagatca
    57181 actcttttga ttatatgatg gactcctctg aaaaaacatt ggcgcgcgtg taaacgaggt
    57241 gctctaccta actgagctat agcccttgtg cttttttttt atacatattt gatcatatta
    57301 tgtagagaat ttcttgtcaa gatgaatatt acatgatcca atctctttta ttggtattgc
    57361 ttataagtaa tattccattt ataatccatc gatatgataa gtcccacttg tttttctttg
    57421 gaataataaa tgacctactt aactcagtgg ttagagtatt gctttcatac ggcgggagtc
    57481 attggttcaa atccaatagt aggtataggt agaacttttt agctaccaga gtcaatagta
    57541 tctaataagt ttttttattc acctttttct tttattgatt ttgtatcttt tctatcttat
    57601 cttactcttc tatttcattt ttattcattt ttggaatttc caattttttc gttgcattag
    57661 aattcgattg cactatttga ttctattcaa tcaacagaaa tccaaatagg ttgtagaaac
    57721 agaagtctgt ttctacaacc tatttggatt tcaaattatt ttattcgtac gcaccaactt
    57781 gttacgaaat catattgata gcctctactc gtgtcctagc tcgtctgaga gctagatttg
    57841 cctcaattgt ttgtctcttg ccttcagctt tactcaagtt agcttctgct atttcaagag
    57901 tttgctgagc ttcttgtgga tcaatgtcac tacccttctc cgcatcattt actaaaacag
    57961 tgatctcatt attgcctatt ctagcaaaac cgcccatcag agccatcgtt acccattggt
    58021 cgttaaggcg tattctcaaa ataccgatat ctacagctgt ggcaataggc gcgtgatttg
    58081 gtaatactcc aatttgtcca ctattagtag ataaaataat ttccttcact tctgaatccc
    58141 aaacaattcg atttggggtc agtacacaaa gatttaaggt catttcttca atttgctctc
    58201 catttctaag ttcgtagcct tcgcagtagc ttcatcgata ttacctacca aataaaaggc
    58261 ctgttcggga agaccatcta attctccaga aagaatcaat ttaaaccctc taattgtttc
    58321 tgctagacca acatatttcc ccggcgaacc ggtaaatact tctgctacga aaaagggctg
    58381 tgataagaaa cgctcaattt ttcgtgctct tgctacggtt aagcgatcct cttcggataa
    58441 ttcgtctaac ccaaggatag ctataatgtc ctgaagttct ttgtaacgtt gtaaagtttg
    58501 tttaactctt tgcgcagttt catagtgttc ttcgccaacg atccgaggtt gtagcatagt
    58561 tgacgttgaa tctaaaggat ctactgctgg atagatacct ttggcagcca atcctcttga
    58621 tagtacggta gtagcatcta aatgggcaaa tgtcgtggca ggagcaggat cggtcaaatc
    58681 gtctgcaggt acataaactg cttgaataga agttatggac ccttctttgg tagaagtaat
    58741 tctttcttgt aaagaaccca tttcggtact aagggtgggt tgataaccca cagcggaagg
    58801 cattcgaccc aataaggcgg atacttcgga tcccgcttgg acgaatcgga agatattgtc
    58861 gataaataga agtacgtctt gttcattgac atctcggaaa tattccgcca tagttagggc
    58921 agttaaacca actctcatac gagctccggg cggttcattc atttgaccgt agactagagc
    58981 cactttggat tctgcaatat tttgttcatt aattactcca gattctttca tttccatgta
    59041 aagatcattt ccctcacgag tacgttcacc tactccccca aatacggata cacccccatg
    59101 agctttggca atgttattga tcaattccat aatgagtact gttttaccca ccccagctcc
    59161 accgaaaagt cctatttttc ctccacggcg ataaggagct aaaagatcta ctactttaat
    59221 tcctgtttca aaaatggata attttgtatc taactgtata aaggcaggcg cggatctatg
    59281 aataggagac gttgtgcgag tatctacagg acctaaatta tcaataggtt ctccaagcac
    59341 gttgaaaatt cgtcctagag ttgctccgcc gactggaaca cttagaggag cttccgtgtc
    59401 aatcacttcc attcctctca ttagaccatc tgtagcactc atagctacag ctctaactcg
    59461 attatttcct aataattgct gtacttcaca agtcacgtta atttgttgac caacagtatc
    59521 ttgaccctta actaccagag cgttgtaaat ataaggcatc ttccctgggg gaaaagctac
    59581 atccagtacc ggaccaatta tttgagcgat acgtcccagg ttcttttttt caatcgcaga
    59641 aacctcagga ccagaagtgg taggatttat tctcataata aaatatatta attttttttt
    59701 ttttgcaaaa aatttggaaa tacaaaataa atgtttgata acagagcaag ttgacaagtt
    59761 gatcggttaa ttcactaaga attcaataag aaatgggagt tagtactgga ttttcttggt
    59821 accatccaac caattcaatt gtttacttat tccatttttc aatttcaatg agtgaatttt
    59881 caagttcaac caactcattt tcaaaatatc aagtggataa aatctttaga aagtctttca
    59941 tttgtctatc agtatagaca ataccttcta tattatctat ggaattcgaa cctgaacttt
    60001 atttatgatt ttttttctat ctcattggcc cttatttcaa catacgattt atacctagca
    60061 tattcttttt tacctatttt cgtgggcaaa ttccgtatat tttcacatct aggatttaca
    60121 catacaacat atatcactgt caagggtgaa tttcttatta tttacatttt tcgattaaaa
    60181 aaagggggga taagctataa gagattatca attaatttga aaaaaaaaaa aacaaggatt
    60241 gggttgcgcc atacatatga aacagtatac aataatgatg tatttgacaa atcaaatacc
    60301 gtggtttaat aacgaaccat tctgattaat tgatatgata atattaggtg ataatcttgt
    60361 gaaagattcc tgtgaaaggt ttcattaact cctaagtcat gtcgagtaga ccttgttttg
    60421 ttgcgagaat tcttaattca taagttttag ggagggattt atgtcaccac aaacagagac
    60481 taaagcaagt gttggattca aagctggtgt taaagattat aaattgactt attatactcc
    60541 tgactatgaa accaaagata gtgatatctt ggcagcattc cgagtaactc ctcaacctgg
    60601 agttccgcct gaagaagcag gtgccgcggt agctgccgaa tcttctactg gtacatggac
    60661 aactgtgtgg accgatgggc ttaccagtct tgatcgttac aaaggacgat gctaccacat
    60721 cgagtccgtt gctggagaag aaaatcaata tattgcttat gtagcttatc ccttagacct
    60781 ttttgaagaa ggttctgtta ctaacatgtt tacttcgatt gtgggtaatg tatttgggtt
    60841 caaggccctg cgcgctctac gtctggaaga tttgcgaatc cccccttcct attctaaaac
    60901 tttccaaggt ccgcctcacg gcatccaagt tgagagagat aaattgaaca agtacggccg
    60961 tcccctattg ggatgtacta ttaaaccaaa attggggtta tccgcgaaga attacggtag
    61021 agcggtttat gaatgtctcc gtggtggact tgattttacc aaagatgatg agaatgttaa
    61081 ttcccaacca tttatgcgtt ggagagaccg tttcttattt tgtgccgaag cactttataa
    61141 agcacaggcc gaaacaggtg aaatcaaagg gcattacttg aatgctactg caggtacatg
    61201 cgaagaaatg atcaaaagag ctgtatttgc ccgagaattg ggcgttccta tcgtaatgca
    61261 tgactactta acagggggat tcactgcaaa tactagcttg gctcattatt gccgagataa
    61321 tggtctactt cttcatatcc atcgtgcaat gcatgcagtt atcgatagac agaagaatca
    61381 tggtatgcac tttcgtgtac tagctaaagc gttacgtttg tctggtggag atcatattca
    61441 cgctggtacc gtagtaggta aacttgaagg ggaaagagaa atcactttag gttttgttga
    61501 tttactacgt gatgattata ttgagaaaga tcgaagccgc ggtatttatt tcactcagga
    61561 ttgggtctct ctaccgggtg ttctgcccgt tgcttcgggg ggtattcacg tttggcatat
    61621 gcccgctctt accgagatct ttggagatga ttccgtacta caattcgggg ggggaacttt
    61681 agggcaccct tggggaaatg cacccggtgc cgtagctaac cgagtagctc tagaagcatg
    61741 tgtacaggct cgtaatgagg gacgtgatct tgctcgtgag ggtaatgaaa ttattcgtga
    61801 ggctagcaaa tggagtcctg aattagctgc tgcttgtgaa gtatggaaag aaatcaaatt
    61861 tgaattccca gcaatggata ctttgtaatc cagtaattac cgttcgttct attaattgaa
    61921 ttgcaattaa actcggccca atcttttact aaaaaaaaag attgagccga atacaataca
    61981 aagatactat tgtatatatt tgtatctatt tttttatttt tagcgtatat attttggatt
    62041 agatttcttt tttattatat atatattatt ttgattttat atatatatat tctatttttt
    62101 atttatttat tttatataga atatatatat atattatttt gattatttat tattaatatt
    62161 tgatttatta ttaatattaa ttattttgtt tatttatatt attattattt tattttgatt
    62221 ttatagataa ctatttatct agatatacga gatccaaaat caaaaataga agacgaaaca
    62281 actttaacgt ttctattgtt aagttggatg cacaattaat cctatggatc tttagggttg
    62341 gtgtattctt ttctattttg taggtttgga tcctgggtcg agctaaatat cacaactctt
    62401 gttacccata ctgtatattg tcctttcctt tcgtttcgtg ttggaataaa aacttattag
    62461 tatttaagta gacgagattt tacgaaaaaa gttcttcaga ttcataggag agaacaacta
    62521 tttcgttttt tgatgtgaat ttgacacaac agggggtaaa ctactaaaaa aataaaaaaa
    62581 aaattgttta tgtttatttg tatttgattt tttatttttt attattcaat ttcaagattt
    62641 tttcaattct atttcaattc tataataata gaattgaaat agaaaagagt tccagcacat
    62701 atagtgacat atcatatata gtgaaacgat actctgggtt ctcaagaaaa agaatcgttt
    62761 ttttttaata tccactcact cgttattatt attagttaat aatcctagtg attggattta
    62821 tatgcttatt gtgataggaa atgaaatatt caaaagatat ctttcatcga ataactattc
    62881 atctagtgta ttttcatgta aatagaggca agaaagctct atggaaaaat ggtggttcaa
    62941 ttcgatgttg tttaataggg agttagaata caggtgtggg ctaagtaaat caatggatag
    63001 ttttggtcct attgaaaata ccagtgtaag tgaagaccca attctaactg atatggataa
    63061 aaacattcag aggtggagtg atagtgacaa ttctagttac agtaatgttg attatttagt
    63121 cggcgttgag aacattcgga atttcatatc tgatgacact tttttagtta gggatagtaa
    63181 tagggacagt tattccatat attttgatat tgaaaatcaa atttttgaga ttgataatga
    63241 tcattctttt ctaagtgaac tagaatgttt tttttatagt tataagaatt tcagctatct
    63301 gaataatgta tctaagagtg acgatcccga ctatgatcat tacatgtatg atactaaata
    63361 tagttggaat aatcacattc ataattgcat tgacagttat cttcgttcta aaatctgtat
    63421 tgatggttac attttaggtg atagtgataa atacaatgac agttacattt ctagttacat
    63481 ttgtggtaaa ggcagaaatc ttagtgaaag ggggaattcc agtcgcacga atgctacgag
    63541 tgatagtgct ttaactaaaa gagaaagttc taatcatcta gaggaaattc aagatttaga
    63601 ggaaactcca gatttagagg aaattcaaga tttagaggaa actccagatt tagaggaaac
    63661 tccagattta gaggaaactc aagagaaaac tccagattta gaggaaactc cagatttaga
    63721 ggaaactcaa gagaaaactc cagattacag acatttgtgg gttcaatgcg aagatgaaga
    63781 ttgttatgga ttaaattata agaaactttt gaaatcaaga atgaatattt gtgaatactg
    63841 tggatatcat ttgaaaatga gcagttcaga taggattgaa cttttgattg atgaaggtac
    63901 ttggaatccg atggatgagg acatggtttc ggtggatccc attgacttta attcagaaga
    63961 ggaatcttat gatgaatctt atgaggatga gaaatcttat gaggatgaga aatcttatga
    64021 ggatgagaaa tcttatgagg atgaggaatc ttatgaggat gaggaatctt ataaagatcg
    64081 tattgattct tatcaaagaa agacaggatt aactgaggct gttcaaacag gcacaggtca
    64141 actaaatggt attcccgtag caattggggt tatggatttt cagtttatag ggggtagtat
    64201 gggatccgta gtaggtgaga aaatcacccg tttgatcgaa tatgctgcca atcaattttt
    64261 acctctgatt ctagtatgtg cttctggagg agcacgtatg caagaaggaa gtttgagctt
    64321 gatgcaaatg gctaaaatat cttctgcttt atatgattat caagtaaata aaaagttatt
    64381 ctatgtctcg atccttacat ctcctactac tggtggggtg acggctagtt ttggtatgtt
    64441 gggggatatc attattgccg aacccaatgc ttacattgca tttgcaggta aaagagtaat
    64501 tgagcaaaca ttgaatataa cagtacctga aggttcacaa gaggctgaat atttattcca
    64561 taagggctta tttgattcaa ttgtaccgcg taaactttta aagggcgttc ttagtgagtt
    64621 atttcagctc catgctttct ttcctttgac tccaaattaa atgaagtaga gctttaaatt
    64681 attcaatttt tttatcattt attattatta gaatcagtat aattagtaat aaaataaata
    64741 tataaaatat aaataaatat aaataataat attaatataa taatataaaa ttaatataat
    64801 aatataaata gaattcaaaa atagaattca ataaaataga attcaatatt caatataata
    64861 attataatat aattatacta ttctaaaatt cattctaaaa tgaatattca atattactat
    64921 ttttttttta ttatatttaa aattagaatt ctaattaatc taattaatat tgaatttata
    64981 ttaataattt aataatttct tatatatact catactcatt tagatatact tagtagattt
    65041 ttatatagaa ttctatataa aaatctacta agtataagta tatatgatat gaattctagt
    65101 gattccaaaa tctctttata acaatataaa aatagaaaaa taacaggtaa aaatcttaat
    65161 agaacaataa caaaaaacta aaaaaataac aggtacaaat attaaatcga ggtacccatt
    65221 ctatgacaac tttcagcaac ttaccctcta tttttgtgcc tttagtaggc ctagtatttc
    65281 cggcaattgc aatggcttct ttatttctcc atgttcaaaa aaacaagatt ttttagatac
    65341 ggacagcagt agggacaaat ctcatctatt ttttttagat ctagaagcaa ttcgatgaat
    65401 tactcctaaa ggtttacata aaaatagtac tagttgatga gagttacttc gcaaacaagg
    65461 aaaagtcaaa taaaattcat ttggttgggt tattttctca attcaaaaaa aaaaaataca
    65521 actggatcta atatgggttg gcgatcagaa cgtatatgga tagaacttat aacggggtct
    65581 cgaaaaacaa gtaatttctg ctgggccatt atcctttttt taggttcatt agggttctta
    65641 ttggttggaa cttcgagtta tcttggtagg aatttgctat ctttatttcc gtctcagcaa
    65701 attctttttt ttccacaagg gatcgtgatg tctttctatg gaatcgctgg tctctttatt
    65761 agctcttatt tgtggtgtac aattttgtgg aatgtaggta gtggttatga tcgattcgat
    65821 agaaaagagg gaatagtgtg tatttttcgt tggggatttc ctggaaaaaa tcgtcgtatc
    65881 tttctccgat tccttatgaa agacattcag tccatcagaa tagaagttaa agagggtatt
    65941 tatactcgtc gtgtccttta tatggaaatc agaggacagg gggtcattcc cttgactcgt
    66001 actgatgaga atttgactcc acgagaaatt gaacaaaaag cggcagaatt ggcctatttc
    66061 ttgcgtgtac caattgaagt attaaaaaaa aaaacgaaat gaatactttc ttaaaaaaaa
    66121 aaaacggaaa aaattcttga attttttttt ttgaaatatt tgatattttt tttattttgg
    66181 tagttgatat aaagggtgtt tttttgtttc gaaatccaac taatattcat tacttgaagt
    66241 gctctttcat gcattcatcg aaaggggcaa ttgcgtcgaa ttttagcaat tgatatcttt
    66301 ggaaacaata ttttttcttc attcaaattg gaagcagact ctttcttttt cttattatat
    66361 ttgtgtattc tttctaaatt caagaactaa ttcccgcatt gcacaaataa aaaaacgtga
    66421 gaatctattt ataggctcta tgacttgtaa tagaacttat gcttgataga aatattctta
    66481 tcatataatg aggtgaagct gacttcatta aagacgaaaa atggcaaaaa agaaagcatt
    66541 cattcccctt ctatatctta catctatagt ctttttgccc tggtggatct ctttctcatt
    66601 taagaaaaat atggaatctt gggttactaa ttggtcaaat actaggcaat ccgaaatttt
    66661 cttgaatgat attcaagaaa agagtattct aaaaaaattc atagaattag aggaactgtt
    66721 actcttggat gaaatgataa aggaataccc ggaaacacgt ctacaaaacc ttcgtatcgg
    66781 aatctacaaa gaaacgatcc aattgatcaa gacgcacaac gaagatctta tgaatacgat
    66841 tttgcacttc tcgacaaata taatctgttt cgttatttta agcggttatt ctattctagg
    66901 taatcaagaa cttattattc ttaactcttg ggttcaagaa ttcctatata acttaagcga
    66961 cacaataaaa gctttttcta ttcttttatt aacagattta tgtataggat tccattcgac
    67021 ccatggttgg gaactaatga ttggttctgt ctataaagat tttggatttg ctcataatga
    67081 tcaaattata tccggtcttg tttccacttt tccagtcatt ctagatacaa ttttgaaata
    67141 ttggattttc cgttatttaa atcgtgtatc tccgtcactt gtagtgattt atcattcaat
    67201 gaatgactga aaaaaggatc cactgatcca attctaaagt ttgttatttt gtacaaaagc
    67261 taaccattca aaaattgact tattcttttt tatttttctt tttctttcta ctcatccagc
    67321 ggattcctcc tatattccag taaaattctt tcagtacata gcagaattat ggatagggaa
    67381 ctgtaccagt gaccaaccta attttattgt agaacttttc aggatcaatg attggaccat
    67441 gcaaactaga aattactgtt cttggataaa ggaagagatt actcgatcaa tttccgtatc
    67501 gctcatgata tatataataa ctcgagcacc catttcaaat gcatatccca tttttgcaca
    67561 gcagggttat gaaaatccgc gagaagcaac tggccgtatt gtatgtgcca attgccattt
    67621 agctaataag cccgtggata tcgaggttcc acaagcggta cttcctgata ctgtatttga
    67681 agcagttgtt cgaattcctt atgatatgca agtgaaacaa gttcttgcta atggtaaaaa
    67741 gggggcttta aatgtggggg ctgttcttat tttaccggag gggtttgaat tggctccccc
    67801 cgatcgtatt tcgcctgaga ttaaagaaaa gataggtaat ctgtcttttc aaagctatcg
    67861 tcccactaaa aaaaatattc ttgtggtagg ccctgttcct ggtcagaaat ataatgaaat
    67921 aacctttcct attctttccc ccgatcccgc tactaagaga gatgttcact tcttaaaata
    67981 tccaatatac gtaggcggga acagggggag ggggcagctt tatcccgacg ggagcaagag
    68041 taataataat gtttataatg ctacagctgc aggtatagta aacaaaatca tacgaaaaga
    68101 aaaggggggc tatgaaataa ctatagtaga tgcatcggat ggccgcgaag tgattgatat
    68161 tatacctcca ggaccagaac ctcttgtttc agagggtgaa tctatcaaac ttgatcaacc
    68221 attaacgagt aatccaaatg tgggtggatt tggtcaaggg gatgcggaaa tagtacttca
    68281 agatccgtta cgtgtccaag gtctcttgtt cttcgtggca tctgttattt tggcacaaat
    68341 ctttttggtt cttaaaaaga aacagtttga gaaggttcaa ttatctgaaa tgaatttcta
    68401 ggtccgcgga tttatcaaca tattaagttc gtaaaaataa cgaaatcttt ttgttgataa
    68461 ttatgtaatt ctgtataatc aaaagattat gaaaagcccc ctgtttgttt ctattctttt
    68521 tctaccatat ttagttctac catatttaga gaattcaccg cattcctagt cagtcatagt
    68581 atgtagattg tgaagaagac tatttgactt tacccatttt ttgtttcttt tttttttcac
    68641 ccccaagaaa ttggagcact ataattatgt cacagttttc ggatttcaat gtcatagaat
    68701 ataaatctat tcaattaata gttttaatag tttttgtttt tctatttgac tgtaagaaaa
    68761 ttcaactcga tactagacag aagataaata aacggagaat attaagcaca gtataaattg
    68821 aaattggaaa aacgggattc taggagggat tatttgtctt cctagaaccc ttcttgtttg
    68881 tgtcgaaata ttctcccaaa tagtctcata taccaaatat tctcatataa taatgcctat
    68941 tgatctcgtt cgtcaaagaa tcctatcccc caccccattc tttgtttaga ttttttccga
    69001 gttttgatta gaacctttat tacataatga catataatat ttttatttat tgcatataac
    69061 atataagcat ataacatata aacatataag aagtagtaga gtagtcgaca aacaaaaaag
    69121 agagggaatt ttattgaaca aataggattt cttcgaaaaa tattatatac tccaatttca
    69181 aataagattc ttttagcata gttagcatag aaagggttcg cttcgcatga tatgtgatcg
    69241 aaaatctata aaatctaaaa taaatagata ttgattatat ataatcaata ttatatataa
    69301 taaatataat atataataag attttataat ataaaaaata taataaaaaa aaaaaaagat
    69361 atatatatat aattcaatat aatattcaat attatattat atataattaa tagaaataga
    69421 aatagattat ataatctaat taataagaat ataattaata tattcctatt acaatttatt
    69481 acaatacaat atatttaata caatatattt aattacaatt tattacaata caatatattt
    69541 aatacaatat atttaacatt tgaattacat tttatatttc tatttatcat tttatatttc
    69601 tatttattat tatttattat tttatttatt ttatttgttc ttgtttgtgc cgcccagaaa
    69661 aaggaaatca agtgattcct tctttgtttt ccttttgttt tctttatttt gactttgctt
    69721 tgaaagtatt gacagatatt atcgaggaag agatgttttg aatcaattaa tgaaattcat
    69781 tttttcaaaa atatcatcag aaaaaaaaga atgaaatgga gttttttaaa acatcggaaa
    69841 aagttttcta ttttgtcatt tatacgaata aaggatctta tgattattaa gaactcaaca
    69901 ggacctcctc tcgtcaaagc aaagaaagag ggggtctcct gttgagttct tacgctttca
    69961 tttcgaaaat tcagttcagc caattactac agggatgaac ccaatccgga atatgaacca
    70021 taaaagaaaa taccaattaa accgatcaca ggaataccag ttacagtacc tattatccaa
    70081 agaggaatcc ttccagtagt atcagccatt tatcccactt tcctccacat ttcatcaagt
    70141 agtcatgcta gagacataaa cagtcataga taattatgaa attatatcct tccgaatggg
    70201 ataagagaat ttctaatata tatttattat tcccttaatt gaagaaataa ttggaaaata
    70261 aaacagcaag tacaaaaatg agtaataacc cccagtagag actggtacga ttcaattcaa
    70321 cattttgttc gtttgggttt gattgtgtca tagctctata attcggatta ggtttatcgt
    70381 tggatgaact gcattgctga tattgacccc aaaaaagaaa cggtgggtac cgctagtccg
    70441 tgaacagcca accatcgtac tgtaaaaatg ggataggttc tatctatggt cattggggcc
    70501 tcctaaaaag atctactaaa ttcatcgagt tgttccaaag gatcaaaacg gccagttatt
    70561 aatggaattc cttgtcggct ctctgtaaaa tactcgttgg gacgagggct tccaaataca
    70621 tcgtaagcta aacccgtgct gacaaataac caacccgcaa tgaataggga gggtatagta
    70681 atgctatgaa taacccagta tcgaatactg gtaataatat cagcaaaaga acgttctcct
    70741 gtgcttccag acatgtcgag ctccacatat tcttgtacag tcaaaggggg atcgattcca
    70801 taaaagatga gatcagtaag tagaaattta ctgaaattcc atctttgtta gatcgtcaat
    70861 attgtaccaa gggtgtcttt agagtatacc gaatcagtat agctatcctt cttctgacac
    70921 agcaacgcaa tttcacaatc aatagcgaga tcaagtacta gataattttt ttcttctttt
    70981 cttgttgctt gtcgcgatgt actcaataga gaattcctcc atttttataa gatgggggtt
    71041 ttctacatta ttagcttcgg actagaaact gaggggcaaa taaaatgtga atctgacgga
    71101 ttttttttct caaaattcat agagtagatt atcatatttc tacaatttaa ttagatgcga
    71161 aatctagaaa tatacttttt gtggttgtag aagatgtttt ttgttggaac cccttctttt
    71221 tttttttttt ttaactgggt tagttgtcca ataaaaagta acaataacaa taatagcagt
    71281 aatagatagt atttaatggc agaaaaataa caaaaaattc catttttaag aagaatttta
    71341 tcaatatttg tggcaagcgc attgttgttc ttgtattaca cccaaaaggc tccttcttgg
    71401 cttaattact taattacaag gatagagctt tattttctat taaaataagg aaagagacaa
    71461 aaatgtagaa ccctagtttc gagtgatttg ataccttttt tcttctcgtt ggagatatta
    71521 tgttatgaga atggaaccta ctacaaaatc caatgaattc aaatcaaagt aaaaaagtaa
    71581 aggaaagggc attagaaggt cactcttctt ttggtctaaa aaaatggatt tgatacaatc
    71641 aaaattaata aataaaaaaa aaaaggatca aaatagatat tttttcgatt tgattctata
    71701 ttaaaaagag agtttttcct ttttgatttg aattgaataa aattacacaa caaagttctt
    71761 attctttctt ataataaaag aattttatta tattagttta ctcaactcaa gagttgtttt
    71821 atcaatctgt tgatttggaa tcacaggatg ggtagatgtc acagataatg aatggatttc
    71881 ttacctatgt cactatattt ttgttcgtct ataatgattg attgatgaat caaaaattag
    71941 caattggatt tttcaagtgg tatttttttt tatcttccta tctttctaat ggaaacttag
    72001 ggaagtgctt tttaaaaata tgtataaaaa gaacatattt catttagcct cttcatgccc
    72061 actataacta gttatttcgg ttttctacta gcagctttaa ctataacctc atctctcttt
    72121 atcggtctga gcaagatacg acttatttga tttgagatta tgaaattaat tgaatgaaca
    72181 attcataaaa atcaatcttt ctgggatatt caatatattc tatagttcct taccgtgtca
    72241 atttccaatt cttggtcatt gagattcatg ggcaatacag attaatattt aaagatatat
    72301 attacctccc cctttctcct ttcaaaaaaa taaaaatgat tgaagttttt ctatttggaa
    72361 tcgtgttagg tctaattcct attactttgg ctggattatt cgtaaccgca tatttacaat
    72421 accgacgtgg tgatcagttg gacctttgat taattcacat ttttttattg acctcctatt
    72481 ttgtttgttt taatcctaat ccacaggagg tcaaattaat actttagact gctgttccat
    72541 tatttcagtg tcattctcga tctaacaaga atggaatcac gctctgtagg atttgaacct
    72601 acgacatcgg gttttggaga cccgcgttct accgaactga actaagagcg ctttattttc
    72661 ataaatcata aaaaattttt atgtgacccc aattcatctt gcatgcatat actatcataa
    72721 tctatatata tagaactctc atcatatata tattgtatag aatatccatc tatttctatt
    72781 gaatatgtat gtctactttt aatcggtctc aattgatccc ttgttactgc tcataagata
    72841 ggtaatagtt agggataggg atgacaggat ttgaacccgt gacattttgt acccaaaaca
    72901 aacgcgctac caagctgcgc tacatccctt tcaattggtt tacagtgtca ttgtaaagaa
    72961 tctttgtctt gttttccata tctttctttt ttcggttgat atatataaat tatcctgcca
    73021 ttttttttta gtttcatatt gtataacata tattataata ataataaaag acttatatac
    73081 atctgaaatc cgcctaacaa aaaaaaaaaa tgaatattta tagagaatgc tcgggcagag
    73141 aagaaacgga cctctttttt ttgttaaaaa aataaagaaa gaatatctaa tgaatcgtta
    73201 tacatttcaa tttgaattaa gaattttgcg tacaaataca agttaattaa ataaccatct
    73261 gatcatatat gtaattatgt attacaaatt ctaatataat aatataattc taataatata
    73321 ataaaaataa agaataagaa ttaagaagaa agaaggagga ttttaaatgc gagatctaaa
    73381 aacatatctc tccgtggcac cagtggtaag tactctatgg tttggtgctt tagcaggtct
    73441 attgatagag atcaatcgtt tattcccgga tgcattgata tttccctttt tttcattcta
    73501 gttattgaca cgggaagggg tgaagaagat tagagataca atcaaatatc tgtgattaat
    73561 ccccccttct ccttcttttt tttttttttt taagttagaa aagagaaaga ataaagttgg
    73621 attcggcctc agtgaaactc ggaattcggt ccagcttcaa ttgaatttaa ttaataagaa
    73681 attcataaat ttagaatcaa ttccatttgt attaatctat taaataatag gttgagaaca
    73741 gaaatagaaa tgggatggct agggcggggc aagaatatca tataggatac ttaaatgaaa
    73801 acaaaaatac tgtactgtga ttctaaatat aattagaaat cattgtatta cttaattatt
    73861 actatactta taattactat acttataact tatattatat tgattattga ttggaacgag
    73921 atccttcata attggatttc gcgttagcaa cttctattat tttatttttt gttccttttt
    73981 gcttcgaatc gtaaaataga agagttaagt gaatcaaaaa cacaaaggag tttcatggcc
    74041 aaaggtaaag atatccgaat aggggttatt ttggaatgta ccagttgtgt gcgaaacagt
    74101 gttaataaga aatcaacggg tatttccaga tatattactc aaaagaatcg acacaatacg
    74161 cctagtcgat tggaattgag aaaattctgt ccctgttgtt gcaaacatac gattcacggg
    74221 gagataaaga aatagagaaa atggatcact tgtgtgtcac ccctcgaagg aagataaaaa
    74281 atgatatatt ttttcatatt gttctaaatt atagaagaga ttgtatatat atataacata
    74341 taattcaata taacatataa atatacatat tataacatat aacatacata ttataacata
    74401 taacatataa atatacatat atttatagat tctattgaat ttattatata tatttatata
    74461 tattgaaata tatttcaaaa caaaaacatt aaaaacttta ttaaaaatga aaaaaaaaat
    74521 aagaaatata agaataaaaa aatagaaaca aagtaaatcc tatttttaat tttcgcgata
    74581 aggaataaac aaactatgga taaatctaag cgactttttc ttaaatccaa gcgatctttt
    74641 cgtagacgtt tgcccccgat ccaatcgggg gatcgaattg attataaaaa catgagttta
    74701 attagtcgat ttattagtga acagggaaaa atattatcta gacgggtgaa tagattgacc
    74761 ttaaaacaac aacgattaat tacgattgct ataaaacaag ctcgtatttt atcttcgtta
    74821 ccttttctta ataatgaaaa acaatttgaa aaaagcaagt cggccactcg aactacaggt
    74881 cttaaaaaaa aaaaaaaaaa ataggattac tcttcaattg aattcaaatt ccaatcaaaa
    74941 atcaaatcaa acgtggattg atgttttgtt cgaaaactac gacaatccaa ttttgattat
    75001 cgtgttgtat gtaagaaaaa agaaaatcgg tgaagaagaa taaatccttt tttattgaac
    75061 gtggttgctc attttgacga ctttatcata tgattctatt ttatcataca aatctctact
    75121 ctaccttccc ggagttcagt ctccggggaa ttttttatga tctcattgga aatcatataa
    75181 agacaattct tatttaatat agctatttgt gaaagtattt tacgattaag aagcaactgc
    75241 ctcttgtaca gattatacat taatctgcta taactatagt ataccaattc tttattctcg
    75301 cgaattactg catttattcg actgatccac aaacgacgaa aatccccttt tttcctatct
    75361 ctatcccgat gagccgaaac aaaagctttt attttctgtt gagtaatagt tcgagtaagt
    75421 tttgaatgag cccctcgaaa acctgatgta aagaaacccg tttttgtcct acgtttccga
    75481 gctatatatc ctcgtttaat tctggtcatt gaataaatca aactttgatg aataactatt
    75541 tgatttcttt tctttcagtt attcttttcc ctttactagt gtattaatac tagtgtatta
    75601 ataataaaaa cggatttttc caatgtataa aataaaagat tccaatggct tttgctacta
    75661 taaccttccc aaccacgatt ttttttattt ctaagcattt aacctcgaaa taataaattg
    75721 tattgatact aggtatcaaa aaagcatatt caattaaata gaaatggata aagaaatagt
    75781 ggattccatc gtttctatgg ttacttctta aacggcgagg tcctctctat acaccggagc
    75841 cccttctctc attttatcaa tgctattgtt aacttgtaca gttttcactc tttggctcta
    75901 cccatgaaat agctagtaaa aagtctttca caacgaaatc taactataca gtaacggtat
    75961 ttaagtatga agtgaagatt agctggggag ctgaccctct tagtccgttc ttgcaagaat
    76021 aagggcataa tctttcggct tttttaattt ttgaaataga attttccctg cttaatggat
    76081 aagcatttgc taccaatggg gaaatctttc tcatctgaaa ttgcaattgg aggtgattgg
    76141 atttgcacca acgtaaacca taaatttgat acacaataac aataaaagga tatctattat
    76201 aagagattct tttttttttt tttaagtaag atagtgagat agtgaatgga atggggtttt
    76261 tccattctat cctaaccgat cacttatacc ggaataattt gtttcctctg ttttgtctta
    76321 gtccatgatc ggaacgagtc gcacatacac cctagtacat gttcctcggc gctgagggca
    76381 tccccgaagg gcgggggatt tcgtgacatt tcggattggc tgtcttgtgt ttctaataag
    76441 ttgtttaata gttggcatgt tgaatcatat atataatgag ctggtttaga tcaatcctaa
    76501 cccgatgatt atgaattact tatattctag attactttta ttctagatta ctttcattct
    76561 atctatatta attctatatt acttatattc ttattctaga ttaatagatt atagattaat
    76621 taattattaa tagaattaat taattattaa tagaatagat taattaatag agatattcta
    76681 attaaatcgg gtaaggggca agaagaaaaa atctcaaatg gtgtatttgc gcggaatccc
    76741 tgataatctt ttattcaagc cctacaagat caacaattcc atgagcttgg gcttcttctg
    76801 ctgacataaa gatatccctt tccaggtctt tgtatataac ccatgaaggt ttgcccgttc
    76861 tttgtacata agtatttacg atagagtcgt atatgcccat tacttcgccc acttccatga
    76921 taaattctcc cgcttttgtc ttatcacgaa gatcagctac gggttgatgc atcattaccc
    76981 tgacgatata acataataaa aggttcctct atctcgtacg ataagacgag agataaagaa
    77041 taaaaaaaaa acaaagattg aacaaccgta caggcatctt ttgcgtattg catacggctc
    77101 tactatggaa ttggttttta ccttccatcg aagaaagaga aaaatggaga aggtctatca
    77161 gacctagatc ggtaaatgat ccaataacca cccttccttt tttttgagta gttaaaaaat
    77221 actatgatgg ttccgttgct ttattatttg gtctgttatt cagcaatccc aaagtttctt
    77281 tttttttttc atattctttc ataacataaa gattgttaaa agctttccgg tgtggtgtaa
    77341 aaacaaaagt ttgtgacgct gaaataggct cctgatagat cagataaaat cggaaatacc
    77401 cattttgtca taccactctt tcgatacata atcgagtggt tttgaaaatt ttttgcatat
    77461 cgaattcgaa gtgccatgct attattgctt aatattcata tggcgaaggc atagtcttct
    77521 ttttttttta tcaaataaaa gactcattgg cgccaagcgt gagggagtgc tgtacgttta
    77581 gtaatttctc ctcctgtgag aataaaagat gccattgaag cggctaatcc tatgcatact
    77641 gtctgtacat ctggttgcac tgcttgcatt atatcataaa tagctattcc ggatattatc
    77701 catccgcccg gagaatttat aaacaaatac aaatctttgg tagaatcctc taaagtgaga
    77761 tataccataa ggccaacaat ttgattcgat atcgtactat caaccttttg gcctaaaaaa
    77821 agtgctcttt gtcgataaag tcggttgatt aggataagat tttatccctt aggagccgta
    77881 catgcacctt ttgatgcata cggttcacaa aaaaatcgcg aaaaagatca atgtgtagat
    77941 ttcaaccctc tttctttttt tctttttcat agcagacttt ttcgaacttc taatgaaagg
    78001 tctttttctt acatttttca agaaagacaa cttttgaccc gtttatctat atttatctat
    78061 attaatctat attaatatta ttctatattc tatattaaat tctatattaa tattattaat
    78121 aattataaaa aaaaaaaaaa aaatactaaa aacttattga actaacttct cattgatgta
    78181 ttgttttcat cgagatcgaa tccaaaccgc gatgtaattt tcttgttttt gattgggctt
    78241 cttcaattca attcttttag gtttctattc tactccgagt aaagatctac ccgatttgga
    78301 tttgcacata tagcacaaat actccaatac cacgtctttt tgctacgact tcttttcttc
    78361 aatttatttc atttcatgtt ttccagcaaa cacaaatata tgatagaagt agtaatcata
    78421 gatatattaa catttggttt tttttttaaa cagagcctgg atgcttcatt ttattggtcc
    78481 aaccaagcca accataaatt attgtaaatt ttaaatatta atctggatat ctcctcaaaa
    78541 aagatctaat tacatacttc acgctccaat tttttgctga ttcaatcaat cttttttggg
    78601 gtgaaagaga gaatatctcg atcgggggag agaacgggga aatcccatat gactcaatat
    78661 atctgacaag tcgcactata ggtcaaccca agatgcttct tcatctccag gacctcgaaa
    78721 gggtactttt ggaacaccaa caggcataaa atgcaaaaag aattgaagca gtatatctcg
    78781 ctttgatgcg gaaacataac aatgggttta ttgtcttact aatgattggt ctttatcata
    78841 ttttatttat agattgaata taaatataga ttgaataaat tcgtaaaaaa aaaaatccta
    78901 aatacaaaag gaagaccgag tgactaaagg aaaattctta cgaataggtt tttttagtta
    78961 tgaacaaata tgtctgcatt cactgataaa aagatataaa cactcatata aaatacggcc
    79021 aaccccccct ccaccattgc gtattcttac ttatcgggta tagaatagat ctgcttcttt
    79081 tgttcctacg aatagaattc tttcgttatt actaaaaaac gagaacaaat attaatcctt
    79141 tacccgagat aatccactaa aaagagaggg tccatagtat agttttttat agtgcaataa
    79201 agttacatag tgtccatttt ttgttgatat aagaggtatt ttcatgggtt tgccttggta
    79261 tcgtgttcat actgtcgtat taaatgatcc cggccgttta ctttctgtcc atataatgca
    79321 tacagctctg gttgctggtt gggccggttc gatggctcta tatgaattag ccgtttttga
    79381 tccctctgac cctgttcttg acccaatgtg gagacaaggt atgtttgtta tacccttcat
    79441 gactcgttta ggaataacca attcatgggg tggttggagt atcacaggag gaactataac
    79501 gaatccaggt atttggagtt acgaaggtgt ggccggggca catattgtgt tttctggctt
    79561 gtgctttttg gcggctatct ggcattgggt atattgggat ctagaaatct tttgtgatga
    79621 acgtacagga aaaccttctt tggatttgcc taaaattttt ggaattcatt tatttctttc
    79681 agggttggct tgttttggtt ttggcgcatt tcatgtaaca ggattgtatg gtcctggaat
    79741 atgggtgtcc gatccttatg gactaaccgg aagggtacaa tccgtaaatc ccgcatgggg
    79801 tgtggaaggt tttgatcctt ttgttccagg gggaatagcc tctcatcata ttgcagcagg
    79861 gacattgggc atattagcgg gccttttcca tcttagtgtc cgtccacccc aacgtctgta
    79921 caaaggattg cgtatgggaa atattgaaac cgtcctttcc agtagtatcg ctgctgtatt
    79981 ttttgcagct tttgttgttg ctggaactat gtggtatggt tcagcaacta cgccgattga
    80041 attatttggt cccactcgtt atcaatggga tcagggatac ttccagcaag aaatatatcg
    80101 aagagttggt gctgggctag ccgaaaatca aagtttatca gaagcttggt ctaaaattcc
    80161 cgaaaaatta gccttttatg attacattgg caataatccg gcaaaaggcg gattgtttag
    80221 agcgggctca atggacaatg gggatggaat agctgttggt tggttaggac accctatctt
    80281 tagagataaa gaggggcgtg aactttttgt acgtcgtatg cctacttttt ttgaaacatt
    80341 tccggttgtt ttggtagacg gagacggaat tgttagagcc gatgttcctt ttcgaagggc
    80401 ggaatcgaaa tatagtgtcg aacaagtagg tgtaactgtt gagttctatg gtggggaact
    80461 caatggagtc agttatagtg atcctgctac tgtgaaaaaa tatgctagac gtgctcaatt
    80521 gggtgaaatt tttgaattag atcgtgctac tttgaaatcg gatggtgttt ttcgtagcag
    80581 tccaagaggt tggtttactt ttggacatgc ttcgtttgct ctgctcttct ttttcggaca
    80641 catttggcat ggtgctagaa ccttgttcag agatgttttt gctggtatcg acccagattt
    80701 ggatgctcaa gtagaatttg gagcattcca aaaacttgga gatccaacta caagaagaca
    80761 agtagtctga tacaacattg ttttgttcct tttggacttt attttctttt tgtgattgga
    80821 atttgccata gggaaccgga taaatcttga tttgaattgc tacctttttg ttctttcttt
    80881 ttctttatcc gagagacgat cccaaataaa caggtatgaa agctataatt gtaaaccacg
    80941 atcaaatcca tggaagcatt ggtttataca ttcctcttag tttctacttt aggaattatt
    81001 tttttcgcta tcttttttag agaaccaccc aaagttccaa ctaaaaagat gaaatgattt
    81061 ttcattatct caattgaagt aatgagccta ccaatattgg taggctcatt acttcaacta
    81121 gtccccatgt tcttcgaatg gatctcttag ttgttgagag ggttgcccaa aagcagtata
    81181 taaggcgtac ccagtaaaac ttacaagtaa accagatata gagatggcaa ctagggttgc
    81241 tgtttccatt attatagaat ttcaagacca aaatggatct aggataagat catttattta
    81301 cagcggaatg gtatacaaag tcaacagatc tcaatgaata aaaaatagga tttatggcta
    81361 cacaaactgt tgagggtagt tctagatctg gtccaagacg aactattgta gggaatttat
    81421 tgaaaccttt gaattcggaa tatggtaaag tagctcctgg ttggggaact actcctttga
    81481 tgggtgttgc aatggcccta tttgcgatat ttctatctat tattttggag atttataatt
    81541 cttccatttt actggacgga atttctatga attagattca caagacccga ctaactaatt
    81601 tttcaataca aagtgaagca cttgggtctt ctatttttag cccattctat tttggtttgg
    81661 tagtttagtt cgatcgtgga atttcttttc ttctgtattt ctggaatatg agtgtgtgac
    81721 ttgttataat tgatcctatt gatagtacag agagtgagtc tgtcatcttg atagagatgg
    81781 ttttttttta ccccgtcgga tatttattct agtatctgga gcacggaata tagcaaatgg
    81841 attctaaagt attagaacta tgattcatac ttaatattta gaccccgcaa ccggacttcc
    81901 attttttttt tcaaggagtt aaagttataa taaatcgaaa gattttgatt ctttcaaacc
    81961 gccgcttatc ctttctttta tcaaaggaca aacgtttatt tggatttttt attatatcta
    82021 ttcattgaat aagtgatgat ccaatagttc ttactcaggg aatttttgga cttagattaa
    82081 aggttttatt gaatcatcgt ggttttagta tgaatctgag gttttttttt aatcgatttt
    82141 atagggtctt aacaagagaa ttcctatcaa taataaagaa gacagtagta aagccacatt
    82201 acacacaaaa taaaacaaat caaagaaaag aaaaaaaaaa agttaaagaa tattcaagag
    82261 gccattaacg atcaaaataa agacgagtga gccgacttga gattttggca ttataaccac
    82321 aaagaagagc tttcggatct ctattttttg tatcttcaga gaagattgga atcatagggt
    82381 taagttaaga agttgcaaac tttctattac acatatccgt tagaaccagt atttgggtat
    82441 ttatgtttga gccgtacgag atgaaattct catatacggt tctcagaggg ggagtcccct
    82501 tggtttacct atctcaataa agtctatgat tggttcgaag aacgtcttga gattcaggcg
    82561 attgcagatg atataactag taaatatgtt cctcctcatg tcaacatatt ttattgttta
    82621 gggggaatta cacttacttg ttttttagtc caagtagcga cggggtttgc tatgactttt
    82681 tactatcgtc cgaccgttac tgaggctttt gcctctgttc aatatataat gactgaagct
    82741 aactttggtt ggttaatccg atcagttcat cgatggtcgg caagtatgat ggtcctaatg
    82801 atgatcctgc acgtatttcg tgtgtatctc accggtggtt ttaaaaaacc tcgcgaattg
    82861 acgtgggtta caggtgtagt tttggctgta ttgaccgcat cctttggtgt aactggttat
    82921 tccttacctt gggaccaaat tggttattgg gcagtcaaaa ttgtaactgg cgtacccgaa
    82981 gctattcctg taataggatc atctttggta gagttattac gcggaagtgc tagtgtgggc
    83041 caatctacct tgactcgttt ttatagttta cacacttttg tattacctct tcttactgcc
    83101 gtatttatgt taatgcactt tccaatgata cgtaagcaag gcatttccgg tcctttatag
    83161 agaatatgga tcatagatat ttggaatcaa tcatttatca ttttggggag gagaacaata
    83221 gtatttcatt gctacaaata tgtcttattt aagattcaaa taataagaca tgtatttgga
    83281 tatttccctt caacttcaca aaattggatt ctattatttt ttttatttga cagacacgaa
    83341 tagttgaagg gaattcttcg aagaaaaaat ggattatggg agtgtgtgac ttgaactatt
    83401 gattgggccg cgcagatata tgactttatc ttatccgcca catttgaatt cacaatgaaa
    83461 tgtgtcttta ttccaaccac cgcgcaagtc ccctacagag gataggctgg ttcgcttgaa
    83521 gagaatcttt tctatgatca gactccatca tgtcctgcat gaacaggctc cgtaagatcc
    83581 agtaaaataa gtgatgtggt ataattcgga ttatgtctta tatttcactt aacttaatag
    83641 tatggaaatg cattcatttc ctctgtattg actcgattta tgatactatc ggagtgaaac
    83701 aagtagatct aaagaagaac aggggctaga ttatattagt aacaagtaaa tcctttgtat
    83761 gtaaagtaaa aaaaaaaaag tctcgagatt ttgggggata aaggccaacc gcaaggtctg
    83821 agatgaccca gaaagcacta tcaactttgt aagcctactt gggtattgag catttactta
    83881 acttataaga acataagtaa gaacataaga acagaatttc ttgcaatgga tagttgtaac
    83941 tccagaaaag ggattctgct aaattttttc gtacgtagaa tcttcatatt catatatgtt
    84001 atgcgtgtat aacatataaa tcttttagat agatacgttt gattcgtgct cgagccggat
    84061 gatgaaaaat tatcatgtcc ggttcttttg gaggatggat ctataagaat tcacctatcc
    84121 caataacaaa aaaacctgac ttgaatgatc ctgtattaag agctaaattg gctaaaggaa
    84181 tgggtcataa ttattacgga gaacccgcat ggcccaacga tcttttatat atttttccag
    84241 tagtaattct tggtactatt gcttgtaacg taggcttagc ggttctagaa ccatcaatga
    84301 ttggggaacc cgcggatcca tttgcaactc ctttggaaat attgcctgaa tggtatttct
    84361 ttccagtatt tcaaatactt cgtacagtac ccaataagtt attgggtgtt cttttaatgg
    84421 ttttggtacc ggcgggatta ttaacagtac cctttttgga gaatgttaat aaattccaaa
    84481 acccatttcg tcgtccagta gcgacaaccg tctttttgat tggtaccgca gtggcccttt
    84541 ggttgggtat tggagcaaca ttacctattg agaaatccct aactttaggt gttttttaaa
    84601 ttgattcaat tgtgaaataa aatatcatga tatgtgtatt gtgtatctag ggagaattca
    84661 ctttgaaacc actaatccct agatacatct attccatttt ggacctattc cgagtatatg
    84721 gatttgtgct aaagattcaa aacccacatt ttcgtctttt tttttttcta aaaaaaagat
    84781 aaaaaaatcc aatggattta cattttatgc aaaatgcttt tctttttcta aaatgtccaa
    84841 tatacgtttt acatcttcta tgcgaagatg ttccattttc ataaggtctt cttgactgtt
    84901 attcaaaagc tccaataatg tatatatatt ggaccttttg agacaattat agatcctggg
    84961 aggcaattct aattggtcaa taaaaatgga tttcaatgct atttcttttt tatttttcct
    85021 tagttttgcc aatccatcat gaaaagtaaa aaggggtaaa gtaactttgt cttgattgtt
    85081 ttctaaattt aagttttttt cgtccgcatg taaaaaagga ataaataaat caatcaaatt
    85141 ccgggaggct tcataaagtg cttctttagg agttaaactt ccatttgtcc atatttcgag
    85201 aaaaagtatc tcttgttttt cattcccatt cacataagaa tgaatactaa aatttgcatt
    85261 tcgaacaggc atgaatacag catctatagg ataacttccg tcttgaaagg tatttagtgt
    85321 ttttatacga tatccgcgat tcctctcgat ttttaatcca atacacaagt tgataggttc
    85381 cgttaggtta gctatatgtt gtgtattgtc aacgatttcc acagaaggtg gtaaaattat
    85441 gtcttgagca gttacatatc caggaccctt gacccaaata gacgcgtccc gagttccata
    85501 gagattactt ctcaatacaa tttttttcaa attcattaaa atttcatgta cagattcttg
    85561 aatacccgct atggtagaat attcatgtgg tattttctca gattttgcac gtgtgataca
    85621 tgttccctct atttctccga gcaaagctct tcgcatcgca atgcctattg tgtcggcttg
    85681 acctttccta agtggagaca gaataaagcg tccataataa agacgcttac tgtctgctct
    85741 tgattcaaca cacttccact gcagtgtccg agtggatgct tttactttct ctcgaaccat
    85801 aataatctat ttggatcaaa tccttgaatt tgaattattt atttctcttg aaatctcttc
    85861 aatgtttatt ttttctttta catacgtctt tttttagggg gcctacatcc attatgtggc
    85921 ataggagtta catcccgtat gaaacttaat agtataccac ttctacgaat agctcttaat
    85981 gccgcatctc ttccgagacc gggacctttt atcctgactt ctgctcgttg cataccttga
    86041 tccgctactg tccgaatagc atttactgct gcggtttgag cggcaaaagg tgtccccctt
    86101 cttgtaccct tgaatccaca agtaccggcg gaggaccaag aaatcacctg accccgtaca
    86161 tctgtaatag tcacaatggt attgttaaaa ctagcttgaa catgaataac tccctttggt
    86221 atttttcgcg cattcttacg tgaaccaata cgtccatttc tacgtgaacc aatttttggt
    86281 ataggttttc ccatatttta ttatctcata aatataagtc agagatatat ggatatatcc
    86341 atttcatgtc aaaagcggat cctttctatt ttttttattt tttttttttt catttttttt
    86401 gtgcatctgg tcaagcccaa gccttttttt tttttatttg ttttttggaa agattatcct
    86461 tgtctttgtt tatgtcttgg gttggaacaa attactataa ttcgtccgcg tctacgaatc
    86521 agtcgacatt tttcacaaat tttacgaacg gaggccctta ttttcatatt tgttattcct
    86581 taactcttaa ctgaattccg aattttttta ttggaagaga atagggtttc atgaaatttg
    86641 gaacttctaa atgtatcccc ataaaaaaaa atgttgaagt tgaaaaacag tataatcatt
    86701 ctaatttttg ttccggagtc tataaccctc tgcttgaatc aaaattattt actttttttt
    86761 tttactttat ctcccggtag tatacgtata aaactatgtc gaatctttcc gtaaacatga
    86821 ccacctataa tccatatttt cattatctat aatcttattt tcattataga aacgaacctg
    86881 gaacatatca ttggcaagtg attcagtaat taaacactca tgattttctt tctattgctg
    86941 ttaaaaaaaa aaaaaacctt tcccgtatta actaatgtat gtggagtgat attagaaacc
    87001 cgctttttct ctctcttttt tctttttcac aaaaatgtat gtaagtttct catagaattc
    87061 ggatatcaga aagattacca tatataacat aagatttctc cgccgattct ttctaatcga
    87121 gcctctcgat ctgtcattat acctcgagaa gtagaaagaa ttacaatccc catccctcct
    87181 aaaattctag gaattcgttg ataattagaa tagattcgta gaccgggtct actgattcgt
    87241 tttaaattca aaatagtttt atatgaccct ttcctatttc ttctatgccg aagagttaaa
    87301 accaaaaaat ctttgttgct ttccctatgt tttctcacgt tttcaataaa accttctcgg
    87361 aaaagtattg taacaatgtt tttggtgatg ttagtagatg gtattcgaac cgtccctttt
    87421 ctattcatgt cagcatttcg tatagcggtt attatgtcag caatggtgtc cttacccatg
    87481 ataaactaaa atgattgttg cccttgactt ttgatataat caacatgctc ttttattaat
    87541 tattaaaatt cattattctt ttatttttat taatatattt taattatttt atttttgatt
    87601 tatattttaa tatttatatt gatatttatt tatattgata tttaatattt atattgatat
    87661 attgattttt ttatttattt atttttaatt tttaaatatc ttttttttat aataattaca
    87721 aaaaaaaaaa ggtatatgcg tgagacaaaa tcaatcgatt aattaatcta tttcattcaa
    87781 atactataaa tatatcatag tctcgtctta taatacttcg ggtgctaatg aaactatttt
    87841 agtgaaattt aactgtctca attctcgagc gatcgcacca aaaattcgag ttccttttgg
    87901 atttccttct tgatcaatga caactgcagc attatcatca tattgtatta tcataccgtt
    87961 gttacgtttg agttctttac aagtacgtac aattacagct ctgatcactt ctgatttttc
    88021 taacggtgta tttggtaccg ctttcttgat tacagcaaca ataacgtcac caatataggc
    88081 atatcgtcga ttactagttc ctatgattcg aatacacatc aattcgcggg ccccgctgtt
    88141 atcggctaca ttcaaatggg tttgaggttg aatcatatca tttttttttt ctctgttctt
    88201 tcagtgcaaa gggcgaagta aaaaaaaaaa aaagaaatat tatgtatcaa aaaaaaaaaa
    88261 aaaaaaaaag aaacctacaa ttgcaattgt tttttttttt atcccaaaga cctctttcct
    88321 ttggttttaa ttatttatta tgccaaaata ctgaatcgag ttcgtatagg cattttggat
    88381 gctgctattg caatagcttt tctggctata ttttctgtga ctccgcccat ttcataaagt
    88441 attctacccg gtttaacgac agctacccaa tattggggag atccttttcc tgaccccata
    88501 cgtgtttctg taggtcttac tgtaaccggc ttgtctggaa atatgcgtac ccagattttt
    88561 ccaccgcggc gggcatttcg tgacattgct cgcctccctg cttctatttg tctagatgtg
    88621 atccaagcgg gttcaagtgc ttgaagagca tatctaccga agcaaatatg attaccccga
    88681 gaggatattc ctttcattct tcctctatgt tgtttacgga atctggtttt tttggggtta
    88741 tagttgatgg ttttttctca attccatctc tactacagaa ccgtacatga gattttcacc
    88801 tcatacggct cctcgcgaat gaaacgatta aaatagaata taaatataca tggatttcat
    88861 gaataatata tcgaatcgtg gtgggacttt ttgagatttc atctaatcta ttggtttatt
    88921 gaaaatttgt atatcttgtt ttgatatata aataaacaag tattctttgt tacaaatatt
    88981 ctttttctat tatagacaat tcttgttatc tagatataaa tagataatta taatgttgtt
    89041 ttcttatgtt atcttatgtt ataaggttct aacgaatcct tattttgttt ttccttttat
    89101 taccatatcg gattggcccc tatttagaaa tccaataaaa tccaaatttt cgcgggcgaa
    89161 tatttactct ttcattatct atttcagatg tagggttagc ccatgactcc tcagaacatg
    89221 attcctcaga ataaatggat tggtttttgg ttccttccgc catcccacct aatgaatcat
    89281 taagatttgt ttttaataag atcttaggca ttcacgggtt ccgtcgttcc catcgcttct
    89341 cgcttaatgg ttaggtctca attgtacaat ggagcctcta attccaattc cattttgttt
    89401 tttctttagt caaccttctc agtttttagt gactcgaggc tcttgatttg tttgttcgat
    89461 caatatagtt atctaattat ggattaatta ctattgatgc tttattacac taccgtttat
    89521 gacatgactc atagacctta catattagaa ttctatatca ttgatattat ttttctctct
    89581 ttctttcacc ctttcagtta tccatatatt cttattgctt cacaactcat aatccgattc
    89641 gtttttcttt tttttttttt tttatgcaat atttcagttg gtataatgat atcgccaata
    89701 tattatatct ttacttatat cttgactggt tctttagatc cagataatgc gaagcgatga
    89761 gttggttatt agttcagttc tatagttatt aattaattaa ttagttatta attaattaat
    89821 taatactact acgagttggt ttattttttt gttgaattct aaccattcta aaaaaaataa
    89881 accaacgcaa cgagtcgcac actaagcata gcaattatat caatatcaaa tgattaatct
    89941 aatttttatt caatcttata aaatttattt aatagaataa gaatagaaga attttaaatt
    90001 ttttgttttt tcgctagata gaacgttaat gataagtcaa agtttattat tcctcgttta
    90061 caaatatcca aattttgatg cctaataccc cataaatagt tcgaactgta taagaacaat
    90121 aatcaatttt tgctcgaatg gtttgtagag gaaccctacc ttctctgatc catttgacac
    90181 gtgcaatttc ttttccatcg atacgtcccg caacttgtac ttgaactcct tttgtacccg
    90241 cctgttcagt taattcaata gcttttttca ttactctgtt aaagggaact ctattcttta
    90301 attgtccggc tataaattct gcaagaatag tagggtgtcc ataagggttc gcaattcttg
    90361 taatagcaat gttgagtttt ccattcatac aattcagttt tttttgcaca ttcatctgta
    90421 attcttcgat tcttcgagat ttaccttcta ttaataactt tggaaatccc atatagatta
    90481 tgacttgaat cagatcgatt cttttttgaa tctttatccg tgcaattccc tcgataccag
    90541 aagaaatttt catattcttt tgtacataat tcttgataca atcccgtatt ttttcatctt
    90601 cttgtagact ctcggaataa ttttttggtt gtgcaaacca aagagaatga tgactttggg
    90661 ttgtaccaag tctgaaaccg agcggattta ttttttgtcc cataattccc cactattata
    90721 tatacataaa atgacatcac acttcgtatc tgtgtacttt tttttcttta tagatccggt
    90781 ttttttgaag cataaagcat aatatggcgt atttgcgtct ttgatactct tctttacttt
    90841 actttcatac tcttcttcaa tttatagata tatcttgcaa taaacaaaaa attcaataaa
    90901 caataaaatt gttatatgac aatttagcgg ataactttgt ctttgagttt gaagttttcc
    90961 tttttttttt tctttttaat taattattat tattttctta ttattattta aatgaataat
    91021 tgataataaa taattaaata aaaaataatt aataaatata taatatatat attaataaat
    91081 taagataaga atattaatat ataaataaat gatattttca ttttaatgaa ttattttatt
    91141 tcttaatcat taaattaacg acgagatctt ttatcatttt ttgcatgtcc ccggaagttt
    91201 atagtaggtg aaaattctcc caatttatgt cctaccatac gatctgttat ataaataggt
    91261 aaatgctctt ttccattatg gatagcaatc gtatgaccaa tcattgtggg tataatggta
    91321 gatgctctgg accaagttac tattatttct ttttcttctt ttgtgttaac tttatttatt
    91381 tttcttaata aatgattcgc tacaaaagga ttttttttta gtgaacgtgt cacagtccat
    91441 tactcctatt tttttttttt aaagacgaag aaacaaattc tattctattt tctctactct
    91501 actatttact acggcgacga agaatcaaat tcttactata ttttttcctt tttctagttc
    91561 ttcttccaag tgcaggataa ccccaaggag ttgcgggttt ttttctacca attggggccc
    91621 tcccttcacc acccccatgg ggatggtcta cagggttcat aactactcct cttactacag
    91681 gacgcttacc tagccaagat ttagatccgg ctctacccaa acttttctgg tttaccccaa
    91741 cattccccac ttgtccgatt gttgctgagc agtttttgga tatcaaacgg acctctccag
    91801 aaggtaattt taatgtggcc gatttcccct cttttgcaat cagtttcgct acagcacctg
    91861 ctgctctagc taattgtcca ccctttccga gtgtgatctc tatgttatgt atggccgtgc
    91921 ctaagggcat atcggttgaa gtagattctt ctttttgatc aatcaaaacc ccttcccaaa
    91981 ctgtacaagc ttcttccaaa gcatacggct ttctggatgt agatgatgat atctatacag
    92041 atggatctta tatatatcat acaatgaagt accgcatgag tggatatata ggaatccaaa
    92101 tctgccgaat cactcatgtt atgatcttct acatcctagg tcttcccgtt ccttcatctg
    92161 gcttatgttc ttcatgtagc attcagaccg aatgactcta tgagattacg tcgatacttc
    92221 cacatattac gggtaacgta ggagacatct ctatttttcc cccggggaat ccttagaatt
    92281 accactgctt agctttcaat tcgcctttga ccatcaaatg aaatgtgaat aaccctcttt
    92341 gaaacaaggg gcgcttctgg ttctgtcggt gcttgaaaca atttgatctt ctccatatta
    92401 ttatatctct agagtcaata atcttatatg aggaactact gaactcaatc acttgctgcc
    92461 gttactcttc agttttctgt tgaggtctat cctgtagagg tactcaaatt ggatcagtga
    92521 tcgatttcta ggtttcgccg taaacctaat tggttacttc caatcacgta aatcaatagt
    92581 tcaaaccgca ctcaaaggta gggcatttcc catttttata ggaacttctg taccagaaac
    92641 aatggtatct ccaattatag cccctctggg atgtaaaata tatcttttct caccatcccc
    92701 atagtgtatg agacaaatgt atgcatttcg attagggtcg tattctatgg ttacgattct
    92761 accatatatg tctttttcat tccgtcgaaa atcgatttta cggtatagac gcttatgacc
    92821 tccccctcta tgccctgcgg taatgattcc tctggcatta cgacctttac cacaacgatg
    92881 ctgtccatag atcaaattat ttcgtggatt ggatttcact tgactgtcta cggctccatt
    92941 gcgtgtgctc ggggtagaag ttttgtataa atgtatcgcc atgctattaa gtattttgat
    93001 ttaagttctt ttctttctaa gaggtggaat agaataaccc ggttgaagcg taatgatcat
    93061 acgtctgtaa tgcattgtat gtcccataat aggccccatt cttctaccct ttaccgggag
    93121 tcgatgacta ttcatagcta ttaccttgac accaaagaag agttcgaccc aatgctttat
    93181 ttctgtccta gttgatcctg attcgacatt agaagtatat tgatttttcc ccaataaccg
    93241 aatacttttg tctgtaaata ctgcatattt gattccatcc ataaatctat tttcttccct
    93301 atcagttcta gtctcaataa gaatgctagt tcttactctt catatgttat gatatgaata
    93361 tactacaccg attagtttag acttattgga gggtcccatt ggcgtgcatc cagtaggaat
    93421 tgaacctacg aattcgccaa ttatgagttg ggcgctttaa ccattcagcc atggatgctt
    93481 agcggggatc ctcgtacatg gtgaataacc aaattccaat tgaaatgaaa tcttttggat
    93541 aaatcaatgc aatttaggag gactctatga gaggacatca attaaaattc tggattttcg
    93601 aattgagaga gatattgaga gagatcaaga attctcacta tttcttagat tcatggaccc
    93661 aattcaattt agtgggatct ttcattcaca tttttttcca tcaagagcgt tttataaaac
    93721 tcttggactc ccgaatttgg agtatcctac tttcacgcaa ttcacagggt tcaacaagca
    93781 atcgatattt cacgatcaag ggtgtagtac tctttgtagt agcggtcctt atatatcata
    93841 ttaacaatcg aaagatggtc gaaagaaaaa atctctattt gacagggctt cttcctatac
    93901 ctatgaattc cattggaccc agaaatgata cattggaaga atcttttgag tcttccaata
    93961 tcaataggtt gattgtttcg ctcctgtatc ttccaaaagg aaaaaagatc tctgagagct
    94021 ctttcctgga tccgaaagag agtacttggg ttctcccaat aactaaaaag tgtatcatgc
    94081 ctgaatctaa ctggggttcg cggtggtgga ggaactggat cggaaaaaag agggattcta
    94141 gttgtaagat atctaatgaa accgtcgctg gaattgagat ctcattcaaa gagaaagata
    94201 tcaaatatct ggagtttcct tttgtatatt atatggatga tccgatccgc aaggaccatg
    94261 attgggaatt gtttgatcgt ctttctccga ggaagaggcg aaacataatc aacttgaatt
    94321 cgggacagct attcgaaatc ttagtgaaag actggattta ttatctcatg tttgcttttc
    94381 gtgaaaaaat accaattgaa gtggagggtt tcttcaaaca acaaggagct gggtcaacta
    94441 ttcaatcaaa tgatattgag catgtttccc atctcttctt gagaaacaag cgggcttttt
    94501 ctttgcaaaa ttgtgctcaa tttcatatgt ggcaattccg ccaagatctc ttcgttagtt
    94561 gggggaagaa tccgcacgaa tcggattttt tgaggaacat ctcgagagag aattggattt
    94621 ggttagacaa tgtgtggttg gtaaacaagg atcggttttt tagcaaggta cggaatgtat
    94681 cgtcaaatat tcaatatgat tccacaagat ctagtttcat tcaagtaacg gattctagcc
    94741 aattgaaagg atcttctgat caatccagag atcatttcga ttccattagt aatgaggatt
    94801 cggaatatca cacattgatc aatcaaagag agattcaaca actaaaagaa agatcgattc
    94861 tttgttggga tccttccttt cttcaaaggg aacgaacaga gatagaatca gagcgattcc
    94921 ctaaatgcct ttctggatat tcctcaatgt cccggctatt cacggaacgt gagaagcaga
    94981 tgaataatca tccgcttccg gaagaaatcg aagaatctct tgggaatcct acaagatcca
    95041 ttcgttcttt tttctctgaa agatggtcag aacttcatct gggttcgaat cctactgaga
    95101 ggtccactag agatcagaaa ttgttgaaga aagaacaaga tgtttctttt gttctttcca
    95161 ggcgatcgga aaataaagaa atagttaata tattcaagat gattatgtat ttacaaaata
    95221 ccgtctcaat tcatcctatt tcatcagatc cgggatgtga tatggttccg aaggatgaac
    95281 tggacagttc caataagatt tcattcttga acaaaaatcc attttttgat ttttttcatc
    95341 tattccatga ccggaacagg gggggataca cgttacacca cgattttgaa tcagaagaga
    95401 gatttcaaga aatggcagat ctattcactc tatcaataac cgagccggat ctggtgtatc
    95461 ataagggatt tgccttttct attgattcct ccggattgga tcaaaaacaa ttcttgaatg
    95521 aggtattcaa ctccagggat gaatcgaaaa agaaatcttt attggttcta cctcctattt
    95581 tttatgaaga gaatgaatct ttttatcgaa ggatcagaaa aagatgggtc cggacctctt
    95641 gcgggaatga tttggaagat ccaaaaccaa aaatagtggt atttgctagc aacaacataa
    95701 tggaggcagt caatcaatat agattgatcc gaaatctgat tcaaatccaa tatagcacct
    95761 atgggtacat aagaaatgta ttgaatcgat tcattaaaaa gaatcgatcc gatcgcaact
    95821 tcgaatatgg aattcaaagg tatcaaatag gaaatgatac tctgaatcat agaactataa
    95881 tgaaatacac gatcaaccaa catttatcaa attggaaaaa gagtcagaag aaatggttcg
    95941 atcctcttat tttgatttct cgaaccgaga gatccatgaa tcgggatcct aatgcatata
    96001 gatacaaatg gtccaatggg agcaagaatt tccaggagca tttggaacat ttcatttctg
    96061 agcagaatag ccgttttcaa gtagtgttcg atcgattacg tattaatcaa tattcgattg
    96121 attggtctga ggttatcgac aaaaaatatt tctctaagtc actttgtttc tttttgtcca
    96181 agtttcttct ctctttgtct aactcacttc cttttttctt tgtgagtttc gggagtatcc
    96241 ccattcatag gtccgagatc cacatccatg aattgaaagg tccgaatgat caactctgca
    96301 atcagttgtt agaatcaata ggtcttcaaa tcgttcattt gaaaaaatgg aaacccttct
    96361 tattggatga ccatgatact tcccaaaaat cgaaattctt gatcaatgga ggaacaatat
    96421 caccattttt gttcaataag ataccaaagt ggatgattga ctcattccat actagaaaga
    96481 atcgcaggaa atcttttgat aacacggatt cctatttctc aatgatatcc cgcgatcaag
    96541 acaattggct gaatcccgcg aaaccatttc atagaagttc attgatatcc tctttttcta
    96601 aagcaaatcg acttcgattc ttgaataatc gacatcactt ctgcttctat tgtaacaaaa
    96661 gattcccttt ttatgtggaa aaggcctgta tcaataatta tgattttacg tatggacaat
    96721 tcctcaatat cttgttcatt cgcaacaaaa tattttcttt gtgcggcggt aaaaaaaaac
    96781 atgctttttt ggagagagat actatttcac caatcgagtc acaggtatct aacatattca
    96841 tacctaacga ttttccgcaa agtggtgacg aaaggtataa cttgtacaaa tctttccatt
    96901 ttccaattcg atccgatcca ttcgttcgta gagctattta ctcgatcgca gacatttctg
    96961 gaacacctct aacagaggga caaatagtca attttgaaag aacttattgt caacctcttt
    97021 cagatatgaa tctatctgat tcagaaggga agaacttgca tcagtatctc aatttcaatt
    97081 caaacatggg tttgattcac actccatgtt ctgagaaata tttaccatcc gaaaagagga
    97141 aaaaacggag tcttcgtcta aaaaaatggc ttgagaaagg gcagatgtat agaacctttc
    97201 aacgagatag tgctttttca actctctcaa aatggaatct attccaaaca tatataccat
    97261 ggttccttac ttcgacaggg tacaaatatc taaatttttt atttttagat ctattgccga
    97321 tacaaaaatt tgtatccatt tttcatgata ttatgcatag atcagatata tcatggcgaa
    97381 ttcttcagaa aaaattgtat cttccacaat ggaatctgat aagtgagatt tcgagtaagt
    97441 gtttacataa tcttcttctg tccgaagaaa ttattcatcg aaataatgag tcaccattga
    97501 tatcgacaca tctgagatcg ctaaatgttc gggagttcct ctattcaatc cttttccttc
    97561 ttcttgttgc tggatatctc gttcgtacac atcttctctt tgtttctcga gcctatagtg
    97621 agttacagac agagttcgaa aaggtcaaat ctttgatgat tccatcatac atgattgagt
    97681 tgcgagaact tctggatagg tatcctacat ctgaactgaa ttctttctgg ttaaagaatc
    97741 tctttctagt tgctctgaaa caattaggag attctctaga aaaaatacgg ggttctgttt
    97801 ctggcggcaa catgctatgg ggtggtggtc ccgcttatgg ggtcaaatca atacgttcta
    97861 agaagaaata ttggaatctc atcgatctca taagtatcat accaaatccc atcaatcaaa
    97921 tcgctttttc gagagatacg agacatctaa gtcatacaag taaagcgatc tattccttga
    97981 taagaaaaag aaaaaacgtg aatggtgatt ggattgatga taaaatagaa tcttgggtct
    98041 cgaacagtga ttcgattgat gataaagaaa gagaattctt ggttcagttc tctaccttaa
    98101 cgacagaaaa aaggattgat caaattctat tgagtctgac tcatagtgat catttatcaa
    98161 agaatgactc tggttatcaa atgattgaac aaccgggagc aatttactta cgatacttag
    98221 ttgacattca taaaaagtat ctaatgaatt atgagttcaa tacatcctgt ttagcagaaa
    98281 gacggatatt ccttgctcat tatcagacaa tcacttattc acaaaccccg tgtggggcta
    98341 atagttttca tttcccatct catggaaaac ccttttcgct ccgcgtagcc ctatcccccc
    98401 ctaggggtat tttagtgata ggttctatag gaactggacg atcctatttg gtcaaatacc
    98461 tagcgacaaa ctcctatctt cctttcatta cagtatttct gaacaagttc ctggataaca
    98521 agcctaagga ttctcttatt gatgatagtg acgatgacga tattgatgat agtgacgata
    98581 tcgaccgtga ccttgatacg gagctggagc ttctaactat gatgaatgcg ctaactatgg
    98641 atatgatgga tatgattccg gaaaaagacc gattttctat ctatatcacc cttcaattcg
    98701 aattagcaaa agcaatgtct ccttgcataa tatggattcc aaacattcat gatctggatg
    98761 tgaatgagtc gaattactta tccctcggtc tattagtgaa ctatctctcc agggattgtg
    98821 aaagatgttc cactagagat attcttgtta ttgcttcgac tcatattccc caaaaagtgg
    98881 atcccgctct aatagctccg aataaattaa gtacatgcat taagatacga aggcttctta
    98941 ttccacaaca acgaaaacac tttttcactc tttcatatac taggggattt cacttggaaa
    99001 agaaaatgtt ccatactaat ggattcgggt ccataactat gggttccaat gtacgagatc
    99061 ttgtagcact taccaatgag gccctatcga ttagtattat acaaaagaaa tcaattatag
    99121 acactaatct aattagatcc gctcttcata gacaaacttg ggatttgcga tcccaggtaa
    99181 gatcggttca ggatcatggg atcattttct atcagatagg aagggctgtt tcacaaaatg
    99241 tacttctaag taattgctcc atagatccta tatctatcta tataaagaag aaatcatgta
    99301 acgaggggga ttcttatttg tacaaatggt acttcgaact tggaacgagc atgaagagat
    99361 taacgatact tctttatctt ttgagttgtt ctgccggatc ggtcgctcaa gacctttggt
    99421 ctccacccgg acctgatgaa aaaaatggga tcacttctta tggactcgtt gagaatgatt
    99481 ctgatctagt tcatggccta ttagaagtag aaggcgctct ggtgggatcc tcacggacag
    99541 aaaaagattg cagtcagttt gataatgatc gagtgacatt gcttcttcgg cccgaaccaa
    99601 ggaatccctt aaatatgatt caaaatggat cttgttctat ccttgatcag agatttagat
    99661 ttctctacga aaaatatgaa tcggagtttg aagaagggga aggagtcctc gacccgcaac
    99721 agatagagga ggatttattc aatcacatag tttgggctcc tagaatatgg cgcccttggg
    99781 gccttctatt tgattgtatc gaaaggccca atgaattggg atttccctat tgggccaggt
    99841 catttcgggg caagcggatc atttatgatg aagaggatga gcttcaagag aatgatcaag
    99901 agaatgatca agagaatgat tcggagttct tacagagtgg aaccatgcag taccagacac
    99961 gagatagatc ttccaaagaa caaggccttt ttcgaataag ccaattcatt tgggaccctg
   100021 cggatccact ctttttccta ttcaaagatc agtcttttgt ctctgtgttt tcccatcgag
   100081 aattctttgc agatgaagag atgtcaaggg agcttcttac tccccaaaca gatccttcta
   100141 catctatgtc taaacgctgg tttatcaaga atacgcaaga aaagcatttc gaattgttga
   100201 ttcatcgcca gagatggctt agaaccaata gttcattatc taatggattc ttccgttcta
   100261 atactctatc cgagagttat cagtatttat caaatctgtt cctatctaac ggaacgctat
   100321 tggatcaaat gacaaagaca ttgttgagaa aaagatggct tttcccggat gaaatgaaaa
   100381 tagaattcat gtaacaaaag aagagtttcc cattccttag ccggaaagat atgtggccat
   100441 gaaataggga ttaagtgaaa cagaattgac tgggtggtag agtcgtggaa acaccagttt
   100501 cttccatatt ttggacctta gctccatgga acaatatgct actgcggaaa catggaagaa
   100561 ttgaaatctt agatcaaaac attatgtatg gatggtatga actgcctaaa caagaattct
   100621 tgaagagcga acaaccagag ctattactca ctacatcaaa aaatttccat taatgaaaga
   100681 tgaaaatcca ttggaaaatc aaaaatacgt atgccggatg aaatggttgt tgctatctgc
   100741 tccaataacg aatcattggt ttaactgaat aactaaataa aatagataga cctttctttc
   100801 tcttcgtctc aggtcgatgg atcttctcaa ttgaaagatc ccctatatgg ataatacaca
   100861 ttccagttga ccgagcctaa ttctaattgt tttgttctga agcaaagata tccacggggc
   100921 ggtttgtcct attccgatat tcacgaccaa gaagtactga attctctttc ctttcggata
   100981 ggccctgaaa ggaaggggaa ggaaggctgg aatgccaaca ggcgtctatt attgaattca
   101041 cccgacccga gagtagagta cccattttgg gaacgtccgg tgccaaagtc attgaatggg
   101101 taagtcgcca atccctaaaa cggactatgt aatgtacttt atccgctggg ttacgggtgg
   101161 gcattttacc agaggtttct attgtatcaa tctacccctg tgtgattcct gttgaagcat
   101221 ataggggggt gagtgcaggg cggacgattt caaaacggac tccccattca ttagatagag
   101281 aagatcacca agatttcgtg atccgctgcc gaacttattc caattcaata agagatctca
   101341 atattatgcc ttgaagagga ctcgaacctc cacgctcttt agcacgagat tttgagtctc
   101401 gcgtgtctac catttcacca ccaaggcatc ttgaaagtga atcgtattcc atgaatatga
   101461 tatctatcta gtgtgatgta tggaatatat gacaaaggtg gagtgttaga gtatttttat
   101521 tgatcggtca tgtcatatag gcccgagtcg gacatccaat tggttcgatt tgaattatct
   101581 ggaggatacc ttatatatat tctatcaaaa agatggacaa tcaaacctat ttctcgattc
   101641 aatagaagcc caaagaggtg aatagggtcc caaataacga gagatatgta aaaagcaggt
   101701 ccgattacgc ctattcctaa tcctaaatgg aatggaatgg aacgacgcag ggatctatat
   101761 gtaaacatag tatctattta gatacactcg aatgacccct tctcataatg agaatgtata
   101821 aaaccctatt ccggtctggt ccggtatgga atgaacttat aatcatggaa tcgactcgat
   101881 catcagattc tagattataa gttcataacc ctagcccatt cccattttgg gcggaacaga
   101941 tctactaatt ctttgattcc agttagtaag agaagaggga tcttgaacta agaaatagat
   102001 tctagaagct aaaaaagggt atcctgagca atttcaataa tcgggttcat tgatattcct
   102061 ggtatagtag atgctatcac acatacaatc atactcaatt cgatggaatt gtttgatctt
   102121 aaaggggacc ctctataatt tcgcacgtga ggagttattt cttggtttcg tccagtcatt
   102181 aataacttga ttatttttag ataatagtag atagaaacaa cgctcgtaag gagtcctatt
   102241 gaaaccaaga aatataggcc tgcctgccat ccacaccaga ataaatgaag ttttccgaaa
   102301 aaacctgcta gtggaggaag accccctaag gataagagac atagggctaa agagagagcc
   102361 aaaaaaggat ctttcgtgta taatcctgca taatctcgaa tgttatcagt tccggtacgt
   102421 agaccaaatg atacaatgca agcaaaagtt cctagattca tggagatata gaacagcata
   102481 taagttatca tgcttgcata tccaccattt gagtctccaa caattattcc aataattaca
   102541 tatccgattt gacctatgga cgaatacgca agcatacgtt tcatgcttgt ttgggtaata
   102601 gcaatgagat tccccaatat catgctaaga atagctagga tttccagaag aagatgccat
   102661 tcgtttgatg agaaataaaa aggaatatcg aaaattcgag tggctgaagc tgaagcagct
   102721 actttcgaag taacagaaag aaaagcaacg actggagtgg gagagtcaga gtcgaaaaga
   102781 ggattcctca cttctttctc tcattcaaaa ccgtgcatga gactttcatc tcgcacggct
   102841 cctaagtgat aaaagaaaga agatgagttc ttctttcttt tttgattacc ttcctcgcgt
   102901 atgtataaga ccgaatccat tcgatttttc attttaaaaa ggattactaa tccttaactt
   102961 ttcgaggaat ccttcatcag tggttgtgaa tgaccgattt ttctcaatct ttatgacttg
   103021 ctcctacgga accgaggtcg aaaagattga taaatagaac catctgattt gattcgttct
   103081 caatagccac gagatgatca tcttagggtg atccttttgt cgacggatgc tcctattaca
   103141 ctcgtagtct ctgaaggatg agaaccaact atgtagcatc tacatcgaga attcaagtat
   103201 tgtatacgtc attagtccga tcctttgtag gaactacccg taataacgaa cttgcaaaat
   103261 gaatctgttt atcataaagg gattcgttgt tcctgactct gcttcacctt aattgttatt
   103321 tgaacaagta aagttatgtc ttggtccgag tgggaatagc atttctcttc tgcatgtcca
   103381 tggagttttg aaaaatccaa acatctcaga aatagataga gaggtaggaa tttatcgaac
   103441 gaaccgcact ccttcgtata cgtcaggagt ccattgatga gaaggggctg gggaaagctt
   103501 gaacccaatt cctgcagtga tgaatataag cgcaattgaa attcctgggg agttatacat
   103561 ttgtgtattg ataagaccat tcactatttc ttgaagctcg atctctcccc cggatgaacc
   103621 atatagccaa gagaaaccat gaaccagaat agaagagctt gccccaccca tgagtaaata
   103681 tttcgtagta gcctcattag accgtacatc tttcttggta tatccagata atagatagga
   103741 gcataaactg aaacattctg gagctacaaa gatagttatt aaatcgttag caccgcataa
   103801 aaacattcct cctagagtag ctgttaatac gaataacaga aactctgtta tagccatttc
   103861 tgtacattca atgtactcta cggatagagg aatacataga gttgaacata gtaaaataag
   103921 aaattgaaag atttcgttga aattgttcgt ttggaaattt cctgaaaagc taatcatagg
   103981 ttcttctctc catcggaaca atagggccgt tatgctcatt actaaacttg ttgaagagat
   104041 aaaatataac caaggtatat ctttttgatc agaggttgaa tcgatcatca gaagaagaat
   104101 taggcccaaa attaggatac attctgggaa aataaaactt ccatcgaaga gaagcaaatg
   104161 aaaggctttc ataaaaattc tcgtagaatc gagaatgaag ttttcattct gtacatgcca
   104221 gatcatgaat tagtaactgc atccaatctc caaaagaatc ccaattgttt cgaattttct
   104281 ctttttggaa tggaatattt acagaatccc catgaatagg accaaacctt attccatggt
   104341 atttacatag gattcctctt tcttattctt aagcaagtcc ccgagagggc ttagttgatc
   104401 catgatttat gtttcgtctt tcgtttcctt ttcgtttgtt tcgagagata tatcgatcaa
   104461 ttccgattct ttttctattg attcttttcc gatcgagatg tatggatcca tgggtctatg
   104521 tgtctatata gatcctgttc atggattaac gaaaatgtgc aaaagctcta tttgcctctg
   104581 ccattctatg agtctcttcc tttttgcgta tggcatcgcc actccctttg gcagcatcca
   104641 ctaattcgga acttaatttg aaagccatat ttcgacccgg acgttttcgg gatgccccta
   104701 ataaccaacg aatggcaagt gcttttcctt gtgtggatcc tatttcaatg ggaacttgat
   104761 gagtcgatcc gcctacacgt cttgctttta ctgctatatc gggagttact ccacgtattg
   104821 cttgacgtaa aacagatagt ggatttgttt ctgtcttttg ttgaatcttt ttcatggctc
   104881 gatagagaat ttgataagcc aatgattttt ttccgtgttt cagaatacgg ttaaccaaca
   104941 tgttaactaa tcgattacga taaattggat cggattttgc ggttttttct tctgcagtac
   105001 ctcgacgtga catgagcatg aaaggagttc aagaatacgt tttcttttta ttttataagg
   105061 gctaaaatca tttattttgg ctttttgacc ccatattgta gggtggatct cgaaagatat
   105121 gaaagatctc cctccaagcc gtacatacga ctttcatcga atacggcttt ccacagaatt
   105181 ctatatgtat ctatgagatc gagtatggaa ttctgtttac tcacttgaaa ttgagtatcc
   105241 gtttccctcc ttttcctgct aggattggaa atcctgtatt ttacatatcc atacgattga
   105301 gtccttgggt ttccgaaata gtgtaaaaag aagtgcttcg aatcattgct atttgactcg
   105361 gacctgttct aaaaaagtcg aggcatttcg aattgtttgt tgacacggac aaagtcaagg
   105421 aaaacctctg aaattatttc aatattggac cttggacata tcatagttcc gaatcgaatc
   105481 tctttagaaa gaagatcttt tgtctcatgg tagcctgctc cagttccctt acgaaacttt
   105541 cgttattggg ttagccatac acttcacatg tttctagcga ttcacatggc atcatcaaat
   105601 gatacaagtc ttggataaga atctacaacg cactagaacg cccttgttga cgatccttta
   105661 ctccgacagc atctagggtt cctcgaacaa tgtgatatct cacaccgggt aaatccttaa
   105721 cccttccccc tcttactaag actacagaat gttcttgtaa attatggcca ataccaggta
   105781 tataagcagt gatttcaaat ccagaggtta agcgtactct ggcaacttta cgtaaggcag
   105841 agtttggttt tttgggggtg atagtggaaa agttgacaga taagtcacgc ttactgccac
   105901 tctacagaac cgtacatgag attttcacct catacggctc ctcgttcaat tctttcgaag
   105961 tcattggatc cttttcctcg ttcgagaatc tccccccttc ttccactccg tcccgaagag
   106021 taactaggac caattcagtc acgttttcat gttccaattg aacactttcc ttttttgatt
   106081 attctcaaag gagaagattc ttctttttac caaacatatg tggatccaat cacgatcttc
   106141 taataagaac aagaaatctt tctcgatcaa tccttttgcc cctcattctt cgagaatcag
   106201 aaagatcctt ttcaatcaag tttgaatttg ttcgtttgga atctggactc ttctacttca
   106261 tttttattta cttatttttt tttttattat ttttcttttt tgatttcttt tttatttcct
   106321 tccatcattc cttaagtccc acaggtttga tcctgtagaa tctgacccat tttctcattg
   106381 agcgaaaggt acgaaataaa taagattgat ctttcgatca aaagtactat gtgaaatctt
   106441 cggtttttcc tctttctcta tccctatccc gtaggtatag cgtttgaatc aatagagaac
   106501 cctttcttct gtatctgtat gaatccgata ttattacatt ccaattcctt cccgatacct
   106561 cccaaggaaa atcccgaatt ggatccaaaa ttgacgggtt agtgtgagct tatccatgcg
   106621 gttatgcact cttcgaatag gaatccattt tctgaaagat cccggctttc gtgctttggt
   106681 gggtcttcga gatcctttcg atgacctatg ttgtgttgaa gggatatcta tatgatccga
   106741 tatgatccga tcgattgcgt aaagcccgcg gtagcaacgg aaccggggag agtatacaga
   106801 aaagacagtt ctatttctat tatattagta ttagattagt attagttagt gatctcggct
   106861 cagtgagtcc tttctttcgt gatgaactgt tggcaccagt cctacatttt gtctctgtgg
   106921 accgaggaga aagggagctc ggcgggaaga ggattgtaac atgagagaag caaggaggtc
   106981 aacctctttc aaatatacaa catgggttct ggcaatgcaa tgtggttgga ctctcatgtc
   107041 gatccgaatg aatcatcctt tgcacggagg tcaatctttg cctgctaggc aagaggatag
   107101 caagttacaa attctgtctt ggtaggacat gtatttctat tactatgaaa ttcataaatg
   107161 aagtagttaa tggtggggtt accattatcc tttttgtggt gacgaatctt gtatgtgttc
   107221 ctaagaaaag gaatttgtcc atttttcggg gtctcgaagg ggcgtggaaa cacataagaa
   107281 ctcttgaatt gaaatgaaaa aatagatgta actccagtta cttcggaaat ggtaagatct
   107341 ttggcgcaag aagaggggtt gatccgtatc atcttgactt ggttctgatt tctctatttt
   107401 tttaagaata ccgagtcggg ttcttctcct acccgtatcg aatagaacag aacatgctga
   107461 gccaaatctt cttcatgtaa aacccgcttt atttagatcg gtaaaatcat acggttttat
   107521 gaaaccatgt gctattgctc gaatccgtag tcaatcctat ttccgatagg agcagttgac
   107581 aattgaatcc aatttttccc attattttcg tatccgtaat agtgcgaaaa gaaaagaagg
   107641 cccgactcca agttgttcaa gaatagtggc gttgagtttc tcgacccttt gccttaggat
   107701 tagtcagttc tatttctcga tgggggcggg gcaaggaaag ggatataact cagcggtaga
   107761 gtgtcacctt gacgtggtgg aagtcatcag ttcgagcctg attatcccta aacccaatgt
   107821 gagtttttct attttgactt gctcccccgc cgcgatcgaa tgagaattga gaatggataa
   107881 gaggctcgtg ggattgacgt gagggggtag ggagggctat atttctggga gcgaactcca
   107941 ggcgaatatg aagcgcatgg atacaagtta tgccttggaa tgaaagagaa ttccgaatca
   108001 gctttgtcta cgaacaagga agctataagt aatgcaacta tgaatctcat ggagagtttg
   108061 atcctggctc aggatgaacg ctggcggcat gcttaacaca tgcaagtcgg acgggaagtg
   108121 gtgtttccag tggcggacgg gtgagtaacg cgtaagaacc tgcccttggg aggggaacaa
   108181 cagctggaaa cggctgctaa taccccgtag gctgaggagc aaaaggagga atccgcccga
   108241 ggaggggctc gcgtctgatt agctagttgg tgaggcaata gcttaccaag gcgatgatca
   108301 gtagctggtc cgagaggatg atcagccaca ctgggactga gacacggccc agactcctac
   108361 gggaggcagc agtggggaat tttccgcaat gggcgaaagc ctgacggagc aatgccgcgt
   108421 ggaggtagaa ggcctacggg tcgttaactt cttttcccgg agaagaagga atgacggtat
   108481 ctggggaata agcatcggct aactctgtgc cagcagccgc ggtaagacag aggatgcaag
   108541 cgttatccgg aatgattggg cgtaaagcgt ctgtaggtgg ctttttaagt tcgccgtcaa
   108601 atcccagggc tcaaccctgg acaggcggtg gaaactacca agctggagta cggtaggggc
   108661 agagggaatt tccggtggag cggtgaaatg cgtagagatc ggaaagaaca ccaacggcga
   108721 aagcactctg ctgggccgac actgacactg agagacgaaa gctaggggag cgaatgggat
   108781 tagatacccc agtagtccta gccgtaaacg atggatacta ggcgctgtgc gtatcgaccc
   108841 gtgcagtgct gtagctaacg cgttaagtat cccgcctggg gagtacgttc gcaagaatga
   108901 aactcaaagg aattgacggg ggcccgcaca agcggtggag catgtggttt aattcgatgc
   108961 taagcgaaga accttaccag ggcttgacat gccgcgaatc ctcttgaaag agaggggtgc
   109021 cttcgggaac gcggacacag gtggtgcatg gctgtcgtca gctcgtgccg taaggtgttg
   109081 ggttaagtcc cgcaacgagc gcaaccctcg tgtttagttg ccaacgttga gtttggaacc
   109141 ctgagcagac tgccggtgat aagccggagg aaggtgagga tgacgtcaag tcatcatgcc
   109201 ccttatgccc tgggcgacac acgtgctaca atggccggga caaaggatcg cgatcccgcg
   109261 agggtgagct aactccaaaa acccgtcctc agttcggatt gtaggctgca actcgcctgc
   109321 atgaagccgg aatcgctagt aatcgccggt cagccatacg gcggtgaatt cgttctcggg
   109381 ccttgtacac acagcccgtc acactatggg agctggccat gcccgaagtc gttaccttaa
   109441 ccgcaaggag ggggatgccg aaggcagggc tagtgactgg agtgaagtcg taacaaggta
   109501 gccgtactgg aaggtgcggc tggatcacct ccttttcagg gagagctaat gcttgttggg
   109561 tattttggtt tgacactgct tcacacccaa aaagaagcga gctacgtctg agttcaattt
   109621 ggagatggaa gtcttctttc gtttctcgac ggtgaagtaa gactaagctc atgagcttat
   109681 tatcctaggt cggaacaagt tgataggata cccctttttt cgcccccatg tcgccacacg
   109741 ggggcgacat ggggacgtaa aaaaggaaag agagggatgg ggcttctctc gcttttggca
   109801 tagcgggccc ccagcgggag gcccgcacga cgggctatta gctcagtggt agagcgcgcc
   109861 cctgataatt gcgtcgttgt gcctggactg tgagggctct cagccacatg gatagttcaa
   109921 tgtgctcatc ggcgcctgac cctgagatgt ggatcatcca aggcacatta gcatggcgta
   109981 cttctcctgt tcgaaccggg gtttgaaacc aaacttctcc tcaggaggat agatggggcg
   110041 attcaggtga gatccaatgt ggatccaact ttctattcac tcgtgggatc cgggcggtcc
   110101 gggggggacc accacggctc ctctcttctc gagaattcat acatccctta tcagtatatg
   110161 gacagctatc tctcgagcac aggtttaggt tcggcctcaa tggaaaaata aaaacggagc
   110221 acctaacaac gtatcttcac agaccaagaa ctacgagatc gcccctttca ttctggggtg
   110281 acggcgggat cgtaccattc gagccttttt ttcatgcttt tcccgggggt ctggagaaaa
   110341 ttgcaatcaa taggattttc ctaatcctcc cttcccgaaa ggaagaacgt gaaattcttt
   110401 ttcctttccg cagggaccgg gagattggat ctagccataa gaagaataga atgcttggct
   110461 gataaataac tcacttcttg gtcttcgacc ccctcagtca ctacgaacgc ccccgatcag
   110521 tgcaatggga tgtgtctatt tatctatctc ttgactcgaa atgagagcag gtttgaaaaa
   110581 ggatcttaga gtgtctaggg ttgggccagg agggtctctt aacgccttct tttttcttct
   110641 catcggagtt atttcacaaa gacttgccat ggtaaggaag aaggggggaa caagcacact
   110701 tggagagcgc agtacaacgg agagttgtat gctgcgttcg ggaaggatga atcactcccg
   110761 aaaaggaatc tattgattct ctcccaattg gttggaccgt aggtgcgatg atttacttca
   110821 cgggcgaggt ctctggttca agtccaggat ggcccagctg cgccaaggaa aagaatagaa
   110881 gaagcatctg actccttcat gcatgctcca cttggctcgg ggggatatag ctcagttggt
   110941 agagctccgc tcttgcaatt gggtcgttgc gattacgggt tggatgtcta attgtccagg
   111001 cggtaatgat agtatcttgt acctgaaccg gtggctcact ttttctaagt aatggggaag
   111061 aggaccgaaa catgccactg aaagactcta ctgagacaaa gatgggctgt caagaacgta
   111121 gaggaggtag gatgggcagt tggtcagatc tagtatggat cgtacatgga cggtagttgg
   111181 agtcggtggc tcccctaggg tttcctcatc tgggatccct ggggaagagg atcaagttgg
   111241 cccttgcgaa cagcttgatg cactatctcc cttcaaccct ttgagctaaa tgcggcaaaa
   111301 ggaaagaaaa tccatggacc gaccccatcg tctccacccc gtaggaacta cgagatcacc
   111361 ccaaggacgc cttcggcatc caggggtcgc ggaccgacca tagaaccctg ttcaataagc
   111421 ggaacgcatt agctgtccgc tctcaggttg gacagtaagg gtcggagaag ggcaatcact
   111481 cattcttaaa accagcattc ttaagaccaa agagtcgggc ggaaaggggg ggaaagctct
   111541 ccgttcccgg ttctcctgta gctggatcct ctggaaccac aagaatcctt agttagaatg
   111601 ggatttcaac tcagcacttt ttgagatttt gagaagagtt gctctttgga gagcacagta
   111661 cgatgaaagt tgtaagctgt gttcgggggg gagttattgt ctatcgttgg cctctatggt
   111721 agaatcagtc gggggcctga gaggcggtgg tttaccctgt ggcggatgtc agcggttcga
   111781 gtccgcttat ctccaactcg tgaacttaac cgatacaaag ctatatgata gcacccaatt
   111841 tttccgattc ggcagttcga tctatgctat gatttattat tcatggacgt tgataagatc
   111901 cttccattta gcagcacctt aggatggcat agccttcaag ttaagggcga ggttcaaacg
   111961 aggaaaggct tatggtggat acctaggcac ccagagacga ggaagggcgt agtaagcgac
   112021 gaaatgcttc ggggagttga aaataagcgt agatccggag attcccgaat aggtcaacct
   112081 ttcgaactgc tgctgaatcc atgggcaggc aagagacaac ctggcgaact gaaacatctt
   112141 agtagccaga ggaaaagaaa gcaaaagcga ttcccgtagt agcggcgagc gaaatgggag
   112201 cagcctaaac cgtgaaaacg gggttgtggg agagcaatac aagcgtcgtg ctgctaggcg
   112261 aagcggtgga gtgctgcacc ctagatggct agagtccagt agccgaaagc atcactagct
   112321 tacgctctga cccgagtagc atggggcacg tggaatcccg tgtgaatcag caaggaccac
   112381 cttgcaaggc taaatactcc tgggtgaccg atagtgaagt agtaccgtga gggaagggtg
   112441 aaaagaaccc ccatcgggga gtgaaataga acatgaaacc gtaagctccc aagcagtggg
   112501 aggagcccgg ggctctgacc gcgtgcctgt tgaagaatga gccggcgact cataggcagt
   112561 ggcttggtta agggaaccca ccggagccgt agcgagagcg agtcttcata gggcaattgt
   112621 cactgcttat ggacccgaac ctgggtgatc tatccatgac cagggtgaag cttgggtgaa
   112681 actaagtgga ggtccgaacc gactgatgtt gaagaatcag cggatgagtt gtggttaggg
   112741 gtgaaatgcc actcgaaccc agagctagct ggttctcccc gaaatgcgtt gaggcgcagc
   112801 agttgactgg acatctaggg gtaaagcact gtttcggtgc gggccgcgag agcggtacca
   112861 aatcgaggca aactctgaat actagatatg acctcaaaat aacaggggtc aaggtcggcc
   112921 agtgagacga tgggggataa gcttcatcgt cgagagggaa acagcccgga tcaccagcta
   112981 aggcccctaa atgaccgctc agtgataaag gaggtagggg tgcagagaca gccaggaggt
   113041 ttgcctagaa gcagccaccc ttgaaagagt gcgtaatagc tcactgatcg agcgctcttg
   113101 cgccgaagat gaacggggct aagcgatctg ccgaagctgt gggatgtaaa aatgcatcgg
   113161 taggggagcg ttccgcctta gagggaagga cccgcgcgag cagtggtgga cgaagcggaa
   113221 gcgagaatgt cggcttgagt aacgcaaaca ttggtgagaa tccaatgccc cgaaaaccta
   113281 agggttcctc cgcaaggttc gtccacggag ggtgagtcag ggcctaagat caggccgaaa
   113341 ggcgtagtcg atggacaaca ggtgaatatt cctgtactac cctttgttgg tcccgaggga
   113401 cggaggaggc taggttagcc gaaagatggt tatcggttca aggacgcaag gtgcccctgc
   113461 tttttcaggg taagaagggg tagagaaaat gcctcgagcc aatgttcgag taccaggcgc
   113521 tacggcgctg aagtaaccca tgccatactc ccaggaaaag ctcgaacgac cttcaacaaa
   113581 agggtacctg tacccgaaac cgacacaggt gggtaggtag agaataccta ggggcgcgag
   113641 acaactctct ctaaggaact cggcaaaata gccccgtaac ttcgggagaa ggggtgcctc
   113701 ctcacaaagg gggtcgcagt gaccaggccc gggcgactgt ttaccaaaaa cacaggtctc
   113761 cgcaaagtcg taagaccatg tatgggggct gacgcctgcc cagtgccgga aggtcaagga
   113821 agttggtgac ctgatgacag gggagccggc gaccgaagcc ccggtgaacg gcggccgtaa
   113881 ctataacggt cctaaggtag cgaaattcct tgtcgggtaa gttccgaccc gcacgaaagg
   113941 cgtaacgatc tgggcactgt ctcggagaga ggctcggtga aatagacatg tctgtgaaga
   114001 tgcggactac ctgcacctgg acagaaagac cctatgaagc ttcactgttc cctgggattg
   114061 gctttgggcc tttcctgcgc agcttaggtg gagggcgaag aaggcctcct tccggggggg
   114121 cccgagccat cagtgagata ccactctgga agagctagaa ttctaacctt gtgccaggac
   114181 ctacgggcca agggacagtc tcaggtagac agtttctatg gggcgtaggc ctcccaaaag
   114241 gtaacggagg cgtgcaaagg tttcctcggg ccagacggag attggccctc gagtgcaaag
   114301 gcagaaggga gcttgactgc aagacccacc cgtcgagcag ggacgaaagt cggccttagt
   114361 gatccgacgg tgccgagtgg aagggccgtc gctcaacgga taaaagttac tctagggata
   114421 acaggctgat cttccccaag agctcacatc gacgggaagg tttggcacct cgatgtcggc
   114481 tcttcgccac ctggggctgt agtatgttcc aagggttggg ctgttcgccc attaaagcgg
   114541 tacgtgagct gggttcagaa cgtcgtgaga cagttcggtc catatccggt gtgggcgtta
   114601 gagcattgag aggacctttc cctagtacga gaggaccggg aaggacgcac ctctggtgtg
   114661 ccagttatcg tgcccacggt aaacgctggg tagccaagtg cggagcggat aactgctgaa
   114721 agcatctaag tagtaagccc acctcaagat gagtgctctc ctattccgac ttccccagag
   114781 cctccggtag cacagccgag acagcgatgg gttctctgcc cctgcgggga tggagcgaca
   114841 gaagttttga gaattcaaga gaaggtcacg gcgagacgag ccgtttatca ttaacgatag
   114901 gtgtcaagtg gaagtgcagt gatgtatgca gctgaggcat cctaacagac cggtagactt
   114961 gaaccttgtt cctacatgac tcgatcaatt cgatcaggca ctcgccatct attttcattg
   115021 ttcaactctt tgacaacatg aaaaaaccaa aagctctgcc ctccctctct atctatccaa
   115081 gggatggaag ggcagaggcc tttggtgtcc cctccagtca agaattaggg cctcacaatc
   115141 aatagccaat atgcttttat ctcatgcctt tcttcattca tgcttcgata ttctggtgtc
   115201 ctaggcgtag aggaaccaca ccaatccatc ccgaacttgg tggttaaact ctactgcggt
   115261 gacgatactg taggggaggt cctgcggaaa aatagctcgg cgccaggatg ataaaaagct
   115321 taacacctct ccttcttttt cctttttcat attgaaaaag gaaaaagaat gaaaaatgaa
   115381 aaggtcgtct tattcaaaac cccaattatg aaatcccttc tctcccactt cacacctcgg
   115441 aacgcaccgt tcttatagag agagaggcgc tttcacatct tcttaagccg aaatggctgg
   115501 ggagaggaaa ggttcccctt ttttagggta ctccggggaa tagatccagt ggagacgggg
   115561 tggggcctgt agctcagagg attagagcac gtggctacga accacggtgt cgggggttcg
   115621 aatccctcct cgcccacaac cggccaaaaa gggaaggacc tttccctctg ggggtaggaa
   115681 aatcatgatc gggatagcgg acccaaagct atggaacttg ggtgtgggta ttttgtcgaa
   115741 atggaatggc cttaccttac tgttttcttt ttattaaaaa aaaaagcaaa aaagatatgc
   115801 ggaaaggggc tgaataaata tagtatgctc tttccgcata tctttttttg ttttacgtct
   115861 cgtaattctt cctcagccag gcttgggcag aatagcagag caagtaaagt attagtagca
   115921 tagcaaaaat gccttcctcg tcattaatat gtttgctcgc ggtaattgtg gcctctcggg
   115981 agaattgatg actgcatcaa agatgcactt gctagtacta gtacatctga gaattcttaa
   116041 ttggttagtt taaatagccc cggactgtgg aacaaaggag tatcccggac ctacaccgag
   116101 gtattgacgg cgattctcaa atatcgcaga acagaatggg atacgatgag atagaatgca
   116161 atagaaacaa agacacgggg aacgggttac ctactcttaa cggtcaaagc gaaccctttc
   116221 attccgaatt ctttaattcg gaatgaatca aatctcccca agtaggattc gaacctacga
   116281 ccagtcagtt aacagccgac cgctctacca ctgagctact gaggaacaac gggaaattag
   116341 atctcataga gttcaattcc cgttctcaac ccatgaccaa tatgagctcg aagtttcctt
   116401 cgtaactcgc ggaacttctt cgtagtggct ccgttccatg cctcatttca tagggaacct
   116461 caaagtggct ctatttcatt atagtccatc catatactaa ttccattcat ttaatatccc
   116521 tttctttggt gtcattgaga taagagatgt cgtttctagt ctatctgttt ctatttctat
   116581 atatatggaa agtttctaaa ttatcatata ataatctaga aatcacaata gaaaagaaaa
   116641 aaaaagaatt ttcatataat aatctagaaa tcacaataga aaagaaaaaa aaaagaatta
   116701 tcatataata atctagaaat cacaatcaaa aagaaaaaaa aaaagggagg tttgtgatga
   116761 ttttaaagtg ttttatacta gataatctag tatccttatg catgaagata attaattcgg
   116821 tcgttgtggt cggactctat tatggatttc tgaccacatt ctccataggg ccctcttatc
   116881 tcttccttct ccgagctcgg gttatggaag aaggaaccga gaagaaagta tcagcaacaa
   116941 ctggttttat tacgggacag ctcatgatgt tcatatcgat ctattatgcg cccttgcatc
   117001 tagcattggg tagacctcat acaataactg tcatagctct accctatctt ttatttcatt
   117061 ttttctgcaa ttgcaataat cacaaacatc ttttgaatta tggatccact aatccaaatt
   117121 caatgcgtaa ttttagcatt caaaggatat tcctgaataa tcttattttt cagttattga
   117181 accttttcat tttaccaagt tcaatgttag tcagattagt caacatttat atgtttcgat
   117241 gcaacaacca attcttattt ctaacaagta gttttgttgg ttggttaatt ggtcacattt
   117301 tattcatgaa atgggttgga ttggtattag tctggataca gaaattggta ttagtctgga
   117361 tacagaaaaa gaattctatt aaatctaatg tacttattcg atctaataag tacattatgt
   117421 cagaatttag aaattggatg tctcgaatct ttattatttt tttttttatt tcctcaatat
   117481 actatttagg gagaacacca ctgcctgttt ttattttcaa taaaaaactg tcagaaattc
   117541 aagaaagagg tgaaattgat aaaaaagaaa aaataggtgt agaaagaact tccaaaacga
   117601 agttaactaa acaagaacaa aaaaaatcca acgcagaata tctttctgct tctctttttt
   117661 cgaaggaaag agagaattcg tacaaaatcg atgaaagaga ggagaaagat aaagatatct
   117721 ttcgattgga aaaacctttt ttaaggatga ttttcgatta taaacgattc catcgtcctt
   117781 tgcgatatat aaaaaatgat cgatttgaaa atgctgtaag aaatgagatg tcacaattct
   117841 tttttcatac atctcaaagt gatggaaaag aaagaatatc ttttacgtat ccatctagtt
   117901 tatcaacttt tcttgaaatg atgcaaagaa agacatctct cttcacaaca gaaaaactct
   117961 cctatgatga attggataat cattggagtt cgattaatga acaaaaaaga aacaacctaa
   118021 gtaatcaatt tctaaatagg gccgaagctc tagataagga attttttgct ttggatgtac
   118081 tcgaaaaaaa gattagatta tgtaatgatg agactaaaaa atacttacct aaaatatatg
   118141 atcctttgtt gaacggaccc tatcgcggac gaatcaaaaa aagtttttta ttctcaatca
   118201 agaataaaac ttacacaaaa aactacattt tgataaataa gattcacgcc atccttctta
   118261 atattaatac tgattatcca gactttgaac agaaaataga tagatttgat aaaaaatcat
   118321 tatcaaatga aattcgtttt ttttttaact tgatcagtca attttctgga aaatcagtat
   118381 ccaatttcca ttttaaagga ctttatttat ttcgagaaca tgaaaagatg gattccgaag
   118441 ctaaaaaaaa aaaaatgaaa tttttagtcg acgcaattct aactgatgcg aacgataaaa
   118501 caattctaaa tagaaaagaa tgtattggaa taaaagaaag cagtaaaaaa gttcctcgat
   118561 ggtcatacaa attcattgac gaagaagaat acctggaaag caatggtaaa agagaagatt
   118621 atgagatttg ttcaagaaga cccaaaccac ctatagtaat ttatactgat actgataact
   118681 cagagaatgc cgatgcttat acgtatccca aggatactga taattctgat ggaaaagaag
   118741 aatttgcttt aatagagtat tcacaacaat cggattttag ccgagacata atcaaaggat
   118801 ctagacgcgt tcaaagacgt aaaactgtta attggaaaat ccttcaagca agtccacatt
   118861 ctcctctttt tttggacaaa attgacaaat cctctttctt ttcttttgag attttcgagc
   118921 caatgaaaat cttttttcta aattggatgt ggaaaaagaa aaatacagaa ttgacaattt
   118981 cggattatac agaggaaaag aaaaataaaa aagagattaa gaaaaaagag gaagcggagc
   119041 gtatggaaat agcggaagcc tgggaaaaca ctcaaaatgc tcaagcaata agaggtcttt
   119101 tattagtaac ccactcgatt attagaaaat atattctatt accctcattg ataataacta
   119161 aaaatctcgt tcgtatacta ttatttcaat ctcccgaatg gtcagaggat ttaaaggatt
   119221 ggaatagaga aatgtatatt aagtgcacct ataatggcgt gccattatcc gaaacagaat
   119281 ttccgaaaaa ctggctaact gagggtattc aaataaaggt cctttttcct tttcgtctga
   119341 aaccttggca cagatacaga tctaagctac gatcccctca aaaggaaaag gatccaatga
   119401 aaaaaaaagt gaaaaaaatg gatttcttct tttttacagt tttcggaatg gaagtagaat
   119461 cccccttttc ttcttctccc cgaaagcgac gttcgttttt tgatccaatt tttaaagaac
   119521 ttaaaaaaaa aatcaaaatt tggaaaaagc atttttttca aagaacaaaa tcttttctaa
   119581 atatcacaaa agaaaaagca caatggatca tccaaattct tctatttcta aaagaaaaaa
   119641 gaaaaaaact atcattatca gaattgataa aaatcaaaat agatgaattg aatgaaattc
   119701 aaaaagattc aacaaaaagt aagagtaatc caatgattta cgaatccacc attccaattc
   119761 aatctattaa ttggacagac tgttcattga cagaaaaaaa aataaaagat ctgaatgata
   119821 gaacaaagaa aatcataaaa caaatagaag aatttaaaaa agacaagaaa aaaggttcag
   119881 agagaaatat ttgttctaag aaaacaactt atgatgataa aagattagaa ttacaaaaaa
   119941 atatttggca gatattacaa aaaagaaatg ttcgattatt ccgcaaatca cattcttttt
   120001 taaaattttt catagaaagg gtatatatag atatctttct atgtatcatt aatattccta
   120061 aaatcaatgt acaacttttt cttgaatcaa caaaaaaaat tcttaataaa tacatttaca
   120121 ataatgaagc aaatgaagaa agaaaaagaa gtgataaaaa agatcaaagt ctaattcact
   120181 ttatttctac tataaaaaaa tcaatttgta atattaggaa tacgaattca cagaattttt
   120241 gtgacgtatc ctctttgtca caagcatatg tattttttaa attatcacaa acccaagtta
   120301 ttaacttaga taagtataaa ttaagatccc tttttgaata tcatggaaca cctctttttc
   120361 ttaagaatga aataaaggat tctttttttg gagtacaagg aatatctcat tccaaattaa
   120421 aacataagag cgctcccaat tctgtaatga atcaatggac aaattggtta aaaggtcatt
   120481 atcaatacga tttatctcag aatggatggt ctagattagt atcccaaaaa tggcgaaata
   120541 aaatgaatga acgccatgtg gctcaaaata aggatttaac caaatatcat tcatatgaaa
   120601 aaaacggatt aattctttac aaaaaacaag aaatagactc attaacaaat caaaaaaaaa
   120661 aaatgaaaaa acaatatggg tatgatcttt tatcatataa atctattaat tatgcagata
   120721 agaaggactc atatatttat ggatatagat cgtcattcca agcaaataat aaccaagcga
   120781 tttcttataa ttgcaacacg cgtaaaaaaa aaaaattgga tatgacggat gaaattccta
   120841 tcaagaatta tatagtagaa gattctattc tagatatgga aaaaaatctg gatagaaagt
   120901 gttttgattg gagaattctg aatttttgtc ttagaaataa aatgcatttt gggggttcga
   120961 tcgataccga ttattatttt acgcttcatc aagaaatcaa cccatccaat caaaaaaaaa
   121021 acctttttga ttggatggga atgaatgtag aaatactaaa tcgttctata gcgaatcggg
   121081 aatctttttt cttctctaaa aattggatat tttttaatgc atatacgagt aacccatgga
   121141 tcatcccaat caaattcctt tttttgaatt ttaatgtaaa tcaaaatgtt agtgaaaaga
   121201 aaaagatcac ggaaaagaat aaaacagaat atgcaagtcg actaaatctt gaagcatccc
   121261 tttcaaagaa agaaaaagat gttaaagaag attatgcagg atccgacata aaaaagggtg
   121321 taaaaaaaga tagatacacg aacaacatcg aagcagaact taattgcttc caaagagggt
   121381 atttgccttt tcaattgaac tggcatgatt gcttaaatga aagaataatt aataatatcc
   121441 aagtatattg tctcctgctt agactgaaaa atctaaaaga gattgttata gcctctattc
   121501 aaagaggaga actaagtcta gatattatga aaattaagaa tcagaaggat ttcactctta
   121561 cagaattgaa taaaaatacg gaattgataa aaaatggaat attgagtatc gaaccaattc
   121621 gtctgtctag aagaaaccat gaacaattta atatgtatca aatcataggc ctttcgttta
   121681 ttcataagag aaagcaccaa attattaaga aatccattac aagaacaaga gatcaaaagc
   121741 tgactgaaaa taaagaaaaa aagaattatg atttgcttgt tcctgaaaat attttatccg
   121801 ctagacgtcg tagagaattg agaattctaa tttgtttcaa tcctaagaat agaaatagtg
   121861 tgcatagaaa taaggcattt tacaatgaga ataaagtgaa taattgctgt caagttttgg
   121921 ctacaagtaa agatcttgat agagataaaa aaaaactaat taatttaaag ttctttcttt
   121981 ggccaaatta tcgattagaa gatttagctt gtatgaatcg ctattggttt gataccaata
   122041 atggcagccg tttcagtatg gtaaggatac atatgtatcc ccgattgaaa attagttaat
   122101 ctacattttt cttttttttt ttctatttct cgtaacatat ctgatatgtg aaaacaaata
   122161 gatgcacata cgcattgtct taccctctat tctgaggcac gatactaatt caatgatata
   122221 tcctacccat tagatctata actgaatctt cttatttgaa gtctacaatt ttgcttttgt
   122281 gaatgcataa atatagtctt ttttgtatac ctatttgaat tgggttgatt aatcaaaatt
   122341 tatttgaaaa atcaggaact cttaagaaaa ttaagattat tgtatatacc aaattgaaaa
   122401 tgagtgtcat tattattact gatcaataaa aatatctaga ctctataaaa taaaaaaggg
   122461 gggaaagaca agctttcatt tttttatggt aaaaaaatca tttatatccg ttatttcaca
   122521 agaaaaaaaa gaagaaaacc cgggatcgat tgaatttcaa gtattcaatt tcaccaataa
   122581 gatacgaaga cttacttcac atttggaatt gcacagaaaa gactatttat ctcaaagggg
   122641 tttacgtaaa attctgggaa aacggaaacg actcctgtct tatttgtcaa agaaaaatgg
   122701 aatacgttat aaaaaattaa ttaatcagtt ggatattcgg gagccacaaa ctaattaatt
   122761 tgaagagtcg ttttgaatta ttcgatttct tagatcttga atcttgatga actcatcttt
   122821 gttttaagca attcatggaa gaatgaatcg aggaaaaacc tatgaatgcc ccagctacaa
   122881 gaaaagacct catgatagtc aatatgggtc ctcaccaccc atcaatgcat ggtgttcttc
   122941 gacttattgt tactctagat ggtgaggatg ttattgattg tgaaccaata ttgggttatt
   123001 tacatagagg gatggaaaaa attgcagaaa accgaacaat tgtacaatat ctgccttatg
   123061 taacacgttg ggattattta gctactatgt tcacagaagc aataaccgta aatggaccgg
   123121 aacagttagg aaatattcaa gtacctaaaa gagccagcta tattcgaata attatgttgg
   123181 agttgagtcg tatagcttct cacctactat ggctgggacc ttttatggca gatattggtg
   123241 cacaaacccc tttcttctat attttcagag aaagagaatt aatatatgat ctattcgaag
   123301 ctgccacagg tatgagaatg atgcataatt tttttcgtat cggaggggta gcggctgatc
   123361 tacctcatgg ctggatagat aaatgtttgg atttctgcga ttatttttta acaagggttg
   123421 ttgaatatca aaaacttatt acgcgaaatc ctattttttt agaacgggtt gagggagtag
   123481 gcattgttgg tggagaggaa gtaataaatt ggggtttatc aggaccaatg cttcgggctt
   123541 ccggaataca atgggatcta cgtaaagttg atcattatga atgttacgag gaatttgatt
   123601 gggaagttca atggcaaaaa gaaggagatt cattagctcg ttatttagta cgaattggtg
   123661 aaatggtaga atccataaaa attattcaac aggctctgga aggaattccg ggagggccat
   123721 atgagaattt agaaatccgt tgctttgata gagaaaagga tccagaatgg aatgattttg
   123781 aatatcgatt cattagtaaa aagccgtctc cgacttttga attaccgaaa caagaacttt
   123841 atgtgagagt tgaagcccca aagggagaat taggaatttt tctaataggg gatcagaatg
   123901 gttttccttg gagatggaaa attcgtcccc cgggttttat caatttgcaa attcttcctc
   123961 agttagttaa aagaatgaaa ttggctgata ttatgacaat actaggtagc atagatatca
   124021 ttatgggaga agttgatcgt tgaaatgata attgatacaa cagaagtaca agatatcaat
   124081 tctttttcca gattggaatc tttaaaagag gtgtatggaa ttatatggat acttgtccct
   124141 attttgactc ttgtattggg aatcacaata ggtgtgctag tgattgtatg gttagaaaga
   124201 gaaatatccg cagggataca acagcgtatt ggacctgaat acgccggtcc tttgggagtt
   124261 cttcaagctc tagcagatgg aacaaaacta cttttcaaag agaatcttat tccatctagg
   124321 ggagatattc gtttattcag tattggacca tccatatcag tcatatcaat tctagtaagc
   124381 tattcagtaa ttccttttgg ctataacttt gttttagctg atctcaatat cggtgttttt
   124441 ttatggattg ctatttcgag tattgctccc attggacttc ttatgtcagg atatgggtca
   124501 aataataaat attccttttt gggtggtcta cgggctgctg ctcaatcgat tagttatgaa
   124561 ataccattaa ctctatgtgt gttatcaata tctctacgtg tgattcgttg agacagaaac
   124621 ttttccatgc tcctttcttt tcgtctttat ttcttttctt ctttatagga aatttatagg
   124681 aaaggggtag aaaaaatgga atagatatcc tgattttgga ttctcattat ttttattcgg
   124741 aattaggatt gatgaactaa atcagatagt tatatgagtg aaataaaaca gcttccattt
   124801 attcattatt cattgattta atattctaat attctataat attctctaat ttgaattatg
   124861 aatttaatga aattgaaatt caatatcaat atatttagta atcaaattca aaaaatagat
   124921 atctatttat agatatctat ttgtattttg aatatagaat atttatattt aagaatataa
   124981 taaactattt gaatttaaac tatttaatat aatattaata taaaattctt taaaattctt
   125041 aatatcttaa tatatatata tattattaat cttaatatat atatatatta ttaatatata
   125101 atatattaat atattaatat ataatataat atatagatat agaattaata tactatgatt
   125161 tgaatttcat ttgaatctgc agtaaaaata ttgagtctca ttttctatgt ataagaatta
   125221 agtgaaaaaa aattataaac ggaagaaagc gtttacccca aaattggttg attagtcatc
   125281 ctgttttgaa gcgggctcaa aagaccaacc ttattgagtt ttcactatcg tttgtatgaa
   125341 ttaccataca tctattacca taaggggaga ttgataaaaa atgcgtggat ggttagaaac
   125401 accaagatac acaaaggatt agtaatggag attatgtaaa ttctccaaaa gagcatttcc
   125461 gcataatata aaaagaatac aaattggggc tttaagttgg tagaaaaaat aaggcagtac
   125521 tccccacaat tccgatccag agtatgcttc tatccactca taaaataaat aactatcaga
   125581 aacgaaataa tcctttaatt ttttttttga agtccctttt tgttttgcac ataaaaaaaa
   125641 gaagaatagg aacgaaaaaa aaaaagaata gaatacaata aaaaaaagag ggatcccttt
   125701 tgattctttc ttatatccat attcatggaa atacaattta tgtcataatt cataaactaa
   125761 tgtcgaattt tttttcgtaa tcaaaaacga cgggttattg agaattctaa agagtatttt
   125821 attgaattga agagttcaat tattactcaa caaattcaaa ttcttaaggg atgagatcaa
   125881 ttcggaagta ccttttttgt atttattatt ataacagaca gaattcaatt ggtctaattc
   125941 aggaccgtcc aatggatttg aatcctatct atcctaggga tatatcaaga taaataaccg
   126001 gcccggtccc ttagatttat ttatgacctt cgaggagccg tatgaggtga aaatctcatg
   126061 tacggttctg taatagcgat gggaacagta atgttatcac cgactaggat tatctaacag
   126121 tttaagtaca gttgatatag ttgacgcgca atcaaaatat ggtttttggg gatggaattt
   126181 atggcgtcaa cctataggtt ttatcatttt tctaatttct tccctagcgg aatgtgaaag
   126241 attacctttt gatttaccag aagcagaaga agaattagta gcaggttatc aaaccgaata
   126301 ttcgggtatc aaatttggtt tattttacgt tgcttcctat ttaaacttat tagtttcttc
   126361 attatttgta acagttcttt acttgggcgg ttggaatatc tctattccgt acatatttgt
   126421 ttctgagctt tttgaaataa ataaaacatg tggagttttt ggaactacaa ttggtatctt
   126481 tattacatta gctaaaactt atttgttctt gttcctttct atcacaacaa gatggacttt
   126541 gcctaggcta agaatggatc aattattaaa tcttggatgg aaatttcttt tacctatttc
   126601 tctgggtaat ctattattaa caacttcgtt tcgactattt tcactgtaaa agattgatat
   126661 tcaatattca taacttgtct caaacaagag aaagaaacaa aacaaaaata ttcatagata
   126721 ttcacgatat gttccttatg gtaactgggt tcatgaatta tggtcaacaa acagtacgag
   126781 ctgcaagata cattggtcaa agtttcatga ttaccttagc ccacgcaaat cgtttacctg
   126841 taactattca atatccttat gaaaaattaa taacatcgga acgtttccgc ggtcgaatcc
   126901 attttgaatt tgataagtgc attgcttgtg aagtatgtgt tcgtgtatgt cctatagatc
   126961 tacccgttgt tgattggaaa ctggaaactg atattcgaaa gaaacgattg cttaattaca
   127021 gtattgattt tgggatctgt atattttgtg gtaactgcgt tgagtattgt ccaacaaatt
   127081 gtttatcaat gactgaagaa tatgaacttt cgacttatga tcgtcacgaa ttgaattata
   127141 atcaaattgc tttgggccgt ttaccaatgt cagtaattga cgattataca attcgaacaa
   127201 ttcaattcaa ataagattct gtatttatat ttagatttat ataattttat taataatata
   127261 gtttatagtt tcgaaatagt ttcgaatact cgttcgtata aagaattaga ttcgtcctat
   127321 aactgtacct agatgaattc acactcctta ggatttaatt caattaggaa tttagtatat
   127381 ccaatttttt cctggtcgta tcaataaggt catgaaattt caatttattt atcttttatt
   127441 tttcatctaa tggatttacc tgaaccgata catgattttc ttttaatctt tctgggatca
   127501 ggtcttgtat taggaagtct aggagtagta ttatttacca acccaatttt ttctgccttt
   127561 tcgttgggac tggttcttgt ttgtatatct ttattctata ttttatcaaa ctcccatttt
   127621 gtagctgcag cacagctact tatttacgta ggagctataa acgttttaat cctatttgct
   127681 gtgatgttca taaatggttc agaatattac caagattttc atctttggac cgttggggat
   127741 ggagttactt tggtggtttg tacaagtatt tttgtttcac taataactac tattccagat
   127801 atatcatggt acgggattat ttggactaca agatcaaatc agattataga gcaagatttg
   127861 ataaataata gtcaacaaat tggaattcat ttatcaacag atttttttct tccatttgaa
   127921 ctcatttcaa taattctttt agctgctttg ataggtgcaa ttgtcgtggc tcgccagtaa
   127981 gaatagaact agtaatatca atctaaattc cattttgttc tatttatttt atctccattt
   128041 cctttgaatt ttacatgtga atgggaaagt gaaagattgt ttatgtttaa aagaatctta
   128101 ttattcgact tattaccaat atcttctttt tgtctgtact tgttatattc tctagtcaat
   128161 cgaatctgtt gaagtgttgt tcatattgaa atgaatccaa attgataagg agttggtcaa
   128221 tgatgctcga acatgtactt gttttgagtg cctatttatt ttctatcggt atctacggat
   128281 tgatcacaag ccgaaatatg gttagagccc ttatgtgtct tgaacttata ctgaatgcgg
   128341 ttaatataaa tttcgtagct ttttctgatt tttttgatag tcgccaatta aaaggaaata
   128401 ttttttccat ttttgttata gctatcgcag ccgctgaagc agctattgga ccggctattg
   128461 tttcgtcaat ttatcgtaac agaaaatcaa ctcgtatcaa tcaatctaat ttgttgaata
   128521 aatagtatta attagaaaaa ttggaatttc gaatattgaa attcgaatat ttatcaattc
   128581 aaattcgcat gtatgataac gtatgatcat gtttgcgaaa acgtaagaaa tcaaagtatc
   128641 ttggccctct gttatgaatt gatccagagg tagattgatt agaaaaattc tggtaaatca
   128701 ttgattcatc tggtgtcgaa atatatgatt catttacaag tttactagat cgaaaattgc
   128761 tgatgttcaa aaattaatag agccaatgtc tcattcagta aagatttatg atacatgtat
   128821 aggatgtact caatgtgtcc gagcctgccc cacagatgta ttagaaatga taccttggga
   128881 cggatgtaaa gctaagcaaa tagcttctgc tccaagaaca gaagactgtg ttggttgtaa
   128941 gaggtgtgaa tccgcctgtc cgacagattt cttgagtgtt cgagtttatt tatggcatga
   129001 aacaactcga agcatgggtc tagcttattg atacgtttca aaaaaccaca tacgaatacc
   129061 ttttttttac tgacaaaaac ccgtgctcaa agtggaaaag attttttttc cattttgagc
   129121 acgggttttt ctggcccaag tgtatcttat ttttaccacg aatttttttc cttggttaac
   129181 aatagttgta gttttcccaa tatccgcggg ttccttaatc ttcttatttc cccatagagg
   129241 aaataaggta attaggtggt atactatttt gatatgctta atgaatctcc ttataacaac
   129301 ctatgcattc tgttatcatt tccaattgga cgatccatta atccagttga cggagaatta
   129361 taaatggatc caattttttg atttttactg gagattcgga atagatggac tctctatagg
   129421 ccctatttta ctgacgggat ttatcaccac tttagctact ttagcggctc aaccggttac
   129481 tcgggaatcc cgattattcc atttcctgat gttagcaatg tatagcggtc aaataggatc
   129541 attttcttct caagacattt tacttttttt catcatgtgg gaattagaat taattcctgt
   129601 ttatctactt ttatccatgt ggggtggaaa gaaacgtttg tattcggcta caaagtttat
   129661 tttgtatact gcgggaagtt ccattttttt attaatggga gttctcggta tcggtttata
   129721 tggttcgaat gaaccaacat taaattttga aacatcagct aatcagtcgt atcctgtggc
   129781 actggaaata atattctata ttggatttct tattgctttt gctgtcaaat cgccgattat
   129841 acccttacat acatggttac cagacaccca cggagaagca cattacagta cttgtatgct
   129901 tttagccgga atcttattaa aaatgggagc gtatggattg gttcgaatta atatggaatt
   129961 atttccccac gctcattctc tattttcccc ctggttaatc ctattaggcg caattcaaat
   130021 aatctatgca gcttcaacat ctcttggtca acgtaattta aaaaaaagaa tagcttattc
   130081 ctccgtatct catatgggtt tcataattat aggaatttgt tctataagcg atatgggact
   130141 caacggagcc attttacaaa taatttctca tggatttatt ggtgctgcgc tttttttctt
   130201 ggcaggaacg agttatgata gaatacgtct ttattatctc gacgaaatgg gcggaatggc
   130261 tattccaatg ccaaaaatat tcacggtttt cagtatctta tcgatggctt ctcttgcatt
   130321 gccgggcatg agcggttttg ttgcagaatt gatagtcttt tttggaataa ttaccagtca
   130381 aaaatatctt ttaatgacaa aaatactaat cacttttgta atggcaattg gaatgatatt
   130441 aactcctatt tattcattat ctatgttacg ccagatgttc tatggataca agttttttaa
   130501 taaaccaaac tctttctttt ttgattctgg gccccgagag ttatttattt cgatttctat
   130561 ccttatacct gtaataggta ttggtattta tccggatttc attttctcat tatcagttga
   130621 caaggtcgaa gctattctat ctaatttttt atagatagtt ttcatgaata aatgactaaa
   130681 accaaaaaat gaaagagagc aaaaaatcct atcttttttt aatagtgttc attgtacaat
   130741 gaaaaaaatc tttttagatt aacttaaaaa aaaaaaaaaa aatgaattgg aattgtaacc
   130801 ggatacgttt ggtgtttgtg agaacccctt gaatcactac attacttgat ttaaagggtt
   130861 ctcgacggtt tggtttatgc gaagttttct tatactttta cttaatattc tattcgattt
   130921 tcttatctat tgtattttat taaactataa actataaata tggaaatatt ttatttgtat
   130981 tttattaaat attaaaatga aatatatcaa tatttattaa tataaattaa taaaaagatt
   131041 aatgcataaa aaaaatacaa taaaatatac gaagaaattc ggccaccccc tgcgtatttt
   131101 ataacttctc ccagaaaaaa acttgtaata cccaccccat tgggaattcc atcaattact
   131161 cgtctatcaa aaaaagaatt tagtttagct aatcttctta cattattaat taaagatatt
   131221 ctataaaaag catctatgta accacgatta tatgaccaat catatatgag atttgttatt
   131281 ttatctgcaa caatcttttt agaaaccttt tttgaaaata aattaagtaa gttgaaattt
   131341 tgtaaagatg aataaaaagg cttatataaa agggacgcta taaatattcc gaaaaaagct
   131401 atactgaccg aaaaagttgc atttgtgaca aattcatacc aattctcaga attatttgaa
   131461 tttggatgta aaagatctat aaacggaatt aaagattttg ataatatatc caaatctagt
   131521 ccttcttggt tgaaagagat tcctataacc ccgataaaca aagtaaatag tattaataca
   131581 agcatagaaa ataacatagt attttccgat tcatggggat aggaaaaagt agtgttgtta
   131641 gtttcaaaat agctaatatc aataaaaggc catgttatgc tttttttatt tctatcaatt
   131701 cgatgtgaat cagtcttctt ccgaaaaaag gaagtccttc cattattatt gattgttaat
   131761 aaaggtaata aatgcatccc ctttttcgat tctttttctt taccccataa agatattgaa
   131821 tgagatgagc tatttttttt tccattgaga ttttgacaat taacgtttaa atatccttca
   131881 aaaacaagta aatagatccg aaacatataa aatgcagtta atcctgctgt ggaacaagct
   131941 attattgcaa aaattggtga atacaaccaa ctatcattaa gaatttcatc tttggaccaa
   132001 aaacaagcaa agggtggaat accacaaaga gaaagtgtac ccactaaaaa agcagttttt
   132061 gtaattggca catgttttgt taaaccgccc ataagaacca tattttgact tttatctgga
   132121 gaatatccaa caatagcttc cattgaatga ataatggatc cggatcctaa aaacaacaat
   132181 gcttttgaat aagcatgagt aatcaaatga aataaagcgg ctcgataaga gcccatacct
   132241 agagctaaca tcatataacc caattgagac attgtagaat aggccaaact tctcttaatg
   132301 tccttttgag caagagctaa agtagctcct aatactactg ttattatccc tatgaaagct
   132361 attccattca ttatggaggg tataactatg aaaagaggaa gaaggcgggc tacaagaaaa
   132421 attcccgccg ctaccatagt agcagcgtgg ataagagcgg aaataggggt aggcccttcc
   132481 atagcatctg gtaaccatac atgaaggggg aattgggcag acttagcaac tgaaccgcca
   132541 aataacagca tggcgcacaa agtaactaat aaaagattaa cctcattatt agaaatcaag
   132601 ttattgaata tttcaaacaa atcccgaaat tccaaactac ctgttatcca ataaagaccg
   132661 aaaattccca ataataaaca aaaatcccct acccgattag ttacaaacgc cttttgacaa
   132721 gcatttgccg caataggacg tgtgaaccaa aaacctatta atagataaga acacattcca
   132781 accaattccc aaaaaatata aatttgtatc aaattagaac tagtaaccaa tcccaacatt
   132841 gaagtattaa aaaaactcat ataagcaaaa aatctcaaat atccttcatc atgagacata
   132901 taattgtcac tataaataag aaccagaatt ccaacagtag taatcaatat taacataata
   132961 gaagtaagtg aatcgatcaa gtagccaaac tctaaagaaa gatcattatt tatagtccaa
   133021 gaccatacat attgatagat agaactgtta ttgatttgat gaatagacag attcaccgaa
   133081 aaaatcataa ctatacttaa taataaaaca ctaggaaaag cccacatacg gcgaatattt
   133141 tttgttgccg cgggaaaaag gagaagtccc actcctatta acataggaac tggaagtgga
   133201 atgaagggta tgatccatga aaattgatgt gtatattcca taaaaaaaaa gaaaaaaaaa
   133261 aatggattct taatgagttt tgtttcttat tcgccaattt tatctctttt gaaaggattc
   133321 agttaataaa aaaatgaaaa ttcggataaa aaatggaatt atccactgtt cattattctg
   133381 aatatttttc taatatttcc aatagttgaa agtacgaagt gaaatgggtc aaatgatatg
   133441 accaaattac tagtgaaaaa tcaacttttt ttttttatga atttaaatta agaatattaa
   133501 gaaattaaga tttaaaaatt attattctac aaaaatttat atccagagag tggggataaa
   133561 taattacacc aaaactcaaa atattacttt attttgatat gaatcataaa aaaaaatcaa
   133621 tctaatattt ttttcgtagg tttttttttt ttattccgaa tcattaattt gttttggcac
   133681 taatttatta ttttccattt caagaaaaag acatatatct ttggaaagag tttataaaaa
   133741 aggttatgat attcaacagt ttactaaaaa aggaattaag atacatgatt ttataaaatc
   133801 atgtatcttt ttaacgacca agtaagcagg ataaagataa ggggtgggtt cttaaactct
   133861 ctttttgatg tattttattc catgtataaa taaaaaaaaa aaaaagaacg atatatatat
   133921 atatataatt atataaataa atagaatata gaatattaat agaatataga ataaaaaagg
   133981 atagtttttt tgtttttttg taagaattac ataaataaac gattattagg aaaaaaaaaa
   134041 agactatgtt atttttacaa atccacattc cttatgaaaa ggagtagaat agtctaattt
   134101 agaaaaaaca aatagataag aaagatatat gtctaatcta attaaagaac aattcatttt
   134161 gaacaataga tgtctttcac atccaactat agcaataaac aaactagtct aattttggaa
   134221 tggcagctcc aaaaaaacgc acttctatat caaaaaaaag gattcggaaa aataattgga
   134281 aaaataaggt atattgggta gcattgaaag ctttttcgtt agctaaatct ctttctacgg
   134341 ggaactctaa aagttttttt ttacaataaa tacaaacatt ggaataatct gaattagctg
   134401 gactcaaaga atagtataat ttcaaaaaaa gaatttcgta tatatatata tatattgata
   134461 ttgaaatctt ttgaagattc ttggtttttt ggtcttttat attatatata ttatatatta
   134521 atttaattat attcattttt ttttttcttt ttttggatag tttttttttt agtttctata
   134581 tcttatagat atttttatac aaacaaaaaa gaaaaatcag ataagattaa gatataagtc
   134641 caaatttcta tttgttaatg ttttgaactg ttcaatagaa aattgacctc atttttttgt
   134701 tttggaattg gcttttttta attaaaattc tttaatgttt cggtttctga aatgcaagat
   134761 ttctttccga aatatccaat ttcggaaaga aatcttgcat ttgaatcgac tctttcaatc
   134821 tcgacgattg actaaaaatc gtttattatg atttcgagca agccgctatg gtgaaatcgg
   134881 tagacacgct gctcttagga agcagtgcta gagcatctcg gttcgagtcc gagtggcggc
   134941 atggcatctt attttctaaa agagtaagtc ctataattat aatgaattca attcccgatt
   135001 tccgttcata taattaggag atcttttttt tatatgatat tttcaacttt agagcatata
   135061 ttaactcata tatcgttttc ggtcgtatcc attttaattg caattcgttt gctaacccta
   135121 ttagtcaatg aaatcgtagt actatatgat tcgtccaaaa aaggtatgat agtaactttt
   135181 ttctgtataa cgggattatt agttactcgt tggatttttg cgggccattt accattaagt
   135241 gatttatatg aatcggtaat ctttctttca tgggggtttt ccatttttca tataattcca
   135301 ggttttggtt ttaaaaagct taaaacccat ttaagcacaa taatagcacc cagtgttatt
   135361 tttacccaag gctttgcgac ttcgggtctt ttaaccgaac tgcatgaatt cggaatatta
   135421 gtacccgctc tacaatcgca ttggttaatg atgcacgtaa gtatgatggt attgggctat
   135481 gcagctcttt tatgtggatc attattatca gtagctcttt tagtcattac atttcgaaaa
   135541 gtcataataa gaaagattgg taagaacaat aatctttttt tgattttgaa tgactcattt
   135601 tcttttgctg agatcaaata catgaacgaa agaaacaatg ttttacgaaa cacttctttt
   135661 gcttcttata gagattatta caggtctcaa tttattcaac aattggatcg ttggagttat
   135721 cgtattatta gtctaggttt tatcttttta accataggta ttctttcggg agcagtatgg
   135781 gctaatgagg cctggggatc atattggaat tgggatccaa aggaaacttg ggcgtttatt
   135841 acttggacca tatttgcaat ttattttcat actagaaaaa agaaaagatt ggaaggtata
   135901 aattcttcaa tagtggcctc tatgggcttt cttataattt ggatatgtta ttttgggatc
   135961 aatctattag gaatcggact acatagttat ggttcattta cacctaattg attgaattaa
   136021 aatgagtaag gggcctgaca aacacaaaca taataagcat aataaacatc ttaatataaa
   136081 catattaata ttatgcatat taatacatat taaaataata attctattat attctaaata
   136141 aaaaaaaaaa agagatatta aatattccaa atatataata tagatattta gatatccatt
   136201 ttttatgcat taatcttttt attaatttat attaataaat attgatatat ttcattttaa
   136261 tatttaataa aatacaaata aaatatttcc atatttatag tttatagttt aataaaatac
   136321 aatagataag aaaatcgaat agaatattaa gtaaaagtat aagaaaactt cgcataaacc
   136381 aaaccgtcga gaacccttta aatcaagtaa tgtagtgatt caaggggttc tcacaaacac
   136441 caaacgtatc cggttacaat tccaattcat tttttttttt ttttttaagt taatctaaaa
   136501 agattttttt cattgtacaa tgaacactat taaaaaaaga taggattttt tgctctcttt
   136561 cattttttgg ttttagtcat ttattcatga aaactatcta taaaaaatta gatagaatag
   136621 cttcgacctt gtcaactgat aatgagaaaa tgaaatccgg ataaatacca atacctatta
   136681 caggtataag gatagaaatc gaaataaata actctcgggg cccagaatca aaaaagaaag
   136741 agtttggttt attaaaaaac ttgtatccat agaacatctg gcgtaacata gataatgaat
   136801 aaataggagt taatatcatt ccaattgcca ttacaaaagt gattagtatt tttgtcatta
   136861 aaagatattt ttgactggta attattccaa aaaagactat caattctgca acaaaaccgc
   136921 tcatgcccgg caatgcaaga gaagccatcg ataagatact gaaaaccgtg aatatttttg
   136981 gcattggaat agccattccg cccatttcgt cgagataata aagacgtatt ctatcataac
   137041 tcgttcctgc caagaaaaaa agcgcagcac caataaatcc atgagaaatt atttgtaaaa
   137101 tggctccgtt gagtcccata tcgcttatag aacaaattcc tataattatg aaacccatat
   137161 gagatacgga ggaataagct attctttttt ttaaattacg ttgaccaaga gatgttgaag
   137221 ctgcatagat tatttgaatt gcgcctaata ggattaacca gggggaaaat agagaatgag
   137281 cgtggggaaa taattccata ttaattcgaa ccaatccata cgctcccatt tttaataaga
   137341 ttccggctaa aagcatacaa gtactgtaat gtgcttctcc gtgggtgtct ggtaaccatg
   137401 tatgtaaggg tataatcggc gatttgacag caaaagcaat aagaaatcca atatagaata
   137461 ttatttccag tgccacagga tacgactgat tagctgatgt ttcaaaattt aatgttggtt
   137521 cattcgaacc atataaaccg ataccgagaa ctcccattaa taaaaaaatg gaacttcccg
   137581 cagtatacaa aataaacttt gtagccgaat acaaacgttt ctttccaccc cacatggata
   137641 aaagtagata aacaggaatt aattctaatt cccacatgat gaaaaaaagt aaaatgtctt
   137701 gagaagaaaa tgatcctatt tgaccgctat acattgctaa catcaggaaa tggaataatc
   137761 gggattcccg agtaaccggt tgagccgcta aagtagctaa agtggtgata aatcccgtca
   137821 gtaaaatagg gcctatagag agtccatcta ttccgaatct ccagtaaaaa tcaaaaaatt
   137881 ggatccattt ataattctcc gtcaactgga ttaatggatc gtccaattgg aaatgataac
   137941 agaatgcata ggttgttata aggagattca ttaagcatat caaaatagta taccacctaa
   138001 ttaccttatt tcctctatgg ggaaataaga agattaagga acccgcggat attgggaaaa
   138061 ctacaactat tgttaaccaa ggaaaaaaat tcatggtaaa aataagatac acttgggcca
   138121 gaaaaacccg tgctcaaaat ggaaaaaaaa tcttttccac tttgagcacg ggtttttgtc
   138181 agtaaaaaaa aggtattcgt atgtggtttt ttgaaacgta tcaataagct agacccatgc
   138241 ttcgagttgt ttcatgccat aaataaactc gaacactcaa gaaatctgtc ggacaggcgg
   138301 attcacacct cttacaacca acacagtctt ctgttcttgg agcagaagct atttgcttag
   138361 ctttacatcc gtcccaaggt atcatttcta atacatctgt ggggcaggct cggacacatt
   138421 gagtacatcc tatacatgta tcataaatct ttactgaatg agacattggc tctattaatt
   138481 tttgaacatc agcaattttc gatctagtaa acttgtaaat gaatcatata tttcgacacc
   138541 agatgaatca atgatttacc agaatttttc taatcaatct acctctggat caattcataa
   138601 cagagggcca agatactttg atttcttacg ttttcgcaaa catgatcata cgttatcata
   138661 catgcgaatt tgaattgata aatattcgaa tttcaatatt cgaaattcca atttttctaa
   138721 ttaatactat ttattcaaca aattagattg attgatacga gttgattttc tgttacgata
   138781 aattgacgaa acaatagccg gtccaatagc tgcttcagcg gctgcgatag ctataacaaa
   138841 aatggaaaaa atatttcctt ttaattggcg actatcaaaa aaatcagaaa aagctacgaa
   138901 atttatatta accgcattca gtataagttc aagacacata agggctctaa ccatatttcg
   138961 gcttgtgatc aatccgtaga taccgataga aaataaatag gcactcaaaa caagtacatg
   139021 ttcgagcatc attgaccaac tccttatcaa tttggattca tttcaatatg aacaacactt
   139081 caacagattc gattgactag agaatataac aagtacagac aaaaagaaga tattggtaat
   139141 aagtcgaata ataagattct tttaaacata aacaatcttt cactttccca ttcacatgta
   139201 aaattcaaag gaaatggaga taaaataaat agaacaaaat ggaatttaga ttgatattac
   139261 tagttctatt cttactggcg agccacgaca attgcaccta tcaaagcagc taaaagaatt
   139321 attgaaatga gttcaaatgg aagaaaaaaa tctgttgata aatgaattcc aatttgttga
   139381 ctattattta tcaaatcttg ctctataatc tgatttgatc ttgtagtcca aataatcccg
   139441 taccatgata tatctggaat agtagttatt agtgaaacaa aaatacttgt acaaaccacc
   139501 aaagtaactc catccccaac ggtccaaaga tgaaaatctt ggtaatattc tgaaccattt
   139561 atgaacatca cagcaaatag gattaaaacg tttatagctc ctacgtaaat aagtagctgt
   139621 gctgcagcta caaaatggga gtttgataaa atatagaata aagatataca aacaagaacc
   139681 agtcccaacg aaaaggcaga aaaaattggg ttggtaaata atactactcc tagacttcct
   139741 aatacaagac ctgatcccag aaagattaaa agaaaatcat gtatcggttc aggtaaatcc
   139801 attagatgaa aaataaaaga taaataaatt gaaatttcat gaccttattg atacgaccag
   139861 gaaaaaattg gatatactaa attcctaatt gaattaaatc ctaaggagtg tgaattcatc
   139921 taggtacagt tataggacga atctaattct ttatacgaac gagtattcga aactatttcg
   139981 aaactataaa ctatattatt aataaaatta tataaatcta aatataaata cagaatctta
   140041 tttgaattga attgttcgaa ttgtataatc gtcaattact gacattggta aacggcccaa
   140101 agcaatttga ttataattca attcgtgacg atcataagtc gaaagttcat attcttcagt
   140161 cattgataaa caatttgttg gacaatactc aacgcagtta ccacaaaata tacagatccc
   140221 aaaatcaata ctgtaattaa gcaatcgttt ctttcgaata tcagtttcca gtttccaatc
   140281 aacaacgggt agatctatag gacatacacg aacacatact tcacaagcaa tgcacttatc
   140341 aaattcaaaa tggattcgac cgcggaaacg ttccgatgtt attaattttt cataaggata
   140401 ttgaatagtt acaggtaaac gatttgcgtg ggctaaggta atcatgaaac tttgaccaat
   140461 gtatcttgca gctcgtactg tttgttgacc ataattcatg aacccagtta ccataaggaa
   140521 catatcgtga atatctatga atatttttgt tttgtttctt tctcttgttt gagacaagtt
   140581 atgaatattg aatatcaatc ttttacagtg aaaatagtcg aaacgaagtt gttaataata
   140641 gattacccag agaaataggt aaaagaaatt tccatccaag atttaataat tgatccattc
   140701 ttagcctagg caaagtccat cttgttgtga tagaaaggaa caagaacaaa taagttttag
   140761 ctaatgtaat aaagatacca attgtagttc caaaaactcc acatgtttta tttatttcaa
   140821 aaagctcaga aacaaatatg tacggaatag agatattcca accgcccaag taaagaactg
   140881 ttacaaataa tgaagaaact aataagttta aataggaagc aacgtaaaat aaaccaaatt
   140941 tgatacccga atattcggtt tgataacctg ctactaattc ttcttctgct tctggtaaat
   141001 caaaaggtaa tctttcacat tccgctaggg aagaaattag aaaaatgata aaacctatag
   141061 gttgacgcca taaattccat ccccaaaaac catattttga ttgcgcgtca actatatcaa
   141121 ctgtacttaa actgttagat aatcctagtc ggtgataaca ttactgttcc catcgctatt
   141181 acagaaccgt acatgagatt ttcacctcat acggctcctc gaaggtcata aataaatcta
   141241 agggaccggg ccggttattt atcttgatat atccctagga tagataggat tcaaatccat
   141301 tggacggtcc tgaattagac caattgaatt ctgtctgtta taataataaa tacaaaaaag
   141361 gtacttccga attgatctca tcccttaaga atttgaattt gttgagtaat aattgaactc
   141421 ttcaattcaa taaaatactc tttagaattc tcaataaccc gtcgtttttg attacgaaaa
   141481 aaaattcgac attagtttat gaattatgac ataaattgta tttccatgaa tatggatata
   141541 agaaagaatc aaaagggatc cctctttttt ttattgtatt ctattctttt tttttttcgt
   141601 tcctattctt ctttttttta tgtgcaaaac aaaaagggac ttcaaaaaaa aaattaaagg
   141661 attatttcgt ttctgatagt tatttatttt atgagtggat agaagcatac tctggatcgg
   141721 aattgtgggg agtactgcct tattttttct accaacttaa agccccaatt tgtattcttt
   141781 ttatattatg cggaaatgct cttttggaga atttacataa tctccattac taatcctttg
   141841 tgtatcttgg tgtttctaac catccacgca ttttttatca atctcccctt atggtaatag
   141901 atgtatggta attcatacaa acgatagtga aaactcaata aggttggtct tttgagcccg
   141961 cttcaaaaca ggatgactaa tcaaccaatt ttggggtaaa cgctttcttc cgtttataat
   142021 tttttttcac ttaattctta tacatagaaa atgagactca atatttttac tgcagattca
   142081 aatgaaattc aaatcatagt atattaattc tatatctata tattatatta tatattaata
   142141 tattaatata ttatatatta ataatatata tatatattaa gattaataat atatatatat
   142201 attaagatat taagaatttt aaagaatttt atattaatat tatattaaat agtttaaatt
   142261 caaatagttt attatattct taaatataaa tattctatat tcaaaataca aatagatatc
   142321 tataaataga tatctatttt ttgaatttga ttactaaata tattgatatt gaatttcaat
   142381 ttcattaaat tcataattca aattagagaa tattatagaa tattagaata ttaaatcaat
   142441 gaataatgaa taaatggaag ctgttttatt tcactcatat aactatctga tttagttcat
   142501 caatcctaat tccgaataaa aataatgaga atccaaaatc aggatatcta ttccattttt
   142561 tctacccctt tcctataaat ttcctataaa gaagaaaaga aataaagacg aaaagaaagg
   142621 agcatggaaa agtttctgtc tcaacgaatc acacgtagag atattgataa cacacataga
   142681 gttaatggta tttcataact aatcgattga gcagcagccc gtagaccacc caaaaaggaa
   142741 tatttattat ttgacccata tcctgacata agaagtccaa tgggagcaat actcgaaata
   142801 gcaatccata aaaaaacacc gatattgaga tcagctaaaa caaagttata gccaaaagga
   142861 attactgaat agcttactag aattgatatg actgatatgg atggtccaat actgaataaa
   142921 cgaatatctc ccctagatgg aataagattc tctttgaaaa gtagttttgt tccatctgct
   142981 agagcttgaa gaactcccaa aggaccggcg tattcaggtc caatacgctg ttgtatccct
   143041 gcggatattt ctctttctaa ccatacaatc actagcacac ctattgtgat tcccaataca
   143101 agagtcaaaa tagggacaag tatccatata attccataca cctcttttaa agattccaat
   143161 ctggaaaaag aattgatatc ttgtacttct gttgtatcaa ttatcatttc aacgatcaac
   143221 ttctcccata atgatatcta tgctacctag tattgtcata atatcagcca atttcattct
   143281 tttaactaac tgaggaagaa tttgcaaatt gataaaaccc gggggacgaa ttttccatct
   143341 ccaaggaaaa ccattctgat cccctattag aaaaattcct aattctccct ttggggcttc
   143401 aactctcaca taaagttctt gtttcggtaa ttcaaaagtc ggagacggct ttttactaat
   143461 gaatcgatat tcaaaatcat tccattctgg atccttttct ctatcaaagc aacggatttc
   143521 taaattctca tatggccctc ccggaattcc ttccagagcc tgttgaataa tttttatgga
   143581 ttctaccatt tcaccaattc gtactaaata acgagctaat gaatctcctt ctttttgcca
   143641 ttgaacttcc caatcaaatt cctcgtaaca ttcataatga tcaactttac gtagatccca
   143701 ttgtattccg gaagcccgaa gcattggtcc tgataaaccc caatttatta cttcctctcc
   143761 accaacaatg cctactccct caacccgttc taaaaaaata ggatttcgcg taataagttt
   143821 ttgatattca acaacccttg ttaaaaaata atcgcagaaa tccaaacatt tatctatcca
   143881 gccatgaggt agatcagccg ctacccctcc gatacgaaaa aaattatgca tcattctcat
   143941 acctgtggca gcttcgaata gatcatatat taattctctt tctctgaaaa tatagaagaa
   144001 aggggtttgt gcaccaatat ctgccataaa aggtcccagc catagtaggt gagaagctat
   144061 acgactcaac tccaacataa ttattcgaat atagctggct cttttaggta cttgaatatt
   144121 tcctaactgt tccggtccat ttacggttat tgcttctgtg aacatagtag ctaaataatc
   144181 ccaacgtgtt acataaggca gatattgtac aattgttcgg ttttctgcaa ttttttccat
   144241 ccctctatgt aaataaccca atattggttc acaatcaata acatcctcac catctagagt
   144301 aacaataagt cgaagaacac catgcattga tgggtggtga ggacccatat tgactatcat
   144361 gaggtctttt cttgtagctg gggcattcat aggtttttcc tcgattcatt cttccatgaa
   144421 ttgcttaaaa caaagatgag ttcatcaaga ttcaagatct aagaaatcga ataattcaaa
   144481 acgactcttc aaattaatta gtttgtggct cccgaatatc caactgatta attaattttt
   144541 tataacgtat tccatttttc tttgacaaat aagacaggag tcgtttccgt tttcccagaa
   144601 ttttacgtaa acccctttga gataaatagt cttttctgtg caattccaaa tgtgaagtaa
   144661 gtcttcgtat cttattggtg aaattgaata cttgaaattc aatcgatccc gggttttctt
   144721 cttttttttc ttgtgaaata acggatataa atgatttttt taccataaaa aaatgaaagc
   144781 ttgtctttcc cccctttttt attttataga gtctagatat ttttattgat cagtaataat
   144841 aatgacactc attttcaatt tggtatatac aataatctta attttcttaa gagttcctga
   144901 tttttcaaat aaattttgat taatcaaccc aattcaaata ggtatacaaa aaagactata
   144961 tttatgcatt cacaaaagca aaattgtaga cttcaaataa gaagattcag ttatagatct
   145021 aatgggtagg atatatcatt gaattagtat cgtgcctcag aatagagggt aagacaatgc
   145081 gtatgtgcat ctatttgttt tcacatatca gatatgttac gagaaataga aaaaaaaaaa
   145141 gaaaaatgta gattaactaa ttttcaatcg gggatacata tgtatcctta ccatactgaa
   145201 acggctgcca ttattggtat caaaccaata gcgattcata caagctaaat cttctaatcg
   145261 ataatttggc caaagaaaga actttaaatt aattagtttt tttttatctc tatcaagatc
   145321 tttacttgta gccaaaactt gacagcaatt attcacttta ttctcattgt aaaatgcctt
   145381 atttctatgc acactatttc tattcttagg attgaaacaa attagaattc tcaattctct
   145441 acgacgtcta gcggataaaa tattttcagg aacaagcaaa tcataattct ttttttcttt
   145501 attttcagtc agcttttgat ctcttgttct tgtaatggat ttcttaataa tttggtgctt
   145561 tctcttatga ataaacgaaa ggcctatgat ttgatacata ttaaattgtt catggtttct
   145621 tctagacaga cgaattggtt cgatactcaa tattccattt tttatcaatt ccgtattttt
   145681 attcaattct gtaagagtga aatccttctg attcttaatt ttcataatat ctagacttag
   145741 ttctcctctt tgaatagagg ctataacaat ctcttttaga tttttcagtc taagcaggag
   145801 acaatatact tggatattat taattattct ttcatttaag caatcatgcc agttcaattg
   145861 aaaaggcaaa taccctcttt ggaagcaatt aagttctgct tcgatgttgt tcgtgtatct
   145921 atcttttttt acaccctttt ttatgtcgga tcctgcataa tcttctttaa catctttttc
   145981 tttctttgaa agggatgctt caagatttag tcgacttgca tattctgttt tattcttttc
   146041 cgtgatcttt ttcttttcac taacattttg atttacatta aaattcaaaa aaaggaattt
   146101 gattgggatg atccatgggt tactcgtata tgcattaaaa aatatccaat ttttagagaa
   146161 gaaaaaagat tcccgattcg ctatagaacg atttagtatt tctacattca ttcccatcca
   146221 atcaaaaagg tttttttttt gattggatgg gttgatttct tgatgaagcg taaaataata
   146281 atcggtatcg atcgaacccc caaaatgcat tttatttcta agacaaaaat tcagaattct
   146341 ccaatcaaaa cactttctat ccagattttt ttccatatct agaatagaat cttctactat
   146401 ataattcttg ataggaattt catccgtcat atccaatttt ttttttttac gcgtgttgca
   146461 attataagaa atcgcttggt tattatttgc ttggaatgac gatctatatc cataaatata
   146521 tgagtccttc ttatctgcat aattaataga tttatatgat aaaagatcat acccatattg
   146581 ttttttcatt tttttttttt gatttgttaa tgagtctatt tcttgttttt tgtaaagaat
   146641 taatccgttt ttttcatatg aatgatattt ggttaaatcc ttattttgag ccacatggcg
   146701 ttcattcatt ttatttcgcc atttttggga tactaatcta gaccatccat tctgagataa
   146761 atcgtattga taatgacctt ttaaccaatt tgtccattga ttcattacag aattgggagc
   146821 gctcttatgt tttaatttgg aatgagatat tccttgtact ccaaaaaaag aatcctttat
   146881 ttcattctta agaaaaagag gtgttccatg atattcaaaa agggatctta atttatactt
   146941 atctaagtta ataacttggg tttgtgataa tttaaaaaat acatatgctt gtgacaaaga
   147001 ggatacgtca caaaaattct gtgaattcgt attcctaata ttacaaattg atttttttat
   147061 agtagaaata aagtgaatta gactttgatc ttttttatca cttctttttc tttcttcatt
   147121 tgcttcatta ttgtaaatgt atttattaag aatttttttt gttgattcaa gaaaaagttg
   147181 tacattgatt ttaggaatat taatgataca tagaaagata tctatatata ccctttctat
   147241 gaaaaatttt aaaaaagaat gtgatttgcg gaataatcga acatttcttt tttgtaatat
   147301 ctgccaaata tttttttgta attctaatct tttatcatca taagttgttt tcttagaaca
   147361 aatatttctc tctgaacctt ttttcttgtc ttttttaaat tcttctattt gttttatgat
   147421 tttctttgtt ctatcattca gatcttttat ttttttttct gtcaatgaac agtctgtcca
   147481 attaatagat tgaattggaa tggtggattc gtaaatcatt ggattactct tactttttgt
   147541 tgaatctttt tgaatttcat tcaattcatc tattttgatt tttatcaatt ctgataatga
   147601 tagttttttt cttttttctt ttagaaatag aagaatttgg atgatccatt gtgctttttc
   147661 ttttgtgata tttagaaaag attttgttct ttgaaaaaaa tgctttttcc aaattttgat
   147721 ttttttttta agttctttaa aaattggatc aaaaaacgaa cgtcgctttc ggggagaaga
   147781 agaaaagggg gattctactt ccattccgaa aactgtaaaa aagaagaaat ccattttttt
   147841 cacttttttt ttcattggat ccttttcctt ttgaggggat cgtagcttag atctgtatct
   147901 gtgccaaggt ttcagacgaa aaggaaaaag gacctttatt tgaataccct cagttagcca
   147961 gtttttcgga aattctgttt cggataatgg cacgccatta taggtgcact taatatacat
   148021 ttctctattc caatccttta aatcctctga ccattcggga gattgaaata atagtatacg
   148081 aacgagattt ttagttatta tcaatgaggg taatagaata tattttctaa taatcgagtg
   148141 ggttactaat aaaagacctc ttattgcttg agcattttga gtgttttccc aggcttccgc
   148201 tatttccata cgctccgctt cctctttttt cttaatctct tttttatttt tcttttcctc
   148261 tgtataatcc gaaattgtca attctgtatt tttctttttc cacatccaat ttagaaaaaa
   148321 gattttcatt ggctcgaaaa tctcaaaaga aaagaaagag gatttgtcaa ttttgtccaa
   148381 aaaaagagga gaatgtggac ttgcttgaag gattttccaa ttaacagttt tacgtctttg
   148441 aacgcgtcta gatcctttga ttatgtctcg gctaaaatcc gattgttgtg aatactctat
   148501 taaagcaaat tcttcttttc catcagaatt atcagtatcc ttgggatacg tataagcatc
   148561 ggcattctct gagttatcag tatcagtata aattactata ggtggtttgg gtcttcttga
   148621 acaaatctca taatcttctc ttttaccatt gctttccagg tattcttctt cgtcaatgaa
   148681 tttgtatgac catcgaggaa cttttttact gctttctttt attccaatac attcttttct
   148741 atttagaatt gttttatcgt tcgcatcagt tagaattgcg tcgactaaaa atttcatttt
   148801 ttttttttta gcttcggaat ccatcttttc atgttctcga aataaataaa gtcctttaaa
   148861 atggaaattg gatactgatt ttccagaaaa ttgactgatc aagttaaaaa aaaaacgaat
   148921 ttcatttgat aatgattttt tatcaaatct atctattttc tgttcaaagt ctggataatc
   148981 agtattaata ttaagaagga tggcgtgaat cttatttatc aaaatgtagt tttttgtgta
   149041 agttttattc ttgattgaga ataaaaaact ttttttgatt cgtccgcgat agggtccgtt
   149101 caacaaagga tcatatattt taggtaagta ttttttagtc tcatcattac ataatctaat
   149161 ctttttttcg agtacatcca aagcaaaaaa ttccttatct agagcttcgg ccctatttag
   149221 aaattgatta cttaggttgt ttcttttttg ttcattaatc gaactccaat gattatccaa
   149281 ttcatcatag gagagttttt ctgttgtgaa gagagatgtc tttctttgca tcatttcaag
   149341 aaaagttgat aaactagatg gatacgtaaa agatattctt tcttttccat cactttgaga
   149401 tgtatgaaaa aagaattgtg acatctcatt tcttacagca ttttcaaatc gatcattttt
   149461 tatatatcgc aaaggacgat ggaatcgttt ataatcgaaa atcatcctta aaaaaggttt
   149521 ttccaatcga aagatatctt tatctttctc ctctctttca tcgattttgt acgaattctc
   149581 tctttccttc gaaaaaagag aagcagaaag atattctgcg ttggattttt tttgttcttg
   149641 tttagttaac ttcgttttgg aagttctttc tacacctatt ttttcttttt tatcaatttc
   149701 acctctttct tgaatttctg acagtttttt attgaaaata aaaacaggca gtggtgttct
   149761 ccctaaatag tatattgagg aaataaaaaa aaaaataata aagattcgag acatccaatt
   149821 tctaaattct gacataatgt acttattaga tcgaataagt acattagatt taatagaatt
   149881 ctttttctgt atccagacta ataccaattt ctgtatccag actaatacca atccaaccca
   149941 tttcatgaat aaaatgtgac caattaacca accaacaaaa ctacttgtta gaaataagaa
   150001 ttggttgttg catcgaaaca tataaatgtt gactaatctg actaacattg aacttggtaa
   150061 aatgaaaagg ttcaataact gaaaaataag attattcagg aatatccttt gaatgctaaa
   150121 attacgcatt gaatttggat tagtggatcc ataattcaaa agatgtttgt gattattgca
   150181 attgcagaaa aaatgaaata aaagataggg tagagctatg acagttattg tatgaggtct
   150241 acccaatgct agatgcaagg gcgcataata gatcgatatg aacatcatga gctgtcccgt
   150301 aataaaacca gttgttgctg atactttctt ctcggttcct tcttccataa cccgagctcg
   150361 gagaaggaag agataagagg gccctatgga gaatgtggtc agaaatccat aatagagtcc
   150421 gaccacaacg accgaattaa ttatcttcat gcataaggat actagattat ctagtataaa
   150481 acactttaaa atcatcacaa acctcccttt ttttttttct ttttgattgt gatttctaga
   150541 ttattatatg ataattcttt tttttttctt ttctattgtg atttctagat tattatatga
   150601 aaattctttt tttttctttt ctattgtgat ttctagatta ttatatgata atttagaaac
   150661 tttccatata tatagaaata gaaacagata gactagaaac gacatctctt atctcaatga
   150721 caccaaagaa agggatatta aatgaatgga attagtatat ggatggacta taatgaaata
   150781 gagccacttt gaggttccct atgaaatgag gcatggaacg gagccactac gaagaagttc
   150841 cgcgagttac gaaggaaact tcgagctcat attggtcatg ggttgagaac gggaattgaa
   150901 ctctatgaga tctaatttcc cgttgttcct cagtagctca gtggtagagc ggtcggctgt
   150961 taactgactg gtcgtaggtt cgaatcctac ttggggagat ttgattcatt ccgaattaaa
   151021 gaattcggaa tgaaagggtt cgctttgacc gttaagagta ggtaacccgt tccccgtgtc
   151081 tttgtttcta ttgcattcta tctcatcgta tcccattctg ttctgcgata tttgagaatc
   151141 gccgtcaata cctcggtgta ggtccgggat actcctttgt tccacagtcc ggggctattt
   151201 aaactaacca attaagaatt ctcagatgta ctagtactag caagtgcatc tttgatgcag
   151261 tcatcaattc tcccgagagg ccacaattac cgcgagcaaa catattaatg acgaggaagg
   151321 catttttgct atgctactaa tactttactt gctctgctat tctgcccaag cctggctgag
   151381 gaagaattac gagacgtaaa acaaaaaaag atatgcggaa agagcatact atatttattc
   151441 agcccctttc cgcatatctt ttttgctttt ttttttaata aaaagaaaac agtaaggtaa
   151501 ggccattcca tttcgacaaa atacccacac ccaagttcca tagctttggg tccgctatcc
   151561 cgatcatgat tttcctaccc ccagagggaa aggtccttcc ctttttggcc ggttgtgggc
   151621 gaggagggat tcgaaccccc gacaccgtgg ttcgtagcca cgtgctctaa tcctctgagc
   151681 tacaggcccc accccgtctc cactggatct attccccgga gtaccctaaa aaaggggaac
   151741 ctttcctctc cccagccatt tcggcttaag aagatgtgaa agcgcctctc tctctataag
   151801 aacggtgcgt tccgaggtgt gaagtgggag agaagggatt tcataattgg ggttttgaat
   151861 aagacgacct tttcattttt cattcttttt cctttttcaa tatgaaaaag gaaaaagaag
   151921 gagaggtgtt aagcttttta tcatcctggc gccgagctat ttttccgcag gacctcccct
   151981 acagtatcgt caccgcagta gagtttaacc accaagttcg ggatggattg gtgtggttcc
   152041 tctacgccta ggacaccaga atatcgaagc atgaatgaag aaaggcatga gataaaagca
   152101 tattggctat tgattgtgag gccctaattc ttgactggag gggacaccaa aggcctctgc
   152161 ccttccatcc cttggataga tagagaggga gggcagagct tttggttttt tcatgttgtc
   152221 aaagagttga acaatgaaaa tagatggcga gtgcctgatc gaattgatcg agtcatgtag
   152281 gaacaaggtt caagtctacc ggtctgttag gatgcctcag ctgcatacat cactgcactt
   152341 ccacttgaca cctatcgtta atgataaacg gctcgtctcg ccgtgacctt ctcttgaatt
   152401 ctcaaaactt ctgtcgctcc atccccgcag gggcagagaa cccatcgctg tctcggctgt
   152461 gctaccggag gctctgggga agtcggaata ggagagcact catcttgagg tgggcttact
   152521 acttagatgc tttcagcagt tatccgctcc gcacttggct acccagcgtt taccgtgggc
   152581 acgataactg gcacaccaga ggtgcgtcct tcccggtcct ctcgtactag ggaaaggtcc
   152641 tctcaatgct ctaacgccca caccggatat ggaccgaact gtctcacgac gttctgaacc
   152701 cagctcacgt accgctttaa tgggcgaaca gcccaaccct tggaacatac tacagcccca
   152761 ggtggcgaag agccgacatc gaggtgccaa accttcccgt cgatgtgagc tcttggggaa
   152821 gatcagcctg ttatccctag agtaactttt atccgttgag cgacggccct tccactcggc
   152881 accgtcggat cactaaggcc gactttcgtc cctgctcgac gggtgggtct tgcagtcaag
   152941 ctcccttctg cctttgcact cgagggccaa tctccgtctg gcccgaggaa acctttgcac
   153001 gcctccgtta ccttttggga ggcctacgcc ccatagaaac tgtctacctg agactgtccc
   153061 ttggcccgta ggtcctggca caaggttaga attctagctc ttccagagtg gtatctcact
   153121 gatggctcgg gcccccccgg aaggaggcct tcttcgccct ccacctaagc tgcgcaggaa
   153181 aggcccaaag ccaatcccag ggaacagtga agcttcatag ggtctttctg tccaggtgca
   153241 ggtagtccgc atcttcacag acatgtctat ttcaccgagc ctctctccga gacagtgccc
   153301 agatcgttac gcctttcgtg cgggtcggaa cttacccgac aaggaatttc gctaccttag
   153361 gaccgttata gttacggccg ccgttcaccg gggcttcggt cgccggctcc cctgtcatca
   153421 ggtcaccaac ttccttgacc ttccggcact gggcaggcgt cagcccccat acatggtctt
   153481 acgactttgc ggagacctgt gtttttggta aacagtcgcc cgggcctggt cactgcgacc
   153541 ccctttgtga ggaggcaccc cttctcccga agttacgggg ctattttgcc gagttcctta
   153601 gagagagttg tctcgcgccc ctaggtattc tctacctacc cacctgtgtc ggtttcgggt
   153661 acaggtaccc ttttgttgaa ggtcgttcga gcttttcctg ggagtatggc atgggttact
   153721 tcagcgccgt agcgcctggt actcgaacat tggctcgagg cattttctct accccttctt
   153781 accctgaaaa agcaggggca ccttgcgtcc ttgaaccgat aaccatcttt cggctaacct
   153841 agcctcctcc gtccctcggg accaacaaag ggtagtacag gaatattcac ctgttgtcca
   153901 tcgactacgc ctttcggcct gatcttaggc cctgactcac cctccgtgga cgaaccttgc
   153961 ggaggaaccc ttaggttttc ggggcattgg attctcacca atgtttgcgt tactcaagcc
   154021 gacattctcg cttccgcttc gtccaccact gctcgcgcgg gtccttccct ctaaggcgga
   154081 acgctcccct accgatgcat ttttacatcc cacagcttcg gcagatcgct tagccccgtt
   154141 catcttcggc gcaagagcgc tcgatcagtg agctattacg cactctttca agggtggctg
   154201 cttctaggca aacctcctgg ctgtctctgc acccctacct cctttatcac tgagcggtca
   154261 tttaggggcc ttagctggtg atccgggctg tttccctctc gacgatgaag cttatccccc
   154321 atcgtctcac tggccgacct tgacccctgt tattttgagg tcatatctag tattcagagt
   154381 ttgcctcgat ttggtaccgc tctcgcggcc cgcaccgaaa cagtgcttta cccctagatg
   154441 tccagtcaac tgctgcgcct caacgcattt cggggagaac cagctagctc tgggttcgag
   154501 tggcatttca cccctaacca caactcatcc gctgattctt caacatcagt cggttcggac
   154561 ctccacttag tttcacccaa gcttcaccct ggtcatggat agatcaccca ggttcgggtc
   154621 cataagcagt gacaattgcc ctatgaagac tcgctctcgc tacggctccg gtgggttccc
   154681 ttaaccaagc cactgcctat gagtcgccgg ctcattcttc aacaggcacg cggtcagagc
   154741 cccgggctcc tcccactgct tgggagctta cggtttcatg ttctatttca ctccccgatg
   154801 ggggttcttt tcacccttcc ctcacggtac tacttcacta tcggtcaccc aggagtattt
   154861 agccttgcaa ggtggtcctt gctgattcac acgggattcc acgtgcccca tgctactcgg
   154921 gtcagagcgt aagctagtga tgctttcggc tactggactc tagccatcta gggtgcagca
   154981 ctccaccgct tcgcctagca gcacgacgct tgtattgctc tcccacaacc ccgttttcac
   155041 ggtttaggct gctcccattt cgctcgccgc tactacggga atcgcttttg ctttcttttc
   155101 ctctggctac taagatgttt cagttcgcca ggttgtctct tgcctgccca tggattcagc
   155161 agcagttcga aaggttgacc tattcgggaa tctccggatc tacgcttatt ttcaactccc
   155221 cgaagcattt cgtcgcttac tacgcccttc ctcgtctctg ggtgcctagg tatccaccat
   155281 aagcctttcc tcgtttgaac ctcgccctta acttgaaggc tatgccatcc taaggtgctg
   155341 ctaaatggaa ggatcttatc aacgtccatg aataataaat catagcatag atcgaactgc
   155401 cgaatcggaa aaattgggtg ctatcatata gctttgtatc ggttaagttc acgagttgga
   155461 gataagcgga ctcgaaccgc tgacatccgc cacagggtaa accaccgcct ctcaggcccc
   155521 cgactgattc taccatagag gccaacgata gacaataact cccccccgaa cacagcttac
   155581 aactttcatc gtactgtgct ctccaaagag caactcttct caaaatctca aaaagtgctg
   155641 agttgaaatc ccattctaac taaggattct tgtggttcca gaggatccag ctacaggaga
   155701 accgggaacg gagagctttc cccccctttc cgcccgactc tttggtctta agaatgctgg
   155761 ttttaagaat gagtgattgc ccttctccga cccttactgt ccaacctgag agcggacagc
   155821 taatgcgttc cgcttattga acagggttct atggtcggtc cgcgacccct ggatgccgaa
   155881 ggcgtccttg gggtgatctc gtagttccta cggggtggag acgatggggt cggtccatgg
   155941 attttctttc cttttgccgc atttagctca aagggttgaa gggagatagt gcatcaagct
   156001 gttcgcaagg gccaacttga tcctcttccc cagggatccc agatgaggaa accctagggg
   156061 agccaccgac tccaactacc gtccatgtac gatccatact agatctgacc aactgcccat
   156121 cctacctcct ctacgttctt gacagcccat ctttgtctca gtagagtctt tcagtggcat
   156181 gtttcggtcc tcttccccat tacttagaaa aagtgagcca ccggttcagg tacaagatac
   156241 tatcattacc gcctggacaa ttagacatcc aacccgtaat cgcaacgacc caattgcaag
   156301 agcggagctc taccaactga gctatatccc cccgagccaa gtggagcatg catgaaggag
   156361 tcagatgctt cttctattct tttccttggc gcagctgggc catcctggac ttgaaccaga
   156421 gacctcgccc gtgaagtaaa tcatcgcacc tacggtccaa ccaattggga gagaatcaat
   156481 agattccttt tcgggagtga ttcatccttc ccgaacgcag catacaactc tccgttgtac
   156541 tgcgctctcc aagtgtgctt gttcccccct tcttccttac catggcaagt ctttgtgaaa
   156601 taactccgat gagaagaaaa aagaaggcgt taagagaccc tcctggccca accctagaca
   156661 ctctaagatc ctttttcaaa cctgctctca tttcgagtca agagatagat aaatagacac
   156721 atcccattgc actgatcggg ggcgttcgta gtgactgagg gggtcgaaga ccaagaagtg
   156781 agttatttat cagccaagca ttctattctt cttatggcta gatccaatct cccggtccct
   156841 gcggaaagga aaaagaattt cacgttcttc ctttcgggaa gggaggatta ggaaaatcct
   156901 attgattgca attttctcca gacccccggg aaaagcatga aaaaaaggct cgaatggtac
   156961 gatcccgccg tcaccccaga atgaaagggg cgatctcgta gttcttggtc tgtgaagata
   157021 cgttgttagg tgctccgttt ttatttttcc attgaggccg aacctaaacc tgtgctcgag
   157081 agatagctgt ccatatactg ataagggatg tatgaattct cgagaagaga ggagccgtgg
   157141 tggtcccccc cggaccgccc ggatcccacg agtgaataga aagttggatc cacattggat
   157201 ctcacctgaa tcgccccatc tatcctcctg aggagaagtt tggtttcaaa ccccggttcg
   157261 aacaggagaa gtacgccatg ctaatgtgcc ttggatgatc cacatctcag ggtcaggcgc
   157321 cgatgagcac attgaactat ccatgtggct gagagccctc acagtccagg cacaacgacg
   157381 caattatcag gggcgcgctc taccactgag ctaatagccc gtcgtgcggg cctcccgctg
   157441 ggggcccgct atgccaaaag cgagagaagc cccatccctc tctttccttt tttacgtccc
   157501 catgtcgccc ccgtgtggcg acatgggggc gaaaaaaggg gtatcctatc aacttgttcc
   157561 gacctaggat aataagctca tgagcttagt cttacttcac cgtcgagaaa cgaaagaaga
   157621 cttccatctc caaattgaac tcagacgtag ctcgcttctt tttgggtgtg aagcagtgtc
   157681 aaaccaaaat acccaacaag cattagctct ccctgaaaag gaggtgatcc agccgcacct
   157741 tccagtacgg ctaccttgtt acgacttcac tccagtcact agccctgcct tcggcatccc
   157801 cctccttgcg gttaaggtaa cgacttcggg catggccagc tcccatagtg tgacgggctg
   157861 tgtgtacaag gcccgagaac gaattcaccg ccgtatggct gaccggcgat tactagcgat
   157921 tccggcttca tgcaggcgag ttgcagccta caatccgaac tgaggacggg tttttggagt
   157981 tagctcaccc tcgcgggatc gcgatccttt gtcccggcca ttgtagcacg tgtgtcgccc
   158041 agggcataag gggcatgatg acttgacgtc atcctcacct tcctccggct tatcaccggc
   158101 agtctgctca gggttccaaa ctcaacgttg gcaactaaac acgagggttg cgctcgttgc
   158161 gggacttaac ccaacacctt acggcacgag ctgacgacag ccatgcacca cctgtgtccg
   158221 cgttcccgaa ggcacccctc tctttcaaga ggattcgcgg catgtcaagc cctggtaagg
   158281 ttcttcgctt agcatcgaat taaaccacat gctccaccgc ttgtgcgggc ccccgtcaat
   158341 tcctttgagt ttcattcttg cgaacgtact ccccaggcgg gatacttaac gcgttagcta
   158401 cagcactgca cgggtcgata cgcacagcgc ctagtatcca tcgtttacgg ctaggactac
   158461 tggggtatct aatcccattc gctcccctag ctttcgtctc tcagtgtcag tgtcggccca
   158521 gcagagtgct ttcgccgttg gtgttctttc cgatctctac gcatttcacc gctccaccgg
   158581 aaattccctc tgcccctacc gtactccagc ttggtagttt ccaccgcctg tccagggttg
   158641 agccctggga tttgacggcg aacttaaaaa gccacctaca gacgctttac gcccaatcat
   158701 tccggataac gcttgcatcc tctgtcttac cgcggctgct ggcacagagt tagccgatgc
   158761 ttattcccca gataccgtca ttccttcttc tccgggaaaa gaagttaacg acccgtaggc
   158821 cttctacctc cacgcggcat tgctccgtca ggctttcgcc cattgcggaa aattccccac
   158881 tgctgcctcc cgtaggagtc tgggccgtgt ctcagtccca gtgtggctga tcatcctctc
   158941 ggaccagcta ctgatcatcg ccttggtaag ctattgcctc accaactagc taatcagacg
   159001 cgagcccctc ctcgggcgga ttcctccttt tgctcctcag cctacggggt attagcagcc
   159061 gtttccagct gttgttcccc tcccaagggc aggttcttac gcgttactca cccgtccgcc
   159121 actggaaaca ccacttcccg tccgacttgc atgtgttaag catgccgcca gcgttcatcc
   159181 tgagccagga tcaaactctc catgagattc atagttgcat tacttatagc ttccttgttc
   159241 gtagacaaag ctgattcgga attctctttc attccaaggc ataacttgta tccatgcgct
   159301 tcatattcgc ctggagttcg ctcccagaaa tatagccctc cctaccccct cacgtcaatc
   159361 ccacgagcct cttatccatt ctcaattctc attcgatcgc ggcgggggag caagtcaaaa
   159421 tagaaaaact cacattgggt ttagggataa tcaggctcga actgatgact tccaccacgt
   159481 caaggtgaca ctctaccgct gagttatatc cctttccttg ccccgccccc atcgagaaat
   159541 agaactgact aatcctaagg caaagggtcg agaaactcaa cgccactatt cttgaacaac
   159601 ttggagtcgg gccttctttt cttttcgcac tattacggat acgaaaataa tgggaaaaat
   159661 tggattcaat tgtcaactgc tcctatcgga aataggattg actacggatt cgagcaatag
   159721 cacatggttt cataaaaccg tatgatttta ccgatctaaa taaagcgggt tttacatgaa
   159781 gaagatttgg ctcagcatgt tctgttctat tcgatacggg taggagaaga acccgactcg
   159841 gtattcttaa aaaaatagag aaatcagaac caagtcaaga tgatacggat caacccctct
   159901 tcttgcgcca aagatcttac catttccgaa gtaactggag ttacatctat tttttcattt
   159961 caattcaaga gttcttatgt gtttccacgc cccttcgaga ccccgaaaaa tggacaaatt
   160021 ccttttctta ggaacacata caagattcgt caccacaaaa aggataatgg taaccccacc
   160081 attaactact tcatttatga atttcatagt aatagaaata catgtcctac caagacagaa
   160141 tttgtaactt gctatcctct tgcctagcag gcaaagattg acctccgtgc aaaggatgat
   160201 tcattcggat cgacatgaga gtccaaccac attgcattgc cagaacccat gttgtatatt
   160261 tgaaagaggt tgacctcctt gcttctctca tgttacaatc ctcttcccgc cgagctccct
   160321 ttctcctcgg tccacagaga caaaatgtag gactggtgcc aacagttcat cacgaaagaa
   160381 aggactcact gagccgagat cactaactaa tactaatcta atactaatat aatagaaata
   160441 gaactgtctt ttctgtatac tctccccggt tccgttgcta ccgcgggctt tacgcaatcg
   160501 atcggatcat atcggatcat atagatatcc cttcaacaca acataggtca tcgaaaggat
   160561 ctcgaagacc caccaaagca cgaaagccgg gatctttcag aaaatggatt cctattcgaa
   160621 gagtgcataa ccgcatggat aagctcacac taacccgtca attttggatc caattcggga
   160681 ttttccttgg gaggtatcgg gaaggaattg gaatgtaata atatcggatt catacagata
   160741 cagaagaaag ggttctctat tgattcaaac gctataccta cgggataggg atagagaaag
   160801 aggaaaaacc gaagatttca catagtactt ttgatcgaaa gatcaatctt atttatttcg
   160861 tacctttcgc tcaatgagaa aatgggtcag attctacagg atcaaacctg tgggacttaa
   160921 ggaatgatgg aaggaaataa aaaagaaatc aaaaaagaaa aataataaaa aaaaaaataa
   160981 gtaaataaaa atgaagtaga agagtccaga ttccaaacga acaaattcaa acttgattga
   161041 aaaggatctt tctgattctc gaagaatgag gggcaaaagg attgatcgag aaagatttct
   161101 tgttcttatt agaagatcgt gattggatcc acatatgttt ggtaaaaaga agaatcttct
   161161 cctttgagaa taatcaaaaa aggaaagtgt tcaattggaa catgaaaacg tgactgaatt
   161221 ggtcctagtt actcttcggg acggagtgga agaagggggg agattctcga acgaggaaaa
   161281 ggatccaatg acttcgaaag aattgaacga ggagccgtat gaggtgaaaa tctcatgtac
   161341 ggttctgtag agtggcagta agcgtgactt atctgtcaac ttttccacta tcacccccaa
   161401 aaaaccaaac tctgccttac gtaaagttgc cagagtacgc ttaacctctg gatttgaaat
   161461 cactgcttat atacctggta ttggccataa tttacaagaa cattctgtag tcttagtaag
   161521 agggggaagg gttaaggatt tacccggtgt gagatatcac attgttcgag gaaccctaga
   161581 tgctgtcgga gtaaaggatc gtcaacaagg gcgttctagt gcgttgtaga ttcttatcca
   161641 agacttgtat catttgatga tgccatgtga atcgctagaa acatgtgaag tgtatggcta
   161701 acccaataac gaaagtttcg taagggaact ggagcaggct accatgagac aaaagatctt
   161761 ctttctaaag agattcgatt cggaactatg atatgtccaa ggtccaatat tgaaataatt
   161821 tcagaggttt tccttgactt tgtccgtgtc aacaaacaat tcgaaatgcc tcgacttttt
   161881 tagaacaggt ccgagtcaaa tagcaatgat tcgaagcact tctttttaca ctatttcgga
   161941 aacccaagga ctcaatcgta tggatatgta aaatacagga tttccaatcc tagcaggaaa
   162001 aggagggaaa cggatactca atttcaagtg agtaaacaga attccatact cgatctcata
   162061 gatacatata gaattctgtg gaaagccgta ttcgatgaaa gtcgtatgta cggcttggag
   162121 ggagatcttt catatctttc gagatccacc ctacaatatg gggtcaaaaa gccaaaataa
   162181 atgattttag cccttataaa ataaaaagaa aacgtattct tgaactcctt tcatgctcat
   162241 gtcacgtcga ggtactgcag aagaaaaaac cgcaaaatcc gatccaattt atcgtaatcg
   162301 attagttaac atgttggtta accgtattct gaaacacgga aaaaaatcat tggcttatca
   162361 aattctctat cgagccatga aaaagattca acaaaagaca gaaacaaatc cactatctgt
   162421 tttacgtcaa gcaatacgtg gagtaactcc cgatatagca gtaaaagcaa gacgtgtagg
   162481 cggatcgact catcaagttc ccattgaaat aggatccaca caaggaaaag cacttgccat
   162541 tcgttggtta ttaggggcat cccgaaaacg tccgggtcga aatatggctt tcaaattaag
   162601 ttccgaatta gtggatgctg ccaaagggag tggcgatgcc atacgcaaaa aggaagagac
   162661 tcatagaatg gcagaggcaa atagagcttt tgcacatttt cgttaatcca tgaacaggat
   162721 ctatatagac acatagaccc atggatccat acatctcgat cggaaaagaa tcaatagaaa
   162781 aagaatcgga attgatcgat atatctctcg aaacaaacga aaaggaaacg aaagacgaaa
   162841 cataaatcat ggatcaacta agccctctcg gggacttgct taagaataag aaagaggaat
   162901 cctatgtaaa taccatggaa taaggtttgg tcctattcat ggggattctg taaatattcc
   162961 attccaaaaa gagaaaattc gaaacaattg ggattctttt ggagattgga tgcagttact
   163021 aattcatgat ctggcatgta cagaatgaaa acttcattct cgattctacg agaattttta
   163081 tgaaagcctt tcatttgctt ctcttcgatg gaagttttat tttcccagaa tgtatcctaa
   163141 ttttgggcct aattcttctt ctgatgatcg attcaacctc tgatcaaaaa gatatacctt
   163201 ggttatattt tatctcttca acaagtttag taatgagcat aacggcccta ttgttccgat
   163261 ggagagaaga acctatgatt agcttttcag gaaatttcca aacgaacaat ttcaacgaaa
   163321 tctttcaatt tcttatttta ctatgttcaa ctctatgtat tcctctatcc gtagagtaca
   163381 ttgaatgtac agaaatggct ataacagagt ttctgttatt cgtattaaca gctactctag
   163441 gaggaatgtt tttatgcggt gctaacgatt taataactat ctttgtagct ccagaatgtt
   163501 tcagtttatg ctcctatcta ttatctggat ataccaagaa agatgtacgg tctaatgagg
   163561 ctactacgaa atatttactc atgggtgggg caagctcttc tattctggtt catggtttct
   163621 cttggctata tggttcatcc gggggagaga tcgagcttca agaaatagtg aatggtctta
   163681 tcaatacaca aatgtataac tccccaggaa tttcaattgc gcttatattc atcactgcag
   163741 gaattgggtt caagctttcc ccagcccctt ctcatcaatg gactcctgac gtatacgaag
   163801 gagtgcggtt cgttcgataa attcctacct ctctatctat ttctgagatg tttggatttt
   163861 tcaaaactcc atggacatgc agaagagaaa tgctattccc actcggacca agacataact
   163921 ttacttgttc aaataacaat taaggtgaag cagagtcagg aacaacgaat ccctttatga
   163981 taaacagatt cattttgcaa gttcgttatt acgggtagtt cctacaaagg atcggactaa
   164041 tgacgtatac aatacttgaa ttctcgatgt agatgctaca tagttggttc tcatccttca
   164101 gagactacga gtgtaatagg agcatccgtc gacaaaagga tcaccctaag atgatcatct
   164161 cgtggctatt gagaacgaat caaatcagat ggttctattt atcaatcttt tcgacctcgg
   164221 ttccgtagga gcaagtcata aagattgaga aaaatcggtc attcacaacc actgatgaag
   164281 gattcctcga aaagttaagg attagtaatc ctttttaaaa tgaaaaatcg aatggattcg
   164341 gtcttataca tacgcgagga aggtaatcaa aaaagaaaga agaactcatc ttctttcttt
   164401 tatcacttag gagccgtgcg agatgaaagt ctcatgcacg gttttgaatg agagaaagaa
   164461 gtgaggaatc ctcttttcga ctctgactct cccactccag tcgttgcttt tctttctgtt
   164521 acttcgaaag tagctgcttc agcttcagcc actcgaattt tcgatattcc tttttatttc
   164581 tcatcaaacg aatggcatct tcttctggaa atcctagcta ttcttagcat gatattgggg
   164641 aatctcattg ctattaccca aacaagcatg aaacgtatgc ttgcgtattc gtccataggt
   164701 caaatcggat atgtaattat tggaataatt gttggagact caaatggtgg atatgcaagc
   164761 atgataactt atatgctgtt ctatatctcc atgaatctag gaacttttgc ttgcattgta
   164821 tcatttggtc tacgtaccgg aactgataac attcgagatt atgcaggatt atacacgaaa
   164881 gatccttttt tggctctctc tttagcccta tgtctcttat ccttaggggg tcttcctcca
   164941 ctagcaggtt ttttcggaaa acttcattta ttctggtgtg gatggcaggc aggcctatat
   165001 ttcttggttt caataggact ccttacgagc gttgtttcta tctactatta tctaaaaata
   165061 atcaagttat taatgactgg acgaaaccaa gaaataactc ctcacgtgcg aaattataga
   165121 gggtcccctt taagatcaaa caattccatc gaattgagta tgattgtatg tgtgatagca
   165181 tctactatac caggaatatc aatgaacccg attattgaaa ttgctcagga tacccttttt
   165241 tagcttctag aatctatttc ttagttcaag atccctcttc tcttactaac tggaatcaaa
   165301 gaattagtag atctgttccg cccaaaatgg gaatgggcta gggttatgaa cttataatct
   165361 agaatctgat gatcgagtcg attccatgat tataagttca ttccataccg gaccagaccg
   165421 gaatagggtt ttatacattc tcattatgag aaggggtcat tcgagtgtat ctaaatagat
   165481 actatgttta catatagatc cctgcgtcgt tccattccat tccatttagg attaggaata
   165541 ggcgtaatcg gacctgcttt ttacatatct ctcgttattt gggaccctat tcacctcttt
   165601 gggcttctat tgaatcgaga aataggtttg attgtccatc tttttgatag aatatatata
   165661 aggtatcctc cagataattc aaatcgaacc aattggatgt ccgactcggg cctatatgac
   165721 atgaccgatc aataaaaata ctctaacact ccacctttgt catatattcc atacatcaca
   165781 ctagatagat atcatattca tggaatacga ttcactttca agatgccttg gtggtgaaat
   165841 ggtagacacg cgagactcaa aatctcgtgc taaagagcgt ggaggttcga gtcctcttca
   165901 aggcataata ttgagatctc ttattgaatt ggaataagtt cggcagcgga tcacgaaatc
   165961 ttggtgatct tctctatcta atgaatgggg agtccgtttt gaaatcgtcc gccctgcact
   166021 caccccccta tatgcttcaa caggaatcac acaggggtag attgatacaa tagaaacctc
   166081 tggtaaaatg cccacccgta acccagcgga taaagtacat tacatagtcc gttttaggga
   166141 ttggcgactt acccattcaa tgactttggc accggacgtt cccaaaatgg gtactctact
   166201 ctcgggtcgg gtgaattcaa taatagacgc ctgttggcat tccagccttc cttccccttc
   166261 ctttcagggc ctatccgaaa ggaaagagaa ttcagtactt cttggtcgtg aatatcggaa
   166321 taggacaaac cgccccgtgg atatctttgc ttcagaacaa aacaattaga attaggctcg
   166381 gtcaactgga atgtgtatta tccatatagg ggatctttca attgagaaga tccatcgacc
   166441 tgagacgaag agaaagaaag gtctatctat tttatttagt tattcagtta aaccaatgat
   166501 tcgttattgg agcagatagc aacaaccatt tcatccggca tacgtatttt tgattttcca
   166561 atggattttc atctttcatt aatggaaatt ttttgatgta gtgagtaata gctctggttg
   166621 ttcgctcttc aagaattctt gtttaggcag ttcataccat ccatacataa tgttttgatc
   166681 taagatttca attcttccat gtttccgcag tagcatattg ttccatggag ctaaggtcca
   166741 aaatatggaa gaaactggtg tttccacgac tctaccaccc agtcaattct gtttcactta
   166801 atccctattt catggccaca tatctttccg gctaaggaat gggaaactct tcttttgtta
   166861 catgaattct attttcattt catccgggaa aagccatctt tttctcaaca atgtctttgt
   166921 catttgatcc aatagcgttc cgttagatag gaacagattt gataaatact gataactctc
   166981 ggatagagta ttagaacgga agaatccatt agataatgaa ctattggttc taagccatct
   167041 ctggcgatga atcaacaatt cgaaatgctt ttcttgcgta ttcttgataa accagcgttt
   167101 agacatagat gtagaaggat ctgtttgggg agtaagaagc tcccttgaca tctcttcatc
   167161 tgcaaagaat tctcgatggg aaaacacaga gacaaaagac tgatctttga ataggaaaaa
   167221 gagtggatcc gcagggtccc aaatgaattg gcttattcga aaaaggcctt gttctttgga
   167281 agatctatct cgtgtctggt actgcatggt tccactctgt aagaactccg aatcattctc
   167341 ttgatcattc tcttgatcat tctcttgaag ctcatcctct tcatcataaa tgatccgctt
   167401 gccccgaaat gacctggccc aatagggaaa tcccaattca ttgggccttt cgatacaatc
   167461 aaatagaagg ccccaagggc gccatattct aggagcccaa actatgtgat tgaataaatc
   167521 ctcctctatc tgttgcgggt cgaggactcc ttccccttct tcaaactccg attcatattt
   167581 ttcgtagaga aatctaaatc tctgatcaag gatagaacaa gatccatttt gaatcatatt
   167641 taagggattc cttggttcgg gccgaagaag caatgtcact cgatcattat caaactgact
   167701 gcaatctttt tctgtccgtg aggatcccac cagagcgcct tctacttcta ataggccatg
   167761 aactagatca gaatcattct caacgagtcc ataagaagtg atcccatttt tttcatcagg
   167821 tccgggtgga gaccaaaggt cttgagcgac cgatccggca gaacaactca aaagataaag
   167881 aagtatcgtt aatctcttca tgctcgttcc aagttcgaag taccatttgt acaaataaga
   167941 atccccctcg ttacatgatt tcttctttat atagatagat ataggatcta tggagcaatt
   168001 acttagaagt acattttgtg aaacagccct tcctatctga tagaaaatga tcccatgatc
   168061 ctgaaccgat cttacctggg atcgcaaatc ccaagtttgt ctatgaagag cggatctaat
   168121 tagattagtg tctataattg atttcttttg tataatacta atcgataggg cctcattggt
   168181 aagtgctaca agatctcgta cattggaacc catagttatg gacccgaatc cattagtatg
   168241 gaacattttc ttttccaagt gaaatcccct agtatatgaa agagtgaaaa agtgttttcg
   168301 ttgttgtgga ataagaagcc ttcgtatctt aatgcatgta cttaatttat tcggagctat
   168361 tagagcggga tccacttttt ggggaatatg agtcgaagca ataacaagaa tatctctagt
   168421 ggaacatctt tcacaatccc tggagagata gttcactaat agaccgaggg ataagtaatt
   168481 cgactcattc acatccagat catgaatgtt tggaatccat attatgcaag gagacattgc
   168541 ttttgctaat tcgaattgaa gggtgatata gatagaaaat cggtcttttt ccggaatcat
   168601 atccatcata tccatagtta gcgcattcat catagttaga agctccagct ccgtatcaag
   168661 gtcacggtcg atatcgtcac tatcatcaat atcgtcatcg tcactatcat caataagaga
   168721 atccttaggc ttgttatcca ggaacttgtt cagaaatact gtaatgaaag gaagatagga
   168781 gtttgtcgct aggtatttga ccaaatagga tcgtccagtt cctatagaac ctatcactaa
   168841 aataccccta gggggggata gggctacgcg gagcgaaaag ggttttccat gagatgggaa
   168901 atgaaaacta ttagccccac acggggtttg tgaataagtg attgtctgat aatgagcaag
   168961 gaatatccgt ctttctgcta aacaggatgt attgaactca taattcatta gatacttttt
   169021 atgaatgtca actaagtatc gtaagtaaat tgctcccggt tgttcaatca tttgataacc
   169081 agagtcattc tttgataaat gatcactatg agtcagactc aatagaattt gatcaatcct
   169141 tttttctgtc gttaaggtag agaactgaac caagaattct ctttctttat catcaatcga
   169201 atcactgttc gagacccaag attctatttt atcatcaatc caatcaccat tcacgttttt
   169261 tctttttctt atcaaggaat agatcgcttt acttgtatga cttagatgtc tcgtatctct
   169321 cgaaaaagcg atttgattga tgggatttgg tatgatactt atgagatcga tgagattcca
   169381 atatttcttc ttagaacgta ttgatttgac cccataagcg ggaccaccac cccatagcat
   169441 gttgccgcca gaaacagaac cccgtatttt ttctagagaa tctcctaatt gtttcagagc
   169501 aactagaaag agattcttta accagaaaga attcagttca gatgtaggat acctatccag
   169561 aagttctcgc aactcaatca tgtatgatgg aatcatcaaa gatttgacct tttcgaactc
   169621 tgtctgtaac tcactatagg ctcgagaaac aaagagaaga tgtgtacgaa cgagatatcc
   169681 agcaacaaga agaaggaaaa ggattgaata gaggaactcc cgaacattta gcgatctcag
   169741 atgtgtcgat atcaatggtg actcattatt tcgatgaata atttcttcgg acagaagaag
   169801 attatgtaaa cacttactcg aaatctcact tatcagattc cattgtggaa gatacaattt
   169861 tttctgaaga attcgccatg atatatctga tctatgcata atatcatgaa aaatggatac
   169921 aaatttttgt atcggcaata gatctaaaaa taaaaaattt agatatttgt accctgtcga
   169981 agtaaggaac catggtatat atgtttggaa tagattccat tttgagagag ttgaaaaagc
   170041 actatctcgt tgaaaggttc tatacatctg ccctttctca agccattttt ttagacgaag
   170101 actccgtttt ttcctctttt cggatggtaa atatttctca gaacatggag tgtgaatcaa
   170161 acccatgttt gaattgaaat tgagatactg atgcaagttc ttcccttctg aatcagatag
   170221 attcatatct gaaagaggtt gacaataagt tctttcaaaa ttgactattt gtccctctgt
   170281 tagaggtgtt ccagaaatgt ctgcgatcga gtaaatagct ctacgaacga atggatcgga
   170341 tcgaattgga aaatggaaag atttgtacaa gttatacctt tcgtcaccac tttgcggaaa
   170401 atcgttaggt atgaatatgt tagatacctg tgactcgatt ggtgaaatag tatctctctc
   170461 caaaaaagca tgtttttttt taccgccgca caaagaaaat attttgttgc gaatgaacaa
   170521 gatattgagg aattgtccat acgtaaaatc ataattattg atacaggcct tttccacata
   170581 aaaagggaat cttttgttac aatagaagca gaagtgatgt cgattattca agaatcgaag
   170641 tcgatttgct ttagaaaaag aggatatcaa tgaacttcta tgaaatggtt tcgcgggatt
   170701 cagccaattg tcttgatcgc gggatatcat tgagaaatag gaatccgtgt tatcaaaaga
   170761 tttcctgcga ttctttctag tatggaatga gtcaatcatc cactttggta tcttattgaa
   170821 caaaaatggt gatattgttc ctccattgat caagaatttc gatttttggg aagtatcatg
   170881 gtcatccaat aagaagggtt tccatttttt caaatgaacg atttgaagac ctattgattc
   170941 taacaactga ttgcagagtt gatcattcgg acctttcaat tcatggatgt ggatctcgga
   171001 cctatgaatg gggatactcc cgaaactcac aaagaaaaaa ggaagtgagt tagacaaaga
   171061 gagaagaaac ttggacaaaa agaaacaaag tgacttagag aaatattttt tgtcgataac
   171121 ctcagaccaa tcaatcgaat attgattaat acgtaatcga tcgaacacta cttgaaaacg
   171181 gctattctgc tcagaaatga aatgttccaa atgctcctgg aaattcttgc tcccattgga
   171241 ccatttgtat ctatatgcat taggatcccg attcatggat ctctcggttc gagaaatcaa
   171301 aataagagga tcgaaccatt tcttctgact ctttttccaa tttgataaat gttggttgat
   171361 cgtgtatttc attatagttc tatgattcag agtatcattt cctatttgat acctttgaat
   171421 tccatattcg aagttgcgat cggatcgatt ctttttaatg aatcgattca atacatttct
   171481 tatgtaccca taggtgctat attggatttg aatcagattt cggatcaatc tatattgatt
   171541 gactgcctcc attatgttgt tgctagcaaa taccactatt tttggttttg gatcttccaa
   171601 atcattcccg caagaggtcc ggacccatct ttttctgatc cttcgataaa aagattcatt
   171661 ctcttcataa aaaataggag gtagaaccaa taaagatttc tttttcgatt catccctgga
   171721 gttgaatacc tcattcaaga attgtttttg atccaatccg gaggaatcaa tagaaaaggc
   171781 aaatccctta tgatacacca gatccggctc ggttattgat agagtgaata gatctgccat
   171841 ttcttgaaat ctctcttctg attcaaaatc gtggtgtaac gtgtatcccc ccctgttccg
   171901 gtcatggaat agatgaaaaa aatcaaaaaa tggatttttg ttcaagaatg aaatcttatt
   171961 ggaactgtcc agttcatcct tcggaaccat atcacatccc ggatctgatg aaataggatg
   172021 aattgagacg gtattttgta aatacataat catcttgaat atattaacta tttctttatt
   172081 ttccgatcgc ctggaaagaa caaaagaaac atcttgttct ttcttcaaca atttctgatc
   172141 tctagtggac ctctcagtag gattcgaacc cagatgaagt tctgaccatc tttcagagaa
   172201 aaaagaacga atggatcttg taggattccc aagagattct tcgatttctt ccggaagcgg
   172261 atgattattc atctgcttct cacgttccgt gaatagccgg gacattgagg aatatccaga
   172321 aaggcattta gggaatcgct ctgattctat ctctgttcgt tccctttgaa gaaaggaagg
   172381 atcccaacaa agaatcgatc tttcttttag ttgttgaatc tctctttgat tgatcaatgt
   172441 gtgatattcc gaatcctcat tactaatgga atcgaaatga tctctggatt gatcagaaga
   172501 tcctttcaat tggctagaat ccgttacttg aatgaaacta gatcttgtgg aatcatattg
   172561 aatatttgac gatacattcc gtaccttgct aaaaaaccga tccttgttta ccaaccacac
   172621 attgtctaac caaatccaat tctctctcga gatgttcctc aaaaaatccg attcgtgcgg
   172681 attcttcccc caactaacga agagatcttg gcggaattgc cacatatgaa attgagcaca
   172741 attttgcaaa gaaaaagccc gcttgtttct caagaagaga tgggaaacat gctcaatatc
   172801 atttgattga atagttgacc cagctccttg ttgtttgaag aaaccctcca cttcaattgg
   172861 tattttttca cgaaaagcaa acatgagata ataaatccag tctttcacta agatttcgaa
   172921 tagctgtccc gaattcaagt tgattatgtt tcgcctcttc ctcggagaaa gacgatcaaa
   172981 caattcccaa tcatggtcct tgcggatcgg atcatccata taatatacaa aaggaaactc
   173041 cagatatttg atatctttct ctttgaatga gatctcaatt ccagcgacgg tttcattaga
   173101 tatcttacaa ctagaatccc tcttttttcc gatccagttc ctccaccacc gcgaacccca
   173161 gttagattca ggcatgatac actttttagt tattgggaga acccaagtac tctctttcgg
   173221 atccaggaaa gagctctcag agatcttttt tccttttgga agatacagga gcgaaacaat
   173281 caacctattg atattggaag actcaaaaga ttcttccaat gtatcatttc tgggtccaat
   173341 ggaattcata ggtataggaa gaagccctgt caaatagaga ttttttcttt cgaccatctt
   173401 tcgattgtta atatgatata taaggaccgc tactacaaag agtactacac ccttgatcgt
   173461 gaaatatcga ttgcttgttg aaccctgtga attgcgtgaa agtaggatac tccaaattcg
   173521 ggagtccaag agttttataa aacgctcttg atggaaaaaa atgtgaatga aagatcccac
   173581 taaattgaat tgggtccatg aatctaagaa atagtgagaa ttcttgatct ctctcaatat
   173641 ctctctcaat tcgaaaatcc agaattttaa ttgatgtcct ctcatagagt cctcctaaat
   173701 tgcattgatt tatccaaaag atttcatttc aattggaatt tggttattca ccatgtacga
   173761 ggatccccgc taagcatcca tggctgaatg gttaaagcgc ccaactcata attggcgaat
   173821 tcgtaggttc aattcctact ggatgcacgc caatgggacc ctccaataag tctaaactaa
   173881 tcggtgtagt atattcatat cataacatat gaagagtaag aactagcatt cttattgaga
   173941 ctagaactga tagggaagaa aatagattta tggatggaat caaatatgca gtatttacag
   174001 acaaaagtat tcggttattg gggaaaaatc aatatacttc taatgtcgaa tcaggatcaa
   174061 ctaggacaga aataaagcat tgggtcgaac tcttctttgg tgtcaaggta atagctatga
   174121 atagtcatcg actcccggta aagggtagaa gaatggggcc tattatggga catacaatgc
   174181 attacagacg tatgatcatt acgcttcaac cgggttattc tattccacct cttagaaaga
   174241 aaagaactta aatcaaaata cttaatagca tggcgataca tttatacaaa acttctaccc
   174301 cgagcacacg caatggagcc gtagacagtc aagtgaaatc caatccacga aataatttga
   174361 tctatggaca gcatcgttgt ggtaaaggtc gtaatgccag aggaatcatt accgcagggc
   174421 atagaggggg aggtcataag cgtctatacc gtaaaatcga ttttcgacgg aatgaaaaag
   174481 acatatatgg tagaatcgta accatagaat acgaccctaa tcgaaatgca tacatttgtc
   174541 tcatacacta tggggatggt gagaaaagat atattttaca tcccagaggg gctataattg
   174601 gagataccat tgtttctggt acagaagttc ctataaaaat gggaaatgcc ctacctttga
   174661 gtgcggtttg aactattgat ttacgtgatt ggaagtaacc aattaggttt acggcgaaac
   174721 ctagaaatcg atcactgatc caatttgagt acctctacag gatagacctc aacagaaaac
   174781 tgaagagtaa cggcagcaag tgattgagtt cagtagttcc tcatataaga ttattgactc
   174841 tagagatata ataatatgga gaagatcaaa ttgtttcaag caccgacaga accagaagcg
   174901 ccccttgttt caaagagggt tattcacatt tcatttgatg gtcaaaggcg aattgaaagc
   174961 taagcagtgg taattctaag gattccccgg gggaaaaata gagatgtctc ctacgttacc
   175021 cgtaatatgt ggaagtatcg acgtaatctc atagagtcat tcggtctgaa tgctacatga
   175081 agaacataag ccagatgaag gaacgggaag acctaggatg tagaagatca taacatgagt
   175141 gattcggcag atttggattc ctatatatcc actcatgcgg tacttcattg tatgatatat
   175201 ataagatcca tctgtataga tatcatcatc tacatccaga aagccgtatg ctttggaaga
   175261 agcttgtaca gtttgggaag gggttttgat tgatcaaaaa gaagaatcta cttcaaccga
   175321 tatgccctta ggcacggcca tacataacat agagatcaca ctcggaaagg gtggacaatt
   175381 agctagagca gcaggtgctg tagcgaaact gattgcaaaa gaggggaaat cggccacatt
   175441 aaaattacct tctggagagg tccgtttgat atccaaaaac tgctcagcaa caatcggaca
   175501 agtggggaat gttggggtaa accagaaaag tttgggtaga gccggatcta aatcttggct
   175561 aggtaagcgt cctgtagtaa gaggagtagt tatgaaccct gtagaccatc cccatggggg
   175621 tggtgaaggg agggccccaa ttggtagaaa aaaacccgca actccttggg gttatcctgc
   175681 acttggaaga agaactagaa aaaggaaaaa atatagtaag aatttgattc ttcgtcgccg
   175741 tagtaaatag tagagtagag aaaatagaat agaatttgtt tcttcgtctt taaaaaaaaa
   175801 aaataggagt aatggactgt gacacgttca ctaaaaaaaa atccttttgt agcgaatcat
   175861 ttattaagaa aaataaataa agttaacaca aaagaagaaa aagaaataat agtaacttgg
   175921 tc
//
