# Supplementary material for: Dispersed repeats and inverted repeat expansion drive major plastomic rearrangements in Calliandra haematocephala (Leguminosae: Mimoseae)
Source: Front Plant Sci. 2025 Oct 3;16:1673127. doi: 10.3389/fpls.2025.1673127 (PMC12531236; doi:10.3389/fpls.2025.1673127)
Supplement: Supplementary file 1 [file DataSheet1.zip › Assemled_data/Calliandra_haematocephala.gb]

LOCUS       Calliandra_haematocephala      200623 bp    DNA     linear   PLN 08-JUL-2025
DEFINITION  .
ACCESSION   urn.local...m-j4u526s (modified)
KEYWORDS    .
SOURCE      null
  ORGANISM  
            .
FEATURES             Location/Qualifiers
     misc_feature    order(200623,1)
                     /label="misc"
                     /note="Geneious type: Editing History Deletion"
     source          <1..199980
                     /organism="Yi2020169.pltd.ctg"
                     /organelle="plastid:chloroplast"
                     /mol_type="genomic DNA"
                     /note="Annotation Method :: PGA-Plastid Genome Annotator"
     tRNA            complement(518..591)
                     /gene="trnH-GUG"
                     /product="tRNA-His"
     gene            complement(518..591)
                     /gene="trnH-GUG"
     CDS             complement(901..1962)
                     /gene="psbA"
                     /codon_start=1
                     /transl_table=11
                     /product="photosystem II protein D1"
     gene            complement(901..1962)
                     /gene="psbA"
     repeat_region   1268..1455
     repeat_region   1727..1911
     tRNA            join(complement(4825..4861),complement(2242..2276))
                     /gene="trnK-UUU"
                     /product="tRNA-Lys"
     gene            complement(2242..4861)
                     /gene="trnK-UUU"
     CDS             complement(2582..4093)
                     /gene="matK"
                     /codon_start=1
                     /transl_table=11
                     /product="maturase K"
     gene            complement(2582..4093)
                     /gene="matK"
     repeat_region   3188..3373
     CDS             join(complement(7682..7721),complement(6768..6871))
                     /gene="rps16"
                     /codon_start=1
                     /transl_table=11
                     /product="ribosomal protein S16"
     gene            complement(6768..7721)
                     /gene="rps16"
     repeat_region   7830..8013
     CDS             9098..11350
                     /gene="psaA"
                     /codon_start=1
                     /transl_table=11
                     /product="photosystem I P700 apoprotein A1"
     gene            9098..11350
                     /gene="psaA"
     repeat_region   9332..9639
     repeat_region   10661..11160
     repeat_region   11218..11773
     CDS             11376..13580
                     /gene="psaB"
                     /codon_start=1
                     /transl_table=11
                     /product="photosystem I P700 apoprotein A2"
     gene            11376..13580
                     /gene="psaB"
     repeat_region   11469..11800
     repeat_region   11914..12769
     repeat_region   11914..12598
     repeat_region   12231..12796
     repeat_region   12570..12800
     repeat_region   12877..13186
     repeat_region   13071..13261
     CDS             13699..14001
                     /gene="rps14"
                     /codon_start=1
                     /transl_table=11
                     /product="ribosomal protein S14"
     gene            13699..14001
                     /gene="rps14"
     tRNA            14164..14237
                     /gene="trnfM-CAU"
                     /product="tRNA-Met"
     gene            14164..14237
                     /gene="trnfM-CAU"
     repeat_region   15076..15819
     repeat_region   15377..16121
     repeat_region   15377..15945
     repeat_region   15894..16291
     repeat_region   15894..16121
     repeat_region   16017..16291
     repeat_region   16142..16351
     repeat_region   18708..18917
     CDS             join(19116..19229,184479..184710,185247..185272)
                     /gene="rps12"
                     /codon_start=1
                     /transl_table=11
                     /product="ribosomal protein S12"
     CDS             join(19116..19229,complement(126338..126569),
                     complement(125776..125801))
                     /gene="rps12"
                     /codon_start=1
                     /transl_table=11
                     /product="ribosomal protein S12"
     gene            order(19116..19229,184479..185272)
                     /gene="rps12"
     gene            order(19116..19229,complement(125776..126569))
                     /gene="rps12"
     CDS             20012..20359
                     /gene="rpl20"
                     /codon_start=1
                     /transl_table=11
                     /product="ribosomal protein L20"
     gene            20012..20359
                     /gene="rpl20"
     CDS             complement(20552..20935)
                     /gene="rps18"
                     /codon_start=1
                     /transl_table=11
                     /product="ribosomal protein S18"
     gene            complement(20552..20935)
                     /gene="rps18"
     repeat_region   21114..21296
     CDS             complement(21154..21354)
                     /gene="rpl33"
                     /codon_start=1
                     /transl_table=11
                     /product="ribosomal protein L33"
     gene            complement(21154..21354)
                     /gene="rpl33"
     CDS             complement(21978..22112)
                     /gene="psaJ"
                     /codon_start=1
                     /transl_table=11
                     /product="photosystem I subunit IX"
     gene            complement(21978..22112)
                     /gene="psaJ"
     tRNA            22606..22679
                     /gene="trnP-UGG"
                     /product="tRNA-Pro"
     gene            22606..22679
                     /gene="trnP-UGG"
     tRNA            22879..22952
                     /gene="trnW-CCA"
                     /product="tRNA-Trp"
     gene            22879..22952
                     /gene="trnW-CCA"
     CDS             complement(23056..23169)
                     /gene="petG"
                     /codon_start=1
                     /transl_table=11
                     /product="cytochrome b6/f complex subunit V"
     gene            complement(23056..23169)
                     /gene="petG"
     CDS             complement(23349..23444)
                     /gene="petL"
                     /codon_start=1
                     /transl_table=11
                     /product="cytochrome b6/f complex subunit VI"
     gene            complement(23349..23444)
                     /gene="petL"
     repeat_region   24873..25096
     CDS             24884..25135
                     /gene="psbE"
                     /codon_start=1
                     /transl_table=11
                     /product="photosystem II cytochrome b559 alpha subunit"
     gene            24884..25135
                     /gene="psbE"
     repeat_region   25143..25363
     CDS             25145..25264
                     /gene="psbF"
                     /codon_start=1
                     /transl_table=11
                     /product="photosystem II cytochrome b559 beta subunit"
     gene            25145..25264
                     /gene="psbF"
     CDS             25287..25403
                     /gene="psbL"
                     /codon_start=1
                     /transl_table=11
                     /product="photosystem II protein L"
     gene            25287..25403
                     /gene="psbL"
     CDS             25529..25651
                     /gene="psbJ"
                     /codon_start=1
                     /transl_table=11
                     /product="photosystem II protein J"
     gene            25529..25651
                     /gene="psbJ"
     CDS             complement(27079..28041)
                     /gene="petA"
                     /codon_start=1
                     /transl_table=11
                     /product="cytochrome f"
     gene            complement(27079..28041)
                     /gene="petA"
     CDS             complement(28254..28943)
                     /gene="cemA"
                     /codon_start=1
                     /transl_table=11
                     /product="envelope membrane protein"
     gene            complement(28254..28943)
                     /gene="cemA"
     CDS             complement(29420..29974)
                     /gene="ycf4"
                     /codon_start=1
                     /transl_table=11
                     /product="photosystem I assembly protein Ycf4"
     gene            complement(29420..29974)
                     /gene="ycf4"
     CDS             complement(30167..30280)
                     /gene="psaI"
                     /codon_start=1
                     /transl_table=11
                     /product="photosystem I subunit VIII"
     gene            complement(30167..30280)
                     /gene="psaI"
     CDS             join(complement(32747..32870),complement(31783..32012),
                     complement(30837..30989))
                     /gene="ycf3"
                     /codon_start=1
                     /transl_table=11
                     /product="photosystem I assembly protein Ycf3"
     gene            complement(30837..32870)
                     /gene="ycf3"
     repeat_region   31907..32115
     tRNA            33115..33202
                     /gene="trnS-GGA"
                     /product="tRNA-Ser"
     gene            33115..33202
                     /gene="trnS-GGA"
     CDS             complement(33508..34113)
                     /gene="rps4"
                     /codon_start=1
                     /transl_table=11
                     /product="ribosomal protein S4"
     gene            complement(33508..34113)
                     /gene="rps4"
     repeat_region   33697..33980
     repeat_region   33753..33989
     tRNA            complement(34516..34588)
                     /gene="trnT-UGU"
                     /product="tRNA-Thr"
     gene            complement(34516..34588)
                     /gene="trnT-UGU"
     repeat_region   34910..35263
     repeat_region   35431..36377
     CDS             36190..36873
                     /gene="clpP"
                     /codon_start=1
                     /transl_table=11
                     /product="clp protease proteolytic subunit"
     gene            36190..36873
                     /gene="clpP"
     repeat_region   36379..37017
     repeat_region   36379..36685
     repeat_region   36687..37727
     repeat_region   36687..37017
     repeat_region   37006..37787
     repeat_region   37006..37727
     tRNA            37245..37316
                     /gene="trnQ-UUG"
                     /product="tRNA-Gln"
     gene            37245..37316
                     /gene="trnQ-UUG"
     CDS             38408..38497
                     /gene="petN"
                     /codon_start=1
                     /transl_table=11
                     /product="cytochrome b6/f complex subunit VIII"
     gene            38408..38497
                     /gene="petN"
     CDS             complement(39674..39778)
                     /gene="psbM"
                     /codon_start=1
                     /transl_table=11
                     /product="photosystem II protein M"
     gene            complement(39674..39778)
                     /gene="psbM"
     tRNA            complement(40619..40692)
                     /gene="trnD-GUC"
                     /product="tRNA-Asp"
     gene            complement(40619..40692)
                     /gene="trnD-GUC"
     tRNA            complement(41141..41224)
                     /gene="trnY-GUA"
                     /product="tRNA-Tyr"
     gene            complement(41141..41224)
                     /gene="trnY-GUA"
     tRNA            complement(41283..41355)
                     /gene="trnE-UUC"
                     /product="tRNA-Glu"
     gene            complement(41283..41355)
                     /gene="trnE-UUC"
     tRNA            42212..42283
                     /gene="trnT-GGU"
                     /product="tRNA-Thr"
     gene            42212..42283
                     /gene="trnT-GGU"
     tRNA            complement(42671..42750)
                     /gene="trnL-UAG"
                     /product="tRNA-Leu"
     gene            complement(42671..42750)
                     /gene="trnL-UAG"
     repeat_region   42686..42972
     CDS             complement(42932..43174)
                     /gene="rpl32"
                     /codon_start=1
                     /transl_table=11
                     /product="ribosomal protein L32"
     gene            complement(42932..43174)
                     /gene="rpl32"
     repeat_region   43848..44134
     CDS             45936..46997
                     /gene="psbD"
                     /codon_start=1
                     /transl_table=11
                     /product="photosystem II protein D2"
     gene            45936..46997
                     /gene="psbD"
     repeat_region   46263..46681
     repeat_region   46683..47372
     repeat_region   46683..47246
     CDS             46945..48366
                     /gene="psbC"
                     /codon_start=1
                     /transl_table=11
                     /product="photosystem II CP43 chlorophyll apoprotein"
     gene            46945..48366
                     /gene="psbC"
     repeat_region   47374..47568
     repeat_region   47498..47828
     repeat_region   47570..47828
     repeat_region   47785..48332
     tRNA            complement(48608..48700)
                     /gene="trnS-UGA"
                     /product="tRNA-Ser"
     gene            complement(48608..48700)
                     /gene="trnS-UGA"
     CDS             49034..49222
                     /gene="psbZ"
                     /codon_start=1
                     /transl_table=11
                     /product="photosystem II protein Z"
     gene            49034..49222
                     /gene="psbZ"
     tRNA            49737..49807
                     /gene="trnG-GCC"
                     /product="tRNA-Gly"
     gene            49737..49807
                     /gene="trnG-GCC"
     CDS             50771..50956
                     /gene="psbK"
                     /codon_start=1
                     /transl_table=11
                     /product="photosystem II protein K"
     gene            50771..50956
                     /gene="psbK"
     CDS             51139..51249
                     /gene="psbI"
                     /codon_start=1
                     /transl_table=11
                     /product="photosystem II protein I"
     gene            51139..51249
                     /gene="psbI"
     repeat_region   51973..52156
     repeat_region   52503..53116
     repeat_region   complement(52503..53071)
     repeat_region   complement(53115..54155)
     repeat_region   complement(53115..53836)
     tRNA            complement(53526..53597)
                     /gene="trnQ-UUG"
                     /product="tRNA-Gln"
     gene            complement(53526..53597)
                     /gene="trnQ-UUG"
     repeat_region   complement(53825..54155)
     repeat_region   54157..54583
     repeat_region   complement(54157..54463)
     repeat_region   55298..55482
     tRNA            join(complement(55961..55999),complement(55304..55340))
                     /gene="trnV-UAC"
                     /product="tRNA-Val"
     gene            complement(55304..55999)
                     /gene="trnV-UAC"
     tRNA            56167..56239
                     /gene="trnM-CAU"
                     /product="tRNA-Met"
     gene            56167..56239
                     /gene="trnM-CAU"
     CDS             complement(56514..56915)
                     /gene="atpE"
                     /codon_start=1
                     /transl_table=11
                     /product="ATP synthase CF1 epsilon subunit"
     gene            complement(56514..56915)
                     /gene="atpE"
     CDS             complement(56912..58408)
                     /gene="atpB"
                     /codon_start=1
                     /transl_table=11
                     /product="ATP synthase CF1 beta subunit"
     gene            complement(56912..58408)
                     /gene="atpB"
     repeat_region   57048..57262
     repeat_region   57264..57481
     repeat_region   58033..58245
     CDS             59201..60628
                     /gene="rbcL"
                     /codon_start=1
                     /transl_table=11
                     /product="ribulose bisophosphate carboxylase"
     gene            59201..60628
                     /gene="rbcL"
     repeat_region   59342..59556
     CDS             62213..62575
                     /gene="ndhC"
                     /codon_start=1
                     /transl_table=11
                     /product="NADH-plastoquinone oxidoreductase subunit 3"
     gene            62213..62575
                     /gene="ndhC"
     repeat_region   complement(62369..62556)
     CDS             62618..63295
                     /gene="ndhK"
                     /codon_start=1
                     /transl_table=11
                     /product="NADH-plastoquinone oxidoreductase subunit K"
     gene            62618..63295
                     /gene="ndhK"
     repeat_region   complement(62658..62952)
     repeat_region   complement(63395..63649)
     repeat_region   complement(63395..63619)
     repeat_region   complement(63407..63649)
     CDS             63429..63905
                     /gene="ndhJ"
                     /codon_start=1
                     /transl_table=11
                     /product="NADH-plastoquinone oxidoreductase subunit J"
     gene            63429..63905
                     /gene="ndhJ"
     tRNA            complement(64642..64714)
                     /gene="trnF-GAA"
                     /product="tRNA-Phe"
     gene            complement(64642..64714)
                     /gene="trnF-GAA"
     tRNA            join(complement(65762..65796),complement(65160..65209))
                     /gene="trnL-UAA"
                     /product="tRNA-Leu"
     gene            complement(65160..65796)
                     /gene="trnL-UAA"
     repeat_region   66192..66558
     repeat_region   66560..67021
     repeat_region   complement(66747..67144)
     repeat_region   complement(66747..67021)
     repeat_region   complement(66917..67144)
     repeat_region   complement(67219..67962)
     repeat_region   complement(67219..67661)
     tRNA            complement(68607..68694)
                     /gene="trnS-GCU"
                     /product="tRNA-Ser"
     gene            complement(68607..68694)
                     /gene="trnS-GCU"
     repeat_region   69485..69679
     tRNA            join(69522..69544,70264..70311)
                     /gene="trnG-UCC"
                     /product="tRNA-Gly"
     gene            69522..70311
                     /gene="trnG-UCC"
     tRNA            70685..70756
                     /gene="trnR-UCU"
                     /product="tRNA-Arg"
     gene            70685..70756
                     /gene="trnR-UCU"
     CDS             complement(71216..72727)
                     /gene="atpA"
                     /codon_start=1
                     /transl_table=11
                     /product="ATP synthase CF1 alpha subunit"
     gene            complement(71216..72727)
                     /gene="atpA"
     repeat_region   71559..71863
     repeat_region   71565..71813
     repeat_region   71661..71863
     repeat_region   71865..72078
     repeat_region   71900..72080
     repeat_region   72454..72655
     CDS             join(complement(73940..74084),complement(72772..73193))
                     /gene="atpF"
                     /codon_start=1
                     /transl_table=11
                     /product="ATP synthase CF0 subunit I"
     gene            complement(72772..74084)
                     /gene="atpF"
     CDS             complement(74695..74946)
                     /gene="atpH"
                     /codon_start=1
                     /transl_table=11
                     /product="ATP synthase CF0 subunit III"
     gene            complement(74695..74946)
                     /gene="atpH"
     tRNA            complement(75743..75813)
                     /gene="trnC-GCA"
                     /product="tRNA-Cys"
     gene            complement(75743..75813)
                     /gene="trnC-GCA"
     CDS             77086..80346
                     /gene="rpoB"
                     /codon_start=1
                     /transl_table=11
                     /product="RNA polymerase beta subunit"
     gene            77086..80346
                     /gene="rpoB"
     repeat_region   complement(78675..78856)
     repeat_region   complement(79529..79733)
     CDS             join(80373..80795,81589..83217)
                     /gene="rpoC1"
                     /codon_start=1
                     /transl_table=11
                     /product="RNA polymerase beta subunit"
     gene            80373..83217
                     /gene="rpoC1"
     repeat_region   complement(82603..82781)
     CDS             83380..87699
                     /gene="rpoC2"
                     /codon_start=1
                     /transl_table=11
                     /product="RNA polymerase beta subunit"
     gene            83380..87699
                     /gene="rpoC2"
     repeat_region   complement(87121..87335)
     CDS             87951..88661
                     /gene="rps2"
                     /codon_start=1
                     /transl_table=11
                     /product="ribosomal protein S2"
     gene            87951..88661
                     /gene="rps2"
     CDS             88894..89637
                     /gene="atpI"
                     /codon_start=1
                     /transl_table=11
                     /product="ATP synthase CF0 subunit IV"
     gene            88894..89637
                     /gene="atpI"
     repeat_region   complement(88922..89105)
     CDS             90709..91713
                     /gene="accD"
                     /codon_start=1
                     /transl_table=11
                     /product="acetyl-CoA carboxylase carboxyltransferase beta
                     subunit"
     gene            90709..91713
                     /gene="accD"
     repeat_region   92294..92660
     repeat_region   92662..93123
     repeat_region   complement(92849..93123)
     repeat_region   complement(93123..93867)
     repeat_region   complement(93123..93350)
     repeat_region   93299..93912
     repeat_region   complement(93299..93867)
     repeat_region   complement(93854..94635)
     repeat_region   complement(93914..94635)
     tRNA            complement(94325..94396)
                     /gene="trnQ-UUG"
                     /product="tRNA-Gln"
     gene            complement(94325..94396)
                     /gene="trnQ-UUG"
     repeat_region   complement(94623..95261)
     repeat_region   complement(94623..94953)
     repeat_region   94955..95381
     repeat_region   complement(94955..95261)
     repeat_region   complement(95263..96209)
     repeat_region   complement(96087..96440)
     repeat_region   97015..97194
     CDS             97864..99390
                     /gene="psbB"
                     /codon_start=1
                     /transl_table=11
                     /product="photosystem II CP47 chlorophyll apoprotein"
     gene            97864..99390
                     /gene="psbB"
     repeat_region   98143..98405
     repeat_region   99040..99395
     CDS             99580..99687
                     /gene="psbT"
                     /codon_start=1
                     /transl_table=11
                     /product="photosystem II protein T"
     gene            99580..99687
                     /gene="psbT"
     CDS             complement(99748..99879)
                     /gene="psbN"
                     /codon_start=1
                     /transl_table=11
                     /product="photosystem II protein N"
     gene            complement(99748..99879)
                     /gene="psbN"
     CDS             99992..100213
                     /gene="psbH"
                     /codon_start=1
                     /transl_table=11
                     /product="photosystem II phosphoprotein"
     gene            99992..100213
                     /gene="psbH"
     CDS             join(100346..100351,101180..101821)
                     /gene="petB"
                     /codon_start=1
                     /transl_table=11
                     /product="cytochrome b6"
     gene            100346..101821
                     /gene="petB"
     CDS             join(102019..102026,102782..103256)
                     /gene="petD"
                     /codon_start=1
                     /transl_table=11
                     /product="cytochrome b6/f complex subunit IV"
     gene            102019..103256
                     /gene="petD"
     repeat_region   102695..102898
     CDS             complement(103455..104450)
                     /gene="rpoA"
                     /codon_start=1
                     /transl_table=11
                     /product="RNA polymerase alpha subunit"
     gene            complement(103455..104450)
                     /gene="rpoA"
     repeat_region   103741..103990
     CDS             complement(104528..104953)
                     /gene="rps11"
                     /codon_start=1
                     /transl_table=11
                     /product="ribosomal protein S11"
     gene            complement(104528..104953)
                     /gene="rps11"
     CDS             complement(105121..105234)
                     /gene="rpl36"
                     /codon_start=1
                     /transl_table=11
                     /product="ribosomal protein L36"
     gene            complement(105121..105234)
                     /gene="rpl36"
     CDS             complement(106227..106631)
                     /gene="rps8"
                     /codon_start=1
                     /transl_table=11
                     /product="ribosomal protein S8"
     gene            complement(106227..106631)
                     /gene="rps8"
     CDS             complement(107349..107717)
                     /gene="rpl14"
                     /codon_start=1
                     /transl_table=11
                     /product="ribosomal protein L14"
     gene            complement(107349..107717)
                     /gene="rpl14"
     CDS             join(complement(109525..109533),
                     complement(107961..108359))
                     /gene="rpl16"
                     /codon_start=1
                     /transl_table=11
                     /product="50S ribosomal protein L16"
     gene            complement(107961..109533)
                     /gene="rpl16"
     repeat_region   109389..109568
     CDS             complement(109700..110455)
                     /gene="rps3"
                     /codon_start=1
                     /transl_table=11
                     /product="ribosomal protein S3"
     gene            complement(109700..110455)
                     /gene="rps3"
     repeat_region   110425..152493
                     /note="inverted repeat B"
                     /rpt_type="inverted"
     repeat_region   110425..152493
     CDS             complement(111040..111372)
                     /gene="rps19"
                     /codon_start=1
                     /transl_table=11
                     /product="ribosomal protein S19"
     gene            complement(111040..111372)
                     /gene="rps19"
     CDS             join(complement(112607..112997),
                     complement(111465..111946))
                     /gene="rpl2"
                     /codon_start=1
                     /transl_table=11
                     /product="ribosomal protein L2"
     gene            complement(111465..112997)
                     /gene="rpl2"
     repeat_region   112455..112672
     CDS             complement(113002..113340)
                     /gene="rpl23"
                     /codon_start=1
                     /transl_table=11
                     /product="ribosomal protein L23"
     gene            complement(113002..113340)
                     /gene="rpl23"
     tRNA            complement(113493..113566)
                     /gene="trnI-CAU"
                     /product="tRNA-Ile"
     gene            complement(113493..113566)
                     /gene="trnI-CAU"
     CDS             114623..121429
                     /gene="ycf2"
                     /codon_start=1
                     /transl_table=11
                     /product="hypothetical protein RF2"
     gene            114623..121429
                     /gene="ycf2"
     repeat_region   116407..116618
     repeat_region   116729..116914
     repeat_region   121941..122224
     repeat_region   121962..122226
     tRNA            complement(122076..122156)
                     /gene="trnL-CAA"
                     /product="tRNA-Leu"
     gene            complement(122076..122156)
                     /gene="trnL-CAA"
     repeat_region   122240..122477
     repeat_region   122614..122835
     CDS             join(complement(124166..124942),
                     complement(122725..123480))
                     /gene="ndhB"
                     /codon_start=1
                     /transl_table=11
                     /product="NADH-plastoquinone oxidoreductase subunit 2"
     gene            complement(122725..124942)
                     /gene="ndhB"
     repeat_region   122837..123036
     repeat_region   122840..123221
     repeat_region   123254..123643
     repeat_region   123447..123651
     repeat_region   123707..123963
     repeat_region   124182..124495
     repeat_region   124788..124971
     CDS             complement(125255..125722)
                     /gene="rps7"
                     /codon_start=1
                     /transl_table=11
                     /product="ribosomal protein S7"
     gene            complement(125255..125722)
                     /gene="rps7"
     repeat_region   125879..126190
     repeat_region   126696..126968
     repeat_region   128042..128257
     tRNA            128268..128339
                     /gene="trnV-GAC"
                     /product="tRNA-Val"
     gene            128268..128339
                     /gene="trnV-GAC"
     rRNA            128574..130071
                     /gene="rrn16"
                     /product="16S ribosomal RNA"
     gene            128574..130071
                     /gene="rrn16"
     repeat_region   128634..128824
     repeat_region   129392..129737
     repeat_region   129543..129741
     tRNA            join(130371..130407,131361..131395)
                     /gene="trnI-GAU"
                     /product="tRNA-Ile"
     gene            130371..131395
                     /gene="trnI-GAU"
     repeat_region   130450..130748
     repeat_region   130961..131154
     repeat_region   131156..131339
     repeat_region   131341..131535
     tRNA            join(131460..131497,132300..132334)
                     /gene="trnA-UGC"
                     /product="tRNA-Ala"
     gene            131460..132334
                     /gene="trnA-UGC"
     repeat_region   131544..131724
     repeat_region   131777..131969
     repeat_region   132365..132714
     rRNA            132492..135297
                     /gene="rrn23"
                     /product="23S ribosomal RNA"
     gene            132492..135297
                     /gene="rrn23"
     repeat_region   132615..132990
     repeat_region   133011..133247
     repeat_region   133622..134039
     repeat_region   134822..135003
     repeat_region   135157..135454
     rRNA            135396..135499
                     /gene="rrn4.5"
                     /product="4.5S ribosomal RNA"
     gene            135396..135499
                     /gene="rrn4.5"
     repeat_region   135456..135648
     repeat_region   135671..135943
     rRNA            135724..135844
                     /gene="rrn5"
                     /product="5S ribosomal RNA"
     gene            135724..135844
                     /gene="rrn5"
     tRNA            136097..136170
                     /gene="trnR-ACG"
                     /product="tRNA-Arg"
     gene            136097..136170
                     /gene="trnR-ACG"
     repeat_region   136381..136730
     tRNA            complement(136768..136839)
                     /gene="trnN-GUU"
                     /product="tRNA-Asn"
     gene            complement(136768..136839)
                     /gene="trnN-GUU"
     repeat_region   137943..138153
     repeat_region   137967..138176
     repeat_region   138178..139079
     repeat_region   138364..139265
     repeat_region   139079..139283
     repeat_region   139234..139444
     repeat_region   139258..139462
     CDS             139495..144525
                     /gene="ycf1"
                     /codon_start=1
                     /transl_table=11
                     /product="hypothetical protein RF1"
     gene            139495..144525
                     /gene="ycf1"
     CDS             145085..145420
                     /gene="rps15"
                     /codon_start=1
                     /transl_table=11
                     /product="ribosomal protein S15"
     gene            145085..145420
                     /gene="rps15"
     CDS             145505..146704
                     /gene="ndhH"
                     /codon_start=1
                     /transl_table=11
                     /product="NADH-plastoquinone oxidoreductase subunit 7"
     gene            145505..146704
                     /gene="ndhH"
     repeat_region   145630..145941
     repeat_region   146166..146397
     repeat_region   146528..146723
     CDS             join(146706..147270,148899..149437)
                     /gene="ndhA"
                     /codon_start=1
                     /transl_table=11
                     /product="NADH-plastoquinone oxidoreductase subunit 1"
     gene            146706..149437
                     /gene="ndhA"
     repeat_region   146875..147052
     repeat_region   147054..147337
     repeat_region   148820..149175
     repeat_region   149503..149776
     CDS             149517..150002
                     /gene="ndhI"
                     /codon_start=1
                     /transl_table=11
                     /product="NADH-plastoquinone oxidoreductase subunit I"
     gene            149517..150002
                     /gene="ndhI"
     CDS             150238..150768
                     /gene="ndhG"
                     /codon_start=1
                     /transl_table=11
                     /product="NADH-plastoquinone oxidoreductase subunit 6"
     gene            150238..150768
                     /gene="ndhG"
     CDS             151008..151313
                     /gene="ndhE"
                     /codon_start=1
                     /transl_table=11
                     /product="NADH-plastoquinone oxidoreductase subunit 4L"
     gene            151008..151313
                     /gene="ndhE"
     repeat_region   151582..151901
     CDS             151584..151829
                     /gene="psaC"
                     /codon_start=1
                     /transl_table=11
                     /product="photosystem I subunit VII"
     gene            151584..151829
                     /gene="psaC"
     repeat_region   complement(151920..152159)
     CDS             151956..153452
                     /gene="ndhD"
                     /codon_start=1
                     /transl_table=11
                     /product="NADH-plastoquinone oxidoreductase subunit 4"
     gene            151956..153452
                     /gene="ndhD"
     repeat_region   152314..152493
     CDS             complement(154521..155489)
                     /gene="ccsA"
                     /codon_start=1
                     /transl_table=11
                     /product="cytochrome c heme attachment protein"
     gene            complement(154521..155489)
                     /gene="ccsA"
     CDS             complement(156216..158456)
                     /gene="ndhF"
                     /codon_start=1
                     /transl_table=11
                     /product="NADH-plastoquinone oxidoreductase subunit 5"
     gene            complement(156216..158456)
                     /gene="ndhF"
     repeat_region   complement(158555..200623)
     repeat_region   complement(158555..>199980)
                     /note="inverted repeat A"
                     /rpt_type="inverted"
     repeat_region   complement(158555..158734)
     repeat_region   158889..159128
     repeat_region   complement(159147..159466)
     CDS             complement(159219..159464)
                     /gene="psaC"
                     /codon_start=1
                     /transl_table=11
                     /product="photosystem I subunit VII"
     gene            complement(159219..159464)
                     /gene="psaC"
     CDS             complement(159735..160040)
                     /gene="ndhE"
                     /codon_start=1
                     /transl_table=11
                     /product="NADH-plastoquinone oxidoreductase subunit 4L"
     gene            complement(159735..160040)
                     /gene="ndhE"
     CDS             complement(160280..160810)
                     /gene="ndhG"
                     /codon_start=1
                     /transl_table=11
                     /product="NADH-plastoquinone oxidoreductase subunit 6"
     gene            complement(160280..160810)
                     /gene="ndhG"
     CDS             complement(161046..161531)
                     /gene="ndhI"
                     /codon_start=1
                     /transl_table=11
                     /product="NADH-plastoquinone oxidoreductase subunit I"
     gene            complement(161046..161531)
                     /gene="ndhI"
     repeat_region   complement(161272..161545)
     CDS             join(complement(163778..164342),
                     complement(161611..162149))
                     /gene="ndhA"
                     /codon_start=1
                     /transl_table=11
                     /product="NADH-plastoquinone oxidoreductase subunit 1"
     gene            complement(161611..164342)
                     /gene="ndhA"
     repeat_region   complement(161873..162228)
     repeat_region   complement(163711..163994)
     repeat_region   complement(163996..164173)
     repeat_region   complement(164325..164520)
     CDS             complement(164344..165543)
                     /gene="ndhH"
                     /codon_start=1
                     /transl_table=11
                     /product="NADH-plastoquinone oxidoreductase subunit 7"
     gene            complement(164344..165543)
                     /gene="ndhH"
     repeat_region   complement(164651..164882)
     repeat_region   complement(165107..165418)
     CDS             complement(165628..165963)
                     /gene="rps15"
                     /codon_start=1
                     /transl_table=11
                     /product="ribosomal protein S15"
     gene            complement(165628..165963)
                     /gene="rps15"
     CDS             complement(166523..171553)
                     /gene="ycf1"
                     /codon_start=1
                     /transl_table=11
                     /product="hypothetical protein RF1"
     gene            complement(166523..171553)
                     /gene="ycf1"
     repeat_region   complement(171586..171790)
     repeat_region   complement(171604..171814)
     repeat_region   complement(171765..171969)
     repeat_region   complement(171783..172684)
     repeat_region   complement(171969..172870)
     repeat_region   complement(172872..173081)
     repeat_region   complement(172895..173105)
     tRNA            174209..174280
                     /gene="trnN-GUU"
                     /product="tRNA-Asn"
     gene            174209..174280
                     /gene="trnN-GUU"
     repeat_region   complement(174318..174667)
     tRNA            complement(174878..174951)
                     /gene="trnR-ACG"
                     /product="tRNA-Arg"
     gene            complement(174878..174951)
                     /gene="trnR-ACG"
     repeat_region   complement(175105..175377)
     rRNA            complement(175204..175324)
                     /gene="rrn5"
                     /product="5S ribosomal RNA"
     gene            complement(175204..175324)
                     /gene="rrn5"
     repeat_region   complement(175400..175592)
     rRNA            complement(175549..175652)
                     /gene="rrn4.5"
                     /product="4.5S ribosomal RNA"
     gene            complement(175549..175652)
                     /gene="rrn4.5"
     repeat_region   complement(175594..175891)
     rRNA            complement(175751..178556)
                     /gene="rrn23"
                     /product="23S ribosomal RNA"
     gene            complement(175751..178556)
                     /gene="rrn23"
     repeat_region   complement(176045..176226)
     repeat_region   complement(177009..177426)
     repeat_region   complement(177801..178037)
     repeat_region   complement(178058..178433)
     repeat_region   complement(178334..178683)
     tRNA            join(complement(179551..179588),
                     complement(178714..178748))
                     /gene="trnA-UGC"
                     /product="tRNA-Ala"
     gene            complement(178714..179588)
                     /gene="trnA-UGC"
     repeat_region   complement(179079..179271)
     repeat_region   complement(179324..179504)
     repeat_region   complement(179513..179707)
     tRNA            join(complement(180641..180677),
                     complement(179653..179687))
                     /gene="trnI-GAU"
                     /product="tRNA-Ile"
     gene            complement(179653..180677)
                     /gene="trnI-GAU"
     repeat_region   complement(179709..179892)
     repeat_region   complement(179894..180087)
     repeat_region   complement(180300..180598)
     rRNA            complement(180977..182474)
                     /gene="rrn16"
                     /product="16S ribosomal RNA"
     gene            complement(180977..182474)
                     /gene="rrn16"
     repeat_region   complement(181307..181505)
     repeat_region   complement(181311..181656)
     repeat_region   complement(182224..182414)
     tRNA            complement(182709..182780)
                     /gene="trnV-GAC"
                     /product="tRNA-Val"
     gene            complement(182709..182780)
                     /gene="trnV-GAC"
     repeat_region   complement(182791..183006)
     repeat_region   complement(184080..184352)
     repeat_region   complement(184858..185169)
     CDS             185326..185793
                     /gene="rps7"
                     /codon_start=1
                     /transl_table=11
                     /product="ribosomal protein S7"
     gene            185326..185793
                     /gene="rps7"
     repeat_region   complement(186077..186260)
     CDS             join(186106..186882,187568..188323)
                     /gene="ndhB"
                     /codon_start=1
                     /transl_table=11
                     /product="NADH-plastoquinone oxidoreductase subunit 2"
     gene            186106..188323
                     /gene="ndhB"
     repeat_region   complement(186553..186866)
     repeat_region   complement(187085..187341)
     repeat_region   complement(187397..187601)
     repeat_region   complement(187405..187794)
     repeat_region   complement(187827..188208)
     repeat_region   complement(188012..188211)
     repeat_region   complement(188213..188434)
     repeat_region   complement(188571..188808)
     repeat_region   complement(188822..189086)
     repeat_region   complement(188824..189107)
     tRNA            188892..188972
                     /gene="trnL-CAA"
                     /product="tRNA-Leu"
     gene            188892..188972
                     /gene="trnL-CAA"
     CDS             complement(189619..196425)
                     /gene="ycf2"
                     /codon_start=1
                     /transl_table=11
                     /product="hypothetical protein RF2"
     gene            complement(189619..196425)
                     /gene="ycf2"
     repeat_region   complement(194134..194319)
     repeat_region   complement(194430..194641)
     tRNA            197482..197555
                     /gene="trnI-CAU"
                     /product="tRNA-Ile"
     gene            197482..197555
                     /gene="trnI-CAU"
     CDS             join(198051..198441,199102..199583)
                     /gene="rpl2"
                     /codon_start=1
                     /transl_table=11
                     /product="ribosomal protein L2"
     gene            198051..199583
                     /gene="rpl2"
     repeat_region   complement(198376..198593)
     misc_feature    199981..200623
                     /label="misc"
                     /note="Geneious type: Editing History Insertion"
     source          199981..>200623
                     /organism="Yi2020169.pltd.ctg"
                     /organelle="plastid:chloroplast"
                     /mol_type="genomic DNA"
                     /note="Annotation Method :: PGA-Plastid Genome Annotator"
     repeat_region   complement(<199981..200623)
                     /note="inverted repeat A"
                     /rpt_type="inverted"
ORIGIN      
        1 aaagatccta aaattaattg gataggcttt gaatatagac ttgggcttgc tttgatgatc
       61 ggtaggcttg ttgtgctttt gccttctatg gactttaaac agatttgaca ggttcattcg
      121 tggagctttc cttggatggg ccttcgatct tttgtgggct ttcaactagc ctactttcct
      181 acttctaaag aaggggtcct atcttactta gatcacgccc atgaccaatg gtattcttag
      241 ggatgaagag aagagcatta acctatttac ggatataaaa atataaaaaa agctgtagga
      301 agataactaa aaaaaagcct tataacgaag actacgtagt cgctcgactg aaaagagaga
      361 gtattggaga gcactggatg agcgagaaca ttctaatttc cttgacagct agtgatgtgt
      421 agaaaaagga cttggatgcg tttgaaagcc tcgagattac ttccagaaaa aattattgaa
      481 ttctttctag gcataacaaa tgatccattt attgatgggc gaacgacggg aattgaaccc
      541 gcgcatggtg gattcacaat ccactgcctt gatccacttg gctacatccg cccctatact
      601 atctaaaaat tacagagatt tccatttcta ttcttttttt tcatttcaaa agataaaaaa
      661 agattgctga gaaaaacgta taaaagaaat tagtaaaaaa gaaacaaaaa aagtatgaaa
      721 ctctaatatt tttcttttct tatcttaaaa caatggtaaa caatgttgaa gtaaatacaa
      781 aattgatgta tgaaactact aaaaaaaaag taaaggagca atattaaccc tcttgatcga
      841 acaagaattg aattattgct cccttacgtt caaaaactcg tatacattaa gaccaagatt
      901 ttatccattt atagctggag cctcaaccgc agctaggtct agagggaagt tatgagcatt
      961 ccgttcatgc ataacttcca taccaaggtt agctcggtta ataatatcag cccaggtatt
     1021 aattacacga ccttgactat caactactga ttggttgaaa ttgaaaccat ttaaattgaa
     1081 agccatagta ctgataccta acgcggtaaa ccagataccc actacaggcc aagcagccag
     1141 aaagaaatgt aaagaacgag aattgttgaa actagcatat tggaagatca atcggccaaa
     1201 ataaccatga gcagctacaa tattataggt ttcttcctct tgaccaaatc tgtaaccttc
     1261 attagcagat tcattttctg tagtttccct gatcaaacta gaagttacca aggaaccgtg
     1321 catagcactg aatagggagc cgccgaatac accagctacg cctaacatgt gaaatggatg
     1381 cataagaata ttgtgttcag cctgaaatac aatcataaag ttgaaagtac cagaaattcc
     1441 tagaggcata ccatccgaaa agcttccttg accaattgga tagatcaaga aaactgcagt
     1501 agcagctgca acaggagctg aatatgcaac agcaatccaa gggcgcatac ccagacgaaa
     1561 actaagttcc cactcacgac ccatgtaaca agctacacca agtaagaagt gtagaacaat
     1621 tagttcataa ggaccgccat tgtataacca ttcatcaaca gatgccgctt cccatatcgg
     1681 gtaaaagtgc aaaccaatag ccgcggaagt aggaataatg gcacccgaaa taatattgtt
     1741 tccataaagt agagatccag aaacaggctc acgaatacca tcaatatcta ctggaggggc
     1801 agcaatgaaa gcgataataa atacagaagt tgcggtcaat aaggtaggaa tcatcaaaac
     1861 accaaaccat ccaatgtaaa gacggttttc agtgctggtt atccagttac aaaagcgacc
     1921 ccataggctt tcgctcgtgc gtctctctaa aattgcagtc atgggaaaat cttggtttat
     1981 ttaatcatca gggactccca agcacacgaa ttagctataa ctagagaatg gaaggcttgt
     2041 tattcaacag tctaacatga cttagatacc ggtgtcaacc aataccaata tccatactct
     2101 tactcattta gatttctccg aattatcgtt tgattttacc tcatttcatt cattcaaaac
     2161 agaaaaaaaa aatgagaatt tatataattt atatacatat gagttgatac atatgacttg
     2221 gattggatct attaagtata atgggttgcc cgggactcga acccggaact agtcggatgg
     2281 agtagataat ttttttgtta atctaatgaa acaacaaaac aaaaaaaatc cctccccaag
     2341 ccgtacttgc atttttcatt gcacacggct ttccctatgt atacatctaa acttcagttc
     2401 cttcgctaga acatgactct aaattaagta cttagtttat caattcctac tcttactaca
     2461 tgagcatttc ataatacaaa cgaatgaatt cttttttttt tgatcctttc ttcatttatc
     2521 ctcatttaag gatagtttcc attatcaaag tatgataacc tattattcat gattgaccag
     2581 atcattgatg aaaatcaaaa atatcaaaaa tatcaaaata ccaaatgcga cctctatata
     2641 acttctgcaa agtagaagaa gctcttgaga agatcaaaga aaaaatatct tcttcttctg
     2701 taaagaattc ttccaataat tcagaaccga atcttttaaa aaaaacccgt acagtacttt
     2761 tgtgtttacg cgccaaagtt ttcatacaag aaagccgaag gatatatttg attcgataca
     2821 aactcttttt ttttgaggat ccattgtaat aatgagaaag atttctgcat atttgcaaaa
     2881 atagctcaat aatatcaaaa tcggatgaat cggcccagac cggcttacta atgggctgtc
     2941 ctaatacatt acaaaatttt gctttagcca atgatacaat tagaggaata attggaattc
     3001 ttgtatcaag ctttttcaga aggttttcca ttataaaaga cttttccaac atttgactcc
     3061 gtaccactga agaatttagc cgcacattgg aaaaatagcc caaaaagtca aatgaatgct
     3121 cgaataatgg gtttatatgg atctttcctg gttgagacca aaccaaaaaa tgacattgcc
     3181 ataaatggat aagatagtat ttccattttt tcatcaaaaa gggcgtattc tttgaagcta
     3241 gaatggattt tccttgatat ctaacataat gaatgaaagg atccttgaag aaccataggg
     3301 tggacggaaa atccttatca aagacttcta caaaatgttc tatttttgca tagaaataga
     3361 ttcgttcaaa aaacactcca gaagatgtta atcgtaaata agaagatttg ttacggagaa
     3421 aaagaacgat ggattcatat tcacatacat aaaaattata taggaacagg aaaaatcttg
     3481 gattactttt tgaaaaagta gtagaaatct tttttggggg agtaataaga gtattccaat
     3541 tacaatactc ataaagaaag agccttaata aatgaaagga ggaggcatct ttcacccagt
     3601 atcgaagggt ttgaatcaag atttccagat ggatagggta gggtatttgt acctctgaca
     3661 cataattgaa atatgaaaaa tgttcctcaa aaaaaggaaa tattgaatga attgatcgta
     3721 aattatagga ttttctgatt tctgtcttct ctaaggaaga ggttaattgt aggtaaaatg
     3781 gaatttccac actgacggca agcccctctg atattatttg agaatacaaa ttcttgttgt
     3841 acccccaaaa tcgatttttg ttagaattat tagcagaaaa aatcaaatga ttctgttgat
     3901 acattcgagt aattaaacgt tttacaatta gtaaactaaa tttattgtca taacctagat
     3961 tttgtaccaa aatggaacta tttaaacgat gatcataagc aagtgcataa atagactccc
     4021 gaaaaataag tgggtatagg aagtcatgtt gacgagatct atctagttct aaatatactt
     4081 gaaattcctc catttttttt tattttattt cggccaagga tcgaaaattt attgggttat
     4141 gaaataatac atagtgcgat acagtcaaaa cagggtattc gattctaata aaaaagaaat
     4201 cgatacctag aaaacaagta agactcatca acggactctt tctactcgct ttttccatct
     4261 aattgtttta tgttcgttct aggataacaa gatagttaga aatcctttat tttcgcaacc
     4321 caatcgctct tttgattttg ggaaaaaaat atttttatca atatactctt tcttctacac
     4381 atttattgcc actccataat ctaattctaa tggaaaatag ctaatagtta ggattcataa
     4441 caaaaataaa taatccattc atgggaaaag cttttcccac atcaagtact aatattttga
     4501 tttttaacgt ataattagat gggggaatca ttcaaattca aaacaaaagc tcgttccttt
     4561 ttgtttccct ataattggag gcaccaaact ctatccattt attaattcaa cccaactgtg
     4621 aatttttttt gttgcgagcc aagaatacaa acatgaattt gggcacgatc caataaaaat
     4681 gaaatattct tagaattctc cattgatacg acatgctgct ttttccattc attcctttct
     4741 ggatcagtcg tggtcttaca aactctaccg atggtatgga tgaatccatt gcttcataga
     4801 aatgtgtaaa aattggagtc gcacttaaaa gccgagtact ctaccattga gttagcaacc
     4861 ctaaaaaaag aaactaaaaa acgaaactaa taactaataa gatatgtaga tacaaccgca
     4921 atcaaaataa ataaaacgat ttaattggat aataaaaaag aatattccat taaattagaa
     4981 aatccagaat ccataaaata gattttcaat gtcgaagttg aatcgatctt tttttttttc
     5041 atttatttta tttaatgatt ctgaacataa aaatcttcag atcagattaa aatacaagag
     5101 attttatcag ataagactca gataagagat aaaaaaagaa aataacaatt tatagatcgc
     5161 ctctttgtcg cttatgttat atgttataca ttatacatta ttttcttttt ttgtcattta
     5221 ttttatttca ttattatatt atattcttct atcttctatt ccaatttcga atttcgattc
     5281 gaatatttta atttattatt tatattaatt tatttattat tatatatatt attttattat
     5341 ttctatttta catagatttt atatagacta gaaacaaaaa gaaataaaga aatctttctt
     5401 taattaaaaa aaaagaactt cttttcttct ttctatcaca gaaaatccaa cacacccatc
     5461 tatttgatga agtaaaaaaa agtcctatgg aacggaaata aaagaatcca tttattcacg
     5521 atcggattat atttgtttga tacactgttg tcaatattaa taaaaaaaga caatgaagaa
     5581 aataaacgaa ttcaaaataa aaaacttaaa tatttaattg aataaatacc aatggaaatc
     5641 caattgaaga ataaatacca atggaaatcc aattgaattt aattcaaaat acaaaaatac
     5701 aaatgaataa aaaaataata aatgaataat aaaaaagaat aataaataga aatactaaga
     5761 aaagaactaa gaaaaaaact aagaaaaaaa gatataaaaa taatacaata taaatatcga
     5821 atatataatt aaatatataa ttaatattat agaattatat tataaataca aatatataaa
     5881 taaatttata tatttttgaa ttaaattatt aattataatt aataaaatat taattattaa
     5941 taaaataaat aataattaag aaagttattc aataaagtta ttcttattca attaatatta
     6001 agaaataaaa taaaaattcc attttttgat gaattcaaat tcataaaaaa accaagcaat
     6061 tatcttgtat taacattaac actacataaa taatcgacat agatacaggc gtatcaaaaa
     6121 atgcaagaaa aagggtagag atcgggttta ttcaatcaat aaaaattcaa aaatagaata
     6181 aataaatcaa tataatctaa aatttaaata gaataatcaa aatataaaat aaaactaaaa
     6241 tctaaacaga ctaaataaga aagtaacccc cctttttttt gatttcttca tagaattcta
     6301 acaaaaacca gttcattgag gataatgtat ttatagaccc aattacttca atcaattgat
     6361 taattattaa ttgaattaat aatattaatt attaattgaa ttcatttaat tcattttgat
     6421 tcatttgttt agtcatttgc ccatttttta ttgttattga taatattcaa atgtattttt
     6481 gtggtcataa aaaacagcat tctatggcag caataagaaa taaaaattta ggtatgaata
     6541 gaacaagaga gggggcggag ataagagaga aaaagattat aaaaatatac ataaaagtca
     6601 tccacaccct ctttttttta tttattttga aatttgaaat agaaatagga tttcgtttgt
     6661 tcattaggat taagttccat aaaaacacct gccttttttg aaatatcctg aacagttcct
     6721 gtaggttgag cacctttttc aaggaaatat agaataacag gaatatttta atgggtttga
     6781 ttctttatgg gatcataaaa acccactctc tgaagatctc tcccctctct tcgtgatcga
     6841 acatcaattg caacgattcg ataaacggct cattgggata gatatagata aaaatacacc
     6901 cccctagaaa cgtataagaa gttttatcct cgtacggatt cgaaattatg tttatgtata
     6961 gaattctgat gtcaaataga ttcagaaaat aatcaaatga attagactat gattcaaatg
     7021 aaatactttt tttttctatt ctttccaccc ccaaaatcac tcgtattcgc aacctcataa
     7081 ctcaagttgg ataactctca aataactaac ctttagttag tgatttcatt tattgagcgg
     7141 tctctacccc ctttcttgtc tgtctttttt agctttagaa tctatttttc gtcttgagtc
     7201 agtgtaatat agttgttgag acaatagaaa acggtattta cttgttccag gatccgttag
     7261 cttttccttg aatcattggg tttagacatt atttggagga tctttaatca tttcaaaaat
     7321 ggcagcaaca tacccatttt ttttccatca acgaatcgta caaatagatg gttgattcca
     7381 acaaattgta cttttttttt aacttgctcg aattggatcc tttcgatttc tatagcgaaa
     7441 atctacttac gaagttgttg gaacttatta attttcacta accctagaaa cttgcccctg
     7501 agaaatcgag ctccatcatg tactatttcc atcatcaaac cctccctcct ccccccaaaa
     7561 aagaaattcg agtggaatag aacaaacgat gtcgaaaaag agcaccttct tttctatata
     7621 atagaaaaaa tactggatgg aagaatccac ggctaatgga atcatgtctt tcaagtcaca
     7681 ccttgctttt taccacatcg tttcaaacga agttttacca taacattcct ctagtttgga
     7741 gccgctatgt aattgattcc attcggaaat catgaatagt cattgattca atcgatccat
     7801 aataatacag actttttcct tctatttcta cccaatatta tatactctta aacaaaaggt
     7861 ttctcaaaaa aaggcaatct tgattatgat atagaatttg tattccgata tcatatatat
     7921 catgaatgga tatgttctgg gacggaagta ttagaacctt cgaatatcgg gaccaaaacc
     7981 cgttgcctta ccacttggcc acgccccatt tttttcattt ctttcaacag tctctccaaa
     8041 atttgaatcg ttggcatacg agttatataa aatattcttg atcttgattt gatatttgat
     8101 atagaatatt ctatatagag atatataata tttacaaata gaatagtatt ttttattcta
     8161 ttatattcta ataattctaa tagaattaga ctattctaaa attcattcta aaactagggt
     8221 gtctgtgcga ctccttacct aaatagaaaa attcgtatta ttaattattc cttttacttt
     8281 tcttttttgt taataacaaa aaaaataaaa aaaaaaagta aggtagaaca gaaaatgtcc
     8341 agaagaatta tgtatatttt gttcatgatt catatcatga ttcatattta tcatatttat
     8401 atgacttttt tttattagaa tttcttcgtt tttgattcta attagtttga ttatttgtta
     8461 ttttttttat tagttatagt tgtattagtt attagtagag tattctattt tttttgattt
     8521 cgattatata gttttcgttc tatttcgttt ggtattttgt agggataaat gataagtgga
     8581 tacagtatag aactctattt tttctgctat tgaaactaaa aaaactaata aaagagactc
     8641 tcaaatgact aaatctaaat atcagtatgt accctagtaa tgctaatgac tgttcacgtg
     8701 atttgaaata gagtacatag taatatcttc tttgtaagac ataaagttaa agcagctcca
     8761 tctaggaact tataatggaa atatgaatac actaggttgc acaaaaaacg gtttcacttc
     8821 aattcaaagt ccagaaaggg ttttataaga ttcaaaaggt ccgttgagcg cctcacagct
     8881 atgtcataat aaatccgaac acttgccccg gattgacttc cagatcataa tcagatcata
     8941 attgttctag tgaataacta aagaaaatag aatagataga gataggtggg agatagaaga
     9001 gaaagaaact cgatagaaaa atctctcata agttgactaa ttatcttttc tattggcagg
     9061 tctctttgta tgtgttgtcc ggaaagagga ggactcaatg attattcgtt cgccggaatc
     9121 agaagtcaaa attttggtag atatggatcc cgtaaaaacg tctttcgagg aatgggctaa
     9181 acccggtcat ttctcaagaa caatagctaa gggacctgat actactactt ggatctggaa
     9241 cctacatgct gatgctcatg atttcgatag tcatactagt gatttggagg agatttcccg
     9301 aaaagtattt agtgcccatt tcggccaact gtccatcatc tttctttggc tgagtggcat
     9361 gtatttccat ggtgctcgtt tttccaatta tgaagcatgg ctaagcgatc ctactcacat
     9421 tggacctagt gcccaggtgg tttggccaat agtgggccaa gaaatattga atggtgatgt
     9481 aggcggtggt ttccgaggaa tacaaataac ctctggtttt tttcagattt ggcgagcatc
     9541 tggaataact agtgaattac aactctattg taccgcaatt ggtgcattgg tctttgcagc
     9601 cttaatgctt tttgctggtt ggtttcatta tcacaaagca gctccaaaat tggtttggtt
     9661 ccaagatgta gaatctatgt tgaatcacca tttagcagga ctactaggac ttggatctct
     9721 ttcttgggcg ggacatcaag tacatgtatc tttaccgatt aaccaatttc taaatgctgg
     9781 agtagatcct aaagagatcc cacttcctca tgaatttatc ttgaatcggg atcttttagc
     9841 tcaactttat cccagttttg ctgagggagc aacccccttt ttcaccttga attggtcaaa
     9901 atacgcggaa tttcttactt ttcgtggagg attagatcca gtaactgggg gtctatggct
     9961 gaccgatatt gcacaccatc atttagctat tgcaattctt ttcctgatag cgggtcacat
    10021 gtatagaact aactggggta ttggtcatgg tatcaaagat attttagagg ctcataaagg
    10081 tccatttaca ggccagggcc ataaaggcct atatgagatc ctaacaacgt catggcatgc
    10141 ccaattatct attaacctag ctatgttagg ctctttaacc attgttgtag ctcaccatat
    10201 gtattctatg cccccgtatc cgtatctagc tacggactat ggtacacaac tttcattgtt
    10261 cacacatcac atgtggattg gtggatttct catagttggt gctgctgcgc atgcagccat
    10321 ttttatggta agagactatg atccaactac tcgatacaac gatctattag atcgtgtcct
    10381 tagacatcgc gatgcaatca tatcacatct caactgggta tgtatatttt taggctttca
    10441 cagttttggt ttgtatattc ataatgatac catgagtgct ttagggcgcc cccaagatat
    10501 gttttcagat accgctatcc aattacaacc cgtttttgct caatggatac aaaacaccca
    10561 cgctttagca cccgatgcaa cggcccctgg tgcaacaaca agtacgagtt taacttgggg
    10621 ggggggtggt ttagtcgcag tgggcggcaa agttgcttta ttacctattc cattaggaac
    10681 tgcggatttt ttggtccatc atattcatgc atttacgatt catgtgacgg tattgatact
    10741 cctaaaaggt gttctatttg ctcgtagctc acgattgata ccggataaag caaatcttgg
    10801 ttttcgtttc ccttgtgatg gacctggaag aggggggaca tgccaagtat ccgcttggga
    10861 tcatgtcttc ttagggctat tctggatgta caattccatt tcggtagtaa tattccattt
    10921 cagttggaaa atgcagtcag atgtttgggg tagtataagt gatcaagggg tggtaactca
    10981 tatcacggga ggaaactttg cgcagagttc cattaccatt aatgggtggc tccgcgattt
    11041 cttatgggcg caggcatccc aggtaattca gtcttatggt tcttcattat ctgcatatgg
    11101 tctttttttc ctaggtgccc attttgtatg ggcttttagt ttaatgtttc tattcagcgg
    11161 acgcggttat tggcaagaac ttattgaatc catcgtttgg gctcataata aattaagggt
    11221 tgctcctgct actcagccta gagccttgag cattgtacag ggacgtgctg taggagtaac
    11281 tcattacctt ctgggtggaa ttgccacaac atgggcgttc ttcttagcaa gaattattgc
    11341 agtaggataa tggctaggag gatttgaaaa gcattatggc attaagattt ccaaggttta
    11401 gccaaggctt agctcaggac cccactactc gtcgtatttg gtttggtatt gctaccgcac
    11461 atgactttga gagtcatgat gatattactg aggaacgtct ttatcagaat atttttgctt
    11521 ctcatttcgg acaattagca ataatttttc tgtggacttc cgggaatctc tttcatgtag
    11581 cttggcaagg aaattttgag gcatgggtac aggatccttt acatataaga cctattgctc
    11641 atgcaatttg ggatcctcat tttggtcaac cggctgtgga agcttttact cgagggggtg
    11701 ctcttggccc agtgaatatc gcttattccg gtgtttatca gtggtggtat acaatcggtt
    11761 tacgtactaa tggagatctt tatactggag ctctttttct cttatttctt tctgccatat
    11821 ctttaatagc gggctggtta cacctacaac cgaaatggaa accgagcctt tcgtggttta
    11881 aaaatgccga atcccgcctc aatcatcatt tggcaggact attcggagtc agttccttgg
    11941 cttggacagg acatttagtc catgtcgcta ttcctggatc caggggagaa tacgttcgat
    12001 ggaataattt cttaggtgta ttgccacacc cccaaggatt aggcccactt tttacaggtc
    12061 agtggaatct ttatgctcaa aaccccgatt ccagtagtca tttatttggt accccccaag
    12121 gagcaggaac tgccattcta acacttctcg ggggattcca tccgcaaacg caaagtttat
    12181 ggctgactga tattgctcat catcatttag ctattgcatt tatttttctc gttgccggtc
    12241 atatgtatag aactaacttc gggattggac acagtataaa agatctttta gaagcacata
    12301 ttcctccggg gggtagattg gggcgtggac ataagggtct ttatgacaca atcaataatt
    12361 caattcattt tcaattaggc cttgctctag cctctttagg ggttattact tccttggtag
    12421 ctcaacacat gtactcttta cctgcttatg cgttcatagc gcaagacttt actactcaag
    12481 ctgcgttata tactcatcat caatacatcg caggattcat catgacagga gcttttgctc
    12541 atggagctat cttttttatt agagattaca atccggaaca gaatgaggat aatgtattgg
    12601 caagaatgtt agaccataaa gaagctatca tatcccattt aagttgggcc agtctttttc
    12661 tgggattcca tactttggga ctttatgtac ataatgatgt catgcttgct tttggtactc
    12721 cggagaaaca aatcttgatc gaacctatat ttgcccaatg gatacaatct gctcatggta
    12781 aaacttcata tgggttcgat ctacttttat cttcaatgaa tagtccagcg tttaatgcag
    12841 ggcgaagcat atggttgcct ggttggttaa atgctgttaa tcaaaatagt aattctctat
    12901 ttttaacaat agggcctgga gacttcttgg ttcatcatgc tattgctcta ggtttacata
    12961 caactacatt gatcttagta aaaggtgctt tggatgcacg tggttccaag ttaatgccgg
    13021 ataaaaaaga ttttggttat agttttcctt gcgatggtcc aggacgaggt ggtacttgtg
    13081 atatttcggc ttgggacgca ttttatttgg cagttttctg gatgttaaat accattggat
    13141 gggttacttt ttattggcat tggaagcaca ttacattatg gcaggggaac gtttcacagt
    13201 ttaatgaatc ttctacctat ttgatgggat ggttaagaga ttatctatgg ttaaactctt
    13261 cccaacttat caatggatat aacccctttg gtatgaatag tttatcagtc tgggcatgga
    13321 tgttcttatt tggacatctt gtttgggcta ctggatttat gttcttaatc tcctggcgtg
    13381 gatattggca ggaattgatt gaaactttag catgggctca tgaacgtaca cctttggcta
    13441 atttgattcg atggagagat aaaccggtgg ctctttccat tgtgcaagca agattggttg
    13501 gattagctca cttttctgta ggttatatat ttacttatgc agctttctta attgcttcga
    13561 catcaggtaa atttggttaa ttctttattg tatccacgaa aatctcattt ctttctatag
    13621 agaaggaggg ccgccttctt atatttctac atctaagatc cgacttgtat tgttgatagt
    13681 aatagaaaat gaagcattat ggcaaagaaa agtttgattc agagggagaa gaagaggcaa
    13741 aaattggaac aaaaatatca tttgattcgt cgatacttaa aaaaagaaat tagcaaagtt
    13801 tcgtcgttaa gtgataaatg ggacattcag ataaagttac aatcactacc gcgtaatagt
    13861 gcacctacac gtcttcgtcg acgttgtttt gtgaccggaa gaccgagagc taattatcga
    13921 gattttgggt tatctagaca tatacttcgt gaaatggttc atgcaggttt gttgcccggt
    13981 gcaacaagat caagttggta aggatgaaaa attatcttca tttttctatt gatttctatg
    14041 atcatcgatc atagaagggt ccctttacca ttctgtataa atgggttatt ctatttgtac
    14101 agatatggtg gaggggcact ttcaatcctt gtttgtccat tagttttcca atcttctctt
    14161 tatcgcgggg tagagcagct tggtagctcg caaggctcat aaccttgagg tcacgggttc
    14221 aaatcccgtc tccgcaatat ttttttgata aaaaaaggag gttttgattt aattaactag
    14281 aaattcattc aaactagaaa tttattcaaa taaaaaaatg aattcctatt ttttttcttt
    14341 tggggttcaa ggagaaagag aagggggaga agaaagttga caaaaatgca agaacttagt
    14401 agcattattt acgaacttat tatcgactta gtagtactct ataagatatg aattggagtg
    14461 attcaaaaat cacttgcaca atctaaaaat agaaaaatgg tagggaagtg cttcaaagaa
    14521 aagaccatga aaaagaaaat gaaaatcgag aggtggaacc gaaccttggt ggacaaaatc
    14581 agaactgttc tcttcattct cagtctttgt catcttcttt ctaaatttag aaattaaaaa
    14641 atgcatttga aaaaatacaa gatttgaaag atccatctga agacaaatcg catctatcag
    14701 tttttccgat ctcgaaacaa atagatgcat tccctttcca tcaaaatagt gcagtgctac
    14761 ttgacttcat gagaggtggg agtgattcta tttcccttct caagaaatag ggaattcgaa
    14821 cgtcgagcga atcttcccaa accaaaatgg atgcctttga caatctccat ttttcgaatt
    14881 ggggagagac tcttgcaaga aatgcaaaaa tcgagtcgaa tagaagagtg gaatagatcg
    14941 atagaaatca ataagatttg attctattag agaatttcat atggataata tagataatga
    15001 gttttctaga gaaagacaat tcgatcatct agataatcaa tttatatata ataatatata
    15061 attatataga taatttagat aatgaatttc tagtacggag ttaggtaaac atgtgattca
    15121 gtaaaaaaaa atccaaattg catttcttca gtaggaaaga atatgaagat ccgatattgg
    15181 ataattggaa tcaaagcttt tctaaaaagg ttcactgcca ttctggggga aaaaatcttc
    15241 caattagtca gaggaaagac ctctacactt tacaaactca gtcaagttaa ccgtcttcga
    15301 cttattcagg ttctaattaa agaacttctt agaattattg aagatgttct tcgaaggcaa
    15361 aatccgcggg aggtcttgat ttggttggtt tgcttatggt tcttccttca tctggttttt
    15421 gatgtactcg aaaggtgtaa aaaagtgatt cttcgggtca ttcactttct tattgggatt
    15481 tacgcggtca tttcattatt ctaatttgat tttttagaaa tacaaataga taaacaataa
    15541 atagataaat acataaacaa tagaatatct atagagtaat ttagaattaa ataatacatc
    15601 aatgagaatt gagggtggat aagaggctcg tggtattgac gtatggtggt cgctatttta
    15661 caatgattga gtggattgaa tccaattttt gatattaagg aggaacagaa atgaatattt
    15721 tacgtgtaaa attagctgta tttgtaaaag agctaagccc acaactttac aattatgcaa
    15781 aatggattgc gaaagatttt caagtatttt ggcagacaca gttccaggat ccatgtgggt
    15841 tcttgacttg ggtcatttgt tgctggctca tcagtgatct tgtagatgct ctccttaaga
    15901 agtttaggga tctaaatgcg aatcaggatc aagatgatga tgaccgtgac aaagaaaaat
    15961 gaaacgagag cggaagaagc aaatctaaag aaaagagaag gagatggaat agatttctat
    16021 tctatctttt tctttagtga acaaagaact agtagagcga atgcagaggg atgtggattg
    16081 gatggttcaa caaaggcaaa aaaaacctat agcaggatag caagatagaa taaaataaaa
    16141 agaggagtct tgatttatgg gcaaaaggaa tacactcctt tgtttggtac cacggattct
    16201 tagatgtaac ttccgaatta ttggaaaagc gatgatctct cttggccaag ggattgtccg
    16261 attaacaacc gaagaggacc aaagaataat tgaagaaatt attcgaagac aaaattcctc
    16321 cgaacttttg acgttactta taggactttg gctattattc cgtctctttt tttggagttt
    16381 ggagaaattc caaaaaccta tttattggat aatagactcg ctgactttgt ttctgatttt
    16441 cattatccta atccgcagtt ttttgctgaa aaaaggtata tgtataggaa tatatataaa
    16501 tggatctaac tggaaaaaat ctcatctatt tctagatcta aaaacaaata gatctagaaa
    16561 tagatgcatt gctccgacct gtttctagtc ctagttgatg agagttactt agagtctatt
    16621 ctttgttaat ttctctattg aatagatttc tatattcaat aatcgatatt caataataga
    16681 gtcaaatgaa caaaacttac ctccttctaa gaaaaaaatt caatcaatta gggaaccaaa
    16741 taactcccac agttttcgat tatggaaacc ttcttgcgaa agaatttcgc agatttattg
    16801 acaattatac tcaaacccaa gatccgtggg agatcctgac ttgattcgtt tgttcgtgga
    16861 tcctccttga gcttattaat tctctacttg agaaattcaa ggatcaaaat gggaatgaga
    16921 atgaatagaa agattcctaa ttgataatca aaaagagtac tctttttgat tctattttta
    16981 cgtttgctcg tgaactagcg atctatccgt ttattgaaat tgatcttgaa tttgtaattg
    17041 gaattcaatt gttttttcaa taaatgaatc ttggtgttcc acttgttgtt ccaaaagtag
    17101 tttggcaaat tcctggcgac gaagaagaat cttgggttga cctatagtgg gacttgtcag
    17161 atatattggg tcatatggga tttccccgtt ctctcccccg atcgagagat cctctctttc
    17221 acccccattg aatcagcaaa aaattggagc gtgaagtatg gaattcgatc tttttttcat
    17281 ggttggcttg gttggaccaa agcattcagg ctccgttcaa aaccaaatgt taataattac
    17341 gacttctatc agaattacta cttctatcaa tatcaatata tagaagtgtt tactagaaaa
    17401 catgaccaaa attcaagaaa agaagttgta gcaaaaagac gtggtattgg agtatttgtg
    17461 ctatatgttc aaatcccaat cgggtagatc tttactcgga gtagaacagc aacctaaaaa
    17521 aatataattc taaaagcgcc caatcaaaaa caagaaaatt acatcgcgat ttggattcga
    17581 tctcgatgaa aacaatagat caaagagaag ttctcaaaaa tctgctatca aagaaaaaga
    17641 aaaaagaaag agggtggaaa tctacacatt gattttgttt cgcgattttt ggtgaaccgt
    17701 atgcatcaaa aggtgcatgt acggctccta agggatcaaa ttgtatccta atcaaccgac
    17761 tttatggaag cagatgggtt tttctatgca agaatattga tgaggatata atgactaaag
    17821 ttgggggcat gctcatcttt ttgaatcaag agaatccctt gaaggatttg tttttgttta
    17881 tccattctaa gggcggatcg ataagggacg caatcgtgat ttataattta attacagagc
    17941 tgccggcaga tgtcaataca gtcgccctag gaacgtgcgc ttcaagtgca agtctcattc
    18001 tcataggggg aacttttact aaacgttcag cattccctca cgctaggata atgatccatg
    18061 aagttaaaat cgatgaacct gaaagcgatg aatctgaaat cgatgaacct gaaatcgatg
    18121 aacctgaaat cgatgaacct gaaatcgatg aacctgaaat cgatgaacct gaaatcgata
    18181 aacgtaaaat ctataaacgt aaaatcaaaa aacgtaaaat caagaaacct aaaatcaaga
    18241 aacctaaaat caagaaacct aaaatcaaga aacctaaaat caagaaacct gatgaatacc
    18301 ccgatttaac gaggaagaag aagaagaaga cgaagacgaa gccggagcgg gagcgggagc
    18361 gggagcggga gcgggagcgg gagcgggagc gggggcggga gccggagccg gagccggagc
    18421 cggagccgga gaagaagaag aaaaaatcga tataccagtt tataaacgag ttgtattaca
    18481 tagaatgtat ccaagaaatg atcctagaca tttatataaa aagatcggga aaaaccctat
    18541 ggcctatact tcaagacttg cgaacgaatc tttatatgtc agccgaagaa gccaaaagtc
    18601 atggaattgt ggattatata gcgaccaaag aactagtaga acaaatgcag aaagggatgg
    18661 gtatgggtga aggtgaaagt gaagaaagtc aaaacctaga agaagaggag gagtcttgat
    18721 ttatgggcaa aaggaataca ctcctttgtt tggtaccacg gattcttaga tgtaacttcc
    18781 gaattattgg aaaagcgatg atctctcttg gccaagggat tgtccgatta acaaccgaag
    18841 aggaccaaag aataattgaa gaaattattc gaagacaaaa ttcctccgaa cttttgacgt
    18901 tacttatagg actttggatt ttattccggc tctttgtttg gagtttggag aaattcaaaa
    18961 aacctattta ttggataata gactcggtga ctttgtttct gatttttatt atcctaattt
    19021 taaattttat gaaaatttga ataggaatag ataaaattat cgggttagga ttaatcttaa
    19081 accggctcat tctatatctg aatatctgat tcaacatgcc aacgattaac caacttatta
    19141 gaaaagcaag acagccaatc cgaaaggtca cgaaatcccc cgcccttcgg gggtgccctc
    19201 agcgcagagg aatatgtact agggtgtatg tgcgactcgt tctgatgatg gactaagaca
    19261 aaatagagga aacaaattag aagtgattgg ttaggataga atggaaaaac tccattccat
    19321 tcactatctt aataaaaaaa aatatattct aatatttata tctatccttt tattggtatt
    19381 gtgtctcaaa tttatggttt ccgttggtgc aaatccaatc atctcaattt gcaatttcag
    19441 atgagaaaga cttcccattg gtagcaaatg cttatccatt aagcagggaa aattctattt
    19501 caaaattgaa accttattct tgcaagaacg gactaagagg gtcagctccc cagctaatct
    19561 tcacttcata cttaaatacc gttactgtat agttagattt cgttgtgaaa gacttttgac
    19621 tagctatttc atgggtagag ccaaagagtg tgaactgtac aagttaacaa tagcattgat
    19681 taattgagag aaggggctcc ggtgtataga gaggacctcg ccgtttaaga agtaaccata
    19741 gaaacgatgg aatccactat ttctttatcc atttcgattt aattgaatat gttttttgga
    19801 tacctagtat caatacaatt tcttatttcg aggttaaatg tttagaaata aaacaaaaat
    19861 cgtggttggg aaggttatag tagcaaaagc cattggaatc ttttatttta tatatcggaa
    19921 aaattagttt ttattattag tgaaggcaaa aaaataactg aaagaaaaga aatcaaatag
    19981 ttattcatca aagttttatt tattcaatgc aatgaccaga attaaacgag gatatatagc
    20041 taggaaacgt aggagttttt ttctatcaag ttttcgaggg actcatttaa gatgtactcg
    20101 aactatgttt caacgggaaa taaaagcttt ggtttcggct catcgggata gagataggaa
    20161 aaaaagggat tttcgtcgtt tgtggatcag tcggataaat gcagtaattc gtgagaatca
    20221 aaaaaagttc tataattata gcagatttat gtataatctg tacaagggac agttgctttt
    20281 taatcgtaaa atactttccc aaatagctat attaaataag aattgtcttt atatgatttc
    20341 caatgagatc agaaaataaa aaatccccgg agactgaact ccgggaaggt agagtagaga
    20401 tttgtatgat aaaatagaat catatgataa agtcgtcaaa acgagcaacc acgttcaata
    20461 aaaaaagatt tattcttctt caccgattct cttttttctt acatacaaga cgataatcta
    20521 aattggattg tcgtagtttt cgaacaaaac atcaattcga atttgatttt cgtttttgtt
    20581 tatatttgtg aaaataaatc cgattttttt tacctctagt tatagtattt ttttccattt
    20641 tttttttgtc aaattttttt cttttttttt ttttgtcaaa tttttctatt tttttttttt
    20701 tgtcaaaagg taacgaagct aaaatacgcg cttgttttat agcaagggta attaatcgtt
    20761 ggtgttttaa ggttactttc gtcacccgcc tagataatat ttttccctgg ttactaacaa
    20821 atgaactcaa taaatccgtg ttttgataat caatttgatc cgacgattta atccgtggaa
    20881 aacggctacg aaaagatcgc ttggatttaa gaaaaagtcg cttagattta tacatagttt
    20941 gtttattcct tatcgcgaaa atcctatttt gtaaaaaaaa aggatttgat atgttctatt
    21001 taattagatt aattattaat gatatgttct ctttaattat atgttctatg ttagatatat
    21061 aatctgaatc tcttctctaa tttggaacaa tatgaaaaaa tatatcattt ttcatcttcc
    21121 ttcgaggggt gacacacaag tgatccattt tctctatttc tttatctccc cgtgaatcgt
    21181 atgtttgcaa caacagggac agaattttct caattccaat cgactaggcg tattgtgtcg
    21241 attcttttga gtaatatatc tggaaatacc cgttgatttc ttattaacac tgtttctaac
    21301 acaactggta cattccaaaa taacccctat tcggatatct ttacctttgg ccatgaacct
    21361 cctttgtgtt tttgattcac tttaactctt ctattttacg attcgaagca aaaagtaaca
    21421 aaaaagaaaa taatcgaaat tgctaactca aaatccaatt atgaaggatc tcgttccaat
    21481 caataatcaa tatagtcaat ataatataag ttataagtat agtaattcta agtatagtaa
    21541 taaatagtca aaatgaagta atacaatgat ttcgaactat atttagaatc acagtacagt
    21601 atttctgttt tcatttaagt atcctatatg atattcttgc cccaccttag ccattccatt
    21661 tctatttctg gcctcacctt attctattat ttaatagaat atttaatata atagttaata
    21721 ttaatataat agttaatata atagattaat taaataatag aaatggaatt cattattcat
    21781 ttagtaattt cttattaagg aaattcaatt gaagcctgga ccgaattccg agtttgactg
    21841 aagccgaatc caacttgatt ctttctcttt tctaacttat aaaaaaaaaa aataaaaaaa
    21901 aaagaaggag aaggggggat taatcaaaga tatttgattg tatctctaat ctttttcacc
    21961 ccttcccgtg tcaataacta gaatgaaaaa aagggaaata tcaatgcatc tgggaataaa
    22021 cgattgatct ctatcaatag acctgctaaa gcaccaaacc atagagtact taccactggt
    22081 gccacggaga gatatgtttt tagatctcgc atttcaaatt ctccttcttt attcttaatt
    22141 cttattcttt ataattaata aattaataaa tttattaatt tcataattat tcaaattata
    22201 ttattgtata tattaatatt ctattctaat ttgtaataca taattacata tatgatcaga
    22261 tggttattta attaataacg acttatattt gtacgcaaaa ttcttaattc aaattgaaat
    22321 ggataatgat tcattagata ttctttcttt tttttttaac aaaaaaaaga ggttggtttc
    22381 ttctctgccc gagcattctc tccaaatatt cattttttta ggcggatttc atatgtatat
    22441 aagtctttta ttattataaa taaaaaagaa aataaaaata gatgttatag aatatgaaac
    22501 taaaaagaaa aaatggcagg ataattttta tatatcaacc gagaaaatca agatatggaa
    22561 aacaagacaa agattcttta caataacact gtaaaccaat tgaaaaggga tgtagcgcag
    22621 cttggtagcg cgtttgtttt gggtacaaaa tgtcacgggt tcaaatcctg tcatccctat
    22681 ccctaactat tacctatctt atgagcagta acaagggatc aattgagacc gattaaaaat
    22741 agacacaggc atacatactc aatagaaata ttctatcaat atggatatga tgagaattct
    22801 atatatagat tatgatagta tatgcatgca agatgaattg gggtcacatc aaattgtttt
    22861 ctgatttatg aaaataaagc gctcttagtt cagttcggta gaacgcgggt ctccaaaacc
    22921 cgatgtcgta ggttcaaatc ctacagagcg tgattccatt cttgttagat cgagaatgac
    22981 aatgaaatta tggaacagca gtctaaagtc ttaatttgac ctcctgtgga ttaggattaa
    23041 aacaaacaaa atgaatcaaa ggtccaactg atcaccacgt cgatattgta aatatgcagt
    23101 tacgaataat ccagctaaag taataggaat tagacctaac acgattccaa atagaaaaac
    23161 ttcaatcatt tttatttgtt tgaaaggaga aagggggagg taatatattt ctttaaatat
    23221 taatcagtat tgcccatgaa tctcaatgac caagaattgg aaattgacag ggtaaggaac
    23281 tatagaatat attgaatatc cgagaaagat tgatttttag ttcattcaat tcatttcata
    23341 atctcaaatc aaataagtcg tatcttgctc agaccgataa atagagatga ggttatagtt
    23401 aaagctgcta gcagaaaacc gaaataacta gttatagtgg gcatgaaaag gctaaatgaa
    23461 atatgttctt tttatacata tgttttttaa aaagcacttc cctaagtttt cattagaaag
    23521 atagtaagat aaacaaaaat accacttgaa aaatccaatt gaataatttt tgattcagca
    23581 atcaatcatt atacattata gacgaacaaa aatatagtga cataggtaag aaatctattc
    23641 atcatctgtg acatctaccc atcctgtgat tccaaatcaa cagattgata aaacaacgct
    23701 tgagttgagt aaactaatct aatcaaaaaa attcttataa tttttaatta taagaataag
    23761 aactttgttg tgaaatttca ttcaaatcaa atcaaaaagg aaaaactctc tttttctttg
    23821 aattaatatt aatatagaat tggatccttt ttttatttat taatttggat taatttggat
    23881 tgtatcaaat ccatttcttt agaacaaaag aagagtgacc ttgtaattcc ctttacttta
    23941 cttttttatt tactttttga ctttgatttg aattcattgg attttgtagt aggttccatt
    24001 ctcataacat aagatctcca acgagaagaa aaaaggtatt aaatcgctcg aaattagggt
    24061 tctacatttt tatatctctt tccttatttt attttaatat aaaataaagc tctatccttg
    24121 taattgtaat taagtaagta aatgaagtaa gtaataagta atgtaagtaa aagtaataag
    24181 taattaagtt aagtaattaa gccaagaagg aaccttttgg gtgtaatagt aatacaagaa
    24241 gaacaatgcg cgtgccacaa atattgataa aattcttctt caaaataaaa tggaatttat
    24301 tgttattttt ctgccattct aattaaatac tctctattac taactattac taattgttat
    24361 ttttgattgg acaactaacc cagttttgaa aatcaaaaaa ggaaggggtt ccaacaaaaa
    24421 aacatcttct acaaccacaa aaaggatatt tctagatttc gcatcgaatt gaattgtaga
    24481 aatatgataa tctactccaa caattttgag aaaaaaatcc gtccgattcg cattttattt
    24541 gaccctcagt ttctagtccg aagctaataa tgtagaaaac cctcatctta taaaaacaga
    24601 taaaaacgga ataattatct atcgagtaca tcgcgacaag caagaagaaa agaagaaaaa
    24661 aattatctag tactggatct cgctattgat tgtgaaattg ccttgctgtg tcaaatcaaa
    24721 agaaggatag ctatactgat tcggtatact ctaaagacac ccttggtaca atatggacga
    24781 tctaacaaag atggaatttc agtcaattta aatttcgact tactgatctc atcttttata
    24841 gaatcgatcc ccatttgact gtacaagaat attggagctc gacatgtctg gaagcacagg
    24901 agaacgttct tttgctgata ttattaccag tattcgatac tgggttattc atagcattac
    24961 tataccctcc ctattcattg cgggttggtt atttgtcagc acgggtttag cttacgatgt
    25021 atttggaagc cctcgtccca acgagtattt tacagagagc cgacaaggaa ttccattaat
    25081 aactggccgt tttgattctt tggaacaact cgatgaattt agtagatctt tttaggaggc
    25141 cccaatgacc atagatagaa cctatcctat ttttacagta cgatggttgg ctgttcacgg
    25201 actagcggta cccaccgttt tttttttggg gtcaatatca gcaatgcagt tcatccaacg
    25261 ataaacctaa tccgaattat agagctacga cacaatcaaa cccaaacgaa caaaatgttg
    25321 aattgaatcg taccagtctc tactgggggt tattactcat tttcgtactt gctgttttat
    25381 tttccaatta ttttttcaat taagggaata agaaatatat attaggaatt ctcttatccc
    25441 attcggaagg atagaatttc ataattatct atgactgttt atgtctctag tatgactact
    25501 tgatgaaatg tggaggaaag tgggataaat ggctgatact actggacgga ttcctctttg
    25561 gataataggt actgtaactg gtattcctgt gatcggttta attggtattt tcttttatgg
    25621 ttcatattcc ggattgggtt catccctgta gtaattggct gaactgaatt ttcgaaatga
    25681 aagcgtaaga actcaacagg accccctctt tctttgcttt gacgagagga agtcctattg
    25741 agttcttaat aatcataata ttttcgattc gtagaaatga gtagaaatga taaaatagaa
    25801 aactttttcc gatgttttaa aaaactccat ttcatttttt ttatgatgat attttataaa
    25861 aatccatttc attaattgat tcaaaagatc tcttcctcga gaatatctgt caatactttc
    25921 aaagcaaagt gaaaataaag aaaacacaag gaaaacaaag aaggaatcac ttgatttcct
    25981 tttttaggat tctatctaga ataataaata gaaaatagaa taaatattta aaaattaatt
    26041 gaatattcta attctatatt tatgcttttt tttttgatta ttccattttt atttatttat
    26101 attatattat ttttctatta tattttctat tatattataa tattataaaa ttttgttata
    26161 tatatctatt ttgattctat atatatagat agagtctcta tctatatctc tttttttata
    26221 ttttatatta tatattatat aataatatct attagatatt agttattata ttatttatta
    26281 ttctatttat tctattattt atattctatt atttataaag aatcttattt gaaattgtag
    26341 tatataatat ttttcgaaga aattctattt gttccaaaaa attccctctc ttttttgttt
    26401 gtcgactact tatatgttta tatgttctat gcaataacta aaaaatatat taaaaaaaaa
    26461 gaagattcta tgtcattatg tcataaaggt tctaataaaa actcggaaaa aatagaaact
    26521 aagaatgagg ggggtcggat tctttgacga acgagattat tatatgaata tgaaaatatt
    26581 ttggaaaata tttcgacaca accaagaagg gttctaggaa gacaaataat ccctcctaga
    26641 atcccgtttt tccaatttca atttagactg tgctttatat tctcccttta tttatcttct
    26701 gtttagtatc aagttgaatt ttattatagt tgaatagaaa aacaaaaact attaaaacta
    26761 ttaattgaat atatttctat tctatgacat tgaaatccga aaactgtgac ataattatag
    26821 tgctccaatt tcttgggggt gaaaaaaaaa caaaaaatag gtaaagtaaa atagtctgct
    26881 tcacaatcta catactataa ctgactagta ctgcagtgaa ttctctaaat atggtggaac
    26941 tcaatatggt agaaaaagaa tagaaacaaa caaggggctt ttcataatct tttgattcta
    27001 aagaattaca taattatgat tatcaacaaa aaaatttcat tatttttaag aacttaatat
    27061 gttgataaat acgcggactt agaaattcat ttcagataat tgaaccttct caaactgttt
    27121 ctttttaaga actaaaaaga tttgtgccaa aataacagat gccaggaaga acaagagacc
    27181 ttggatacgt aacggatctt gaagtactat ttccgcatcc ccctgaccaa atccacccac
    27241 atttggatta ctcgttaatg gttgatcaag tttgatagat tcaccctctg aaacaagaag
    27301 ttctggtcct ggaggtataa tatcaatcac ttcgcgtcca tccgatgcat ctactatagt
    27361 tatttcatat cctccctttt cttttcgtat gattttgttt actatacctg cagctgtagc
    27421 attataaaca ttattattac tcttgctccc gtcgggataa agctgccccc ttcccctgtt
    27481 cccgcctacg tatattggat attttaagaa gtgaacatct ctcttagtag caggatcggg
    27541 ggaaagaata ggaaaggtta tttcattata tttctgacca ggaacagggc ctaccacaag
    27601 aatatttttt ttagtaggac gatagctttg aaaagacaga ttccctatct tttctttaat
    27661 ctcaggcgaa atacgatcgg gaggagcaaa ttcaaacccc tccggtaaaa taagaacagc
    27721 ccctacattt aaagccccct ttttaccatt agcaagaact tgtttcactt gcatatcata
    27781 aggaattcga acaactgctt caaatacagt atcgggaagt accgcttgtg gaacctcgat
    27841 atccacgggc ttattagcta aatggcaatt ggcacataca atacggccag ttgcttctcg
    27901 tggattttca taaccctgct gtgcaaaaat aggatatgca tttgaaatgg ttgctcgagt
    27961 tattatatat atcatgaggg atacggaaat tgatcgacta atcttttcct ttatccaaga
    28021 acagtaattt ctagtttgca tggtccaatc attgatcctg aaaagttcta caataaaatt
    28081 aggttggtca ctggtatagt tccctatcca taattctgct atgtactgaa agaattttac
    28141 tggaatatag gagcaatccg ctagatgagt agaaagaaaa agaaaagaat aagtcaattt
    28201 ttgaatggtt agcttttgta caaaatcaaa aatggatcag tggatccttt ttttcagtca
    28261 ttcattgaat gataaatcac tacaagtgac ggagatacat catttaaata acggaacatc
    28321 caatatttcc aaattgtatc tagaatgact ggaaggatgg aaacaagagc ggatagaatt
    28381 tgatcattat gagcaaatcc aaaatcttta tagacagaac caatcattag ttcccaacca
    28441 tgggtcgaat ggaatcctat acagaaatct gttaagaaaa gaatagaaaa agcttttatt
    28501 gtgtcgctta agttatatag gaattcttga acccaagagt taagaataat aagttcttga
    28561 ttacctagaa tagaataaac acttaaaata acgaaacaga ttagatttgt cgagaagtga
    28621 aaaatcgtat gaatacgatc ttcgttgtgt gtcttgatca attggatcgt ttctttgtag
    28681 attccgatac gaaggttttg tagacgtgtt tccgggtatt cctttatcat ttcatccaag
    28741 agtaagagtt cctctaattc tatgaatttt tttagaatac tcttttcttg aatatcattc
    28801 aagaaaattt cggattgcct agtatttgac caattagtaa cccaagattc catatttttc
    28861 ttaaatgaga aagagatcca ccagggtaaa aagactatag atgtaagata tagaagggga
    28921 atgaatgctc ttttttttgc catttttcgt ctttaatgaa gtcagcttca cctcattcgt
    28981 caactctata tgataagaat atttctatca agcataagtt ctattacaag tcatagagct
    29041 tataaataaa tcgattctct attctcacgt ttttttttat ttggaattca ggagttagtt
    29101 cttgaattta gaaagaatac ataaatagaa taagaaaaag aaagagtctg cttccaattt
    29161 gagtgaagaa aaaagattgt ttgtttccaa agatatcaat tgctaaaatt cgacgcaatt
    29221 gcccctttcg atgaatgcat gaaagaggac ttcaactaat gaatattagt tggatttcga
    29281 aacgaaaaaa caccctttct atcaaactat ctatcaaact agcaaaataa aaaaaatatc
    29341 aaatcaaata tttcaaaaaa aaattcaaga attttttcca ttttttttta agaaagcatt
    29401 catttttaag ttcttttttt caaaatactt caattggtac acgcaagaaa taggccaatt
    29461 ctgccgcttt ttgttcaatt tctcgtggag tcaaattctc atcagtacga gtcaagggaa
    29521 tgaccccctg tcctctgatt tccatataaa ggacacgacg actagaaata ccctctttaa
    29581 cttctattct gatggactga atgtctttca taaggaatcg gagaaagata cgacgatttt
    29641 gtccaggaaa tccccaacga aaaatacaca ctattccctt ttttctatcg aatcgatcat
    29701 aaccactacc tacattccac gaaattgtac accacaaata agaactaata aagagaccgg
    29761 cgattccata gaaagacatc acgatccctt gtggaaaaaa aagaatttgc tgagacaaaa
    29821 atacagatag caaattccta ccaagataac tcgacattcc aaccaataag aaccctaatg
    29881 aacctaaaaa aaggataagg gcccagcata aattacttgt ttttcgcgac cccgttataa
    29941 gttctatcca tatacgttct gatcgccaac ccatattaga gccagttgga ttgtattttt
    30001 ttggaattga gaaaataacc caaccaaatg aatttgattt gacttttcgt tgtttgcgaa
    30061 gtaactctca tcaactagca cgatggaaac ctttaggaga aatgcatcga attgtttcta
    30121 gatctaaaaa caaatagatg agatttgtcc ctactgctat ccgtatctaa aaaatcttgt
    30181 ttttttgaac atggagaaat aaagaagcca ttgcaattgc cggaaaaact aggcctacta
    30241 aaggcaccaa aatagagggt aagttattga gaattgtcat agggcatcac ctcctgtctg
    30301 ttattttttc cgtcttcgtg gtctagtaaa gcatttccct aacatttttg gattttgaga
    30361 ttgtaggtac caagtgattt ttgaatcact ctaattcgta attcgtgata agcaattcgt
    30421 gaataatgct actaatttct ttcattatgg aaagggaatg catctatttg tttctagatc
    30481 gaaaaacatt gtttctacta atagatgcga tttttcttca gatgtatttc ttaaatcttg
    30541 tattttttca aattacaaga aaatcttata aagaacatga caaacactca gaatgaagag
    30601 aacagttctg attttgtcaa acatagtttt cacccccttt ttttttcatc tttgaatcga
    30661 tttttagatg caatagatgt atttagtgaa agttgcacag acaccccagt aattaataat
    30721 ataataaaac aaatcaaata gaatatatag aaatgtacat aatataatta tatatatata
    30781 taattatata aagtttataa ttatatagaa taataataga agttaacaga gtgctcttat
    30841 tcaaaacgcc ctgtgatctt caaccaattt tgcgcttcaa tataattacc aggggtaagg
    30901 gctatagctt gtttccaata cgcagcggct tgatcaaacc aagcctccgc aatttccgaa
    30961 tctccctgtc gaatggcctg ttctccccgg tcggaatagg tgagtaaatt cccttccctt
    31021 agaaccgtac ttgagagttt cctgcctcat acggctcagc agttaattct tttcgtgccc
    31081 cattttgtta ttagatctat tctatttttt ttttctcgag ttaacaaaaa aaaaaaaaga
    31141 ggataattat atgagtttca aacttgaatt tggattaata aaaaaaacga atccgctttc
    31201 tagttttatc ttttctccta ccttcagaag aataaagcat cggtatttac actctcatta
    31261 taattttctg aaaggtaact atctcggttt cttatatcat agactttcat acctatatca
    31321 tatatatgac atatatgata tagaaattta tgatatatca atttctatag aatccgtgaa
    31381 aaaggctttt cttcataaaa aagaaaagac ttactatctt tgggatctga tactacaccg
    31441 ctgctcaaaa ctttagggga tcaactctat tacataagcg gattcctaac ttttctagta
    31501 agtaagcagt tcttcttgta ttggaccaaa accccgttaa ttgatcttta cggtgctttc
    31561 tctatcaatt agatctttta tccatagaaa aaaaagtatc taggcatatc tatttcttca
    31621 tatttcaact tctatgacgt atgaagtttc tttctttgct acagctgata aaaatcgttt
    31681 tttggacaat atctatgtag aaatcctttt tttttttcta gtatttatta acggattttc
    31741 tctttctttt cttttttctt tctatagtgg agatagtcgc acgtaatgac agatcacggc
    31801 catattatta aaagcttgtg gtaagaacgg gtttcgttct agtgcccgaa aataatattc
    31861 caaagctttc gtatgttctc cgttacttgt gtggataagg cctatattat aaagtatata
    31921 acttcgatca tagggatcaa tttccagtcg catagcttca taataattct gtaaagcttc
    31981 cgcataattt ccttcggatt gagccgacat ccgttacggt cgtcatttgg ttcaaagaat
    32041 ctccgttcca gaaccgtacg tgagattttc atctcatacg gctcctcctc tcctttatgt
    32101 gcataatgat aaaaaaaaaa catcgaaaaa aaaagattgc agtattctca ttatgaaccg
    32161 agcagggcta gtgtttttac aataaatctc tagccaacct tcctgtaaaa gatcttttct
    32221 taacatcaag tatgttggta ctggataaaa aaaatggtaa ctaccacaat ttctttgtcc
    32281 tcaccgccgc ttaatttcct ggaattagtc acttcaacag tcttcgatgg ttatacgggt
    32341 atccaaaata cgaacgagat ggatgtttgt tgtcccaacc attcttctta gtctcgatcc
    32401 cgataaggaa gggagggatt tttttttaac aaagttttcg tcttgttgat tcctaaacgt
    32461 agtgcttctt cccccatgcc gcccattggt actagtggag tcgagttgac ctaatccaat
    32521 aagtataggt ataacctttc gcttaatact ataaatccaa aatggaagca tatgaggctg
    32581 cattaatcgg ggatacacga cagaaggaat taattatttt atttccacaa acttcacctt
    32641 cagcaagcgt aggttttttt ccagtttgtc tttctatctg aagagtgtgt ctttctccta
    32701 acactgagag caaaaaaaag gaaaaaagaa tcaaatcaaa tcgcaccatc tctgtaatag
    32761 gtgaatgcct ccttttctcc tgaagttgtc ggaattattc gtaataagat attggctaca
    32821 attgaaaagg tcttatcgat aaaatttcca tttatccgag atctagtcat aggtagcaat
    32881 ccattctaga atttaattct ctatcgtgag aaaataatcc cacaaacttg ggaattgtac
    32941 aatagcgtac gaaataacgt aaaaagtact cattaaacaa aattgtttat gaagtttttt
    33001 tttagttttt ctatttttct agttcaattt gattgtatgt ggctatccaa aaaatagaaa
    33061 tagaatatga atgactcact attcactcga tttctgggac ataatcatta tgtaggagag
    33121 atggccgagt ggttcaaggc gtagcattgg aactgctatg taggcttttt gtttaccgag
    33181 ggttcgaatc cctctctttc cgcaccttta cctaattcat tattgaccgc aatgtttcaa
    33241 ataacaaagg gtatcattat tccaactttg tttgatgtgg attctctatt ccaaatttct
    33301 gcaatactgc accaaatttc tgcaatactg ccaatactgg aaagaggggg caaggaatga
    33361 aaatcttcct acccgatccg tgtctatgat agatgaatag gagggaaaat ctctgaatca
    33421 aacaccttac ccgttttttt ttgttttttg ttagtcccct tccttagacg cgaagggagt
    33481 caaaatttct tgttagttta cttaggttta agtctgacga gaataatatt ctacaaccag
    33541 caattctttt attttcaaac caacccattt ttgatctatt atttgattca ctaatccttt
    33601 atattgcaat gggtgaagag tcaaatgttt tggcaatttc tcacgggggg atgaatcaag
    33661 agaattttga atcagagttc tagacttttg ttcattcctc gctgtaataa tatcttgggg
    33721 tttgcagcga taacttggta tatctactat acgaccatta actaaaacat gtctatggtt
    33781 aactaattgg cgagcttgag gaatagtcga agccataccc aatcggaaaa gtatgttatc
    33841 caaacgcatt tcgagtaatt gtagtaaaac ctgaccggtt gaccctttcg cttttctggc
    33901 gataccaacg tatttaagca attgtcgttc tgtaagacca taatgaaaac gcaatttttg
    33961 tttttcttct aaacgaatac gatattgagt ttttttagat ttttgaccca agcgcgctgg
    34021 gtttctaagt tttctaggac ttttactagt tagtcctggt aaagccccca gacggcgtat
    34081 ttttttgaaa cgaggacctc tgtaacgcga cataaagact cctttttttt atttcataaa
    34141 ccaaaattca aactaaacta aatgggaaat atgataaatc aagcgaaatc taaatctact
    34201 aaatctacta aagtattgta ctataaagaa ctataaagaa gaattcaatg aattctatca
    34261 atatccgaac cttattctat atatattcta tatatagata tagaatatat aaatagaaaa
    34321 caaaaaagaa ggttcttttg ttaatttgtt ctacagaaat cgaactccct ccaattggaa
    34381 ttcataattg gaaattccta cgacataata gatcagtgac tcttgaaaaa agaaatggga
    34441 aaaagccttt ttcaataatc tttgatttca aaaagacatt ctcaattata taaaaaatca
    34501 aaacaaatag agaaaagccg gctatcggaa tcgaaccgat gaccatcgca ttacaaatgc
    34561 gacgctctaa cctctgagct aagcgggctc acataacaga aattgtgcat gttgaataaa
    34621 ctagttatta actctttatt cttagctatt gataacataa ttcttatgaa tatagaaaag
    34681 aatatagaat ttcaaataaa tattccaaat tttttatatt ctagaacata aaaaacatat
    34741 aacaatttga agagaaggat taatcgaatc tattttcatt tagtatatta tgttcctcaa
    34801 taatcaattc tatgtttatt aatgatcaat atctttatct taatatcttt atcttaatct
    34861 taatatcttt atcttattaa tctctttatc ttaattatta taataagatt ttttttttca
    34921 ttttttgaat tccaattttt gaattccaat tggattattt gaattcattt ctaagtttct
    34981 agtttcaaag ttgaattcaa gtagtaagaa agtttaataa aatggaattc caatttaatt
    35041 aatattgatg aataatgaat tatccttttt tctttttatt tcaaaaatga gaaatttgga
    35101 tttactattc cattcgattt ttttgtgatt cgaatctttg aaattcgggt tgacattcat
    35161 tccaaaacgt ggtataatga tactaagaat atttcattgg aatattccat tcgatttttt
    35221 ttgattcgaa tctttaaaat tcgggttgac attcattcca aaacgtggta taataatact
    35281 aagaatattt cattggaata ttccattcga ttttttttga ttcgaatctt taaaattcgg
    35341 gttgacattc attccaaaat gtggtataat gatactaaga atatttcatt ggaatattcc
    35401 attcgatttt ttttttgatt cgaatcttta aaattcgggt tgacattcat tccaaaacgt
    35461 ggtataatga tactaagaat atttcattgg aatattccat tcgatttttt ttgattcgaa
    35521 tctttaaaat tcgggttgac attcattcca aaatgtggta taatgatact aagaatattt
    35581 cattggaata ttccattcga tttttttttg attcgaatct ttaaaattcg ggttgacatt
    35641 cattccaaaa tgtggtataa tgatactaag aatatttcat tggaatattc caattctaga
    35701 tctattggtt tttcgatcta gaaatagatg ctcttggtgt tccaaaagtg gtttgggaaa
    35761 ttcctggcga cgaagaagaa tcttgggttg acctatagtg ggacttgtca gatatattgg
    35821 gtcatatggg atttccccgt tctctccccc gatcgagaga tcctctcttt cacccccatt
    35881 gaatccgcaa aaaattggag cgtgaagtat ggaattcgat ctttttttca tgctttggct
    35941 tggttggacc aaagcattca ggctccgttc aaaaccaaat cttaataatt acgacttcta
    36001 tccgaattac tacacattga tttggtttcg cgattttttg taaaccgtat gcatcaaaag
    36061 gtgcatgtac ggctcctaat tgataatcaa aatcattcta tttttacgtt tgctcgtgaa
    36121 ctagcgatct atacttttat tgaaattgat tttgaatttg taaatggaat tcaattgttt
    36181 tttcaataaa tgaatcttgg tgttccaaaa gtcccttggg aaattcctgg cgacgacgaa
    36241 gaatcttggg ttgacctgca caatcgactt tatcgagaca gatgcctttt tatattcagg
    36301 aagattgatg acgagatagt gaataaagtt gggtgcatga tcctctattt gaatatagag
    36361 gatccgttga aggaattatt tttgtttatc aattctcgcg gtggatcgat aagggcttca
    36421 attaccatgt ataatttaat tacagagctg ccggcagatg tcaatacagt cgccttagga
    36481 atgtgcgctt caacggcaag tctacttctc atagggggaa catatgggaa acgatcagca
    36541 ttccctaacg cccggataat gatccgggaa ctcgaaatgg caaaaaaaga ttattcaaag
    36601 aaaaggatag aagagcttcg gaacgacctg cgcgagatgc gacttaccca gcaaatgata
    36661 gtcaaaattt atctcgaaag atcgggaaaa gccctatggc ctatccttca agacttgaga
    36721 aaggatgttt atatgtcagc agaagaagcc aaaagtcatg gaattgtgga ttctatagcg
    36781 accaaagaac tagtagagcg aatgcggaaa gggatgggga tgggggaaga tgcaaatgat
    36841 gaagagaaaa atgatcaaga gaaaagtgga tagtgaacaa aacaaaaaac atggaattat
    36901 taattctcca gcggaagaag aagatctgaa gaagaggata tagaagacag aagatggaat
    36961 agatttctat tctatcttct tctttctttt tagtatttga tagtaaaaaa aaaaaaaaga
    37021 aaaaaaatag aagaaatcag actttcatgc aatatcttaa ttgaattaat tgaattatat
    37081 ggaatgatca ataattggag tttcattcta tatctagaca tatcaaaatt ctagcaagaa
    37141 tttattctct agattataga tatttagata ttttgactgg aattgacaaa caaccaatat
    37201 caataataat aatagtgttt agtagtgtcg aatagaaaga aaaatggggc gtggccaagt
    37261 ggtaaggcaa cgggttttgg tcccgatatt cgaaggttcg aatccttccg tcccagaaca
    37321 tatccattca tgatatatat gatatcggaa tacaaattct atatcataat caagattgcc
    37381 ttttttgaga aaccttttgt ttaagagtat ataatattgg gtagaaatag aaggaaaaag
    37441 tctgtattat tatggatcga ttgaatcaat gactattcat gatttcagaa ttggaactaa
    37501 ttgacattcc ttggttattg ataaataacc aatctatgaa atcaatctat ttttatgtat
    37561 aaggagattg agtatgaata aaaaaaatgg atcctttgtt cgttttacgg ggagaatttg
    37621 taaaattagc caagcaaata accccgaacc tttaactttt ccgtcacctt cttgggagag
    37681 aagttattac tattccagat cttcaagaga tctttgaaaa acttcgaaga ttttttgaga
    37741 atttccttcg aaggaaaaat ccggaggagg tcctgatttg gttggttatt ttctggaccc
    37801 tccttcatct catttattcg atgaattatc ttatttatta tctaatcgaa aaggttagga
    37861 ggcgactaaa taaaaaggat cgctaattcc taattgatct attcatattc cattttattc
    37921 aaaaaaaaaa aaaaattctt tttggcaacc tctagtgaaa gaatttattc ctctgtcttc
    37981 cgattgtttt acagagacaa tcgcgagacg gtaatgattc gattaaatgg aaataagaat
    38041 atcgaagtga tctatcttga ttctatatat ctatttgttt ttacttaatg aaattgagga
    38101 caaccaaatc aaaatcaaat agaagtctta ttattcctac ctgttagtaa ctaacattca
    38161 ttcccttaat acttccaagg gtgtctacgc atattttgtt tgtacttaat gttttctgat
    38221 tatactagaa atcatataag aacttgttag atcttataat tggatttttt ggattctttc
    38281 gtcaatgatg ttaggccaga atcccttttt gactctgggc cagtgattcc actattattt
    38341 ctttttagtg aacaataaaa aatgaaataa ttccttcata ttgatagaaa taggagacag
    38401 aatttacatg gatatagtaa gtctcgcttg ggctgcttta atggtagtct ttacattttc
    38461 cctttccctc gtagtatggg gaagaagtgg actctaaaaa tactactaac tgagttgggg
    38521 gaaaaaacga aaatcaaact gtatccattg ttttatagat gggttctgaa attttctttt
    38581 tctagttaaa aattaattca gtaattcaat ttcaatattc aataaaaata tctgcatttc
    38641 ggaattctag tgtagtggat tcgaatggaa taatgtattc tatggataat attgaaaaag
    38701 aaaagactct ttcaattaaa caaatatttg actttttccc atgtttgtat tttgaacgaa
    38761 attctttatt ctttcgaaaa tttcgatgaa aaggctctta ccaaagtgat atatggacaa
    38821 tgaggaaccg cggaaccctt ttttgatttc tttttttatc cctccttttt cacttttttc
    38881 aaagaaaaaa gaaatccgtt ttttattagt tattaagcgc agatacacac tttctatagg
    38941 aaacaaaata gacatagtag ttgtctaagg aaatactaaa ataataagat attgccgttg
    39001 ccttaggcga gttacatatt acgtgcttat cgcttgtttt agttttatta tttggttttt
    39061 gatttttttg agtttccaaa ttggatttct gttttaattt catatcatgg ttcataaaaa
    39121 tcggttgggt tttactaata tttttgaaat aggaaaaagt ttcccataga acccctagat
    39181 catctgttaa ctatttaatt gaatctttgg aatactaaaa agattatttt ctttttttta
    39241 atatgatacc gggattggtc ttgaaaataa tcagaaatct ataaattcga atcggacgaa
    39301 aaaaagttgc cttttgatta ttttagattg attggaacca atacaaatca aatagatgaa
    39361 acaaaaaaat tggacactat gtccattaca tatatgcgat tgatattcta tattctatat
    39421 atgtgaatat aggaagatag atattgtcaa tcgattcata ttaaacctct atctttaata
    39481 atagatagta tggggtagaa agaaatctat tttatttctt tctaccatac tatccgattt
    39541 catagaatac tgctgattct agtccgatca tttcatttaa gagtaagacg ccaaattgaa
    39601 atcttttttt tttttttcat tttttcttcc atcattgcat tgataagaac taagaagtaa
    39661 agcttaagta aaattaatca ctttgactta cagtttttac gtaaatgata agtaagaagg
    39721 cagtaggaac tagaatgaac agtgcagtag caataaatgc gagaatattg acttccataa
    39781 tctcatcgtt atatttctct ttaattcgca ataactcggg atttaatccc atagagatga
    39841 taaatctttc gtcggtaaat tcaatggtat aaattacatc tcgatgatat cgaatcgaat
    39901 caatatcatg aataaaaatc tctgaactat caaatcgatt catcgtcaag aattgaatag
    39961 taaatagtat aacataggaa gattttttat ccataccaaa ttcaaaaaag gatttctgat
    40021 ccaatcgaaa aaaaaaaatt cctttacttt tttttaataa tctcatcctt cgattagtaa
    40081 taggataaac atatatcaag agtgtgaaat tggaatgaga tagattgttt caagtgcaaa
    40141 taattaggaa ttgaaattgt acttagtact tgaggttatc caaaatcgga gccagaaaag
    40201 gatcaacttt gaatcctaaa gtgttctatc aaaatcaaag gaactccttt tttgttttgt
    40261 atcgtgaaaa ttccatttgt gtgtgtatgt tcgctgtaaa catattttat agtactctat
    40321 ttcattacac agatcgggag taattgaaaa agccaggtct agtagtacag tatctctttc
    40381 tgttggaatc ctgaatacaa ggctactaat aattgggcta atccacatat ctttcttttc
    40441 catcaatcag tattcgttga agaaaagtat tcgtttgatg agaaatgtga aacgaaaaaa
    40501 aaaaagaaaa aaaaaaaaag agagagatcc ctgttaggaa tgagattctg tttgttattt
    40561 tgactccctt tcacagaaga aatgaattga tgtatttttt tattggattt cgatccatcg
    40621 ggactgacgg ggctcgaacc cgcagcttcc gccttgacag ggcggtgctc tgaccaattg
    40681 aactacaatc ccaggaaaaa aagtgtacag catgcatatt cttacgattt cattcaaact
    40741 tcgattttag attcgaattg tcttgttcta actggcagag gcgggactaa tatattagtg
    40801 atattgagat ttctatatat ggatttctat ggatatacac tttagcgaga tctacacgga
    40861 ttactagtaa tctgtttgtt attttcaaat cgattgaaaa tcaaaatcaa tgaaaatcaa
    40921 aaaagagtcc ctttttattt agactttcta cttcccgatc ttgatatgaa tctagatcat
    40981 tagcaagatc tgaatttgtg gaaaaaatac gtaataaaat aaatagaaat aaatagtggt
    41041 agggatgtag gagatttgga ttcttgtgta tccgagttca ttgggcattt ccggagaaca
    41101 acaaacggtt acatcatttc atggtggatc ggcgaattat tgggccgagc tggatttgaa
    41161 ccagcgtaga catattgcca acgaatttac agtccgtccc cattaaccgc tcgggcatcg
    41221 accccggaaa aatcaaatta agtccttatt gataattcac gatcaacttc ctaccctaac
    41281 cctaccccca ggggaagtcg aatccccgct gcctccttga aagagagatg tcctgaacca
    41341 ctagacgatg ggggcatact tgcccgaccg ccattatact atgtatatag tatgaacagt
    41401 tttttgaaat tgtcaatata taatagaatg gaatgatatg actcgatcag aaggatcttt
    41461 ccgtctttca taattccata gaatttttag attcatcatt ttcattttta aattgttcag
    41521 tccaatcccc actctagaat tctaaaaata gaaacaaata gaaacaaagt aatacgaaag
    41581 agagatagga gcctttcggg gaatgattgg tttgccggaa aagaaaagac gagggggtta
    41641 aacttcattt ctttcacttt cattcattgt taaggttaag aaggattgat tcggtgggca
    41701 tatatatttc tatctcacac taagccggga aattcaaaaa cgataatcaa tctggaaatc
    41761 cggaaagagg gatatggatt aacaagttat tgaaaaatag ttttttgata agaatttcgt
    41821 tgagagaaaa aaggaatcca tttatcaacg attcgatgaa aaatcttgta tctatgtttt
    41881 gaattggtgg atccatgtat caatcaaatg aatttcgtta ggatgaggat caattcaact
    41941 agaataggtt ttgaaaaaaa ttcattccat tgatgtttag aaaatccaat atcaataaac
    42001 ccattttacc tatattatac tcactaggaa aatccaattt cttgttcctt aatcagccgc
    42061 tatgcagata aaacgtatct atgtacatat attcgaattt cattagaatc atttaataga
    42121 cgatagaaca tagaataagt atatgcggta ataaatagat gcactagact catagtggct
    42181 agttccttat tccagaattg aaccaaacgg ggccctttta actcagtggt agagtaacgc
    42241 catggtaagg cgtaagtcat cggttcaaat ccgataaagg gctttttttt ttattttttc
    42301 ataaaactcc agcggtagta ttaatatttg aagagagaat agagatattg ttgatatttg
    42361 gaataaaaaa actaaggaat cgtagaattc cattagaaaa tggaattcta aattctaaca
    42421 ttatcgttat cactctaaaa ctaatactct cgttatacag aaaaaagtta ctatcaggcc
    42481 tttttcggac gaatcataga gtactacgta ataaggttag taaacgaatt gcaattacaa
    42541 tggaaacgac tgaaaaggat atatgagtta atatatgctc taaagtggaa aatatcataa
    42601 aaaaaaatat ctcctaatta tatgaatggc atcggctttt ctaaaagagt aagtcctata
    42661 gaaaagacga tgccgctact cggactcgaa ccgagatgct atagcactgc ttcctaagag
    42721 cagcgtgtct accgatttca ccatagcggc ttgctcaaga tgataataaa ggatcttgag
    42781 tcaatgtcaa tggtgtcaag agtcgattcc aatgcaagat ttcggaaaga aatcttgcat
    42841 ttcagaaata gaaactttca aaccaaaaat cttcaaaaaa tatcaatttc aataatatat
    42901 acatatacga aactcttttt ttgaaattag actattcttt gagttgtttg agtccagcta
    42961 attcagattt tttcaatctt tgtttttgtg acactccaaa accttttttt tccatatatt
    43021 tagatttcct taacagattg tagttggagt tccccgtaca aatagatttc gctaccgaaa
    43081 aagctttcaa tgctacccaa tatgccttct tcttccaaat tgttttccga atccttttct
    43141 ttgatctaga agtgcgtttt tttggaactg ccatacacta gtttggttat tgctatagtt
    43201 ggatgtgaaa gacatctatt gtgcaaaaaa aaaattgttt tttattataa agaattcaat
    43261 tagattagat atatatcttt cttatctatt tgtttttcaa atttatacta ttctactcct
    43321 tttcataaga aatgtcaatt tttaaaagaa catagccttc tttttcctat ttatgtaatt
    43381 tatgtatttt tacaaaaaac tatctttttt ttttttattt tctattaatt ttataaaaat
    43441 aaaataaatt aagaaatatt tattttattt ttataaaatt ttattttgat ttatttatta
    43501 attttattta tatttattat atattatata tatatatatt ataaagattg ttctattttc
    43561 gtcatattgg attgatacat gaaataaaat acatgaaaaa gtttaacaac cgaaccctta
    43621 tctttatccc gcttacttgg tcattcaaaa tacatgattt tccaaaataa gctatctgaa
    43681 ttcctttttc ctatctctat cgaaaataaa ctgttgaata tcagaacctt ttttttacaa
    43741 acttttttcc tatatttctt tttcttgaaa tggaaaataa aaatttattt ccaaaagatc
    43801 gtcttttcta gtaagtccta tagaaaagac gatgccgcta ctcggattcg aaccgagatg
    43861 ctatagcact gcttcctaag agcagcgtgt ctaccgattt caccatagcg gcttgctcaa
    43921 gatgataata aaggatcttg agtcaatgtc aatggtgtca agagtcgatt ccaatgcaag
    43981 atttcggaaa gaaatcttgc atttcagaaa tagaaacttt caaaccaaaa atcttcaaaa
    44041 aatatcaatt tcaataatat atacatatac gaaactcttt ttttgaaatt agactattct
    44101 ttgagttgtt tgagtccagc taattcagat ttttccaatc tttgtttttg tgacactcca
    44161 aaaccttttt tttccatata tttagatttc cttaacagat tgtagttgga gttccccgta
    44221 caaatagatt tcgctacctt tcaatgctac ccaatatgcc ttcttctttc aaattgtttt
    44281 ccgaatcctt ttctttgatc tagaagtgcg tttttttgga actgccatac acacactagt
    44341 ttgtttattg ctatagttgg atgtgaaaga catctattgt gcaaaaaaaa aataaattgt
    44401 tttttattat aaagaattca attcgaatag aataattcta gttagctagt tagaaagtag
    44461 aacatttttt gattatttca ttgatttttt gattagttca ttagaatgaa tgacagatat
    44521 tcctattttc tattattcca atcaaaagaa attggaaaga ttctaaataa acaaaataaa
    44581 aagtaagtag atctaaccca ttgaatcaga actatatcaa ctattctgat attcaaattc
    44641 catcgagatc aaattagaac agtggatctt gttttgattt gtttgcgcaa gaatttgtcg
    44701 atatttccga ttcaatcttc ttttcttgtt cctagaggtt ctataggaaa aatttgctat
    44761 tcccttcctc ctcggagaat agattattta tataagatat gataatcaat atctatataa
    44821 aaaagaaata tatcaaatcg tagatatgat atatctatat caatatctat agaaaaaaga
    44881 attatatcaa atcgtggctt cacgtatcca aaattttcat atcgatgcat acgagatttt
    44941 ttctgacaga taaaagtaac tagaaaaaat attcgaagtg tctttcttgc ctcgatctgc
    45001 aaaaaaaatc gactttggag ttttttttta ttaatctgaa agaaagaaga caatacaaat
    45061 aaaagaaaaa agaaaaaaga acgaatcaaa aagaaagtaa taagtaaaaa gtaataaaaa
    45121 atatgatatt taagatcctg tagtagttta ctatacatag aattgaagag attgtgataa
    45181 ttcttgatct ttctcaatat atctctcaat tttaaaaggc ggtttcgaaa tgtacgggtc
    45241 atgttttttc atctccttat tataatatta ttataaaagt cttattttta tatcgaaatt
    45301 cattatttac attatttata ttattatatt atatttttct tattatctat atgttatcta
    45361 tataaaattt tttaatcgaa tttcattctc ttattattat ttataatatt ctattattta
    45421 ttatgaaatg attttacaaa tctatctatt ttctagaaat ctagaaattc attctaataa
    45481 tctaatacta atatccaaat tctatcaaaa taaaaaatat ataaattact agttagaaga
    45541 atacataaaa ctctttattt ttatcaattt cacgaacaag attcaagaat aagatttttt
    45601 gatgaaacga gagaagtctg tctgggaatc aacaggtaac aaaaaaggga tcatttgttt
    45661 cttaaacagt tctttcgaaa aatgaatcca cctgatttag gaataataag ataattcatg
    45721 gcttaggggg tttttaagaa tagaaaggaa taaccaaatt gagttaatgg atttacctag
    45781 ttcaagagac caataaatga tttttctatt cgaaacccat tataaaagaa gggagaattc
    45841 atgagaaatg agaaaatcaa gaaaagaagg actgggccct gaaaatgtta tgaggtgctc
    45901 ggaaatggtt gaagtagttg aataggagga taactatgac tatagctctt ggtcaattta
    45961 ccaaagatga aaatgattta tttgatatta tggatgactg gttacgaagg gaccgtttcg
    46021 tttttgtcgg ttggtccggt ctattgctct ttccttgtgc ctattttgcc ctgggaggtt
    46081 ggtttacagg tacaaccttt gtaacttcat ggtatactca tggattggca agctcctatt
    46141 tagaaggttg caacttctta actgctgcag tttctactcc tgctaatagt ttagcacact
    46201 ctttgttgtt actatggggt cctgaagcac aaggagattt tacccgttgg tgtcaattag
    46261 gaggtctgtg gacttttgtt gctctgcacg gtgctttcgg actaataggt ttcatgttac
    46321 gtcaatttga acttgctcga tccgttcaat tgcgtcctta taatgcaatc gccttttctg
    46381 gtccaattgc tgtttttgtt tctgtatttc tgatttatcc actgggtcag tctggttggt
    46441 tctttgcgcc tagttttggt gtagcagcta tatttcgatt catcctcttt ttccaaggat
    46501 ttcataattg gacattgaac ccatttcata tgatgggagt tgctggtgta ttgggcgctg
    46561 ctctactatg cgctattcat ggtgctaccg tggaaaatac tctatttgaa gatggtgatg
    46621 gcgcaaatac attccgtgct tttaacccaa ctcaagctga agaaacttat tcaatggtta
    46681 cggctaaccg cttttggtcc caaatctttg gggttgcttt ttccaataaa cgttggttac
    46741 atttctttat gttatttgta ccagtaaccg gtttatggat gagtgctctt ggagtagtcg
    46801 gtctggccct gaacctacgt gcctatgact tcgtttctca agaaatccgc gcagcggaag
    46861 atcctgaatt tgagactttc tacacaaaaa atattctctt aaacgaaggt attcgtgctt
    46921 ggatggcggc tcaagatcag cctcatgaaa accttatatt ccctgaggag gttctaccac
    46981 gtggaaacgc tctttaatgg aactttagct ttaactagtc gtgaccaaga aactaccggt
    47041 ttcgcttggt gggccgggaa tgcccgactt atcaatttat ccggtaaact actgggggct
    47101 catgtagccc atgccggatt aatcgtattc tgggccggag caatgaacct atttgaagtg
    47161 gctcattttg taccagagaa gcccatgtat gaacaaggct taatcttact tccccatcta
    47221 gctactctag gttggggggt aggtcccggt ggggaagtta tagacacctt tccatacttt
    47281 gtgtctggag tgcttcactt aatttcctct gcagtattgg gctttggcgg tatttatcat
    47341 gcacttctgg gacctgagac tcttgaagaa tcgtttccat tcttcggtta tgtatggaaa
    47401 gatagaaata aaatgactac aattttgggt attcacttaa tcttgttagg tataggtgct
    47461 tttcttctag tattcaaggc tctttatttt gggggtgtat atgatacctg ggctccaggg
    47521 gggggagatg taagaaaaat taccaactta acccttagtc caagtattct atttggttat
    47581 ttactaaaat caccttttgg aggagaaggg tggattgtta gtgtagacga tttggaagat
    47641 ataattggag gacatgtatg gttgggttcc atttgtatac ttggtggaat ctggcatatc
    47701 ttaaccaaac cttttgcatg ggctcgccgt gcacttgtat ggtctggaga agcttacttg
    47761 tcttatagtt taggtgcttt atctgttttt ggttttattg cttgttgctt tgtctggttt
    47821 aataatacgg cttatcctag tgagttttac gggcccactg gaccagaagc ttctcaagct
    47881 caagcattta cttttctagt tagagaccaa cgtcttgggg ctaacgtagg atccgctcaa
    47941 ggacctaccg gtttaggtaa atatctaatg cgttccccga ccggagaagt tatttttggg
    48001 ggagaaacta tgcgtttttg ggatctacgt gctccctggt tagaacctct aaggggtccc
    48061 aatggtttgg acttgagtag actgaaaaaa gacatacagc cttggcaaga acgtcgctcc
    48121 gcggaatata tgactcatgc tcctttaggt tctttaaatt ccgtgggtgg cgtagctaca
    48181 gagatcaatg ctgtcaatta tgtatctcct agaagttggt tagctacctc tcattttgtt
    48241 ctaggattct tctttttcgt aggtcattta tggcacgcgg gaagagctcg cgcagctgca
    48301 gcgggatttg aaaaaggcat tgatcgggat ttggaacctg ttctttccat gactcctctt
    48361 aattgagaca tgagatccaa tgcttgaaat aggaatcatt tggatttcac catagcatac
    48421 atattgggtt gagtggagca ggtcatagta aaaaagtatt cccttttctt ctcttttcaa
    48481 ctcatttata tctaatcttt ttgttttcgg gctcggctat accactactt aaccgagcca
    48541 ttccctttta taaaatccac ttagccaacc aataaaataa aataaacaaa tccattcgcc
    48601 gagcaaaagg agagagaggg attcgaaccc tcgatagttc tttgtttcga actataccgg
    48661 ttttcaagac cggagctatc aaccactcag ccatctctcc aaaagattat ttctatttta
    48721 tcgttattcc accgaataga acatgaccat atgagttgat acccttccta taaataggaa
    48781 agatatccga tatgggtctt tttttctatc tgtatatata tatacatgca ggatccagca
    48841 tgccctttta tcaagtaaaa aaaacgaccc ttgatccatg cccaaaaagg ggaagtcatt
    48901 catggtaaaa ccaaaccaaa ccaaatcctc tatgatacat tttaccaatt ttttgtcgat
    48961 aaagggatca aacggtgtga taaggggatc aaatggtata gttcttttgt tggtaaattg
    49021 gaggattaga aacatgacta ttgctttcca atcggctgtt tttgcattaa ttgctacttc
    49081 atcaatttta ttaatcggtg tacctcttgt atttgcttct cctgatggtt ggtcgagtaa
    49141 caaaaatgtt gtattttccg gtacatcatt atggattgga ttagtctttc tagtaggtat
    49201 tcttaattct cttatctctt gaacctattt gttctagatc taaaaatgaa atgacccctc
    49261 ccccgaagtt gttccgattg tgaaacacat taaaaatgga atagaagccc taaaaattca
    49321 aataaagaaa aagaaaaaaa tgatagggag gggtcaaact tctggaaaaa tattatatct
    49381 tatattgtca aactaaaaaa aaactaaaga ataaataaaa tatacatttc tataagaaat
    49441 gtataagtct ataagaaatc tacaaaaata acaaatctaa taaaataaga aatctataag
    49501 aaattaataa ttcatattag aatattctat aaatctataa atatattcaa atggattctc
    49561 aaattctata atttaaaatt cgaatttaga atatagaatt ctagcataat aatattcgaa
    49621 tagaatctat agaatctaga attactattt tttttttcga attaccccta acaaagtatg
    49681 agaccacgct ctgcacaaat agaatctata tattctgtat caaggacgat aaaaatgcgg
    49741 atatagtcga atggtaaaat ttctctttgc caaagagaag acgcgggttc gattcccgct
    49801 atccgccccg aatagtataa agtttatgga tttttgttta tgtatttatt ttatattttt
    49861 ttttatatag tataagatat aggcattaaa tcgagttgac tctgatagta tagtgtagcc
    49921 ccttccccct tctccttgaa ccccaaaaga aaaaaaatag gaattctttt ttttatttga
    49981 atgaatttcg agtttgaatg aatttcgagt taattaaatc aaacctcctt tttttgtcaa
    50041 aaaaatgttg cggagacagg atttgaaccc gtgacctcaa ggttatgagc cttgcgagct
    50101 accaagctgc tctaccccgc gataaagaga agatcgaaaa actaatcgat gcgatttgtc
    50161 ttcagatgga tctctcaaat cttgtatttt ttttttcaaa tgaattgaat attattcata
    50221 tagaatatct atatctatta tactagattt tttcatttct cgcaacagtc tatccccaat
    50281 tcgaaaaatc gagattgtca aaggcatcca tttggggact attggctcga ccgcgaattc
    50341 cctactattt atttttattt cgagttgata ataaaataga atcttattga tattgaaatt
    50401 gattctagtg agcaaatctc cgaagtaggt taagaatttc ctaaccaata ttggttcctt
    50461 tttgaagaaa aaaaaaagaa atgaaatata aaatcctttt attagaaatt ttattagaaa
    50521 attccgaata cgaatagaat atagaataag aatataaata tattaatact aatagaaact
    50581 taaaatagaa actgaatctt atcttaatac ttcaaaatag tatattctaa tatgaaatga
    50641 atattaactt attaacttat aatattaata atattaactt aaaacttata tttaattcac
    50701 aaaaaaaaaa aaaaaaagaa aaaatacaat tatcttcaat tatcttaaag aacaaaacaa
    50761 aatgtttgtt atgtttaata tctttagttt gatctgtatt tgtattaact ctgctcttta
    50821 ttcaagtagt tttttcttcg caaaattacc tgaagcctat gcttttttga atccaattat
    50881 agatattatg ccagtaatac ctgtactttt ttttctctta gcttttgttt ggcaagctgc
    50941 tgtaagtttt cgatgaaatc tttcatttga atactagtcc tagaaaaatt cataatttat
    51001 ttgaaaaaaa aagattcgaa cattttaaca atcttgattt ctaagatcag ataagtttga
    51061 cagtgtgaat cctcatgtgt actataggag aatctattct ctttcttttt ttttttttat
    51121 gatcttggag attgtctaat gcttactcta aaactttttg tttacacggt agtgatattt
    51181 tttgtttctc ttttcatctt cggattccta tctaacgatc cgggacgtaa tcccggacgt
    51241 gaagaataaa aaatataatt ttttattctt ttgttttctc tgttttcctt gcttgtgctt
    51301 gattttgaat cttattatct atttttcatc tgtcaatttt aacttataga aataagttag
    51361 aaatatataa atatcaattc gaaatcgatt ttataaatcg atttcgaaat atatgaaatt
    51421 ctatcaccaa catcaaaagt tcgaaggaat tttgtcttcc aataacttct tgaattattc
    51481 gaagaagctt tttgcaaagc tctaacagaa ttctaagaac ttctttttgt tcgctataga
    51541 gtttcacctt catcactttc atcctcattc ccattttgat ccctgaattt ctcaagtaga
    51601 gatttaatca gatcaaggag gacccatgaa caaacgaacc aagtcaggat ctcccacgga
    51661 tcttgggttt gagtataata gtcccaacct ctgcgaaatt ctttcgcaag aaggtttcca
    51721 taatgggaaa gtcggggtta tttgcttcgc aaattcaaca aatttgtccc gtaaaacgat
    51781 tgaaggtttt ctttttggaa aatccttcaa ttttgcccta atgatccaat accccaaagg
    51841 atcaattttt cttttattca tattggacct cgatacgata ttattaaatt ccattctgaa
    51901 atcatgaata gtcattgatt caatcgatcc ataataatac agactttttc cttctatttc
    51961 tacccaatat taacccaata ttatatactc ttaaacaaaa ggtttctcaa aaaaaggcaa
    52021 tcttgattat gatatagaat ttgtattccg atatcatata tatcatgaat ggatatgttc
    52081 tgggacggaa gtattagaac cttcgaatat cgggaccaaa acccgttgcc ttaccacttg
    52141 gccacgcccc atttttcttt ctattcgaca ctactaaaca ctattattat tattattatt
    52201 gatattggtt gtttgtcaat tccagtcaaa atatctaaat atctatagtc tagagaataa
    52261 attcttgcta gaattttgat atgtctagat atagaatgaa actccaatta ttgatcattc
    52321 catataattc aattaattca attaagatat tgcatgaaag tatgatttct tctatttttt
    52381 tctttttttt tttactatca aatactaaaa agaaagaaga agatagaata gaaatctatt
    52441 ctatctcctt ctcttttctt tagatttgct tcttccgctc tcgtttcatt tttctttgtc
    52501 atggtcatca tcatcttgat cctgattcgc atttagatcc ctaaacttct taaggagagc
    52561 atctacaaga tcactgatga gccagcaaca aatgacccaa gtcaagaacc cacatggatc
    52621 ctggaactgt gtctgccaaa atacttgaaa atctttcgca atccattttg cataattgta
    52681 aagttgtggg cttagctctt ttacaaatac agctaatttt acacgtaaaa tattcatttc
    52741 tgttcctcct taatatcaaa aattggattc aatccactca atcattgtaa aatagcgacc
    52801 accatacgtc aataccacga gcctcttatc caccctcaat tctcattgat gtattattta
    52861 attctaaatt actctataga tattctattg tttatgtatt tatctattta ttgtttatct
    52921 atttgtattt ctaaaaaatc aaattagaat aatgaaatga ccgcgtaaat cccaataaga
    52981 aagtgaatga cccgaagaat cactttttta cacctttcga gtacatcaaa aaccagatga
    53041 aggaagaacc ataagcaaac caaccaaatc aggacctcct ccggattttt ccttcgaagg
    53101 aaattctcaa aaaatcgaag tttttcaaag atctcttgaa gatctggaat agtaataact
    53161 tctctcccaa gaaggtgacg gaaaagttaa aggttcgggg ttatttgctt ggctaatttt
    53221 acaaattctc cccgtaaaac gaacaaagga tccatttttt ttattcatac tcaatctcct
    53281 tatacataaa aatagattga tttcatagat tggttattta tcaataacca aggaatgtca
    53341 attagttcca attctgaaat catgaatagt cattgattca atcgatccat aataatacag
    53401 actttttcct tctatttcta cccaatatta tatactctta aacaaaaggt ttctcaaaaa
    53461 aggcaatctt gattatgata tagaatttgt attccgatat catatatatc atgaatggat
    53521 atgttctggg acggaaggat tcgaaccttc gaatatcggg accaaaaccc gttgccttac
    53581 cacttggcca cgccccattt ttctttctat tcgacactac taaacactat tattattatt
    53641 gatattggtt gtttgtcaat tccagtcaaa atatctaaat atctataatc tagagaataa
    53701 attcttgcta gaattttgat atgtctagat atagaatgaa actccaatta ttgatcattc
    53761 catataattc aattaattca attaagatat tgcatgaaag tctgatttct tctatttttt
    53821 ttcttttttt tttttttact atcaaatact aaaaagaaag aagaagatag aatagaaatc
    53881 tattccatct tctgtcttct atatcctctt cttcagatct tcttcttccg ctggagaatt
    53941 aataattcca tgttttttgt tttgttcact atccactttt ctcttgatca tttttctctt
    54001 catcatttgc atcttccccc atccccatcc ctttccgcat tcgctctact agttctttgg
    54061 tcgctataga atccacaatt ccatgacttt tggcttcttc tgctgacata taaacatcct
    54121 ttctcaagtc ttgaaggata ggccataggg ctttttccga tctttcgaga taaattttga
    54181 ctatcatttg ctgggtaagt cgcatctcgc gcaggtcgtt ccgaagctct tctatccttt
    54241 tctttgaata atcttttttt gccatttcga gttcccggat cattatccgg gcgttaggga
    54301 atgctgatcg tttcccatat gttcccccta tgagaagtag acttgccgtt gaagcgcaca
    54361 ttcctaaggc gactgtattg acatctgccg gcagctctgt aattaaatta tacatggtaa
    54421 ttgaagccct tatcgatcca ccgcgagaat tgataaacaa aaacaattcc ttcaacggat
    54481 cctctatatt caaatagagg atcatgcacc caactttatt cactatctcg tcatcaatct
    54541 tcctgaatat aaaaaggcat ctgtctcgat aaagtcgatt gtgtaggtca acccaagatt
    54601 cttcttcgtc gccaggaatt tgaaaaaaaa aataatgaat ctaatatagt aatctttata
    54661 ttctctattc tattgtatta ttctattcca tattcaattc attcaattat tttatatttt
    54721 ttttttaatt gaatttatta aataaatata ttaaatatta atcgaatatt aatattatta
    54781 attgatatta atttcttata tttcatatat taatatagaa ttgatccatt tatatattag
    54841 tattagagta ttagagtatt agaatgaatt tctagatttc tagaataatt tcataataat
    54901 aatagaatcg aattcgatta tagaatttca tttgaatata gataatatag ataatcaatt
    54961 tgatatatat atagaataag aataataaaa aaaaagtatt aggattggga ggtaggatag
    55021 aataacgata agaggtagaa tagaataacc aactcttttc gattgccatt caataatcaa
    55081 tacaataata taataataat agagttgaat gaaagaaata gaattattct atttctatta
    55141 atttttttaa ttatttcatt atcattatac tattttatat tattttatta tatattatta
    55201 tttagatata ttatttattc taattattta ttctattagt aggtactaaa ttatttattc
    55261 tattagtagg tactattagt aggtattagt aggaatagaa tattagggct atacggactc
    55321 gaaccgtaga ccttctcggt aaaacagatt aaacttatta ttatcaaaat gatttgaatt
    55381 gctttacaga cccaacgtgc atcttttttg cattgggctt tttcattaac tgatagaaag
    55441 atcagttaat ctaccatctt ttttcttgac agaaagagaa aggtaaggag atggttccat
    55501 gtgctctgat tttgttttta ttccaatcta agagcactac caaagtgttt caaagaaggg
    55561 ttatcctgac gtaggtctgc ttctggcctg gatcaactta agttaaatgg agtctctatc
    55621 gaccttctta aattaaagaa tccaatatga aacttcatac accttaaagt tcataagata
    55681 agacgaaaag atcatttttt tgaggtccct atactcatta tgcctagcat tgaatagact
    55741 agggattcac cttatcaata tctcaaaatc tcaaatcaat aatgggttct ctttgccgtc
    55801 taaatggaat gtatactcga attgtaccga accctttcct ttgtcaggct attgttctct
    55861 tgttttgttc tcgaaaagtc atggagtaag acatcgattt ctcaataaga tcaactctct
    55921 tgattctatg atggactcct ctgaaaaaac attggcgcgc gtgtaaacga ggtgctctac
    55981 ctaactgagc tatagccctt gtgcttttga tacatatttg atcatattat gtagagaatt
    56041 gaatttattg tcaagataaa tattacatga tcaaatctct ttgattggta ttgcttataa
    56101 gtaatattcc atttagaatc catcgatatg ataggtccca cttgtttttc tttggaataa
    56161 tcaatgacct acttaactca gtggttagag tattgctttc atacggcggg agtcattggt
    56221 tcaaatccaa tagtaggtat aggtagaact ttttagctac cagagtcaat agtatctaat
    56281 aagttttttg attcaccttt gttttattga ttttgtatct tttctatctt atcttactct
    56341 tctatttcat tttgattcat tttttgaatt ttcaattttt tcgttgcatt agaattcgat
    56401 tgcactattt gattctattc aatcaacaga aatccaaata ggttgtcgaa aaaaacttct
    56461 gtttcgacaa cctatttgga tttaaaataa tttgattcgt agacaccaac ttgttacgaa
    56521 atcatattga tagcctctac tcgtgtccta gctcgtctga gagctagatt tgcctcaatt
    56581 ctttgtctct tgccttcagc tttactcaag ttagcttctg ctatttcaag agtttgctga
    56641 gcttcttgtg gatcaatgtc cctacccttc tccgcatcat ttactaaaac agtgatctca
    56701 ttatttccta ttctagcaaa accgcccatg agagccatcg ttacccattg gtcgttaagg
    56761 cgtattctca aaataccgat atctacagct gtggcaatag gcgcgtgatt tggtaatact
    56821 ccaatttgtc cactattagt agataaaata atttccttca cttcggaatc ccaaacaatt
    56881 cgatttgggg tcaatacaca aagatttaag gtcatttctt caatttgctc tccgtttcta
    56941 agttcgtagc cttcgcagta gcttcatcga tattacctac caaataaaag gcctgttcgg
    57001 gaagaccatc taattctcca gaaagaatca attgaaaccc tctaatggtt tctgctagac
    57061 caacatattt ccccggcgaa ccggtaaata cttctgctac gaaaaaaggc tgtgataaga
    57121 aacgctcaat ttttcgtgct cttgctacgg ttaagcgatc ctcttcggat aattcgtcta
    57181 acccaaggat agctataatg tcctgaagtt ctttgtaacg ttgtaaagtt tgtttaactc
    57241 tttgcgcagt ttcatagtgt tcgtcgccaa cgatccgagg ttgtagcata gttgacgttg
    57301 aatctaaagg atctactgct ggatagatac ctttggcagc caatcctctt gatagtacgg
    57361 tagtagcatc taaatgggca aatgtcgtgg caggagcagg atcggtcaaa tcgtctgcag
    57421 gtacataaac tgcttgaata gaagttatgg acccttcttt ggtagaagta attctttctt
    57481 ggaaagaacc catttcggta ctaagggtgg gttgataacc cacagcggaa ggcattcgac
    57541 ccaataaggc ggatacttcg gatcctgctt ggacgaatcg gaagatattg tcgataaata
    57601 gaagtacatc ttgtttattg acatctcgga aatattccgc catagttagg gcagttaaac
    57661 caactctcat acgagctccg ggcggttcat tcatttgacc gtagactaga gccactttgg
    57721 attctgcaat attttgttca ttaattactc cagattcttt catttccata taaagatcat
    57781 ttccctcacg agtacgttca cctactcctc caaatacgga tacaccccca tgagctttgg
    57841 caatgttatt gatcaattcc ataatgagta ctgttttacc cactccagct ccaccgaaaa
    57901 gtcctatttt tcctccacgt cgataaggag ctaaaagatc tactacttta attcctgttt
    57961 caaaaatgga taattttgta tctaactgta taaaggcagg cgcggatcta tgaataggag
    58021 atgttgtacg aatatctaca ggacctaaat tatcaatagg ttctccaagc acgttgaaaa
    58081 ttcgtcctag agttgctccg ccgactggaa cacttagagg agctcccgtg tcaatcactt
    58141 ccattcctct cattagacca tctgtagcac tcatagctac agctctaact cgattatttc
    58201 ctaataattg ctgtacttca caagtcacgt taatttgttg accaagagta tcttgaccct
    58261 taactaccag agcgttgtaa atattaggca tcttccttgc gggaaaagct atatccagta
    58321 ccggaccaat tatttgagcg atacgtccct ggtttttttt ttcaagcgca gaaacctcag
    58381 gaccataagt ggtaggattt attctcataa taaaatatat tcattttttt tttgcaaaaa
    58441 aaaaatcgga aatacaaaag aaatgtttga taacagagca agttgacaag ttgatcggtt
    58501 aattcactca aaattgaata agaaatgaat gggagttagt actggatttt cttggtacca
    58561 tccaaccaat tcaattgttt acttattcca tttttcaagt gaattttcaa gttcaaccaa
    58621 cttggatgaa atctttagaa agtctttcat ttgtatatca gtatagacaa taccttctat
    58681 attatctata gaattcgaac ctgaactgta tttacgattt ttttctatct ctatctcatt
    58741 ggcccttatt tcagcatccg atttatacct agcatatttt tttttaccta tactctttct
    58801 tttcgggggc aaattcggta tattttcaca tctaggattt ccatatacat cctatatcac
    58861 tgtcaagggt gaatttctta ttatttacat ttttcgattc aaaaaaaggg gggataagct
    58921 ataagagatt atccatttga aaaaaaaaaa aagaaggact gggttgcgcc atacatatca
    58981 aacagtatac aataatgatg tatttgacaa atcaaatacc gtggtttaat tttaataacg
    59041 aaccattctg atttctgatt actgattaat tgatatgata atattaggtg ataattttgt
    59101 gaaagattcc tgtgaaaggt ttcattaact cctaagtcat gtcgagtaga ccttgttttg
    59161 ttgtgagaat tcttaattca taagttttag ggagggattt atgtcaccac aaacagagac
    59221 taaagcaagt gttggattca aagctggtgt taaagattat aaattgactt attatactcc
    59281 tgactatgaa accaaagata gtgatatctt ggcagcattc cgagtaactc ctcaacctgg
    59341 cgttccgcct gaagaagcag gtgccgcggt agctgctgaa tcttctactg gtacatggac
    59401 aactgtgtgg accgatgggc ttaccagtct tgatcgttac aaaggacgat gctaccacat
    59461 cgagcccgtt gctggagaag aaaatcaata tattgcttat gtagcttatc ccttagacct
    59521 ttttgaagaa ggttctgtta ctaacatgtt tacttcgatt gtaggtaatg tatttgggtt
    59581 caaggccctg cgtgctctac gtctggaaga tttgcgaatc cccccttctt attctaaaac
    59641 tttccaaggc ccgcctcacg gcatccaagt tgagagagat aaattgaaca agtacggccg
    59701 tcctctattg ggatgtacta ttaaaccaaa attggggtta tccgcgaaga attacggtag
    59761 agcggtttat gaatgtctgc gtggtggact tgattttacc aaagatgatg agaatgtgaa
    59821 ttcccaacca tttatgcgtt ggagagaccg tttcttattt tgtgccgaag ctatttataa
    59881 agcacaggcc gaaacaggtg aagtcaaagg gcattacttg aatgctactg caggtacatg
    59941 cgaagaaatg atcaaaagag ctgtatttgc ccgagaattg ggtgctccta tcgtaatgca
    60001 tgactactta acaggtggat tcactgcaaa tactagcttg gctcattatt gccgagataa
    60061 tggtctactt cttcatatcc accgtgcaat gcatgcagtt atcgatagac agaagaatca
    60121 tggtatgcac tttcgtgtac tagctaaagc cttacgtttg tctggtggag atcatgttca
    60181 cgctggtacc gtagtaggta aacttgaagg ggaaagagaa atcactttag gttttgttga
    60241 tttactacgt gatgattata ttgagaaaga tcgaagccgc ggtatttatt tcactcagga
    60301 ttgggtctct ctaccgggcg ttctgcctgt tgcttcgggg ggtattcacg tttggcatat
    60361 gcctgctctt accgagatct ttggagacga ttccgtacta caattcgggg ggggaacttt
    60421 aggacaccct tggggaaatg cacctggtgc cgtagctaac cgagtagctg tagaagcatg
    60481 tgtaaaggct cgtaatgagg gacgtgatct tgctcgtgag gggaatgaaa ttattcgtca
    60541 ggctagcaaa tggagtcctg aattagctgc tgcttgtgaa gtatggaaag aaattaaatt
    60601 tgaattccct gcaatggata ctttgtaatc cagtaattag cgttcgttcc attaatccgt
    60661 ttgcgttcgt tctattaatc cgtttgttct ctcaacccgt tcgttctatt aatccgtttg
    60721 ttctctcaac ccgttcgttc tattaatccg tttgttctct taattgaata gcacttcaac
    60781 tcggcccaat cttttactaa aaagattgag ccgaatacaa tcaataaata caataatgta
    60841 taaatacaat acaaagatac tattggatat atttgtatat gttttttagc ttatatattt
    60901 ttgattagat ctctttttga ttgaaaatct ttttttctat ttactattta gtatatcatt
    60961 atatgtattt atacttctat atttaattat ttaatattct aatactattc taatactaat
    61021 attagaatat tattaatatt aattcaattc aattaatatt aatagaatat taatattaat
    61081 tttattattt attgttattt tattgttttt tattattaat attttttttt gtattaatat
    61141 ttagtatcaa ttttgaatat tcaaattaat aatattcatt attaattatt ttttttattt
    61201 atattattta ttttcttttg attttcgata actttttatc tagatataca agatcttaaa
    61261 aaaaaataga agacgaaaca acttgaacct ttcgattgtt aagttggatg cacaattaat
    61321 tctatggatc tttaggattg gtatattctt ttctatttcg taggtttgga tactgggttg
    61381 agctaaatat cacaactttt gttacccatc cggtatattg tcttttcgtt tcgtgttgga
    61441 atagcaactt attagtattt tttttttttt tttattattt tttttattta aggagacgag
    61501 attttacaaa aaaaaagttc ttcagattca taggagaaaa taactatttt ttttatgtga
    61561 atttgacaca acagggggta aactactaaa aaaatgaaat caaatgttta tgaaattata
    61621 aaaattagaa taaaaataac taaaaaaaaa aaaatattaa tagtctaaat tctttcttat
    61681 acttctaata taataatata atatataata atagaataat tttaattaat aaaaatataa
    61741 tagaatagat aatatcttga cttaaataga ataaaagaat atgaattcaa tatattcaat
    61801 atattaatat tattgaatat tcaataatat ttcaaatttt ctatttaaaa tggaaaaaat
    61861 ggatttcgaa tttctcaatt tcaatttcat ttttgtattt catttctgaa ttaaaaaaaa
    61921 aaaatagatt ggatttcaat ctggaattac ttttctttag aaagaattcg aagtcaggtg
    61981 aaaatgcgag agtttttttt tgttttcttt gtacgttata caaaacaaaa agatatatag
    62041 aatatacaaa tatttctatt ttgaaatgag atatgtacca caggaaacaa acgaaactaa
    62101 actgagcagt tcgcttcaaa ttagaaagag ttatggctga cttgataatt aattcaattt
    62161 gaatcgacta atactaatcg gatagatttt ccacattcat aggagtacat ctatgttttt
    62221 gctttacgaa tatgatattt tttggggatt tctaataata tcgagtctta ttcctatttt
    62281 ggcatttcga atttctggaa ttttagcccc gattcataaa gggccagaga aactttctag
    62341 ttatgaatcg ggaatagaac caattggaga tgcttggtta cagtttagaa tccgttatta
    62401 tatgtttgct ctagtttttg ttgtttttga tgttgaaacg gtttttcttt atccgtgggc
    62461 aatgagtttc gatgtattgg gggtatccgt atttatagaa gctttcattt ttgtgcttat
    62521 cctaattgtt ggtttaattt atgcatggcg aaaaggggca ctcgagtggt cttaattctt
    62581 gaatatttag acaataaaaa aaaacattga gacagttatg aattccattg agtttccctt
    62641 atttgatcga acaacaaaaa attctgttat ttcaactaca ttaaatgatc tttcaaattg
    62701 gtcaagacta tccagtttat ggccacttct ctatggtacc agttgttgct tcattgaatt
    62761 tgcttcctta ataggatcac gattcgactt tgatcgttat ggactggtac cacgatctag
    62821 tcctagacaa gcagatctaa ttttaacagc aggcacagta acaatgaaga tggctccttc
    62881 tttagtgaga ttatatgagc aaatgcctga accaaaatat gttattgcta tgggagcttg
    62941 tacaattaca ggagggatgt tcagtaccga ttcttatagt actgttcggg gcgtggataa
    63001 gctaattcct gtggatgtct atttggcggg ctgtccacct aaaccggagg ccattataga
    63061 tgctataaca aaacttcgta agaaaatttc tcgagaaatc tacgaagatc gaattagatc
    63121 tgaacaggag aataggtgtt ttactaccac ccacaagttt gatgtggggc gcagtactca
    63181 taccggcaat tatgatcaag gagtactcta tcaaccacca tctacttcag agataccctt
    63241 tgaaacattt ttcaaataca aaagttcagt atcctcccac gaaatgctga cttaggaagg
    63301 atcctttttt ttgtacaaaa taaaaaaatt gcattgtaca aaataataac aagacaatct
    63361 tcaaaaattt catcgtaatc gtaaatatta aatgcttata caaatcaaaa tgtgggagag
    63421 ataaaaaaat gcagggtcgt ttgtctgctt ggctagtcaa acatgggcta gttcatagat
    63481 ccttgggttt cgattaccaa ggaatagaga ctttacaaat aaagcccgag gattggcatt
    63541 cgattgctgt cattttatat gtatatggtt acaattatct ccgtttccaa tgtgcctatg
    63601 atgtagcacc aggaggactg ttagccagtg tgtatcatct tacgagaatc gaatatgata
    63661 tagatcaacc agaagaggta tgcataaaag tatttgtctc aaggaaaaat cctagaattc
    63721 cctctatttt ctgggtttgg aaaagtgcgg attttcaaga aagggaatct tatgatatgt
    63781 taggaatctc ttatgataat catccacgtc tgaaacgtat cttaatgcct gaaagttgga
    63841 taggatggcc cttgcgtaaa gattatatca ccccccaatt ttatgaaata caagatgctc
    63901 attaaatgta aatgataaaa ataagaaact aatctgcatc acttctacaa cgccaaatat
    63961 tccttgaata gctgtacttt atactttata gatcagacaa agtaactgaa gttaaatcag
    64021 acagaataat tgaggtctta ttcattaaat caaaaatgta gggattcaaa aaagttcgag
    64081 tagggcttca ttgagatttg aaaattatta agatacttat ttcggatgag ccgagccaat
    64141 agccaatagg atgaactaaa aaagttctgc atcatgaact atatatcgcg cacatcaaga
    64201 tcaaaggaaa tgaataaaat atgaaagaaa atacaaagaa atgaaatgaa agaaggggtc
    64261 ggattctatt tgtaatgatt catttttgct agttctaccc ctaaatttcc ctagcctaga
    64321 cttttgttgg gttttgcaac caaaaccaac taattgaact tttcgaatat tatcgaattt
    64381 gaagaagtat taacattctt tttgggagta cagaaaaaaa gaaaaaatgg aagaattctt
    64441 ttttttacat acttgatata tacataaata tatacataat atgtacatag aacatagata
    64501 tattctttat tcatctcatc tagaaagagt atatctccag acactaagat ggataaatat
    64561 gtataatgat ctagactact aagaaatatg tatgttgacc cagagtcagt ttaatgaatt
    64621 gttggaatca aattaatcat atgccaggaa ccagatttga actggtgaca cgaggatttt
    64681 cagtcctctg ctctacctgc tgagctatcc cgacctttcg tgacgcatca tcctcatttt
    64741 aagagattac ttgagtatat gtcaactaaa aaaaaaagac gaaaaaaata ttacaaagtt
    64801 tgatccaagc cctggaattt cttggatctt cccaaatcaa ataagacttt gtatgtttca
    64861 gtcggagtaa tgatatgtat tggtaatgag tcaaatgagg attccttgat aagatgttca
    64921 tttgtacatt tatcataaat atatatatag aaatatatag aaaccaaatt tgacgtatat
    64981 gatatatata aattacatta catattccaa cacttgtgtt gtgataacaa aaatcaaaat
    65041 tccattcaga tctatagaat agaatgaata agaaagataa cgaatttgga accactaaaa
    65101 aaaagaggat atagaataaa taatttagga taaataatta gagagttaaa cgggcctttt
    65161 ggggatagag ggatttgaac cctcacgatt tctaaagtcg acggattttc cttttactat
    65221 aaatttcatt gttgtcggta ttgacatgta gaatgggact ctatctttat tctcgtctga
    65281 ttaatcagtt cttcaaaaaa tctatcagac tatcatggag tgaatttgat caattaatat
    65341 tattctttct tcaacttgga atcgattcac atcttttatt tgtcatataa atagaaatat
    65401 tccaataata aaaaataaag attttgggtc tgtctggtct aatcaattga aatagtattt
    65461 cagtacgtat atgtatgctc atctttgatc ctttcttttc tggagtttcg atggaaggat
    65521 ctctttccta acgaaacgaa atctttacta aggaaacgaa atgtcgtcaa ctccatttgt
    65581 tagaacagct tccgttgagt ctctgcacct atcctttttt tattttattc tccctttctg
    65641 aactcttctt ggttttcgga aaacaggatt tggctcagga ttacccattg ttaattccag
    65701 ggtttctctg aatttgaaag ttatcactcg gtaggtttcc ataccaaggc tcaatccaat
    65761 taagtccgta gcgtctacca atttcgccat atcccccttt tttctttgag attcgaatct
    65821 cattaggatg tttttttttc atttcaatta tgataattat gccggaactg ttgaattggg
    65881 tagataccga ttcctatccg attcctatac aaaaaaaaaa caaaaaaaat gtttctttct
    65941 atttgtattt cagatactca tatttggtcc aatcacaaat aattctatca tttctgtatt
    66001 tgcaattcaa tatccatgga tatataccac atattcaata tccagggaga tatatcacat
    66061 aggtatcttt tttttagaag cctctccttc ttgtgatttt ctcatgcaat ttgaaatact
    66121 cgaagggtcg attctttttt tttcgtctta gtttgaacct ttccgaagga atcttcatta
    66181 tgatcggaat tggcctttcc ctttctttca tttgttttca ttcttatctt ttttccttag
    66241 aacgaatagg tcctatataa cataactaaa tataactaaa atggatggaa atttcttatt
    66301 tcgattcaat caaaaagaaa tcgatttaga aaatcgattt cgaaatatat gaaattctat
    66361 attcaataat ttcaataata ttgaatatag aaatctattg aatatagaaa ttaacaagga
    66421 ataaactcta agtaactctc atcaactagg actagaaacc ggtcggagca atgcatctat
    66481 ttctagatct aaaaacaaat agatctagaa atagatgata tgttttcaaa ttcgaattga
    66541 gatcgattca tatattccca tttatatttt cagcaaaaat ttaaaattag gataataaaa
    66601 atcagaaaca aagtcaccga gtctattatc caataaatag gttttttgaa tttctccaaa
    66661 ctccaaacaa agagccggaa taaaatccaa agtcctataa gtaacgtcaa aagttcggag
    66721 gaattttgtc ttcgaataat ttcttgaatt attctttggt cctcttcggt tgttaatcgg
    66781 acaatccctt ggccaagaga gatcatcgct tttccaataa ttcggaagtt acatctaaga
    66841 atccgtggta ccaaacaaag gagtgtattc cttttgccca taaatcaaga ctcctctttt
    66901 tattttattc tatcttgcta tcctgctata ggtttttttt gcctttgttg aaccatccaa
    66961 tccacatccc tctgcattcg ctctactagt tctttgttca ctaaagaaaa agatagaata
    67021 gaaatctatt ccatctcctt ctcttttctt tagatttgct tcttccgctc tcgtttcatt
    67081 tttctttgtc acggtcatca tcatcttgat cctgattcgc atttagatcc ctaaacttct
    67141 taagtagagc atctagaaga tcactgatga gacagcagca aatgatacaa gccaagaacc
    67201 cacatggatc ctggaaccgt gtctgccaaa atacttgaaa atctttcgca atccattttg
    67261 cataattgta aagttgtggg cttagctctt ttacaaatac agctaatttt acacgtaaaa
    67321 tattcatttc tgttcctcct taatatcaaa aattggattc aatccactca atcattgtaa
    67381 aatagcgacc accatacgtc aataccacga gcctcttatc caccctcaat tctcattgat
    67441 gtattattta attctaaatt actctataga tattctattg tttatgtatt tatctattta
    67501 ttgtttatct atttgtattt ctaaaaaatc aaattagaat aatgaaatga ccgcgtaaat
    67561 cccaataaga aagtgaatga cccgaagaat cactttttta cacctttcga gtacatcaaa
    67621 aaccagatga aggaagaacc ataagcaaac caaccaaatc aagacctccc gcggattttg
    67681 ccttcgaaga acatcttcaa taattctaag aagttcttta attagaacct gaataagtcg
    67741 aagacggtta acttgactga gtttgtaaag tgtagaggtc tttcctctga ctaattggaa
    67801 gattttttcc cccagaatgg cagtgaacct ttttagaaaa gctttgattc caattatcca
    67861 atatcggatc ttcatattct ttcctactga agaaatgcaa tttggatttt tttttactga
    67921 atcacatgtt tacctaactc cgtactagaa attcattatc tatatcatat atatgaaatt
    67981 ctctaataga attcgatctt attcatattg aaattgattc tagtgatcaa atctacgaag
    68041 taggttaaga atttcctaac catttcctaa ccaatattgg ttcctttttg aaggaaaatt
    68101 agaaaaagaa tttagattgt caatagaatc gaatcttatt gatttctatc tatctattcg
    68161 cctcttctat tcgactcgat ttttgcattt cttgtaacat tcagatagaa taatataatt
    68221 aaattataat attataatat agacagactc cattttttca tttcttttaa cagtctcgcc
    68281 caaattcgaa tcgttggcat acgagttata tagaatattc tcgatttgat atttgatata
    68341 gaatattcta tatagaaata tctaatattt acaaatagaa tagtatttta tattctatta
    68401 tattataata attctaatag tattagtatt agtattctaa aagaattaga ctattctaaa
    68461 attcattcta aaactagggt gtctgtgcga ctccttacct aaatagaaaa attcgtatta
    68521 ttaattattc cttttacttt tcttttttgt taataacaaa aaaaattcaa aaaaaggtaa
    68581 ataaaatacc aaatgattga tggaaacgga aagagaggga ttcgaaccct cggtactaaa
    68641 aattcgtaca acggattagc aatccgacgc tttagtccac tcagccatct ctccccaatt
    68701 gaaaagggcc ctttcttttt tttttttatt tgatatttcc ctcttatctc tatttctata
    68761 ttgatatatt ctatttagaa tattataata tatatattat ttgaatttaa tagattcatc
    68821 ttattacctt attacattac ttattcattt ttttactcat tactcattat tactcatttt
    68881 tattaatatt taatatttaa gattcattaa tattaatatt ttattttgaa tatttaaata
    68941 tttttaattt tgactattca tttaagaata aataattcta atactaatct aaatctaatt
    69001 aatcgaaatc taatagtaat aactaatagt aataaataat gtaactaata actaattaac
    69061 taatctaata aagttaaata ataaagaatc taaaaaaaat aaatagaatt ctattctaat
    69121 attcgaattc taatataaat ttgagatttc aaatgaaaaa aaattaattt aatttgtatt
    69181 tatttgtatt taatttgtat ttatttgtat ttaatttgta tttatttgta tttaataatt
    69241 aatattcatt attaattatt aataatttat tattattatt tgattctaaa aaaaaaaaaa
    69301 gaatgtaact aagaattttt ggacaatgca tttttatgtt atggcttaag tagttttgtc
    69361 gagatatatc tgtcaaaaca cccttagcaa aacaaaatca aaaaatccaa tgggtcttct
    69421 tttcttaatt ccatacgatc aatttgatga ttcttttatc atcctatgac tgattccctt
    69481 gttagacaaa agttccattt atatacaata atcgcattga agcgggtata gtttagtggt
    69541 aaaagtgcga ttcgttctat ggatccctta ctagttaagg gatccctcgt ttgattcata
    69601 ttccgatcaa aaactttatt tcttatctta aaagggttta atcctttacc tctcaacgaa
    69661 gaattcgagg aataatatat attatcgtaa tttatattca aaaagaatca attcgaaatt
    69721 gacaaattga attatgaaat tacaaaaaca taagtttttt gaattggatc aatactccca
    69781 attttttgag tctgagtaaa ggatccatgg aaaaagatat aaaaagtttt ttttatcgta
    69841 actaaatctt ccattttttt tatttctata agagagatat aagagagatt gaagcaaaat
    69901 agctattaaa cgatgacttt agtttactag agatatcgac atatttcgat ttttttgtag
    69961 ctcgataaaa ataaaatgct tttcctaagg attctcttaa ttagaaatag agaacgaagt
    70021 aactagaaaa aaaaaaagat tgttagaatc cgcctcttct agattctaga gggatcatct
    70081 aaaaagcggg atgttttgaa tgcattcaaa cagattgaag ggctgacata gatgttatgg
    70141 atgacatttt tttccgtctt ccatttgtta atatgttcca taaaggagcc gaatgaaacc
    70201 aaagtttcac gttcggtttt gaattagaga cgttcaaaat gatgaatcaa cgtcgactat
    70261 aacccctagc cttccaagct aacgatgcgg gttcgattcc cgctacccgc ttctattaaa
    70321 tctctttatc tattctactt cgattattat ttattattat tattctattc gaagctccat
    70381 ttttgtattc tagaatatag aatagaatga atattggaat ttctaattct agaattaata
    70441 aactaaaact aattcattta gttatttcgt aaaaaaatcg actagaatta taaaaataaa
    70501 gaaaatataa ttttgtaatt cattcgaatt ctttaattct ttaaattgaa tctaattata
    70561 ttaatttaat gtaaaaatcg taaaaataga aatgcaattc atcattaaat tgaatacaca
    70621 atcccaagat cacatattgg ttttcagaat agaacaataa aaaacaattg taataaaaag
    70681 aaaagcgtcc attgtctaat ggataggaca gaggtcttct aaacctttgg tataggttca
    70741 aatcctattg gacgcaaatt tggtccatat atatattgaa tttgatttct atgtcaagaa
    70801 aaagattttt aatgctttga atttaatcaa agacacttag acttttagag taatttttta
    70861 cgtaataact taacttatat acataagtta gttatacaca atttctatct tgaccctcta
    70921 ctctattttt tatagaatcg tataaaagaa aatcgatttt ctattccatt ttgattttga
    70981 attaattcaa atcaatagaa aatagaatca aaaagattat taattcaata ttaatattaa
    71041 tttgaatatt cattattaga attatcaatt tatcaatttc aattttagaa taatattttt
    71101 tgaaattgat aaaatataaa tattattatt attcatttcc aatttgaaaa catttattta
    71161 tttccaattt gaaaacattc aatgcaattt tgaatcaatt tttttctacc tgttcctaaa
    71221 gtaaaaagag ttccatctgt tcctgaatag cttctttcaa aagggcttct gcttcccgag
    71281 tgaatgtctt ggtagaagat atgatttctt gaaattcagg tttattcgtt ttgaagtaag
    71341 cacgtaactt actaagaaat ttccttacct gtccaatttg taatgaatca agataaccat
    71401 tcgttccggt ataaatagtt aatatctgtt cttccacagt gagagggtct gattgggatt
    71461 gtttgagcaa ctcgcgcaac cgttgacctc ttgccaattg attttgagta gttttatcga
    71521 gatcagaagc gaattgtgca aaagcttcta attctgacaa ttgtgccaat tctaatttta
    71581 atttaccagc tacttgtttc atggctttaa tttgagccgc agatcctact ctggagacgg
    71641 aaatacccac attaatcgca ggtctgattc cagcattgaa tagatcggcg gataagaata
    71701 tttggccatc tgtaatggaa attacattag taggaatata agctgaaaca tctcccgatt
    71761 gggtctcaac tattggtaaa gcagtcatac ttccttcacc taactgagaa cttaatttag
    71821 cggctctttc caaaaggcgt gaatgcaaat aaaaaacatc tcctggataa gcttcgcgac
    71881 ccggtggtct tcgtaataga agagacattt gtcgataagc ctgtgcttgt ttggagggat
    71941 cgtcataaat gattaaagtg tgtcgttcac gatacataaa atattcagcc agagctgctc
    72001 ctgtataagg agcgaggtat tgtaatgtag ctggagaatc cgccatttca gctactacaa
    72061 tagtgtattc cattgctccc ttttcttgta aagtaatcac cacttgagcc acagaagagg
    72121 ctttttgacc aatagctaca taaacacata ttacattttg tccttgttga ttgagaatgg
    72181 tatccgtggc gactgctgtt ttaccggttt gtctgtcccc aataattaat tctcgctgac
    72241 cacgccctat agggatcatc gaatcaatag caataagtcc tgtttgaaga ggctcatata
    72301 cggaacgtct cgaaataata ccgggagcgg gagattcaat taaccgagat tcagaagcgg
    72361 aaatttctcc tcgaccatca ataggtttag ccagggcatt tataacacga cccaaataag
    72421 cctcacttac tggtatctga gcaattcttc ctcttgcttt tacagaactt ccctcttgta
    72481 tcatcaaacc gtcacccatt aatacaacac caacattatt tgattccaaa ttcaaagcaa
    72541 tgcctattgt accctcttca aattctacta attcacctgc cattacttca tcaagaccat
    72601 aaatacgagc aatgccatcg cctacttgaa gtacggtacc agtatttaca atcttgactt
    72661 cggtactata ttgctcaata cgttcacgga taatttgaca aatttcatct gcacgaacgg
    72721 ttaacatgag tcttttttag acgaaaaaag taatgcctcc aataagaagg actaatcttt
    72781 tttatttgat tttatttctt tcatcgtcca aaatatgcca atattagcac tgattgtacg
    72841 taaatgtaac tcattgttca agcaactatt cagagttcct agagctccct gtaaggcttg
    72901 ttggaaaacc cgctgtcggg cttgattaat caccctttgt tgttcaaaac gaatggtttc
    72961 atttttgtta ttttctaatt tttccaaggt tgtataaatg gaatgaatca aattcgattt
    73021 ttctcgttct atctcagaat agccattcac tcgaaaccga tccgcttcca tttctacttt
    73081 ccttaaccgg tcccgggctt tttccagttg ttcaatggcc ccttcccgta gttcttctga
    73141 atttcgaata gtcttcaaga ttctctgttt tcgattatct aataaatcac ttaatgaaag
    73201 tagattatct ttccattcat ttcaaaactt cgatgatctc ttcccgaacc aaacatgaat
    73261 ctttcgattc atttggctct cacgctcaat tacttatggg aacttcccat atcttttttt
    73321 tatgtaatga acctatcttc tcttttctat tcatattcca aataaatatc gaaacttctt
    73381 actaatagaa gaccagaata tttggaagac tcttctgacc aaacaaataa ttgtcagcaa
    73441 agttgttttt tttttgaatc caaagaattc ttattccttt atacataggt catcgatttc
    73501 gcattgtata aatataaaaa aggggctgaa atgaaatacc cattttttcc atttttcacc
    73561 ctaaaaggtt caaatcattt tatcgacatg agtgttctat atcgaaaaaa aaaagaaatt
    73621 cctacttttt ttttgaaacc ttttctgtat taacataaac ataattaaca taaacatagt
    73681 agtagaaaga gtactacgct gcgtctagac ttcaaactac ttagctttaa ccatgttaat
    73741 ggtcccagat tattggttga tagagaatca aagtggattt accaatgaat cacgaaatgc
    73801 tatggttctt aaatatgatt tcttaattga ttcctaattt attcaaaagt aattcgcggg
    73861 atcatgcacc ttttcctagt taaaaaaaaa aagtgcagtt ggttggatcc aacctattct
    73921 tgaaataaac aactcgcaca cactcccttt ccaaaaaaga tcaatacacc aatcactaca
    73981 cttagattta ttggatttgt tgctaaaata tcggtattaa acccgaaact cccgtcgggt
    74041 ggctcgtaac cccaaaaaag gaaagaatcg gttatatttt tcatatgata gaatctcctc
    74101 ttatagatag actaattatc tttctatgat ttctattttt tatcgattat ttaattgttt
    74161 attattttta ttaatagaat caaatatgaa tagaaatcga atataataat ttcgaattct
    74221 atttctatat tcattctatt tgaatttttt actatttcat ttttcaatat attaattgaa
    74281 atatattaaa cgaaatctcc atattcaata tatttagata ttttctattt attttattta
    74341 aatgaaattg atcaattgga agatttccca caagaaaata atacttatta gaattcgata
    74401 ccaggtccta tgtcaattgc caaatacgta gttttttgta acacgtttat taaaaaatat
    74461 ttacaaatcc aaactttcta aaaaaaagag ggggttgttc gttggactaa ataaaaaaag
    74521 ggaaggaaga aggcaagtta gtatgctaat tattcaccct caaatcttcc catgggttct
    74581 tgtctgaatc cgaacgaata aataagtaaa atcttaatag gagtggaaaa agcaagagga
    74641 gcaaagcaag tccacgaaaa aaaaatcaaa aatagatgta tttgatttgt attcttagga
    74701 tgaaacaaaa ggatttgcaa ataaaagcgc taatgctaca accagcccat aaattgttaa
    74761 agcttccata aaagccagac taagcaataa agtaccccgt atttttccct ctgcctcggg
    74821 ttgtctcgcg atcccttcta cagcttgacc tgcagcagta ccttgaccaa tcccaggtcc
    74881 aatagaagca agcccgacgg ccaacccagc agcaataacc gaagcggcag aaatcagtgg
    74941 attcatgata agttcctcgc accaaaaata aagaaccaaa aatcaagaaa tagttaatga
    75001 tacaatcaac caacaaattc tgacttaatt attccatcat taagatttat ccagtcgaag
    75061 taattaagaa ttccgaattg acaaaaaaaa tatttattga actcgaataa gaaatatcga
    75121 actatcagaa agacttcgat atttcttttt tagtttctat ccacatagtt tttgggaatc
    75181 cctacaactt ttgttcttat cttactttcc atttccaaac cattctttct atttttattt
    75241 ttcattcttt ttcttgattg aatctcttta gtcattcaag attcaattca caattctaga
    75301 tactagataa aacagaagga cttctatttt ggaatcccta tctaaatttc cagtagcagg
    75361 acagatttca atatatgttt agttcttata taactagtta ctatctaata tcccatatac
    75421 atgtgctttt tacataccgt aaacctatta ttcttgtctt aaatgcaatc gaattcaata
    75481 cccattcagt agacagacac tacattagta gtggaaggac tatcatatca agatttaccg
    75541 attccttttc actactagaa tctttcttga attcttgaat ccgagacgta aggatttata
    75601 gaatttgaaa gaatcaaatc tgcggatgct tagaatttag aatcaaagaa gtctcaagag
    75661 tccctttccc ctgcttgctt ctgctggaaa aaaaattgtc aagttttata tcaacaaaac
    75721 ggaataaact tttttgtcga ttaggcgaca cccagatttg aactggggaa aaaggatttg
    75781 cagtcccccg ccttaccgct cggccatgtc gccaaaatga tacaaaaaaa tagatgagat
    75841 gggaatcttc caaaaaaatt aaaaaaggcg aaactttttt tttttttttt atttgtttgt
    75901 atcttctatt ctgttttcct taatcccatt cttaaaagag acccttcccc cttccttttt
    75961 tttctattga aaaatgcatt tgcagtcaaa aaagatcaaa ttcaggacaa atcggaacca
    76021 ttaactttaa ctatttcact attcatttca ttcctgaatg attcttcaat tcaaattcaa
    76081 aaaattggtt tttgtttttt cctaatgaga taagaaaaat ccaaattgag acataactaa
    76141 ccataactaa tcagtattga tttttcaaga aaaaaatccg atttcaatta taacagcaat
    76201 tattagtaaa ttattagtat atgtaaaccc tagaacataa attgttacac agatattatc
    76261 taatcgggta tcttatccgt agataatgcc tataagataa ttttcaagaa atttttgtac
    76321 ttgcattttt tttttacaat ttttcattaa atagatttta aatagattga atagaaaata
    76381 aaaatggaac acgagacatg tgctgttccg aatgaatagg actgcaataa aagaagaaag
    76441 atctatatag ataactatag ataactatag ctagaccaga gttctatctg cacatgtttt
    76501 gtttaagaaa tccaagcctt attacgcacc tcaatcctac tctacagatt ctactaaaaa
    76561 aaaaaaaata ggtcaaattt tctctgcgaa tttgaattct tttttgaata atggaatcgg
    76621 tgaaaaggtt aagtgctaaa aaaagaaatt cgatattgtt ttgtttctga ttattaggtc
    76681 tttatctcat cgaacagatc taattcccaa ttcatttctt tttctggtat ccaatcgaat
    76741 tggattgtaa tatagaatat aataatactg gtagaaatgg aatccatttt ttgttcgcat
    76801 attctttaaa aaactccata agtctaggtg gaatttttca attcctttcg atttcgaatt
    76861 tggattttat ccgtttgttg caaattccaa tttgagtctc aaattcttct atttattcct
    76921 ccgttcatag gtattttata cattccatat acggagttag gtaaagtttc atgtgattca
    76981 gtaaaaaaaa atagaaattc cattatttcg aaatcgattc atatgattcg attaagaatg
    77041 ggagcaatgg gatattttct ataaatataa atggggaaag tgaaaatgct tgggggtgta
    77101 aatgcgggaa tgtctacaat acccgggttg aatcagatac aatttgaagg gttttgtagg
    77161 ttcattgatc agggcttaac agaagaactt tctaagtttc caaaaattga agatagagat
    77221 caagaaatag aatttcaatt atttatggaa acatatcaat tagtagaacc cttgataaaa
    77281 gaaaaggatg ctgtatatga atcactgaca tattcctctg aattctatat atccgcggga
    77341 ttaatttgga aaaactgtag ggatatccaa gaacaaacga tttgtattgg aaacattcct
    77401 ctaatgaatt ccctgggaac ttctataata aatggaatat acagaattgt aatcaatcaa
    77461 atattgcaaa gccctggtat ctattaccgt tcagaattcg accataatgg aatttcggtc
    77521 tatactggca ccataatatc agattgggga gggagattag aattaaatat tgatagaaaa
    77581 gcaaggatat gggctcgtgt gagtaggaaa cagaaaatat cgattttcgt tctattatca
    77641 gctatgggtt cgaatttaag agaaattcta gagaatgttt gctaccctga aattttcttg
    77701 tctttcctga aggataagga gaaaaaaaaa atcgggtcaa aagaaaatgc cattttggag
    77761 ttttatcaac aatttgcttg tgtggacgta gatccggtat tttctgaata cttatgtgag
    77821 gaattacaaa aaatattttt tcaacaaaga tgtgaattag gaagaattgg tcgacgaaat
    77881 atgaaccgaa ggctgaatct tgatatacct cagaacaata catttttgtt accacgagat
    77941 atattggcag ctgcggatca tttgattgaa atgaaatttg gaatgggtac acttgacgat
    78001 atgaatcatt tgaaaaataa acgtattcgt tccgtagcgg atctcttaca agatcaattt
    78061 ggattggctc tggttcgttt agaaaagatg gttgaagaaa ctatatgtga agaaattgaa
    78121 attagtgaga aattgatact gactcgccag aatttggtga cttcaactcc attaacaacc
    78181 atttatcaat ctttttttgg attacaccca ttatctcaag ttttggatca aaccaatcca
    78241 ttgacacaaa tagttcatgg tagaaaatgg agttttttgg gccctggagg attgacaggg
    78301 caaactgcta gttttcggat acgagatatc catcctagtt attatggacg tatttgccca
    78361 attgacacgt cggaaggaat caatgttgga cttatcggat ccctagcaat tcatgcgaag
    78421 attggtgatt gggggtctat agaaagtcca ttttttgaaa tcgctgagag atcaaaaaga
    78481 atacggatgc tttatttatc accaagtaga gacgaatact atatgctagc gacaggaaat
    78541 tctttggcgc tgaatcgagg tattcaggag gaagaggttg ttccagctcg ataccgtcaa
    78601 gaatttctga ctattgcatg ggaacaggtt catcttcgaa gtatttttcc cttccaatat
    78661 ttttctattg gagtttccct cattcctttt atcgagcata atgatgcgaa tcgagcttta
    78721 atgagttcta atatgcaacg tcaagcagtt ccgctttctc agtccgaaaa gtgcattgtt
    78781 ggaactggat tggaacgcca agtggctcta gattcagggg ttctcgctat agccgaacac
    78841 gagggaaaga tcatttctac tgatacggac aagatcattt tagtgggaaa tcgggatact
    78901 ctaagcattc cattagttat gtatcaacgt tccaataaaa atacttgcat gcatcaaaaa
    78961 ccccaggttc agcgaggtaa atgtattaaa aagggacaaa ttttagcaga tggtgctgct
    79021 acagttggtg gcgaactcgc tttgggaaaa aacgtattag tagcttatat gccatgggaa
    79081 ggttacaatt ctgaggatgc tgtactcatt agtgagcgtc tagtctatga agatatttat
    79141 acttcttttg acatacggaa atatgaaatt cagattcatg tgacaagtca cggtcctgaa
    79201 agaatcacta ataaaatacc aacgctagaa gcccatttac tccgacattt agaccaaaat
    79261 ggaattgtga gactgggatc ttgggtagag acgggcgata ttttagtggg taaattaacg
    79321 cctcaaccag aatcttcgta tcactcggac gatggattcg tacaagctat attttacatt
    79381 tatggattca cctcaaagga aacttgtcta aaactaccta taggtggtag gggtcgagtt
    79441 attgatgtga gatggatcca taagaaaaag ggggggtcta gttataaaaa gaaaaaggga
    79501 ggttctagtt ataaaaagaa aaagggggat aatccagaaa cgattcgtat atatatttca
    79561 cagaaacgtg aaatcaaagt aggtgataaa gttgctggaa gacatggaaa taaaggtatc
    79621 gtttccaaaa ttttgtctag acaagatatg ccttatttgc aagatggaag acccgttgat
    79681 atggtcttca atccattagg ggtaccttca cgaatgaatg taggacagat attggaatgc
    79741 tcactcgggt tagcaggggg tatgctagat agacattatc gaatagcacc ttttgatgag
    79801 agatatgaac aagaggcttc tagaaaacta gtgttttctg aattatatga agccagtaag
    79861 caaacagcga atccatggat atttgaacct gagtatccgg gaaaaagcag aatatttgat
    79921 ggaagaacag gggatccttt tgaacagcct gttctaatag gaaagactta tatcttgaaa
    79981 ttaattcatc aagttgatga taaaatacat ggacgtgcca ctgcacatta tgcacttgtt
    80041 acgcaacaac cccttaaagg aagggcacac caagggggac aacgggtagg agaaatggag
    80101 gtttgggctc tagagggatt tggtgttgct catattttac aagagatgct tacttataaa
    80161 tcggatcata ttcgaactcg caaagaacta ttcaatacta tgatccgtgg agaaacaata
    80221 cctaaacctg agactgctcc agaatctttt cgattgcttg ttcgagaact acgatctttg
    80281 gctctggaac tgaatcattt ccttgtatct gagaagaact tccggattga taggaagaaa
    80341 gcttaatcgg aatgaatcat aatttttctt ctatgattga tcagtataaa catcaacaac
    80401 tccgaattgg atcagtttct ccggaacaaa taagtgcttg ggccaaaaaa agactagcta
    80461 atggaaagat agttggggag gtaaaaaaac cctctacttt taattacgaa accaatgagc
    80521 ctgtaaaaga tggattattt tgtgaaagaa tttttgggcc tataaacaag tggacttggg
    80581 cttgtgcttg tggagaaaaa aaaaaaaaag accaaaaaat ttgtgaaaaa tgcggaacag
    80641 aatttgttca ttcttggaaa cggagatatc aaatgggata tattaaactg gcatgcccag
    80701 taacccatgt gtggtatttg aaacgtcttc ctagttatat cgcgaatctt ttagataaac
    80761 ctcttaaaga attagagagt ctagtatacg gcgatgtgtg atttgatcca aattcttatt
    80821 ttacagatta ccaattcgaa actgtcattc cattcaatcg aattggaatg ccctggatct
    80881 gacatgtctc ttggggtgag taacatgaag ctcagaattt tgggtctatt taagactccc
    80941 aaataaaaag ggaataggtc tatggtcgag tcagtaacaa ataaatatga atttctagct
    81001 gtacctcgtg aaaaaaaaaa gaagacttct tttttttttt ggaatgaatt attccatttc
    81061 ttttagacag aactgaaatt atgttcaaat caactaagca aatatatcat ggttacggaa
    81121 gtctatccat cgcatatagg cttaaggaca tcgtggcata accgtcgagg tgaagtatgg
    81181 acctaaaaga tcgaatggaa tgatacatag acaaggaaat ctcttataaa tcccagggta
    81241 ctcctttatt tttattgaat tcagaattca agggattcct cattcgaaga gaggtagact
    81301 actcaagaat ttcacatttc atttctttta tgtcgtaatt gataattaga attgaataaa
    81361 gaattcataa aatctaaata gaataaataa aaatagaaag aagaatgaat ccatgaaatg
    81421 ttgcttggtc tttattgaga acttgagtaa agggtagaac ttttaggggt tttagagagt
    81481 ttgaaaacga gaacccctct ttatttgaag taactacttg agccggatga aaggaaactt
    81541 tcacgtccga ttttgaaagg gggagatcct attggatcct atccaaattt tttgtttgct
    81601 agggccgtag ttaaaaaacc tactttctta cgattacgag gtttattcga atatgaaatc
    81661 caatcctggc actactccat cccagttttt tttagtatca aaggtttcga tacatttcga
    81721 aatcgagaga tttctactgg aggaggtgct atcagagaac aattagccga tcttgatttg
    81781 agaattcttc tagattcttc gttgatagaa tggaaagaat tgggggaaga ggaatccacg
    81841 ggcaatgaat gggaaaatcg aaaagttgaa agaagaaaga attttttggt tcgacgcatg
    81901 gaattagcta agcattttat tcgaacaaat atagaaccag aatggatggt tttatgtcta
    81961 ttaccggttc ttcctcccga attgagacct attcgaattc aagatgggag tcaagtaatg
    82021 agctccgata tgaatcaact ctatcgaaaa attatctctc ggaacaatac tcttattaat
    82081 ctattaaaag taaaagaaaa taaagaaagg ataacgccag tggatttagt aatatggcag
    82141 gagaaaatgg tacaagaagc cgtggataca cttcttgata atggaatccg cggacaacca
    82201 atgagggacc gtcataataa ggtttacaag tcgttttcag atgtaattgc aggcaaagag
    82261 ggaagatttc gcgagactct gcttggcaaa cgggttgatt attcggggcg ttctgtcatt
    82321 gtcgtaggtc cctccctttc attacatcga tgtggattgc cccgcgaaat agcaataaag
    82381 cttttccagc catttgtaat tcgtgctcta attcaaaaac attttgcttc aagcataaac
    82441 ggtgctaaga gtcaaattca ggaaaaagaa ccgattgtat ggcaaatact tcaagaggtt
    82501 atgcaagggc atcccgtatt gctgaataga gcacctactc tgcatagatt aggcatacag
    82561 gcattccagc ccattttagt ggaagaacgt gctatttggt tgcatccatt agtttgtaag
    82621 ggattcaatg cagactttga tggggatcaa atggctgttc atgtgccttt atctttggag
    82681 gctcaagcag aagctcgttt acttatgttt tcccatatga atctcttgtc tccggctatt
    82741 ggtgatccca tttccgtacc aactcaagat atgcttattg gactttacat attaacgagt
    82801 gggaatcgtg gaggtatttg tgcaaacagg tataatccgt ataatcgcag aaattcgaaa
    82861 aatgaaagaa ttgacgataa taacgataag tatacgaaag aaaaagaacc ttttttttcg
    82921 aattcctatg atgcaattgg agcttatcga cagaaaagaa tcaatttcga tagtcctttg
    82981 tggcttcggt gtcgactaga tcaatgcgtt atttcttcaa gagaagttcc tatcgaagtt
    83041 cactacgaat ctttgggtac ctatcatgag atttatgggc actatctagt agtaagaagt
    83101 ataaaaaaag aaattcgttg tatatacatt cgaaccacta ttggtcatat ttctttttat
    83161 cgagaaatcg aagaagctat acaaggcttt tgcagggcct attcagatag tatctaatca
    83221 tatagatcct aagctaagtc aatttatgat accggtgcga attcgggttt cgacggttca
    83281 actaggatca tagttcttca atttctacac gaatcaagat gaagaaaagg gagttttcca
    83341 atcattgact caaactcatt gtcgaaccga acccggaata tggaggtact tatggcagaa
    83401 cgggccaatc tagtcttttc caataaagtg atagacggaa ctgccattaa acgacttatt
    83461 agcagattaa tagatcactt cggaatggca tatacatcac acatcctgga tcaagtcaaa
    83521 actctggggt tccgacaagc tactgctaca tccatttcat taggaattga tgatctttta
    83581 acactacctt ctaagggatg gctagtacaa gatgctgaac aacaaagttt gattttggaa
    83641 aaacaccatc attatgggaa tgtgcacgcg gtagaaaaat tacgccaatc cattgagata
    83701 tggtatgcta caagtcaata tttgcgacaa gaaatgaatc ctaattttag gatgactgat
    83761 ccttttaatc cagtccatat aatgtctttt tcgggagcta gaggaaatgc atctcaagta
    83821 caccaattag taggtatgag aggattcatg tcggatccac aaggacaaat gaaggattta
    83881 cccattcaaa gcaatttacg tgaaggactg tctttaacag aatatatcat ttcttgctac
    83941 ggagcccgca aaggagttgt ggatactgct gtacgaacag cagatgctgg atatcttaca
    84001 cgcagacttg ttgaagtggt tcaacacatt gttgtacgta gaacggattg tggcaccatt
    84061 cgagggattt ctatgagtcc tcggaatggg atgatgtccg aaagaatttg gatacaaaca
    84121 ttaattggtc gtgtattagc agacgatatc tatataggtt cacgatgcat tgccgttcga
    84181 aatcaaaata ttgggattgg acttgtcaat cgattcataa cctttcaaag acaaccaata
    84241 tctattcgaa ccccctttac ttgtaggagt acatcttgga tctgccgatt gtgttatggc
    84301 cggagtccta ctcatggcga cttggtggaa ctgggagaag ctgtaggtat tattgcgggt
    84361 caatctattg gagaaccagg tactcaacta acattaagaa cttttcatac tggcggagta
    84421 ttcacagggg gtactgcaga acatgtacga gctccctcta atggaaaaat caaattcgat
    84481 ttccctgagg atttggttca tcctagacgt acacgtcatg ggcaccctgc ttttcgatgt
    84541 tatagaccga tgaatgtaac tattgaaagt gaaaatatta tacataacgt gactattcca
    84601 gcaaacagtt tgatattagt tcaaaacgat caatatgtag aatcagaaca agtgattgct
    84661 gaggtttgcg cgggaacata cactttgaat ttaaaagaga aggttcgaaa acatatttat
    84721 tctgactcag agggagagat gcattggagt atcgatgtgt accatgcacc cgaattgcca
    84781 tatagtaatg tccatatctt accaaaaaca agtcatttat ggatattatc aggaaggtcg
    84841 tgcaggtccg gtgcaatctc tttttcactc cacaaggatc aagatcaact gagcattcat
    84901 tctctttctg ccggaggaag atatatttct aaccttaatg atcaagttca agtaagacac
    84961 caatttttta gttcaaatcc ttctgataaa aaaaaaagcg ggattcttga ttcttcaggg
    85021 ctgaatcgaa tcctatggat gggtcctttc aatttcatat atcctgctat tctccacgag
    85081 aattcggatt tattggcaaa gaggcgaaga aatcgattaa tcattccatt ccaatcgatt
    85141 caagaacgag acaaagaacg actaatgctc ccttccggta tctcgattga aatacctctc
    85201 aatggcattt ttcgtagaaa tagtattctt gcttatttcg atgatcctca atatagaaaa
    85261 aagatttcag gaattattag atatacatat aggactatag aaggtcagtc catttgcaaa
    85321 aaagaggatt taattgagta tgaggattta attgagtatg aggatttaat tgagtatgca
    85381 gatttaattg atgaggattt acttgagtat gaggagttaa ttaagtatag aagaggtaaa
    85441 gaattgaaga aaaaatacca aaagcaaatg aaagtagatg gatttttttt cattcccgag
    85501 gaagtgcata ttttacctaa atcttcttcc ataatggtac ggaacaatag tctcattgga
    85561 gtagatacac caatcactgt taatataaga agtcgagtag gcggattggt tcgagtgcag
    85621 aagaaagaag aaaggattga attgagaata ttttatggag atatatattt tactggagag
    85681 atcgataaga tatcccgaca cagcggcagc ttgataccac tcggaacggt aaaaaaaaaa
    85741 aattctacgg aatccaaaaa attgacaaat tggatctatg tccaattgat tagatctacc
    85801 aagaaaaagt attttgtttt agttcgaccc gtaagtagat atgaactaga agatggtatc
    85861 aatttagtca aactttttcc ccaggatctg ttgcaggaaa cggataatct ggaacttaaa
    85921 gttgttaatt atattcttta tgaaaatgga aaagcaattc agggaatttc tgacacaagc
    85981 attcaattag ttcgtacttg tttagtcttg aattgggatc gagacaaaaa gatttcttcg
    86041 attgaagaga cccgcgcttc ttttgttgaa gtaagtacaa atggtttgat tcgatatttt
    86101 ctaagaattg acttagtgaa atcccatatt tcgtatatca gaaaaagaaa tgctctctcc
    86161 ggttcaagat tgatcgctga taatgagtca gatcgtacta atatcaatcc attttattct
    86221 atttattcca aggcaaagat tcaacaacca cttagccaaa atcacgtaac tattcgtatg
    86281 ttgttgaata gaaataagga atgtcgatct ttaataattt tgtcatcgga tcattgtttt
    86341 caaatggtcc cattcaacga tgttaaagat ttcaatggga gaaaagaatc aattcaaaga
    86401 gatcctcgaa ttccaattag gaattcttta ggccctttag gaatagccct tcaagttgca
    86461 aaggtttatt cagtttaccc tttaataact tataatcaga tctcgataac taaatatttt
    86521 aaatatttgc aacgtgacaa tttacaactt gacaatttaa aggaaccttt tcaagtattt
    86581 caatattttt ttttatttca atattattta atggacgaaa acgggagcct ttataagcct
    86641 gatctatgca gtaacatggt tttgaatcca ttccattttt attggcatgt tcatcataat
    86701 tatcttcaga attcttggga agaaagatgt acaataatga accttgggca atttctttgt
    86761 gaaaatgtgt gtatagctaa aaacgaacca cacctaaaat cgggtcaagt tctaattgtt
    86821 caaatggatt ctgtagtaat aagatcggct aacccttatt tggcgactcc aggagcaacc
    86881 gttcatggcc attatggaaa aatgctttat gaaggagata tattatttac atttttatat
    86941 gaaaaagcga gatctggtga tataacacag ggtctgccaa aagtagaaca ggtattcgaa
    87001 gtgcgttcga attcaatatc gatgaatata gaaaagagag ttgagggttg gaacgagcat
    87061 ataacaagaa ttcttggcat tccctgggga ttcttaattg gtgctgagct aattattgcg
    87121 caaagtcgta tttctttggt taataagatc caaaaggttt atcgatccca gggggtgcag
    87181 atccataata gacatataga aattattgtg cgtcaaataa catcaaaagt attggtttca
    87241 gaagatggaa tgtctaatgt ttttttaccc ggtgaactaa ttggattgtt gcgagctgaa
    87301 cgaacgggac gggctttgga agaagcgatc tgttaccgag cacgattatt gggaataacg
    87361 aaaacatctc tgaatactca aagttttata tccgaagcga gttttcaaga aactgctcaa
    87421 gttttagcaa aggccgctct ccggggtcgt atcgattggt tgaaaggtct caaagagaac
    87481 gttgttttag gagggacgat acccgttggt accggattca aaagattaat agaccggtca
    87541 aggccaaggc aacataacaa gattactttg aaaaacaaaa ttttcgaggg agaaatgaga
    87601 gatattttgt tccaccatag agaattattt gattttttca tttcaaagaa tttatgtgat
    87661 atatcagagc aatcattttt agaattgaat cattcctaag agcagattca tccctttcct
    87721 tttcatttta gttggtaatt ggatttggta atagtaataa agataataac gaatagaaaa
    87781 aaatgaatgg cctcatttga tcgtgtatca acggccaatc ttcggtagaa gaaaaggttc
    87841 catcggaaca attatttatt tctttttcag gatacctgat cccttttttt tttttcaaat
    87901 aaaaaaaaag aatttgaaaa aaaaaaaaga gagagaaagt ttggggataa atgacaaaaa
    87961 gatattggaa cataactttg gaagagatgc tgaaagcaag agttcattta ggccatcgta
    88021 ctaggaaatg gaatcctaga atggcacctt atatatctac aacgcgtaag ggtattcata
    88081 ttacaaatct tactagaact gctcgttttt tagcagaagc ttgtgattta gtttttgatg
    88141 cagcaagtag tggaaaacaa ttcttaattg ttggtacaaa aaagcaagca gctgatttag
    88201 tagcgcgggc tgcaataaga gctcgatgtc attatgttaa taaaaaatgg atcggtggta
    88261 tgttaacgaa ttggtatact acagaaagga gacttcatac gttcagggtc ttgagaacgg
    88321 aacaaaagac ggggagactc aactgtcttc cgaaaagaga tgtcgctagg ataaagagac
    88381 aattatctcg cttcgaaaca tatctgggcg gtattaaatt tatgacgggg ttacccgata
    88441 ttgtaataat tgttgatcag caagaagaat atatggctct tcgagaatgt atcactttgg
    88501 gaattccaac gatttgttta atcgatacaa attgtgaacc ggatctcgcg gatttttcga
    88561 ttccagctaa tgatgattct agatcttcaa tacgattaat tcttaccaaa ttagtatttg
    88621 caatttgtga gggtcgttct agctatatac gaaatttttg attaataata agataaataa
    88681 attatttggt ttggggaacg ggaactccat agatttatgg aatcggttac tatattacca
    88741 tacactatta ctgaatcgcg caaaaaaaca ataatcggag atattatgtg atttgttcgt
    88801 attccaaatc caaaaatgaa gtagacaagc cgaaaaagag atggttcaat caaaataatt
    88861 acttttcaag ttgtatttct ttcagagggc aatatgaatg ttctattatg ttccatcaac
    88921 ccattaaaaa gattatacga tatatcggct gtggaagtag gccaacattt ctattggcaa
    88981 atagggggtt tccaagtcca tgcccaagta cttattactt cttgggttgt aattgctatt
    89041 ttattagttt cagccattat agctgttcga aatccacaaa ccattcctac tgacggtcag
    89101 aatttttttg agtatgtcct tgaattcatt cgggacgtga gcaaaactca gattggagaa
    89161 gaatatggtc cgtgggttcc atttattgga actatctttc tatttatttt tgtttcgaat
    89221 tggtcagggg ctcttttgcc ttggaaaatc atacagttac ctcatgggga gttagctgca
    89281 cccacaaatg atataaatac tactgttgca ttagctttac ttacgtcggt agcatatttt
    89341 tatgcgggtc tttcaaaaaa gggattccgt tattttggta aatacatcca accaacccca
    89401 atccttttac cgattaacat cttagaagat ttcaccaaac ccttatcact tagttttcga
    89461 ctttttggaa atatattagc tgatgaatta gtagttgttg ttcttctttc tttagtacct
    89521 ttagtggttc ctatacctgt catgtttctt ggattattta caagcggtat tcaagctctt
    89581 atttttgcaa ctttagctgc cgcttatata ggtgaatcca tggaaggcca tcattgacta
    89641 gtttttttta gcttagcccg ccgcaatcaa agaaatttat aaaaaaggtt atctcaaatc
    89701 aaataaatca aatcagaaag atacaaagaa ggtataaatc aaaaaaagaa gtatacgatt
    89761 ttgtctaaaa gtacgggaat taaaaaaaaa taggaaagag atccatcgaa aagatctttt
    89821 tcctattttt cctaaaaaga ctctttcttt gaccaattta gacttccctc caatgaatct
    89881 tctttttttt tttttttatt ttatattcga ttattctatt aaaaaaaaaa aaaaataaat
    89941 aatctaaata atataataaa ataatagaat ataaatatta ttatattcat taaattcatt
    90001 atttattttt ttcaaattcc tggcgacgaa gaagaatctt gggttgacct atagtgggac
    90061 ttgtcagata tattgggtca tatgggattt ccccgttctc tcccccgatc gagagatctt
    90121 ctctttcacc cccattgaat cagcaaaaaa ttggagcgtg aagtatggaa ttcgatcttt
    90181 ttttcatggt tggcttggtt gtaccaaagc atttaggctg cgttcaaaac caaatcttaa
    90241 taattacgac ttctatccga attactactt ctatcaatta ttatcaatta tcaagaaaag
    90301 aagttgtagc aaaaagacgt ggtattggag tatttgtgct atatgttcaa atcgcaatcg
    90361 ggtagatctt tactcggagt ggaacagcaa cctaaaaaaa tggaattcca aaagcccaat
    90421 caaaatcaaa aaagaaagct tcaatctttt tacgggggaa attggttgaa tttgcgaacc
    90481 aaataacccc cccagtttcg cattatggaa accttattgc gaaagaattt cgcagagttt
    90541 gggactatta tactctctcc caagatccgt ggtagatcct gacttgggtc ttttggtcct
    90601 gaatcgtctt tgatcttatt aattctctac ttgataaatt cagggatcaa atgagaaatt
    90661 cagggatcaa aatggtatta tattgtaaaa aaaaatatat atatttctat gtataaacat
    90721 aaactgacat tttttttact gttgaaaaga aattccactc gcatgaatgc tacgagtgat
    90781 agtcaaggag aaagttctga gcaagagaaa actccaaact acagtcattt gtggcctcga
    90841 tgcaaagatt gtgatggatt aaattataat cgatttttga aatcacaaat gtatatttgt
    90901 gaacattgcg gctatcattt gccaatgaga agttcatata gaattgaact tttgattgat
    90961 ccgggtactt ggaatccgat ggatgaagac atggttctgg atcccggatt tcatgaaaag
    91021 caattggatg aagacagggt ttcggtcgat cccattgaat ttcattcaga agaggaattg
    91081 gatgaagaca tggtttcggt cgatcccatt gaatttcagg aatattataa agatcttatt
    91141 tattcttatc aaacaaagac aggattaagt gatgctgttc aaacaggaac aggtcaacta
    91201 aaaggtattc ccgtagcaat aggagttatg gattttcggt ttcttggggg tagtatggga
    91261 tccgtagctg gtgagaaaat aacccgtttg atcgaatatg cgaccaatca attggtacct
    91321 cttattctag tatgtgcttc tggaggagca cgtatgcaag aaggaaattt gagttggatg
    91381 caaatcgcta aaatctcttc ggtgttatat gattatcaag taaataaaaa gttattatat
    91441 gtttcgatcc ttacatctcc tactattggt ggggtgacgt ctattggtat gttgggggat
    91501 atcattattg ccgaacccaa tgcaatcatt ggatttgcga gtaaaaaagt aatcaagcaa
    91561 atattgaaga tacctgtacc tgaaggttta caggaagctg aaaatttatt cgagaagggc
    91621 tcatttgatt taatggtacc gcgttttttg ctaaaaggtg ttcttagtga gttattggac
    91681 ttccatggtt tctttccttt gactccaaat taaataaatt aaattattcc attttttatc
    91741 attatattat atattattat atagaaataa ccaacgaatc gcaagtactt tgtctaaatt
    91801 atggaattga gtatattatt caattgcata ttattctatt ctattattct attcaattga
    91861 ttatgattct atttaaaatc atatttataa ttatattatc atatttataa ttttataatt
    91921 atatgattaa ttattatata tttatattat tatctagaaa ttccatttcc ttggtggttt
    91981 atttaaccac cctcctattc caatttgatt ggaatattat ttgttaatat accacttttt
    92041 ggaatcaatg tcaagtcaac attggacctt ggatatctac cacatattca atatccgggg
    92101 aaatgaaata tatcacatat atattctatc tattttttag atagatatct attttttaga
    92161 tagatatcta ttttttagaa acctctcctt ctagtggttt tctcatgcaa tttggaatac
    92221 tcgaagagtc gattcttttt ttttcgcctt agtttgaacc ttttcgaagg aatcttcatt
    92281 atgatcggaa ttgggccttt ccctttcttt catttgtttt cattcttatc ttttttcctt
    92341 agaacgaata ggtcctatat aacataacta aatataacta aaatggatgg aaatttctta
    92401 tttcgattca atcaaaaaga aatcgattta gaaaatcgat ttcgaaatat atgaaattct
    92461 atattcaata atttcaataa tattgaatat agaaatctat tgaatataga aattaacaag
    92521 gaataaactc taagtaactc tcatcaacta ggactagaaa ccggtcggag caatgcatct
    92581 atttctagat ctaaaaacaa atagatctag aaatagatga tatgttttca aattcgaatt
    92641 gagatcgatt catatattcc tatttatatt ttcagcaaaa atttaaaatt aggataataa
    92701 aaatcagaaa caaagtcacc gagtctatta tccaataaat aggttttttg aatttctcca
    92761 aactccaaac aaagagccgg aataaaatcc aaagtcctat aagtaacgtc aaaagttcgg
    92821 aggaattttg tcttcgaata atttcttgaa ttattctttg gtcctcttcg gttgttaatc
    92881 ggacaatccc ttggccaaga gagatcatcg cttttccaat aattcggaag ttacatctaa
    92941 gaatccgtgg taccaaacaa aggagtgtat tccttttgcc cataaatcaa gactcctctt
    93001 tttattttat tctatcttgc tatcctgcta taggtttttt ttgcctttgt tgaaccatcc
    93061 aatccacatc cctctgcatt cgctctacta gttctttgtt cactaaagaa aaagatagaa
    93121 tagctatcct gctataggtt ttttttgcct ttgttgaacc atccaatcca catccctctg
    93181 cattcgctct actagttctt tgttcactaa agaaaaagat agaatagaaa tctattccat
    93241 ctccttctct tttctttaga tttgcttctt ccgctctcgt ttcatttttc tttgtcacgg
    93301 tcatcatcat cttgatcctg attcgcattt agatccctaa acttcttaag gagagcatct
    93361 acaagatcac tgatgagcca gcaacaaatg acccaagtca agaacccaca tggatcctgg
    93421 aactgtgtct gccaaaatac ttgaaaatct ttcgcaatcc attttgcata attgtaaagt
    93481 tgtgggctta gctcttttac aaatacagct aattttacac gtaaaatatt catttctgtt
    93541 cctccttaat atcaaaaatt ggattcaatc cactcaatca ttgtaaaata gcgaccacca
    93601 tacgtcaata ccacgagcct cttatccacc ctcaattctc attgatgtat tatttaattc
    93661 taaattactc tatagatatt ctattgttta tgtatttatc tatttattgt ttatctattt
    93721 gtatttctaa aaaatcaaat tagaataatg aaatgaccgc gtaaatccca ataagaaagt
    93781 gaatgacccg aagaatcact tttttacacc tttcgagtac atcaaaaacc agatgaagga
    93841 agaaccataa gcaaaccaac caaatcagga cctcctccgg atttttcctt cgaaggaaat
    93901 tctcaaaaaa tcttcgaagt ttttcaaaga tctcttgaag atctggaata gtaataactt
    93961 ctctcccaag aaggtgacgg aaaagttaaa ggttcggggt tatttgcttg gctaatttta
    94021 caaattctcc ccgtaaaacg aacaaaggat ccattttttt tattcatact caatctcctt
    94081 atacataaaa atagattgat ttcatagatt ggttatttat caataaccaa ggaatgtcaa
    94141 ttagttccaa ttctgaaatc atgaatagtc attgattcaa tcgatccata ataatacaga
    94201 ctttttcctt ctatttctac ccaatattat atactcttaa acaaaaggtt tctcaaaaaa
    94261 ggcaatcttg attatgatat agaatttgta ttccgatatc atatatatca tgaatggata
    94321 tgttctggga cggaaggatt cgaaccttcg aatatcggga ccaaaacccg ttgccttacc
    94381 acttggccac gccccatttt tctttctatt cgacactact aaacactatt attattattg
    94441 atattggttg tttgtcaatt ccagtcaaaa tatctaaata tctataatct agagaataaa
    94501 ttcttgctag aattttgata tgtctagata tagaatgaaa ctccaattat tgatcattcc
    94561 atataattca attaattcaa ttaagatatt gcatgaaagt ctgatttctt ctattttttt
    94621 tctttttttt tttttactat caaatactaa aaagaaagaa gaagatagaa tagaaatcta
    94681 ttccatcttc tgtcttctat atcctcttct tcagatcttc ttcttccgct ggagaattaa
    94741 taattccatg ttttttgttt tgttcactat ccacttttct cttgatcatt tttctcttca
    94801 tcatttgcat cttcccccat ccccatccct ttccgcattc gctctactag ttctttggtc
    94861 gctatagaat ccacaattcc atgacttttg gcttcttctg ctgacatata aacatccttt
    94921 ctcaagtctt gaaggatagg ccatagggct tttcccgatc tttcgagata aattttgact
    94981 atcatttgct gggtaagtcg catctcgcgc aggtcgttcc gaagctcttc tatccttttc
    95041 tttgaataat ctttttttgc catttcgagt tcccggatca ttatccgggc gttagggaat
    95101 gctgatcgtt tcccatatgt tccccctatg agaagtagac ttgccgttga agcgcacatt
    95161 cctaaggcga ctgtattgac atctgccggc agctctgtaa ttaaattata catggtaatt
    95221 gaagccctta tcgatccacc gcgagaattg ataaacaaaa acaattcctt caacggatcc
    95281 tctatattca aatagaggat catgcaccca actttattca ctatctcgtc atcaatcttc
    95341 ctgaatataa aaaggcatct gtctcgataa agtcgattgt gcaggtcaac ccaagattct
    95401 tcgtcgtcgc caggaatttc ccaagggact tttggaacac caagattcat ttattgaaaa
    95461 aacaattgaa ttccatttac aaattcaaaa tcaatttcaa taaaagtata gatcgctagt
    95521 tcacgagcaa acgtaaaaat agaatgattt tgattatcaa ttaggagccg tacatgcacc
    95581 ttttgatgca tacggtttac aaaaaatcgc gaaaccaaat caatgtgtag taattcggat
    95641 agaagtcgta attattaaga tttggttttg aacggagcct gaatgctttg gtccaaccaa
    95701 gccaaagcat gaaaaaaaga tcgaattcca tacttcacgc tccaattttt tgcggattca
    95761 atgggggtga aagagaggat ctctcgatcg ggggagagaa cggggaaatc ccatatgacc
    95821 caatatatct gacaagtccc actataggtc aacccaagat tcttcttcgt cgccaggaat
    95881 ttcccaaacc acttttggaa caccaagagc atctatttct agatcgaaaa accaatagat
    95941 ctagaattgg aatattccaa tgaaatattc ttagtatcat tataccacat tttggaatga
    96001 atgtcaaccc gaattttaaa gattcgaatc aaaaaaaaat cgaatggaat attccaatga
    96061 aatattctta gtatcattat accacatttt ggaatgaatg tcaacccgaa ttttaaagat
    96121 tcgaatcaaa aaaaatcgaa tggaatattc caatgaaata ttcttagtat cattatacca
    96181 cgttttggaa tgaatgtcaa cccgaatttc aaagattcga atcacaaaaa aatcgaatgg
    96241 aatagtaaat ccaaatttct catttttgaa ataaaaagaa aaaaggataa ttcattattc
    96301 atcaatatta attaaattgg aattccattt tattaaactt tcttactact tgaattcaac
    96361 tttgaaacta gaaacttaga aatgaattca aataatccaa ttggaattca aaaattggaa
    96421 ttcaaaaaat gaaaaaaaaa tcttattata ctaattaaga taaagagatt aataagataa
    96481 agatattaat cattaataaa catagaattg attattgaga aacataatat agtaaatgaa
    96541 aatagattcg attaatcctt ctcttcaaat tgttatatgt tctttatgtt atagaataga
    96601 aaaaaaaatt ggaatattta tttgaaattc tatatctata tttttttctt tagtcaacct
    96661 tctcagtttt tagtgactcg gggatcttaa tttgtttctt cgatacatat agttatataa
    96721 ttttggattt ctttcgattt attctttatt acactaccgt ttatgacatg actcatagac
    96781 attacatatt cgaattctat atcattgata ttctttttct ctcattcttt gaccctttca
    96841 gttatccata tattcttatt gcttcacaac tcagaatccg attcgttttt cttttttttt
    96901 tatgcaatat ttcagttggt ataatgatat cgaagatata ttctatcttt ccttatatct
    96961 tatcttgact agttctttag atccagataa tgcaaagcca tgagttggtt attatatgaa
    97021 ttagttattt attatttttg aattagttag aattagttaa ttcattcaat tcatttacta
    97081 cgagttgctt tctttttttg ttgaatcgtt agaattcaac aaaaaaagaa agcaacgcaa
    97141 cgagtcgcac actaagcata gcaattttat caatatcaaa agattcatcg aattcttatt
    97201 caatcttata aaatggattg aacagaataa gaataaaaga atttttcatt ttttgttttt
    97261 tcgcttgata gaacgttaac aataaggcaa ggtttcttat tcttgaaata atcgataaaa
    97321 aaatcttatt cttcgtttac aaatatccaa gttttgatcc ctactacccc ataaatagag
    97381 aaagcaatca aaaaaatggg tttattggct ttctaatgat tggtctttct aatgattgtc
    97441 ctttatccta ttttatttat agattgaaag attgaatata aatatagaaa tagagattta
    97501 atttttacgt aaacaaaatc ctaaatacaa aaagaagacc aagtaactaa aggaaaattc
    97561 ttacgaatag gttttttgag tgatgaacaa atatgtctgc attcactgat aaaaagatat
    97621 caaccctaat ataaaataaa ataaggtctc caccattgcg tattcttatt tatcaggtat
    97681 agaatagatc tgcttatttt cttttgttcc tacgaataga attctttcgt tattactaaa
    97741 tagaacaaat atgaatcctt tacccgagat aaaaagagag ggtccatagt agaatatttt
    97801 atagtgcaat agtgcaataa agttacatag tgtccatttt ttgttgatat aagaggtatt
    97861 ttcatgggtt tgccttggta tcgtgttcat accgtcgtat taaatgatcc cggccgttta
    97921 ctttctgtcc atataatgca tacggctctg gttgctggtt gggccggttc gatggctcta
    97981 tatgaattag ccatttttga tccctctgat cctgttcttg acccaatgtg gagacaaggt
    98041 atgtttgtta tacccttcat gactcgttta ggaataacca attcatgggg tggttggagt
    98101 ataacaggag gaactataac gaatccaggt atttggactt atgaaggtgt ggccggggca
    98161 catattgtgt tttccggctt gtgctttttg gcggctatct ggcattgggt atattgggat
    98221 ctagaaatct tttgtgatga acgtacagga aaaccttctt tggatttgcc taaaattttt
    98281 ggaattcatt tatttctttc aggggtggct tgttttggtt ttggcgcatt tcatgtaaca
    98341 ggattgtatg gtcctggaat atgggtgtcc gatccttatg gactaaccgg aagggtacaa
    98401 tccgtcaatc ccgcatgggg tgtggaaggt tttgatcctt ttgttccagg gggaatagcc
    98461 tctcatcata ttgcagcagg gacgttgggc atattagcgg gccttttcca tcttagtgtc
    98521 cgtccacccc aacgtctgta caaaggattg cgtatgggaa atattgaaac cgtcctttcc
    98581 agtagtattg ctgctgtctt ttttgcagct tttgttgttg ctggaactat gtggtatggt
    98641 tcagcaacaa cgccgattga attatttggt cccactcgtt atcaatggga tcagggatac
    98701 ttccagcaag aaatatatcg aagagttgat gctgggctag tcgaaaatca aagtttatcc
    98761 gaagcttggt ctaaaattcc cgaaaaatta gccttttatg attacattgg caataatccg
    98821 gcaaaaggcg gattgtttag agcgggctca atggacaatg gggatggaat agctgttggt
    98881 tggttaggac accctatctt tagagataaa gagaggcgtg aactttttgt acgtcgtatg
    98941 cctacttttt ttgaaacatt tcccgttgtt ttggtagacg gagacggaat tgttagagcc
    99001 gatgttcctt ttcgaagggc ggaatcgaaa tatagtgttg aacaagtagg tgtaactgtt
    99061 gagttctatg gtggcgaact caatggagtc agttatagtg atcctgctac tgtgaaaaaa
    99121 tatgctagac gtgctcaatt gggtgaaatt tttgaattag atcgtgctac tttgaaatcg
    99181 gatggtgttt ttcgtagcag tccaagaggt tggtttactt ttggacatgc ttcgtttgct
    99241 ctgctcttct ttttcggaca catttggcat ggtgctagaa ccttgttcag agatgttttt
    99301 gctggtatcg acccagattt ggatgctcaa gtagaatttg gagcattcca aaaacttgga
    99361 gatccaacta caagaagaca agtagtctga tacaatattg ttttcttcct tttggacttg
    99421 attttctttt tgtgattgga atttgccata gggaactgga taaatcttga tttgaattgc
    99481 taccttttct tttactcttg ttctttcttt ttctttatcc gagagacgat ctaaaataaa
    99541 caggtatgaa agctataatt gtaaactacg atcaaatcca tggaagcatt ggtttataca
    99601 ttcctcttag tttctacttt aggaattatt tttttcgcta tcttttttag agaaccacct
    99661 aaagttccaa ctaaaaagat gaaatgattt ttcattatct caattgaagt aatgagccta
    99721 ccaatcttgg taggctcatt acttcaacta gtccccatgt tcttcgaatg gatctcttag
    99781 ttgttgagag ggttgcccaa aagcagtata taaggcgtac ccagtaaaac ttataagtaa
    99841 accagatata gagatggcaa ctaaggttgc tgtttccatt attatctaat tcgcaaattt
    99901 caagaccaaa atggatctag gataagatca tttatttaca gcggaatggt atacaaagtc
    99961 aacagatctt aatgaataaa aaataggatt tatggctaca caaactgttg aaggtacttc
   100021 tagatctggt ccaagacgaa ctcttgtagg gaatttattg aaacctttga attcagaata
   100081 tggtaaagta gctcctggtt ggggaactac tcctttgatg ggtcttgcaa tggctctatt
   100141 tgcgatattt ctatctatta ttttggagat ttataattct tccattttac tggacggaat
   100201 ttctatgaat tagattcaca agaactgact aactcatttt tcaatacaaa gtgaagcact
   100261 tgggtcttat atttttagcc cattctattt tgttttgcta gtttagttcg atcgtggaat
   100321 ttcttttctt ctgtatttcc ggaatatgag tgtgtgactt gttataattg atcctattga
   100381 tagtacagag agtgagtctg tcatcttgat agagatggtt ttaccccgtc ggatatttat
   100441 tctaatatct gaagcacgga atatagaaaa aaaatggatt ctaattctaa tggattctaa
   100501 agtattagaa ctatgattta tacttaatag ttagaccccg caaccggact taaaatttta
   100561 ttttcaagga gttagaagtt ataataaatc gaaatatttt gattctttca aaccgccgct
   100621 tatccttttt tttatcaaag gacggacaaa cgtttatttt gattttttat tataaaattt
   100681 tgattatatg aataagtgat gatccaatag ttcttattca gtgaattttt ggacttagat
   100741 taaagggttt attgaatcat cgtggtttta gtatgaatct gaggtttttt tttttatcga
   100801 tttgataggg tcttaacaag agaattccta tcaataataa agaagacagt agtaaagcaa
   100861 tattccacac aaaataaaac aaatcaaaga aaagaaaaaa aagttaaaga atattcaaga
   100921 ggccagtaac gatcaaaata aagacgaatg cgccgacttg agattttggc attataacca
   100981 caaagaatag ctttcggatc tctatttttt gtatcttcat agaagattgt aatcataggg
   101041 ttaggttaag aagtttcaaa ctttctatta cccatatccg ttagaaccag tatttgggta
   101101 tttctgtttg agccgtacga gatgaaattt tcatatacgg ttctaagagg gggagtccct
   101161 ttggtttacc tatctcaata aagtctatga ttggttcgaa gaacgtcttg agattcaggc
   101221 gattgcagat gatataacta gtaaatatgt tcctcctcat gtcaacatat tttattgttt
   101281 agggggaatt acacttactt gttttttagt ccaagtagcg acgggatttg ctatgacttt
   101341 ttactatcgt ccgaccgtta ctgaggcttt tgcttctgtt caatatataa tgactgaagc
   101401 taacttcggt tggttaatcc gatcagttca tcgatggtcg gcaagtatga tggtcctaat
   101461 gatgatcctg cacgtctttc gtgtgtatct caccggtggt tttaaaaaac ctcgcgaatt
   101521 gacgtgggtt acgggtgtag ttttggctgt attgaccgca tcctttggtg taactggtta
   101581 ttccttacct tgggaccaaa ttggttattg ggcagtcaaa attgtaactg gcgtacccga
   101641 agctattcct ggaataggat catctttggt agagttatta cgcggaagtg ctagtgtggg
   101701 ccaatctacc ttgactcgtt tttatagttt acacactttt gtattacctc ttcttactgc
   101761 catatttatg ttaacgcact ttccaatgat acgtaagcaa ggcatttccg gtcctttata
   101821 gagaatatag atcatagata tttggaatta atcatttatc attttgggga gaatagtatt
   101881 tcattgctac aaatatgtct tatttaaaat tcaaataata agacatgtat ttggatattt
   101941 cccttcaact tcacaaaatt ggattctatt agtttttatt taatagttga agggaattct
   102001 tcgaagaaaa aatggattat gggagtgtgt gacttgaact attgattggg ccgcgcagat
   102061 atatgacttt atcttatccg ccacatttga attcacaatg aaatgtgtct ttcttccaac
   102121 caccgcgcaa gccccctaca gaggataggc tggttcgctt gaagagaatc ttttctatga
   102181 tcagactcca tcatgtcctg catgaacagg ctccgtaaga tccagtaaaa taagtgatgt
   102241 ggtataatcc ggattgaagt cttctatttt acttaactta atagtatgaa aatgcattca
   102301 tttcctctgc attgattcga tttataatac tatactatac tatcggagtg aaacaagtag
   102361 atctcaagaa gaaccggggc tagattctat tagtaacaag taaatccttt gtatgtcaag
   102421 tcaagatcag aagtctcgag attttggggg ataacaacgg caaggtctga gatgacccag
   102481 aaagcactct caactttgta agcctacttg ggtattgagc atttacttaa cttaacttag
   102541 aaaaacaact tctaagaaca taagtaagaa caaaagaaca taatggatag ttgtaacttc
   102601 ggaaaagaga ttctgctaaa ttttttcata cgtagaatct tcatattcat atatgttatg
   102661 tgtgtatacc atatccattt tttagataga tccctttgat tcgtgctcga gccggatgat
   102721 gaaaaattat catgtccggt tcttttggag gatggatcca taagaattca cctatcccaa
   102781 taacaaaaaa acctgacttg aatgatcctg tattaagagc taaattggct aaaggaatgg
   102841 gtcataatta ttacggagaa cccgcatggc ccaacgatct tttatatatt tttccagtcg
   102901 taattctagg tactattgct tgtaacgtgg gcttagctgt tctagaacca tcaatgattg
   102961 gggaacccgc ggatccattt gccactcctt tggaaatatt gcctgaatgg tatttctttc
   103021 ccgtatttca aatacttcgt acagtgccca ataagttatt gggtgttctt ttaatggttt
   103081 cggtaccggc gggattatta acagtaccct ttttggaaaa tgttaataaa ttccaaaatc
   103141 catttcgtcg tccagtagcg acaaccgtct ttttgattgg taccgcagtg gccctttggt
   103201 tgggtattgg agcaacatta cctattgaga aatcgctaac tttaggtgtt ttttaaattg
   103261 attcaattgt gaaagaaaat atcatgatat gttattttgt atctagggag aatttacttt
   103321 gaaaccacaa atccctagat acatctattc tggacctatt cccagtatat ggatttgtgc
   103381 taaagattca aaatcggcat tttcgtcgtt ttttttagaa aaaaagacat caaaaaatcc
   103441 aatggatttc cattttatcc aaaatacgtt tctatttcta aaatgtcgaa tatacaattt
   103501 acatcttcta tgcgaaggtc tgtcattttc ataaggtctt ctgtactctt attcaaaagc
   103561 tcccataatg tatttatatt gtaccttttg agacaattat agatcctagg agggaattcg
   103621 aattggtcaa taaaaatcga tttcaacgct atttcttttt tctttttcct ttgttttgcc
   103681 aatctatcat gaaaagtaaa aaggggtaaa gtaactttgt cttgattgtt ttctaaattg
   103741 aagttttttt cgtccgcatg taaaaaagga ataaataaat caatcaaatt ccgggaggct
   103801 tcataaagtg cttctttagg agttaaactt ccatttgtcc atatttcgag aaaaagtatc
   103861 tcttgttttt cattcccatt cacataagaa tgaatactaa aatttgcatt tcgaacaggc
   103921 atgaatacag catctatagg ataacttccg tcttgaaagg tatttagtgt ttttatacga
   103981 tatccgcgat ccctctcgat ttgtaatcca atacacaaat tgataggttt ggttaggtta
   104041 gctatatgtt gtgtattgtc aacgatttgt acagaaggtg gtaaaattat gtcttgagca
   104101 gttacatatc caggaccctt caccctaata gacgcgtccc gagttccata gagattactt
   104161 ttcaatacaa tttttttcaa attcattaaa atttcatgta ctgattcttg aatacccact
   104221 attgtagaat attcatgtgg tatttcctca aattttgcac ctgtaataca tgttccctct
   104281 atttctccga gcaaagctct tcgcatcgca atgcctattg tgtcggcttg acctttccta
   104341 agtggagaca gaataaagcg tccataataa agacgcttac tgtctgctct tgattcaaca
   104401 cacttccatt gcagtgtccg agtggatgtt cttactttct ctcgaaccat aataatctat
   104461 tttgatcaaa tccttgaatt tgaattattt atttctcttg aaatctcttc aatctttatt
   104521 ttttctttta gacacgtctt tttttagggg gcctacatcc attatatgct ataggagtta
   104581 catcctgtat caaactgaat cgtatacctt ttttacgaat agttcttaat gccgcatctc
   104641 ttccgaggcc ggcacctttt aacatgactt ttgcttgttg catacctact ttccgaatag
   104701 catctcctgc tgcggtttga gcagcaaaag gtgtcccctt ttttggaccc ttgaatccac
   104761 aagtaccggc ggaggacgaa gaaatgacct gaccccgtag atctgtaata gtcacaatgg
   104821 tattgttaaa actagcttga atatgaataa tcccctttgg tagtttaggc acattcttac
   104881 gtgaacgcat acgcctattt ctatttctat ttctaagtga aagtaaacta aattttcgta
   104941 taggttttcc catatttttt tatcttataa aaaattataa agaagagaat agaagttaga
   105001 gatatatgga tatatccatt tcatgtcaaa agcggatcct ttctattttt ttttttctat
   105061 ttttttttgt atccggtcaa gatccttttt ttgttttttg gatttgtttt tttggaaaga
   105121 ttatccttgt ctttgtttat gtcttggatt ggaacaaatt actataattc gtccacgtct
   105181 acgaatcagt cggcattttt gacaaatttt acgaacggag gtccttattt tcatattttt
   105241 tattccttta taattcctaa tttttttatt ggaagagaat agtatttcct gaaattttga
   105301 agttataatt gtatccccat aaaaaaatgt tgaagttgaa aaacagtata atcattcgaa
   105361 tttttgttcc ggagtctata actctctgct taaatcaaaa tgatttactt ctttttttta
   105421 ctttatctcc cggtagtata cgtataaaac tatgtcgaat ctttccggaa acatgaccgc
   105481 ctagaatcta tattttcatt tctctaattc ctattttttt cgggatccat tctattagat
   105541 cccgaaaaaa ataggaatta gagaaatgaa cgcgtaaatc ccaaaaggaa agtaaaggtg
   105601 attacccgaa aaaccacttt tttcgacttt tagagtacat aatagaagga agacccataa
   105661 acaaagcaac aaaatcaaga tctccagcgg attttgcctt cgaataacat cttgaataat
   105721 tcgaagaagt tctttcataa gctcttgact gagtttggaa agtgtcgaag tctttcctct
   105781 gaccaattgg acgatttttt ccaacagaat ggcagttgac ctttttcgaa gacctttgat
   105841 tctagtgata aaatatctga tggagtttat agatatcctc ctgaggaaaa tttcgatcga
   105901 aaaatggaga ttgtcaaagg catccatttt ggtactattt gctcgaaatt ccctattttt
   105961 agttcagaag gtaattatct agaatcttat tattgaaatt tgtattgaat ttgtaattgg
   106021 aagtcaattc ttttttcaat aaatgactct tggtgttcca aaagtagtct ggcaaattcc
   106081 tggcgacgaa gaagaatctt gggttgacct atagtgggac ttgtcagata tattgggtca
   106141 tatgggattt ccccgctctc tcccccgatc gagagatcct ctctttcacc cccagattga
   106201 atcagcaaaa ttggatatca aaaagattac cacatataac ataaaatttc tccgccgatt
   106261 ctttctaatc gagcctctcg atctgtcatt atacctcgag aagtagaaag aattacaatc
   106321 cccatccccc ctaaaattct aggaattcgt tgataattag aataaattcg tagaccgggt
   106381 ctactgattc gttttaaatt caaacaagtt ttatatgatc ctttcctatt tcttctatgc
   106441 cgtagagtta aaactaaaaa atttttgttg ccttccctat gttttctcac gttttcaata
   106501 aaaccttctc ggaaaagtat tgtaacaatg ttttcggtga tcttagtaga tggtattcga
   106561 accgtccctt ttctattcat gtcagcattt cgtatagagg ttattatgtc agcaatggtg
   106621 tccttaccca tgataaactt tattgttgcc cttgactttt gatctaatca acatgctctt
   106681 ttattaatta ttcaaattca ttattatttt tattttgatt tggattaatc tattttaatc
   106741 tattttgaaa attgaattga attattctat tttttctctt tttgatttct tttgtatttc
   106801 tattttttat attttgatat tgattgattt tgaatttcta aatattttgt tataaaacta
   106861 gaaaaaatat tcgaagtgtc tttcttgcct cgatctgcaa aaaaaaatcg acttttgagt
   106921 tttacaaatc gactttggag ttttattttt tttttaatcg gaaagaaaga aaaatataat
   106981 aaagaaaaca atacaaataa aataaaaaat aaaaaagaca gaataaaaaa caaagtaata
   107041 agtaaaaagt aataaaaatt atcagactta tgatactgta gcagtttact acacaatcta
   107101 gtagtttact atacatagaa tcgaagagat tgtgagaatt cttgatcttt ctcaatatct
   107161 ctttcaattc gaaaatacag gattcgaaag ggtgagtcat agtccttttt tttttcattt
   107221 atttttattt tgtaataatt tttatttttt aataattttc ttatgcaaat tacaaaggtc
   107281 agacataaaa aaatcgatta attcatctat ttcattcaaa taatataaat ctatatcata
   107341 gtctcgtttt ataatacttc gggtgctaat gaaactattt tagtgaaatt taactgtctc
   107401 aattcttgag ggatcgcacc aaaaattcga gttccttttg gatttctttc tttatcaatg
   107461 acaactgcag cattatcatc atattgtatt atcataccgt tgttacgttt gagttcttta
   107521 caagtacgta caattacagc tctgaccact tctgatcttt gtaacgatgt atttggtact
   107581 gctttcttga ttacagcaac aataacgtca ccaatatagg catatcgttg attactactt
   107641 cctaggattc gaatacacat caattcacgg gccccgctgt tatcggctac attcaaaagg
   107701 gtttgaggtt gaatcatatc atttttttct ctgttctttc agtgcaaaag gcgaattaat
   107761 caaaaagaaa tattgtgtat caacaacaaa aaaaaaaaaa gaaacctaca attgaaattt
   107821 ttttgcatcc caaagacctc tttccttgcg ttttcatttt ctattatata tattattata
   107881 tatatatata ttatatatat atattatata ttattattgg ttaaattttc gttattaatt
   107941 ataaattaat tataattata ttatgcagac ataataaatt gagttcgtat aggcattttg
   108001 gatcctgcta ttgcaatagc ttttctggct atcttttcgg tgactccgcc catttcataa
   108061 attattctac ccggtttaac gacagctacc caatattcgg gagatccttt tcctgacccc
   108121 atacgtgttc ctgtaggttt tattgtaacc ggcttgtctg gaaatatgcg tacccatatt
   108181 tttccatcgc ggcggatatt tcgtgacatt gctcgccgcc ctgcttctat ttgtctagat
   108241 gtgatccaag tgggttcaag tgcttgaaga gcatatctac cgaagcaaat attattaccc
   108301 cgagaggata ttcctttcat tcttcctcta tgttgtttac ggaatctggt ttttttgggg
   108361 ttatagttga tggttttttc tcaattccat ctctactaca gaaccgtaca tgagattttc
   108421 acctcatacg gctcctcgcg aatgaaacga ttaaaatata aaatatacat ggatttcatg
   108481 aataatatat cgaatcgtgg tgggactttt tgagatttga tctaatctat tggtttattg
   108541 gaaatttgta tatcttgttt tgatatataa ctaaacaagt attctttgtt agaatttcga
   108601 ttatagacaa ttttggttat ctagatataa atagataatg ttgttttgtt atgttataag
   108661 gttctaacca atctttattt tgtttttcct tttatttcca tatcggattg gcccttattt
   108721 ataaatataa taaaatacaa attttcgcgg gcgaatattg actctttcat tatctatttc
   108781 agatgtaggg ttagcccata actcctcaga acatgattcc tcagaataaa tggattagtt
   108841 tttggttcct tccgccatcc cacctaatga atcattaaga ttttttttta taaaatctta
   108901 ggcattcaca ggttccgtcg ttcccatcgc ttctcgctta atggttaggt ctcaattgta
   108961 taatggagcc tctaattcca attttttagt caaccttctc agtttttagt gactcggggc
   109021 tcttgatttc tttcttcgat ccatatagtt atatagttat ataatatagt tatataattt
   109081 tggatttctt tcgattgatg ctttattaca ctaccgttta tgacatgatt catagacctt
   109141 acatattcga attctatacc attgatattc tttttctctc tttctttcac cctttcagtt
   109201 atccatatat tcttattgct tcacaactca gaatccgatt cgtttttctt tttttttttt
   109261 tttttatgca atatttcagt tggtataatg atatcgaaga tatattctat cttttcttat
   109321 atcttatctt gactggttct ttagatccag ataatgcgaa gcgatgagtt gattattagt
   109381 tctatagtta tgaattagtt atttattatt tttgaattag ttagaattag ttaattcatt
   109441 caattcattt actacgagtt gctttctttt tttgttgaat cgttagaatt caacaaaaaa
   109501 agaaagcaac gcaacgagtc gcacactaag catagcaatt ttatcaatat caaaagattc
   109561 atcgaatttt tattcaatct tataaaatgg attgaacaga ataagaataa aagaattttt
   109621 cattttttgt tttttcgctt gatagaacgt taacaataag gcaaggtttc ttattcttga
   109681 aataatcgat aaaaaaatct tattcttcgt ttacaaatat ccaaattttg atccctatta
   109741 ccccataaat agttcgaaat gtataagaac aataatcaat ttttgctcga atggtttgta
   109801 gaggaaccct accttttctg agccattcga cacgtgcaat atcttttccg tcgatacgcc
   109861 ccgcaatttg tacttgaatt ccttttgtac ccgcctcttc acttaattta atagcttttt
   109921 tcattacttt acgaaaggga actctattct ttaattgtac ggctataaat tctgcaagaa
   109981 tattagggtg ttcataaggg ttttcaattc ttgcaacagt aatgttgagt tttcgttttc
   110041 cattcataca attcagtttt ttttgtacat tcatctttaa ttctttcatt cttcgagatt
   110101 tatcttctag taataacttt gggaatccca tatagattat cacttcaatc aaatccattt
   110161 ttttttgaat ctttatctgt gcaattgcct ctacctcgat tacctcgata tcgatactag
   110221 aagatatttt ctgatttttt tgtacatatt tcttagaatt cttgataata tttttttgta
   110281 cataattctt agaattcttg ataatatttt tttgtacata attcttgata caatctcgta
   110341 ttttttgatc ttcttgtaga tgaacggaat aattttttgg ttgtgcaaac caaagagaat
   110401 gatgactttg cgttgtacca agtctgaaac cgaacggatt tattttttgt cccataatcc
   110461 ctcactatta tacataaaat gacatgacat tttggatatg tgtacttttt ttctttctag
   110521 atccggtttt tttgaagcat aatatgacgt atttgcgcct ttcatactct tctttacttt
   110581 actctcatat tcttcttcaa tttctagata tatctttcaa taaacaaaaa aataaacaaa
   110641 aataaacaat aaaaaaaata atatataatt taataaaata tatataaatt ataataatat
   110701 taatattatt aaaaatatgt aagataaata caattaaata taaaccataa taatatttta
   110761 tttaataata ttattaataa tattatattt aatattatat atttataata tagttataat
   110821 atagatataa ttcattttta tatagaaata aatcatatat taattctata ttttataatt
   110881 ctaataatac taatatagaa ataaatcata tattaattct atattttata attttaatga
   110941 tactaatata gaaatattta aattttaata tttaaattaa ataatattaa atttattcaa
   111001 ttttaaaaat aaaaattatt ttatttctta atcattaaat taacgacgag atcgattatc
   111061 ttttttcgca tgtccctgga agtttatagt aggtgaaaat tctcccaatt tatgtcctac
   111121 catacgatct gttatataaa taggtaaatg ttcttttcca ttatggatac taatcgtatg
   111181 accaatcatt gtgggtataa tggtagatgt tctggaccaa gtttttatta ctttttctat
   111241 ttctttttct tctatttctt tttcttctat ttctttttct tctatttctt tttcttcttt
   111301 tgtgttaagt ttgtttagtt ttcttaataa atgattcgct acaaagggaa ctttttttag
   111361 tgaacgtgtc atagtccatt actcctattt ttttttttat aaagacgaag aaacaaattc
   111421 tattttctct actttacttt ttttttcttt ggtctttttc ttttttattt ttttttccta
   111481 agttcgttag ggttcttttt cctacggtcc ccaggattcg tacggcgctt aagaatccaa
   111541 ttattactat attttttatt ttttctagtt cttcttccaa gtgcaggata accccaagga
   111601 gttgcaggtt tttttttacc aattggagcc ttcccttcac cacccccatg gggatggtct
   111661 acagcgttca tagctgctcc tcttactaca ggacgcttac ctagccaacg tttagatccg
   111721 gctttaccca aaaggttctt ctttaaccca acattcccca cttgtccgat tgttgctgag
   111781 caatttttgg atatcaaacg gacctctcca gaaggtaatc ttaatgtggc cgatttcccc
   111841 tcttttgcaa taagtttcgc tacagtaccc gctgctctag ctaattgtcc accctttccg
   111901 agtgtgattt ctatgttatg tatgtccgtg cctaagggta tattggttga agtagattct
   111961 tctttttgat caatcaaaac cccttcccaa actgtacaag cttcttccaa agcatacggc
   112021 tttctggatg tagatgatga tatctataca gatggatctt atttatatcg tacaatgaag
   112081 tactacatga gtggatatat aggaatccaa atctgccgaa tcactcatgt tatgatttct
   112141 acatcctagg tcttcccatt ccttcatctg gcttatgttc ttcatgtagc attcagaccg
   112201 aatgactcta tgaaattacg tcgatacttc cattatgggt aacgtaggag acatctctat
   112261 ttttccccgg gggaatcttt agaattacca ctgcttagct ttcaattcgc ctttgaccat
   112321 caaatgaaat gtgaataacc catcctcccc tctttgaaac aaggggcgtt tatggttctg
   112381 tcggtgcttg aaacgatttt gtcttctcca tattactata tctctagagt caaaaatttt
   112441 atatgaggaa ctattgaact caatcacttg ctgccgttac tcttcagttt tctgttgagg
   112501 tctatcctgt agaggtactc aaattggatc agtgatcgat ttctaggttt cgccgtaaac
   112561 ctaattggtt acttccaatt acgtaaatcg atagttcaaa ccgcactcaa aggtagggca
   112621 tttcccattt ttataggaac ttctgtacca gaaacaatgg tatctccaat tagagcccct
   112681 ctgggatgta aaatatatct tttctcacca tccccatagt ggatgagaca aatgtttgca
   112741 tttcgattag ggtcgtattc tatggttacg attctaccat atatgtcttt tttattccgt
   112801 cgaaaatcga ttttacggta tagacgctta tgacttcccc ctctatgccc tccggtaatg
   112861 attcctctgg cattacgacc tttactacaa cgacgctgtc cagagatcaa attctttcgt
   112921 cgattggatt tcacttgact atctacggct ccattgcgtt tgcttggggt agaatttttg
   112981 tataaatgta ctgccatgct attaagtatt ttgatttaag ttctttttat ttttaagagg
   113041 tggaatagaa taacccggtt caagcgtaat gatcatacgt tttacagtgt aactgtaagt
   113101 ctttttttta tttttacact tttgggggag tcgatgacga ttcactctat gttttatttt
   113161 tctacccttt agcgggaggt gataactatt catagctatt accttgacac caaagaagag
   113221 ttcgacccaa tgctttattt ctgtcctagt tgatcctggt tcgacattaa aagtatattg
   113281 atttttctcc cataaccgag tacttttgtt tgtaaatact gcatttttga ttccatccat
   113341 aaatcgattt tcttccctat gagttctagt ctcaataaga atgctagttc ttactgttca
   113401 tatgttatga tatgaatata ctaccgttat gtatggatgg gatttctatg tatggtgtat
   113461 gtatggatgg gatttgaagg gtcccattgt cgtgcatcca gtaggaattg aacctacgaa
   113521 ttcgccaatt atgagttggg cgctttaacc attcagccat ggatgcttag cggatatcct
   113581 cgtacatcga atccaattga aatgaaatct ttagaataaa tcaatgcaat ttcggttttt
   113641 ttaagtcctt tgtccccggc atcttatgtg caaggcagca atcatctgta gcgggctagc
   113701 taactgaatg ctgaatcgat atctgtattt ctatcaatat catagaatga tataatctaa
   113761 gagatgcttt tttctttgtc tttgaagccg gatttgcaat gtattgggta aggatctctt
   113821 cccttcctat tttgagggct gacaggtgct tgcttctcta gctcagcccc tactgagctt
   113881 tccagtaggc atcagtcaat tcgatttcga ttattatata tatctaaatt tgaaattctt
   113941 ccgtaaaaac ttcttcccca attccaactc ggccagagaa tcaaagggca gatggtatgt
   114001 ctttctatcc atcctgattg ttggattgac attccaatcc tactttttgc gagcaaggtt
   114061 atcaaaaata gaaaaaatag aaagaataag tccttctatc tattatcaat cgagaaaaaa
   114121 acatttatca aaaagattta ttcatttatt cattaatcta aaaaatcgaa aatacataaa
   114181 taaatcgaaa atccataaac ataaataaat agaaatcgaa aatccataaa cataaataaa
   114241 tagaaatcga aaatacataa ataataaata aatagaaaac tagtaatttc tattagtaat
   114301 ttctatattt ttgattttga tagaatttgg atattagtat tagagtatta gaatgaattt
   114361 ctagatttct agaaaataga tagatttctc gaatcatttc ataataaata atagaaataa
   114421 taataagaga atcgaattcg attatagaat ttcatatttc atataataat atatgtataa
   114481 taatctagat aatgataatg aatttctaga aataataata agagaatcga attcgattat
   114541 agaatttcat attgcatata ataatatatg tataataatc tagataatga atttctagat
   114601 aatccaaaat aaggagatta atatgaacca tccatttcga gactgggttt ttgaattgag
   114661 agagatattg agagagatca agaattctca caatcactta gattcatgga ccccatccaa
   114721 ttcagttgta gctttcattg acatttgttt tcatcaagag cgttttctca aactcttgga
   114781 cgcgcgaatt tggtttgtta tactgtcacg acagggtttc aaaagcaatc tttatttcat
   114841 gatcaagggt gtaggactcg ttttcatatc agtccttcta tatcgtctta acaatcgaaa
   114901 gatgatcgaa acaaaaaata tctatttgac agagcttctt cctataccta tgaattccat
   114961 tggacccaga aatgatacat tggaagaatc ttttgagtct tccaagatca ataggtttgt
   115021 tgtttccctt ttgtctcttc caaaaggaaa aacgatctct gagagctctt tcctggatct
   115081 gaaagagagt acttgggttc tcccaataag tcaaaagtgt atcatgcctg aatctaactg
   115141 gggttcgcgg tggtggagga actggatcgg aaaaaagagg gattctagtt gtaagatatc
   115201 taatgaaatc gtcgctggaa ttgagatctc attcaaagag aaagatatca aatatctgga
   115261 gtttcctttt gtatattata tggctgatcc gatccgcaag gaccatgatt gggaattgtt
   115321 tgatcgtctt tctccgagga agaggcgaaa cataatcaac ttgaattcgg gacagctatt
   115381 cgaaatctta gtgaaagact ggatttctta tctcatgttt gcttttcgtg aaaaaatacc
   115441 aatggaagtg gagggtttct tcaaacaaca aggagctagg tcaactattc aatcaaatga
   115501 tattgagcat ctttccactc ttttcttgag aaataagcgg gctttttctt tgcaaaattg
   115561 tgctcaattt catatgtggc aatttcatca agatctcttc gttagttggg ggaagaatcc
   115621 gcacgaatcg gattttttga ggaacatctc tagagagaat tggatttggt tagacaatgt
   115681 aaacaaggat cggtttttta gcaaggtacg gaatgtatca tcaaatattc catatgattc
   115741 cacaagatct agtttcattc aagtaaggga ttctagccaa ttgaaaggat cttctgatca
   115801 atccagagat catttcgatt ccattagtaa tgaggattcg gaatatcaca cattgatcaa
   115861 tcaaagagag attcaacaac taaaagaaag atcgattctt tcttgggatc cttcctttct
   115921 tcaaacggaa cgaacagaga tagaatccga gcgattcctt aaaagccttt ctggatcgtc
   115981 ctcaaaggcc cggctaatca cggaacgtga gaagcagatg aataatcatc tgcttccgga
   116041 agaaatcgaa gaatttcttg ggaatcctac aagatccatt cgttcttttt tctctgaaag
   116101 attgtcagaa ctttatatgg gttcgaatcc tactgagagg tccactagag atcagaaatt
   116161 gttgaagaaa gaagaagatg tttcttttgt tctttgcagg cgatcggaaa agaaagaaat
   116221 agttaatata ttcaagatga ttatgtattt acaaaagacc gtctcaattc atcctatttc
   116281 atcagatccg ggatgtgata tggttccgaa ggatgaactg gacagttgca ataagatttc
   116341 attcttgaac aaaaatccat tttttgattt atttcatcta ttccatgacc ggaacagggg
   116401 gggatccacg ttacaccacg attttgaatc agaagagaga tttcaagaaa tggcagatct
   116461 attcactcta tcaataaccg agccggatct ggtgtatcat aagggatttg ccttttctat
   116521 tgattcctcc ggattggatc aaaaacaatt cttgaatgag gtattcaact ccagggatga
   116581 atcgaaaaag aaatctttat tggttctacc tcctatttgt tatgaagaga atgaatcttt
   116641 ttatcgaagg atcagaaaaa attgggtccg gacctcttgc gggaatgatt tggaagatcc
   116701 aaaaccaaaa atagtgggat ttgctagcaa caacataatg gaggcagtca atcaatatag
   116761 attgatccga aatctgattc aaatccaata tagcacctat gggtacataa gaaatgtatt
   116821 gaatcgattc tttttaatga atcgatccga tcgcaacttc gaatatggaa ttcaaaggta
   116881 tcaaatagga aatgatactc tgaatcatag aactctaatg aaatacacga tcaaccaaca
   116941 tttatcaaat tggaaaaaga gtcagaagaa atggttcgat cctcttattt ggatttctcg
   117001 aaccgagaga tccatgaatc gggatcctaa tgcatataga tacaaatggt ccaatgggag
   117061 caagaatttc caggaacatt tggaacattt cttttctgag cagaatagcc gttttcaatt
   117121 tctagtcttc gatcgattcc gtattaatca atattcgatt gattggtctg atattttcga
   117181 caaatacgat ttctataagc catttcggtt cttttggccc aagttgattc tcttttttgc
   117241 caagtttctt cgctttttgg gtaaggcact tccttttttc tttatgagtt tcgggaatag
   117301 cccgattcat aggtccgaga tctacatcta tgaattgaaa ggtccgaatg atcaactctg
   117361 gaatcagttg ttagaatcaa taggtcttca attagaatca ataggtcttc aaatcgttct
   117421 tttgaaaaaa aggaaaccgg atgaccatga tacttcccaa aaaccgaaat tcttgatcaa
   117481 tggaggaaga atatcaccat ttttgttcaa taagatacca aagtggatga ttgactcatt
   117541 ccatactaga aagaatcgca ggaaatcttt tgataacacg gattcctatt tctcaatgat
   117601 atcccgggat caagacaatt ggctgaatcc cgtgaaacca tttcatagaa gttcattgat
   117661 atcctctttt tctaaagcaa atcgacttcg attcttgaat aatcgacatc acttctgctt
   117721 ctattgtaac aaaagattcc ctttttatgt ggaaaaggcc tgtattaata attatgattt
   117781 gacatatcga cacttcctga atagcttgtt cattcgcaac aaaatatttt ctttgtgcgg
   117841 cggtaaaaaa aaacatgctt tttgggagag agatactata tcaccaatcg agtcacaggt
   117901 atctaacata ttcatacgta acgattttcc gcaaagtggt gacgaaaggt ataacttgta
   117961 caaatctatc cattttccaa ttcgatccga tccattcgtt cgtagagcta tttactcgat
   118021 cgtagacatt tctggaacac ctctaacaga ggaacaaata gtcaatttgg aaagaactta
   118081 ttctctttca gatatgaatc tatctgattc agaagggaag aacttggatc agtatctcaa
   118141 tttcaattca aacatgggtt tgattcacac tccatgttct gagaaatatt tcccatccga
   118201 aaagaggaaa aaaaggagtc tttgtctaaa aataaaaggg cagatggata gaacctttca
   118261 acgagatatt gctttttcaa ctctctcaaa atggaatcta ttccaaacat atataccatg
   118321 gttctttact tcgaaagggt acaaatatct caatttttta tttttagata cttttttaag
   118381 tactagaaaa aaatgggtat ccatttttca tgatattatg cgttggcgaa ttcttaagac
   118441 caaattgtat cttcgacaat ggaatccgct gataagtgag atttggggta agtggttaga
   118501 taatcttctt ctgtccgaac aaaattttca tcgaaataat gagtcaccat tgatatcgac
   118561 tctggagttc tcctattcaa tccttttcct tcttcttgtt gctggatatc tcgttggtac
   118621 acatcttctc tttgtttatc gagtctatag tgagttacag acagagttcg aagaggtcaa
   118681 atctttgatg attccatcat acatgattga gttgcgaaaa cttctggata ggtatcctcc
   118741 gaattcattc tggttcgaga atctctttct agttgctctg aaactattag gagattctct
   118801 agaaaaaata cggggttttc tttctggcgg caacatgcta tggggtggtg gtcccgctta
   118861 tggggtcaaa tcaatacgtt ctaagaagaa atattggaat ctcatcgatc tcataagtct
   118921 cataccttcc atcgatcaaa tcgctttttc gagaaatacg agacatctaa gtcatacaag
   118981 taaagcgctc tattccttga taagaaaaag aaaaaaggtg aatgatgatt ggattgatga
   119041 tcaaatagaa tcttgggtct cgaccagtga ttcgattgat gatcacgaaa gagcattctt
   119101 ggttcaattc tctaccttaa cgacagaaaa aaggattgat caaattctat ggagtctgac
   119161 tcatagtgat catttatcaa agaatgactc tggttatcaa atgattgaac aaccgggagc
   119221 aatttactta cgatacttag ttgacattca taataagtct ataatgaatt atgagttcaa
   119281 tacatcctgt ttagcagaaa gacggatatt ccttgctcat tatcagacaa tcacttattc
   119341 acaaaccccg tgtggggcta atagttttca tttcccatct catggaaaac ccttttcgct
   119401 ccgcctagcc ctatccccct ctaggggtat tttagttatt ggttctatag gaactggacg
   119461 atcctatttg gtcaaatacc tagcgacaaa ctcctatctt cctttcatta cagtatttct
   119521 gaccaagttc ctggatatgg atgacaagcc taagcgtttt cttactgatt ctgacgatta
   119581 tgacgattat gacgattatg acgatgatcc tattgatgat tttttggatg tttttgattt
   119641 tgatgataat gatagtatcg accgtgacct tgatacggag ctggatcttc taactatgat
   119701 ggatgcgcta actatggcga tgtatgagat aactatggat atggatctga tgtggaacca
   119761 agaccgagat tatatctatc tcacccttca attcgaatta gcaaaagcaa tgtctccttg
   119821 catagtatgg attccaaaca ttcatgatct gaatgtgaat gagtcgaatt acttatccct
   119881 cggtctatta gtgaactatc tctccaggga ttgtgaaaga tgttccacta gcaatattct
   119941 tgttattgct tcgactcata ttccccaaaa agtggatccc ggtctaatag ctccgaataa
   120001 attaaataca tgcattaaga tacgaaggct tcttattcca caacaacgaa agcacttttt
   120061 caatctttca tatactaggg gatttcactt ggaaaagaaa atgttcgata ctaatggatt
   120121 cgggtccata actatgggtt ccaatgtacg agatcttgta gcacttacca atgaggccct
   120181 atcgattagt attatacaaa agaaatcaat tatagacact aatataattc gatccgctct
   120241 tcatagacaa acttgggatt tgcgatcccg ggtaagatcg gttgaggatc atgggatcat
   120301 tttctatcag ataggaaggg ctgtttcaca aaatgtactt ctaagtaatt gctccataga
   120361 tcctatatct atctatatga agaagaaatc atgtaccgag ggggattctt atttgtacaa
   120421 atggtacttc gaacttggaa cgagcatgaa gaaattaacg atacttcttt atcttttgag
   120481 ttgttctgcc ggatcggtcg ctcaagacct ttggtcgcga cccggacctg atgaaaaaaa
   120541 tgggatcact tcttatggac tcgttgagaa tgattctgat ctagttcatg gcctattaga
   120601 agtagaaggc gctctggtgg gatccttacc gacagaaaaa gattgcagat tgcttcttcg
   120661 gcccgaacca aggaatccct taaataggat tcaaaatgga tcttgttcta tcgttgatca
   120721 gagatttttc tacgaaaaag atgaatcgaa gtttgaaaaa ggggaaggag tcctcgaccc
   120781 gcaacagata gaggaggatt tattcaatca catagtttgg gctcctagaa tatggcgccc
   120841 ttggggcctt ctatttgatt gtatcgaaag gtccaatgaa ttcggatttc cttattgggc
   120901 caggtcattt cggggcaagc ggatcattga tgatgaagag gatgagtttc aagagaatga
   120961 ttcggagttc ttgcagagtg gaaccatgca gtaccagaca cgagatagat tttccaaaga
   121021 acaaggcttt tttgcactaa gccaattcat ttgggaccct gcggatcccc tctttttcct
   121081 attcaaagat cagtcttttg tctctgtgtt ttcccatcga gaattctttg tagatgaaga
   121141 gatgtcaagt cttactcacc aaagaaatcc ttctccatct atatctaaac gctggtttag
   121201 caagaatagg caagaaaagc atttcggatt gttgattcat cgccagagat ggcttagaac
   121261 caatagttca ttatctaatg gatttttccg ttctaatacg ctatccgaga gttatcagta
   121321 tttatcagat ctgttcctat ctaacggaac gctattggat caaatgacaa aggcattgtt
   121381 gagaaaaaga tggcttttcc cggatgaaat gcaaatagga ttcatgtaac aaaagaagag
   121441 tttcccattc cttagccgga aagatatgtg gtcatgaaat agggattaag tgaaagagaa
   121501 ttgactgggt ggtagagtcg tggaaacacc agtttcttcc ctattttgga ccttagctcc
   121561 atggaacaat atgctactgc ggaaacatgg aagaattgaa ataaaacatt ctaactaaat
   121621 caaatctaac taaatcaaat agatagacct ttctttctct tcgtctcagg tcgatggatc
   121681 ttctcaattg agagatccat cccctagcgg ataggccctg aaaggagaag gaaggctgga
   121741 atgccaacag gcgtctatta ttgaattcac ccgacccgag agtagagtac ccattttggg
   121801 aacgtccggt gccaaagtca ttgaatgggt aagtcgccaa tccctaaaac ggactatgga
   121861 atgtacttta tccgctgggt tacgggtggg cattttacca gaggtttcta ttgtatcaat
   121921 ctacccctgt gtgattcctc ttgaagcata taggggggtg ggtgcagggc ggacgatttc
   121981 aaaacggact ccccattcat tagatagaga agatcaccaa gatttcgtga tccgctgccg
   122041 aacttattcc aattcaataa gagatctcaa tattatgcct tgaagaggac tcgaacctcc
   122101 acgctcttta gcacgagatt ttgagtctcg cgtgtctacc atttcaccac caaggcatct
   122161 tgaaagtgaa tcgtattcca tgaatatgat atctatctag tgtgatgtat ggaatatatg
   122221 acaaagttag agtattttga ttgatcggtc atgtcatata ggcccgagtc ggacatccaa
   122281 ttggttcgat ttgaattatc tggaggatac cttatatata ttctatcaaa aagatggaca
   122341 atcaaaccta tttctcgatt caatagaagc ccaaagaggt gaatagggtc ccaaataacg
   122401 agagatatgt aaaaagcagg tccgattacg cctattccta atcctaaatg gaatggaacg
   122461 acgcagggat ctatatgtca acatagtatc tatttagata cactcgaatg accccttctc
   122521 ataatgagaa tgtataaaac cctattccgg tctggtccgg tatggaatga acttagaatc
   122581 atggaatcga ctcgatcatc agattctaga ttctaagttc ataaccctag cccattccca
   122641 ttttgggcgg aagagatcta ctaattcttt gattccagtt agtaagagaa gagggatctt
   122701 gaactaagaa atagattcta gaagctaaaa aagggtatcc tgagcaattt caataatcgg
   122761 gttcattgat attcctggta tagtagatgc tatcacacat acaatcatac tcaattcgat
   122821 ggaattgttt gatctgaaag gggaccctct ataatttcgc acgtgaggag ttatttcttg
   122881 gtttcgtcca gtcattaata acttgattat ttttagataa tagtagatag aaacaacgct
   122941 cgtaaggagt cctattgaaa ccaagaaata taggcctgcc tgccatccac accagaataa
   123001 atgaagtttt ccgaaaaaac ctgctagtgg aggaagacct cctaaggata agagacatag
   123061 ggctaaagag agagccaaaa aaggatcttt cgtgtataat cctgcataat ctcgaatgtt
   123121 atcagttccg gtacgtagac caaatgatac aatgcaagca aaagttccta gattcatgga
   123181 gatatagaac agcatataag ttatcatgct tgcatatcca ctatttgagt ctccaacaat
   123241 tattccaata atgacatatc cgatttgacc tatggacgaa tacgcaagca tacgtttcat
   123301 gcttgtttgg gtaatagcaa tgagattccc caatatcatg ctaagaatag ctaggatttc
   123361 cagaagaaga tgccattcgt ttgatgagaa ataaaaagga atatcgaaaa ttcgagtggc
   123421 tgaagctgaa gcagctactt tcgaagtaac agaaagaaaa gcaacgactg gagtgggaga
   123481 gtcagagtcg aaaagaggat tcctcacttc tttctctcat tcaaaaccgt gcatgagact
   123541 ttcatctcgc acggctccta agtgataaaa gaaagaagat gagttcttct ttcttttttg
   123601 attaccttcc tcgcgtatgt ataagaccga atccattcga tttttcattt tcaaaaggat
   123661 tcctaatcct taacttttcg aggaatcctt catcagtggt tgtgactgac cgatttttct
   123721 caatctttat gacttgctcc tacggaaccg aggtcgaaaa gattgagaaa tagaaccatc
   123781 tgatttgatt cgttctcaat agccacgaga tgatcatctt agggtgatcc ttttgtcgac
   123841 ggatgctcct attacactcg tagtctctga aggatgagaa ccaactatgt agcatctaca
   123901 tcgagaattc aagtattgta tacgtcatta gtccgatcct ttgtaggaac tacccgtaat
   123961 aacaaacttg caaaatgaat ctgtttatca taaagggatt cgttgttcct gactctgctt
   124021 caccttaatt gttatttgaa caagtaaagt tatgtcttgg tccgagtggg aatagcattt
   124081 ctcttctgca tgtccatgga gttttgaaaa atccaaacat ctcagaaatt gatagagagg
   124141 taggaattta tcgaacgaac cgcactcctt cgtatacgtc gggagtccat tgatgagaag
   124201 gggctgggga aagcttgaac ccaattcctg cagtgatgaa tataagcgca attgaaattc
   124261 ctggggagtt atacatttgt gtattgataa gaccattcac tatttcttga agctcgatct
   124321 ctcccccgga tgaaccatat agccaagaga aaccatgaac cagaatagaa gagcttgccc
   124381 cacccatgag taaatatttc gtagtagcct cattagaccg tacatctttc ttggtatatc
   124441 cagataatag ataggagcat aaactgaaac attctggagc tacaaagata gttatgaaat
   124501 cgttagcacc gcataaaaac attcctccca tagtagctgt taatacgaat aacagaaact
   124561 ctgttatagc catttctgta cattcaatgt actctacgga tagaggaata catagagtgg
   124621 aacatagtaa aataagaaat tgaaagattt cgttgaaatt gttcgtttga aaatttcctg
   124681 aaaagctaat cataggttct tctctccatc ggaacaatag ggccgttatg ctcattacta
   124741 aacttgttga agagataaaa tagaaccaag gtatatcttt ttgatccgag gttgaatcga
   124801 tcatcagaag aagaattagg cccaaaatta ggatacattc tgggaaaatc aaacttccat
   124861 cgaagagaag caaatgaaag gctttcataa aaattctcgt agaatcgaga atgaagtttt
   124921 cattctgtac atgccagatc atgaattagt aactgcatcc aatctccaaa aagatcccaa
   124981 ttgtttcgaa ttttctcttt ttggaatgga atatttacag aatccccatg aaaaacctta
   125041 ttccatggta ttgacatagg attcctcttt cttattctta agcaagtccc cgagagggct
   125101 tagttgatcc atgatttatg tttcgtcttt catttccttt tcctttgttt cgagagatat
   125161 ctcgatcgat tccgattctt tttctattga ttcttttccg atcgagatgg atggatccat
   125221 gggtctatgt gtctatatag atcctgttca tggattaacg aaaatgtgca aaagctctat
   125281 ttgcctctgc cattctatga gtctcttcct ttttgcgtat cgcatcgcca cgccctttgg
   125341 cagcatccac taattcggaa cttaatttga aagccatatt tcgacccaga cgttttcggg
   125401 atgcccctaa taaccaacga atggcaagta cttttccttg tgtggatcct atttcaatgg
   125461 gaacttgata agtcgatccg cttacacgtt ttgcttttac tgctatatcg ggagttactc
   125521 gacgtattgc ttgacgtaaa acagatagtg gatttgtttt tgtcttttgt tgaatctttt
   125581 tcatggctcg atagagaatt tgataagcca atgatttttt tccgtgtttc agaatacggt
   125641 taaccaacat gttaactaat cgattacgat aaattggatc ggattttgcg gttttttctt
   125701 ttgcagtacc tagacgtgac atgagcgtga aaggagttca agaatccgtt ttctttttat
   125761 aagggctaaa atcatttatt ttggcttttt gaccccatat tgtagggtgg atctcgaaag
   125821 atatcaaaga tctccctcca agccgtacat acgactttca tcgaatacgg ctttccatag
   125881 aattctatat gtatctatga gatcgagtat ggaattctgt ttactcactt gaaattgagt
   125941 atccgtttcc ctccttttcc tgctaggatt ggaaatcctg tattttacat atccatacga
   126001 ttgagtcctt gggtttccga aatagtgtaa aaagaagtgc ttcgaatcat tgctatttga
   126061 ctcggacctg ttctaaaaaa gtcgaggcat ttcgaattgt ttgttgacac ggacaaagtc
   126121 aaggaaaacc tctgaaatta tttcaatatt ggaccttgga catatcatag ttccgaatcg
   126181 aatctcttta taaagaagat cttttgtctc atggtagcct gctccagttc ccttacgaaa
   126241 ctttcgttat tgggttagcc atacacttcc catgtttcta gcgattcaca tggcatcatc
   126301 aaatgataca agtcttggat aagaatctac aacgcactag aacgcccttg tcgacgatcc
   126361 tttactggga cagcttctag gggtcctcga ataatgcgat atttcacacc gggtaaatcc
   126421 ttaacccttc cccctcttac taagactcga gaatgttctt gtaaattatg gccaatacca
   126481 ggtatataag cagtgatttc caatccagag gttaagcgta ctctggcaac tttacgtaag
   126541 gcagagtttg gttttttggg gttgatagtg gaaaagttga cagataagtc acgcttactg
   126601 ccactctaca gaaccgtaca tgagattttc acctcatacg gctcctcgtt caattctttc
   126661 gaagtcattg gatccttttc ctcgttcgag aatccccccc cttcttccac tccgtcccga
   126721 agagtaacta ggaccaattc agtcacgttt tcatgttcca attgaacact ttcctttttt
   126781 gattattctc aaaggagaag attcttcttt ttaccaaaca tatgtggatc caatcacgat
   126841 cttctaataa gaacaagaaa tctttctcga tcaatccttt tgcccctcat tcttcgagaa
   126901 tcagaaagat ccttttcaat caagtttgaa tttgttcgtt tggaatctgg actcttctac
   126961 ttcattttga tttacttctt tttttttttt tcttttttga tttctttttg atttccttcc
   127021 atcattcctt aagtcccaca ggtttgtgga tgaatccgat attattccat tccaattcct
   127081 tcccgatacc tcccaaggaa aatcccgaat tggatccaaa attgacgggt tagtgtgagc
   127141 ttatccatgc ggttatgcac tcttcgaata ggaatccatt ttctgaaaga tcccggcttt
   127201 cgtgctttgg tcggtcttcg agatcctttc gatgacctat gttgtgttga atctatatga
   127261 tccgatatga tccgatcgat tgcgtaaagc ccgcggtagc aacggaaccg gggagaggat
   127321 acagaaaaga cagttctatt tctattagat atttctatta gattagtatt cgattagtat
   127381 tagttagtga tctcggctca gtgagtcctt tctttcgtga tgaactgttg gcaccagtcc
   127441 tacattttgt ctctgtggac cgaggagaaa gggagctcgg cgggaagagg attgtaagat
   127501 gagagaagca aggaggtcaa cctctttcaa atcgacaaca tgggttctgg caatgcaatg
   127561 gggttggact ctcatgtcga tccgaatgaa tcatcctttg cacggaggta aatctttgcc
   127621 tgctaggcaa gaggatagca agttacaaat tctgtcttgg taggacatgt atttgtatta
   127681 ctatgaaatt cataaattaa atgaagtagt taatggtggg gttaccatta tcctttttgt
   127741 ggtgacgaat cttgtatgtg ttcctaagaa aaggaattgg tccatttttc ggggtctcga
   127801 aggggcgtgg aaacccataa gaactcttga attgaaatgg aaaaatagat gtaactccag
   127861 ttacttcgga aatggtaaga tctttggcgc aagaagaggg gttgatccgt atcatcttga
   127921 cttggttctg atttctctat tttgttaaga atactgagtc gggttcttct cctacccgta
   127981 tcgaatagaa catgctgagc caaatcttct tcatggaaaa cctgctttat ttagatcggt
   128041 caaatcatac ggttttatga aaccatgtgc tattgctcga atccgtagtc aatcctattt
   128101 ccgataggag cagttgacaa ttgaatccaa tttttcccat tcttttcgta tccgtaatag
   128161 tgcgaaaaga aaagaaggcc cgactccaag ttgttcaaga atagtggcgt tgagtttctc
   128221 gaccctttgc cttaggatta gtcagttcta tttctcgggg caaggaaagg gatataactc
   128281 agcggtagag tgtcaccttg acgtggtgga agtcatcagt tcgagcctga ttatccctaa
   128341 acccaatgtg agtttttcta ttttgacttg ctcccccgcc gcgatcgaat gagaattgag
   128401 agtggataag aggctcgtgg tattgacgta aggtggtagg gagggctatc tttctgggag
   128461 cgaactccag gagaatagga agcgcatgga tacaagttat gccttggaat gaaagagaat
   128521 tccgaatccg ctttgtctac gaacaaggaa gctataagta atgcaactat gaatctcatg
   128581 gagagttcga tcctggctca ggatgaacgc ggtacgcggc aagctttaca cacgcaagtc
   128641 ggacgggaag tggtgtttcc agtggcggac gggtgagtaa cgcgtaagaa cctgcccttg
   128701 ggaggggaac aacagctgga aacggctgct aataccccgt aggctgagga gcaaaaggag
   128761 gaatccgccc gaggaggggc tcgcgtctga ttagctagtt ggtgaggcaa tagcttacca
   128821 aggcaatgat cagtagctgg tccgagagga tgatcagcca cactgggact gagacacggc
   128881 ccagactcct acgggaggca gcagtgggga atatttcgca atgggcgaaa gcctgacggg
   128941 gtctatgccg ggtggaggaa gaaggcctac gggtcgtaaa cttcttttcc cagagaatta
   129001 aggaatgact ctgtatctgg ggaataagca tcggctaact ctgtgccagc agccgcggta
   129061 atacagagga tgcaagtgtt atccggaatg attgggcgta aagcgtctgt aggtggcttt
   129121 ttaagttcac cgtcaaatcc cagggctcaa ccctggacag gcggtggaaa ctaccaagct
   129181 ggagtacggt aggggcagag ggaatttccg gtggagcggt gaaatgcgta gagatcggaa
   129241 agaacaccaa gggcgaaagc actctgctgg gccgacactg acactgagag acgaaagcta
   129301 ggggagcgaa tgggattaga taccccagta gtcctagccg taaacgatgg atactaggtg
   129361 ttgtgcgtct cgacccgtgc agtgctgtag ttaacgcgtt aagtatcccg cctggggagt
   129421 acgttcgcaa gaatgaaact caaaggaatt gacgggggcc cgcacaagcg gtggagcatg
   129481 tggtttaatt cgatgcaaag cgaagaacct taccagggct tgacatgccg cgaatcctct
   129541 tgaaagagag gggtgccttc gggaacgcgg acacaggtgg tgcatggctg tcgtcagctc
   129601 gtgccgtaag gtgttgggtt aagtcccgca acgagcgcaa ccctcgtgtt tagttgccaa
   129661 cgttgagttt ggaaccctga gcagactgcc ggtgataagc cggaggaagg tgaggatgac
   129721 gtcaagtcat catgcccctt acgccctggg cgacacacgt gctacaatgg ccgggacaaa
   129781 ggatcgcgat cccgcgaggg tgagctaact ccaaaaaccc ggcctcagtt cggattgtag
   129841 gctgcaactc gcctgcatga agccggaatc gctagtaatc gccggtcagc catacggcgg
   129901 tgaattcgtt tttgggcctt gtacacactg cccgtcacac tatgggagct ggccatgccc
   129961 gaagtcgtta ccttaaccgc aaggaggggg atgccgacgg cagggttagt gactggagtg
   130021 aagtcgtaac aaggtagccg tactggaagg tgcggctgga tcacctcctt ttcagggaga
   130081 gctaatgctt gttgggtatt ttggtttgac actgcttgac acccaaaaag aagcgagcta
   130141 cgtctgagtt caatttggag atggaagtct tctttcgttt ctcgacggtg aagtaagact
   130201 aaactcatga gcttattatc ctaggtcaga acaagttgat aggatccccc ttttttcgcc
   130261 cccatgtcgc cacacggggg cgaaaaaagg gggacgtaaa aaaggaaaga gggggatggg
   130321 gcttctcttg cttttggcat agcgggcccc cagcgggagg cccgcacgac gggctattag
   130381 ctcagtggta gagcgcgccc ctgataattg cgtcgttgtg cctggactgt gagggctctc
   130441 agccacatag atagttcaat gtgctcatcg gcgcctgacc ctgagatgtg gatcatccaa
   130501 ggcacattag catggcgtac ttctcctgtt cgaaccgggg tttgaaacca aacttctcct
   130561 caggaggata gatggggcga ttcaggtgag atccaatgta gatccaactt tctattcact
   130621 cgtgggatcc gggcggtccg ggggggacca ccacggctcc tctcttctcg agaattcata
   130681 catcccttat cagtatatgg acagctatct ctcgagcaca ggtttaggtt cggcctcaat
   130741 ggaaaaatca aaacggagca cctaacaacg tatcttcaca gaccaagaac tacgagatcg
   130801 cccctttcat tctggggtga cggcgggatc gtaccattcg agcctttttt tcatgctttt
   130861 gccgggggtc tggagaaaat tgcaatcaat aggattttcc taatcctccc ttcccgaaag
   130921 gaagaacgtg aaattctttt tcctttccgc agggaccggt agattggatc tagccataag
   130981 aagaatagaa tgcttggctg ataaataact cacttcttgg tcttcgaccc cctcagtcac
   131041 tacgaacgcc cccgatcagt gcaatgggat gtgtctattt atctatctct tgactcgaaa
   131101 tgagagcagg tttgaaaaag gatcttagag tgtctagggt tgggccagga gggtttctta
   131161 acgccttctt ttttcttctc atcggagtta tttcacaaag acttgccatg gtaaggaaga
   131221 aggggggaac aagcacactt ggagagcgca gtacaacgga gagttgtatg ctgcgttcgg
   131281 gaaggatgaa tcactcccga aaaggaatct attgattctc tcccaattgg ttggaccgtg
   131341 ggtgcgatga tttacttcac gggcgaggtc tctggttcaa gtccaggatg gcccagctgc
   131401 gccaaggaaa agaatagaag aagcatctga ctccttcatg catgctccac ttggctcggg
   131461 gggatatagc tcagttggta gagctccgct cttgcaattg ggtcgttgcg attacgggtt
   131521 ggatgtctaa ttgtctaggc ggtaatgata gtatcttgta cctgaaccgg tggctcactt
   131581 tttctaagta atggggaaga ggaccgaaac atgccactga aagactctac tgagacaaag
   131641 atgggctgtc aagaacgtag aggaggtagg atgggcagtt ggtcagatct agtatggatc
   131701 gtacatggac ggtagttgga gtcgatggct cccctagggt ttcctcatct gggatccctg
   131761 gggaagagga tcaagctggc ccttgcgaac agcttgatgc actatctccc ttcaaccctt
   131821 tgagcgaaat gcggcaaaag gaaagaaaat ccatggaccg accccatcgt ctccaccccg
   131881 taggaactac gagatcaccc caaggacgcc ttcggcatcc aggggtcgcg gaccgaccat
   131941 agaaccctgt tcaataagcg gaacgcattc gctgtccgct ctcaggttgg acagtaaggg
   132001 tcggagaagg gcaatcactc attcttaaaa ccagcattct gaagaccaaa gagtcgggcg
   132061 gaaagggggg gaaagctctc cgttcccggt tctcctgtag ctggatcctc cggaaccaca
   132121 agaatcctta ggtagaatgg gattccaact cagcactttt tgagattttg agaagagttg
   132181 ctctttggag agcacagtac gatgaaagtt gtaagctgtg ttcggggggg agttattgtc
   132241 tatcgttggc ctctatggta taatcagtcg ggggcctgag aggcggtggt ttaccctgtg
   132301 gcggatgtca gcggttcgag tccgcttatc tccaactcgt gaacttaacc gatacaaagc
   132361 tatatgatag cacccaattt ttccgattcg gcagttcgat ttatgctatg atttttgatt
   132421 catggacgtt gataagatcc ttccatttag cagcacctta ggatggcata gccttcaagt
   132481 tcagggcgag gttcaaacga ggaaaggctt atggtggata cctaggcacc cagagacgag
   132541 gaagggcgta gtaagcgacg aaatgcttcg gggagttgaa aataagcgta gatccggaga
   132601 ttcccgaata ggttaacctt tcgaactgct gctgaatcca tgggcaggca agagacaacc
   132661 tggcgaactg aaacatctta gtagccagag gaaaagaaag caaaagcgat tcccgtagta
   132721 gcggcgagcg aaatgggagc agcctaaacc gtgaaaacgg ggttgtggga gagcaataca
   132781 agcgtcgtgc tgctaggcga agcggtggag tgctgcaccc tagatggcta gagtccagta
   132841 gccgaaagca tcactagctt acgctctgac ccgagtagca tggggcacgt ggaatcccgt
   132901 gtgaatcagc aaggaccacc ttgcaaggct aaatactcct gggtgaccga tagtgaagta
   132961 gtaccgtgag ggaagggtga aaagaacccc tagcagggag tgaaatagac catgaaaccg
   133021 taagctccca agcagtggga ggagcccggg gctctgaccg cgtgcctgtt gaagaatgag
   133081 ccggcgactc ataggcagtg gcttggttaa gggaacccac cggagccgta gcgaaagcga
   133141 gtcttcatag ggcaattgtc actgcttatg gacccgaacc tgggtgatct atccatgacc
   133201 agggtgaagc ttgggtgaaa ctaagtggag gtccgaaccg actgatgggg aatcatcagc
   133261 ggatgagttg tggttagggg tgaaatgcca atcgaaccca gagctagctg gttctccccg
   133321 aaatgcgttg aggcgcagca gttgactgga catctagggg taaagcactg tttcggtgcg
   133381 ggccgcgaga gcggtaccaa atcgaggcaa actctgaata ctagatatga cctcaaaata
   133441 agaggggtca aggtcggcca gtgagacgat gggggataag cttcatcgtc gagagggaaa
   133501 cagcccggat caccagctaa ggcccctaaa tgaccgctca gtgataaagg aggtgggggt
   133561 gcagagacag ccaggaggtt tgcccagaag cagccaccct tgaaagagtg cgtaatagct
   133621 tactgatcga gcgctcttgc gccgaagatg aacggggcta agcgatctgc cgaagctgtg
   133681 ggatgtaaaa atgcatcggt aggggagcgt tccgccttag agggaaggac ccgcgcgagc
   133741 agtggtggac gaagcggaag cgagaatgtc ggcttgagta acgcaaacat tggtgagaat
   133801 ccaatgcccc gaaaacctaa gggttcctcc gcaaggttcg tccacggagg gtgagtcagg
   133861 gcctaagatc aggccgaaag gcgtagtcga tggacaacag gtgaatattc ctgtactacc
   133921 ctttgttggt cccgagggac ggaggaggct aggttagccg aaagatggtt atcggttcaa
   133981 ggacgcaagg tgcccctgct ttttcagggt aagaaggggt agagaaaatg cctcgagccg
   134041 atgttcgagt accaggcgct acggcgctga agtaacccat gtcatactcc caggaaaagc
   134101 tcgaacgacc ttcaacaaaa gggtacctgt acccgaaacc gccaaaggta ggtaggtaga
   134161 gaatacctag gggcgcgaga caactctctc taaggaactc ggcaaaatag ccccgtaact
   134221 tcgggagaag gggtgcctca tcacggggtc gcagtgacca ggcccgggcg actgtttaac
   134281 aaaaacacag gtctccgcaa agtcgtaaga ccatgtatgg gggctgacgc cggtccagtg
   134341 ccggaaggtc aaggaagttg gtgacctgat gacaggggag ctggcgaccg aagccccggt
   134401 aaacgacggc tgtaactata acggtcctaa ggtagcgaaa ttccttgtcg ggtaagttcc
   134461 gacccgcacg aaaggcgtaa cgatctgggc actgtctcgg agagaggctc ggtgaaatag
   134521 acatgtctgt gaagatgcgg actacctgca ccaggacaaa aagaccctat gaagcttcac
   134581 tgttccctgg gattggcttt gggcctttcc tgcgcagctt aggtggaggg cgacgaaggc
   134641 ctccttccgg gggggcccga gccatcagtg agataccact ctggaagagc tagaattcta
   134701 accttgtgcc aggacctacg ggccaaggga cagtctcagg tagacagttt ctatggggcg
   134761 taggcctccc aaaaggtaac ggaggcgtgc aaaggtttcc tcgggtcaga cggagattgg
   134821 tcctcgagtg caaaggcaga agggagcttg actgcaagac ccacccgtcg agcagggacg
   134881 aaagtcggcc ttagtgatcc gacggtgccg agtggaaggg ccgtcgctca acggataaaa
   134941 gttactctag ggataacagg ctgatcttcc ccaagagatc acatcgacgg gaaggtttgg
   135001 cacatcgatg tcggctcgtc gccacctggg gctgtagtag gttccaaggg ttgggctgtt
   135061 cgcccattaa agcggtccgt gagctgggtt cagaacgtcg cgagacagtt cggtttgtat
   135121 ccggtgtggg cgttagagca ttgagaggac ctttctctag tacgagagga ccgggaagga
   135181 cgcacctctg gtgtgccagt tatcgtgccc acggtaaacg ctgggtagcc aagtgcggag
   135241 cggataactg ctgaaagcat ctaagtagta agcccacctc aagatgagtg ctctcctatt
   135301 ccgacttccc cagagcctcc ggtagcacag ccgagacagc gatgggttct ctgcccctgc
   135361 ggggatggag cgacagaagt tttgagaatt caagagaagg tcacggcgag acgagccgtt
   135421 tatcattaac gataggtgtc aagtggaagt gcagagatgt atgcagctga ggcatcctaa
   135481 cagaccggta gacttgaacc ttgttcctac atgacccgat caattcgatc aggcactcgc
   135541 catctatttt cattgttcaa ctctttgaca acatgaaaaa accaaaagct ctgccctccc
   135601 tctctatcta tccaagggat ggaagggcag aggcctttgg tgtcccctac agtcaagaat
   135661 tagggcctcc caatcaatag ccaatatgct tttatctcat gcctttcttc attcatgctt
   135721 cgatattctg gtgtcctagg cgtagaggaa ccacaccaat ccatcccgaa cttggtggtt
   135781 aaactctact gcggtgacga tactgtaggg gaggtcctgc ggaaaaatag ctcggcgcca
   135841 ggatgataaa aagcttaaca cctctcattc ttattacttt ttcatattga aaaagtaata
   135901 agaatgaaaa atgaaaaggt cgtcttattc aaaaccccaa ttaggaaatc ccttctctcc
   135961 cacttcacac ctcggaacgc accattctta tagagagaga ggcgctttca catcttctta
   136021 agccgaaatg gctggggaaa ggaaaggttc ccctttttta ggtactccgg ggaatagatc
   136081 cagtggacac ggggtggggc ctgtagctca gaggattaga gcacgtggct acgaaccacg
   136141 atgtcggggg ttcgaatccc tcctcgccca caaccggcca gagtatgtcc ttttccgaag
   136201 atcttttttt gttttacgac tcgtaattct ttctcagcca ggcttgggca gaatagcaga
   136261 gcaagtaaag tattagtagc atagcaaaaa tgccttcctc gtcattaata tgtttgctcg
   136321 cggtaattgt ggcttctcgg gagaattgat gactgcatca aagatgcact tgctagtact
   136381 tgatagcacc caatttttcc gattcggcag ttcgatttat gctatgattt ttgattcatg
   136441 gacgttgata agatccttcc atttagcagc accttaggat ggcatagcct tcaagttcag
   136501 ggcgaggttc aaacgaggaa aggcttatgg tggataccta ggcacccaga gacgaggaag
   136561 ggcgtagtaa gcgacgaaat gcttcgggga gttgaaaata agcgtagatc cggagattcc
   136621 cgaataggtt aacctttcga actgctgctg aatccatggg caggcaagag acaacctggc
   136681 gaactgaaac atcttagtag ccagaggaaa agaaagcaaa agcgattccc agtactagta
   136741 catctgagaa tttggaatga atccaatctc cccaagtagg attcgaacct acgactaatc
   136801 ggttaacagc cgaccgctct accactgagc tactgaggaa caacgtaatc atagacttca
   136861 attccagttc tcaacccatg accaataaaa gtggctctat ttcattagag tccatctata
   136921 tacctatata ctaattccat tcatttctag tctatctctt tctatttcta tattaatcta
   136981 aaaatggtga atttgtatag aaaaatgact tttctttatt gttttacttt agattcattt
   137041 agatttcata tttgattttg aatattttca tcatttcaaa accgaaatag aaaaaattct
   137101 taattcatag gttaagattg atcttaaacc agctcattct atatctgatt caacatgcca
   137161 actagaaaat tacgtagtag aaagacaaga cagccaatcc gaaatgtcac gaaatccccc
   137221 gcccttcggg gatgccctca gcgacgagga acatggactg gggtgtctgt gcgactttca
   137281 ctaaatgcat ctattgcatc taaaaatcta ttcaaacctg aaaaagtttg agaatctagt
   137341 tgacaaaaat gagataaatt agtagcatta ttcacgaatt gattatcacg aattagagtg
   137401 attcaaaaat cacttggtac ctacaatctc aaaataaaaa aaaaatatta gggaaatgtt
   137461 ttcaagaaaa gaccatgaag ataaaaaacc ttttgaaaaa agggggtgaa aactatgttt
   137521 gacaaaatca gaactgttct cttcattctg agtgtttgtc atgttcttta taagattttc
   137581 ttgtaatttg aaaaaataca agatttaaga aatacatctg aagaaaaatc gcatccatta
   137641 gtagaaacaa tgtttttcga tctagaaaca aatagatgca ttccctttcc atgcagttct
   137701 acttcacttg atgagagatg ggagtgattc tatttcactt ctcaagaaat agggaattcg
   137761 aacgtcgagc gaatcttccc aaacccaaat ttaggatgcc tttagcatcc taaatttgga
   137821 gatcacaaaa agaaaggggg ttctagatga aattgatacc aaatttgata cgaagagtta
   137881 ttcgaaggaa aaatacgcgt caaatgtttc ttttcttggt ggttttgtta ctcttttggc
   137941 tattttttct tattggatga actatttgca taatataaca tatgcataat ctattttaga
   138001 acaccttaaa aagaaaaaat gtacccaatg gattctattt ggttcatgat ttgcaatcgg
   138061 tattctaatt ggttagtagc tttctgtaat tcaagccttg gggttggact tgattttgga
   138121 tttttttctt attggatgaa ctatttgcat aatgcataat ataacatatg cataatatta
   138181 gaacacctta aaaagaaaaa atgtacccaa tggattctat ttggttcatg atttgcaatc
   138241 ggtattctaa ttggttagta gctttctgta attcaagcct tggggttgga cttgattttg
   138301 gatttttttc ttattggatg aactatttgc ataatgcata atataacata tgcataatct
   138361 attttagaac accttaaaaa gaaaaaatgt acccaatgga ttctatttgg ttcatgattt
   138421 gcaatcggta ttctaattgg ttagtagctt tctgtaattc aagccttggg gttggacttg
   138481 attttggatt tttttcttat tggatgaact atttgcataa tgcataatat aacatatgca
   138541 taatctattt tagaacacct taaaaagaaa aaatgtaccc aatggattct atttggttca
   138601 tgatttgcaa tcggtattct aattggttag tagctttctg taattcaagc cttggggttg
   138661 gacttgattt tggatttttt tcttattgga tgaactattt gcataatgca taatataaca
   138721 tatgcataat ctattttaga acaccttaaa aagaaaaaat gtacccaatg gattctattt
   138781 ggttcatgat ttgcaatcgg tattctaatt ggttagtagc tttctgtaat tcaagccttg
   138841 gggttggact tgattttgga tttttttctt attggatgaa ctatttgcat aatgcataat
   138901 ataacatatg cataatctat tttagaacac cttaaaaaga aaaaatgtac ccaatggatt
   138961 ctatttggtt catgatttgc aatcggtatt ctaattggtt agtagctttc tgtaattcaa
   139021 gccttggggt tggacttgat tttggatttt tttcttattg gatgaactat ttgcataatg
   139081 cataatataa catatgcata atctatttta gaacacctta aaaagaaaaa atgtacccaa
   139141 tggattctat ttggttcatg atttgcaatc ggtattctaa ttggttagta gctttctgta
   139201 attcaagcct tggggttgga cttgattttg gatttttttc ttattggatg aactatttgc
   139261 ataatataac atatgcataa tctattttag aacaccttaa aaagaaaaaa tgtacccaat
   139321 ggattctatt tggttcatga tttgcaatcg gtattctaat tggttagtag ctttctgtaa
   139381 ttcaagcctt ggggttggac ttgattttgg atttttttct tattggatga actatttgca
   139441 taatataaca tatgcataat cttataacac cttaaaaggg taggagggtc aaaaatgtat
   139501 ccaatggatt ctatttggtt catgatttgc aatcggtatt ctaattggtt agtagctttc
   139561 tgtaattcaa gcgttggggt tggactttat tttggatttt taagcagatg ctcgttaggg
   139621 ccttcttttc tcttcctgct tcgggctcag gttcaaaaaa aaaaggaagg taccgagaac
   139681 aaaatagcag caaacacggg ttgtattaca ggacagctca taatgttgat ctccttccat
   139741 tatacgcctt tgtatttagc attggggaga ccttacacaa taacggtcct agctctgcca
   139801 tatcttttct gggagttttt cgccatgaat caacaaaact ttttgaaaga tggatcgctt
   139861 aatctaaatt caatgcggca ttttcgtatt caaagaatat ttcttcagaa tcttattttt
   139921 cagttattaa accttttcat tttaccaagt tcaatcttat tcagattagt caacatttat
   139981 atgtttcgat gcaagaaccc atttttattt ctaacaagta gttttgttgg ttggttaatt
   140041 ggtcacattt tattcatgaa atcggttgga ttgctattag tctggataaa gaaaatgaat
   140101 tcgattaaat ctattcaatc tattaaatct aatgtactta ttctatctaa gaaaatgaat
   140161 tcgattaaat ctattcaatc tattaaatct aatgtactta ttctatctaa gaaaatgaat
   140221 tcgattaaat ctattcaatc tattaaatcg aatgtaccta ttctatctaa taagtataag
   140281 tacattatgt cagaatttag acattggatg tctggacgaa tctttattct ttttttattt
   140341 atttcctcaa tgtactattt acggataaca ccatgtattt ccaatcaaaa actatccgaa
   140401 tctgaaattg aaacaatagg tgaatccgaa tctgaaattg aaacaatagg tgaaatagaa
   140461 caaaaaaaat ccaacgaaga atatatttca gaatatcttt cttttttttt gaaggaaaga
   140521 gagaattcgt acaaaatcga tgaaagagag aagaaagata tctttgcatt cgaaaaacct
   140581 cttttaaaaa gttttttcga ttataaagta tttcatcgtc ctttgcgata tatcaaaaat
   140641 gatcgattgg aaaatgcctt gagaaatgaa atgtcacaat tcttttttca tacatctcaa
   140701 agtgatggaa aagaaagaat ctcttttacc tatccatcta gtttatcaac ttttcttgaa
   140761 atgatgcaaa gaaagatatc tctcttcaca acagaaaaac tctcctatga tgaattggat
   140821 aatcattgga gttcgattaa tgaacaaaaa agaaagaacc taatgaatca atttttaaat
   140881 agagccgaag ctgtagataa ggaatttgtt gcttcggatg tactcgaaaa aaggattaga
   140941 ttatggaatg ataagactaa aaaatactta cctaaaatat atgatccttt cttgaacgga
   141001 ccttaccgtg gacgaatcaa aaaaagtttt ttattctcaa tcaagaataa aacttacaca
   141061 gaaaacgata tttttttaaa taagattcac tccatcctta ttaataataa tgatccagac
   141121 tttgaacaga ttctaactga tgggaacgat caaacaattc gaaatcgaaa agattgtctt
   141181 ggaataaaag aaaacagtaa aaaagttcct cgatggtcac atcaattcat tgcagaagtg
   141241 gaagcccaag gtaaagacaa agattttcat atttggtcaa gaaaaagaag acaagtacta
   141301 atttatactg aggaattaga gaaagacgat cctgataggg ataccgagga tactgcgaat
   141361 tcggatgaaa aagagaaagt agaattaact ctcaacgaat attcgccaaa gccagatttt
   141421 gagcgagaca taatgaaagg atctggccgc cttcaaagac gtaaaactgt gaattggaaa
   141481 atgattcaag caagtccaca tccaaattct cctctttttt gggacaaagt tccccaaatc
   141541 tctttctttg atattttcga gcaactgcaa atcttttttc taagttggat gtggaaaaat
   141601 ccaaatacag aatttcaaat ttcggatttc gcagaggaag agcaaaggga aacagaagcg
   141661 gaaaacgcaa ggacgatgaa gtacgacgac gaaatgacgc gtatggaaat tgaactagct
   141721 tgggagaata ctctatttgg tccgctaatg agaagttgtt tcttaatagc ccactgtatt
   141781 tttagaaaat atattctatt cccctcattg ataataacta aaaatatcat tcgtatacta
   141841 ttatttcaat ctcccgaatg gtcagaggat ttcaagggtt ggaatagaga aatgtatatt
   141901 aagtgcacca atagtggcat tcctttatca gaaacagaat ttccgaaaaa ctggataact
   141961 gagggtcttc aaatcaaggt cctttttcct tttcgtctga aaccttggca cagaaagaga
   142021 tctaagctac gatcccctaa aaaggaaaaa aatccaatga aaaaaaaagg gaaaaaactg
   142081 gatttcttct ttttgacagt tttcggaacg gaagtagaaa ttcccttttc tccttatccc
   142141 cgaagacgac gttcttcgtt ttttgatcct atttataaag aattaaaaaa aaaaataaaa
   142201 atttggaaaa agaattttgt tctaggtcga aaagtatcaa acgaaagaaa tcaattcaaa
   142261 aaaatagatg aatggaatga aattcaaaaa aaaagtcaga gtaatccaat gctttatgaa
   142321 tcgactattc caattcaatc tatgaattgg acagacgtga cagaaaaaaa aataaaagat
   142381 ctgaatgata gaacaaagaa aatcagaaaa ctaatagaag aatttaaaaa agacaataaa
   142441 gatgataaaa gattagaatt aaaaaaaaat atttggcaga tattccaaaa aataaatgtt
   142501 ggattattcc gcaaatcttt ttattttttt caatttttca tagacagggt atatcgaaat
   142561 atctttctat gtatcattaa tattcctcaa tttcaaatca atatacaact ttttcttgaa
   142621 tcaacaaaaa aaattattaa taaatacatt gacaataatg aagcaaatga agaaagaaaa
   142681 aaaagtgaaa aaaaaaacaa aagtctaatt atttctacta taaaaaaatc aatttgtaat
   142741 attaggaata cgaattcaca gaatttttgt gacgtatcct ctttgtcaca agcatacgta
   142801 ttttacaaat tatcacaaac ccaagttatt aacttagaga agtctaaatt cagatccttt
   142861 tttgaatatc aaggaagacc tctttttctt aagaatgaaa taaaagattc tttttttgga
   142921 gtacaaggaa tatctaattg ccaattaaaa cataagagcg ctcccaattc tgtaatgaat
   142981 caatggacaa attggttaaa aggtttttat caatacgatt tatctcagaa tggctggtct
   143041 agattagtat cccaaaaatg gcgaaataaa atgaatgaac gccatgtggc tcaaaatcaa
   143101 gatttaacca aatatcattc atatgaaaaa aaaggattaa ttctttacaa aaaacaagaa
   143161 atagactcat taacaaatca aaaacaaaaa aagaaaaaac aatatcggta tgatctttta
   143221 tcatctaaat ggattcatta tgcagataag aaggaatcat atgatattcc tatcaagaat
   143281 tatctagtcg aagattcgat tctagatctt gaaaaaaatc tggatagaaa gtgttttgat
   143341 tggagaattc tgaatttttg tcttagaaat ccaatagatt tggggggttc gttcgatatc
   143401 gattattatt ttacggttca gcaagaaatc aacccatcca atcaaaaaaa aaaccttttt
   143461 gattggatgg gaatgaatgt agaaatgcta aatcgttatc tagcgaatcg ggaattgatt
   143521 ttcttatcta aaaattttct attttttcat gtatatagga ggaacccatg gatcctccca
   143581 atcaaattcc ttttgaattt gaatggaaat caaaatgata gtgaaaagaa aaagatcacg
   143641 gaagagactc gaaataaagg aaaaacagaa gatgcaagtc gactaaatct tgaagcctcc
   143701 tcttcaaaga aagaaatcga tttgaaagaa gattctgcag aatccgacaa taaaaaggat
   143761 gtaaaaaaaa agagatccaa gaccaacctc cacgtaaaac ttaattcctt cctaagaagg
   143821 tctttccttt ttcaattgaa ctacgctgat tgcgaccctg aaaacctaat gaataatatc
   143881 gaagtctatt ctctctttct tagactggaa aaggacaaac aaatttctat aggctctatt
   143941 caaagaggag acctaagtat agatattctg agtgaagatt tgatgatgat caaaccgaag
   144001 gatttcactc ttacagaatt gaatacagaa ttgaatagaa ataggaaatt gttgaaaaaa
   144061 ggaacattgg ggatcgaacc aattcgtatg tctagcaaaa accatgaaca atttcagatg
   144121 tatcaaatca taggcctttc gtttagtcat aagaaaatta atcaaagata ccgagaaaaa
   144181 aaaaaaagag aaaaaacgaa ttatgatttg cttgttcctg aaaatatttt atccgctaga
   144241 cgtcgtagag aattgagaat tctaagttgt ttcaatccta agaatcgaaa tagtatgcat
   144301 agaaataagg catttgacaa tgagaataaa gtgaatcaag ttttggctac aagtaaagat
   144361 cttgatagag agaaaaaaaa actaattaat ttcaagttct ttctttggcc aaattttcga
   144421 ttagaagatt tagcttgtat gaatcgctat tggtttgata ccaataatgg cagccgtttc
   144481 agtatggtaa ggatccatat gtatccccga ttgaaaatta ggtaatctac atttttcttt
   144541 tttttttttt ctatttcttc taacatatct gatatgtgaa aacaaataga tgcacatacg
   144601 taggcatttt cgtaccctct attctgaggc acgatactaa ttcaatgata tatcctaccc
   144661 attagatcta taacggaatc ttcttatttg aagtctacca ttttgctttt gtgaatgcat
   144721 caatctagta tttttgatat accttttttg tatacctatt tgaattgggt tgattaatcc
   144781 aaattgattt gaaaaatcag gaactcttat tgaatttagt atatacaata gaaaattgag
   144841 attattgtat atactaaatt caaaatgagt gtcattatta ttactgatca atcaaaatat
   144901 ctagactcta tcaaatcaaa aaaagggggg gggggaaaga attcaattcg attctaattc
   144961 taataatatt aatgttaata atgttaataa agttaataaa aaaattcaaa caaacaaaga
   145021 aaaaaacaaa agagactctg gtctatcaat tgaaaaaaag gggggagaaa gacttcattt
   145081 ttttatggta aaaaaagtca aaaaatcatt tagatccaga tccattattt cacaagaaaa
   145141 aaaagtcaaa aaatcattta gatccagatc cattatttca caagaaaaaa aagaagaaaa
   145201 cccgggatcg attgaatttc aagtattcaa tttcgccaat aagataggaa gacttacttc
   145261 ccatttgaaa ttgcacagaa aagactattt atctcaaagg ggtttaggtc aaattctggc
   145321 aaaacagaaa cgactcctgt cttatttgtc aaagaaagat ggaatacgtt ataaaaaatt
   145381 aattaatcag ttggatattt cggagccaaa aacgaattaa tttgaagagt cgttttgaat
   145441 tattcgattt attagatctt gaattttgat gaactcattt ttgttttaag caattcatgg
   145501 aagaatgaat cgaggaaaac ctatgaatgc cccagctaca agaaaagacc tcatgatagt
   145561 caatatgggt cctcaccatc catcaatgca tggtgttctt cgacttattg ttactctaga
   145621 tggtgagggt gttattgatt gtgaaccaat attgggttat ttacatagag ggatggaaaa
   145681 aattgcagaa aaccgaacaa ttgtacaata tctgccttat gtaacacgtt gggattattt
   145741 agctactatg ttcacagaag caataaccgt aaatggaccg gaacagttag gaaatattca
   145801 agtacctaaa agagccagct atattcgaat aattatgttg gagttgagtc gtatagcttc
   145861 tcacctacta tggctgggac cttttatggc agatattggt gcacaaaccc ctttcttcta
   145921 tattttcaga gaaagagaat tcatatatga tctattcgaa gctgccacag gtatgagaat
   145981 gatgcataat ttttttcgta tcggaggggt agcagctgat ctacctcatg gctggataga
   146041 taaatgtttg gatttctgcg attatttttt aacaagggtt gttgaatatc aaaaacttat
   146101 tacgcaaaat cctatttttt tagaacgggt tgagggagta ggcattgttg gtggagagga
   146161 agtactaaat tggggtttat caggaccaat gcttcgggct tccggaatac aatgggatct
   146221 acgtaaagtt gatcattatg aatgttacga ggaatttgat tgggaagttc aatggcaaaa
   146281 agaaggagat tcattagctc gttatttagt acgaattggt gaaatggtag aatccataaa
   146341 aattattcaa caggctctgg aaggaattcc gggagggcca tatgagaatt tagaaatacg
   146401 ttgctttgat agagaaaagg atccagaatg gaatgatttt gaatatcgat tcattagtaa
   146461 aaagccgtct ccgacttttg aattaccgaa acaagaactt tatgtgagag ttgaagcccc
   146521 aaagggggaa ttaggaattt ttctaatagg ggatcagaat ggttttcctt ggagatggaa
   146581 aattcgcccc ccgggtttta tcaatttgca aattcttcct cagttagtta aaagaatgaa
   146641 attggctgat attatgacaa tactaggtag catagatatc attatgggag aagttgatcg
   146701 ttgaaatgat aattgataca acaattgata caacagaagt acaagatatc aattcttttt
   146761 ccagattgga atctttaaaa gaggtgtatg gaattctatg gatacttgtc cctattttta
   146821 ctcttgtatt gggaatcaca ataggtgtgc tagtgattgt atggttagaa agacaaatat
   146881 ccgcagggat acaacagcgt attggacctg aatacgccgg tcctttggga gttcttcaag
   146941 ctctagcaga tggaacaaaa ctacttttca aagagaatct tattccatct aggggagata
   147001 ttcgtttatt cagtattgga ccatccatat cagtcatatc aattctagta agttattcag
   147061 taattccttt tggctataac tttgttttag ctgatctcaa tatcggtgtt tttttatgga
   147121 ttgctatttc gagtattgct cccattggac ttcttatgtc aggatatggg tcaaataata
   147181 aatattcctt tttgggtggt ctacgggctg ctgctcaatc gattagttat gaaataccat
   147241 taactctatg tgtgttatca atatctctac gtgtgattcg ttgagacaga aacttttcca
   147301 tgctcctttc ttttcgtctt tatttctttt cttctttcta gtcaatttat aggaaagggg
   147361 tagaaaaaat ggaatagata tcctgatttt ttattttcat tattttgatt cgcaattcgg
   147421 attgatgaac taaatcagat agttatatga gtgaaataaa acagtttcga tttattcatt
   147481 attcattgat ttaatattct aatattctag attctctaat tgaattggaa ttcttaattt
   147541 aatgaaattg aaattcaata tcaatatatt tagtaataaa ctaaaaatat atatatatat
   147601 atatttctat atttatatat atatttttaa atatatagag aaatatttgt attttgaata
   147661 tctaatagtt ctatttaaga atataataaa ctattttcca ttttaattga atagaatatt
   147721 aatatcaaat tctttaatat tttgactaga atattcaaat agaatagaaa atagaaaaat
   147781 agaatagaaa tatagattat tattattatt ttcttattat tttctttttt tcttaattta
   147841 gaatatagaa tctagaatct attaataata tattaatata tattaatata gaatggatag
   147901 atataatgta tagatataga attcatatac tatgatttga atttcatttg aatctgcagt
   147961 aaaaatattg agtctcattt tctatgtata agaatgaagt gaaaaaaaat gataaacgca
   148021 agaaagcgtt taccccaaaa ttggttgatt agtcatcctg ttttgaagcg ggctcaaaag
   148081 accaacctta ttgagttttc actatcgttt gtatgaatta ccatacatct attaccataa
   148141 ggggagattg atcaaaaatg cgtggatagt tagaaacacc aagatacaca aaggattagt
   148201 aatggggatt atgtcaattc tccaaaagag catttctgca taatataaaa agaatacaaa
   148261 ttggggcttt cagttggtag aaaaaatcag gcagtactcc ccacaattcc gatccagagt
   148321 atgctcctat ccactcattc aataaataac tatcagaaac gaaataatcc tttaattttt
   148381 ttggaagttc ctgttttgca cataaaaaaa agaagaatag gaacgaaaaa aaacaaaaga
   148441 aagaatagaa tacaataaca ataaaaaaaa gagggatcct tttttttgat tctttcttat
   148501 ctccatattc atggaaatac aatttctgtc ataattcaga aactaatgtc gaattttttt
   148561 acgtaatcga aaacgacggg ttattgagaa ttcgaaagga gtattttatt gaattgaaga
   148621 gttcaattat tactcaaaaa attccaatta ttaagggatg agatcaattc agaagtacct
   148681 ttttttggat ttattattat aacagacaga attcaattgg tctaattcag gaccgtccaa
   148741 tggatttgaa tcctatctat cctaaagata tatcaagata aataaccggc ccggtccctt
   148801 agatttattt atgaccttag aggagccgta tgaggtgaaa atctcatgta cggttctgta
   148861 atagcgatgg gaacagtaat gttatcaccg actaggatta tctaacagtt taagtacagt
   148921 tgatatagtt gacgcgcaat caaaatatgg tttttgggga tggaatttat ggcgtcaacc
   148981 tataggtttt atcatttttc taatttcttc cctagcggaa tgtgaaagat taccttttga
   149041 tttaccagaa gcagaagaag aattagtagc aggttatcaa accgaatatt cgggtatcaa
   149101 atttggttta ttttacgttg cttcctattt aaacttatta gtttcttcat tatttgtaac
   149161 agttctttac ttgggtggtt ggaatatatc tattccgtac atattggttt atgagctttt
   149221 tgaaaaaaat aaaacatgtg gagtttttgg aacaacaatt ggtatcttta ttacattagc
   149281 taaaacttat ttgttcttgt tcctttctat aacaacaaga tggactttgc ctaggctaag
   149341 aatggatcaa ttattaaatc ttggatggaa atttctttta cctatttctc tgggtaatct
   149401 attattaaca acttcgtttc gactattttc actgtaaaag attgatattc catatttcta
   149461 acctgtctca aacaagagaa agaaacaaaa caaaaagatt cctagatatt cacgatatgt
   149521 tccttatggt aactgggttc atgaattatg gtcaacaaac agtacgagct gcaagataca
   149581 ttggtcaaag tttcatgatt accttagccc acgcaaatcg tttacctgta actattcaat
   149641 atccttatga aaaattaata acatcggaac gtttccgcgg tcgaatccat tttgaatttg
   149701 ataagtgcat tgcttgtgaa gtatgtgttc gtgtatgtcc tatagatcta cccgttgttg
   149761 attggaaact ggaaacggat attcgaaaga aacgattgct taattacagt attgatttcg
   149821 ggatctgtat attttgtggt aactgcgttg agtattgtcc aacaaattgt ttatcaatga
   149881 ctgaagaata tgaactttcg acttatgatc gacacgaatt gaattataat caaattgctt
   149941 tgggccgttt accaatgtca gtaattgacg attatacaat tcgaacaatt ccattcaaat
   150001 aaaattctgt atttcgattt ctatttatag aattttatta ataatctagt ttctagtttc
   150061 gaaatcgttt cgaatactcg ttcgtataaa gaattcgatt cgtcctataa ctctacctag
   150121 atgaattcac actccttagg atttcattca attaggaatt tagtatatcc aatttgttcc
   150181 tggtcgtatc aataaggtca tgaaatttcc atttcttttt cttttatttt acatctaatg
   150241 gatttacctg aaccgatcca tgattttctt ttaatctttc tgggatcagg tcttgtatta
   150301 ggaagtctag gagtagtatt atttaccaac cccatttttt ctgccttttc cttgggactg
   150361 gttcttgttt gtatatcttt attctatatt ttatcaaatt cccattttgt agctgcagca
   150421 cagctactta tttacgtagg agctataaac gttttaatcc tatttgctgt gatgttcata
   150481 aatggttcag aatattacca agattggaat ctttggaccg ttggggatgg agttactttg
   150541 gtggtttgta caagtatttt tgtttcacta ataactacta ttccagatat atcatggtac
   150601 gggattattt ggactacaag atccaatcag attctagagc aagatttgat aaataatagt
   150661 caacaaattg gaattcattt atcaacagat ttttttcttc catttgaact catttcaata
   150721 attcttttag ctgctttgat aggtgcaatt gttgtggctc gccagtaaaa atagaactag
   150781 taatatcaat ctcaattcca ttttgttcta ttttttttat ctacatttcc tttgaatttt
   150841 acatgtgaat gggaaagtga aagattgttt atgtttaaaa gaattttatt attcgacttc
   150901 ttacaaatat cttctttttg tctgtacttg ttatattctc tagtcaatcg aatcggttga
   150961 agtcttgttc atattgaaat gaatccaaat tgataaggag ttggtcaatg atgctcgaac
   151021 atgtacttgt tttgagtgcc tatttatttt ctatcggtat ctacggattg atcacaagcc
   151081 gaaatatggt tagagccctt atgtgtcttg aacttatact gaatgcggtt aatattaatt
   151141 tcgtagcttt ttctgatttt tttgatagtc gccaattaaa aggaaatatt ttttccattt
   151201 ttgttatagc tatcgcagcc gctgaagcag ctattggacc agctattgtt tcgtcaattt
   151261 atcgtaacag aaaatcaact cgtatcaatc aatcgaattt gttgaataaa tagtagtaat
   151321 tagaaagatt cgaatttgga atattgaaat tcgaatcttt atcaattcaa attcgcatgt
   151381 atgataacgt atgatcatct ttgcgaaaac gtaagaaatc aaagtatctt ggccctctgt
   151441 tatgaattga tccaaattga tccagaggta gattgattag aaaaattctg gtaaatcatt
   151501 gattcatctg gtgtcgaact atatgattca tttacaagtt tactagatcg aaaattgctg
   151561 atgttcaaaa attcatagag tcaatgtctc attcagtaaa gatttatgat acatgtatag
   151621 gatgtactca atgtgtccga gcctgcccca cagatgtatt agaaatgata ccttgggacg
   151681 gatgtaaagc taagcaaata gcttctgctc caagaacaga ggactgtgtt ggttgtaaga
   151741 ggtgtgaatc cgcctgtccg acagatttct tgagtgttcg agtttattta tggcatgaaa
   151801 caactcgaag catgggtcta gcttattgat acgtttcaaa aaaccacata cgaatacctt
   151861 ttttttactg acaaaaaccc gtgctcaaaa tggaaaaaaa atcttttcca ctttgagcgc
   151921 gggtttttct ggcccaagtg tatcttattt ttaccacgaa tttttttcct tggttaacaa
   151981 tagttgtagt tttcccaata tccgcgggtt ccttaatctt cttatttccc catagaggaa
   152041 ataaggtaat taggtggtat actattttta tatgcttaat gaatctcctt ataacaacct
   152101 atgcattctg ttatcatttc caattggacg atccattaat ccagttgacg gagaattatc
   152161 aatggatccc attttttgat ttttactgga gattcggaat agatggactt tctataggcc
   152221 ctattttact gacgggattt atcaccactt tagctacttt agcggctcaa ccggttactc
   152281 gggaatcccg attattccat ttcctgatgt tatcaatgta tagcggtcaa ataggatcat
   152341 tttcttctca agacatttta ctttttttca tcatgtggga attcgaatta attcctgttt
   152401 atctactttt atccatgtgg ggtggaaaga aacgtttgta ttcggctaca aagtttattt
   152461 tgtatactgc gggaagttcc atttttttat taatgggaat tcttggtatc ggtttatatg
   152521 gttcgaatga accaacattc cattttgaaa catcagctaa tcagtcgtat cctgtggcac
   152581 tggaaataat attatatatt ggatttctta ttgcttttgc tgtcaaatca ccgattatac
   152641 ccttacatac atggttacca gacacccacg gagaagcaca ttacagtact tgtatgcttt
   152701 tagcaggaat cttattaaaa atgggagcgt atggattagt tcgaattaat ctagaattat
   152761 taccccatgt tcactctata ttttccccct ggttaattct attaggcgga attcaaataa
   152821 tctatgcagc ttcaacatct cttggtcaac gtaatttaaa aaaaagaata gcttattcct
   152881 ccgtatctca tatgggtttc ataattatag gaatttgttc tataagccat ataggactca
   152941 acggagccat tttacaaata atttctcatg gatttattgg tgctgcgctt tttttcttgg
   153001 caggaatgag ttatgataga atatgtattt attatctcga cgaaatgggc ggaatggcta
   153061 ttccaatgcc aaaaatattc acggttttca gtattttatc gatggcttct cttgcgttgc
   153121 cgggcatgag cggttttgtt acagaattga tagtttttct tggaataatt gccagtcaaa
   153181 aatatctttt aatgacaaaa atactaatca cttttgtaat ggcaattgga atgatattaa
   153241 ctcctattta ttcattatcg atgttacgac agatgttcta tggatacaag ttttttaata
   153301 aaccaaactc cttatttttt gattctgggc cgagagagtt atttatttcg atttctatcc
   153361 ttatacctgt aataagtatt ggtatttatc cagatttcat tttctcatta tcagctgaca
   153421 aggtcgaaga ccttctatct tattttttat agatagtttt catgaaaact atctataaaa
   153481 aattaaagag agcaaaaaat cctatttttt tatagttttc atttacaatg aaaaaaatat
   153541 ttttagattc agattaactt caaaaatgaa ttgaaattgt aaccagatac gagataggtt
   153601 tggtgtttgt gagaaccctt taaatcaagt tcaagtaatg tagtgattca aggggttctc
   153661 aacggtttga tttagattta tccgaagttt tcttatttta tacttttact taatatttta
   153721 tacttttact taatattaaa tatttcatta ttatacttaa ttaattatac ttcattaaat
   153781 attaaatact tagtattagt taaatattat tatattagct agatattatt tgtattttta
   153841 gttaatatta ttacaaaatt ctattatatt aagataacat aattagatta agatctattt
   153901 atataattta gaatatatga ttatgatttc atataattat atatattatt atagatttac
   153961 gtttgtttat gtacttttat ctatagttat ccatattata tctatagcat tattattatt
   154021 tttatattaa actataaaca ttaattcaat taaataaaaa tagataaata ttacttttta
   154081 ttactttatt aatattcaat taattcaatt actattttat taattatttt attaatataa
   154141 aaataaaaaa atattgtatt tatataatat ataaataata taaattaata attaatagaa
   154201 taaatacaat atttaataaa tataaataaa taaaatacaa aaaaattaat aatttagaat
   154261 atgtatttta tttatttaca ttcttatatt cgatattaat ttttatttaa aattagaaaa
   154321 aaaaaattag aatatttttt attatattta tattgaattc ttttttctaa ttttttgtaa
   154381 tagtaatagt attattatta tttattatta ttttattatt tatagtatta tagtataata
   154441 gtataatatt ataaaaatta atatctataa aagaatatgc ttattatgtt tatatttatt
   154501 aggctcttac tcaattgaat tcaattagat ggaaatgaac cataactatg taatccgatt
   154561 cctaatagat ttataccaaa ataacatatc caaattataa gaaagcccat agaggccact
   154621 attgaagaat ttataccttc tcttttgttt tttctagtat gtaaataaat tgcaaatacg
   154681 gtccaagtaa taaacgccca agtttccttt ggatcccaat tccaatatga tccccaggcc
   154741 tcattagccc atactgctcc cgaaagaata cctatggtta aaaagataaa acctagacta
   154801 ataatacgat aactccaacg atccaattgt tgaataaatt gagacctgta aaaatttcta
   154861 taagaagcaa aagaagtctt ttgaaaaaga ttctttcttt cgttcatgta tttgatttcc
   154921 gaaaaagaaa atgactcatt aaaaaaaaga ttatagttct tacgaatttt tcttattatg
   154981 acttttcgaa ttgtaatgac taaaagagct actgataata atgatccaca taaaagagct
   155041 gcatagccca ataccatcat acttacatgc atcattaacc aatgcgattg tagagcgggt
   155101 actaatattc ggaatttatg cagttcggtt aaaagacccg aagtagcaaa gccttgggtc
   155161 aaaataacac ttggtcctat tattgtgctt aaatgagctt taagcttttt aaaaccaaaa
   155221 cctggaatta tatgaaaaat ggaaaaaccc catgaaagaa agattacaga ttcatataaa
   155281 tcacttaatg gtaaacggcc cgaaaaaatc caacgagtaa ctaataatcc cgttatacat
   155341 aaaaaagtta ctatcatgcc tttttcggac gaatcataaa gtactacgat ttcattgact
   155401 aataaggtta gtaaactaat tgcaattaca atggaaaaga ctgaaaagga tatatgagtt
   155461 aatatatgct ctaaagtgga aaatatcata aaaaaatatc tcctaattat atgaatggca
   155521 tcgtcttttc taaaagagta agtcctatag aaagacgatg ccgctactcg gactcgaacc
   155581 gagatgttat aggactgctc caatgcaaga ttcgaaatct tggacagaca cttatgctat
   155641 aacactcttt cttaaaagca gcgtgtctac cgatttcacc atagcggctt gctcgaaatc
   155701 ataataaacg atttggagtc aattgtcaag agtcaagaat cgattctaat gcaagatttc
   155761 ggaaagttta acaacggaac ccttatcttt attccgctta cttggtcatt caaaatacat
   155821 gattttccaa aataagctat ctgaattcct tttttctatc tctatctaaa ataaactgtt
   155881 gaatatcaga accttttttt tacaaagttt tttttcttat atttcttttt cttaaaatgg
   155941 aaaaaaataa tttaagaaat gaaagattcg aaataaaaaa attatttcaa tcagatggat
   156001 tttataattc atatcaaaat caaataatat tttgagtttg tgtgtaattg tctattccca
   156061 ttccctcggt ataatttttg tgtaataagt gaaaaaattt catttctaat aattaattta
   156121 ttaattaatt attagaaatt aatattaata taatttatta atataactaa taaaataaaa
   156181 actaataaaa taaaaagtag atttttcact atgtcttaaa taaaaaaaac aaaaaagatt
   156241 aatgcataaa aaaaatagac taaaatatac gaagaaattc ggccactgcc tgcatatttt
   156301 ataatttctg ctagaaaaaa acttgtaata cccaccccat tgggaattcc atcaattact
   156361 cgtctatcaa aaaaataatt gagtttagct aattgtctga cattattaat taaatatttt
   156421 cgataaaaag tatctatgta agcacgatta tatgaccaaa gatatatttg atttcttatt
   156481 ttatctgtac caatcttttt agaaaccctt tttgaaaata aataaaataa attaagtaag
   156541 ttgaaatttt gtaaagatga ataaaaaggc ttatagaaaa aggacgctat aaatattcct
   156601 aaaaaagcta tactgaccga aaaagttgca tttgtaaaaa attcatacca attctcataa
   156661 ttttttggat ttggatgtaa aagatctata gacggaatta aaaatttgga taatatatcc
   156721 aaatctagtc cttcttggtt gaaagaaatt cctatgatcc cgataaatcc aataaaaaaa
   156781 gtaaataata ttaatacaag catagaaaat aacatagtat tttctgattc atggggatag
   156841 gaaaaagtag tgttgttagt ttcaaaataa ctaatatcaa taaaaggcca tcttatgctt
   156901 tttaaatttc tatcaattcg atgtaactca ggaaaaaagg aagggcttcc attattattg
   156961 atttttaata aagataataa attcattttt tttttcgctt ctttttcttt accccataaa
   157021 gatattgaat gaaatgagct attacaattt ttttttccat tgaaattttt acaattaata
   157081 tttaaatatc cttcaaaaac aagtaaatag atccgaaaca tataaaatgc agttaatgct
   157141 gctgtggaac aagctattat tgcaaaaatt ggtgaataca accaactatc attaagaatt
   157201 tcatctttgg accaaaaaca agcaaggggt ggaataccac aaagcgaaag tgtacctact
   157261 aaaaaaccat tttttgtaat tggcacatgt tttgttaaac cgcccataag aatcatattt
   157321 tgacttttat cgggagaata tcctacaata ccttccattg aatgaataat ggatccggat
   157381 cctaaaaaca acaatgcttt tgaataagca tgagtaatca aatgaaataa agcggctcgg
   157441 taagagccca tacctagagc taacataata taacccaatt gagacattgt agaataggcc
   157501 aaacttctct taatatcctt ttgagcaaga gctaaagtcg ctcctaatac tactgttagt
   157561 atccctatga aagctattcc attcattatg gaaggtataa ctatgaaaag aggaagaagt
   157621 cgggctacaa gaaaaattcc cgccgctacc atagtagcag catgtataag agcggaaata
   157681 ggggtaggac cttccatagc atctggtaac catacatgaa aggggaattg ggaagactta
   157741 gcagctgaac cgctaaataa caggaaggcg cacaaagtaa ctaataaaag attaacctca
   157801 ttattagaga tcaagttatt gaatatttca aacaaatccc gaaattccaa actacctgtt
   157861 atccaataaa aacccaaaat tcccaataat aaacaaaaat cccctacccg atttgttaca
   157921 aatgcttttt gacaagcatt tgcggcaata ggacgtgtga accaaaaacc tattaataaa
   157981 taagaagaca ttccaaccaa ttcccaaaaa atataaattt gtatcaaatt agaactagta
   158041 accaatccca acattgaagt agtaaaaaaa ctcatataag caaaaaatct caaatatcct
   158101 tcatcatgag acatataatt gtcactataa ataaaaacaa gaattccaac agtagtaatc
   158161 aatattgaca taatagaagt aagtgaatcg atcaagtagc caaattctaa agaaagatca
   158221 ttatttatag tccaagacca tacatattga tagatagaac gtttatttat ttgatccata
   158281 gccagatcca ccgaaaaaaa gagaactata cttaataata aaacactagg aaaagccaag
   158341 atacgtcgaa tattttttgt tctgatggga aaaagaataa gtcccactcc tattaaaatc
   158401 gaaactgcaa gtggaataaa gggtatgatc catgaaaatt gatgtttata ttccatacaa
   158461 aaaaaagaaa aaatgcattc gtattcttaa tgagttttct tatttgtcaa tttgatcttt
   158521 tttgttttcc aagggtaagg gttcaagggt taagttaata aaaaaatgga acttcccgca
   158581 gtatacaaaa taaactttgt agccgaatac aaacgtttct ttccacccca catggataaa
   158641 agtagataaa caggaattaa ttcgaattcc cacatgatga aaaaaagtaa aatgtcttga
   158701 gaagaaaatg atcctatttg accgctatac attgataaca tcaggaaatg gaataatcgg
   158761 gattcccgag taaccggttg agccgctaaa gtagctaaag tggtgataaa tcccgtcagt
   158821 aaaatagggc ctatagaaag tccatctatt ccgaatctcc agtaaaaatc aaaaaatggg
   158881 atccattgat aattctccgt caactggatt aatggatcgt ccaattggaa atgataacag
   158941 aatgcatagg ttgttataag gagattcatt aagcatataa aaatagtata ccacctaatt
   159001 accttatttc ctctatgggg aaataagaag attaaggaac ccgcggatat tgggaaaact
   159061 acaactattg ttaaccaagg aaaaaaattc gtggtaaaaa taagatacac ttgggccaga
   159121 aaaacccgcg ctcaaagtgg aaaagatttt ttttccattt tgagcacggg tttttgtcag
   159181 taaaaaaaag gtattcgtat gtggtttttt gaaacgtatc aataagctag acccatgctt
   159241 cgagttgttt catgccataa ataaactcga acactcaaga aatctgtcgg acaggcggat
   159301 tcacacctct tacaaccaac acagtcctct gttcttggag cagaagctat ttgcttagct
   159361 ttacatccgt cccaaggtat catttctaat acatctgtgg ggcaggctcg gacacattga
   159421 gtacatccta tacatgtatc ataaatcttt actgaatgag acattgactc tatgaatttt
   159481 tgaacatcag caattttcga tctagtaaac ttgtaaatga atcatatagt tcgacaccag
   159541 atgaatcaat gatttaccag aatttttcta atcaatctac ctctggatca atttggatca
   159601 attcataaca gagggccaag atactttgat ttcttacgtt ttcgcaaaga tgatcatacg
   159661 ttatcataca tgcgaatttg aattgataaa gattcgaatt tcaatattcc aaattcgaat
   159721 ctttctaatt actactattt attcaacaaa ttcgattgat tgatacgagt tgattttctg
   159781 ttacgataaa ttgacgaaac aatagctggt ccaatagctg cttcagcggc tgcgatagct
   159841 ataacaaaaa tggaaaaaat atttcctttt aattggcgac tatcaaaaaa atcagaaaaa
   159901 gctacgaaat taatattaac cgcattcagt ataagttcaa gacacataag ggctctaacc
   159961 atatttcggc ttgtgatcaa tccgtagata ccgatagaaa ataaataggc actcaaaaca
   160021 agtacatgtt cgagcatcat tgaccaactc cttatcaatt tggattcatt tcaatatgaa
   160081 caagacttca accgattcga ttgactagag aatataacaa gtacagacaa aaagaagata
   160141 tttgtaagaa gtcgaataat aaaattcttt taaacataaa caatctttca ctttcccatt
   160201 cacatgtaaa attcaaagga aatgtagata aaaaaaatag aacaaaatgg aattgagatt
   160261 gatattacta gttctatttt tactggcgag ccacaacaat tgcacctatc aaagcagcta
   160321 aaagaattat tgaaatgagt tcaaatggaa gaaaaaaatc tgttgataaa tgaattccaa
   160381 tttgttgact attatttatc aaatcttgct ctagaatctg attggatctt gtagtccaaa
   160441 taatcccgta ccatgatata tctggaatag tagttattag tgaaacaaaa atacttgtac
   160501 aaaccaccaa agtaactcca tccccaacgg tccaaagatt ccaatcttgg taatattctg
   160561 aaccatttat gaacatcaca gcaaatagga ttaaaacgtt tatagctcct acgtaaataa
   160621 gtagctgtgc tgcagctaca aaatgggaat ttgataaaat atagaataaa gatatacaaa
   160681 caagaaccag tcccaaggaa aaggcagaaa aaatggggtt ggtaaataat actactccta
   160741 gacttcctaa tacaagacct gatcccagaa agattaaaag aaaatcatgg atcggttcag
   160801 gtaaatccat tagatgtaaa ataaaagaaa aagaaatgga aatttcatga ccttattgat
   160861 acgaccagga acaaattgga tatactaaat tcctaattga atgaaatcct aaggagtgtg
   160921 aattcatcta ggtagagtta taggacgaat cgaattcttt atacgaacga gtattcgaaa
   160981 cgatttcgaa actagaaact agattattaa taaaattcta taaatagaaa tcgaaataca
   161041 gaattttatt tgaatggaat tgttcgaatt gtataatcgt caattactga cattggtaaa
   161101 cggcccaaag caatttgatt ataattcaat tcgtgtcgat cataagtcga aagttcatat
   161161 tcttcagtca ttgataaaca atttgttgga caatactcaa cgcagttacc acaaaatata
   161221 cagatcccga aatcaatact gtaattaagc aatcgtttct ttcgaatatc cgtttccagt
   161281 ttccaatcaa caacgggtag atctatagga catacacgaa cacatacttc acaagcaatg
   161341 cacttatcaa attcaaaatg gattcgaccg cggaaacgtt ccgatgttat taatttttca
   161401 taaggatatt gaatagttac aggtaaacga tttgcgtggg ctaaggtaat catgaaactt
   161461 tgaccaatgt atcttgcagc tcgtactgtt tgttgaccat aattcatgaa cccagttacc
   161521 ataaggaaca tatcgtgaat atctaggaat ctttttgttt tgtttctttc tcttgtttga
   161581 gacaggttag aaatatggaa tatcaatctt ttacagtgaa aatagtcgaa acgaagttgt
   161641 taataataga ttacccagag aaataggtaa aagaaatttc catccaagat ttaataattg
   161701 atccattctt agcctaggca aagtccatct tgttgttata gaaaggaaca agaacaaata
   161761 agttttagct aatgtaataa agataccaat tgttgttcca aaaactccac atgttttatt
   161821 tttttcaaaa agctcataaa ccaatatgta cggaatagat atattccaac cacccaagta
   161881 aagaactgtt acaaataatg aagaaactaa taagtttaaa taggaagcaa cgtaaaataa
   161941 accaaatttg atacccgaat attcggtttg ataacctgct actaattctt cttctgcttc
   162001 tggtaaatca aaaggtaatc tttcacattc cgctagggaa gaaattagaa aaatgataaa
   162061 acctataggt tgacgccata aattccatcc ccaaaaacca tattttgatt gcgcgtcaac
   162121 tatatcaact gtacttaaac tgttagataa tcctagtcgg tgataacatt actgttccca
   162181 tcgctattac agaaccgtac atgagatttt cacctcatac ggctcctcta aggtcataaa
   162241 taaatctaag ggaccgggcc ggttatttat cttgatatat ctttaggata gataggattc
   162301 aaatccattg gacggtcctg aattagacca attgaattct gtctgttata ataataaatc
   162361 caaaaaaagg tacttctgaa ttgatctcat cccttaataa ttggaatttt ttgagtaata
   162421 attgaactct tcaattcaat aaaatactcc tttcgaattc tcaataaccc gtcgttttcg
   162481 attacgtaaa aaaattcgac attagtttct gaattatgac agaaattgta tttccatgaa
   162541 tatggagata agaaagaatc aaaaaaaagg atccctcttt tttttattgt tattgtattc
   162601 tattctttct tttgtttttt ttcgttccta ttcttctttt ttttatgtgc aaaacaggaa
   162661 cttccaaaaa aattaaagga ttatttcgtt tctgatagtt atttattgaa tgagtggata
   162721 ggagcatact ctggatcgga attgtgggga gtactgcctg attttttcta ccaactgaaa
   162781 gccccaattt gtattctttt tatattatgc agaaatgctc ttttggagaa ttgacataat
   162841 ccccattact aatcctttgt gtatcttggt gtttctaact atccacgcat ttttgatcaa
   162901 tctcccctta tggtaataga tgtatggtaa ttcatacaaa cgatagtgaa aactcaataa
   162961 ggttggtctt ttgagcccgc ttcaaaacag gatgactaat caaccaattt tggggtaaac
   163021 gctttcttgc gtttatcatt ttttttcact tcattcttat acatagaaaa tgagactcaa
   163081 tatttttact gcagattcaa atgaaattca aatcatagta tatgaattct atatctatac
   163141 attatatcta tccattctat attaatatat attaatatat tattaataga ttctagattc
   163201 tatattctaa attaagaaaa aaagaaaata ataagaaaat aataataata atctatattt
   163261 ctattctatt tttctatttt ctattctatt tgaatattct agtcaaaata ttaaagaatt
   163321 tgatattaat attctattca attaaaatgg aaaatagttt attatattct taaatagaac
   163381 tattagatat tcaaaataca aatatttctc tatatattta aaaatatata tataaatata
   163441 gaaatatata tatatatata tttttagttt attactaaat atattgatat tgaatttcaa
   163501 tttcattaaa ttaagaattc caattcaatt agagaatcta gaatattaga atattaaatc
   163561 aatgaataat gaataaatcg aaactgtttt atttcactca tataactatc tgatttagtt
   163621 catcaatccg aattgcgaat caaaataatg aaaataaaaa atcaggatat ctattccatt
   163681 ttttctaccc ctttcctata aattgactag aaagaagaaa agaaataaag acgaaaagaa
   163741 aggagcatgg aaaagtttct gtctcaacga atcacacgta gagatattga taacacacat
   163801 agagttaatg gtatttcata actaatcgat tgagcagcag cccgtagacc acccaaaaag
   163861 gaatatttat tatttgaccc atatcctgac ataagaagtc caatgggagc aatactcgaa
   163921 atagcaatcc ataaaaaaac accgatattg agatcagcta aaacaaagtt atagccaaaa
   163981 ggaattactg aataacttac tagaattgat atgactgata tggatggtcc aatactgaat
   164041 aaacgaatat ctcccctaga tggaataaga ttctctttga aaagtagttt tgttccatct
   164101 gctagagctt gaagaactcc caaaggaccg gcgtattcag gtccaatacg ctgttgtatc
   164161 cctgcggata tttgtctttc taaccataca atcactagca cacctattgt gattcccaat
   164221 acaagagtaa aaatagggac aagtatccat agaattccat acacctcttt taaagattcc
   164281 aatctggaaa aagaattgat atcttgtact tctgttgtat caattgttgt atcaattatc
   164341 atttcaacga tcaacttctc ccataatgat atctatgcta cctagtattg tcataatatc
   164401 agccaatttc attcttttaa ctaactgagg aagaatttgc aaattgataa aacccggggg
   164461 gcgaattttc catctccaag gaaaaccatt ctgatcccct attagaaaaa ttcctaattc
   164521 cccctttggg gcttcaactc tcacataaag ttcttgtttc ggtaattcaa aagtcggaga
   164581 cggcttttta ctaatgaatc gatattcaaa atcattccat tctggatcct tttctctatc
   164641 aaagcaacgt atttctaaat tctcatatgg ccctcccgga attccttcca gagcctgttg
   164701 aataattttt atggattcta ccatttcacc aattcgtact aaataacgag ctaatgaatc
   164761 tccttctttt tgccattgaa cttcccaatc aaattcctcg taacattcat aatgatcaac
   164821 tttacgtaga tcccattgta ttccggaagc ccgaagcatt ggtcctgata aaccccaatt
   164881 tagtacttcc tctccaccaa caatgcctac tccctcaacc cgttctaaaa aaataggatt
   164941 ttgcgtaata agtttttgat attcaacaac ccttgttaaa aaataatcgc agaaatccaa
   165001 acatttatct atccagccat gaggtagatc agctgctacc cctccgatac gaaaaaaatt
   165061 atgcatcatt ctcatacctg tggcagcttc gaatagatca tatatgaatt ctctttctct
   165121 gaaaatatag aagaaagggg tttgtgcacc aatatctgcc ataaaaggtc ccagccatag
   165181 taggtgagaa gctatacgac tcaactccaa cataattatt cgaatatagc tggctctttt
   165241 aggtacttga atatttccta actgttccgg tccatttacg gttattgctt ctgtgaacat
   165301 agtagctaaa taatcccaac gtgttacata aggcagatat tgtacaattg ttcggttttc
   165361 tgcaattttt tccatccctc tatgtaaata acccaatatt ggttcacaat caataacacc
   165421 ctcaccatct agagtaacaa taagtcgaag aacaccatgc attgatggat ggtgaggacc
   165481 catattgact atcatgaggt cttttcttgt agctggggca ttcataggtt ttcctcgatt
   165541 cattcttcca tgaattgctt aaaacaaaaa tgagttcatc aaaattcaag atctaataaa
   165601 tcgaataatt caaaacgact cttcaaatta attcgttttt ggctccgaaa tatccaactg
   165661 attaattaat tttttataac gtattccatc tttctttgac aaataagaca ggagtcgttt
   165721 ctgttttgcc agaatttgac ctaaacccct ttgagataaa tagtcttttc tgtgcaattt
   165781 caaatgggaa gtaagtcttc ctatcttatt ggcgaaattg aatacttgaa attcaatcga
   165841 tcccgggttt tcttcttttt tttcttgtga aataatggat ctggatctaa atgatttttt
   165901 gacttttttt tcttgtgaaa taatggatct ggatctaaat gattttttga ctttttttac
   165961 cataaaaaaa tgaagtcttt ctcccccctt tttttcaatt gatagaccag agtctctttt
   166021 gtttttttct ttgtttgttt gaattttttt attaacttta ttaacattat taacattaat
   166081 attattagaa ttagaatcga attgaattct ttcccccccc cccttttttt gatttgatag
   166141 agtctagata ttttgattga tcagtaataa taatgacact cattttgaat ttagtatata
   166201 caataatctc aattttctat tgtatatact aaattcaata agagttcctg atttttcaaa
   166261 tcaatttgga ttaatcaacc caattcaaat aggtatacaa aaaaggtata tcaaaaatac
   166321 tagattgatg cattcacaaa agcaaaatgg tagacttcaa ataagaagat tccgttatag
   166381 atctaatggg taggatatat cattgaatta gtatcgtgcc tcagaataga gggtacgaaa
   166441 atgcctacgt atgtgcatct atttgttttc acatatcaga tatgttagaa gaaatagaaa
   166501 aaaaaaaaaa gaaaaatgta gattacctaa ttttcaatcg gggatacata tggatcctta
   166561 ccatactgaa acggctgcca ttattggtat caaaccaata gcgattcata caagctaaat
   166621 cttctaatcg aaaatttggc caaagaaaga acttgaaatt aattagtttt tttttctctc
   166681 tatcaagatc tttacttgta gccaaaactt gattcacttt attctcattg tcaaatgcct
   166741 tatttctatg catactattt cgattcttag gattgaaaca acttagaatt ctcaattctc
   166801 tacgacgtct agcggataaa atattttcag gaacaagcaa atcataattc gttttttctc
   166861 tttttttttt ttctcggtat ctttgattaa ttttcttatg actaaacgaa aggcctatga
   166921 tttgatacat ctgaaattgt tcatggtttt tgctagacat acgaattggt tcgatcccca
   166981 atgttccttt tttcaacaat ttcctatttc tattcaattc tgtattcaat tctgtaagag
   167041 tgaaatcctt cggtttgatc atcatcaaat cttcactcag aatatctata cttaggtctc
   167101 ctctttgaat agagcctata gaaatttgtt tgtccttttc cagtctaaga aagagagaat
   167161 agacttcgat attattcatt aggttttcag ggtcgcaatc agcgtagttc aattgaaaaa
   167221 ggaaagacct tcttaggaag gaattaagtt ttacgtggag gttggtcttg gatctctttt
   167281 tttttacatc ctttttattg tcggattctg cagaatcttc tttcaaatcg atttctttct
   167341 ttgaagagga ggcttcaaga tttagtcgac ttgcatcttc tgtttttcct ttatttcgag
   167401 tctcttccgt gatctttttc ttttcactat cattttgatt tccattcaaa ttcaaaagga
   167461 atttgattgg gaggatccat gggttcctcc tatatacatg aaaaaataga aaatttttag
   167521 ataagaaaat caattcccga ttcgctagat aacgatttag catttctaca ttcattccca
   167581 tccaatcaaa aaggtttttt ttttgattgg atgggttgat ttcttgctga accgtaaaat
   167641 aataatcgat atcgaacgaa ccccccaaat ctattggatt tctaagacaa aaattcagaa
   167701 ttctccaatc aaaacacttt ctatccagat ttttttcaag atctagaatc gaatcttcga
   167761 ctagataatt cttgatagga atatcatatg attccttctt atctgcataa tgaatccatt
   167821 tagatgataa aagatcatac cgatattgtt ttttcttttt ttgtttttga tttgttaatg
   167881 agtctatttc ttgttttttg taaagaatta atcctttttt ttcatatgaa tgatatttgg
   167941 ttaaatcttg attttgagcc acatggcgtt cattcatttt atttcgccat ttttgggata
   168001 ctaatctaga ccagccattc tgagataaat cgtattgata aaaacctttt aaccaatttg
   168061 tccattgatt cattacagaa ttgggagcgc tcttatgttt taattggcaa ttagatattc
   168121 cttgtactcc aaaaaaagaa tcttttattt cattcttaag aaaaagaggt cttccttgat
   168181 attcaaaaaa ggatctgaat ttagacttct ctaagttaat aacttgggtt tgtgataatt
   168241 tgtaaaatac gtatgcttgt gacaaagagg atacgtcaca aaaattctgt gaattcgtat
   168301 tcctaatatt acaaattgat ttttttatag tagaaataat tagacttttg tttttttttt
   168361 cacttttttt tctttcttca tttgcttcat tattgtcaat gtatttatta ataatttttt
   168421 ttgttgattc aagaaaaagt tgtatattga tttgaaattg aggaatatta atgatacata
   168481 gaaagatatt tcgatatacc ctgtctatga aaaattgaaa aaaataaaaa gatttgcgga
   168541 ataatccaac atttattttt tggaatatct gccaaatatt tttttttaat tctaatcttt
   168601 tatcatcttt attgtctttt ttaaattctt ctattagttt tctgattttc tttgttctat
   168661 cattcagatc ttttattttt ttttctgtca cgtctgtcca attcatagat tgaattggaa
   168721 tagtcgattc ataaagcatt ggattactct gacttttttt ttgaatttca ttccattcat
   168781 ctattttttt gaattgattt ctttcgtttg atacttttcg acctagaaca aaattctttt
   168841 tccaaatttt tatttttttt tttaattctt tataaatagg atcaaaaaac gaagaacgtc
   168901 gtcttcgggg ataaggagaa aagggaattt ctacttccgt tccgaaaact gtcaaaaaga
   168961 agaaatccag ttttttccct ttttttttca ttggattttt ttccttttta ggggatcgta
   169021 gcttagatct ctttctgtgc caaggtttca gacgaaaagg aaaaaggacc ttgatttgaa
   169081 gaccctcagt tatccagttt ttcggaaatt ctgtttctga taaaggaatg ccactattgg
   169141 tgcacttaat atacatttct ctattccaac ccttgaaatc ctctgaccat tcgggagatt
   169201 gaaataatag tatacgaatg atatttttag ttattatcaa tgaggggaat agaatatatt
   169261 ttctaaaaat acagtgggct attaagaaac aacttctcat tagcggacca aatagagtat
   169321 tctcccaagc tagttcaatt tccatacgcg tcatttcgtc gtcgtacttc atcgtccttg
   169381 cgttttccgc ttctgtttcc ctttgctctt cctctgcgaa atccgaaatt tgaaattctg
   169441 tatttggatt tttccacatc caacttagaa aaaagatttg cagttgctcg aaaatatcaa
   169501 agaaagagat ttggggaact ttgtcccaaa aaagaggaga atttggatgt ggacttgctt
   169561 gaatcatttt ccaattcaca gttttacgtc tttgaaggcg gccagatcct ttcattatgt
   169621 ctcgctcaaa atctggcttt ggcgaatatt cgttgagagt taattctact ttctcttttt
   169681 catccgaatt cgcagtatcc tcggtatccc tatcaggatc gtctttctct aattcctcag
   169741 tataaattag tacttgtctt ctttttcttg accaaatatg aaaatctttg tctttacctt
   169801 gggcttccac ttctgcaatg aattgatgtg accatcgagg aactttttta ctgttttctt
   169861 ttattccaag acaatctttt cgatttcgaa ttgtttgatc gttcccatca gttagaatct
   169921 gttcaaagtc tggatcatta ttattaataa ggatggagtg aatcttattt aaaaaaatat
   169981 cgttttctgt gtaagtttta ttcttgattg agaataaaaa actttttttg attcgtccac
   170041 ggtaaggtcc gttcaagaaa ggatcatata ttttaggtaa gtatttttta gtcttatcat
   170101 tccataatct aatccttttt tcgagtacat ccgaagcaac aaattcctta tctacagctt
   170161 cggctctatt taaaaattga ttcattaggt tctttctttt ttgttcatta atcgaactcc
   170221 aatgattatc caattcatca taggagagtt tttctgttgt gaagagagat atctttcttt
   170281 gcatcatttc aagaaaagtt gataaactag atggataggt aaaagagatt ctttcttttc
   170341 catcactttg agatgtatga aaaaagaatt gtgacatttc atttctcaag gcattttcca
   170401 atcgatcatt tttgatatat cgcaaaggac gatgaaatac tttataatcg aaaaaacttt
   170461 ttaaaagagg tttttcgaat gcaaagatat ctttcttctc tctttcatcg attttgtacg
   170521 aattctctct ttccttcaaa aaaaaagaaa gatattctga aatatattct tcgttggatt
   170581 ttttttgttc tatttcacct attgtttcaa tttcagattc ggattcacct attgtttcaa
   170641 tttcagattc ggatagtttt tgattggaaa tacatggtgt tatccgtaaa tagtacattg
   170701 aggaaataaa taaaaaaaga ataaagattc gtccagacat ccaatgtcta aattctgaca
   170761 taatgtactt atacttatta gatagaatag gtacattcga tttaatagat tgaatagatt
   170821 taatcgaatt cattttctta gatagaataa gtacattaga tttaatagat tgaatagatt
   170881 taatcgaatt cattttctta gatagaataa gtacattaga tttaatagat tgaatagatt
   170941 taatcgaatt cattttcttt atccagacta atagcaatcc aaccgatttc atgaataaaa
   171001 tgtgaccaat taaccaacca acaaaactac ttgttagaaa taaaaatggg ttcttgcatc
   171061 gaaacatata aatgttgact aatctgaata agattgaact tggtaaaatg aaaaggttta
   171121 ataactgaaa aataagattc tgaagaaata ttctttgaat acgaaaatgc cgcattgaat
   171181 ttagattaag cgatccatct ttcaaaaagt tttgttgatt catggcgaaa aactcccaga
   171241 aaagatatgg cagagctagg accgttattg tgtaaggtct ccccaatgct aaatacaaag
   171301 gcgtataatg gaaggagatc aacattatga gctgtcctgt aatacaaccc gtgtttgctg
   171361 ctattttgtt ctcggtacct tccttttttt tttgaacctg agcccgaagc aggaagagaa
   171421 aagaaggccc taacgagcat ctgcttaaaa atccaaaata aagtccaacc ccaacgcttg
   171481 aattacagaa agctactaac caattagaat accgattgca aatcatgaac caaatagaat
   171541 ccattggata catttttgac cctcctaccc ttttaaggtg ttataagatt atgcatatgt
   171601 tatattatgc aaatagttca tccaataaga aaaaaatcca aaatcaagtc caaccccaag
   171661 gcttgaatta cagaaagcta ctaaccaatt agaataccga ttgcaaatca tgaaccaaat
   171721 agaatccatt gggtacattt tttcttttta aggtgttcta aaatagatta tgcatatgtt
   171781 atattatgca aatagttcat ccaataagaa aaaaatccaa aatcaagtcc aaccccaagg
   171841 cttgaattac agaaagctac taaccaatta gaataccgat tgcaaatcat gaaccaaata
   171901 gaatccattg ggtacatttt ttctttttaa ggtgttctaa aatagattat gcatatgtta
   171961 tattatgcat tatgcaaata gttcatccaa taagaaaaaa atccaaaatc aagtccaacc
   172021 ccaaggcttg aattacagaa agctactaac caattagaat accgattgca aatcatgaac
   172081 caaatagaat ccattgggta cattttttct ttttaaggtg ttctaaaata gattatgcat
   172141 atgttatatt atgcattatg caaatagttc atccaataag aaaaaaatcc aaaatcaagt
   172201 ccaaccccaa ggcttgaatt acagaaagct actaaccaat tagaataccg attgcaaatc
   172261 atgaaccaaa tagaatccat tgggtacatt ttttcttttt aaggtgttct aaaatagatt
   172321 atgcatatgt tatattatgc attatgcaaa tagttcatcc aataagaaaa aaatccaaaa
   172381 tcaagtccaa ccccaaggct tgaattacag aaagctacta accaattaga ataccgattg
   172441 caaatcatga accaaataga atccattggg tacatttttt ctttttaagg tgttctaaaa
   172501 tagattatgc atatgttata ttatgcatta tgcaaatagt tcatccaata agaaaaaaat
   172561 ccaaaatcaa gtccaacccc aaggcttgaa ttacagaaag ctactaacca attagaatac
   172621 cgattgcaaa tcatgaacca aatagaatcc attgggtaca ttttttcttt ttaaggtgtt
   172681 ctaaaataga ttatgcatat gttatattat gcattatgca aatagttcat ccaataagaa
   172741 aaaaatccaa aatcaagtcc aaccccaagg cttgaattac agaaagctac taaccaatta
   172801 gaataccgat tgcaaatcat gaaccaaata gaatccattg ggtacatttt ttctttttaa
   172861 ggtgttctaa tattatgcat atgttatatt atgcattatg caaatagttc atccaataag
   172921 aaaaaaatcc aaaatcaagt ccaaccccaa ggcttgaatt acagaaagct actaaccaat
   172981 tagaataccg attgcaaatc atgaaccaaa tagaatccat tgggtacatt ttttcttttt
   173041 aaggtgttct aaaatagatt atgcatatgt tatattatgc aaatagttca tccaataaga
   173101 aaaaatagcc aaaagagtaa caaaaccacc aagaaaagaa acatttgacg cgtatttttc
   173161 cttcgaataa ctcttcgtat caaatttggt atcaatttca tctagaaccc cctttctttt
   173221 tgtgatctcc aaatttagga tgctaaaggc atcctaaatt tgggtttggg aagattcgct
   173281 cgacgttcga attccctatt tcttgagaag tgaaatagaa tcactcccat ctctcatcaa
   173341 gtgaagtaga actgcatgga aagggaatgc atctatttgt ttctagatcg aaaaacattg
   173401 tttctactaa tggatgcgat ttttcttcag atgtatttct taaatcttgt attttttcaa
   173461 attacaagaa aatcttataa agaacatgac aaacactcag aatgaagaga acagttctga
   173521 ttttgtcaaa catagttttc accccctttt ttcaaaaggt tttttatctt catggtcttt
   173581 tcttgaaaac atttccctaa tatttttttt ttattttgag attgtaggta ccaagtgatt
   173641 tttgaatcac tctaattcgt gataatcaat tcgtgaataa tgctactaat ttatctcatt
   173701 tttgtcaact agattctcaa actttttcag gtttgaatag atttttagat gcaatagatg
   173761 catttagtga aagtcgcaca gacaccccag tccatgttcc tcgtcgctga gggcatcccc
   173821 gaagggcggg ggatttcgtg acatttcgga ttggctgtct tgtctttcta ctacgtaatt
   173881 ttctagttgg catgttgaat cagatataga atgagctggt ttaagatcaa tcttaaccta
   173941 tgaattaaga attttttcta tttcggtttt gaaatgatga aaatattcaa aatcaaatat
   174001 gaaatctaaa tgaatctaaa gtaaaacaat aaagaaaagt catttttcta tacaaattca
   174061 ccatttttag attaatatag aaatagaaag agatagacta gaaatgaatg gaattagtat
   174121 ataggtatat agatggactc taatgaaata gagccacttt tattggtcat gggttgagaa
   174181 ctggaattga agtctatgat tacgttgttc ctcagtagct cagtggtaga gcggtcggct
   174241 gttaaccgat tagtcgtagg ttcgaatcct acttggggag attggattca ttccaaattc
   174301 tcagatgtac tagtactggg aatcgctttt gctttctttt cctctggcta ctaagatgtt
   174361 tcagttcgcc aggttgtctc ttgcctgccc atggattcag cagcagttcg aaaggttaac
   174421 ctattcggga atctccggat ctacgcttat tttcaactcc ccgaagcatt tcgtcgctta
   174481 ctacgccctt cctcgtctct gggtgcctag gtatccacca taagcctttc ctcgtttgaa
   174541 cctcgccctg aacttgaagg ctatgccatc ctaaggtgct gctaaatgga aggatcttat
   174601 caacgtccat gaatcaaaaa tcatagcata aatcgaactg ccgaatcgga aaaattgggt
   174661 gctatcaagt actagcaagt gcatctttga tgcagtcatc aattctcccg agaagccaca
   174721 attaccgcga gcaaacatat taatgacgag gaaggcattt ttgctatgct actaatactt
   174781 tacttgctct gctattctgc ccaagcctgg ctgagaaaga attacgagtc gtaaaacaaa
   174841 aaaagatctt cggaaaagga catactctgg ccggttgtgg gcgaggaggg attcgaaccc
   174901 ccgacatcgt ggttcgtagc cacgtgctct aatcctctga gctacaggcc ccaccccgtg
   174961 tccactggat ctattccccg gagtacctaa aaaaggggaa cctttccttt ccccagccat
   175021 ttcggcttaa gaagatgtga aagcgcctct ctctctataa gaatggtgcg ttccgaggtg
   175081 tgaagtggga gagaagggat ttcctaattg gggttttgaa taagacgacc ttttcatttt
   175141 tcattcttat tactttttca atatgaaaaa gtaataagaa tgagaggtgt taagcttttt
   175201 atcatcctgg cgccgagcta tttttccgca ggacctcccc tacagtatcg tcaccgcagt
   175261 agagtttaac caccaagttc gggatggatt ggtgtggttc ctctacgcct aggacaccag
   175321 aatatcgaag catgaatgaa gaaaggcatg agataaaagc atattggcta ttgattggga
   175381 ggccctaatt cttgactgta ggggacacca aaggcctctg cccttccatc ccttggatag
   175441 atagagaggg agggcagagc ttttggtttt ttcatgttgt caaagagttg aacaatgaaa
   175501 atagatggcg agtgcctgat cgaattgatc gggtcatgta ggaacaaggt tcaagtctac
   175561 cggtctgtta ggatgcctca gctgcataca tctctgcact tccacttgac acctatcgtt
   175621 aatgataaac ggctcgtctc gccgtgacct tctcttgaat tctcaaaact tctgtcgctc
   175681 catccccgca ggggcagaga acccatcgct gtctcggctg tgctaccgga ggctctgggg
   175741 aagtcggaat aggagagcac tcatcttgag gtgggcttac tacttagatg ctttcagcag
   175801 ttatccgctc cgcacttggc tacccagcgt ttaccgtggg cacgataact ggcacaccag
   175861 aggtgcgtcc ttcccggtcc tctcgtacta gagaaaggtc ctctcaatgc tctaacgccc
   175921 acaccggata caaaccgaac tgtctcgcga cgttctgaac ccagctcacg gaccgcttta
   175981 atgggcgaac agcccaaccc ttggaaccta ctacagcccc aggtggcgac gagccgacat
   176041 cgatgtgcca aaccttcccg tcgatgtgat ctcttgggga agatcagcct gttatcccta
   176101 gagtaacttt tatccgttga gcgacggccc ttccactcgg caccgtcgga tcactaaggc
   176161 cgactttcgt ccctgctcga cgggtgggtc ttgcagtcaa gctcccttct gcctttgcac
   176221 tcgaggacca atctccgtct gacccgagga aacctttgca cgcctccgtt accttttggg
   176281 aggcctacgc cccatagaaa ctgtctacct gagactgtcc cttggcccgt aggtcctggc
   176341 acaaggttag aattctagct cttccagagt ggtatctcac tgatggctcg ggcccccccg
   176401 gaaggaggcc ttcgtcgccc tccacctaag ctgcgcagga aaggcccaaa gccaatccca
   176461 gggaacagtg aagcttcata gggtcttttt gtcctggtgc aggtagtccg catcttcaca
   176521 gacatgtcta tttcaccgag cctctctccg agacagtgcc cagatcgtta cgcctttcgt
   176581 gcgggtcgga acttacccga caaggaattt cgctacctta ggaccgttat agttacagcc
   176641 gtcgtttacc ggggcttcgg tcgccagctc ccctgtcatc aggtcaccaa cttccttgac
   176701 cttccggcac tggaccggcg tcagccccca tacatggtct tacgactttg cggagacctg
   176761 tgtttttgtt aaacagtcgc ccgggcctgg tcactgcgac cccgtgatga ggcacccctt
   176821 ctcccgaagt tacggggcta ttttgccgag ttccttagag agagttgtct cgcgccccta
   176881 ggtattctct acctacctac ctttggcggt ttcgggtaca ggtacccttt tgttgaaggt
   176941 cgttcgagct tttcctggga gtatgacatg ggttacttca gcgccgtagc gcctggtact
   177001 cgaacatcgg ctcgaggcat tttctctacc ccttcttacc ctgaaaaagc aggggcacct
   177061 tgcgtccttg aaccgataac catctttcgg ctaacctagc ctcctccgtc cctcgggacc
   177121 aacaaagggt agtacaggaa tattcacctg ttgtccatcg actacgcctt tcggcctgat
   177181 cttaggccct gactcaccct ccgtggacga accttgcgga ggaaccctta ggttttcggg
   177241 gcattggatt ctcaccaatg tttgcgttac tcaagccgac attctcgctt ccgcttcgtc
   177301 caccactgct cgcgcgggtc cttccctcta aggcggaacg ctcccctacc gatgcatttt
   177361 tacatcccac agcttcggca gatcgcttag ccccgttcat cttcggcgca agagcgctcg
   177421 atcagtaagc tattacgcac tctttcaagg gtggctgctt ctgggcaaac ctcctggctg
   177481 tctctgcacc cccacctcct ttatcactga gcggtcattt aggggcctta gctggtgatc
   177541 cgggctgttt ccctctcgac gatgaagctt atcccccatc gtctcactgg ccgaccttga
   177601 cccctcttat tttgaggtca tatctagtat tcagagtttg cctcgatttg gtaccgctct
   177661 cgcggcccgc accgaaacag tgctttaccc ctagatgtcc agtcaactgc tgcgcctcaa
   177721 cgcatttcgg ggagaaccag ctagctctgg gttcgattgg catttcaccc ctaaccacaa
   177781 ctcatccgct gatgattccc catcagtcgg ttcggacctc cacttagttt cacccaagct
   177841 tcaccctggt catggataga tcacccaggt tcgggtccat aagcagtgac aattgcccta
   177901 tgaagactcg ctttcgctac ggctccggtg ggttccctta accaagccac tgcctatgag
   177961 tcgccggctc attcttcaac aggcacgcgg tcagagcccc gggctcctcc cactgcttgg
   178021 gagcttacgg tttcatggtc tatttcactc cctgctaggg gttcttttca cccttccctc
   178081 acggtactac ttcactatcg gtcacccagg agtatttagc cttgcaaggt ggtccttgct
   178141 gattcacacg ggattccacg tgccccatgc tactcgggtc agagcgtaag ctagtgatgc
   178201 tttcggctac tggactctag ccatctaggg tgcagcactc caccgcttcg cctagcagca
   178261 cgacgcttgt attgctctcc cacaaccccg ttttcacggt ttaggctgct cccatttcgc
   178321 tcgccgctac tacgggaatc gcttttgctt tcttttcctc tggctactaa gatgtttcag
   178381 ttcgccaggt tgtctcttgc ctgcccatgg attcagcagc agttcgaaag gttaacctat
   178441 tcgggaatct ccggatctac gcttattttc aactccccga agcatttcgt cgcttactac
   178501 gcccttcctc gtctctgggt gcctaggtat ccaccataag cctttcctcg tttgaacctc
   178561 gccctgaact tgaaggctat gccatcctaa ggtgctgcta aatggaagga tcttatcaac
   178621 gtccatgaat caaaaatcat agcataaatc gaactgccga atcggaaaaa ttgggtgcta
   178681 tcatatagct ttgtatcggt taagttcacg agttggagat aagcggactc gaaccgctga
   178741 catccgccac agggtaaacc accgcctctc aggcccccga ctgattatac catagaggcc
   178801 aacgatagac aataactccc ccccgaacac agcttacaac tttcatcgta ctgtgctctc
   178861 caaagagcaa ctcttctcaa aatctcaaaa agtgctgagt tggaatccca ttctacctaa
   178921 ggattcttgt ggttccggag gatccagcta caggagaacc gggaacggag agctttcccc
   178981 ccctttccgc ccgactcttt ggtcttcaga atgctggttt taagaatgag tgattgccct
   179041 tctccgaccc ttactgtcca acctgagagc ggacagcgaa tgcgttccgc ttattgaaca
   179101 gggttctatg gtcggtccgc gacccctgga tgccgaaggc gtccttgggg tgatctcgta
   179161 gttcctacgg ggtggagacg atggggtcgg tccatggatt ttctttcctt ttgccgcatt
   179221 tcgctcaaag ggttgaaggg agatagtgca tcaagctgtt cgcaagggcc agcttgatcc
   179281 tcttccccag ggatcccaga tgaggaaacc ctaggggagc catcgactcc aactaccgtc
   179341 catgtacgat ccatactaga tctgaccaac tgcccatcct acctcctcta cgttcttgac
   179401 agcccatctt tgtctcagta gagtctttca gtggcatgtt tcggtcctct tccccattac
   179461 ttagaaaaag tgagccaccg gttcaggtac aagatactat cattaccgcc tagacaatta
   179521 gacatccaac ccgtaatcgc aacgacccaa ttgcaagagc ggagctctac caactgagct
   179581 atatcccccc gagccaagtg gagcatgcat gaaggagtca gatgcttctt ctattctttt
   179641 ccttggcgca gctgggccat cctggacttg aaccagagac ctcgcccgtg aagtaaatca
   179701 tcgcacccac ggtccaacca attgggagag aatcaataga ttccttttcg ggagtgattc
   179761 atccttcccg aacgcagcat acaactctcc gttgtactgc gctctccaag tgtgcttgtt
   179821 ccccccttct tccttaccat ggcaagtctt tgtgaaataa ctccgatgag aagaaaaaag
   179881 aaggcgttaa gaaaccctcc tggcccaacc ctagacactc taagatcctt tttcaaacct
   179941 gctctcattt cgagtcaaga gatagataaa tagacacatc ccattgcact gatcgggggc
   180001 gttcgtagtg actgaggggg tcgaagacca agaagtgagt tatttatcag ccaagcattc
   180061 tattcttctt atggctagat ccaatctacc ggtccctgcg gaaaggaaaa agaatttcac
   180121 gttcttcctt tcgggaaggg aggattagga aaatcctatt gattgcaatt ttctccagac
   180181 ccccggcaaa agcatgaaaa aaaggctcga atggtacgat cccgccgtca ccccagaatg
   180241 aaaggggcga tctcgtagtt cttggtctgt gaagatacgt tgttaggtgc tccgttttga
   180301 tttttccatt gaggccgaac ctaaacctgt gctcgagaga tagctgtcca tatactgata
   180361 agggatgtat gaattctcga gaagagagga gccgtggtgg tcccccccgg accgcccgga
   180421 tcccacgagt gaatagaaag ttggatctac attggatctc acctgaatcg ccccatctat
   180481 cctcctgagg agaagtttgg tttcaaaccc cggttcgaac aggagaagta cgccatgcta
   180541 atgtgccttg gatgatccac atctcagggt caggcgccga tgagcacatt gaactatcta
   180601 tgtggctgag agccctcaca gtccaggcac aacgacgcaa ttatcagggg cgcgctctac
   180661 cactgagcta atagcccgtc gtgcgggcct cccgctgggg gcccgctatg ccaaaagcaa
   180721 gagaagcccc atccccctct ttcctttttt acgtccccct tttttcgccc ccgtgtggcg
   180781 acatgggggc gaaaaaaggg ggatcctatc aacttgttct gacctaggat aataagctca
   180841 tgagtttagt cttacttcac cgtcgagaaa cgaaagaaga cttccatctc caaattgaac
   180901 tcagacgtag ctcgcttctt tttgggtgtc aagcagtgtc aaaccaaaat acccaacaag
   180961 cattagctct ccctgaaaag gaggtgatcc agccgcacct tccagtacgg ctaccttgtt
   181021 acgacttcac tccagtcact aaccctgccg tcggcatccc cctccttgcg gttaaggtaa
   181081 cgacttcggg catggccagc tcccatagtg tgacgggcag tgtgtacaag gcccaaaaac
   181141 gaattcaccg ccgtatggct gaccggcgat tactagcgat tccggcttca tgcaggcgag
   181201 ttgcagccta caatccgaac tgaggccggg tttttggagt tagctcaccc tcgcgggatc
   181261 gcgatccttt gtcccggcca ttgtagcacg tgtgtcgccc agggcgtaag gggcatgatg
   181321 acttgacgtc atcctcacct tcctccggct tatcaccggc agtctgctca gggttccaaa
   181381 ctcaacgttg gcaactaaac acgagggttg cgctcgttgc gggacttaac ccaacacctt
   181441 acggcacgag ctgacgacag ccatgcacca cctgtgtccg cgttcccgaa ggcacccctc
   181501 tctttcaaga ggattcgcgg catgtcaagc cctggtaagg ttcttcgctt tgcatcgaat
   181561 taaaccacat gctccaccgc ttgtgcgggc ccccgtcaat tcctttgagt ttcattcttg
   181621 cgaacgtact ccccaggcgg gatacttaac gcgttaacta cagcactgca cgggtcgaga
   181681 cgcacaacac ctagtatcca tcgtttacgg ctaggactac tggggtatct aatcccattc
   181741 gctcccctag ctttcgtctc tcagtgtcag tgtcggccca gcagagtgct ttcgcccttg
   181801 gtgttctttc cgatctctac gcatttcacc gctccaccgg aaattccctc tgcccctacc
   181861 gtactccagc ttggtagttt ccaccgcctg tccagggttg agccctggga tttgacggtg
   181921 aacttaaaaa gccacctaca gacgctttac gcccaatcat tccggataac acttgcatcc
   181981 tctgtattac cgcggctgct ggcacagagt tagccgatgc ttattcccca gatacagagt
   182041 cattccttaa ttctctggga aaagaagttt acgacccgta ggccttcttc ctccacccgg
   182101 catagacccc gtcaggcttt cgcccattgc gaaatattcc ccactgctgc ctcccgtagg
   182161 agtctgggcc gtgtctcagt cccagtgtgg ctgatcatcc tctcggacca gctactgatc
   182221 attgccttgg taagctattg cctcaccaac tagctaatca gacgcgagcc cctcctcggg
   182281 cggattcctc cttttgctcc tcagcctacg gggtattagc agccgtttcc agctgttgtt
   182341 cccctcccaa gggcaggttc ttacgcgtta ctcacccgtc cgccactgga aacaccactt
   182401 cccgtccgac ttgcgtgtgt aaagcttgcc gcgtaccgcg ttcatcctga gccaggatcg
   182461 aactctccat gagattcata gttgcattac ttatagcttc cttgttcgta gacaaagcgg
   182521 attcggaatt ctctttcatt ccaaggcata acttgtatcc atgcgcttcc tattctcctg
   182581 gagttcgctc ccagaaagat agccctccct accaccttac gtcaatacca cgagcctctt
   182641 atccactctc aattctcatt cgatcgcggc gggggagcaa gtcaaaatag aaaaactcac
   182701 attgggttta gggataatca ggctcgaact gatgacttcc accacgtcaa ggtgacactc
   182761 taccgctgag ttatatccct ttccttgccc cgagaaatag aactgactaa tcctaaggca
   182821 aagggtcgag aaactcaacg ccactattct tgaacaactt ggagtcgggc cttcttttct
   182881 tttcgcacta ttacggatac gaaaagaatg ggaaaaattg gattcaattg tcaactgctc
   182941 ctatcggaaa taggattgac tacggattcg agcaatagca catggtttca taaaaccgta
   183001 tgatttgacc gatctaaata aagcaggttt tccatgaaga agatttggct cagcatgttc
   183061 tattcgatac gggtaggaga agaacccgac tcagtattct taacaaaata gagaaatcag
   183121 aaccaagtca agatgatacg gatcaacccc tcttcttgcg ccaaagatct taccatttcc
   183181 gaagtaactg gagttacatc tatttttcca tttcaattca agagttctta tgggtttcca
   183241 cgccccttcg agaccccgaa aaatggacca attccttttc ttaggaacac atacaagatt
   183301 cgtcaccaca aaaaggataa tggtaacccc accattaact acttcattta atttatgaat
   183361 ttcatagtaa tacaaataca tgtcctacca agacagaatt tgtaacttgc tatcctcttg
   183421 cctagcaggc aaagatttac ctccgtgcaa aggatgattc attcggatcg acatgagagt
   183481 ccaaccccat tgcattgcca gaacccatgt tgtcgatttg aaagaggttg acctccttgc
   183541 ttctctcatc ttacaatcct cttcccgccg agctcccttt ctcctcggtc cacagagaca
   183601 aaatgtagga ctggtgccaa cagttcatca cgaaagaaag gactcactga gccgagatca
   183661 ctaactaata ctaatcgaat actaatctaa tagaaatatc taatagaaat agaactgtct
   183721 tttctgtatc ctctccccgg ttccgttgct accgcgggct ttacgcaatc gatcggatca
   183781 tatcggatca tatagattca acacaacata ggtcatcgaa aggatctcga agaccgacca
   183841 aagcacgaaa gccgggatct ttcagaaaat ggattcctat tcgaagagtg cataaccgca
   183901 tggataagct cacactaacc cgtcaatttt ggatccaatt cgggattttc cttgggaggt
   183961 atcgggaagg aattggaatg gaataatatc ggattcatcc acaaacctgt gggacttaag
   184021 gaatgatgga aggaaatcaa aaagaaatca aaaaagaaaa aaaaaaaaag aagtaaatca
   184081 aaatgaagta gaagagtcca gattccaaac gaacaaattc aaacttgatt gaaaaggatc
   184141 tttctgattc tcgaagaatg aggggcaaaa ggattgatcg agaaagattt cttgttctta
   184201 ttagaagatc gtgattggat ccacatatgt ttggtaaaaa gaagaatctt ctcctttgag
   184261 aataatcaaa aaaggaaagt gttcaattgg aacatgaaaa cgtgactgaa ttggtcctag
   184321 ttactcttcg ggacggagtg gaagaagggg ggggattctc gaacgaggaa aaggatccaa
   184381 tgacttcgaa agaattgaac gaggagccgt atgaggtgaa aatctcatgt acggttctgt
   184441 agagtggcag taagcgtgac ttatctgtca acttttccac tatcaacccc aaaaaaccaa
   184501 actctgcctt acgtaaagtt gccagagtac gcttaacctc tggattggaa atcactgctt
   184561 atatacctgg tattggccat aatttacaag aacattctcg agtcttagta agagggggaa
   184621 gggttaagga tttacccggt gtgaaatatc gcattattcg aggaccccta gaagctgtcc
   184681 cagtaaagga tcgtcgacaa gggcgttcta gtgcgttgta gattcttatc caagacttgt
   184741 atcatttgat gatgccatgt gaatcgctag aaacatggga agtgtatggc taacccaata
   184801 acgaaagttt cgtaagggaa ctggagcagg ctaccatgag acaaaagatc ttctttataa
   184861 agagattcga ttcggaacta tgatatgtcc aaggtccaat attgaaataa tttcagaggt
   184921 tttccttgac tttgtccgtg tcaacaaaca attcgaaatg cctcgacttt tttagaacag
   184981 gtccgagtca aatagcaatg attcgaagca cttcttttta cactatttcg gaaacccaag
   185041 gactcaatcg tatggatatg taaaatacag gatttccaat cctagcagga aaaggaggga
   185101 aacggatact caatttcaag tgagtaaaca gaattccata ctcgatctca tagatacata
   185161 tagaattcta tggaaagccg tattcgatga aagtcgtatg tacggcttgg agggagatct
   185221 ttgatatctt tcgagatcca ccctacaata tggggtcaaa aagccaaaat aaatgatttt
   185281 agcccttata aaaagaaaac ggattcttga actcctttca cgctcatgtc acgtctaggt
   185341 actgcaaaag aaaaaaccgc aaaatccgat ccaatttatc gtaatcgatt agttaacatg
   185401 ttggttaacc gtattctgaa acacggaaaa aaatcattgg cttatcaaat tctctatcga
   185461 gccatgaaaa agattcaaca aaagacaaaa acaaatccac tatctgtttt acgtcaagca
   185521 atacgtcgag taactcccga tatagcagta aaagcaaaac gtgtaagcgg atcgacttat
   185581 caagttccca ttgaaatagg atccacacaa ggaaaagtac ttgccattcg ttggttatta
   185641 ggggcatccc gaaaacgtct gggtcgaaat atggctttca aattaagttc cgaattagtg
   185701 gatgctgcca aagggcgtgg cgatgcgata cgcaaaaagg aagagactca tagaatggca
   185761 gaggcaaata gagcttttgc acattttcgt taatccatga acaggatcta tatagacaca
   185821 tagacccatg gatccatcca tctcgatcgg aaaagaatca atagaaaaag aatcggaatc
   185881 gatcgagata tctctcgaaa caaaggaaaa ggaaatgaaa gacgaaacat aaatcatgga
   185941 tcaactaagc cctctcgggg acttgcttaa gaataagaaa gaggaatcct atgtcaatac
   186001 catggaataa ggtttttcat ggggattctg taaatattcc attccaaaaa gagaaaattc
   186061 gaaacaattg ggatcttttt ggagattgga tgcagttact aattcatgat ctggcatgta
   186121 cagaatgaaa acttcattct cgattctacg agaattttta tgaaagcctt tcatttgctt
   186181 ctcttcgatg gaagtttgat tttcccagaa tgtatcctaa ttttgggcct aattcttctt
   186241 ctgatgatcg attcaacctc ggatcaaaaa gatatacctt ggttctattt tatctcttca
   186301 acaagtttag taatgagcat aacggcccta ttgttccgat ggagagaaga acctatgatt
   186361 agcttttcag gaaattttca aacgaacaat ttcaacgaaa tctttcaatt tcttatttta
   186421 ctatgttcca ctctatgtat tcctctatcc gtagagtaca ttgaatgtac agaaatggct
   186481 ataacagagt ttctgttatt cgtattaaca gctactatgg gaggaatgtt tttatgcggt
   186541 gctaacgatt tcataactat ctttgtagct ccagaatgtt tcagtttatg ctcctatcta
   186601 ttatctggat ataccaagaa agatgtacgg tctaatgagg ctactacgaa atatttactc
   186661 atgggtgggg caagctcttc tattctggtt catggtttct cttggctata tggttcatcc
   186721 gggggagaga tcgagcttca agaaatagtg aatggtctta tcaatacaca aatgtataac
   186781 tccccaggaa tttcaattgc gcttatattc atcactgcag gaattgggtt caagctttcc
   186841 ccagcccctt ctcatcaatg gactcccgac gtatacgaag gagtgcggtt cgttcgataa
   186901 attcctacct ctctatcaat ttctgagatg tttggatttt tcaaaactcc atggacatgc
   186961 agaagagaaa tgctattccc actcggacca agacataact ttacttgttc aaataacaat
   187021 taaggtgaag cagagtcagg aacaacgaat ccctttatga taaacagatt cattttgcaa
   187081 gtttgttatt acgggtagtt cctacaaagg atcggactaa tgacgtatac aatacttgaa
   187141 ttctcgatgt agatgctaca tagttggttc tcatccttca gagactacga gtgtaatagg
   187201 agcatccgtc gacaaaagga tcaccctaag atgatcatct cgtggctatt gagaacgaat
   187261 caaatcagat ggttctattt ctcaatcttt tcgacctcgg ttccgtagga gcaagtcata
   187321 aagattgaga aaaatcggtc agtcacaacc actgatgaag gattcctcga aaagttaagg
   187381 attaggaatc cttttgaaaa tgaaaaatcg aatggattcg gtcttataca tacgcgagga
   187441 aggtaatcaa aaaagaaaga agaactcatc ttctttcttt tatcacttag gagccgtgcg
   187501 agatgaaagt ctcatgcacg gttttgaatg agagaaagaa gtgaggaatc ctcttttcga
   187561 ctctgactct cccactccag tcgttgcttt tctttctgtt acttcgaaag tagctgcttc
   187621 agcttcagcc actcgaattt tcgatattcc tttttatttc tcatcaaacg aatggcatct
   187681 tcttctggaa atcctagcta ttcttagcat gatattgggg aatctcattg ctattaccca
   187741 aacaagcatg aaacgtatgc ttgcgtattc gtccataggt caaatcggat atgtcattat
   187801 tggaataatt gttggagact caaatagtgg atatgcaagc atgataactt atatgctgtt
   187861 ctatatctcc atgaatctag gaacttttgc ttgcattgta tcatttggtc tacgtaccgg
   187921 aactgataac attcgagatt atgcaggatt atacacgaaa gatccttttt tggctctctc
   187981 tttagcccta tgtctcttat ccttaggagg tcttcctcca ctagcaggtt ttttcggaaa
   188041 acttcattta ttctggtgtg gatggcaggc aggcctatat ttcttggttt caataggact
   188101 ccttacgagc gttgtttcta tctactatta tctaaaaata atcaagttat taatgactgg
   188161 acgaaaccaa gaaataactc ctcacgtgcg aaattataga gggtcccctt tcagatcaaa
   188221 caattccatc gaattgagta tgattgtatg tgtgatagca tctactatac caggaatatc
   188281 aatgaacccg attattgaaa ttgctcagga tacccttttt tagcttctag aatctatttc
   188341 ttagttcaag atccctcttc tcttactaac tggaatcaaa gaattagtag atctcttccg
   188401 cccaaaatgg gaatgggcta gggttatgaa cttagaatct agaatctgat gatcgagtcg
   188461 attccatgat tctaagttca ttccataccg gaccagaccg gaatagggtt ttatacattc
   188521 tcattatgag aaggggtcat tcgagtgtat ctaaatagat actatgttga catatagatc
   188581 cctgcgtcgt tccattccat ttaggattag gaataggcgt aatcggacct gctttttaca
   188641 tatctctcgt tatttgggac cctattcacc tctttgggct tctattgaat cgagaaatag
   188701 gtttgattgt ccatcttttt gatagaatat atataaggta tcctccagat aattcaaatc
   188761 gaaccaattg gatgtccgac tcgggcctat atgacatgac cgatcaatca aaatactcta
   188821 actttgtcat atattccata catcacacta gatagatatc atattcatgg aatacgattc
   188881 actttcaaga tgccttggtg gtgaaatggt agacacgcga gactcaaaat ctcgtgctaa
   188941 agagcgtgga ggttcgagtc ctcttcaagg cataatattg agatctctta ttgaattgga
   189001 ataagttcgg cagcggatca cgaaatcttg gtgatcttct ctatctaatg aatggggagt
   189061 ccgttttgaa atcgtccgcc ctgcacccac ccccctatat gcttcaagag gaatcacaca
   189121 ggggtagatt gatacaatag aaacctctgg taaaatgccc acccgtaacc cagcggataa
   189181 agtacattcc atagtccgtt ttagggattg gcgacttacc cattcaatga ctttggcacc
   189241 ggacgttccc aaaatgggta ctctactctc gggtcgggtg aattcaataa tagacgcctg
   189301 ttggcattcc agccttcctt ctcctttcag ggcctatccg ctaggggatg gatctctcaa
   189361 ttgagaagat ccatcgacct gagacgaaga gaaagaaagg tctatctatt tgatttagtt
   189421 agatttgatt tagttagaat gttttatttc aattcttcca tgtttccgca gtagcatatt
   189481 gttccatgga gctaaggtcc aaaataggga agaaactggt gtttccacga ctctaccacc
   189541 cagtcaattc tctttcactt aatccctatt tcatgaccac atatctttcc ggctaaggaa
   189601 tgggaaactc ttcttttgtt acatgaatcc tatttgcatt tcatccggga aaagccatct
   189661 ttttctcaac aatgcctttg tcatttgatc caatagcgtt ccgttagata ggaacagatc
   189721 tgataaatac tgataactct cggatagcgt attagaacgg aaaaatccat tagataatga
   189781 actattggtt ctaagccatc tctggcgatg aatcaacaat ccgaaatgct tttcttgcct
   189841 attcttgcta aaccagcgtt tagatataga tggagaagga tttctttggt gagtaagact
   189901 tgacatctct tcatctacaa agaattctcg atgggaaaac acagagacaa aagactgatc
   189961 tttgaatagg aaaaagaggg gatccgcagg gtcccaaatg aattggctta gtgcaaaaaa
   190021 gccttgttct ttggaaaatc tatctcgtgt ctggtactgc atggttccac tctgcaagaa
   190081 ctccgaatca ttctcttgaa actcatcctc ttcatcatca atgatccgct tgccccgaaa
   190141 tgacctggcc caataaggaa atccgaattc attggacctt tcgatacaat caaatagaag
   190201 gccccaaggg cgccatattc taggagccca aactatgtga ttgaataaat cctcctctat
   190261 ctgttgcggg tcgaggactc cttccccttt ttcaaacttc gattcatctt tttcgtagaa
   190321 aaatctctga tcaacgatag aacaagatcc attttgaatc ctatttaagg gattccttgg
   190381 ttcgggccga agaagcaatc tgcaatcttt ttctgtcggt aaggatccca ccagagcgcc
   190441 ttctacttct aataggccat gaactagatc agaatcattc tcaacgagtc cataagaagt
   190501 gatcccattt ttttcatcag gtccgggtcg cgaccaaagg tcttgagcga ccgatccggc
   190561 agaacaactc aaaagataaa gaagtatcgt taatttcttc atgctcgttc caagttcgaa
   190621 gtaccatttg tacaaataag aatccccctc ggtacatgat ttcttcttca tatagataga
   190681 tataggatct atggagcaat tacttagaag tacattttgt gaaacagccc ttcctatctg
   190741 atagaaaatg atcccatgat cctcaaccga tcttacccgg gatcgcaaat cccaagtttg
   190801 tctatgaaga gcggatcgaa ttatattagt gtctataatt gatttctttt gtataatact
   190861 aatcgatagg gcctcattgg taagtgctac aagatctcgt acattggaac ccatagttat
   190921 ggacccgaat ccattagtat cgaacatttt cttttccaag tgaaatcccc tagtatatga
   190981 aagattgaaa aagtgctttc gttgttgtgg aataagaagc cttcgtatct taatgcatgt
   191041 atttaattta ttcggagcta ttagaccggg atccactttt tggggaatat gagtcgaagc
   191101 aataacaaga atattgctag tggaacatct ttcacaatcc ctggagagat agttcactaa
   191161 tagaccgagg gataagtaat tcgactcatt cacattcaga tcatgaatgt ttggaatcca
   191221 tactatgcaa ggagacattg cttttgctaa ttcgaattga agggtgagat agatataatc
   191281 tcggtcttgg ttccacatca gatccatatc catagttatc tcatacatcg ccatagttag
   191341 cgcatccatc atagttagaa gatccagctc cgtatcaagg tcacggtcga tactatcatt
   191401 atcatcaaaa tcaaaaacat ccaaaaaatc atcaatagga tcatcgtcat aatcgtcata
   191461 atcgtcataa tcgtcagaat cagtaagaaa acgcttaggc ttgtcatcca tatccaggaa
   191521 cttggtcaga aatactgtaa tgaaaggaag ataggagttt gtcgctaggt atttgaccaa
   191581 ataggatcgt ccagttccta tagaaccaat aactaaaata cccctagagg gggatagggc
   191641 taggcggagc gaaaagggtt ttccatgaga tgggaaatga aaactattag ccccacacgg
   191701 ggtttgtgaa taagtgattg tctgataatg agcaaggaat atccgtcttt ctgctaaaca
   191761 ggatgtattg aactcataat tcattataga cttattatga atgtcaacta agtatcgtaa
   191821 gtaaattgct cccggttgtt caatcatttg ataaccagag tcattctttg ataaatgatc
   191881 actatgagtc agactccata gaatttgatc aatccttttt tctgtcgtta aggtagagaa
   191941 ttgaaccaag aatgctcttt cgtgatcatc aatcgaatca ctggtcgaga cccaagattc
   192001 tatttgatca tcaatccaat catcattcac cttttttctt tttcttatca aggaatagag
   192061 cgctttactt gtatgactta gatgtctcgt atttctcgaa aaagcgattt gatcgatgga
   192121 aggtatgaga cttatgagat cgatgagatt ccaatatttc ttcttagaac gtattgattt
   192181 gaccccataa gcgggaccac caccccatag catgttgccg ccagaaagaa aaccccgtat
   192241 tttttctaga gaatctccta atagtttcag agcaactaga aagagattct cgaaccagaa
   192301 tgaattcgga ggatacctat ccagaagttt tcgcaactca atcatgtatg atggaatcat
   192361 caaagatttg acctcttcga actctgtctg taactcacta tagactcgat aaacaaagag
   192421 aagatgtgta ccaacgagat atccagcaac aagaagaagg aaaaggattg aataggagaa
   192481 ctccagagtc gatatcaatg gtgactcatt atttcgatga aaattttgtt cggacagaag
   192541 aagattatct aaccacttac cccaaatctc acttatcagc ggattccatt gtcgaagata
   192601 caatttggtc ttaagaattc gccaacgcat aatatcatga aaaatggata cccatttttt
   192661 tctagtactt aaaaaagtat ctaaaaataa aaaattgaga tatttgtacc ctttcgaagt
   192721 aaagaaccat ggtatatatg tttggaatag attccatttt gagagagttg aaaaagcaat
   192781 atctcgttga aaggttctat ccatctgccc ttttattttt agacaaagac tccttttttt
   192841 cctcttttcg gatgggaaat atttctcaga acatggagtg tgaatcaaac ccatgtttga
   192901 attgaaattg agatactgat ccaagttctt cccttctgaa tcagatagat tcatatctga
   192961 aagagaataa gttctttcca aattgactat ttgttcctct gttagaggtg ttccagaaat
   193021 gtctacgatc gagtaaatag ctctacgaac gaatggatcg gatcgaattg gaaaatggat
   193081 agatttgtac aagttatacc tttcgtcacc actttgcgga aaatcgttac gtatgaatat
   193141 gttagatacc tgtgactcga ttggtgatat agtatctctc tcccaaaaag catgtttttt
   193201 tttaccgccg cacaaagaaa atattttgtt gcgaatgaac aagctattca ggaagtgtcg
   193261 atatgtcaaa tcataattat taatacaggc cttttccaca taaaaaggga atcttttgtt
   193321 acaatagaag cagaagtgat gtcgattatt caagaatcga agtcgatttg ctttagaaaa
   193381 agaggatatc aatgaacttc tatgaaatgg tttcacggga ttcagccaat tgtcttgatc
   193441 ccgggatatc attgagaaat aggaatccgt gttatcaaaa gatttcctgc gattctttct
   193501 agtatggaat gagtcaatca tccactttgg tatcttattg aacaaaaatg gtgatattct
   193561 tcctccattg atcaagaatt tcggtttttg ggaagtatca tggtcatccg gtttcctttt
   193621 tttcaaaaga acgatttgaa gacctattga ttctaattga agacctattg attctaacaa
   193681 ctgattccag agttgatcat tcggaccttt caattcatag atgtagatct cggacctatg
   193741 aatcgggcta ttcccgaaac tcataaagaa aaaaggaagt gccttaccca aaaagcgaag
   193801 aaacttggca aaaaagagaa tcaacttggg ccaaaagaac cgaaatggct tatagaaatc
   193861 gtatttgtcg aaaatatcag accaatcaat cgaatattga ttaatacgga atcgatcgaa
   193921 gactagaaat tgaaaacggc tattctgctc agaaaagaaa tgttccaaat gttcctggaa
   193981 attcttgctc ccattggacc atttgtatct atatgcatta ggatcccgat tcatggatct
   194041 ctcggttcga gaaatccaaa taagaggatc gaaccatttc ttctgactct ttttccaatt
   194101 tgataaatgt tggttgatcg tgtatttcat tagagttcta tgattcagag tatcatttcc
   194161 tatttgatac ctttgaattc catattcgaa gttgcgatcg gatcgattca ttaaaaagaa
   194221 tcgattcaat acatttctta tgtacccata ggtgctatat tggatttgaa tcagatttcg
   194281 gatcaatcta tattgattga ctgcctccat tatgttgttg ctagcaaatc ccactatttt
   194341 tggttttgga tcttccaaat cattcccgca agaggtccgg acccaatttt ttctgatcct
   194401 tcgataaaaa gattcattct cttcataaca aataggaggt agaaccaata aagatttctt
   194461 tttcgattca tccctggagt tgaatacctc attcaagaat tgtttttgat ccaatccgga
   194521 ggaatcaata gaaaaggcaa atcccttatg atacaccaga tccggctcgg ttattgatag
   194581 agtgaataga tctgccattt cttgaaatct ctcttctgat tcaaaatcgt ggtgtaacgt
   194641 ggatcccccc ctgttccggt catggaatag atgaaataaa tcaaaaaatg gatttttgtt
   194701 caagaatgaa atcttattgc aactgtccag ttcatccttc ggaaccatat cacatcccgg
   194761 atctgatgaa ataggatgaa ttgagacggt cttttgtaaa tacataatca tcttgaatat
   194821 attaactatt tctttctttt ccgatcgcct gcaaagaaca aaagaaacat cttcttcttt
   194881 cttcaacaat ttctgatctc tagtggacct ctcagtagga ttcgaaccca tataaagttc
   194941 tgacaatctt tcagagaaaa aagaacgaat ggatcttgta ggattcccaa gaaattcttc
   195001 gatttcttcc ggaagcagat gattattcat ctgcttctca cgttccgtga ttagccgggc
   195061 ctttgaggac gatccagaaa ggcttttaag gaatcgctcg gattctatct ctgttcgttc
   195121 cgtttgaaga aaggaaggat cccaagaaag aatcgatctt tcttttagtt gttgaatctc
   195181 tctttgattg atcaatgtgt gatattccga atcctcatta ctaatggaat cgaaatgatc
   195241 tctggattga tcagaagatc ctttcaattg gctagaatcc cttacttgaa tgaaactaga
   195301 tcttgtggaa tcatatggaa tatttgatga tacattccgt accttgctaa aaaaccgatc
   195361 cttgtttaca ttgtctaacc aaatccaatt ctctctagag atgttcctca aaaaatccga
   195421 ttcgtgcgga ttcttccccc aactaacgaa gagatcttga tgaaattgcc acatatgaaa
   195481 ttgagcacaa ttttgcaaag aaaaagcccg cttatttctc aagaaaagag tggaaagatg
   195541 ctcaatatca tttgattgaa tagttgacct agctccttgt tgtttgaaga aaccctccac
   195601 ttccattggt attttttcac gaaaagcaaa catgagataa gaaatccagt ctttcactaa
   195661 gatttcgaat agctgtcccg aattcaagtt gattatgttt cgcctcttcc tcggagaaag
   195721 acgatcaaac aattcccaat catggtcctt gcggatcgga tcagccatat aatatacaaa
   195781 aggaaactcc agatatttga tatctttctc tttgaatgag atctcaattc cagcgacgat
   195841 ttcattagat atcttacaac tagaatccct cttttttccg atccagttcc tccaccaccg
   195901 cgaaccccag ttagattcag gcatgataca cttttgactt attgggagaa cccaagtact
   195961 ctctttcaga tccaggaaag agctctcaga gatcgttttt ccttttggaa gagacaaaag
   196021 ggaaacaaca aacctattga tcttggaaga ctcaaaagat tcttccaatg tatcatttct
   196081 gggtccaatg gaattcatag gtataggaag aagctctgtc aaatagatat tttttgtttc
   196141 gatcatcttt cgattgttaa gacgatatag aaggactgat atgaaaacga gtcctacacc
   196201 cttgatcatg aaataaagat tgcttttgaa accctgtcgt gacagtataa caaaccaaat
   196261 tcgcgcgtcc aagagtttga gaaaacgctc ttgatgaaaa caaatgtcaa tgaaagctac
   196321 aactgaattg gatggggtcc atgaatctaa gtgattgtga gaattcttga tctctctcaa
   196381 tatctctctc aattcaaaaa cccagtctcg aaatggatgg ttcatattaa tctccttatt
   196441 ttggattatc tagaaattca ttatctagat tattatacat atattattat atgcaatatg
   196501 aaattctata atcgaattcg attctcttat tattatttct agaaattcat tatcattatc
   196561 tagattatta tacatatatt attatatgaa atatgaaatt ctataatcga attcgattct
   196621 cttattatta tttctattat ttattatgaa atgattcgag aaatctatct attttctaga
   196681 aatctagaaa ttcattctaa tactctaata ctaatatcca aattctatca aaatcaaaaa
   196741 tatagaaatt actaatagaa attactagtt ttctatttat ttattattta tgtattttcg
   196801 atttctattt atttatgttt atggattttc gatttctatt tatttatgtt tatggatttt
   196861 cgatttattt atgtattttc gattttttag attaatgaat aaatgaataa atctttttga
   196921 taaatgtttt tttctcgatt gataatagat agaaggactt attctttcta ttttttctat
   196981 ttttgataac cttgctcgca aaaagtagga ttggaatgtc aatccaacaa tcaggatgga
   197041 tagaaagaca taccatctgc cctttgattc tctggccgag ttggaattgg ggaagaagtt
   197101 tttacggaag aatttcaaat ttagatatat ataataatcg aaatcgaatt gactgatgcc
   197161 tactggaaag ctcagtaggg gctgagctag agaagcaagc acctgtcagc cctcaaaata
   197221 ggaagggaag agatccttac ccaatacatt gcaaatccgg cttcaaagac aaagaaaaaa
   197281 gcatctctta gattatatca ttctatgata ttgatagaaa tacagatatc gattcagcat
   197341 tcagttagct agcccgctac agatgattgc tgccttgcac ataagatgcc ggggacaaag
   197401 gacttaaaaa aaccgaaatt gcattgattt attctaaaga tttcatttca attggattcg
   197461 atgtacgagg atatccgcta agcatccatg gctgaatggt taaagcgccc aactcataat
   197521 tggcgaattc gtaggttcaa ttcctactgg atgcacgaca atgggaccct tcaaatccca
   197581 tccatacata caccatacat agaaatccca tccatacata acggtagtat attcatatca
   197641 taacatatga acagtaagaa ctagcattct tattgagact agaactcata gggaagaaaa
   197701 tcgatttatg gatggaatca aaaatgcagt atttacaaac aaaagtactc ggttatggga
   197761 gaaaaatcaa tatactttta atgtcgaacc aggatcaact aggacagaaa taaagcattg
   197821 ggtcgaactc ttctttggtg tcaaggtaat agctatgaat agttatcacc tcccgctaaa
   197881 gggtagaaaa ataaaacata gagtgaatcg tcatcgactc ccccaaaagt gtaaaaataa
   197941 aaaaaagact tacagttaca ctgtaaaacg tatgatcatt acgcttgaac cgggttattc
   198001 tattccacct cttaaaaata aaaagaactt aaatcaaaat acttaatagc atggcagtac
   198061 atttatacaa aaattctacc ccaagcaaac gcaatggagc cgtagatagt caagtgaaat
   198121 ccaatcgacg aaagaatttg atctctggac agcgtcgttg tagtaaaggt cgtaatgcca
   198181 gaggaatcat taccggaggg catagagggg gaagtcataa gcgtctatac cgtaaaatcg
   198241 attttcgacg gaataaaaaa gacatatatg gtagaatcgt aaccatagaa tacgacccta
   198301 atcgaaatgc aaacatttgt ctcatccact atggggatgg tgagaaaaga tatattttac
   198361 atcccagagg ggctctaatt ggagatacca ttgtttctgg tacagaagtt cctataaaaa
   198421 tgggaaatgc cctacctttg agtgcggttt gaactatcga tttacgtaat tggaagtaac
   198481 caattaggtt tacggcgaaa cctagaaatc gatcactgat ccaatttgag tacctctaca
   198541 ggatagacct caacagaaaa ctgaagagta acggcagcaa gtgattgagt tcaatagttc
   198601 ctcatataaa atttttgact ctagagatat agtaatatgg agaagacaaa atcgtttcaa
   198661 gcaccgacag aaccataaac gccccttgtt tcaaagaggg gaggatgggt tattcacatt
   198721 tcatttgatg gtcaaaggcg aattgaaagc taagcagtgg taattctaaa gattcccccg
   198781 gggaaaaata gagatgtctc ctacgttacc cataatggaa gtatcgacgt aatttcatag
   198841 agtcattcgg tctgaatgct acatgaagaa cataagccag atgaaggaat gggaagacct
   198901 aggatgtaga aatcataaca tgagtgattc ggcagatttg gattcctata tatccactca
   198961 tgtagtactt cattgtacga tataaataag atccatctgt atagatatca tcatctacat
   199021 ccagaaagcc gtatgctttg gaagaagctt gtacagtttg ggaaggggtt ttgattgatc
   199081 aaaaagaaga atctacttca accaatatac ccttaggcac ggacatacat aacatagaaa
   199141 tcacactcgg aaagggtgga caattagcta gagcagcggg tactgtagcg aaacttattg
   199201 caaaagaggg gaaatcggcc acattaagat taccttctgg agaggtccgt ttgatatcca
   199261 aaaattgctc agcaacaatc ggacaagtgg ggaatgttgg gttaaagaag aaccttttgg
   199321 gtaaagccgg atctaaacgt tggctaggta agcgtcctgt agtaagagga gcagctatga
   199381 acgctgtaga ccatccccat gggggtggtg aagggaaggc tccaattggt aaaaaaaaac
   199441 ctgcaactcc ttggggttat cctgcacttg gaagaagaac tagaaaaaat aaaaaatata
   199501 gtaataattg gattcttaag cgccgtacga atcctgggga ccgtaggaaa aagaacccta
   199561 acgaacttag gaaaaaaaaa taaaaaagaa aaagaccaaa gaaaaaaaaa gtaaagtaga
   199621 gaaaatagaa tttgtttctt cgtctttata aaaaaaaaaa taggagtaat ggactatgac
   199681 acgttcacta aaaaaagttc cctttgtagc gaatcattta ttaagaaaac taaacaaact
   199741 taacacaaaa gaagaaaaag aaatagaaga aaaagaaata gaagaaaaag aaatagaaga
   199801 aaaagaaata gaaaaagtaa taaaaacttg gtccagaaca tctaccatta tacccacaat
   199861 gattggtcat acgattagta tccataatgg aaaagaacat ttacctattt atataacaga
   199921 tcgtatggta ggacataaat tgggagaatt ttcacctact ataaacttcc agggacatgc
   199981 gaaaaaagat aatcgatctc gtcgttaatt taatgattaa gaaataaaat aatttttatt
   200041 tttaaaattg aataaattta atattattta atttaaatat taaaatttaa atatttctat
   200101 attagtatca ttaaaattat aaaatataga attaatatat gatttatttc tatattagta
   200161 ttattagaat tataaaatat agaattaata tatgatttat ttctatataa aaatgaatta
   200221 tatctatatt ataactatat tataaatata taatattaaa tataatatta ttaataatat
   200281 tattaaataa aatattatta tggtttatat ttaattgtat ttatcttaca tatttttaat
   200341 aatattaata ttattataat ttatatatat tttattaaat tatatattat tttttttatt
   200401 gtttattttt gtttattttt ttgtttattg aaagatatat ctagaaattg aagaagaata
   200461 tgagagtaaa gtaaagaaga gtatgaaagg cgcaaatacg tcatattatg cttcaaaaaa
   200521 accggatcta gaaagaaaaa aagtacacat atccaaaatg tcatgtcatt ttatgtataa
   200581 tagtgaggga ttatgggaca aaaaataaat ccgttcggtt tca
//
