# Supplementary material for: Dispersed repeats and inverted repeat expansion drive major plastomic rearrangements in Calliandra haematocephala (Leguminosae: Mimoseae)
Source: Front Plant Sci. 2025 Oct 3;16:1673127. doi: 10.3389/fpls.2025.1673127 (PMC12531236; doi:10.3389/fpls.2025.1673127)
Supplement: Supplementary file 1 [file DataSheet1.zip › Assemled_data/Cylicodiscus_gabunensis_MZ274089.gb]

LOCUS       Cylicodiscus_gabunensis_MZ274089      161494 bp    DNA     linear   PLN 08-JUL-2025
DEFINITION  .
ACCESSION   urn.local...n-j4u526s (modified)
KEYWORDS    .
SOURCE      null
  ORGANISM  
            .
FEATURES             Location/Qualifiers
     source          1..161494
                     /organism="Cylicodiscus_gabunensis"
                     /organelle="plastid:chloroplast"
                     /mol_type="genomic DNA"
                     /note="Annotation Method :: PGA-Plastid Genome Annotator"
     tRNA            complement(8..81)
                     /gene="trnH-GUG"
                     /product="tRNA-His"
     gene            complement(8..81)
                     /gene="trnH-GUG"
     CDS             complement(470..1531)
                     /gene="psbA"
                     /codon_start=1
                     /transl_table=11
                     /product="photosystem II protein D1"
     gene            complement(470..1531)
                     /gene="psbA"
     repeat_region   485..1024
     repeat_region   485..928
     repeat_region   507..1068
     repeat_region   829..1111
     repeat_region   930..1333
     repeat_region   1070..1560
     repeat_region   1070..1480
     repeat_region   1209..1496
     repeat_region   1266..1560
     tRNA            join(complement(4400..4436),complement(1826..1860))
                     /gene="trnK-UUU"
                     /product="tRNA-Lys"
     gene            complement(1826..4436)
                     /gene="trnK-UUU"
     CDS             complement(2174..3673)
                     /gene="matK"
                     /codon_start=1
                     /transl_table=11
                     /product="maturase K"
     gene            complement(2174..3673)
                     /gene="matK"
     repeat_region   2271..2540
     repeat_region   3056..3322
     repeat_region   3324..3677
     repeat_region   4230..4457
     repeat_region   4237..4517
     repeat_region   4237..4467
     CDS             join(complement(6984..7023),complement(5860..6095))
                     /gene="rps16"
                     /codon_start=1
                     /transl_table=11
                     /product="ribosomal protein S16"
     gene            complement(5860..7023)
                     /gene="rps16"
     tRNA            complement(7773..7844)
                     /gene="trnQ-UUG"
                     /product="tRNA-Gln"
     gene            complement(7773..7844)
                     /gene="trnQ-UUG"
     CDS             8493..8678
                     /gene="psbK"
                     /codon_start=1
                     /transl_table=11
                     /product="photosystem II protein K"
     gene            8493..8678
                     /gene="psbK"
     CDS             8856..8966
                     /gene="psbI"
                     /codon_start=1
                     /transl_table=11
                     /product="photosystem II protein I"
     gene            8856..8966
                     /gene="psbI"
     tRNA            complement(9354..9441)
                     /gene="trnS-GCU"
                     /product="tRNA-Ser"
     gene            complement(9354..9441)
                     /gene="trnS-GCU"
     tRNA            join(10506..10528,11227..11274)
                     /gene="trnG-UCC"
                     /product="tRNA-Gly"
     gene            10506..11274
                     /gene="trnG-UCC"
     tRNA            11610..11681
                     /gene="trnR-UCU"
                     /product="tRNA-Arg"
     gene            11610..11681
                     /gene="trnR-UCU"
     CDS             complement(12104..13636)
                     /gene="atpA"
                     /codon_start=1
                     /transl_table=11
                     /product="ATP synthase CF1 alpha subunit"
     gene            complement(12104..13636)
                     /gene="atpA"
     repeat_region   12312..12595
     repeat_region   12828..13273
     repeat_region   13275..13612
     repeat_region   13275..13525
     repeat_region   13287..13670
     repeat_region   13287..13612
     CDS             join(complement(14843..14987),complement(13702..14108))
                     /gene="atpF"
                     /codon_start=1
                     /transl_table=11
                     /product="ATP synthase CF0 subunit I"
     gene            complement(13702..14987)
                     /gene="atpF"
     repeat_region   13769..14279
     repeat_region   13769..14235
     repeat_region   13838..14279
     repeat_region   14569..14792
     repeat_region   14674..15056
     repeat_region   15605..15970
     repeat_region   15605..15889
     CDS             complement(15627..15872)
                     /gene="atpH"
                     /codon_start=1
                     /transl_table=11
                     /product="ATP synthase CF0 subunit III"
     gene            complement(15627..15872)
                     /gene="atpH"
     repeat_region   17220..17660
     repeat_region   17220..17554
     CDS             complement(17241..17984)
                     /gene="atpI"
                     /codon_start=1
                     /transl_table=11
                     /product="ATP synthase CF0 subunit IV"
     gene            complement(17241..17984)
                     /gene="atpI"
     repeat_region   17260..17567
     repeat_region   17662..18059
     repeat_region   17767..18059
     CDS             complement(18206..18916)
                     /gene="rps2"
                     /codon_start=1
                     /transl_table=11
                     /product="ribosomal protein S2"
     gene            complement(18206..18916)
                     /gene="rps2"
     repeat_region   18211..18495
     repeat_region   18497..19014
     repeat_region   18497..18948
     CDS             complement(19150..23325)
                     /gene="rpoC2"
                     /codon_start=1
                     /transl_table=11
                     /product="RNA polymerase beta subunit"
     gene            complement(19150..23325)
                     /gene="rpoC2"
     repeat_region   19460..19928
     repeat_region   19740..20028
     repeat_region   20691..21051
     repeat_region   21134..21494
     repeat_region   21173..21518
     repeat_region   21709..22029
     repeat_region   21729..22109
     repeat_region   21729..22029
     repeat_region   21794..22142
     repeat_region   21794..22109
     repeat_region   21831..22142
     repeat_region   22013..22338
     repeat_region   22031..22335
     repeat_region   22639..23085
     repeat_region   22718..23355
     repeat_region   22811..23131
     repeat_region   22861..23196
     CDS             join(complement(25933..26364),complement(23518..25134))
                     /gene="rpoC1"
                     /codon_start=1
                     /transl_table=11
                     /product="RNA polymerase beta subunit"
     gene            complement(23518..26364)
                     /gene="rpoC1"
     repeat_region   23862..24330
     repeat_region   23862..24201
     repeat_region   23884..24405
     repeat_region   23884..24330
     repeat_region   23996..24517
     repeat_region   23996..24405
     repeat_region   24203..24517
     repeat_region   24785..25115
     repeat_region   24860..25157
     repeat_region   24939..25212
     repeat_region   26116..26819
     repeat_region   26116..26446
     repeat_region   26132..26600
     repeat_region   26261..26669
     CDS             complement(26391..29603)
                     /gene="rpoB"
                     /codon_start=1
                     /transl_table=11
                     /product="RNA polymerase beta subunit"
     gene            complement(26391..29603)
                     /gene="rpoB"
     repeat_region   26522..26819
     repeat_region   27124..27481
     repeat_region   27870..28168
     repeat_region   28062..28352
     repeat_region   28133..28589
     repeat_region   28170..28768
     repeat_region   29009..29426
     repeat_region   29022..29327
     tRNA            30795..30865
                     /gene="trnC-GCA"
                     /product="tRNA-Cys"
     gene            30795..30865
                     /gene="trnC-GCA"
     CDS             31888..31977
                     /gene="petN"
                     /codon_start=1
                     /transl_table=11
                     /product="cytochrome b6/f complex subunit VIII"
     gene            31888..31977
                     /gene="petN"
     repeat_region   33129..33518
     repeat_region   33141..33549
     repeat_region   33141..33518
     repeat_region   33190..33549
     CDS             complement(33202..33306)
                     /gene="psbM"
                     /codon_start=1
                     /transl_table=11
                     /product="photosystem II protein M"
     gene            complement(33202..33306)
                     /gene="psbM"
     tRNA            complement(34149..34222)
                     /gene="trnD-GUC"
                     /product="tRNA-Asp"
     gene            complement(34149..34222)
                     /gene="trnD-GUC"
     tRNA            complement(34656..34739)
                     /gene="trnY-GUA"
                     /product="tRNA-Tyr"
     gene            complement(34656..34739)
                     /gene="trnY-GUA"
     tRNA            complement(34800..34872)
                     /gene="trnE-UUC"
                     /product="tRNA-Glu"
     gene            complement(34800..34872)
                     /gene="trnE-UUC"
     tRNA            35694..35765
                     /gene="trnT-GGU"
                     /product="tRNA-Thr"
     gene            35694..35765
                     /gene="trnT-GGU"
     CDS             37304..38365
                     /gene="psbD"
                     /codon_start=1
                     /transl_table=11
                     /product="photosystem II protein D2"
     gene            37304..38365
                     /gene="psbD"
     repeat_region   37604..38253
     repeat_region   37604..38166
     repeat_region   37745..38241
     repeat_region   37892..38277
     repeat_region   37892..38253
     repeat_region   38015..38476
     repeat_region   38015..38277
     repeat_region   38168..38923
     repeat_region   38168..38476
     repeat_region   38189..38530
     repeat_region   38255..38608
     CDS             38313..39734
                     /gene="psbC"
                     /codon_start=1
                     /transl_table=11
                     /product="photosystem II CP43 chlorophyll apoprotein"
     gene            38313..39734
                     /gene="psbC"
     repeat_region   38463..39226
     repeat_region   38463..38923
     repeat_region   38538..39151
     repeat_region   38622..39175
     repeat_region   38868..39358
     repeat_region   38868..39226
     repeat_region   38886..39358
     repeat_region   39360..39763
     repeat_region   39777..40113
     repeat_region   39818..40112
     tRNA            complement(39972..40064)
                     /gene="trnS-UGA"
                     /product="tRNA-Ser"
     gene            complement(39972..40064)
                     /gene="trnS-UGA"
     repeat_region   40234..40545
     repeat_region   40300..40560
     repeat_region   40300..40545
     repeat_region   40312..40683
     repeat_region   40312..40560
     repeat_region   40324..40635
     CDS             40400..40588
                     /gene="psbZ"
                     /codon_start=1
                     /transl_table=11
                     /product="photosystem II protein Z"
     gene            40400..40588
                     /gene="psbZ"
     tRNA            41132..41202
                     /gene="trnG-GCC"
                     /product="tRNA-Gly"
     gene            41132..41202
                     /gene="trnG-GCC"
     tRNA            complement(41379..41452)
                     /gene="trnfM-CAU"
                     /product="tRNA-Met"
     gene            complement(41379..41452)
                     /gene="trnfM-CAU"
     CDS             complement(41615..41917)
                     /gene="rps14"
                     /codon_start=1
                     /transl_table=11
                     /product="ribosomal protein S14"
     gene            complement(41615..41917)
                     /gene="rps14"
     CDS             complement(42036..44240)
                     /gene="psaB"
                     /codon_start=1
                     /transl_table=11
                     /product="photosystem I P700 apoprotein A2"
     gene            complement(42036..44240)
                     /gene="psaB"
     repeat_region   42247..42701
     repeat_region   42715..43307
     repeat_region   complement(42847..43702)
     repeat_region   complement(42847..43385)
     repeat_region   43018..44069
     repeat_region   complement(43018..43702)
     repeat_region   43301..43795
     repeat_region   43387..43910
     repeat_region   43398..44069
     repeat_region   44181..45033
     repeat_region   44181..44922
     CDS             complement(44266..46518)
                     /gene="psaA"
                     /codon_start=1
                     /transl_table=11
                     /product="photosystem I P700 apoprotein A1"
     gene            complement(44266..46518)
                     /gene="psaA"
     repeat_region   44516..45033
     repeat_region   45035..45354
     repeat_region   45044..45363
     repeat_region   45128..45458
     repeat_region   45185..46128
     repeat_region   45185..45458
     repeat_region   45326..46449
     repeat_region   45326..46128
     repeat_region   45725..46463
     repeat_region   45725..46449
     repeat_region   46103..46482
     repeat_region   46103..46463
     repeat_region   46220..46482
     repeat_region   46597..46843
     repeat_region   47397..47692
     repeat_region   47397..47681
     CDS             join(complement(49275..49398),complement(48319..48548),
                     complement(47416..47568))
                     /gene="ycf3"
                     /codon_start=1
                     /transl_table=11
                     /product="photosystem I assembly protein Ycf3"
     gene            complement(47416..49398)
                     /gene="ycf3"
     repeat_region   47819..48139
     repeat_region   48246..48638
     repeat_region   48247..48625
     repeat_region   48284..48638
     repeat_region   49300..49518
     tRNA            49647..49734
                     /gene="trnS-GGA"
                     /product="tRNA-Ser"
     gene            49647..49734
                     /gene="trnS-GGA"
     CDS             complement(50023..50628)
                     /gene="rps4"
                     /codon_start=1
                     /transl_table=11
                     /product="ribosomal protein S4"
     gene            complement(50023..50628)
                     /gene="rps4"
     repeat_region   50063..50559
     repeat_region   50063..50521
     repeat_region   50166..50579
     repeat_region   50166..50559
     tRNA            complement(50979..51051)
                     /gene="trnT-UGU"
                     /product="tRNA-Thr"
     gene            complement(50979..51051)
                     /gene="trnT-UGU"
     tRNA            join(51953..51987,52526..52575)
                     /gene="trnL-UAA"
                     /product="tRNA-Leu"
     gene            51953..52575
                     /gene="trnL-UAA"
     tRNA            52999..53071
                     /gene="trnF-GAA"
                     /product="tRNA-Phe"
     gene            52999..53071
                     /gene="trnF-GAA"
     repeat_region   53789..54087
     CDS             complement(53791..54267)
                     /gene="ndhJ"
                     /codon_start=1
                     /transl_table=11
                     /product="NADH-plastoquinone oxidoreductase subunit J"
     gene            complement(53791..54267)
                     /gene="ndhJ"
     repeat_region   54089..54289
     CDS             complement(54408..55085)
                     /gene="ndhK"
                     /codon_start=1
                     /transl_table=11
                     /product="NADH-plastoquinone oxidoreductase subunit K"
     gene            complement(54408..55085)
                     /gene="ndhK"
     repeat_region   54619..54977
     repeat_region   54835..55098
     CDS             complement(55127..55489)
                     /gene="ndhC"
                     /codon_start=1
                     /transl_table=11
                     /product="NADH-plastoquinone oxidoreductase subunit 3"
     gene            complement(55127..55489)
                     /gene="ndhC"
     repeat_region   55316..55666
     repeat_region   55316..55583
     repeat_region   56584..56768
     tRNA            join(complement(57242..57280),complement(56590..56626))
                     /gene="trnV-UAC"
                     /product="tRNA-Val"
     gene            complement(56590..57280)
                     /gene="trnV-UAC"
     repeat_region   57110..57384
     repeat_region   57141..57384
     tRNA            57443..57515
                     /gene="trnM-CAU"
                     /product="tRNA-Met"
     gene            57443..57515
                     /gene="trnM-CAU"
     CDS             complement(57791..58192)
                     /gene="atpE"
                     /codon_start=1
                     /transl_table=11
                     /product="ATP synthase CF1 epsilon subunit"
     gene            complement(57791..58192)
                     /gene="atpE"
     repeat_region   57839..58141
     repeat_region   57839..58126
     CDS             complement(58189..59685)
                     /gene="atpB"
                     /codon_start=1
                     /transl_table=11
                     /product="ATP synthase CF1 beta subunit"
     gene            complement(58189..59685)
                     /gene="atpB"
     repeat_region   58349..58869
     repeat_region   58349..58731
     repeat_region   58385..59009
     repeat_region   58385..58869
     repeat_region   58682..59094
     repeat_region   58682..59009
     repeat_region   58721..59401
     repeat_region   58721..59142
     repeat_region   58844..59175
     repeat_region   58871..59401
     repeat_region   58961..59415
     repeat_region   59014..59643
     repeat_region   59014..59415
     repeat_region   59171..59643
     CDS             60462..61889
                     /gene="rbcL"
                     /codon_start=1
                     /transl_table=11
                     /product="ribulose bisophosphate carboxylase"
     gene            60462..61889
                     /gene="rbcL"
     repeat_region   60530..60817
     repeat_region   60590..60887
     repeat_region   60603..60817
     repeat_region   61008..61315
     repeat_region   61135..61505
     repeat_region   61194..61480
     repeat_region   61534..61978
     CDS             62977..64467
                     /gene="accD"
                     /codon_start=1
                     /transl_table=11
                     /product="acetyl-CoA carboxylase carboxyltransferase beta
                     subunit"
     gene            62977..64467
                     /gene="accD"
     repeat_region   63324..63683
     repeat_region   63641..63945
     repeat_region   63677..64388
     repeat_region   63685..64217
     repeat_region   63947..64388
     CDS             64915..65028
                     /gene="psaI"
                     /codon_start=1
                     /transl_table=11
                     /product="photosystem I subunit VIII"
     gene            64915..65028
                     /gene="psaI"
     CDS             65221..65775
                     /gene="ycf4"
                     /codon_start=1
                     /transl_table=11
                     /product="photosystem I assembly protein Ycf4"
     gene            65221..65775
                     /gene="ycf4"
     CDS             66134..66823
                     /gene="cemA"
                     /codon_start=1
                     /transl_table=11
                     /product="envelope membrane protein"
     gene            66134..66823
                     /gene="cemA"
     repeat_region   66447..66846
     repeat_region   66497..66882
     repeat_region   67009..67345
     CDS             67044..68006
                     /gene="petA"
                     /codon_start=1
                     /transl_table=11
                     /product="cytochrome f"
     gene            67044..68006
                     /gene="petA"
     repeat_region   67734..68050
     CDS             complement(69270..69392)
                     /gene="psbJ"
                     /codon_start=1
                     /transl_table=11
                     /product="photosystem II protein J"
     gene            complement(69270..69392)
                     /gene="psbJ"
     repeat_region   69467..69752
     repeat_region   69512..70111
     CDS             complement(69518..69634)
                     /gene="psbL"
                     /codon_start=1
                     /transl_table=11
                     /product="photosystem II protein L"
     gene            complement(69518..69634)
                     /gene="psbL"
     repeat_region   69634..70117
     CDS             complement(69657..69776)
                     /gene="psbF"
                     /codon_start=1
                     /transl_table=11
                     /product="photosystem II cytochrome b559 beta subunit"
     gene            complement(69657..69776)
                     /gene="psbF"
     CDS             complement(69786..70037)
                     /gene="psbE"
                     /codon_start=1
                     /transl_table=11
                     /product="photosystem II cytochrome b559 alpha subunit"
     gene            complement(69786..70037)
                     /gene="psbE"
     CDS             71349..71444
                     /gene="petL"
                     /codon_start=1
                     /transl_table=11
                     /product="cytochrome b6/f complex subunit VI"
     gene            71349..71444
                     /gene="petL"
     CDS             71635..71748
                     /gene="petG"
                     /codon_start=1
                     /transl_table=11
                     /product="cytochrome b6/f complex subunit V"
     gene            71635..71748
                     /gene="petG"
     tRNA            complement(71877..71950)
                     /gene="trnW-CCA"
                     /product="tRNA-Trp"
     gene            complement(71877..71950)
                     /gene="trnW-CCA"
     tRNA            complement(72165..72238)
                     /gene="trnP-UGG"
                     /product="tRNA-Pro"
     gene            complement(72165..72238)
                     /gene="trnP-UGG"
     repeat_region   72509..72878
     CDS             72652..72786
                     /gene="psaJ"
                     /codon_start=1
                     /transl_table=11
                     /product="photosystem I subunit IX"
     gene            72652..72786
                     /gene="psaJ"
     repeat_region   73327..73599
     CDS             73340..73540
                     /gene="rpl33"
                     /codon_start=1
                     /transl_table=11
                     /product="ribosomal protein L33"
     gene            73340..73540
                     /gene="rpl33"
     repeat_region   73789..74077
     repeat_region   73833..74178
     repeat_region   73833..74077
     repeat_region   73838..74152
     CDS             73872..74180
                     /gene="rps18"
                     /codon_start=1
                     /transl_table=11
                     /product="ribosomal protein S18"
     gene            73872..74180
                     /gene="rps18"
     repeat_region   74265..74540
     CDS             complement(74430..74789)
                     /gene="rpl20"
                     /codon_start=1
                     /transl_table=11
                     /product="ribosomal protein L20"
     gene            complement(74430..74789)
                     /gene="rpl20"
     repeat_region   74626..74902
     repeat_region   74987..75263
     repeat_region   75015..75242
     CDS             join(complement(75592..75705),146939..147170,
                     147707..147732)
                     /gene="rps12"
                     /trans_splicing
                     /codon_start=1
                     /transl_table=11
                     /product="ribosomal protein S12"
                     /protein_id="QWY85219.1"
     CDS             join(complement(75592..75705),complement(105125..105356),
                     complement(104563..104588))
                     /gene="rps12"
                     /trans_splicing
                     /codon_start=1
                     /transl_table=11
                     /product="ribosomal protein S12"
                     /protein_id="QWY85220.1"
     gene            join(complement(75592..75705),146939..147732)
                     /gene="rps12"
                     /trans_splicing
     gene            join(complement(75592..75705),complement(104563..105356))
                     /gene="rps12"
                     /trans_splicing
     repeat_region   75843..76265
     CDS             join(complement(77835..77905),complement(76756..77047),
                     complement(75884..76111))
                     /gene="clpP"
                     /codon_start=1
                     /transl_table=11
                     /product="clp protease proteolytic subunit"
     gene            complement(75884..77905)
                     /gene="clpP"
     repeat_region   78320..79422
     repeat_region   78323..78660
     CDS             78398..79924
                     /gene="psbB"
                     /codon_start=1
                     /transl_table=11
                     /product="photosystem II CP47 chlorophyll apoprotein"
     gene            78398..79924
                     /gene="psbB"
     repeat_region   78647..79282
     repeat_region   79284..79623
     repeat_region   79284..79563
     repeat_region   79415..79979
     repeat_region   79424..79713
     repeat_region   79478..79779
     repeat_region   79562..79979
     repeat_region   80097..80420
     CDS             80114..80221
                     /gene="psbT"
                     /codon_start=1
                     /transl_table=11
                     /product="photosystem II protein T"
     gene            80114..80221
                     /gene="psbT"
     repeat_region   80266..80749
     CDS             complement(80282..80413)
                     /gene="psbN"
                     /codon_start=1
                     /transl_table=11
                     /product="photosystem II protein N"
     gene            complement(80282..80413)
                     /gene="psbN"
     repeat_region   80422..80964
     repeat_region   80422..80784
     CDS             80518..80739
                     /gene="psbH"
                     /codon_start=1
                     /transl_table=11
                     /product="photosystem II phosphoprotein"
     gene            80518..80739
                     /gene="psbH"
     CDS             join(80872..80877,81678..82319)
                     /gene="petB"
                     /codon_start=1
                     /transl_table=11
                     /product="cytochrome b6"
     gene            80872..82319
                     /gene="petB"
     repeat_region   81726..82159
     repeat_region   81747..82021
     repeat_region   81783..82114
     CDS             join(82519..82526,83252..83726)
                     /gene="petD"
                     /codon_start=1
                     /transl_table=11
                     /product="cytochrome b6/f complex subunit IV"
     gene            82519..83726
                     /gene="petD"
     repeat_region   83146..83443
     repeat_region   83346..83653
     repeat_region   83445..83738
     repeat_region   83931..84218
     CDS             complement(83934..84929)
                     /gene="rpoA"
                     /codon_start=1
                     /transl_table=11
                     /product="RNA polymerase alpha subunit"
     gene            complement(83934..84929)
                     /gene="rpoA"
     repeat_region   84141..84500
     repeat_region   84157..84481
     repeat_region   84238..84898
     repeat_region   84538..84816
     CDS             complement(85007..85423)
                     /gene="rps11"
                     /codon_start=1
                     /transl_table=11
                     /product="ribosomal protein S11"
     gene            complement(85007..85423)
                     /gene="rps11"
     CDS             complement(85593..85706)
                     /gene="rpl36"
                     /codon_start=1
                     /transl_table=11
                     /product="ribosomal protein L36"
     gene            complement(85593..85706)
                     /gene="rpl36"
     CDS             complement(86195..86599)
                     /gene="rps8"
                     /codon_start=1
                     /transl_table=11
                     /product="ribosomal protein S8"
     gene            complement(86195..86599)
                     /gene="rps8"
     repeat_region   86376..86649
     repeat_region   86953..87290
     repeat_region   87027..87434
     CDS             complement(87055..87423)
                     /gene="rpl14"
                     /codon_start=1
                     /transl_table=11
                     /product="ribosomal protein L14"
     gene            complement(87055..87423)
                     /gene="rpl14"
     repeat_region   87559..87903
     CDS             join(complement(89082..89090),complement(87565..87963))
                     /gene="rpl16"
                     /codon_start=1
                     /transl_table=11
                     /product="50S ribosomal protein L16"
     gene            complement(87565..89090)
                     /gene="rpl16"
     repeat_region   87722..88087
     repeat_region   87797..88081
     CDS             complement(89238..89894)
                     /gene="rps3"
                     /codon_start=1
                     /transl_table=11
                     /product="ribosomal protein S3"
     gene            complement(89238..89894)
                     /gene="rps3"
     CDS             complement(90605..90883)
                     /gene="rps19"
                     /codon_start=1
                     /transl_table=11
                     /product="ribosomal protein S19"
     gene            complement(90605..90883)
                     /gene="rps19"
     repeat_region   90633..91546
     repeat_region   90781..91546
     repeat_region   90801..116832
                     /note="inverted repeat B"
                     /rpt_type="inverted"
     repeat_region   90801..116832
     repeat_region   90931..91875
     CDS             join(complement(92045..92435),complement(90946..91379))
                     /gene="rpl2"
                     /codon_start=1
                     /transl_table=11
                     /product="ribosomal protein L2"
     gene            complement(90946..92435)
                     /gene="rpl2"
     repeat_region   91542..92109
     repeat_region   92111..92740
     CDS             complement(92454..92735)
                     /gene="rpl23"
                     /codon_start=1
                     /transl_table=11
                     /product="ribosomal protein L23"
     gene            complement(92454..92735)
                     /gene="rpl23"
     repeat_region   92742..94581
     tRNA            complement(92901..92974)
                     /gene="trnI-CAU"
                     /product="tRNA-Ile"
     gene            complement(92901..92974)
                     /gene="trnI-CAU"
     CDS             93063..99899
                     /gene="ycf2"
                     /codon_start=1
                     /transl_table=11
                     /product="hypothetical protein RF2"
     gene            93063..99899
                     /gene="ycf2"
     repeat_region   93969..94624
     repeat_region   94626..94917
     repeat_region   94664..94995
     repeat_region   94812..95060
     repeat_region   95187..96216
     repeat_region   95323..96302
     repeat_region   96304..96814
     repeat_region   96817..98097
     repeat_region   97415..98211
     repeat_region   98099..98647
     repeat_region   98649..99229
     repeat_region   98663..99557
     repeat_region   99236..100457
     repeat_region   100459..101197
     repeat_region   100499..101321
     tRNA            complement(100848..100928)
                     /gene="trnL-CAA"
                     /product="tRNA-Leu"
     gene            complement(100848..100928)
                     /gene="trnL-CAA"
     repeat_region   100848..101378
     repeat_region   101380..101816
     CDS             join(complement(102946..103722),
                     complement(101505..102260))
                     /gene="ndhB"
                     /codon_start=1
                     /transl_table=11
                     /product="NADH-plastoquinone oxidoreductase subunit 2"
     gene            complement(101505..103722)
                     /gene="ndhB"
     repeat_region   101821..103035
     repeat_region   103037..105590
     CDS             complement(104042..104509)
                     /gene="rps7"
                     /codon_start=1
                     /transl_table=11
                     /product="ribosomal protein S7"
     gene            complement(104042..104509)
                     /gene="rps7"
     repeat_region   104384..105719
     repeat_region   105853..106324
     repeat_region   105899..106430
     repeat_region   106432..106960
     repeat_region   106551..107034
     repeat_region   106912..110585
     repeat_region   106969..111335
     tRNA            107222..107293
                     /gene="trnV-GAC"
                     /product="tRNA-Val"
     gene            107222..107293
                     /gene="trnV-GAC"
     rRNA            107528..109018
                     /gene="rrn16"
                     /product="16S ribosomal RNA"
     gene            107528..109018
                     /gene="rrn16"
     tRNA            join(109315..109351,110305..110339)
                     /gene="trnI-GAU"
                     /product="tRNA-Ile"
     gene            109315..110339
                     /gene="trnI-GAU"
     repeat_region   110048..111360
     repeat_region   110135..114299
     tRNA            join(110404..110441,111244..111278)
                     /gene="trnA-UGC"
                     /product="tRNA-Ala"
     gene            110404..111278
                     /gene="trnA-UGC"
     repeat_region   111337..114510
     rRNA            111436..114245
                     /gene="rrn23"
                     /product="23S ribosomal RNA"
     gene            111436..114245
                     /gene="rrn23"
     repeat_region   113204..114665
     repeat_region   113989..115000
     repeat_region   114272..115243
     repeat_region   114306..115266
     rRNA            114344..114447
                     /gene="rrn4.5"
                     /product="4.5S ribosomal RNA"
     gene            114344..114447
                     /gene="rrn4.5"
     rRNA            114672..114792
                     /gene="rrn5"
                     /product="5S ribosomal RNA"
     gene            114672..114792
                     /gene="rrn5"
     tRNA            115046..115119
                     /gene="trnR-ACG"
                     /product="tRNA-Arg"
     gene            115046..115119
                     /gene="trnR-ACG"
     repeat_region   115322..115655
     repeat_region   115660..116077
     repeat_region   115711..116310
     tRNA            complement(115730..115801)
                     /gene="trnN-GUU"
                     /product="tRNA-Asn"
     gene            complement(115730..115801)
                     /gene="trnN-GUU"
     gene            116130..116831
                     /gene="ycf1"
                     /pseudo
     repeat_region   116312..116616
     CDS             complement(116825..119071)
                     /gene="ndhF"
                     /codon_start=1
                     /transl_table=11
                     /product="NADH-plastoquinone oxidoreductase subunit 5"
     gene            complement(116825..119071)
                     /gene="ndhF"
     repeat_region   117686..118119
     repeat_region   117780..118119
     repeat_region   117837..118168
     repeat_region   117886..118183
     repeat_region   117886..118168
     repeat_region   118121..118593
     repeat_region   118121..118485
     repeat_region   118167..118612
     repeat_region   118167..118593
     repeat_region   118209..118781
     repeat_region   118209..118612
     repeat_region   118415..118717
     repeat_region   118437..118804
     repeat_region   118437..118781
     repeat_region   118647..118964
     repeat_region   119836..120247
     CDS             120021..120188
                     /gene="rpl32"
                     /codon_start=1
                     /transl_table=11
                     /product="ribosomal protein L32"
     gene            120021..120188
                     /gene="rpl32"
     tRNA            120611..120690
                     /gene="trnL-UAG"
                     /product="tRNA-Leu"
     gene            120611..120690
                     /gene="trnL-UAG"
     CDS             120779..121750
                     /gene="ccsA"
                     /codon_start=1
                     /transl_table=11
                     /product="cytochrome c heme attachment protein"
     gene            120779..121750
                     /gene="ccsA"
     repeat_region   122123..122365
     repeat_region   122147..122607
     CDS             complement(122183..123679)
                     /gene="ndhD"
                     /codon_start=1
                     /transl_table=11
                     /product="NADH-plastoquinone oxidoreductase subunit 4"
     gene            complement(122183..123679)
                     /gene="ndhD"
     repeat_region   123069..123310
     repeat_region   123739..123917
     repeat_region   123788..123998
     CDS             complement(123807..124052)
                     /gene="psaC"
                     /codon_start=1
                     /transl_table=11
                     /product="photosystem I subunit VII"
     gene            complement(123807..124052)
                     /gene="psaC"
     CDS             complement(124313..124618)
                     /gene="ndhE"
                     /codon_start=1
                     /transl_table=11
                     /product="NADH-plastoquinone oxidoreductase subunit 4L"
     gene            complement(124313..124618)
                     /gene="ndhE"
     repeat_region   124759..125035
     CDS             complement(124858..125388)
                     /gene="ndhG"
                     /codon_start=1
                     /transl_table=11
                     /product="NADH-plastoquinone oxidoreductase subunit 6"
     gene            complement(124858..125388)
                     /gene="ndhG"
     repeat_region   125640..125977
     CDS             complement(125657..126142)
                     /gene="ndhI"
                     /codon_start=1
                     /transl_table=11
                     /product="NADH-plastoquinone oxidoreductase subunit I"
     gene            complement(125657..126142)
                     /gene="ndhI"
     CDS             join(complement(128191..128743),
                     complement(126222..126760))
                     /gene="ndhA"
                     /codon_start=1
                     /transl_table=11
                     /product="NADH-plastoquinone oxidoreductase subunit 1"
     gene            complement(126222..128743)
                     /gene="ndhA"
     repeat_region   126235..126844
     repeat_region   126328..126890
     repeat_region   complement(128386..128674)
     repeat_region   128613..128861
     CDS             complement(128745..129926)
                     /gene="ndhH"
                     /codon_start=1
                     /transl_table=11
                     /product="NADH-plastoquinone oxidoreductase subunit 7"
     gene            complement(128745..129926)
                     /gene="ndhH"
     repeat_region   129048..129671
     repeat_region   complement(129049..129619)
     repeat_region   129243..129641
     repeat_region   129292..129671
     repeat_region   complement(129559..129973)
     repeat_region   complement(129986..130280)
     CDS             complement(130030..130302)
                     /gene="rps15"
                     /codon_start=1
                     /transl_table=11
                     /product="ribosomal protein S15"
     gene            complement(130030..130302)
                     /gene="rps15"
     repeat_region   130656..130941
     CDS             complement(130694..136165)
                     /gene="ycf1"
                     /codon_start=1
                     /transl_table=11
                     /product="hypothetical protein RF1"
     gene            complement(130694..136165)
                     /gene="ycf1"
     repeat_region   133437..133915
     repeat_region   complement(135463..161494)
                     /note="inverted repeat A"
                     /rpt_type="inverted"
     repeat_region   complement(135463..161494)
     repeat_region   complement(135679..135983)
     repeat_region   complement(135985..136584)
     repeat_region   complement(136218..136635)
     tRNA            136494..136565
                     /gene="trnN-GUU"
                     /product="tRNA-Asn"
     gene            136494..136565
                     /gene="trnN-GUU"
     repeat_region   complement(136640..136973)
     repeat_region   complement(137029..137989)
     repeat_region   complement(137052..138023)
     tRNA            complement(137176..137249)
                     /gene="trnR-ACG"
                     /product="tRNA-Arg"
     gene            complement(137176..137249)
                     /gene="trnR-ACG"
     repeat_region   complement(137295..138306)
     rRNA            complement(137503..137623)
                     /gene="rrn5"
                     /product="5S ribosomal RNA"
     gene            complement(137503..137623)
                     /gene="rrn5"
     repeat_region   complement(137630..139091)
     repeat_region   complement(137785..140958)
     rRNA            complement(137848..137951)
                     /gene="rrn4.5"
                     /product="4.5S ribosomal RNA"
     gene            complement(137848..137951)
                     /gene="rrn4.5"
     repeat_region   complement(137996..142160)
     rRNA            complement(138050..140859)
                     /gene="rrn23"
                     /product="23S ribosomal RNA"
     gene            complement(138050..140859)
                     /gene="rrn23"
     repeat_region   complement(140935..142247)
     repeat_region   complement(140960..145326)
     tRNA            join(complement(141854..141891),
                     complement(141017..141051))
                     /gene="trnA-UGC"
                     /product="tRNA-Ala"
     gene            complement(141017..141891)
                     /gene="trnA-UGC"
     repeat_region   complement(141710..145383)
     tRNA            join(complement(142944..142980),
                     complement(141956..141990))
                     /gene="trnI-GAU"
                     /product="tRNA-Ile"
     gene            complement(141956..142980)
                     /gene="trnI-GAU"
     rRNA            complement(143277..144767)
                     /gene="rrn16"
                     /product="16S ribosomal RNA"
     gene            complement(143277..144767)
                     /gene="rrn16"
     tRNA            complement(145002..145073)
                     /gene="trnV-GAC"
                     /product="tRNA-Val"
     gene            complement(145002..145073)
                     /gene="trnV-GAC"
     repeat_region   complement(145261..145744)
     repeat_region   complement(145335..145863)
     repeat_region   complement(145865..146396)
     repeat_region   complement(145971..146442)
     repeat_region   complement(146576..147911)
     repeat_region   complement(146705..149258)
     CDS             147786..148253
                     /gene="rps7"
                     /codon_start=1
                     /transl_table=11
                     /product="ribosomal protein S7"
     gene            147786..148253
                     /gene="rps7"
     CDS             join(148573..149349,150035..150790)
                     /gene="ndhB"
                     /codon_start=1
                     /transl_table=11
                     /product="NADH-plastoquinone oxidoreductase subunit 2"
     gene            148573..150790
                     /gene="ndhB"
     repeat_region   complement(149260..150474)
     repeat_region   complement(150479..150915)
     repeat_region   complement(150917..151447)
     repeat_region   complement(150974..151796)
     repeat_region   complement(151098..151836)
     tRNA            151367..151447
                     /gene="trnL-CAA"
                     /product="tRNA-Leu"
     gene            151367..151447
                     /gene="trnL-CAA"
     repeat_region   complement(151838..153059)
     CDS             complement(152396..159232)
                     /gene="ycf2"
                     /codon_start=1
                     /transl_table=11
                     /product="hypothetical protein RF2"
     gene            complement(152396..159232)
                     /gene="ycf2"
     repeat_region   complement(152738..153632)
     repeat_region   complement(153066..153646)
     repeat_region   complement(153648..154196)
     repeat_region   complement(154084..154880)
     repeat_region   complement(154198..155478)
     repeat_region   complement(155481..155991)
     repeat_region   complement(155993..156972)
     repeat_region   complement(156079..157108)
     repeat_region   complement(157235..157483)
     repeat_region   complement(157300..157631)
     repeat_region   complement(157378..157669)
     repeat_region   complement(157671..158326)
     repeat_region   complement(157714..159553)
     tRNA            159321..159394
                     /gene="trnI-CAU"
                     /product="tRNA-Ile"
     gene            159321..159394
                     /gene="trnI-CAU"
     repeat_region   complement(159555..160184)
     CDS             159560..159841
                     /gene="rpl23"
                     /codon_start=1
                     /transl_table=11
                     /product="ribosomal protein L23"
     gene            159560..159841
                     /gene="rpl23"
     CDS             join(159860..160250,160916..161349)
                     /gene="rpl2"
                     /codon_start=1
                     /transl_table=11
                     /product="ribosomal protein L2"
     gene            159860..161349
                     /gene="rpl2"
     repeat_region   complement(160186..160753)
     repeat_region   complement(160420..161364)
     repeat_region   complement(160749..161494)
     gene            161412..161494
                     /gene="rps19"
                     /pseudo
ORIGIN      
        1 ggttatgggc gaacgacggg aattgaaccc gcgcatggtg gattcacaat ccactgcctt
       61 gatccacttg gctacatccg cccctatact atctaaaaat tacagagatt tccatttgta
      121 ttctttcttt ttcattattt ttaagttttt actcgtcttc taagatatga tagactataa
      181 tttaaacatt aatttctcat ttttttattt tacatttcaa aagataaaga aagattgatg
      241 agaaaaacgt ataaaataaa ttagtaaaaa agaaacaaaa agtatgaaat tccaatatct
      301 ttttcttatc ttaaaataat ggtaaagaat gttgaagtaa atacaaaatt gatgtatgaa
      361 gaaaaagact actaaaaagt aaaggagcaa taattcatct cttgttctat caagagggtt
      421 gatattgctc ctttacgttc aaaaactcgt atacattaag acccaaattt tatccattta
      481 tagatggagc ctcaaccgca gctaggtcta gagggaagtt atgagcatta cgttcatgca
      541 taacttccat accaaggtta gctcggttaa taatatcagc ccaggtatta attacacgac
      601 cttgactatc aactactgat tggttgaaat tgaaaccatt taaattgaaa gccatagtac
      661 tgatacctaa cgcggtaaac cagataccta ctacaggcca agcagccagg aagaaatgta
      721 aagaacgaga attgttgaaa ctagcatatt ggaagatcaa tcggccaaaa taaccatgag
      781 cagctacaat attataggtt tcttcctctt gaccaaatct gtaaccttca ttagcagatt
      841 cattttctgt ggtttccctg atcaaactag aagttaccaa ggaaccgtgc atagcactga
      901 atagggagcc gccgaataca ccagctacgc ctaacatgtg aaatggatgc ataagaatat
      961 tgtgttcagc ctgaaataca atcataaagt tgaaagtacc agaaattcct agaggcatac
     1021 catcagaaaa gcttccttga ccaattggat agatcaagaa aacagcagca gcagctgcaa
     1081 caggagctga atatgcaaca gcaatccaag ggcgcatacc cagacgaaaa ctaagttccc
     1141 actcacgacc catgtaacaa gctacaccaa gtaagaagtg tagaacaatt agttcataag
     1201 gaccgccatt gtataaccat tcatcaacgg atgccgcttc ccatatcggg taaaagtgca
     1261 aacctatagc cgcggaagta ggaataatgg caccagaaat aatattgttt ccataaagta
     1321 gagatccaga aacaggctca cgaataccat caatatctac tggaggggca gcaatgaaag
     1381 cgataataaa tacagaagtt gcggtcaata aggtagggat catcaaaaca ccaaaccatc
     1441 caatgtaaag acggttttca gtgctggtta tccagttaca gaagcgaccc cataggcttt
     1501 cgctctcgcg tctctctaaa attgcagtca tggtaaaatc ttggtttatt taatcatcag
     1561 agactcccaa gcacacgaat tctctataac tagagaattg aaggcttgtt attcaacagt
     1621 ataacatgac ttatataccg gtgtcaacca ataccaatat ccataggata ctcttactca
     1681 tttagatttc tcagaattct cgttttattt tacctcattt cattcattca aaacagaaaa
     1741 taaaaaaatt cgaatttata tacaaattta tatacattta tatacatatg acttgataca
     1801 tatgacttgg atatattaag tataatgggt tgcccgggac tcgaacccgg aactagtcgg
     1861 atggagtaga taattttttt gttaatctaa ttaaacaaca aaacaaaaaa aatccctccc
     1921 caagccgtgc ttgcattttt cattgcacac ggctttccct atgtatacat ctaaacctca
     1981 gttccttccc tagaacagga ctctaaaaag gttaagtact tagcaattcc tactcttact
     2041 acatgagcat ttcataatcc atttcatatt tcatataata gaaacgaatg aattcttttt
     2101 ttttctcttt tcctcattta aggatagttt ccatttacaa agtatgataa ccagttattc
     2161 atgattgacc agatcattga tgaaaatcaa aaatatccaa ataccaaatc cgacctctat
     2221 ataacctctg caaagtagaa gaagctcttg agaagatcaa agaaaaaata tcttcttcct
     2281 ctgtaaagaa ttcttccaat aattcagaac ctaatctttt caaaaaaacc cgtacagtac
     2341 ttttgtgttt acgcgccaaa gttttaatac aagaaagccg aagtatatat ttgattcgat
     2401 acaaactctt tttttttgag gatccgttgt aataatgaga aagatttctg catatctgca
     2461 aaaatcggtc aataatatca aaatcggatg aatcggccca gaccggctta ctaatgggat
     2521 gtcctaatac attacaaaat cttgctttag ccaatgatct aattagagga ataattggaa
     2581 ttattgtatc aagctttttc ataagatttt ccattataaa tgacttttcc aacatttgac
     2641 tccgtaccac tgaaggattt agccgcacat ttgaaaaata gcccaaaaag taaaatgaat
     2701 gctcggataa ttggtttata tggatctttc ctggttgaga ccaaacataa aaatgacatt
     2761 gccataaatg gataagatag tatttccatt ttttcatcaa aaagggcgta ttctttgaag
     2821 ccagaatgga ttttccttga tatctaacat aatgaatgaa agggtccttg aagaaccgta
     2881 gggtggacgg aaaatcctta tcaaagactt ctacaaaatg ttctattttt gcatagaaat
     2941 agattcgctc aaaaaggact ccagaagatg ttaatcgtaa ataagaagat ttgttacgga
     3001 gaaaaagaaa gatggattcg tattcacata cataaaaatt atataggaac aggagaaatc
     3061 ttggattcct ttttgaaaaa gtagaaatcc ttttttttgg agtaataaga ctattccaat
     3121 tacaatactc ataaagaaag agccttaata aatgaaagga ggaggcatct ttcacccagt
     3181 atcgaaggct ttgaatcaag atttccagat ggatagggta gggtatttgt acatctgaca
     3241 cataatttaa atatggaaat ttttcctcaa aaaaaggaaa tattgaatga attgatcgta
     3301 aattatagga ttttatgatt tccgccttct ctaaggaaga gattaattgt agggaaaatg
     3361 gaatttccac actgacggca agcccctctg atattatttg agaatacaaa ttcttgttgt
     3421 acccccaaaa tggatttttg ttagaatcat tagcagaaat aatcaaatga ttctgttgat
     3481 acattcgagt aattaaacgt tttacaatta gtaaactaga tttattgtca taacctagat
     3541 tttgcaccaa aatggaacta tttaaaccat gatcgtaagc aagtgcataa atatactccc
     3601 gaaaaataag tgggtatagg aagtcatgtt gacgagatct atctagttct aaatatactt
     3661 gaaattcctc catttttgaa attcgatttg ggccaaggat cgaagattta ttgggttatc
     3721 aaataataca tagtacgata cagtcaaaac agggtattct attctaataa aaaagaaata
     3781 gatacctaga aaacaagtaa gactcatcaa cggactctct ctactcgctt tttccatcta
     3841 attgttttat gttcgttcta ggataacaag atagttagaa atcctttatt ttctcaaccc
     3901 aatcgctctt ttgattttgg aaaaaaaaaa gatctttatc aatatactct ttcttctaca
     3961 catttatcgc caccccataa tataatggag aatagctaat agttaggatt cataacaaaa
     4021 atcaataatc cattcatggg aaaagctttt cccacatcaa gtactaatat ttggattttt
     4081 aacgtataat tagatggggt aatcattcaa attcaaaacg aaagctcgtt cctttttgtt
     4141 tccctataat tggagccatc aaactctatc catttattaa ttcaacccaa ctgtgaattt
     4201 attttgttgc gagccaagaa ttcaaacacg gatttgggcc cgatccaata acaatgaaat
     4261 attcttagaa ttctccattg atacgacatg ctgctttttc cattcattcc tttctggatc
     4321 agtcgtggtc ttacaaactc taccgatggt atggacgaat ccattgcttc atagaaatgt
     4381 gtaaaaattg gagtcgcact taaaagccga gtactctacc attgagttag caaccctaaa
     4441 aaaataaact acaaaaataa actaataaga tgtgtagata caaccgcaat caaaataaat
     4501 aaaaagattg aattggataa taaaaaagat attccattaa aatctaaaat ccagaaaaaa
     4561 gattttaaat gtcgaagtcg aatcgattct gaacataaaa atgttcagat cagattaaaa
     4621 tacaagagat tttctcagat aacactcaga taacagataa aaaaagaaaa taacaattta
     4681 tagaccgcct ctttgtctcc tatgttatac atttcaaaat ttgtatttaa tattctattt
     4741 ataaatttat aaatttatat ctaatttatt tagaatttag attataatat tactattttt
     4801 agttagattt tgattattat atattagata ttagaattat tagattattc tatttatatt
     4861 ctaattttat attagttcta attagattta gaattctatt attattatct attattataa
     4921 agaaaagaat ttctttaatc tttaattaaa aattcaaaaa agtatttctt taattaaaaa
     4981 aaagaacttc tttccttctt tctatcacag aaaatccaac gaacccatct atttgatgaa
     5041 gtaaaaaaaa tcctatggaa cgggaataaa tggatccatt tattcacgat cggattatat
     5101 ttgtttgata cactgttgtc aatattaatg ttgaaaaaag aatacaatgg aaaaaataaa
     5161 cgaattaaaa acttaaatat taaatttaat aaataccaat tgaaatccaa ttgaatttaa
     5221 ttcaaattac aattacaaat taaatacaat tacaaattaa ataattaaat attaattaaa
     5281 ttattaaaat aattataata aatactaaca aaaaaattaa aaatttaaaa atgaaagtaa
     5341 agtaaataaa aaaaccaagc aattatgttg tattaacact acataaataa tcgacataga
     5401 tacaaaaaag gcgtatgcaa aaatgaaaga aaaaggtata gatcgggttt attcaatcaa
     5461 taataattca aaaatagaat aattcaatca atataatata aatcaataga atataaatag
     5521 aataagaaag cttaacctaa cccccctttc tttttaaatt tcttcagaga attctaacaa
     5581 aaaccagctc gttgaggata atgtatttat agacccaatt acttcattta ttacttaatt
     5641 tattacttaa tttattcatt tgcccatttt tatattatca ataaaaatgg atttttgtag
     5701 ttataaaaaa cagcattcta tggcagcaat aagaaatcaa aaattaggta tgaatagaac
     5761 aagagagcgg ggtggggggg gataagagag aaaaggatta tataaatcta tataaaagtc
     5821 atcccccccc tctttttttt attttattta tttattttat taattgaaat tgaatttcgt
     5881 ttgttgatta ggattaagtt ccataaaaac acccgccttt tttgaaatat cctgaacagt
     5941 tcctgtaggt tgagcgcctt tttcaaggaa atatagaata acaggaatat ttaaataggt
     6001 ttgattcttt agcggatcat aaaaacccac tctccgaaga tctctcccct ctcttcggga
     6061 tcgaacatca attgcaacga ttcgataaac ggctcattgg gatagatata gataaacaat
     6121 acaccccccc tagaaacgta taagaagttt tctcctcgta cggctcgaga aaattcgaaa
     6181 ttatgtctat gtatagaatt atgatgtcaa atagattcat aaaatcatca aatcaattag
     6241 actatgattt aaattaaata cttttttctt attctttccc gaaaaaaaga atcactcgta
     6301 ttcgcaacct cataactcaa gttggataac tctcaaataa ctcaaaggaa aacaaaacct
     6361 ttagttaggt attttatttc atttattgag cggtctctac cccctttctt gtctgtctcc
     6421 tttagaatct atttttcgtc ttcagtcagt ctaatatagt tgttgagaca attgaaaacg
     6481 gtatttactt gttccacgat ccgttagctt ttccttgaat cattgggttt agacattatt
     6541 tcgaggatct ttaatcattt caaaaatggc agcaacatac caattttttg atttctttcc
     6601 atcaaagaat cgtacaaata gatggttgat tcccccagat ccacttttga tcgaaatagt
     6661 tttaccaatt ccaacaaatt ttactttttt ttttaaactt gctcgaattg gatcctttcg
     6721 atttctatag cgaaaatata cttacgaagt tgttctaact tattaatttt cactaaccct
     6781 agaaacttgc ccctgagaaa tgaatcaact cgagctccat catgtactat ttccatcatc
     6841 aaaccctctc tcctccccaa aaaaagaaat tcgagtggaa tagaacaaac gatgtcgaga
     6901 aagagcaccc tcatttctat ataatagaaa aatagtggat gtaagaatcc acggctaatg
     6961 taatcatgtc tttcaagtcg cacgttgctt tttaccacat cgtttcaaac gaagttttac
     7021 cataacattc ctctagtttg gagccggcat gtaattgatt caattctgaa atcatgaata
     7081 gtcattgatt caatcgatac ataataatcc atattttttc cttctatatg aatggcaaat
     7141 ttctaaagta aagaagtatc aaaaaaaatt caaattaact cgatattgta ggaatagaat
     7201 ttctattcta tttatttttt agaaaaatag agattcgaaa tattcttatt tttaaactta
     7261 aaaaaataaa aatagaaaaa aatagaaaaa aaatagaatt cgaattccaa atcttaatag
     7321 aagatttttt ttattatcaa attgagattt ctaaatttgg aaatagatta aaaaatttag
     7381 aaaataatta tttattaatt ttattattat ttattaattc aaattaataa ataatattca
     7441 atattaatat tcaatattaa atatattaaa attataaata tataaataat agaaaaaatc
     7501 ttatttaata tatttaaaat ttattagttt ttattaaaat aataatatag attttgaata
     7561 tacaataaca cgaaaaaaaa aaataagttc tttttgaatc cacattttca aagtgactcg
     7621 atttagagac gaatcattaa aaaaaaaaaa gaagaatcac attttaccca atattatata
     7681 ctcttaaaca aaaggtttct caaaaaaggg caatctttat tatgatatat aatttgtatt
     7741 cagatatgat atatatcatg aatggatatg ctctgggacg gaaggattcg aacctccgaa
     7801 tagcgggacc aaaacccgtt gccttaccgc ttggccacgc cccatttcta tttctattcg
     7861 acactactaa acactattat tgatattggt tgttcgtcaa ttccagtcca aatatctaaa
     7921 tatctatagc caaatatcta aatatctata gaataaattg ttgctagaat tttgatatgt
     7981 ctagatatag aatgaaactg aaattattga tcattacata taattcaatt aagatattgc
     8041 atgaaagtct gatttcttct attttttatt tctttttatt tcagaatgga aagattttga
     8101 attggataag ttcaaatcaa agaaggattt ttggggtcta ctttttctta tttgattcat
     8161 cattttattt gtaattaatt cgattttttt atttattcta ttattcgtat tcgattttga
     8221 ttattatttt gatttacaat ttttgggatt tcttttttta tttcttatta atattaatta
     8281 aaaattaatt aaaaaattgt aaattaaaat ttatagtata aatcataaat gaaataaaaa
     8341 aaaaaaacga aattcaattg aaaattcatt tattataaaa ttaagaatat aatatattaa
     8401 taaaatatta aatattaact taatttgaat ttttattaat ttaattcaca aaaagaaaaa
     8461 atacaattat cttaaagaac aaaatgtttg ttatgcttaa tatctttagt ttggtctgta
     8521 tttgtattaa ctctgctctt tattcaagta gttttttctt cgcgaaatta cctgaagcct
     8581 atgctttttt gaatccaatt gtagatatta tgccagtaat acctgtactc ttttttctct
     8641 tagcttttgt ttggcaagct gctgtaagtt ttcgatgaga tctttaattt gaatactgtc
     8701 ctagaaaaat tcagaattta ttcgaaaaaa ggattcgaac attttaacaa tttgaatttc
     8761 taagatcaga taagttttac agtgtgaatc ctcatatgta gtataggaga atctattctc
     8821 tttctttttt ttttaatgat cttggagatt gtgtaatgct tactctaaaa ctttttgttt
     8881 acacggtagt gatattcttt gtttctcttt tcatcttcgg attcctatct aacgatccag
     8941 gacgtaatcc gggacgtgaa gaataaaaaa tcatattttt tattcttttg ttttctatgt
     9001 tttccttgct tgtgcttgat tttgaaatat tcttattatc tattttacat ctttcaactt
     9061 gaactattaa atataaaaat gtaatgtaat taaatataaa taatgaaatt caatttaaaa
     9121 ttgaaataaa aatagaaata aatataaata tttatattca atattatatt aaaatgaaaa
     9181 agaaataaaa ataaaataat aaataatata ataaatatat atatattata ttccatttta
     9241 actatgaaaa agtaaataaa aatacaaaat tcaaacaaac aaagaaaaga aacaaaagag
     9301 actctgttct ataaattcaa aaggtaaata aaataccaaa tcattgatgg aaacggaaag
     9361 agagggattc gaaccctcgg tacgaaaaat tcgtacaacg gattagcaat ccgacgcttt
     9421 agtccactca gccatctctc cccaattgaa aagggccctt tcttttttta tatttctttt
     9481 ttttatattg aatttcatat ctctatatta atatattata atattctata atattctatt
     9541 atattctata taatatttaa tagaatattt aatctaacta ataaagaatc taaaataaaa
     9601 aataaataga attctaatat tttaaattaa taaattctag agattctcaa attcaaattt
     9661 atataatttg aatttgaaat taataatatt ttaaattaat aaaataatat tgaataatat
     9721 attataaaat attgaattat aaaaaaaata tttaaatata aaatataaaa atatatataa
     9781 aatataaaaa tatataatat aagattttaa aattaataat taataataat aaatgattaa
     9841 tattgaatta gaataattaa ttaaataaaa tgaaataatt aatataattc tattttctat
     9901 tttttatttt agaaaaatag attttataat aaataatatt ttaatataaa taatattaat
     9961 attttaatta aaaaatttaa aagattatta aaataagatt attataataa tttattattt
    10021 atatttattt atttattcta gaatctagaa taaagaataa aaaaacaagt ttttcagccc
    10081 ggccaggtta gtaccgagcc gggccttttt tgttcccatg aattctggat aaaaatgatt
    10141 tatttgatct gaaaaaaaaa aatacttgtt attgaaacaa gatcaaacat aagaatgtaa
    10201 tttcttatta ctctttcttt ttttccggta aagtatctaa aagaaaaaag aaaaaaaaga
    10261 atggaactaa ggattcttgc acaatgcatt tttatgttat ggcttaagta gttttgtcga
    10321 gatgtatctg tcaaaacacc tttagcaaaa caaaatccaa aaatcaaatg ggtcctcttt
    10381 tcttaatttc attagatccc cttacaaaac acatcaacac tttaaatttg atgattcttt
    10441 tatgatccta tttctgattc ccttgttgga caaaagctcc atttatatac aataatcgca
    10501 ttgaagcggg tatagtttag tggtaaaagt gcgattcgtt ctatggatcc cttactagtt
    10561 aagggatccc tcgtttgatt catattccga tcaaaaactt tatttcttat cttaaaaggg
    10621 tttaatcctt tacctctcaa cgaacaattc gaggaataat atacattatc gtaatttgta
    10681 ttcaaaaaga atcaattcga aattgacaaa ttgaattatg aaattacaaa acataagttt
    10741 tttgaattgg atcaatactc ccaatttttt gagtatgagt aaaggatcca tggagaaaga
    10801 tatagaaagt tttttttttt atcgtaacta aatcttccat tttttttatt tgtataggag
    10861 agattgaagc aaaatagcta ttaaacgatt actttagttt actagagata tcgacatctt
    10921 ttttttagct cgataaaaat aaaaatcttt tcctaaggat tctcttaaat agaaatagag
    10981 aacgaagtaa ctagaaaaaa aaagattgtt agaatccgcc tcttctagat tctagaggga
    11041 tcatctaaaa agcgggatgt tttgaatgca ttcagacaga agggctgaca tagatgttat
    11101 ggatggcatt cttttttcgt cttccatttg ttaatctctt ccataaagga gccgaatgag
    11161 accaaagttt cacgttcggt tttgaattag agacgttaaa aatgatgaat caacgtcgac
    11221 tataacccct agccttccaa gctaacgatg cgggttcgat tcccgctacc cgcttctatt
    11281 atatctctat attctattcg aatctaaatt tgtgtattat agaatagaat taattcatta
    11341 aatttataga attaattcat taaattaata tataactaaa actaattaat ttagttattt
    11401 agtttttaac taaaaaaaat agactagaat tcgaaaaaga aaatagaatt ctttaattca
    11461 ttctaattct ttaatctaat taatttaatt aatgtaaaaa tagtaaaaat cgaaattcaa
    11521 ttcatcatta aattgaatac acaatccccg gatcacatat tcttttttcc gaatagaaca
    11581 ataaaaaaac aattgtaatg aaaagaaaag cgtccattgt ctaatggata ggacagaggt
    11641 cttctaaacc tttggtatag gttcaaatcc tattggacgc aaattatttg catatatatt
    11701 taatttgatt tctatgtcaa gaaaaagatt ttgaatgctt tgaatttaac aagagacact
    11761 tagactttta gagtaatttt tagcgtaata acttaactta tatacataag ttatacacaa
    11821 tttatatctt gaccctctcc tctatttttt atagaatctt agaaaatcgt ggatttcttt
    11881 aaatatatta aatagaaaaa taaattaaaa atgaaattaa ttattataag aaattaatat
    11941 taataatttt ctaataaata aataaaaata ttcaaataga tattctaata taaataataa
    12001 taatatataa ataattaaga taataataat tttattatta taaatagaaa tcaaataatt
    12061 atttgatttc tatttattat aaattattaa atgagatttt taatcaatct ttttctactt
    12121 gttcctgaag taaaaagagt tccatctgtt cctggatagc ttctttcaaa agggcttctg
    12181 cttcccgagt gaatgtcttg gtagaagata tgatttcttg gaattgaggt ttattcgttt
    12241 ttaagtaagt acgtaactca acaagaaatt tccttacctg tccaattgct aatgaatcaa
    12301 gataaccatt cgttccggta taaatagtta ttatctgttc ttccacagtg agaggggctg
    12361 attgggattg tttgagcaac tcgcgcaacc gttgacctct tgccaattga ttttgagtag
    12421 ctttatcgag atcagaagca aattgtgcaa aagcttctaa ttctgcgaat tgtgccaatt
    12481 ctaattttaa tttaccagct acttgtttca tggctttaat ttgagccgca gatcctactc
    12541 tggagacgga aatacccaca ttaatcgcag gtctgattcc agcattgaat agatccgcgg
    12601 ataagaatat ttggccatct gtaatggaaa ttacattagt aggaatataa gctgaaacat
    12661 ctcccgattg ggtctcaact attggtaaag cagtcatact tccttcacct aactgagaac
    12721 ttgatttagc ggctctttcc aaaaggcgtg aatgcaaata aaaaacatct cccggataag
    12781 cttcgcgacc cggtggtctt cgtaatagaa gagacatttg gcgataggcc tgtgcttgtt
    12841 tggagggatc gtcataaatg attaaagtgt gtcgttcacg atacataaaa tattcagcca
    12901 gagctgctcc tgtataagga gcgaggtatt gtaatgtagc tggagaatcc gccgtttcag
    12961 ctactacaat agtgtattcc attgctcccc tttcttgtaa agtagtcacc acttgagcca
    13021 cagaagaggc tttttgacca atagctacat aaacacatat tacattttgt ccttgttgat
    13081 tgagaatggt atccgtggct actgctgttt taccggtttg tctgtcccca ataattaatt
    13141 ctcgctgacc acgccctata gggatcatcg aatcaatagc aataagtcct gtttgaagag
    13201 gctcatatac ggaacgtctc gaaataatac cgggagcggg agattcaatt aaccgagatt
    13261 cagaagctga aatctctcct cgaccgtcaa taggtttagc cagggcattt ataacacgac
    13321 ccaaataagc ctcacttact ggtatctgag caattcttcc tgttgctttt acagaacttc
    13381 cctcttgtat catcaaaccg tcacccatta atacaacacc aacattattt gattccaaat
    13441 tcaaagcaat gcctattgta ccctcttcaa attctactaa ttcacctgcc attacttcat
    13501 caagaccata aatacgagca atgccatcgc ctacttgaag tacggtacca gtatttacaa
    13561 tctttacttc ggtattatat tgctcaatac gttcacggat aattttacta atctcatctg
    13621 cacgaatggt taccatgagt atttcttaat tcttttttag aagaaaaaaa agtaatgcct
    13681 acaataagaa ggactaatcc gttatttttt ttctttcatc gtcccaaaca tgccaatatt
    13741 agcactgatg gtacgtaaat gtaactcgtt gttcaagcaa ctattcagag ttcctagagc
    13801 tccctgtaag gcttgttgga aaacccgctg tcggacttga ttaatcaccc tttgttgttc
    13861 aaaacgaatg gtttcatttt tgtaattttc taattgttcc aaagtcgtat aaattgaatt
    13921 aatcaaattc aatttttctc gttctatctc agaatagcca ttcactcgaa accgatctgc
    13981 ttccatttct actttcctta accggtcccg ggctttttcc agttgttcaa tggccccttc
    14041 ccgtagttct tctgaatttc gaatagtctt caagattctc tgttttcgat tatctaataa
    14101 atcacttaat gaaagtagat tatctttcca ttcatttcaa aacttccatg atctcttccc
    14161 gaaccaaaca tgaatctttc gattcatttg gctctcacgc tcaattactt atgggaactt
    14221 cccatatctt ttttttatgt aatgaaccta tcttctcttc tctattcata ttcaaaaaaa
    14281 gaatatcgaa acttattact aatacaagac cagaatattc ggaagactct tctgaccaaa
    14341 caaataattg tcagcaaagt tgtttttttt ttttttaatc caaagaattc ttattacttt
    14401 atacataggt catcgatttc gcattgtata aaaaaggggc tgaaatgaaa tacccatttt
    14461 ttccattttt caccctaaaa ggttcaaatc attttatcga catgagtgtt ctatatcgaa
    14521 aaaaagaaat tccaactatt ctttttttga aaccttttct gtattaacat taacatagta
    14581 gtagaaagag tactacgctg cgtctagact tcaaactgct tagctttaac catgttaatg
    14641 gtcccagatt attggttgat agagaatcaa aggggattta ccaatgaatc acgaaatgct
    14701 atggttctta aatatgattt cttaatttat tcataattta ttcagaagta attcgcggga
    14761 tcatgcacct tttcctagtt ataacgaaaa aaaaagtgca gttggttgga tccaacctat
    14821 tcttgaaata aacaactcgc acacactccc tttccaaaaa agatcaatac accaagcact
    14881 acacttagat ttattggatt tgttgctaaa atatcggtat taaacccgaa actcccggcg
    14941 gatggccagt aacccaaaga aaggaaagaa tcggttatat ttttcatatg atatcatctc
    15001 ctcttataga tagactaatt atctttctat gatttctatt ttttatcgat ttttttatta
    15061 atctattatt atctattaaa tctatttatt attatctatt aaatctatta attgtttatt
    15121 attattaata gaatctaata tattaataga aatctataat ataaatctaa tagaataatt
    15181 tcgaattcga tttctatatt cattctattt gaatttttta ctatttaatt tttcaatata
    15241 ttaatagaaa tatcaatata tttagatatt gtatattgat tttatttaaa tgaaataggt
    15301 caattggaag atttcccaca agaaaatgat acttattaga attagatacc aggtcttatg
    15361 tcaattgcca aatacctagt tttttgcaac actttttaaa aactttctaa aaaaggaggg
    15421 ggttcgttgg actaaaaaag ggaaggaaga aggcgagtca gtatgctaat tactcaccct
    15481 caaatcagcc cttcccatgg gttcttgtct gaatccgaac gaataaataa ttgtagaagt
    15541 aaaatcttaa taggattcga aaaagcaaga gcagcaaagc aagtccacga aaaaaagata
    15601 tatgtatttg atttgtattt ttaggattaa acaaaaggat tcgcaaataa aagcgctaat
    15661 gctacaacca gcccataaat tgttaaagct tccataaaag ccagactaag caataaagta
    15721 ccccgtattt ttccctctgc ctcgggttgt ctcgcgatcc cttctacagc ttgacctgca
    15781 gcagtacctt gaccaacccc aggtccaata gaagcaagcc cgacggccaa cccagcagca
    15841 ataaccgaag cggcagaaat cagtggattc atgataagtt cctcgcaccc aaaataaaga
    15901 aaagaaatag ttaatgatac aatcaaccaa caaattatga cttaattatt ccatcattaa
    15961 gatttatcca gtcgaagtaa ttaagaattc cgaattgaaa aaagaatatt tattgaacta
    16021 taataagatt tatcgaacta tcagaaagac ttcgatattt cttttttagt ttctatccac
    16081 atagtttttg tgaatcccta caacttttgt tcttatctta ctttacattt ccaaaccatt
    16141 ctttgaattc ttcgttcttt ttcttgattt aatctcttta gtcattcaag attcaattca
    16201 caattctaga tactagataa aacggaagaa cttctatttt tgaatcccta tctaaattta
    16261 cagtaggagg gcaaatttag atatatgttt agttcatata taactagtta atatctaata
    16321 tcacatatac atgtgttttt tacataccgt aaacctatta ttcttgtctt agattcaatc
    16381 ggattcgaga atcttttttg aaacatccac aaaacaaaga gctgtcttat agcgattaga
    16441 ttctatacac ctagtttgac ccctacactc ctaccctatt ttttttaatc tcgttttttt
    16501 taaagccttc tcttcctttt atttatcacg agcccatatg gataaaatta atctaaacca
    16561 attcggtaga ccgaattatt gcatagaaat atcagcattt gagtgatcta agttcatgta
    16621 atcttatttt attatttatt ccaatttggt caatcgttga attgaatgac tgaatgaaag
    16681 gagaatccgt tctatataac atctttttaa tcacacgtcg taaacggaga taccatacaa
    16741 attcttattc aaattatttc aaattatgga tcctaatact aatatatcta atactaataa
    16801 ctaatatatt aatttcttat ttatttatta atttattatt atataatctt ctaatattta
    16861 atgttctaat tgaatgaaca aaacaaaata caacaaaaca atccaaatcc aaaacaataa
    16921 aaaaagaaga ttcattggag ggaagtataa attggtcaaa gaaagagtct ttttaggaaa
    16981 aataggaaaa agatctttta gatggatctc tttcctattt tttttttaca attccctggt
    17041 aatctttttg acttttagac aaaatcgtat acttatttta tttagacctt atttgcatct
    17101 ttcttatttt tttttggata acctttttta taaatttctt tctatatttt tgttccgttc
    17161 ccttacttaa gtagattatt ttgaaccgca catacattgc ggcgggctaa gctaaaaaca
    17221 aagactattt cgaaaactag tcaatgatgg ccttccatgg attcacctat ataagccgca
    17281 gctaaagttg caaaaataag agcttgaata ccgcttgtaa ataatccaag gaacatgaca
    17341 ggtataggaa ccactaaagg tactaaagaa acaagaacaa caactactaa ttcatcagct
    17401 aatatatttc cgaaaagtcg aaaactaagt gataagggtt ttgtgaaatc ttctaagatg
    17461 ttaatcggta aaaggattgg ggttggttgg atgtatttac caaaataacc taatcctttt
    17521 tttgaaagac ccgcataaaa atatgctacc gacgtaagta aagctaatgc aacagtagta
    17581 tttatatcat ttgtgggtgc agctaactcc ccatgaggta actgtatgat tttccaaggc
    17641 aaaagagccc ctgaccaatt cgaaacaaaa ataaatagaa acatagttcc aataaaggga
    17701 acccacggac catattcttc tccaatctga gttttgctca cgtctcgaat gaattcaagg
    17761 acatattcaa agaaattctg accgtcagta ggaatggttt gtggatttcg aacagctata
    17821 atggctgaaa ctaataaaat agcaattaca acccaagaag taataagtac ttgggcatgg
    17881 acttggaaac cccctatttg ccaatagaaa tgttggccta cttccacagc cgatatatcg
    17941 tataatcttt ttaatgtgtt gatggaacat aatagaacat tcatattgcc ctctgaaaga
    18001 aatacaactt taaaaggaat tattttgatt caaccatctc tttttcggct tgtctactta
    18061 aatttgaatt ttggattttg aataccaact aatcacataa tatctccggt tattcttttt
    18121 tgcgcgattc agtaatagta tagtaaccga ttccataaat ctatggagtt ccccaaacca
    18181 aataattttt ttatcttatt attaatcaag aatttcgtat atagctagaa cgaccctcac
    18241 aaattgcaaa tactaatttg gtaagaatta atcggattga agctatagca tcatcattag
    18301 ctggaatcga aatatccgcg agatccggtt cacaatttgt atcgattaaa caaatcgttg
    18361 gaattcccaa agtgatacat tctcgaagag ccgtatattc ttcttgctga tcaacgatta
    18421 ttacaatatc gggtaacccc gtcatatatt taatgccgcc cagatatgtt tccaagcgag
    18481 ataattgtct cttcaacata gcggcatctc ttttcggaag acagttgagt ctccccgtct
    18541 tttgttccgt tctcaagtcc ctgaacttat gaagtctcct ttctgtagta taccaattcg
    18601 ttaacatacc accgagccat tttttattaa cataatgaca ccgagctctt attgcagccc
    18661 gcgctactga atcagctgct ttatttttgg taccaacaat taagaattgt tttccactac
    18721 ttgctgcatc aaaaactaaa tcacaagctt ctgataaaaa acgagcagtt ctagtaagat
    18781 ttgtaatatg aataccctta cgctttgcag atatataagg tgccattcta ggattccatt
    18841 tcctagtacc atggccaaaa tgaactcctg cttccatcat ctcttccaaa gttatgttcc
    18901 aatatctttt tgtcatttat ccccacactt tctctctctt ttttttttca aataaaaaaa
    18961 agaatttgaa aaaaagagat caggtatcct gaaatagaaa taaataattg ttccgatgga
    19021 accttctctt ctaccgaagg ttggccgttg atacacgatc aggccattca tttttttcta
    19081 ttcgttatta tctttattac tattaccaaa taaaatgacc gcgttgaaag gaaagggatg
    19141 aatccgctct taggaatgat taaatcctcg aaatgattgc tctgatatat cacataaatt
    19201 ctttgaaatg caaaaatcaa ataattctct gtggtggaac aaaatatctc tcatttctcc
    19261 ctcgaaaatc tttttttttt tcaaagtaat cttgttatgt tgccttggcc ttgaacggtg
    19321 cattaatctt ttgaatccgg taccaacggg tatcgtccct cctaaaacaa cgttctcttt
    19381 cagacctttc aaccaatcga tacgaccccg gagagcggcc tttgctaaaa ctcgagcagt
    19441 ttcttgaaaa ctcgcttcag atataaaact ttgagtattc agagatgttt tcgttattcc
    19501 caataatagg gctcggtaac agatcgcttc ttccaaagca cgtcccgttc gttcagctcg
    19561 caacaatcca attagttcac cgggtgaaaa aacattagac attccatctt ctgaaaccaa
    19621 tacttttgat gttatttgac gcacaataat ttctatatgt ctattatgga tctgcacccc
    19681 ctgggatcga taaacctttt ggatcttatt aaccaaagaa atacgacttt gcgctataat
    19741 tagctcagca ccaatcaaga atccccaggg aatgccaaga attcttgtta tacgctcgtt
    19801 ccaaccctca actctctttt ctaggttcat cgatattgaa tcaatcgaac gcacttctaa
    19861 tacctgttcc acttttggaa gaccctgtgt tatatcacca gatctcgatt tttcatatat
    19921 aaatgtaact aatatatctc cttcataaag catttctcca taatggccat gaacagttgc
    19981 tcctggagtc gccaaataag ggttagccga tcttattact acagaatcaa tttgaacaat
    20041 tagaacttga cccgatttta ggtgtggtcc gtttttagct atacatacat tttcacaaag
    20101 aaattgccca aggttaatta ttgtacatgt tttttcacaa gaattatgat gataattatg
    20161 atagagaaca tgccaattaa aatggaatgg attcaaaacg atgttactgc atagatcagg
    20221 cttataaatt ctcccgtttt cgcccattaa ataatattta aatactttaa aagtttcctt
    20281 taaattgtca agttgcaaat atttagttat cgagatctga ttatgagtta ttaaacggta
    20341 aaatgaataa aactttgcaa cttgaagggc tattcctaaa gggcctaacg aattcctaat
    20401 tggaattaga ggatttcttt taattgattc ttttatcaca ttgtgatatt ttacatcgtt
    20461 aaatgggacc atttgaaaac aatgatccga tgacaaaatt atcaaagatc ggcattcctt
    20521 atttctattc aacaacatac gaatagtttc gtgattttgg ctaagtgatt gttgaatctt
    20581 tgccttggaa taaatagaat aaaatggatt gatattagtg cgatctgact cattatcagc
    20641 gatcaatctt gaaccggaca gatcattcct ttttctgata tacgaaatat gggatttcac
    20701 taagtcaatt cttagaaaat ctcgaatcaa accatttgta cttacttcaa caaaagaagc
    20761 gcgggtctct tcaatagaag aaatcttttt gtctcgatcc caattcaaga ctaaacaagt
    20821 ccgaactaat tgaatgcttg tgtcagaaat tccctgaatt ggttttccat ttccataaag
    20881 aatataattg acaactttaa gttccagatt atccctttcc tgcaacagat cctgggggaa
    20941 aagttttact aaatttatac catccgctat ttcatatata attacgggtc gaactaaaac
    21001 aaaatacttt ttcttggtag gtgtgatcca ttggacatag atccaatttt taaatttttt
    21061 ggattccgta gaattttttt tttttaccgt tccgagtggt atcaacatgc cgctgtgtcg
    21121 ggatatctta tccatctctc caggaaaata gatatcccca gaaaatattt ttaattcaat
    21181 cctttttttt ttcttctcca ctcgaaccaa tccgcctact cgacttctta tattgacagt
    21241 gattggtgta tctactccaa tgatactatt gttccgtacc attatggaag aagattcagg
    21301 taaaatatgc acttcctcgg gaatgaaaaa aaatcgatct actttcattt ggtattttgg
    21361 cttcaattct ttgactcctc gatactcaat taaatcctct tttttgaaaa tggaatgaac
    21421 tcctatagtc ctatatttag taattcctga actctttttt ctgtattgag gatcatcgaa
    21481 ataagcaaga atactatttc tacgaaaaat gccattgata ggtatttcaa tcgagatacc
    21541 ggaagggggc attagttctt tgtctcgttc ttgaatcgat tggaatggaa tgatgaatct
    21601 atttcttcgc ctctttgcca aaaaatccga attctcgtgg agaatagcag gatatatgaa
    21661 attaagatga cccatacata ggattcgatt aagccctgaa taatcagaaa tcccgctttt
    21721 ttttttatca gaaggatttg aactaaagaa tttgtgtctt acttgaactt gatcattact
    21781 tactacaagg ttagaaatat atcttcctcc ggcagaaaga gaatgaatgt tcatttgatc
    21841 ttgatccttg tggagtgaaa aagagattgc accggacctg cacgaccttc ctgataatat
    21901 ccataaatga cttgtttttg gtaagatatg gacattacta tatgtaaatt cgggtgcatg
    21961 gtacacatcg gtactccaat gcatctctcc ctctgagtca gaataaatat gttttcgaac
    22021 cctctcttta aaattaaaag tgtatgttcc cgcgcgaatc tcagcaatca cttgttctga
    22081 ttctacatat tgatcgtttt gaactaatag aaaacttttt ggtggaatag tcacgttatg
    22141 tataatattt tcactttcaa tagttacata caagtctata taacatagaa aagcagggtg
    22201 cccatgacgt gtacgtgtag gatgaaccaa atcctcattg aatttgattt ttccattaga
    22261 gggggctcgt acatgttctg cagtaccccc tgtgaatact ccgccagtat gaaaagttct
    22321 taatgttagt tgagtgcccg gttctccgat agattgaccc gcaataatac ctacagcttc
    22381 tcccagttcc accaggtcgc catgagtagg actccggcca taacacaatc ggcagatcca
    22441 agatgtactc ctacaagtaa agggggttcg aatagatatt ggttgtgttt gaaaggttat
    22501 gaatcgattg acaagtccaa tcccaatatc ttgatttcga atggcaatgc atcgtgaacc
    22561 tatatatata tcgtctgcta atacacgacc aattaatgtt tgtatcaaaa ttctttccgg
    22621 catcatccca ttccgaggac tcacagaaat ccctcgaatg gtgccacaat ccgttctacg
    22681 tacaacaatg tgttgaacca cttcaacaag tctgcgtgta agatatccag catctgatgt
    22741 tcgtacagca gtatccacaa ctcctttgcg ggctccgtag caagaaatga tatattctgt
    22801 taaagacagt ccttcacgta aattgctttg aatgggtaaa tcaatcattt gtccttgtgg
    22861 atccgacatt aatcctctca tacctactaa ttggtgtact tgagatgcat ttcctctagc
    22921 tcccgaaaaa gacattatat ggactggatt aaaagggtca gtcatcctaa aattaggatt
    22981 catttcttgt cgcaaatatt cacttgtagc ataccatatc tcaatggatt ggcgtaattt
    23041 ttctaccgca tgcacattcc cataatgatg gtgtttttcc aaaatcaaac tttgttgttc
    23101 agcatcttgt actagccatc ccttagaagg tattgttaaa agatcatcaa ttcctaatga
    23161 aatggatgta gcagtagctt gccggaaccc cagagttttt acttgatcca ggatgtgtga
    23221 tgtatatgcc attccgaagt gatctattaa tctgctaata agtcgtttaa tggcagttcc
    23281 gtctatcact ttattgtgaa agactagatt ggcccgttct gccataagta cctccatatt
    23341 ccgcttagtg gggttggggt tcggttcgac aatgggtttg agtcaatgat tggaaaactt
    23401 ccttttcttc atcttgattc gtgtagaaat ttaagaacta tgatcctagt tgaaccggag
    23461 aaacccgaat tcacaccggt atcataaatt tacttagctt agatacgatc tatatcatta
    23521 gatactatat gaataggccc tgcaaaagcc ttgtatagct tcttcgattt ctcgataaaa
    23581 agaaatatga ccaacagtgg ttcgaatgta tatacaacga atttcttttt ttatacttct
    23641 tactactaga tagtgcccat aaatctcatg ataggtacca aaagattcgt agtgaacttc
    23701 gataggaact tctcttgaag aaataacgca ttgatctagt cgccaccgaa gccacaaagg
    23761 actatcgaaa tttattcttt tctgtcgata agctccaatt gcatcatagg aattacaaaa
    23821 aaaaggttct ttttctttcg tatacttata gttattatcg caaattcttt catttttata
    23881 atttctgcga ttacacggat tatacctgtt tgcacaaata cctccacgat tcccgctcgt
    23941 taatatgtaa agcccaataa gcatatcttg agttggtacg gaaatgggat caccaatagc
    24001 cggagacaag agattcatat gggaaaacat aagtaaacga gcttctgctt gagcctccaa
    24061 agataaaggc acatgaacag ccatttgatc cccatcaaag tctgcattga atcccttaca
    24121 aactaatgga tgtaaacaaa tagcacgtcc ttccactaaa atgggttgga atgcctgtat
    24181 gcctaatcta tgcagagtag gcgctctatt cagcaatacg ggatgccctt gcataacctc
    24241 ttgaagtatt tgccatacaa tcggttcttt ttcccgaatt ttactcttag caactcctat
    24301 gtttgaagca aaatgttttt taattagacc acgaattaca aatgtctgga aaagctctat
    24361 tgctatttcg cggggcaatc cacatcgatg taatgaaagt gagggaccta cgacaatgac
    24421 agaacgcccc gaataatcaa cccgtttgcc aagcagagtc tcgcgaaatc ttccctcttt
    24481 gccctcaatt acatctgaaa acgacttgta aaccttacta tgaccgtccc tcattggttg
    24541 tccgcggatt ccattatcaa gaagtgtatc cacggcttct tgtaccaatt tctcctgaca
    24601 cattactaat tcccctggcg tcgatctact tgttgttaat agatcgataa gagtattgtt
    24661 ccgatagata actcttcgat agagttcatt aatatccgag ctcattagtt tacccccacc
    24721 tatttgaata attggtctca attcgggagg aagaactggt aatagacata aaaccatcca
    24781 ttcgggttct atatttgttc gaataaaatg cttagctaat tccatgcgtc gaaccaaaaa
    24841 attctttctt cttccaactt ttcgatcttc ccattcattg cccgtggatc cctcttcccc
    24901 taattctttc cattctatca acgaagaatc tataagaatt ctcaaatcca gatcggctaa
    24961 ttgttctcgg atagcacctg ctccagtaga aatttctcga tttcgaaatg tatcgaaacc
    25021 ttggatagta aaaaaaagtg ggatgctgta tttccaggat tggatttcat attcgaatga
    25081 acctcgtaat cgtaagaaag taggtttttt aactacgggc ctagcaaacg aaaaatttgg
    25141 ataggatcca ataggatctc cccctttcaa aatcggacgt gaaagtttcc tctcatccgg
    25201 ctcaagtagt tacatcaaat aaagaggggt tctcgctttc aaattctata aaacccctaa
    25261 aagttctacc ctttactcaa gttctcaata aggaccaagc aacatttcat tgattcattc
    25321 ttctttctat ttctatttag attttctgaa ttatttattc aattatcaat tacgacataa
    25381 aagaaatgaa atgtgaaatt cttgagtagt ctacctccct tcgaatgagg aatcccttta
    25441 attcttaatt aaaaaaaaaa aagaaaaaat tcttaattga ataaaaataa aggagtaccc
    25501 tggaattttg aagagatttc cttgtctatg tatcattcca ttcgatcttt taggtctata
    25561 cttcgcctcg acggttatgc cacgatgtcc ttaagcctat atgcgatgga tagacttccg
    25621 taaccatgat atatttgctt atttgatttg aacataattt cagttctgtc taaaagaaat
    25681 ggaataatta attccaaaaa aagaagtctt tttttttcac gaggtacagc tataaattca
    25741 tatttatttg ttactgaatc gaccatagac ctattccctt tttctttggg agtcttaaat
    25801 acacccataa ttctgagctt catgttactc accccaagag acatgtcaga tccagggcat
    25861 cccaattcga ttgaatggaa tgacagtttc tcattctgaa cctgtaaaat aagaatttgg
    25921 atcaaatcac acatcgcagt atactagacc ctctaattct ttaagaggtt tatctaaaag
    25981 attcgcgata taactaggaa gacgtttcaa ataccacaca tgggttactg ggcatgccag
    26041 tttaatatat cccatttgat atctccgtat ccgagaatca acaaattcta ctccgcattg
    26101 ttcacaaaat ctttggtctt cttttttatc tccgattact cgataatttc cacaagcaca
    26161 aatcccactt tttataggcc caaaaattct ttcacaaaat aatccatctt tttcaggctt
    26221 attggttttg taatgaaaag tatagggttt tgttacctcc ccaactatct ctccattagg
    26281 tagtatttta ttggcccaag cacttatttg ttgaggagaa actgatccaa ttcggagttg
    26341 ttgatgttta tactgatcaa tcatagaaga aaaattatga ttcattccga ttaagcttcc
    26401 ttcctatgaa tctggaagtt cttctcagat acaaggaaat gattcagttc cagagccaaa
    26461 gatcgtagtt ctcgaacaag caatcgaaaa gattctggag catcctcagg tttaggtatt
    26521 gttcctccaa tgatcgtagt cccgagtact tcttggcgag ctctaatatg atccgattta
    26581 taagtaagca tctcttgtaa aatatgagca acaccaaatc cctctagagc ccaaacctcc
    26641 atttctccta cccgttgtcc cccttgcttg gcccttcctc taaggggttg ttgcgtaaca
    26701 agtgcataat gtccactgga acgtccatgt attttatcat caacttgatg aattaatttc
    26761 aagatataag gctttcctat tataacaggc tgttcaaaag gatcccctgt tcttccatcc
    26821 aatattctgc tttttcccgg atactcgggt tcaaatatcc atggattcgc tgtttgctta
    26881 ctggcttcat ataattcaga aaacactagt tttctcgaag cctcttgttc atatctctca
    26941 tcaaaaggta ctattcgata atgtctatct agcatacccc ctgctaaccc gagtgagcat
    27001 tcaaatatct gtcctacatt cattcgtgaa ggtaccccta atggattgaa gaccatatca
    27061 acgggtcttc catcttgcaa ataaggcata tcttgtctag acaaaatttt ggaaacgata
    27121 cccttatttc catgtcttcc agcaacttta tcacctactt tgatttcacg tttctgtgaa
    27181 atatatatac gaatcgtttc tggattataa ctagaacccc cctttttatg gatccatctc
    27241 acatcaataa ctcgacccct accacctata ggtagtttta gacaagtttc ctttgaggtg
    27301 gatacctgaa tgccaagtat agctcgtaat aatctatctt ccggggcata cgaggattct
    27361 ttcgccattt gaggcgttaa tttacccact aaaatatcgc ccgtctctac ccaagatccc
    27421 agtctcacaa ttccattttt gtctaaattt cggagtaaat gggcttctag gtgtggtatt
    27481 ttattagtga ttctttcagg accgtggctt gtcacatgag tctgaatttc atatttccgt
    27541 atgtgaaaag aagtataaat atcttcatag accagacgct cactaatgag tacagcatcc
    27601 tcagaattgt aaccttccca tggcatataa gctactaata cgttttttcc caaagcaagt
    27661 tcgccaccaa ctgtagcagc accatccgct aaaatttgtc cctttttaat gcatttacct
    27721 cgctgaacct ggggtttttg atgcatgcaa gtatttttgt tggaacgttg atacataact
    27781 aatggaatgc ttagagtatc cccatttccc gataaaatta tcttgtcagt atcggtataa
    27841 atgatctttc cctcgtgttc ggctatagag agaacccctg aatctagagc cacttggcgt
    27901 tccaatccag ttccaacaat gcacttttcg gactgagaaa gcggaactgc ttgacgttgc
    27961 atattagaac tcattaaagc tcgattcgca tcattatgct cgataaaagg aatgagggaa
    28021 gctccaatag aaaaatattg gaagggaaaa atacttcgaa gatgaacctg ttcccatgca
    28081 atagtcagaa attcttgacg gtatcgagct ggaacaacct gttcctcctg aatacctcga
    28141 ttcagcgcca aagaatttcc tgtcgctacc atatagtatt cgtctctact tggtgataaa
    28201 taaagcatcc gtattctttt tgatctctca gagatttcat aaaatggact ttctatagac
    28261 ccccaatgaa caatcctcgc atgaattgct agggatccga taagtccaac attgattcct
    28321 tcagacgtgt caattgggca aatgcgtcca taatgactag gatggatatc tcgtatccga
    28381 aaactagcag ttcgccctgt caatcctcca gggcccaaat aactcaattt tctaccatga
    28441 actatttgtg tcaatggatt ggttcgatcc aaaacttgag ataatgggtg taatccaaaa
    28501 aaagattcat aagtggttgt taatggagtt gaagtcacca aattctgagg agtcggtatc
    28561 aatttatgcc taattgctcc acatatagtt cctttaacca tattttctaa acgaaccaga
    28621 gccaatccaa attgatcttg taagagatcc gctacggaac gaatacgttt atttttcaaa
    28681 tgattcatat cgtcaagtgt acccattcca aatttcattc caatcaaatg atccgcagct
    28741 gccaatatat ctcgtggtaa caaaaatgga ttgttctgag gtatatcaag attcagcctt
    28801 cggttcatat ttcgtcgacc aattcttcct aattcacatc tttgttgaaa aaattttttt
    28861 tgtaattcct tacataagga ttcagaaaat accggatctc cgcccacaca agcaaattgt
    28921 tgataaaact ccaaaatggc attttctttt gacccgattt tttttttctc cttatcattc
    28981 aggaaagaca agagaatctc agggtagtaa acattctcta gaatttctct taaattcgaa
    29041 cccatagctg atgatagaac taaaatagat attttctgtt tcctactcac acgagcccat
    29101 atccttgctt ttctatcaat ctctaattct aatctccctc cccaatctga tattatggtg
    29161 ccagtataga ccgaaattcc gttatggtct aattctgaac ggtaatagat accggggctt
    29221 tgcaatattt gattgattac aattctgtat attccattta ttatagaagt tcccagggaa
    29281 ttcattagag gaatgtttcc aataaaaatc gtttgttctt ggatatccct acaggttttc
    29341 caaattaatc ccgcggatac atataattca gaggaatatg tgagtgattc atatacagca
    29401 tctttttctt ttatcaaggg ttctaccaat tgatatgttt ccacaaataa ttgaaattca
    29461 atttcttgat ctgtatcttc aatttttgga aacttagaaa gttcttctgt taagccctga
    29521 tcaatgaacc tacaaaaccc ttcaatttgt atctgattca acccgggtat tgtagacatt
    29581 cccgcattta cacccccaag cattttaact ttccccattt atagaaaata tcccactatt
    29641 tgctcccatt cttcatcgaa tcatatgaat cgatttagaa ataatggaat ctctattttt
    29701 tttactgaat cacatgaaat tttacctaac tccgtatatg gaatgtatga aatacctatg
    29761 aacagaggaa taaatagaat aattttatac tcaaattgga atttgcaaca aacggataga
    29821 atataaattc taaatggaaa ggaattgaaa aattccacct agacttatgg agttttttaa
    29881 agaatatccg aaccaaaaat ggattccatt tctaccatta ttatgatatt ccatattcca
    29941 atccaattcg attggatacc agaaaaataa atgaattggg aatttgatct gttcgatgag
    30001 ataaagacct aataatcaga aacaatatag aatccctttt tttagcactt aaccttttca
    30061 ccgattcaat tgttcaaaaa agaattcgaa ttcgcaaaga agagaaagaa ttttacctat
    30121 ttttttagta gaatctgtag aataggattg aggtgcgtaa taaggcttgg atttattaaa
    30181 catgcgcaga tataactcta gtctagctat agttatctat atagatgttt cttcctttat
    30241 tgcagtccta ttcattcgga acagcacatg tcgtgttaaa tttttatttt ctattcaatc
    30301 tatttaatga aaaattgtaa aaaagatgca agtacgaaaa tctcttgaaa attcccttat
    30361 aggcattata tacggataag atatccgatt agataatatc tgtgtaacaa tttatgttct
    30421 agggtttaca tatactgata attgctgtta taattgaaat gggatttttt cttgaaaaat
    30481 aaatactgat tagttatgtc tcaatttgga ttttcttatc tcattaggaa aaaaaaacca
    30541 ttttttttaa ttgaaattga agaatcattc atgaattaat agttaatggt tccgatttgt
    30601 cctgaatttt agcttttttg actgaaaatg cacctttgtt tttttcaata gaaaaagggg
    30661 ggaagggtct cttttaagaa tgggattaag gaaaacagaa tcgaagatac aaacaaataa
    30721 aaaaaataag tttagaaccc cctttttttt tagtttttgg ggggtattct catatatttt
    30781 ttttgtatca ttttggcggc atggccgagc ggtaaggcgg gggactgcaa atcctttttc
    30841 cccagttcaa atccgggtgt cgcctgatcg acaaaatagc ttattccgtt ttgttgatat
    30901 aaaacttgac aatctttttt ccagcagaag caagcggggg aaagggactc ttgagacttc
    30961 cttgattcta aattctaagc atctgcgggt tttattcttt aaaattctat aaatccttac
    31021 gtctcggatt caagaattca agaaagattc tagtagtgaa aaggaatcgg taaatcttga
    31081 tatgatagtc cttccactcc actactaatg tagtgtctgt ctactgactg ggtcttgaat
    31141 tagattggat agggatagat atagatcgga cagggaatcg aattccattt ttagttgggg
    31201 aaggggcgaa aaaaactttg tatacagact cctgaaagta tatgagcact ccggcattta
    31261 ttcaatatta gttagattga atagctaatt ggctttcttt tttttatttt tattatttct
    31321 atttatttat tttattaata ataattaaaa ttaataatta attcaaatta attgaattca
    31381 atttcaattt cgaaattgaa attgaattca aaagaaaaaa gaattctttc ttttcggcaa
    31441 cccctagtga aagaatttat tcggctgtct tccgattgtt ttacagagac aatcgggaga
    31501 cggtaaggat tagattaaat ggaaataaga gtatgcgaag tgatctatct tgattctata
    31561 ttcttttttt acttaatgaa atcgagggca acaaaataaa gcataggtct tattattcct
    31621 acctgttagt aacattcatt cccttaatac ttccaagggt gtctccggat attttgtttg
    31681 tacttaatgt tttctgatta tactagaaat catataagaa cttgttagat gttataattg
    31741 gatttattgg attctttcgt caatgatgtt aggccagaat ccctttttga ctctgtgcca
    31801 gtgattccac tattatttat tattagtgaa caataacaat aatgaaataa ttccttcata
    31861 ttgatagaaa taggagacat aatttacatg gatatagtaa gtctcgcttg ggctgcttta
    31921 atggtagtct ttacattttc cctttccctc gtagtatggg gaagaagtgg actctaaaaa
    31981 gactactaat ttagttgagg gaaaaacgaa aatcaaactg tatccattgt tttatagttt
    32041 tatagatggg ttctgaaatc ttatttttct atttaattca ttaattccat ttctaaatgg
    32101 aattaaaaaa tatctgcatt tcggaattct agtgtattcg aatggagtaa tgtattctat
    32161 ggataatata gaaatagaaa atactctttc aattaaacaa atatttgact ttttcccatg
    32221 ttcgtatttt gaaagtcaag gtaatacaaa taatcggaaa cttattccaa ccaaattctt
    32281 tattctttct aaaatttcga tgaactggct cttaccaaag ttatatatgg acaatgagga
    32341 accgcggaac ccgtttttta tttatttttt tatccccctt tttttcactt ttttcaaaga
    32401 gaaaagaaat ccgttttttt attagttatt aagcgcggat acacagaaac aaaatagaca
    32461 tagtagttgt ctaaggagat actacacata ataagatatt gccgttgcct taggcgagtc
    32521 acatattacg tgcttatcgc ttgttttatt atttggtttt ttatttcttt gagtttcgaa
    32581 attggattta tgttttcatt tcatatcatg gttcaaacgt taaaaatcgg ttgggtttta
    32641 ctaatatttt cgaaatagaa aaaagtttcc catagaaccc ctggatcatc tgttaactat
    32701 ttaatcaatt acttcttctt aatcaattac ttcttcggaa tgctaaaaag attatttgat
    32761 tttttttaat atgataccgg tattggtctt gaaaataatc ataaatctag aaattagaat
    32821 cggaagaaaa agagttgcct tttgattatt tcagattgct tggaaccaat acaaatcaaa
    32881 tagatgaaac aaaaaaatta ggacgctatg tgcattacat atatgtgatt gatattctat
    32941 atatatgaag atagatattg taaatcgatt catattaaac ctctatcttt atagagtaaa
    33001 actttataca ctacaataat agatagtatg gtagaaagaa atagatttta tttctttcta
    33061 ccatactatc agatttcata gaatactgct gattctagtc cgatcatttc atttaagagt
    33121 aagacgcgaa attgaaatcc tttttcattt tttcttccat cattgcattg ataagaacta
    33181 agaagtaaag tttaagtcaa attaatcact ttgacttacc gtttttacgt aaattataag
    33241 taagaaggca gtaggaacta gaatgaacag tgcagtagca ataaatgcga gaatatttac
    33301 ttccataatc tcatcgttag atttctcttt aattcgcaat aactcgggat ttaatcccat
    33361 agagatgata aatctttcgt cggtaaattc aatggtataa attacatctc gatgatatcg
    33421 aatcggatca atatcatgaa taacaatatc tgaactatca aatcgattca tcgtcaagaa
    33481 ttgaatagta taacatagga agatctttta tccataccaa attcaaaaat ttatttctga
    33541 tccaatcaag aattccttta cttttttttt ttattctcat ccttcgatta gtaataggat
    33601 aaacatatat caaaagttca gtgtgaaatt tgaatgagat agattgttta aaatgcaaat
    33661 aattaggaat tgaaattggt acttagtact tgaggttata caaaatcgga gccagaaaag
    33721 gataaacttt gaatcctaaa gtgttctatc aaaatcaaag gaattccttt tttttgtatc
    33781 gtgcaaatta aattccattt gtgtgtgtgt gtgttcgctg taaacatatt ctatagtact
    33841 ctagtactct atttcattac acagatcggg agtaatcgaa aaagccaggt ctagtagtac
    33901 ggtatctcct tctcttggaa tcctgaatac gacgctacta ataattgtgc taatccacat
    33961 atgtttcttt tccatcaatc agtattagtt gaagaaatgg aaattaccct attggtttga
    34021 tgagaaatgg gaaacgaaaa aaagaaaaaa agggagatcc ctgttaggaa tgagattatg
    34081 tttgttattt tgactccctt tcacagaaga aatgaattga tgtatttttt tattggattt
    34141 ctatccatcg ggactgacgg ggctcgaacc cgcagcttcc gccttgacag ggcggtgctc
    34201 tgaccaattg aactacaatc ccaggaaaaa aagtgtacag catgcatatt cttacgattt
    34261 cattcaaacc ttttctattt cgattttaga ttcgaattgt cttgttctaa ctggcagagg
    34321 cgggactaat atattgatat ttagatggat atgcacttta gcgagatcta cacggattac
    34381 tagtaatctg tttgttattt ccaaatcgat tgaaaatcaa tctttcaata aatcaatgaa
    34441 aataaaaaag agtctctttt tatttagacc ttctacttac aggtcttgat atgaatctag
    34501 atcattagca agatctgaat ttgtggaaaa aatacgtaaa aaaataaata gtggtaggga
    34561 tgtagcagat ttttattctt gtgtatcaga gctcattggg catttccgga gaacaacaaa
    34621 tggttacatc atttcatggc ggatcagcga attattgggc cgagctggat ttgaaccagc
    34681 gtagacatat tgccaacgaa tttacagtcc gtccccatta accgctcggg catcgaccca
    34741 ggaaaaagaa atttaagtcc ttattgataa tccacgatca acttcctttc gtagtaccct
    34801 acccccaggg gaagtcgaat ccccgctgcc tccttgaaag agagatgtcc tgaaccacta
    34861 gacgatgggg gcatacttgc ccgaccgcca ttatactatg ttcatagtat gaacagtttt
    34921 ttgaaattgt caatataatg gaatgatatg actcgatcag aaggatcttt ccgtctttca
    34981 taattccata gaatttttgg attcatcatt ttcattttta aattgttcat tccaatcgcc
    35041 actctataat tctaaaaata gaaaaaaaaa gtaatacgaa agagagatag gagcctttcg
    35101 gggaatgatt ggtttgctgg aaaagaaaag gcgagggggt taaacttcat ttctttcact
    35161 ttcattcatt ggtaagaaag attcggtggg catatttcta tctcacacta agccgggaaa
    35221 ttaaaaaacg ataatcaatc tgtaaatccg ggaagaggga tagggatcaa caagttattg
    35281 aaagattgtt tttcgataag aatttggttg agagacaaat tgaatccatt tatcaacgat
    35341 tcgatgaaaa atattgtatc tatgttgaat tggtggatac atgtatcaat caaatgaatt
    35401 tcgttaggat gaggatcaat tcaattagaa tcggttttga aataattcat tacattgata
    35461 tttagaaaat ccaatatcaa taaacccatt ttacctatac tatactcaca aggtaaatca
    35521 aatttcttgt tccttaatga gccgctatgc agataaaacg tatctatgta catatattct
    35581 aatttcatat aaatttcata taatataaca tataaaataa gtatatgcag taaaaaatat
    35641 atgcactaga ctcatagtgg ctagttcctt attcaggaat tgaatcaaac ggggcccttt
    35701 taactcagtg gtagagtaac gccatggtaa ggcgtaagtc atcggttcaa atccgataag
    35761 gggctttttt cttttttcat aaaactccag cggtagtatt catatttgaa gagagaatag
    35821 agatattttt gatatttgta ataaaaaaac taaggaatcg tagaatttca ttagaaaatg
    35881 gaacctggaa agttataata aaatatcgtt atcattctaa tgaattcgaa tatagtaatt
    35941 atagttagaa agtagaacat ttttttatta tttcattaga atgaataatg ataagtcatc
    36001 ccctttaatt gccagatatt cctattttct attattccaa tcaaaatcaa tcggaaagat
    36061 tctaaatcaa caaaagaaaa agtaagtaga cctaacccat tgaatcagaa ctatatcaac
    36121 tattctgata ttcaaattcg atagagatga aattagaaca gtggatcttt ttttatttca
    36181 ttttttatat ttgtttgatt tggactccgc aagaatctgt cgatatttcc gattaaatct
    36241 tcttgttcct agaggttcta taggaaaaaa ttgctattcc cttactccat ggagaaaggt
    36301 ttattccaag tcccaacata caaataattt ttcattttca atatctttca gaacacaaga
    36361 aaagatcaat ttactctatt atttatagaa tattattatt agaatattat tattatttat
    36421 agaatattat ttatataaga tatgatatat ctatataaga tatgatatat ctatataaaa
    36481 ctaaaagaaa tctatcaaat cgtggcttca cgtatcaaaa atttgcatat tgatgtatac
    36541 gatatttttt ccggcaattg atggatgcga gaaagagact ttcacttaca gtctcttatt
    36601 attaatctat gaaattcaat acaatattat attaatatta aataatagca aattcattcg
    36661 attttttctg acagataaaa gtaactagaa aaaatattcg aagtgtcttt cttacctcga
    36721 tctgcaaaaa aatagacttt ggagtttttt tttattaatc tgaaagaaag gaaaatataa
    36781 caaagaagac aataccaata aaggaaaaaa aaaagaaaga ataaaaaaga aagtaataaa
    36841 aaatatgata ctgtagtagt ttactacaca atgtagtagt ttactacaca tagaaattag
    36901 aagaatacat aaaactcttt atttttctca atttcacgaa caagattcaa gaataagatt
    36961 ttttgatgaa acgagaggag tatgtctggg aatcaactgg taacgaaaaa agggatcatt
    37021 tgtttcttga acagttcttt cataaaatta atctgattta tgagtaataa gataattcat
    37081 ggcttagggg ggtttttaag aatagaaagg aataaccgaa ttgagttaat ggatttacct
    37141 aggtcaagag accaataaaa gatttttata ttcgaaaccc attagaaaag aagggacaat
    37201 caatgagaaa tcaaatcata cagaaatgat aaagaaggcc ttggccctga aaatgctatg
    37261 aggtgctcgg aaatggttga agtagttgaa taggaggatc actatgacta tagctcttgg
    37321 taaatttacc aaagatgaaa atgatttatt tgatattatg gatgactggt tacggaggga
    37381 ccgtttcgtt tttgtaggtt ggtccggtct attgctcttt ccttgcgcct atttcgcctt
    37441 gggaggttgg ttcacaggta caacctttgt aacttcatgg tatactcatg gattggcaag
    37501 ctcctatttg gaaggttgca acttcttaac tgctgcagtc tctactcctg ctaatagttt
    37561 agcacactct ttgttgttac tatggggtcc tgaagcacaa ggggatttta cccgttggtg
    37621 tcaattaggt ggtctgtgga cttttgttgc tctgcacggt gctttcggac taataggttt
    37681 catgttacgt caatttgaac ttgctcgatc tgttcaattg cgtccttata atgcaatcgc
    37741 cttttctggt ccaattgctg tttttgtttc tgtatttctg atttatccac tgggtcagtc
    37801 tggttggttc tttgcgccta gttttggtgt agcagctata tttcgattca tcctcttttt
    37861 ccaaggattt cataattgga cattgaaccc atttcatatg atgggagttg ctggtgtatt
    37921 gggcgctgct ctactatgcg ctattcatgg tgctaccgtg gaaaatactt tatttgaaga
    37981 tggtgatggc gcaaatacat tccgtgcttt taacccaact caagctgaag aaacttattc
    38041 aatggtcacc gctaaccgct tttggtccca aatctttggg gttgcttttt ccaataaacg
    38101 ttggttacat ttctttatgt tatttgtacc agtaaccggt ttatggatga gtgctcttgg
    38161 agtagtcggt ctggccctga acctacgtgc ctatgacttc gtttctcaag aaatccgcgc
    38221 agcggaagat cctgaatttg agactttcta caccaaaaat attctcttaa acgaaggtat
    38281 tcgtgcttgg atggcggctc aagatcagcc tcatgaaaac cttatattcc ctgaggaggt
    38341 tctaccacgt ggaaacgctc tttaatggaa ctttagcttt aactagtcgt gaccaagaaa
    38401 ctaccggttt cgcttggtgg gccgggaatg cccgacttat caatttatcc ggtaaactac
    38461 tgggggctca tgtagcccat gccggattaa tcgtattctg ggccggagca atgaacctat
    38521 ttgaagtggc tcatttcgta ccagagaagc ccatgtatga acaaggctta atcttacttc
    38581 cccatctagc tactctaggt tggggggtag gtcctggtgg ggaagttata gacacctttc
    38641 catactttgt gtctggagtg cttcacttaa tttcctctgc agtattgggc tttggcggta
    38701 tttatcatgc acttctggga cctgagactc ttgaagaatc ttttccattc ttcggttatg
    38761 tatggaaaga tagaaataaa atgactacaa ttttgggtat tcacttaatc ttgttaggta
    38821 taggtgcttt tcttctagta ttcaaggctc tttattttgg gggtgtatat gatacctggg
    38881 ctccaggggg gggagatgta agaaaaatta ccaacttaac ccttagtcca agtattatat
    38941 ttggttattt actaaaatca ccttttggag gagaagggtg gattgttagt gtagacgatt
    39001 tggaagatat aattggagga catgtatggt tgggttccat ttgtatactt ggtggaatct
    39061 ggcatatctt aaccaaacct tttgcatggg ctcgccgtgc acttgtatgg tctggagaag
    39121 cttacttgtc ttatagttta ggtgctttat ctgtttttgg ttttattgct tgttgctttg
    39181 tctggtttaa taataccgct tatcctagtg agttttacgg gcccactgga ccagaagctt
    39241 ctcaagctca agcatttact tttctagtta gagaccaacg tcttggggct aacgtaggat
    39301 ctgctcaagg acctaccggt ttaggtaaat atctaatgcg ttccccgacc ggagaagtga
    39361 tttttggggg agaaactatg cgtttttggg atctacgtgc tccctggtta gaacctctaa
    39421 ggggtcccaa tggtttggac ttgagtagac tgaaaaaaga catacagcct tggcaagaac
    39481 gtcgctccgc ggaatatatg actcatgctc ctttaggttc tttaaattcc gtgggtggcg
    39541 tagctacaga gatcaatgct gtcaattatg tatctcctag aagttggtta gctacctctc
    39601 attttgttct aggattcttc tttttcgtag gtcatttatg gcacgcggga agagctcgcg
    39661 cagctgcagc gggatttgaa aaaggcattg atcgggattt tgaacctgtt ctttccatga
    39721 ctcctcttaa ttgagacatg agatccaatg cttgaaatag gaatcatttt gatttcacca
    39781 tagatgttgg gttgagtgga gcaggtcata ttaaaaaagt attccctttt cctctctttt
    39841 caactcattt atatctaatc tttttgtttt cgggctcggc taagtggtgg tatagccgag
    39901 ccattccctt ttagaaaatc aactgagcca accaaaacca ataaaataaa caaatccatt
    39961 cgccgagcaa aaggagagag agggattcga accctcgata gttctttgtt tcgaactata
    40021 ccggttttca agaccggagc tatcaaccac tcagccatct ctccaaaaga tgatttctat
    40081 tttatcgtta ttccaccgaa tagaacatga ccgtatgagt tgataccctt cctatagata
    40141 ggaaagatat ccgctatggg tccatttttc tatctgtata tatatacatg caggatccag
    40201 catgcccttt tgtcaagtaa aaaaaaaaaa actacccttg atccatgccc gaaaaggggt
    40261 ggtaataagt cattcatggt aaaaccctct atgatacatt ttttttatta caaatttttt
    40321 gtcgataaag ggatcaaacg gtttgataag gggatcaaat ggtatagttc ttttgttggt
    40381 aaattggagg attagaaaca tgactattgc tttccaattg gctgtttttg cattaattgc
    40441 tacttcatca attttactga ttggtgtacc tgttgtattt gcttctcctg atggttggtc
    40501 gagtaacaaa aatgttgtat tttccggtac atcattatgg attggattag tctttctagt
    40561 aggtattctt aattctctca tctcttgaac ctatttgttc tagatctaaa aatgaaatga
    40621 cccctccccc gaattttttc cgattgtgag acacattaaa atggaatata agcccccaaa
    40681 attcaaataa agaaaactac aaaaattata gggaggggtc aaacttctgg aaaaatctta
    40741 tatcttatat tgtaaaacta aaaaaaaaaa actaaacaat aaataaaata aaaaaaaaaa
    40801 aaaagaaata aagaaatata aaaaaataga aaataaaaaa aaagttttaa ttatattaat
    40861 atttaatatt aaaataattc aaaatttata taattctata attaaataga atggatttga
    40921 ttacttattg attacttata caatttttat tgattactta tacatatata catatacaat
    40981 tttattacaa ttttatagat atagatagat atagaatata gaatatagaa ttcctatttt
    41041 tttttgtaat ttcgaattac ccctaacaga gtatcagacc tagctctgca caaatagaat
    41101 ctatatatta cgtatcaagg acgataaaaa tgcggatata gtcgaatggt aaaatttctc
    41161 tttgccaaag agaagacgcg ggttcgattc ccgctatccg ccccgcgccc cctatttatg
    41221 tatttaatag tataaaggat taaatagagt tgactctgat agtatagtgt atcccccctc
    41281 ctccttctcc ttgaacccca aaagaaaaaa aataggaatt catttttaat taatttctag
    41341 ttaattaaat caaaccccct ttttttgtca aaaagatgtt gcggagacgg gatttgaacc
    41401 cgtgacctca aggttatgag ccttgcgagc taccaagctg ctctaccccg cgataaagag
    41461 aagatttgag aactaatgga caaacaagga ttgaaagtgc ccctccacca tatctgtaca
    41521 aatagaataa cccatttata cagaatggta aagggaccct cctacgatcg atgatcatag
    41581 aaatgaatag aaaaatgaag agaatttttc atccttacca acttgatctt gttgcaccgg
    41641 gcaacaaaca tacatgaacc atttcacgaa gtatgtgtcc agataaccca aaatctcgat
    41701 aattagctct cggtcttccg gtcaaaaaac aacgtcgatg aagacgtgta ggtgcactat
    41761 tacgcggtgg tgattgtaac tttccatgaa tttcccattt atcacttaac gacgaaacct
    41821 tgcttatttc tttttttgag gatcgacgaa tcaaatgata tttttgttcc aatttttgcc
    41881 tcttcttctc cctatgaatc aaacttttct ttgccataat gcttcgtttc ctattactat
    41941 caacgataca agtcggatct tagatgtaga aatataagaa ggcggccccc cttctctata
    42001 gaaagaaatg agattttcgc ggatacaata aagaattaac caaatttacc tgatgtcgaa
    42061 gcaatcaaga aagctgcata agtaaatata taacctacag aaaagtgagc taatccaacc
    42121 aatcttgctt gcacaatgga aagagccact ggtttatctc tccatcgaat caaattagcc
    42181 aaaggtgtgc gctcatgagc ccatgctaaa gtttcaatca attcctgcca atatccgcgc
    42241 caggagatta agaacataaa tccagtagcc caaacaagat gtccaaataa gaacatccac
    42301 gcccagactg ataaactatt cataccaaaa gggttatatc cattgataag ttgtgaagag
    42361 tttaaccata gataatctct taaccatccc atcaaatagg tagaagattc attaaactgt
    42421 gaaacgttac cctgccataa tgtaatgtgc ttccaatgcc aataaaaagt aacccatcca
    42481 atggtattta acatccagaa aactgccaaa taaaatgcgt cccaagccga aatatcacaa
    42541 gtaccacctc gtcctggacc atcgcaagga aaactataac caaaatcttt tttatccggc
    42601 attaacttgg aaccacgtgc atccaaagca ccttttacta agatcaatgt agttgtatgt
    42661 aaacctagag caatagcatg atgaaccaag aagtctccag gtcctattgt taagaataga
    42721 gaattactat tttgattaat agcatttaac caaccaggca accatatgct tcgccccgca
    42781 ttaaacgctg gactattcgt tgaagataaa agtacatcga acccatatga agttttacca
    42841 tgagcggatt gtatccattg ggcaaatata ggttcgatca agatttgttt ctccggagta
    42901 ccaaaagcaa gcatgacatc attatgtaca taaagtccca aagtatggaa tcccagaaaa
    42961 agactggccc aacttaaatg ggatatgata gcttctttat ggtctaacat tcttgccaat
    43021 acattatcct cattctgttc cggattgtaa tctctaataa aaaagatagc tccatgagca
    43081 aaagctcctg tcatgatgaa tcctgcgatg tattgatgat gagtatataa cgcagcttga
    43141 gtagtaaagt cttgcgctat gaacgcataa gcaggtaaag agtacatgtg ttgagctacc
    43201 aaggaagtaa taacccctaa agaggctaga gcaaggccta attgaaaatg aattgaatta
    43261 ttgattgtgt cataaagacc cttatgtcca cgccccaatc taccccccgg aggaatatgt
    43321 gcttctaaaa gatcttttat actgtgtcca atcccgaagt tagttctata catatgaccg
    43381 gcaacgagaa aaataaatgc aatagctaaa tgatgatgag caatatcagt cagccataaa
    43441 ctttgcgttt gcggatggaa tcccccgaga agtgttagaa tggcagttcc tgctccttgg
    43501 ggggtaccaa ataaatgact actggaatcg gggttttgag cataaagatt ccactgacct
    43561 gtaaaaagtg ggcctaatcc ttgggggtgt ggcaatacac ctaagaaatt attccatcga
    43621 acgtattctc ccctggatcc aggaatagcg acatggacta aatgtcctgt ccaagccaag
    43681 gaactgactc cgaatagtcc tgacaaatga tgattgaggc gggattcggc atttttaaac
    43741 cacgaaacgc tcggtttcca tttcggttgt aggtgtaacc agcccgctat taaagatatg
    43801 gcagaaagaa ataatagaaa aagagctcca gtataaagat ccccattagt acgtaaaccg
    43861 attgtatacc accactgata aacaccggaa taagcgatat tcactgggcc aagagcaccc
    43921 cctcgagtaa aagcttccac agccggttga ccaaaatgag gatcccaaat tgcatgagca
    43981 ataggtctta tatgtaaagg atcctgtacc catgcctcaa aatttccttg ccaagctaca
    44041 tgaaagagat tcccggaagt ccacagaaag attattgcta attgtccgaa atgagaagca
    44101 aaaatattct gataaagacg ttcctcagta atatcatcat gactctcaaa gtcatgtgcg
    44161 gtagcaatac caaaccaaaa acgacgagta gtggggtcct gagctaagcc ttggctaaac
    44221 cttggaaatc ttaatgccat aatgcttttc aaatcctcct agccattatc ctactgcaat
    44281 aattcttgct aagaagaacg cccatgttgt ggcaattcca cccagaaggt aatgagttac
    44341 tcctacagca cgtccctgta caatgctcaa ggctctaggc tgagtagcag gagcaacctt
    44401 taatttatta tgagcccaaa cgatggattc aataagttct tgccaataac cacgcccgct
    44461 gaatagaaac attaaactaa aagcccatac aaaatgggca cctaggaaaa aaaggccata
    44521 tgcagataat gaagaaccat aagactgaat tacctgggat gcctgcgccc ataagaaatc
    44581 gcggagccac ccattaatgg taatggaact ctgcgcaaag tttcctcccg tgatatgagt
    44641 taccacccct tgatcactta tactacccca aacatctgac tgcattttcc aactgaaatg
    44701 gaatattact accgaaatgg aattgtacat ccagaatagc cctaagaaga catgatccca
    44761 agcggatact tggcatgtcc cccctcttcc aggtccatca caagggaaac gaaaaccaag
    44821 atttgcttta tccggtatca atcgtgagct acgagcaaat agaacacctt ttaggagtat
    44881 caataccgtc acatgaatcg taaatgcatg aatatgatgg accaaaaaat ccgcagttcc
    44941 taatggaata ggtaacaaag caactttgcc gcccactgcc actaaatcac caccccccca
    45001 agtcaaactg gtgcttgttg ttgcaccagg ggcggttgca ccaggtgcta aagcgtgggt
    45061 gttttgtatc cattgagcaa agacgggttg taattgtata gcggtatctg aaaacatatc
    45121 ttgggggcgc cctaaagcac tcatggtatc attatgaata tacaaaccaa aactgtgaaa
    45181 gcctaaaaat atacataccc agttgagatg tgatatgatt gcatcgcgat gcctaaggac
    45241 acgatctaat agatcgttgt atcgagtagt tggatcatag tctcttacca taaaaatggc
    45301 tgcatgcgca gcagcaccaa ctatgagaaa tccaccaatc cacatgtgat gtgtgaacaa
    45361 tgaaagttgt gtaccatagt cagtagctag atacggataa ggaggcatag aatacatatg
    45421 gtgagctaca acaatggtta aagagcctaa catagctagg ttaatagata attgagcatg
    45481 ccatgacgtt gttaggatct catataggcc tttatggccc tggcctgtaa atggaccttt
    45541 atgagcctct aaaatatctt ttataccatg accaataccc cagttagttc tatacatgtg
    45601 acccgctatc aggaaaagaa ttgcaatagc taaatgatgg tgtgcaatat cggtcagcca
    45661 tagaccacca gttactggat ctaatcctcc acgaaaagta agaaattccg cgtattttga
    45721 ccaattcaag gtgaaaaagg gggttgctcc ctcagcaaaa ctgggataaa gttgagccaa
    45781 aagatcccga ttcaagataa attcatgagg aagtgggatc tctttaggat ctactccagc
    45841 atttagaaat tggttaatcg gtaaagatac atgtacttga tgccccgccc aagaaagaga
    45901 cccaagtcct agtagccctg ctaaatggtg attcaacata gattctacat cttggaacca
    45961 agccaatttt ggagcagctt tgtgataatg aaaccaacca gcaaaaagca ttaaggctgc
    46021 aaagaccaat gcaccaattg cggtacaata gagttgtaat tcactagtta ttccagatgc
    46081 tcgccaaatc tgaaaaaaac cagaggttat ttgtattcct cggaaacccc cgcctacatc
    46141 accattcaat atttcttggc ccactattgg ccaaaccacc tgggcgctag gtccaatgtg
    46201 agtaggatcg cttagccatg cttcataatt ggaaaaacga gcaccatgga aatacatgcc
    46261 actcagccaa agaaagatga tggagagttg gccgaaatgg gcactaaata cttttcggga
    46321 aatctcctcc aaatcactag tatggctatc gaaatcatga gcatcagcat gtaggttcca
    46381 gatccaagta gtagtatcag gtcccttagc tattgttctt gagaaatgac cgggtttagc
    46441 ccattcctcg aaagacgttt ttatgggatc catatctacc aagattttga cttctggttc
    46501 cggcgaacga ataatcattg agtcctcctc tttccggaca acacatacaa agagacctgc
    46561 caacataaaa cataattagt caacttatga gagatttttc tattgagttt ctttctcttc
    46621 tatctcccac ctatctattc tattttcttt agttattcac tagaacaatt atgatctgga
    46681 agtcaatccg gggcaagtgt tcggatttat tatgacatag cggtgaggcg ctcaacggac
    46741 cttttgaatc ttataaaacc ctttctggac tttgaattga agtgaaacag tttttttgtg
    46801 caacctagtg tattcatatt tcaattagaa gttcctagat ggagctactg taactttatg
    46861 tcttacatag aagatattac tattatatgt actctatttc aaatcacgtg aacagtcatt
    46921 agcattacta gggtacatac cggtatttat atttagtcat ttgagagtct cttttattag
    46981 tttttttagt ttcaatagca gaaaaaatcg aattctctac tgtatccgcg tatcatttat
    47041 ccctacgaaa taccagacga aatagaacga tcttagaagg gatataatga aattcgttga
    47101 ttgtttgttc ctagagaaat gatccgtttt atttgacttg actgatgggg acaacaaaaa
    47161 attaattaga aaattaacta tattaaatta acttattaac tataataaaa aagaaaaata
    47221 aatataaaaa aaatataaat aaacaaaaaa aaaaatagaa aaaattctaa atactactaa
    47281 ctaataacta ataactaaat aataataata taaaaatcga aataatataa taatataaaa
    47341 tattcaaaat tgaaagaata taaattaata atctaataat aaaaataata taataaaata
    47401 ataaacagag tgctcttatt caaaacgccc tgtgatcttc aaccaatttt gcgcttcaat
    47461 ataattacca ggggtaaggg ctatagcttg tttccaatac tcagcggctt gatcaaacca
    47521 agcctccgca atttccgaat ctccctgtcg aatggcctgt tctccgcggt cggaataggt
    47581 gagtaaattc ccttccctta gaaccgtact tgagagtttc ctgcctcata cggctcagca
    47641 gtcaattctt ttcgtgcccc atttttttta ttagatctat tctatttttt ttctcgagtt
    47701 aacaaaaaaa aaagaggata attacatgag tttcaaactt gaatttggat taataaaaaa
    47761 tggaatccgc tttctagttt tatcttttct cctaccttca gaagaataaa gcatcggtat
    47821 ttacactctc attataattt tctgaaaggt aactatctcg gtttcctata tcatatactt
    47881 tcatatatga tatataaatt tctatagaat ccgtgaaaaa gacttttctt cataaaaaag
    47941 aaaagactta ctatctttgg gatctgatac tacaccgctg ctcaaaactt taggggatca
    48001 actctattac ataagtggat tcctaacttt tctatcatga tataagtaag cagttcttct
    48061 tgtattggcc caaaacctcg ctaattgatc tttacggtgc tttctctatc aattagatct
    48121 tttatccata gaaaaaaaga gtatctaggc atatctattt cttcatattt caacttctat
    48181 gaagtttctt tctttgctac agctgataaa aatcgttgtt ttggacgata tatatgtaga
    48241 aatccttttt tttctagtat ttattagcgg atttgctctt tcttttcttt tttctttcta
    48301 tagtggagat agtcgcacgt aatgacagat cacggccata ttattaaaag cttgtggtaa
    48361 gaacgggttt cgttctagtg cccgaaaata atattccaaa gctttcgtat gttctccgtt
    48421 acttgtgtgg ataaggccta tgttataaag tatataactt cgatcatagg gatcaatttc
    48481 cagtcgcata gcttcataat aattctgtaa agcttccgca taatttcctt cggattgagc
    48541 cgacatccgt tacggtcgtc attcggttca aagaatctcc gttccagaac cgtacgtgag
    48601 attttcatct catacggctc ctcctttatg tgcataataa taagaataca tagaataaaa
    48661 aaagattgca gtattctcat tatgaactga gcagggctag tgtttttaca agaaatctct
    48721 agccaacctt cctgtaaaag atcttttctt aacatcaagt atgttggtac tggataaaaa
    48781 aaatggtaac tccaacaatt tctttgtcct caacgccgct taatttcctg gaattagtca
    48841 cttcaacagt cttcgatggt tatacgggta tccaaaatac gaacgagatg gatgtttgtt
    48901 gtcccaacca ttcttcttag tcccgatccc gataaggaag gagggggata tcttttttta
    48961 acaaagtttt cgtgttgttg attcctaaac gtagtgcttc ttcccccatg ccgcccattg
    49021 gtactagtgg agtagagttg acctaaccca taagtatagg tataaccttt cgcttaatac
    49081 tataaatcca aaattcaagc atatgaggct gcattaatcg aggatacacg acagaaggaa
    49141 ttaattgttt tatttccaca aacttcacct tcagcaagcg taggtttttt tccatttttt
    49201 tctttctatc cgaagaatgt gtctttctcc taagactgag agcaaaaaaa aaggaaaaaa
    49261 gaatcaaatc gcaccatctc tgtaataggt gaatgccttc ttttctcctg aagttgtcgg
    49321 aattattcgt aataagatat tggctacaat tgaaaaggtc ttatcaataa aatttccatt
    49381 tatccgagat ctaggcatag gtagcaatcc attctagaat ttaattatct ctcgtgagaa
    49441 aataatccca caaacaaagg aattgtacaa tagagtacga aataacgtaa aaaggactca
    49501 ttaaaaaaaa ttgtttatga aggttttttt tttataaaaa gtttttctat ttttctagtt
    49561 aaatttgatt gtatgtggct atccaaaaaa aatagaatat gaatgactca ctattcactc
    49621 ggtttctggg acataatcat tatgtaggag agatggccga gtggttcaag gcgtagcatt
    49681 ggaactgcta tgtaggcttt ttgtttaccg agggttcgaa tccctctctt tccgcacctt
    49741 tacctaattc atcaatatta ttgaccgcaa tgtttcaaat aacaaagggt accattattc
    49801 caactttctt tgatgtgaat tctctattcc taatttatgg aatactgaaa atactggaaa
    49861 gagggggcaa ggaatgaaaa tcttcctacc cgatccatgt ctatgataga tgaatgggag
    49921 ggaaaatccc cggatcaaac accttacccc tttttttgtt ttttgttggt ccccttactt
    49981 agacgcgaag ggagtaaaaa tctcttgtta ttttagttag gtttaagtct gacgagaata
    50041 atattctaca accagcaatt cgtttatttt caaaccaacc catttactat ctattatttg
    50101 attgactaat cctttatatt ggaatgggtg aagagtcaaa tgttttggca attcctcacg
    50161 gggggatgaa tcaagataat tttgaatcag agttctagac ttttgttcat ccctcgctgt
    50221 aataatatct tggggtttgc agcgataact tggtatatct actatatgac cattaactaa
    50281 aacatgtcta tggttaacta attggcgagc ttgaggaata gtcgaagcca tacccaatcg
    50341 gaaaagtatg ttatccaaac gcatttcgag taattgtagt aaaacctgac cggttgaccc
    50401 tttcgctttt ctggcgatac caacgtattt aagcaattgt cgttctgtaa gaccataatg
    50461 aaaacgcaat ttttgttttt cttctaaacg aatacgatat tgagattttt tacccaagcg
    50521 cgcttggttt ctaagttcgc ttccgactat aggcctttta ctagttagtc ctggtaaagt
    50581 ccccagacgg cgtatttttt tgaaacgagg ccctctgtaa cgcgacataa agactccttt
    50641 ttttaatttc ataaacctaa attaaaacta aactaaatga gaaatatgat aaatgaagcg
    50701 aaatctacta aagctaaagt attgtactac aaagaagaat tagatgaatt atatcaatat
    50761 ccgaacctta ttgtatatat aaaacaaaaa aaggaggttc ttttcttgat ttgttctaca
    50821 gaaatcgaac tcccccaatt tgaattcata attggaagtt cctatgacat aatagatcgg
    50881 tgactcttga aaaaagaaag gggaaaaagc cttttcaata ttctttgatt tcaaaaagac
    50941 attctcaatt atataaaaaa tcaaaacaaa tagagaaaag ccggctatcg gaatcgaacc
    51001 gatgaccatc gcattacaaa tgcgacgctc taacctctga gctaagcggg ctcacataac
    51061 agaaattgtg catgcatagg aatttaataa actactgaga tcttagttat taactcctta
    51121 gctattttat tcttagctat tgataacata attcctatga atatagaaaa gaatattgat
    51181 aacataatta atatgaatat aacataatta atatgaatat agaaaagaat atagaatttc
    51241 aaataaatat tcaatttttt tttgatattc taggacataa agaacataac aatttgaaga
    51301 taaggattaa tagaatatat ttcaatctat ttattaaata tattatgttt ctcaataatc
    51361 aattatatgt ttattaatga tcaatatctt tatcttaata tctttatctt aattagtata
    51421 gtaagatttt ttcattttat tattttcatt ttcattatta attaatattt tatttaatta
    51481 atattattta atattcaaat taaagaattt ccatccattt tagttatctt tagttatgtt
    51541 atatagggcc tatccgttct aaggaaaaaa gataagaata aaaacaaatg aaagaaaggg
    51601 aaaggcccaa ttccgatcat aatgaaacat tccttcggaa aggttaaaac taagacgaaa
    51661 aaaaaaagaa tcgaccgttc gagtattcca aattgcatga gaaaaacgat agaaggagag
    51721 gcatctaaaa tagatatatg tggtatatat ccatgtatat tgaattgcga atacagaaat
    51781 gatagaatta tttctgattg gaccaaatat gggtatctga aatacaaata gaaagaaaca
    51841 tttttcggta taggaatcgg tatctaacga attcaacagt tccggcataa ttctcataat
    51901 ttaaatgaaa aaaaaacatc ctaatgagat tctaatctca aagaaaaaag ggggggatat
    51961 ggcgaaattg gtagacgcta cggacttaat tggattgagc cttggtatgg aaacctacca
    52021 agtgataact ttcaaattca gagaaaccct ggaattaaca atgggcaatc ctgagccaaa
    52081 tcctgttttc cgaaaaccaa gaagagttca gaaagggaga ataaaaaaag gataggtgca
    52141 gagactcaac ggaagctgtt ctaacaaatg gagttgacga catttcgttt cgttagtaag
    52201 gatttcgttt cgttagtaaa gagatccttc catcgaaact ccagaaaaga aaggatcaag
    52261 gatgagcata cgtatacgta ctgaaatact atttcaattg attagaccag acagacccaa
    52321 aatccctatt ttttaatatt tatatgacaa ataaaagatg tgaatcgatt ccaagttgaa
    52381 gaaagaatcg aatattaatt gatcaaatca ttcactccat gatagtctga tagatttttt
    52441 gaagaactta ttaatcagac gagaataaag atagagtccc attctacatg tcaataccga
    52501 caacaatgaa atttatagta agaggaaaat ccgtcgactt tagaaatcgt gagggttcaa
    52561 gtccctctat ccccaaaagg cccgtttaac tctctaatta tttatcctat atcctctttt
    52621 ttttttttta gtggttacaa attcgttatg tttcttattc atgctattct ttcacaaacg
    52681 gatctgagtg gaatttttct ttttcttatc acaagtgttg gaatatgtaa tgtaatatat
    52741 atgatagacg taaaattggg tttctatatg ataaacgtac aaatgaacat cttatctttg
    52801 agcaaggaat cctcatttga ctgattaaca atacatatca ttactccgac tgaaacatac
    52861 aaagtcttat tttggaagat ccaagaaatt ccagggcttg gatcaaactt tgtaattttt
    52921 tttcgtcttt tttttttatt tttttagttg acatatactc aagtaatctc ttaaaatgag
    52981 gatgatgcgt cacgaatggt cgggatagct cagctggtag agcagaggac tgaaaatcct
    53041 cgtgtcacca gttcaaatct ggttcctggc acatgattaa tttgtatgag tatctattcc
    53101 acaaattcat taaaatgaat atgggtcaac atacatattt cttagtagtc tagatcatca
    53161 tacatattta tccatctagg tgtctggaga tatactcttt ctagatgaat aaagaatata
    53221 tgtatgttct atgtatatag aaagtatgta aaaaaatgaa ttattccttt cttttttttt
    53281 ttctgcactc ccaaaaagaa tgttaatact tcttcaataa tattcgaaag gttaaattag
    53341 ttggttgaaa aacccaaaag tctagtctag ggaaattgag gggtagaact agccaaaatg
    53401 aatctcagat ccattacaaa tagaatccga ccccttcttt catttcattt ctttgtattt
    53461 tctttcatat tttattcatt tccttcgatg ttgatgtgcg cggtacatag ttcatgatgc
    53521 agaacttttt tagttcatcc tattggctcg gctcatccga aataagtatc ttaacaactt
    53581 taaaatctca atgaagccct actcgaattt tttttaatcc ctacattttt gatttagccc
    53641 atccataata atatgaataa gacctccatt attctgtctg atttaacttc aattactttg
    53701 tctgatctat aaaagaacgt acagctattc atattcaagg aatatctggc gttgtagaag
    53761 tggtgcggat tagtttctta tttttattat ttaatgagca tcttgtattt cataaaaatt
    53821 gggagtgata taatctttac gcaagggcca tcctatccaa ctttcgggca ttaagatacg
    53881 tttcagacgt ggatgattat cataagagat tcctaacata tcataagatt ccctttcttg
    53941 aaaatccgca cttttccaaa cccagaaaat agagggaatt ctaggatttt tccttgagac
    54001 aaatactttt atgcatacct cttctggttg atctatacca tattctattc tcgtaagatg
    54061 atacacactg gctaacagtc ctcctggcgc tacatcatag gcacattgga aacggagata
    54121 attgtaacca tatacatata aaatgacagc aatcgaatgc caatcctcgg gctttatttg
    54181 taaagtctct attccttggt aatcgaaacc caaggatcta tgaactagcc catgtttgac
    54241 tagccaagca gacaaacgac cctgcatttt tttatctctc ccacattttt tatttgtata
    54301 agttttgtat aagtatttaa tatttacgat tacgatgaaa tttttgaaga ttgtcttgtt
    54361 cttattttgt acaatgcaat ttcttatttt gtacaaaagg atcctgccta attcaccatt
    54421 tcgtgggagg atactgaact tttgtatttg aaaaatgttt cagagggtat ctctgaagta
    54481 gatggtggtt gatagagtaa tccttgatca taattgccgg tatgagtact gcgcccaaca
    54541 tgaaacttgt ggttggtagt aaaacaccta ttctcctgtt gagacctaat tcgatcttcg
    54601 tagatttctc gagaaatctt cttacgaagt tttgttatag catctataat ggcctccggt
    54661 ttaggtggac agcccggcaa atagacatcc acaggaatta gcttatccac gccccgaaca
    54721 gtactataag aatcggtact gaacatcccc cctgtaattg tacaagctcc catagcaata
    54781 acatattttg gttcaggcat ttgctcatat aatctcacta aagaaggagc catcttcatt
    54841 gttactgtgc ctgctgttaa aattagatcc gcttgtctag gactagatcg tggtaccagt
    54901 ccataacgat caaagtcgaa tcgtgatcct attaaggaag caaattcaat gaagcaacaa
    54961 ctggtaccat agagaagcgg ccataaactg gatagtcttg accaatttga aagatcattt
    55021 aatgtagttg aaataactga attttgggtt gttcgatcaa gtaagggaaa ctcaatggaa
    55081 ttcataactg tctcaatgct ttttttattg tctaaatatt caagaattaa gaccattcta
    55141 gtgctccttt tcgccatgca taaattgaac caacaattag gataagcacg aaaatgaaag
    55201 cttctataaa tacggatacc cccaatacat cgaaactcat tgcccacgga taaagaaaaa
    55261 ccgtttcaac atcaaaaaca acaaaaacta gagcaaacat ataataacgg attcgaaact
    55321 gtaaccaagc atcgcccatt ggttctattc ccgattcata actagaaagt ttctctggcc
    55381 ctttattaat cggggctaaa attccagaaa ttagaaatgc caaaatagga ataagactcg
    55441 atattattag aaatgcccaa aaaatatcat attcgtaaag caaaaacata gatgtactcc
    55501 tatgaatgtg gaaaatctac cagattagta ttagtcgatt cgaattggaa ttaattatca
    55561 agtcagccat aactgtttat aattttaagc gaactgctca gtttcgtttg tttcctgtgg
    55621 tacatatctc atttcaagat agaaatataa ccatatatat atttttggta taacgtacaa
    55681 agaaaacaca aaaaaaactc tcgcattttc gcctgacttc ggattctctc taaagaaaag
    55741 tgattccaga ttgaaatcca atctcttgtt ttttttattt attattaata ttaattattt
    55801 caaattcaaa aattaaaatg aattcttttt gaatttgaat tattttcgaa ttctttataa
    55861 ataatccaat tcgaattatt atttcttttt ctatttttat ttatttagaa tttatactac
    55921 tatttatact aatttctaag aatttcgaat tcatattcat tatttcatta ttctttttga
    55981 ttttctagtt caaatttatt ctagttaaaa tctctttatt aatagtttag aagtgaatta
    56041 ttttatttgt ttttatttgt taattctcaa tttcattttt ctattttaat aaaatataag
    56101 aaaaaaatct cattttcttt tctatttcaa tattgattat ttattgaaat taagaattat
    56161 tgattaattt caatatattg aaattaatat tctaataata aagaaattaa ttattattga
    56221 ttaattcatt attattgaat attgtaaata ttcaatattg aaattcatta taataataat
    56281 aataataata ataaatattc catttgaaat taaatagaaa aatgaaattg agatttataa
    56341 attcgatttt caaatagtat aaaaaattta tactactata tacatagtat actacataca
    56401 tactaatata ctaacataca gactaataat aataaataga attaatatat tctatttaag
    56461 ttaagatatt atctatcata agtataagaa agaatttaga ctactactaa tatttagtta
    56521 tttagtagta ttagtaaaag taaaaagtaa ataagtaaat ataaacatta gtagtattag
    56581 taggaatatt agggctatac ggactcgaac cgtagacctt ctcggtaaaa cagattaaac
    56641 ttattattat caaaatgatt tgaattgctt tacagaccca acgtgcatct tttttgcatt
    56701 gggctttttc attaactgat agaaagatca gttaatctac catctttttt cttgacagaa
    56761 agagaaagat aaggagatgg ctccatgtgc tctgattttg tttttattcc aatctaagag
    56821 cactaccaaa gtgtttcaaa gaagggttat cctgacgtag gtctgcttct ggcctggatc
    56881 aacttaagtt aaatggagtc tctatcgacc ttcttaaatt aaagaatcaa atatgaaact
    56941 tcatacacct taaagttcat aagataggac gaaaagataa tttttttgag gtccctatac
    57001 tcattatgcc tagcattgaa tagactaggt attcacctta tcaatatctc aaaatctcaa
    57061 atcaatgatg ggttctattt gccgtctaaa taaaatgtac actcgagtcg taccgaaccc
    57121 tttgtcaggc tattgttctc ttgttttgtt ccctaaaagt catggagtaa gacatcgatt
    57181 tctcaataag atcaactctt ttgattacat gatggactcc tctgaaaaaa cattggcgcg
    57241 cgtgtaaacg aggtgctcta cctaactgag ctatagccct tgtgcttttg atacatattt
    57301 tatcatatta tgtagagaat ttattgtcaa gatgaatatt acatgatcta atctctttga
    57361 ttggtattgc ttataagtaa tatttcattt ataatccatc gatatgatag gtgccacttg
    57421 tttttctttg gaataataaa tgacctactt aactcagtgg ttagagtatt gctttcatac
    57481 ggcgggagtc attggttcaa atccaatagt aggtataggt agaacttttt agctaccaga
    57541 gtcaatggta tctaataagt ttttttactc acctttttct tttattgatt ttgtatcttt
    57601 tccatcttat cttactcttc tatttcattt tattcatttt ttgaatttcc aattttttcg
    57661 ttgcattaga attcgattgc actatttgat tctattcaat caacagaaat ccaaataggt
    57721 tgtataaaca gaagtttttt tatacaacct atttggattt ttaattattt tattcgtacg
    57781 caccaacttg ttacgaaatc atattgatag cctctactcg tgtcctagct cgtctgatag
    57841 ctagatttgc ctcaattgtt tgtctcttgc cttcagcttt actcaagtta gcttctgcta
    57901 tttcaagagt ttgctgagct tcttgtggat caatgtcact acccttctcc gcatcattta
    57961 ctaaaacagt gatctcatta ttgcctattc tagcaaaacc gcccatcaga gccatcgtta
    58021 cccattggcc gttaaggcgt attctcaaaa taccgatatc tacagctgtg gcaataggcg
    58081 cgtgatttgg taatactcca atttgtccac tattagtaga taaaataatt tccttcactt
    58141 cggaatccca aacaattcga tttggggtca gtacacaaag atttaaagtc atttcttcaa
    58201 tttgctctcc atttctaagt tcgtagcctt cgcagtagct tcatcgatgt tacctaccaa
    58261 ataaaaggcc tgttcgggaa gaccgtctaa ttctccagaa agaatcaatt taaaccctat
    58321 aattgtttct gctagaccaa catattttcc cggcgaaccg gtaaatactt ctgctacgaa
    58381 aaaaggctgt gataagaaac gctcaatttt tcgtgctctt gctacggtta agcgatcctc
    58441 ttcggataat tcgtctaacc caaggatagc tataatgtcc tgaagttctt tgtaacgttg
    58501 taaagtttgt ttaactcttt gcgcagtttc atagtgttct tcgccaacga tccgaggttg
    58561 tagcatagtt gacgttgaat ctaaaggatc tactgctgga tagatacctt tggcagccaa
    58621 tcctcttgat agtacggtag tagcatctaa atgggcaaat gtcgtggcag gagcaggatc
    58681 ggtcaaatcg tctgcaggta cataaactgc ttgaatagaa gttatggacc cttctttggt
    58741 agaagtaatt ctttcttgta aagaacccat ttcggtacta agggtgggtt gataacccac
    58801 agcggaaggc attcgaccca ataaggcgga tacttcggat cctgcttgga cgaatcggaa
    58861 gatattgtcg ataaatagaa gtacgtcttg ttcattgaca tctcggaaat attccgccat
    58921 agttagggca gttaaaccaa ctctcatacg agctccgggc ggttcattca tttgaccgta
    58981 gactagagcc acttttgatt ctgcaatatt ttgttcatta attactccag attctttcat
    59041 ttccatgtaa agatcatttc cctcacgagt acgttcacct actcccccaa atacggatac
    59101 acccccatga gctttggcaa tgttattgat caattccata atgagtactg ttttacccac
    59161 cccagctcca ccgaaaagtc ctatttttcc tccacggcga taaggagcta aaagatctac
    59221 tactttaatt cctgtttcaa aaatggataa ttttgtatct aactgtataa aggcaggcgc
    59281 ggatctatga ataggagatg ttgtgcgagt atctacagga cctaaattat caataggttc
    59341 tccaagcacg ttgaaaattc gtcctagagt tgctccgccg actggaacac ttagaggagc
    59401 tcccgtgtca atcacttcca ttcctctcat tagaccatct gtagcactca tagctacagc
    59461 tctaactcga ttatttccta ataattgctg tacttcacaa gtcacgttaa tttgttgacc
    59521 aacagtatct cgacccttaa ctaccagagc gttgtaaata ttaggcatct tccctggggg
    59581 aaaagctaca tccagtaccg gaccaattat ttgagcgata cgtcccaggt tttttttttc
    59641 aagtgcagaa acctcaggac cagaagtggt aggatttatt ctcataataa aatatattaa
    59701 tttttttttt gcgaaaaatt ttgaaatcca aaataaatgt ttgataacag agcaagttga
    59761 tcggttaatt cactaagaat tcaataagaa atgggagtta gtactggatt ttcttggtac
    59821 catccaacca attcaattgt ttacttattt tttttttttc aatttcaatg agtgaatttt
    59881 caagttcaac caactcattt tcaaaatatc aagtggatga aatctttaga aagtctttca
    59941 tttgtctatc agtatagaca ataccttcta tattatctat ggaattcgaa cctgaacttt
    60001 atttacgatt ttgtttttct atctcattgg cccttatttc agcatacgat ttatacctag
    60061 catatttttt ttacctatac tctttctttt cgtgggcgaa ttccgtatat tttcacatct
    60121 aggatttaca tatacaacat atatcactgt caagagtgaa tttcttatta tttacatttt
    60181 tcgattaaaa aaagggggat aagctataag agattagaaa tttgaaaaaa aaaaacaagg
    60241 attgggttgc gccatacata tgaaacagta tacaataatg atgtatttga caaatcaaat
    60301 accgtggttt aataacgaac cattctgatt aattgatatg ataatattag gtgataatct
    60361 tgtgaaagat ttctgtgaaa ggtttcatta actcctaagt catgtcgagt agaccttgtt
    60421 gttgcgagaa ttcttaattc atgaattgta gggagggatt tatgtcacca caaacagaga
    60481 ctaaagcaag tgttgggttc aaagctggtg ttaaagatta taaattgact tattatactc
    60541 ctgactatga aaccaaagat agtgatatct tggcagcatt ccgagtaact cctcaacctg
    60601 gagttccgcc tgaagaagca ggtgccgcgg tagctgctga atcttctact ggtacatgga
    60661 caactgtgtg gaccgatggg cttaccagtc ttgatcgtta caaaggacga tgctaccaca
    60721 tcgagcccgt tgctggagaa gaaaatcaat atattgctta tgtagcttat cccttagacc
    60781 tttttgaaga aggttctgtt actaacatgt ttacttccat tgtgggtaat gtatttgggt
    60841 tcaaggccct gcgcgctcta cgtctggagg atttgcgaat ccctccttct tattctaaaa
    60901 ctttccaagg tccgcctcac ggcatccaag ttgagagaga taaattgaac aagtacggcc
    60961 gtcccctatt gggatgtact attaaaccaa aattggggtt atccgctaag aattacggta
    61021 gagcggttta tgaatgtctc cgtggtggac ttgattttac caaagatgat gagaatgtga
    61081 attcccaacc atttatgcgt tggagagacc gtttcttatt ttgtgccgaa gcactttata
    61141 aagcacaggc cgaaacaggt gaaatcaaag ggcattactt gaatgctact gcaggtacat
    61201 gcgaagaaat gatcaaaaga gctgtatttg cccgagaatt gggcgttcct atcgtaatgc
    61261 atgactactt aacaggggga ttcactgcaa atactagctt ggctcattat tgccgggata
    61321 atggtctact tcttcatatc catcgtgcaa tgcatgcagt tatcgataga cagaagaatc
    61381 atggtatgca ctttcgtgta ctagctaaag cgttacgttt gtctggtgga gatcatattc
    61441 acgctggtac cgtagtaggt aaacttgaag gggaaagaga aatcacttta ggttttgttg
    61501 atttactacg tgatgattat attgagaaag atagaagccg cggtatttat ttcactcagg
    61561 attgggtctc tctaccgggt gttctgcccg ttgcttcggg gggtattcac gtttggcata
    61621 tgcctgctct taccgagatc tttggagatg attccgtact acaattcggg gggggaactt
    61681 tagggcaccc ttggggaaat gcacccggtg ccgtagctaa ccgagtagct ctagaagcat
    61741 gtgtacaggc tcgtaatgag ggacgtgatc ttgctcgtga gggtaatgaa attattcgtg
    61801 aggctagcaa atggagtcct gaattagctg ctgcttgtga agtatggaaa gaaatcaaat
    61861 ttgaattccc agcaatggat actttgtaat ccagtaatta ccgttcgttc tattaattga
    61921 attgcaatta aactcggccc aatcttttac taaaaagatt gagccgaata caatacaagg
    61981 atactattgt atatattaca aagatactat tggatactat tgtatatatt tgtatatatt
    62041 tgtatatatt tgtatatatt ttttagtgta tatatttttg attagatttc ttttttattt
    62101 tatatttatt ttatatttat ttttttaata ttattattat attttttatt aaattatttt
    62161 aattattata tattatttaa ttattatata ttatttaatt attatatatt aatatataaa
    62221 ttataaatat aataattttt ttttttttta gattttctat tttatagata actatttatc
    62281 tagatatacg agatcttaaa tacaaaatag aagacgaaac aacttaaacg tttctattgt
    62341 taagttggat gcacaattaa tcctatggat ctttaggatt ggtgtattct tttctatctc
    62401 gtagtttcgg atcctgggtc gagctaaata tcacaacttt tgttacccat cctgtatatt
    62461 gccctttctt ttcgtttcgt gttggaatag aaacttatta gtatttaagt agacgagatt
    62521 ttacgaaaaa agttcttcag attcatagga gagaacaact atttcgtttt tcgatgtgaa
    62581 tttgacacaa cagggggtaa actactaaaa aaattaaaaa aattgtttat ttgatttttt
    62641 tttattaaat ttcaattttt taataagaat taatcagaat ttatagaatt tttggaagat
    62701 tttttcaatt ctataattat agaattgaaa tagaattgaa atagaaaaga gttccagcac
    62761 atatagtgac atatatagtg aaacgatact ctgggttctc aagaaaaaga atcgtttttt
    62821 ttaatatcca ctcactcgtt attattatta gttaataatc ctagtgattg gatttatatg
    62881 cttattgtga taggaaatga gatattcaaa agatatgttt catcgaatga ctattcatct
    62941 agtgtatttt catgtaaata gaggcaagaa agctctatgg aaaaatggtg gttcaattcg
    63001 atgttgttta atagggagtt agaatacagg tgtgggctaa gtaaatcaat ggatagtttt
    63061 ggtcctattg aaaataccag tgtaagtgaa gacccaattc taactgatat ggataaaaac
    63121 attcagaggt ggagtgatag tgacaattct agttacagta atgttgatta tttagtcggc
    63181 gttgggaaca ttcggaattt catatctgat gaaacttttt tagttaggga tagtaatagg
    63241 gacagttatt ccatatattt tgatattgaa aatcaaattt ttgagattga taatgatcat
    63301 tcttttctaa gtgaactaga aaattttttt tatagttata agaatttcag ctatctgaat
    63361 aatgtatcta agagtgacga tcccgactat gatcattaca tgtatgatac taaatatagt
    63421 tggaataatc acattaataa ttgcattgac agttatcttc gttctcaaat ctgtattgat
    63481 ggttacattt taggtgatag tgacaaatac aatgacagtt acatttatag ttacatttgt
    63541 ggtaaaggca gaaatcttag tgaaagaggg aattccagta taataactcg cacgaatgct
    63601 acgagtgata gtgatttaac tagaagagaa agttctaatg atctagagga aactaaaaaa
    63661 tacagacatt tgtggattca atgcgaaaat tgttatggat taaattataa gaaagttttg
    63721 aaatcaaaaa tgaatatttg tgaacactgt ggatatcatt tgcaaatgag cagttcagat
    63781 agaatcgaac ttttgattga tcgaggtact tggaatccga tggatgaaga catggtttcg
    63841 ggggatccca ttgaatttca ttcagaagag gaaccttata aagatcgtat ttattcttat
    63901 caaagaaaga caggattaac tgatgctgtt caaacaggca caggtcaact aaatggtatt
    63961 cccgtagcaa ttggggttat ggattttcag tttatggggg gtagtatggg atccgtagta
    64021 ggtgagaaaa tcacccgttt gatcgaatat gctgccaatc aatttttacc tcttattcta
    64081 gtatgtgctt ctggaggagc acgtatgcaa gaaggaagtt tgagcttgat gcaaatggct
    64141 aaaatatctt ctgctttata tgattatcaa gcaaataaaa agttattcta tgtctcgatc
    64201 cttacatctc ctactactgg tggggtgacg gctagttttg gtatgttggg ggatatcatt
    64261 attgccgaac ccaatgctta cattgcattt gcgggtaaaa gagtaattga gcaaacattg
    64321 aataaaacag tacctgaagg ttcacaagcg gctgaatatt tattccataa gggcttattt
    64381 gattcaatcg taccgcgtaa tcctttaaag ggcgttctta gtgagttatt tcagctccat
    64441 gctttctttc ctttgactcc aaattaaatc aagtagagct ttaaattatt ccattttttt
    64501 ttttaattat taataataat aatgaaaaat gaataaatta atattcattt attgatattg
    64561 aatttcttaa ttgaatttat tcattttatt aattgaattt attaattaat taatattctt
    64621 ttgattccat ttttttctac ttaattagat tcttttttat tatatatact catactcatt
    64681 tagatatact tagtataatt ctatatagaa tagaattcta tatagatttc tgtatgctat
    64741 atagatttct atatgaaaat ctacttggta taagtatata tgaattctag tgattataaa
    64801 atctctttat aacaacataa aaataaaaaa ataacaggta aaaatcttaa tagaacaata
    64861 acaaaaaaac taaaaaaata acaggtacaa atattaaatc gaggtaccca ttctatgaca
    64921 actctcagca acttaccctc tatttttgtg cctttagtag gcctagtatt tccggcaatt
    64981 gcaatggctt ctttatttct ctatgttcaa aaaaacaaga ttttttagat acgggcaaca
    65041 gtagggacaa atctcatcta ttttttttag atctagaagc aattcgatga attactccta
    65101 aaggtttaca taaaaatagt gctagttgat gagagttact tcgcaaacaa ggaaaagtaa
    65161 aataaaattc atttggttgg gttattttcc caattccaaa aaaatacaac tggatctaat
    65221 atgggttggc gatcagaacg tatatggata gaacttataa cggggtctcg aaaaacaagt
    65281 aatttctgct gggccgttat ccttttttta ggttcattag ggttcttatt ggttggaact
    65341 tcgagttatc ttggtaggaa tttgctatct ttatttccgt ctcagcaaat tctttttttt
    65401 ccacaaggga tcgtgatgtc tttctatgga atcgctggtc tctttattag ctcctatttg
    65461 tggtgtacaa tttcgtggaa tgtaggtagt ggttatgatc gattcgatag aaaagaggga
    65521 atagtgtgta tatttcgttg gggatttcct ggaaaaaatc gtcgtatctt tctccgattc
    65581 cttatgaaag acattcagtc catcagaata gaagttaaag agggtattta tactcgtcgt
    65641 gtcctttata tggaaatcag aggacagggg gtcattccct tgactcgtac tgatgagaat
    65701 ttgactccac gagaaattga acaaaaagcg gcggaattgg cctatttctt gcgtgtacca
    65761 attgaagtat tttgaaatat ttgatatttt taattttggg tgttttttcg tttcgaaatc
    65821 caactaatat tcattacttg aagtgctctt tcatgcattc atcgaaaggg gcaattgctt
    65881 cgaattttag caattgatat ctttggaaac aatatttttt tcttcattcg aattggaagc
    65941 agactctttc tttttcttat tctatttgtg tattctttct aaattcaaga actaactccc
    66001 gaattgcaaa taaaaaaacg tgagaataga tttataggct ctatgacttg taatagaact
    66061 tatgcttgat agaaatattc ttatcatata gagttgacga atgaggtgaa gctgacttca
    66121 ttaaagacga aaaatggcaa aaaagagagc attcattccc cttctatatc ttacatctat
    66181 agtctttttg ccctggtgga tctctttctc atttaagaaa aatatggaat cttggattac
    66241 taattggtca aatactaggc aatccgaaat cttcttgaat gatattcaag aaaagagtat
    66301 tctaaaaaat ttcatagaat tagaggaact gttactcttg gatgaaatga taaaggaata
    66361 cccggaaaca cgtctacaaa accttcgtat cggaatctac aaagaaacga tccaattgat
    66421 caagacgcac aacgaagatc gtatccatac gattttgcac ttctcgacaa atataatctg
    66481 tttcgttatt ttaagcggtt attctattct aggtaatcaa gaacttatta ttcttaactc
    66541 ttgggttcaa gaattcctat ataacttaag cgacacaata aaagcttttt ctattctttt
    66601 attaactgat ttatgtatag gattccattc gacccatggt tgggaactaa tgattggttc
    66661 tgtctataaa gattttggat ttgctcataa tgatcaaatt atatccggtc ttgtttccac
    66721 ttttccagtc attctagata caattttgaa atattggatt ttccgttatt taaatcgtgt
    66781 atctccgtca cttgtagtga tttatcattc aatgaatgac tgaaaaaagg atccactgat
    66841 ccaattataa agtttgttat tttgtacaaa agctaaccat tccaaaattg acttattctt
    66901 ttctttttct ttctactcat ccaggggatt cctcctatat tccagtaaaa ttctttcagt
    66961 acatagcaga atcatggata gggaactgta ccagtgacca acctaatctt attgtagaac
    67021 ttttcaggat caatgattgg accatgcaaa ctagaaatta ctgttcttgg ataaaggaag
    67081 agattactcg atcaatttcc gtatcgctca tgatatatat aataactcga gcacccattt
    67141 caaatgcata tcccattttt gcacagcagg gttatgaaaa tccgcgagaa gcaactggcc
    67201 gtattgtatg tgccaattgc catttagcta ataagcccgt ggatatcgag gttccacaag
    67261 cggtacttcc tgatactgta tttgaagcag ttgttcgaat tccttatgat atgcaagtga
    67321 aacaagttct tgctaatggt aaaaaagggg ctttgaatgt gggggctgtt cttattttac
    67381 cggaggggtt tgaattggct ccccccgatc gtatttcgcc tgagattaaa gaaaagatag
    67441 gtaatccgtc ttttcaaagc tatcgtccca ctaaaaaaaa tattcttgtg gtaggccctg
    67501 ttcctggtca gaaatataat gaaatcacct ttcctattct ttcccccgat cccgctacta
    67561 agagagatgt tcacttctta aaatatccaa tatacgtagg cgggaacagg ggaagggggc
    67621 agatttatcc cgacgggagc aagagtaata ataatgttta taatgctaca gcagcaggta
    67681 tagtaaacaa aatcatacga aaagaaaagg ggggatatga aataactata gtggatgcat
    67741 cggatggccg cgaagtgatt gatattatac ctccaggacc agaacttctt gtttcagagg
    67801 gtgaatctat caaacttgat caaccattaa cgagtaatcc caatgtgggt ggatttggtc
    67861 agggggatgc ggaaatagta cttcaagatc cgttacgtgt ccaaggtctc ttgttcttcg
    67921 tggcatctgt tattttggca caaatctttt tggttcttaa aaagaaacag tttgagaagg
    67981 ttcaattatc tgaaatgaat ttctaggtcc gcggatttat caacatatta agttcgtaaa
    68041 aataacgaaa atttgttgtt gataattatg taattctgta taatcaaaag attatgaaaa
    68101 gccccttgct tgtttctatt ctttttctac catatttaga gaattcaccg cagtactagt
    68161 cagtcatagt atgtatattg tgaagaagac tatttgactt tacctatttt ttgtttcttt
    68221 ttttttcacc cccaagaaat tggagcacta taattatgtc actgttttcg gatttcaatg
    68281 tcatataaat atattcaatt aattaatagt tttaatagtt tttgtttttc tatttgacta
    68341 taagaaaatt caactcgata ctaaacataa gataaataag cggagaatat taagcacagt
    68401 ataaatagaa attggaaaaa aggggattct aggagggatt atttgtcttc ctagaaccct
    68461 tcttgtttgt gtcgaaatat tctcccaaat attaatataa taatgcctat tgatctcgtt
    68521 cgtcaaagaa tcctattctt agtttagatt ttttccgagt ttttattaga acctttatga
    68581 cataatgaca tataatattt ttttatttat tgcatataac atataagcat ataacatata
    68641 agaagtagta gagtagtcga caaacaaaaa agagagggaa tcttattgaa caaataggac
    68701 ttcttcgaaa aaatcttata tactccaatt ttaaataaga ttcttttagc atagaaaggg
    68761 ttcgcttcgc atgatatgtg atcgatagaa aaaatatata gaaaaaaaat ctataaatag
    68821 aaatatataa atatataata aaattatcta atttctataa taaattaaca atatatttct
    68881 atttatttaa tatatttatt tattacattt tatctatttt ttttttattt gtgtttgtgc
    68941 cgcccagaaa aaggaaatca agtgattcct tctttgtttt cctttcgttt tctttatttt
    69001 aactttgttt gaaagtattg acagatatta tcgaggaaga gatgttttga atcaattaat
    69061 gaaattcatt tttcaaaaat atcatcagaa ataaaatgaa atggagtttt ttgaaacatc
    69121 ggaaaaagtt ttctattttg tcatttatac gaataaaaaa tcttatgatt attaagaact
    69181 caacaggacc ccctctttct ttgctttgac gagagggggt cctgttgagt tcttacgctt
    69241 tcatttcgaa aactcagttc agccgattac tacagggatg aacccaatcc ggaatatgaa
    69301 ccataaaaga aaataccaat taaaccgatc acaggaatac cagttacagt acctattatc
    69361 caaagaggaa tccttccagt agtatcagcc atttatccca ctttcctcca catttcatca
    69421 agtagtcgtg ctagagacat aaacagtcat agataattat gaaatgatat ccttccgaat
    69481 gggataagag aattcctaat atatatttac tattccctta attgaagaaa taattggaaa
    69541 ataaaacagc aagtacaaaa atgagtaata acccccagta gagactggta cgattcaatt
    69601 caacattttg ttcgtttggg tttgattgtg tcgtagctct ataattcgga ttaggtttat
    69661 cgttggatga actgcattgc tgatattgac cccaaaaaag aaacggtggg taccgctagt
    69721 ccgtgaacag ccaaccatcg tactgtaaaa ataggatagg ttctatctat ggtcattggg
    69781 gcctcctaaa aagatctact aaattcatcg agttgttcca aaggatcaaa acggccagtt
    69841 attaatggaa ttccttgtcg gctctctgta aaatactcgt tgggacgagg gcttccaaat
    69901 acatcgtaag ctaaacccgt gctgacaaat aaccaacccg caatgaatag ggagggtata
    69961 gtaatgctat gaataaccca gtatcgaata ctggtaataa tatcagcaaa agaacgttct
    70021 cctgtgcttc cagacatgtc gagctccaca tattcttgta cagtcaaagg gggatcgatt
    70081 ccataaaaga tgagatcagt aagtagaaat ttactgaaat tcgatctttg ttagatcgtc
    70141 aatattgtac caagggtgtc tttagagtat accgaatcag tatagctatc cttcttctga
    70201 cacagcaacg caatttcaca atcagtagcg agatcaagta ctagataatt tttttcttct
    70261 tttcttgttg cttgtcgcga tgtactcaat agagaattcc tccatttttt atagtataag
    70321 atgagggttt tctacattat tagcttcgga ctagaaactg aggatcaaat aaaatgtgaa
    70381 tctgacggat ttatttctaa aaattcatgg aggagattat catatttcta caattcaatt
    70441 agatgcgaaa tctagaaata tactttttgt ggttgtagaa gatgtttttt gttggaaccc
    70501 cctctttttt tattaaaaaa aaatgggtta gttgtccaat aaaaagtaac aataatagca
    70561 gtaatagata gtatttaatg gcagaaaaat aacaaataat tccattttta agaagaattt
    70621 tatcaatatt cgtggcacgc gcattgttgt tcttgtatta cacccaaaag gctccttctt
    70681 ggcttaatta cttaattaca aggatagagc tttattttat attaaaataa ggaaagagaa
    70741 aaagatgtag aaccctagtt tcgagcgatt tgataccttt tttcttttcg ttggagatat
    70801 tatgagaatg gaacctacta caaaatccaa tgagttaaaa tcaaagtaaa aaagtaaagt
    70861 aaagggcatt agaaggtcac tcttcttttg gtctaaaaaa aatggattag atacaatcca
    70921 aattaataaa taaaaaataa aaaaaggatc aaaatagata tttttccgat ttgattctat
    70981 attaattcaa agaaaaagag agttttccct ttttgaattg aatgaaatta cacaacaaag
    71041 ttcttattct tataagagaa ttcttttatt tttattatag tagtttactc aactcaagag
    71101 ttgttcaatg aatctgttga tttggaatca caggatgggt agatgtcaca gatgatgaat
    71161 ggatttctta cctatgtcac tatatttttg ttcgtctata atgattgatt gatgaatcaa
    71221 aaactttcaa ttgtattttt caagtggtat ttttttttta tcttcctatc tttctttcaa
    71281 aaatggaaac ttagggaagt gctttttaaa catatgtata aaaagaacat atttcattta
    71341 gcctcttcat gcccactata actagttatt tcggttttct actagcagct ttaactataa
    71401 cttcatctct atttatcggt ctgagtaaga tacgacttat ttgatttgag attatgaaat
    71461 taattgaatg aacaattcat aaaaatcaat ctttctggga tattcaatat attctatagt
    71521 tccttaccgt ctcaatttcc aattcttggt cattgagatt catgggcagg gcaatacaga
    71581 ttaatattta aggatatata ttacctcccc ctttctcctt tcaaacaaat aaaaatgatt
    71641 gaagtttttc tatttggaat cgtgttaggt ctaattccta ttactttggc tggattattc
    71701 gtaactgcat atttacaata ccgacgtggt gatcagttgg acctttgatt aattaacatt
    71761 ttttttattg acctcctatt tctttgtttt aatcctaatc cacaggaggt aaaattaaga
    71821 ctttagactg ctgttccatt atttcagtgt cattctcgat ctaacaagaa tagaatcacg
    71881 ctctgtagga tttgaaccta cgacatcggg ttttggagac ccgcgttcta ccgaactgaa
    71941 ctaagagcgc tttattttca taaaaagatt ttatgtgatc ccaattcatc ttgcatgcat
    72001 atactatcat aatctatata tagaactctc atcatatata tattgataga atatccatcc
    72061 atttctattg agtatgatct atttctattg agtatgtatg tctactttta atcggtctca
    72121 attgatccct tgttactgct cataagataa gtaatagtta gggataggga tgacaggatt
    72181 tgaacccgtg acattttgta cccaaaacaa acgcgctacc aagctgcgct acatcccttt
    72241 caattggttt acagtgtcat tgtaaagaat ctttgtcttg ttttccatat cttgattttc
    72301 tccgttgata tatataaatt atcctgccat ttttttcttt ttagtttcat atcgtataac
    72361 atatattata ttataataat aataaaagac ttatatacat ctgaaatccg cctaacaaaa
    72421 aaatgaatat ttttagggaa tgctcgggca gagaagaaat ggacctcttt tttttgttaa
    72481 aaaaaagaat atctaatgaa tcgttatcca tttcaatttg aattaagaat tttgcgtaca
    72541 aatacaagtc gttattaatt aaataaccat ctgatcatat tcatatatgt aattatgtat
    72601 tacaaattac aataaagaat aagaattaag aataaagaag gaggatttta aatgcgagat
    72661 ctaaaaacat atctctccgt ggcaccagtg gtaagtactc tatggttcgg tgctttagca
    72721 ggtctattga tagagatcaa tcgtttattc ccggatgcat tgatattccc ctttttttca
    72781 ttctagttat tgacacggga aggggtgaag aagattagag atacaatcaa atatctgtga
    72841 ttaatccccc cttctccttc ttttttcttt tttttttttt agaagttaga aaagagaaag
    72901 aataaagttg gattcgtcct cagtgaaact cgtaattcgg tccaggcttc aattgaattt
    72961 aattaataag aaattccaaa ttcaattaat aatcaattcc atttctatta atctattaaa
    73021 taatttctat taatctatta aataataggg tgagaccaga aatggaaatg gaatggctaa
    73081 ggtggggcaa gaatatcata caggatactt aaatgaaaac agaaatactg tactgtgatt
    73141 ctaaatatag ttagaaatca ttgtattact taattattac tatacttata ctatattgac
    73201 tatattgatt attgattgga acgagatcct tcataattgg atttcgagtt agcaacttct
    73261 attattttat ttttcgttcc tttttgcttc gaatcgtaaa atagaagagt taagtgaatc
    73321 aaaaacacaa aggaggttca tggccaaagg taaagatatc cgaatagggg ttattttgga
    73381 atgtaccagt tgtgttcgaa acagtgttaa taagaaatca acgggtattt ccagatatat
    73441 tactcaaaag aatcgacaca atacgcctag tcgattggaa ttgagaaaat tctgtccctg
    73501 ttgttgcaaa catacgattc acggggagat aaagaaatag agaaaattga tcacttgtgt
    73561 gtcacccctc gaaggaacat gaaaaatgat atattttttc atattgttct aaattataga
    73621 agagattgta tatataacat ttgtatatat aacatataat tcgaaattgt atatataaca
    73681 tatatttaat ataacatata ttaacatata tttatacata tatttattat atttatagat
    73741 ttatatatat atatttatat attttataaa aatgaaatat aaatattcaa aatataagaa
    73801 taaaaaaata gaaacaaagc aaatcctatt ttgtaagaaa taggattttc gggataagga
    73861 ataaacaaac tatggataaa tctaagcgac tctttcttaa atccaagcga tcttttcgta
    73921 gacgtttgcc cccgatccaa tcgggggatc gaattgatta taaaaacatg agtttaatta
    73981 gtcgatttat tagtgaacag ggaaaaatat tatctagacg ggtgaataga ttgaccttaa
    74041 aacaacaacg attaattacg attgctataa aacaagctcg tattttatct tcgttacctt
    74101 ttcttaataa tgaaaaacaa tttgaaaaaa gcgagtcggc cgctagaact actggtctta
    74161 aaacaaaaaa aaaaaaatag gattactctt caattgaatt caaattccaa tcgaaactca
    74221 aatcaaatgt ggattgatgt tttgttcgaa aactacgaca atcaaatttt gattatcgtg
    74281 ttgtatgtaa gaaaaaaggg aatcggtgaa gaagaataaa tcttttttta ttgaacgtgg
    74341 ttgctcattt tgacgacttt atcatatgat tctattttat catacaaatc tctactctac
    74401 cttcccggag ttcagtctcc ggggaatttt tattttatga tctcattgga aatcatataa
    74461 agacaattct tatttaatat agctatttgt gaaagtattt tacgattaag aagcaactgc
    74521 ctcttgtaca gattatacat gagtatacta taactatagt ataccttttt cttattctcg
    74581 cgaattactg catttattcg actgatccac aaacgacgaa aatccctttt tttcctatct
    74641 ctatcccgat gagccgaaac caaagctttt attttctgtt gagtaatagt tcgagtaagt
    74701 cttgaatgag cccctcgaaa acttgatgta aataaacgaa tttttgtcct acgtttccga
    74761 gctatatatc ctcgtttaat tctggtcatt gaataaatca aactttgatg aataactatt
    74821 tgatttcttt tctttcagtt attcttttcc ctttactagt gtattaataa taaaaacgga
    74881 tttttccaat gtataaaata aaggattcca atggcttttg ctactataac cttcccaacc
    74941 acgatttttt ctttttattt ctaagcattt aaccttgaaa taagaaattg tattgatact
    75001 aggtatcaaa aaaacatatt caattaaata gaaatggata aagaaatagt ggattccatc
    75061 gtttctatgg ttacttctta aacggcgagg tcctctctat acaccggagc cccttctctc
    75121 atttaatcaa tgctattgtt aacttgtaca gttcacactc tttggctcta cccatgaaat
    75181 agctagtaaa aagtctttca caacgaaatc taactataca gtaacggtat ttaagtatga
    75241 agattagctg gggagctgac cctcttagtc cgttcttgca agaataaggg cataatcttt
    75301 ccgctttttc attttgaaat agaatttccc tgcttaatgg ataagcattt gctaccaatg
    75361 gggaagtctt tctcatctta aattgcaaat tgaggtgatt ggatttgcac caacggaaac
    75421 cataaatttg atacacaata aaaggatata tattattatt attaatagat tctttttttt
    75481 ttttaataag atagtgaatg gagtttttcc attctatcct aaccgatcac tgataccgga
    75541 ataatttgtt tcctctgttt tgtcttagtc catgatcgga acgagtcgca catacaccct
    75601 agtacatgtt cctcggcgct gagggcatcc ccgaagggcg ggggatttcg tgacatttcg
    75661 gattggctgt cttgtgtttc taataagttg tttaatagtt ggcatgttga atcatatata
    75721 taatgagctg gtttagatca atcctaaccc gatgattgtg aattacttat attctagatt
    75781 aatagaatat agattaatta atagagatat tatattaaat ccggtaagcg gtaagaagaa
    75841 agaatctcaa attgtgtatt tgcgcggaat ccctgctaat tttttattca accgctacaa
    75901 gatcaacaat tccatgagct tgggcttctg ctgctgacat aaaaacatcc ctttccatgt
    75961 cttcggatac aacccataaa ggtttgcccg ttctttgtac ataaaccctt gtgatagttt
    76021 cgcgcagttt cagtagttct tccgcttcca ggataaattc tcccgtttgt gcctcataaa
    76081 aagaacttgc gggttgatgg atcattaccc tgacgatata acataataaa aggttcctct
    76141 atctcgtacg ataaggcgag agataaagaa taataaaaaa caaagattga acaaccgtac
    76201 aggcatcttt tgcgtattgc atacggctct actatggaat tggtttttac cttccatcga
    76261 agaaatagaa aaatagagag ggtctatcag acctagatcg gtaaatgatc caataaccac
    76321 ccttcccttt tttgttttgg agtagttaaa aaatactatg atggttccgt tgctttatta
    76381 tttggtccgt tattcagcaa tcccaaagtt tctttttctt ttttcaaatc aaatgttata
    76441 tagttatatt attatataag tataagtaaa aaaaatattt ttttttgttt ttcatattct
    76501 ttcataacat aaagattgtt aaaagctttc cggtgtaaaa acaaaaaagt ttgtgacgct
    76561 gaaataggct cctgatagat cagataaaat cggaaatacc cattttctca taccactctt
    76621 tcgatacata atcgaatggt tttgaaagat tttcgcatat cgaattcgaa gtgccatgct
    76681 attattgctt aatattcata tggcgaaggc atagtcttct tttttttttc tcaaataaaa
    76741 gactcattgg cgccaagcgt gagggaatgc tagacgttta gtaatttctc ctcctgcgag
    76801 aataaaagat cccattgaag cggctaatcc catgcatact gtctgtacat ctggttgcac
    76861 aaattgcata gtatcataaa tagctattcc gggtattatc catccgcccg gagaatttat
    76921 aaacaaatac aaatctttgg tatcatcctc tatactgaga tataccataa ggccaataag
    76981 ttgattcgat atcgcactat caatcccttg gcctaaaaag agtagtcttt ctcgataaag
    77041 tcggttgatt aggataagat tttatccctt aggagccgta catgcacctt ttgatgcata
    77101 cggttcacca aaaatcgcga aaaagaatca atgtgtagat ttcaaccctc tttctttttt
    77161 catagcagac tttttcgaac ttctaacgaa aggtattttt cttacatttt tcaagaaaga
    77221 cgacttttga cccgtttatc tatattaatc tatattaaga ttattaatat taataattaa
    77281 tatttgttat aaaaaaagaa gaatgtacta aacacttatt gaactaactt ctcattgatg
    77341 tattgttttc atcgagatcg aatccaaatc gcgatgtaat tttcttgttt ttgattgggc
    77401 ttcttcaatt caattctttt aggtttctgt tctactccga gtaaagatct acccgatttg
    77461 gatttgcaca tatagcacaa atactccaat accacgtctt tttgctacga cttcttttct
    77521 tcaatttatt tcatgttttc cagcaaatac aaatatatga tagaagtagt aatcgtagat
    77581 atattaccaa ttggtttttt ttttaaacag agcctggatg cttcatttta ttggtccaac
    77641 caagctaacc ataaattatt gtaaatttct aatattaatc tggatatccc cccaaaaaag
    77701 gatctaatta catacttcac gctccaaatt tttgctgatt caatcaatct tttttggggt
    77761 gaaagagagg atatctcgat cgggggagag aacggggaaa tcccatatga cccaatatat
    77821 ctgacaagtc gcactatacg tcaacccaag atgcatcttc ctctccagga cttcgaaagg
    77881 gtacttttgg aacaccaata ggcatgaaat gaaaaaagaa ttgaattaag tagtatatct
    77941 cgctttgata cggaaacgta acaatgggtt tattgtctta ataatgattg gtctttatca
    78001 tattttattt atagattgaa tatagattga ataaattcgt aaaaaagatc ctaaatacaa
    78061 aaggaagacc gagtgactaa aggaaaattc ttacgaatag gttctttgag tgatgaacaa
    78121 atatgtctgc attcactgat ataaagatat aaacactcat ataaaatacg gtcaaccccc
    78181 ccctccacca ttgcgtattc ttacttatcg ggtatagaat agatctgctt cttttgttcc
    78241 tacgaataga attcttccgt tattactaaa aaactagaac aaatattaat cctttacccg
    78301 agataatcca ctaaaaaggg agggtccata gtatagtttt ttacagtgca ataaagttac
    78361 atagtgtcca ttttttgttg atataagagg tattttcatg ggtttgcctt ggtatcgtgt
    78421 tcataccgtc gtattaaatg atcccggccg tttactttct gtccatataa tgcatacagc
    78481 tctggttgct ggttgggccg gttcgatggc tctatatgaa ttagccgttt ttgatccctc
    78541 tgaccctgtt cttgacccaa tgtggagaca aggtatgttt gttataccct tcatgactcg
    78601 tttaggaata accaattcat ggggtggttg gagtatcaca ggagggacta taacgaatcc
    78661 aggtatttgg agttacgaag gtgtggccgg ggcacatatt gtgttttccg gcttgtgctt
    78721 tttggcggct atctggcatt gggtatattg ggatctagaa atcttttgtg atgaacgtac
    78781 aggaaaacct tctttggatt tgcctaaaat ttttggaatt catttatttc tttcaggggt
    78841 ggcttgtttt ggttttggcg catttcatgt aacaggattg tatggtcctg gaatatgggt
    78901 gtccgatcct tatggactaa ccggaagggt acaatccgta aatcccgcat ggggtgtgga
    78961 aggttttgat ccttttgttc cagggggaat agcctctcat catattgcag cagggacatt
    79021 gggcatatta gcgggccttt tccatcttag tgtccgtcca ccccaacgtc tgtacaaagg
    79081 attgcgtatg ggaaatattg aaaccgtcct ttccagtagt atcgctgctg tcttttttgc
    79141 agcttttgtt gttgctggaa ctatgtggta tggttcagca actacgccga ttgaattatt
    79201 tggtcccact cgttatcaat gggatcaggg atacttccag caagaaatat atcgaagagt
    79261 tggtgctggg ctagccgaaa ataaaagttt atcagaagct tggtctaaaa ttcccgaaaa
    79321 attagccttt tatgattaca ttggcaataa tccggcaaaa gggggattgt ttagagcggg
    79381 ctcaatggac aatggggatg gaatagctgt tgggtggtta ggacacccta tctttagaga
    79441 taaagagggg cgtgaacttt ttgtacgtcg tatgcctact ttttttgaaa catttccggt
    79501 tgttttggta gacggagacg gaattgttag agccgatgtt ccttttcgaa gggcggaatc
    79561 gaaatatagt gtcgaacaag taggtgtaac tgttgagttc tatggtggcg aactcaatgg
    79621 agtcagttat agtgatcctg ctactgtgaa aaaatatgct agacgtgctc aattgggtga
    79681 aatttttgaa ttagatcgtg ctactttgaa atcggatggt gtttttcgta gcagtccaag
    79741 aggttggttt acttttggac atgcttcgtt tgctctgctc ttctttttcg gacacatttg
    79801 gcatggtgct agaaccttgt tcagagatgt ttttgctggt atcgacccag atttggatgc
    79861 tcaagtagaa tttggagcat tccaaaaact tggagatcca actacaagaa gacaagtagt
    79921 ctgatacaac attgttttgt tccttttgga ctttattttc tttttgtgat tggaatttga
    79981 catagggaac cggataaatc ttgatttgaa ttgctacctt ttcttttact cttgttcttt
    80041 ctttttcttt atccgagaga cgatcccaaa taaacaggta tgaaagctat aattgtaaac
    80101 cacgatcaaa tccatggaag cattggttta tacattcctc ttagtttcta ctttaggaat
    80161 tatttttttc gctatctttt ttagagaacc acctaaagtt ccaactaaaa agatgaaatg
    80221 atttttcatt atctcaattg aagtaatgag cctcccaata ttgggaggct cattacttca
    80281 actagtcccc atgttcttcg aatggatctc ttagttgttg agagggttgc ccaaaagcag
    80341 tatataaggc gtacccagta aaacttacaa gtaaaccaga tatagagatg gcaactaggg
    80401 ttgctgtttc cattattata gaatttcaag accaaaatgg atctaggata agatcattta
    80461 tttacagcgg aatggtatac aaagtcaaca gatctcaatg aataaaaaat aggatttatg
    80521 gctacacaaa ctgttgaggg tagttctaga tctggtccaa gacgaactat tgtagggaat
    80581 ttattgaaac ctttgaattc ggaatatggt aaagtagctc ctggttgggg aactactcct
    80641 ttgatgggtg ttgcaatggc cctatttgcg atatttctat ctattatttt ggagatttat
    80701 aattcttcca ttttactgga cggaatttct atgaattaga ttcacaagaa ccgactaact
    80761 agtttttcaa tacaaagtga agcatttggg tcttagattt ttagcccatt ctattttggt
    80821 ttggtagttt agttcgatcg tggaatttct tttcttctgt atttccggaa tatgagtgtg
    80881 tgacttgtta taattgatcc tattgatagt acagagagtg agtctgtcat cttgatagag
    80941 atggttttac cccgtcggat attttttcta gtatctggag cacggaatat ataaaatgga
    81001 ttctaaagta ttagaactat gattcatact taatatttag accccgcaac cggacttaaa
    81061 aatctttttc aaggagttag aagttataat aaatcgaaag attttgattc tttcaaactg
    81121 ccgcttatcc ttttttttat caaaggacaa acgtttattt ggatttttta ttatatctat
    81181 tcattgaata agtgatgatc caatagttct tactcaggga atttttggac ttagattaaa
    81241 ggttttattg aatcatcgtg gttttagtat gaatctgagg ttttttttaa tcgattttat
    81301 agggtcttaa caagagaatt cctatcaata ataaagaaga cagcagtaaa gccacattac
    81361 acacaaaaaa aagaaaacaa atcaaagaaa agaaaaaaga gttaaagaat attcaagagg
    81421 ccagtaacga tcaaaataaa gacgagcgag ccgacttgag attttggcat tataaccaca
    81481 aagaagagct ttcggatctc tattttttgt atcttcagag aagattggaa tcatagggtt
    81541 aagttaagaa gttgcaaact ttctattaca catatccgtt agaaccagta tttgggtatt
    81601 tctgtttgag ccgtacgaga tgaaattctc atatatggtt ctcagagggg gagtcccctt
    81661 ggtttaccta tctcaataaa gtctatgatt ggttcgaaga acgtcttgag attcaggcga
    81721 ttgcggatga tataactagt aaatacgttc ctcctcatgt caacatattt tattgtttag
    81781 ggggaattac acttacttgt tttttagtcc aagtagcgac ggggtttgct atgacttttt
    81841 actatcgtcc gaccgttact gaggcttttg cttctgttca atatataatg actgaagcta
    81901 actttggttg gttaatccga tcagttcatc gatggtcggc aagtatgatg gtcctaatga
    81961 tgatcctgca cgtatttcgt gtgtatctca ccggtggttt taaaaaacct cgcgaattga
    82021 cttgggttac gggtgtagtt ttggctgtat tgaccgcatc ctttggtgta actggttatt
    82081 ccttaccttg ggaccaaatt ggttattggg cagtaaaaat tgtaactggc gtacctgaag
    82141 ctattcctgt aataggatcc tctttggtag agttattacg cggaagtgct agtgtgggcc
    82201 aatctacctt gactcgtttt tatagtttac acacttttgt attacctctt cttactgccg
    82261 tatttatgtt aatgcacttt ccaatgatac gtaagcaagg catttccggt cctttataga
    82321 gaatatggat catagatatt tggaatcaat catttatcat ttgggggagg agaacaatag
    82381 tatttcattg ctacaaatat gtcttattat tttaaataag acatgtattt ggatatttcc
    82441 cttcaacttc acaaaattgg attatttatt tgacagacac gaatagttga agggaattct
    82501 tcgaagaaaa aatggattat gggagtgtgt gacttgaact attgattggg ccgcgcagat
    82561 atatgacttt atcttatccg ccacatttga attcacaatg aaatgtgtct ttgttccaac
    82621 caccgcgcaa gtcccctaca gaggataggc tggttcgctt gaagagaatc ttttctatga
    82681 tcagactcca tcatgtcctg catgaacagg ctccgtaaga tccagtaaaa taagtgatgt
    82741 ggtataatcc aatccggatt atgtcttata tttcacttaa cttaatagta tggaaatgca
    82801 ttcatttcct ctgcattgac tcgatttatg atactatcgg agtgaaacaa gtagatctaa
    82861 agaagaacag gggctagatt atattagtaa caagtaaatc ctttgtatgt aaagtaaaaa
    82921 gtctcgagat tttgggggat aaaggccaac cgcaaggttt gagatgaccc agaaagcact
    82981 atcaactttg taagcctact tgggtattga gcatttactt aacttataag aataagaaca
    83041 gaatttcttg caatggatag ttgtaactcc ggaaaagaga ctctgctaaa ttttttcgta
    83101 cgtagaatcc tcatattcat atatgttatg tgtgtataac atatcaattt tttagataga
    83161 tacgtttgat tcgtgctcga gccggatgat gaaaaattat catgtccggt tcttttggag
    83221 gatggatcta taagaattca cctatcccaa taacaaaaaa acctgacttg aatgatcctg
    83281 tattaagagc taaattggct aaaggaatgg gtcataatta ttacggagaa cccgcatggc
    83341 ccaacgatct tttatatatt tttccagtag taattctagg tactattgct tgtaacgtag
    83401 gcttagcggt tctagaacca tcaatgattg gggaacccgc ggacccattt gcaactcctt
    83461 tggaaatatt gcctgaatgg tatttctttc ccgtatttca aatacttcgt acagtgccca
    83521 ataagttatt gggtgttctt ttaatggttt cggtaccggc gggattatta acagtaccct
    83581 ttttggagaa tgttaataaa ttccaaaacc catttcgtcg tccagtagcg acaaccgtct
    83641 ttttgattgg taccgcagtg gccctttggt tgggtattgg agcaacatta cctattgaga
    83701 aatccctaac tttaggtgtt ttttaaattg attcaattgt gaaataagat atcatgatat
    83761 atgtattgtg tatctaggga gaattcactt tgaaaccact aatccctaga tacatctatt
    83821 ccattttgga cctattccga gtatatgtat ttgtgctaaa gattcaaaac ccacattttc
    83881 gtcttttttt ttagcaaaaa aaaaaagata aaaaaatcca atggatttca attttatgca
    83941 aaatgctttt ctatttctaa aatgtccaat atacgtttta catcttctat gcgaagatgt
    84001 tccattttca taaggtcttc ttgactgtta ttcaaaagct ccaataatgt atgtatattg
    84061 gaccttttga gacaattata gatcctggga ggcaattcta attggtcaat aaaaatagat
    84121 ttcaatgcta tttctttttt atttttcctt agtttagcca atccatcatg aaaagtaaaa
    84181 aggggtaaag taactttgtc ttgattgttt tctaaattta agtttttttc gtccgcatgt
    84241 aaaaaaggaa taaataaatc aatcaaattc cgggaggctt cataaagtgc ttctttagga
    84301 gttaaacttc catttgtcca tatttcgaga aaaagtatct cttgtttttc attcccattc
    84361 acataagaat gaatactaaa atttgcattt cgaacaggca tgaatacagc atctatagga
    84421 taacttccgt cttgaaaggt atttagtgtt tttatacgat atccgcgatt cctctcgatt
    84481 tgtaatccaa tacacaaatt tataggttct gttaggttag ctatatgttg tgtattatca
    84541 acgatttcca cagaaggtgg taaaattatg tcttgagcag ttacatatcc aggacccttg
    84601 acccaaatag acgcgtcccg agttccatag agattacttc tcaatacaat ttttttcaaa
    84661 ttcattaaaa tttcatgtac tgattcttga atacccgcta tggtagaata ttcatgtggt
    84721 attttctcag attttgcacg tgtgatacat gttccctcta tttctccgag caaagctctt
    84781 cgcatcgcaa tgcctattgt gtcggcttga cctttcataa gtggagacag aataaagcgt
    84841 ccataataaa gacgcttact gtctgctctt gattcaacac acttccactg cagtgtccga
    84901 gtggatgctc ttaatttctc tcgaaccata ataatctatt ttgatcaaat cctttaattt
    84961 gaattattta tttctcttga aatctcttca atgtttattt ttccttttac acacgtcttt
    85021 ttttaggggg cctacatcca ttatgtggca taggggttac atcccgtatg aaacttaata
    85081 gtataccact tctacgaata gctcttaatg ccgcatctct tccgagaccg ggacctttta
    85141 tcatgacttc cgctcgttgc atacctttat ccgctactgt ccgaatagca tttcctgctg
    85201 cggtttgagc ggcaaaaggt gtcccccttc ttgtaccctt gaatccacaa gtaccggcgg
    85261 aggaccaaga aatcacctga ccccgtacat ctgtaatagt cacaatggta ttgttaaaac
    85321 tagcttgaac atgaataact ccctttggta tcttacgcgc attcttacgt gaaccaatac
    85381 gtccatttct acgtgaacca atttttggta taggttttcc catattttat tatctcataa
    85441 atataagtca gagatatatg gatatatcca tttcatgtca aaagcggatc ctttctattt
    85501 ttcgattttt tcattttttt tttatttttt ttgtgcatcc ggtcaagccc cccttttttg
    85561 tttttttttt ttggatttgt tttttggaaa gattatcctt gtctttgttt atgtcttgga
    85621 ttggaacaaa ttactataat tcgtccgcgt ctacgaatca gtcgacattt ttcacaaatt
    85681 ttacgaacgg aggcccttat tttcatattt gttattcctt aactgaattc cgaatttttt
    85741 tattggaaga gaatagggtt tcctgagatt ttgaacttcg aattggatcc ccataaaaaa
    85801 aagaatgttg aagttgaaaa acagtataat cattcgaatt tttgttccgg agtctataac
    85861 cctccgcttg aatcaaaatg atttacttct attttttact ttatctcccg gtagtatacg
    85921 tataaaacta tgtcgaatcc ttccggaaac atgaccacct agaatccata ttttcattat
    85981 ctagaatctt attttcatta taggaacgaa cctggaacat aacattggga agtgattcag
    86041 taattaaacc ctcatgattt tatttctatt gcagttaaaa cccctttccc gtattaacta
    86101 atgtatgtgg agtgatatta gaaacccgct ttttctctct cttttttcac aaaaatgtat
    86161 gtaagtttct catagaattc ggatatcaga aagattacca tatataacat aaaatttctc
    86221 cgccgattct ttctaatcga gcctctcgat ctgtcattat acctcgagaa gtagaaagaa
    86281 ttacaatccc catccctcct aaaattctag gaattcgttg ataattagaa tagattcgta
    86341 gaccaggtct actgattcgt tttaaattca aaatcgtttt atatgaccct ttcctatttc
    86401 ttctatgccg tagagttaaa actaaaaaat atttgttgct ttccctatgt tttctcacgt
    86461 tttcaataaa accttctcgg aaaagtattg taacaatgtt ttcggtgatg ttagtagatg
    86521 gtattcgaac cgtccctttt ctattcatgt cagcatttcg tatagaggtt attatgtcag
    86581 caatggtgtc cttacccatg ataaactaaa atgattgttg cccttgactt ttgatataat
    86641 caacatgctc ttttattaat tattaaataa tttataattt aatttattct attcttttat
    86701 atatatagaa tttatttata taatttattc ttatatatat tataatttat ttatttataa
    86761 atataaattc aaaataaata gaaagaaata gaaataataa attattattt attaattatt
    86821 ttcttaattt tgattaatat tttgagattt ttttttgatt ttattattct tatatgatta
    86881 tatttatatt tatgaattat tgaattttta aatattttta ttttttaata attagaaatt
    86941 agaatttttt tatttttata ataattacaa aagaaaaggt atatgcgtga gacataatca
    87001 atctattaat taatctattt cattcaaata ctataaatat atcatagtct cgtcttataa
    87061 tacttcgggt gctaatgaaa ctattttagt gaaatttaac tgtctcaatt cccgagcgat
    87121 cgcaccaaaa attcgagttc cttttggatt tccttcttga tcaatgacaa ctgcagcatt
    87181 atcatcatat tgtattatca taccgttgtt acgtttgagt tctttacaag tacgtacaat
    87241 tacagctctg atcacttctg atctttctaa cggtgtattt ggtactgctt ccttgattac
    87301 agcaacaata acgtcaccaa tataggcata tcgtcgatta ctagttccta tgattcgaat
    87361 acacatcaat tcgcgggccc cgctgttatc ggctacattc aaatgggttt gaggttgaat
    87421 catatcattt ttttttttct ctgttctttc agtgcaaagg gcgaagtaaa aaaaaagaaa
    87481 tattgtgtat caaaaaaaaa aagaaaccta caattgcaat tgtttttttt catcccaaag
    87541 acctcgttcc tttggttcta attattatgc cgaaataatg aattgagttc gtataggcat
    87601 tttggatgct gctattgcaa tagcctttct ggctatattt tctgtgactc cgcccatttc
    87661 ataaagtatt ctacccggtt taacgacagc tacccaatat tcgggagatc cttttcctga
    87721 ccccatacgt gtttctgtag gtcttactgt aaccggcttg tctggaaata tgcgtaccca
    87781 tatttttcca ccgcggcggg catttcgtga cattgctcgc cgccctgctt ctatttgtct
    87841 agatgtgatc caagtgggtt caagtgcttg aagagcatat ctaccgaagc aaatatgatt
    87901 acctcgagag gatattcctt tcattcttcc tctatgttgt ttacggaatc tggttttttt
    87961 ggggttatag ttgatggttt tttctcaatt ccatctctac tacagaaccg tacatgagat
    88021 tttcacctca tacggctcct cgcgaatgaa acgattaaaa tagaatatac atggatttca
    88081 tgaataaaat aatatatcga atcgtggtgg gactttttga gatttcatct aatctattgg
    88141 tttattggaa atttgtatat cttgttttga tatataacta aacaagtatt ctttttacaa
    88201 atattctttt tctattatag aaaattcttg ttatctagat ataaatagat aatgttgttt
    88261 tcttatgtta taaggttcta acgaatcttt attttgtttt tccttttatt accatatcgg
    88321 attggcccct atttagaaat ccaataaaat ccaaattttc gcgggcgaat atttactctt
    88381 tcattatcta tttcagatgt agggttagcc catgactcct cagaacatga ttcctcagaa
    88441 taaatggatt ggtttttggt tccttccgcc atcccaccta atgaatcatt aaaatttgtt
    88501 tttaataaaa tcttaggcat tcacaggttc cgtcgttccc atcgcttctc gcttaatggt
    88561 taggtctcaa ttgtacaatg gagcctctaa ttccaaattc cattttgttt tttctttagt
    88621 caaccttctc agtttttagt gactcggggc tcttgatttg tttgttcgat caatatagtc
    88681 atctaattat ggattaatta atattgatgc tttattacac taccttttat gacatgactc
    88741 atagacctta catattataa ttctatatca ttgatattct ttttctctct ttctttcacc
    88801 ctttcattta tccatatatt cttattgctt cacaactcat aatcagattc gtttttcttt
    88861 ttttttatgc aatatttcag ttggtataat gatatcgcca atatattata tctttactta
    88921 tatcttgact ggttctttac tttagatcca gataatgcga agcgatgagt tggttattag
    88981 ttctatagtt attaattaat taattaatac tacgagttgg tttatttttt tgttgaattc
    89041 taaccattct aaaaaaaata aaccaatgca acgagtcgca cactaagcat agcaattata
    89101 tcaatatcaa atgattaatc gaatttttat tcaatcttat aaaatttatt aaaatttatt
    89161 taacagaata agaatagaag aatttttcat tttttgtttt ttcgctagat agaacgttaa
    89221 agataaggca aaattgatta ttcttcgttt acaaatatcc aaattttgat gcctaatacc
    89281 ccataaatag ttcgaactgt ataagaagaa taatcaattt ttgctcgaat ggtttgtaga
    89341 ggaaccctac cttctctgat ccattcgaca cgtgcaattt cttttccatc gatacgtccc
    89401 gcaatttgta cttgaactcc ttttgtaccc gcctgttcgg ttaattcaat agcttttttc
    89461 attgctttac gaaaggaaac tctattcttt aattgtccgg ctataaattc tgcaagaata
    89521 ttagggtgtc cataagggtt tgcaattctt gtaatagcaa tgttgagttt tccattcata
    89581 caattaagtt ttttttgcac attcatctgt aattcttcga ttcttcgagg tttaccttct
    89641 attaataact ttggaaatcc catatagatt atgacttgaa tcagatcgat tcttttttga
    89701 atctttatcc gtgcaattcc ctcgacacca gaagatattc tcatattttt ttgtacataa
    89761 ttcttgatac aatcccgtat tttttcatct tcttgtagac tctcggaata atttttgggt
    89821 tgtgcaaacc aaagagaatg atgactttgg gttgtaccaa gtctgaaacc gagcggattt
    89881 attttttgtc ccataatccc ccactattat acataaaatg acacttcgta tctgtgtact
    89941 ttttttcttt atagatctgg tttctttgaa gcataatatg gcgtatttgc gtctttcata
    90001 ctcttcttca atttatagat atatctttca ataaacaata aattcaataa acaataaaat
    90061 agttatatga caatttagca gataactttg tctttgagtt tgaagttttc attttttttt
    90121 tatatattta tagtagtacc ccaagttact attatttctt tttctgcttt tgtgttaagt
    90181 ttatttattt ttcttaattc taaattatta ttaatgactc aacttgtttc gttgaaaccc
    90241 atattgtgac tagcatttgt tgttgcagaa taaaccaatt ttcaaattga ataagatact
    90301 cgataaagca taagttcgag tatcataagt ctttccgttt actaatttca tcaattacta
    90361 attgtgttgt actttgtgtt gtgagcaaac atgcatatat gttgacctaa agggtatact
    90421 tctttatatt ggttcttctt tttcataagg tttgattctt ttaattattt atttttatta
    90481 tttaatattt aaaatggatt aataatccaa aataaaaata ataaatattt aattaattta
    90541 aaataataaa ttcaataata atcattttaa tgaattattt tttagtaatt tcttaatcat
    90601 taaattaacg acgagatcta ttatcatttt tcgcatgtcc ccggaagttt atagtaggtg
    90661 aaaattctcc caatttatgt cctaccatac gatctgttat ataaataggt aaatgctctt
    90721 ttccattatg gatagcaatc gtatgaccaa tcattgtggg tataatggta gatgctctgg
    90781 accaagttac tattatttct ttttctgctt ttgtgttaag tttatttatt tttcttaata
    90841 aatgattcgc tacaaaagga ttttttttta gtgaacgtgt cacagtccat tactcctatt
    90901 tttttttgta aagacgaaga aacaaattct attttctcta ctctactatt tactacggcg
    90961 acgaagaatc aaattattac tatatttttt cctttttcta cttcttcttc caagtgcagg
    91021 ataaccccaa ggagttgcgg gtttttttct accaattggg gccctccctt caccaccccc
    91081 atggggatgg tctacagggt tcataactac tcctcttact acaggacgct tacctagcca
    91141 acatttagat ccggctctac ccaaactttt ctggtttacc ccaacattcc ccacttgtcc
    91201 gactgttgct gagcagtttt tggatatcaa acggacctct ccagaaggta attttaatgt
    91261 ggccgatttc ccctcttttg caatcagttt cgctacagca cctgctgctc tagctaattg
    91321 tccacccttt ccgagtgtga tttctatgtt atgtatggcc gtgcctaagg gcatatcggt
    91381 tgaagtagat tcttcttttt gatcaatcaa aaccccttcc caaactgtac aagcttcttc
    91441 caaagcatac ggctttctgg atgtagatga tgatatctat acagatggat cttatatata
    91501 tcgtacaatg aagtaccgca tgagtggata tataggaatc caaatctgcc gaatcactca
    91561 tgttatgatc ttctacatcc taggtcttcc cgttccttca tctggcttat gttcttcatg
    91621 tagcattcag accgaatgac tctatgaaat tacgtcgata cttccacata ttacgggtaa
    91681 cgtaggagac atctctattt ttcccccggg gaatccttag aattaccact gcttagcttt
    91741 caattcgcct ctgaccatca aatgaaatgt gaataacccg tcctcccctc tttgaaacaa
    91801 ggggcgcttc tggttctgtc ggtgcttgaa acaattttgt cttctccata ttactatatc
    91861 tctagagtca ataatcttat atgaggaact actgaactca atcacttgct gccgttactc
    91921 ttcagttttc tgttgaggtc tatcctgtag aggtactcaa attggatcag tgatcgattt
    91981 ctaggtttcg ccgtaaacct aattggttac ttccaattac gtaaatcaat agttcaaacc
    92041 gcactcaaag gtagggcatt tcccattttt ataggaactt ctgtaccaga aacaatggta
    92101 tctccaattc tagcccctct gggatgtaaa atatatcttt tctcaccatc cccatagtgt
    92161 atgagacaaa tgtatgcatt tcgattaggg tcgtattcta tggttacgat tctaccatat
    92221 atgtcttttt cattccgtcg aaaatcgatt ttacggtata gacgcttatg acctccccct
    92281 ctatgccctg cggtaatgat tcctctggca ttacgacctt taccacaacg atgctgtcca
    92341 tagatcaaat tatttcgtgg attggatttc acttgactgt ctacggctcc attgcgtgtg
    92401 ctcggggtag aagttttgta taaatgtatc gccatgctat taagtatttt gatttaagtt
    92461 cttttctttc taagaggtgg aatagaataa cccggttgaa gcgtaatgat catacgtctg
    92521 taatgcattg tatgtcccat aataggtccc attcttctac cctttaccgg gagtcgatga
    92581 ctattcatag ctattacctt gacaccaaag aagagttcga cccaatgctt tatttctgtc
    92641 ctagttgatc ctgattcgac attagaagta tattgatttt tccccaataa ccgaatactt
    92701 ttgtctgtaa atactgcata tttgattcca tccataaatc gattttcttc cctatgagtt
    92761 ctagtctcaa taagaatgct agttcttact gttcatatgt tatgatatga atatactaca
    92821 ccaattcgtt atgtatggat gatgagattc cattgataca gagccaattc caatagactt
    92881 attggagggt cccattggcg tgcatccagt aggaattgaa cctacgaatt cgccaattat
    92941 gagttgggcg ctttaaccat tcagccatgg atgcttagcg gggatcctcg tacatggtga
    93001 ataaccaaat tccaattgaa atgaaatctt taggataaat caatgcaatt taggaggact
    93061 caatgaaagg acatcaattc aaatcctgga ttttcgaatt gagagagata ttgagagaga
    93121 tcaagaattc tcactatttc ttagattcat ggacccaatt caattcagtg ggatctttca
    93181 ttcacatttt tttccatcaa gagcgtttta taaaactctt ggactcccga atttggagta
    93241 tcctactttc acgcaattca cagggttcaa caagcaatcg atatttcacg atcaagggtg
    93301 tagtactctt tgtagtagcg gtccttatat atcgtattaa caatcgaaag atggtcgaaa
    93361 gaaaaaatct ctatttgaca gggcttcttc ctatacctat gaattccatt ggacccagaa
    93421 atgatacatt ggaagaatct tttgagtctt ccaatatcaa taggttgatt gtttcgctcc
    93481 tgtatcttcc aaaaggaaaa aagatctctg agagctcttt cctggatccg aaagagagta
    93541 cttgggttct cccaataact aaaaagtgta tcatgcctga atctaactgg ggttcgcggt
    93601 ggtggaggaa ctggatcgga aaaaagaggg attctagttg taagatatct aatgaaaccg
    93661 tcgctggaat tgagatctca ttcaaagaga aagatatcaa atatctggag tttctttttg
    93721 tatattatat ggatgatccg atccgcaagg accatgattg ggaattgttt gatcgtcttt
    93781 ctccgaggaa gaggcgaaac ataatcaact tgaattcggg acagctattc gaaatcttag
    93841 tgaaagactg gatttattat ctcatgtttg cttttcgtga aaaaatacca attgaagtgg
    93901 agggtttctt caaacaacaa ggagctgggt caactattca atcaaatgat attgagcatg
    93961 tttcccatct cttcttgaga aacaagcggg ctatttcttt gcaaaattgt gctcaatttc
    94021 atatgtggca attccgccaa gatctcttcg ttagttgggg gaagaatccg cacgaatcgg
    94081 attttttgag gaacatctcg agagagaatt ggatttggtt agacaatgtg tggttggtaa
    94141 acaaggatcg gttttttagc aaggtacgga atgtatcgtc aaatattcaa tatgattcca
    94201 caagatctag tttcattcaa gtaacggatt ctagccaatt gaaaggatct tctgatcaat
    94261 ccagagatca tttcgattcc attagtaatg aggattcgga atatcacaca ttgatcaatc
    94321 aaagagagat tcaacaacta aaagaaagat cgattctttg ttgggatcct tcctttcttc
    94381 aaacggaacg aacagagata gaatcagagc gattccctaa atgcctttct ggatattcct
    94441 caatgtcccg gctattcacg gaacgtgaga agcagatgaa taatcatctg cttccggaag
    94501 aaatcgaaga atttcttggg aatcctacaa gatccattcg ttcttttttc tctgaaagat
    94561 ggtcagaact tcatctgggt tcgaatccta ctgagaggtc cactagagat cagaaattgt
    94621 tgaataaaga acaagatgtt tcttttgttc tttccaggcg atcggaaaat aaagaaatag
    94681 ttaatatatt caagatgatt atgtatttac aaaataccgt ctcaattcat cctatttcat
    94741 cagatccggg atgtgatatg gttccgaagg atgaactgga cagttccaat aagatttcat
    94801 tcttgaacaa gaatccattt tttgatttat ttcatctatt ccatgaccgg aacagggggg
    94861 gatacacgtt acaccacgat tttgaatcag aagagagatt tcaagaaatg gcagatctat
    94921 tcactctatc aataaccgag ccggatctgg tgtatcataa gggatttgcc ttttctattg
    94981 attcctccgg attggatcaa aaacaattct tgaatgaggt attcaactcc agggatgaat
    95041 cgaaaaagaa atctttattg attctacctc ctatttttta tgaagagaat gaatcttttt
    95101 atcgaaggat cagaaaaaaa tgggtccgga cctcttgcgg gaatgatttg gaagatccaa
    95161 aaccaaaaat agtggtattt gctaggaaca acataatgga ggcagtcaat caatatagat
    95221 tgatccgaaa tctgattcaa atccaatata gcacctatgg gtacataaga aatgtattga
    95281 atcgattctt tttaatgaat cgatccgatc gcaacttcga atatggaatt caaaggtatc
    95341 aaataggaaa tgatactctg aatcatagaa ctataatgaa atacacgatc aaccaacatt
    95401 tatcaaattt gaaaaagagt cagaagaaat ggttcgatcc tcttattttg atttctcgaa
    95461 ccgagagatc catgaatcgg gatcctaatg catatagata caaatggtcc aatgggagca
    95521 agaatttcca ggaacatttg gaacatttca tttctgagca gaatagccgt tttcaagtag
    95581 tgttcgatcg attacgtatt aatcaatatt cgattgattg gtctgaggtt atcgacaaaa
    95641 aagatttctc taagtcactt tgtttctttt tgtccaagtt acttcttttt ttgtccaagt
    95701 ttcttctctt tttgtctaac tcacttcctt ttttctttgt gagtttcggg agtatcccca
    95761 ttcataggtc cgagatccac atctatgaat tgaaaggtcc gaatgatcaa ctctgcaatc
    95821 agttgttaga atcaataggt cttcaaatcg ttcatttgaa aaaatggaaa cccttcttat
    95881 tggatgacca tgatacttcc caaaaatcga aattcttgat caatggagga acaatatcac
    95941 catttttgtt caataagata ccaaagtgga tgattgactc attccatact agaaagaatc
    96001 gcaggaaatc ttttgataac acggattcct atttctcaat gatatcccgc gatcaagaca
    96061 attggctgaa tcccgcgaaa ccatttcata gaagttcatt gatatcctct ttttctaaag
    96121 caaatcgact tcgattcttg aataatcgac atcacttctg cttctattgt aacaaaagat
    96181 tcccttttta tgtggaaaag gcctgtatca ataattatga ttttacgtat ggacaattcc
    96241 tcaatatctt gttcattcgc aacaaaatat tttctttgtg cggcggtaaa aaaaaacatg
    96301 ctcttttgga gagagatact atttcaccaa tcgagtcaca ggtatctaac atattcatac
    96361 ctaacgattt tccgcaaagt ggtgacgaaa ggtataactt gtacaaatct ttccattttc
    96421 caattcgatc cgatccattc gttcgtagag ctatttactc gatcgcagac atttctggaa
    96481 cacctctaac agagggacaa atagtcaatt ttgaaagaac ttattgtcaa cctctttcag
    96541 atatgaatct atctgattca gaagggaaga acttgcatca gtatctcaat ttcaattcaa
    96601 acatgggttt gattcacact ccatgttctg agaaatattt accatccgaa aagaggaaaa
    96661 aacggagtct ttgtctaaaa aaatgccttg agaaagggca gatgtataga acctttcaac
    96721 gagatagtgc tttttcaact ctctcaaaat ggaatctatt ccaaacatat ataccatggt
    96781 tccttacttc gacagggtac aaatatctaa atttgatatt tttagatact ttttcagacc
    96841 tattgccgat actaagtagc agccaaaaat ttgtatccat ttttcatgat attatgcatg
    96901 gatcagatat atcatggcga attcttcaga aaaaattgtg tcttccacaa tggaatctga
    96961 taagtgagat ttcgagtaag tgtttacata atcttcttct gtccgaagaa attattcatc
    97021 gaaataatga gtcaccattg atatcgacac atctgagatc gctaaatgtt cgggagttcc
    97081 tctattcaat ccttttcctt cttcttgttg ctggatatct cgttcgtaca catcttctct
    97141 ttgtttctcg agcctatagt gagttacaga cagagttcga aaaggtcaaa tctttgatga
    97201 ttccatcata catgattgag ttgcgaaaac ttctggatag gtatcctaca tctgaactga
    97261 attctttctg gttaaagaat ctctttctag ttgctctgaa acaattagga gattctctag
    97321 aaaaaatacg gggttctgtt tctggcggca acatgctatg gggtggtggt cccgcttatg
    97381 gggtcaaatc aatacgttct aagaagaaat atttgaatct catcgatctc ataagtatca
    97441 taccaaatcc catcaatcga atcgcttttt cgagaaatac gagacatcta agtcatacaa
    97501 gtaaagcgat ctattccttg ataagaaaaa gaaaaaacgt gaatggtgat tggattgatg
    97561 ataaaataga atcttgggtc tcgaacagtg attcgattga tgataaagaa agagaattct
    97621 tggttcagtt ctctacctta acgacagaaa aaaggattga tcaaattcta ttgagtctga
    97681 ctcatagtga tcatttatca aagaatgact ctggttatca aatgattgaa caaccgggag
    97741 caatttactt acgatactta gttgacattc ataaaaagta tctaatgaat tatgagttca
    97801 atacatcctg tttagcagaa agacggatat tccttgctca ttatcagaca atcacttatt
    97861 cacaaacccc gtgtggggct aatagttttc atttcccatc tcatggaaaa cccttttcgc
    97921 tccgcttagc cctatccccc cctaggggta ttttagtgat aggttctata ggaactggac
    97981 gatcctattt ggtcaaatac ctagcgacaa actcctatgt tcctttcatt acagtatttc
    98041 tgaacaagtt cctggataac aagcctaagg gttttcttat tgatgatatt gacgatagtg
    98101 acgatattga tgatagtgac gatatcgacc gtgaccttga tacggagctg gagcttctaa
    98161 ctatgatgaa tgcgctaact atggatatga tgccggaaaa agaccgattt tctatctata
    98221 tcacccttca attcgaatta gcaaaagcaa tgtctccttg cataatatgg attccaaaca
    98281 ttcatgatct ggatgtgaat gagtcgaatt acttatccct cggtctatta gtgaactatc
    98341 tctccaggga ttgtgaaaga tgttccacta gaaatattct tgttattgct tcgactcata
    98401 ttccccaaaa agtagatccc gctctaatag ctccgaataa attaaataca tgcattaaga
    98461 tacgaaggct tcttattcca caacaacgaa agcacttttt cactctttca tatactaggg
    98521 gatttcactt ggaaaagaag atgttccata ctaatggatt cgggtccata actatgggtt
    98581 ccaatgtacg agatcttgta gcacttacca atgaggccct atcgattagt attatacaaa
    98641 agaaatccat tatagacact aatataatta gatccgctct tcatagacaa acttgggatt
    98701 tgcgatccca ggtaagatcg gttcaggatc atgggatcct tttctatcag ataggaaggg
    98761 ctgtttcaca aaatgtactt ctaagtaatt gctccataga tcctatatct atctatatga
    98821 agaagaaatc atgtaacgag ggggattctt atttgtacaa atggtacttc gaacttggaa
    98881 cgagcatgaa gaaattaacg atacttcttt atcttttgag ttgttctgcc ggatcggtcg
    98941 ctcaagacct ttggtctcta cccggacctg atgaaaaaaa tgggatcact tcttatggac
    99001 tcgttgagaa tgattctgat ctagttcatg gcctattaga agtagaaggc gctctggtgg
    99061 gatcctcacg gacagaaaaa gattgcagtc agtttgataa tgatcgagtg acattgcttc
    99121 ttcggcccga accaaggaat cccttaaata tgattcaaaa tggatcttgt tctatcgttg
    99181 atcagagatt tctctacgaa aaatatgaat cggagtttga agaaggggaa ggagtcctcg
    99241 acccgcaaca gatagaggag gatttattca atcacatagt ttgggctcct agaatatggc
    99301 gcccttgggg ccttctattt gattgtatcg aaaggcccaa tgaattggga tttccctatt
    99361 gggccaggtc atttcggggc aagcggatca tttatgatga agaggatgag cttcaagaga
    99421 atgattcgga gttcttgcag agtggaacca tgcagtacca gacacgagat agatcttcca
    99481 aagaacaagg cttttttcga ataagccaat tcatttggga ccctgcggat ccactctttt
    99541 tcctattcaa agatcagcct tttgtctctg tgttttccca tcgagaattc tttgcagatg
    99601 aagagatgtc aagggggctt cttacttccc aaacagatcc ttctacatct atgtctaaac
    99661 gctggtttat caagaatacg caagaaaagc atttcgaatt gttgattcat cgccagagat
    99721 ggcttagaac caatagttca ttatctaatg gatttttccg ttctaatact ctatccgaga
    99781 gttatcagta tttatcaaat ctgttcctat ctaacggaac gctattggat caaatgacaa
    99841 agacattgtt gagaaaaaga tggcttttcc cggatgaaat gaaaatagga ttcatgtaac
    99901 aaaagaagag tttcccattc cttagccgga aagatatgtg gccatgaaat agggattaag
    99961 tgaaacagaa ttgactgggt ggtagagtcg tggaaacacc tgtttcttcc atattttgga
   100021 ccttagctcc atggaacaat atgctactgc ggaaacatgg aagaattgaa atcttagatc
   100081 aaaacattat gtatggatgg tatgaactgc ctaaacaaga attcttgaag agcgaacaac
   100141 cagagctatt actcactaca tcaaaaaatt tccattaatg aaagatgtaa atccattgga
   100201 aaatcaaaaa tacgtatgcc ggatgaaatg gttgttgcta tctgctccaa taacgaatca
   100261 ttggtttaac tgaataacta aataaaatag atagaccttt ctttctcttc gtctcaggtc
   100321 gatggatctt ctcaattgaa agatccccta tatggataat acacattcca gttgaccgag
   100381 cctaattcta attgttttgt tccgaagcaa agatatccac ggggcggttt gtcctattcc
   100441 gatattcacg accaagaggt actgaattct ctttcctttc ggataggccc tgaaaggaga
   100501 aggaaggctg gaatgccaac aggcgtctat tattgaattc acccgacccg agagtacagt
   100561 acccattttg ggaacgtccg gtgccaaagt cattgaatgg gtaagtcgcc aatccctaaa
   100621 acggactatg taatgtactt tatccgctgg gttacgggtg ggcattttac cagaggtttc
   100681 tattgtatca atctacccct gtgtgattcc tgttgaagca tatagggggg tgggtgcagg
   100741 gcggacgatt tcaaaacgga ctccccattc attagataga gaagatcacc aagatttcgt
   100801 gatccgctgc cgaacttatt ccaattcaat aagagatctc aatattatgc cttgaagagg
   100861 actcgaacct ccacgctctt tagcacgaga ttttgagtct cgcgtgtcta ccatttcacc
   100921 accaaggcat cttgaaagtg aatcgtattc catgaatatg atatctatct agtgtgatgt
   100981 atggaatata tgacaaaggt ggagtgttag agtattttta ttgatcggtc atgtcatata
   101041 ggcccgagtc ggacatccaa ttggttcgat ttgaattatc tggaggatac cttatatata
   101101 ttctatcaaa aagatggaca atcaaaccta tttctcgatt caatagaagc ccaaagaggt
   101161 gaatagggtc ccaaataacg agagatatgt aaaaagcagg tccgattacg cctattccta
   101221 atcctaaatg gaatggaatg gaacgacgca gggatctata tgtaaacata gtatctattt
   101281 agatacactc gaatgacccc ttctcataat gagaatgtat ataaccctat tccggtctgg
   101341 tccggtatgg aatgaactta taatcatgga atcgactcaa tcatcagatt ctagattata
   101401 agttcataac cctagcccat tcccattttg ggcggaacag atctactaat tctttgattc
   101461 cagttagtaa gagggatctt gaactaagaa atagattcta gaagctaaaa aagggtatcc
   101521 tgagcaattt caataatcgg gttcattgat attcctggta tagtagatgc tatcacacat
   101581 acaatcatac tcaattcgat ggaattgttt gatcttaaag gggaccctct ataatttcgc
   101641 acgtgaggag ttatttcttg gtttcgtcca gtcattaata acttgattat ttttagataa
   101701 tagtagatag aaacaacgct cgtaaggagt cctattgaaa ccaagaaata taggcctgcc
   101761 tgccatccac accagaataa atgaagtttt ccgaaaaaac ctgctagtgg aggaaggcct
   101821 cctaaggata agagacatag ggctaaagag agagccaaaa aaggatcttt cgtgtataat
   101881 cctgcataat ctcgaatgtt atcagttccg gtacgtagac caaatgatac aatgcaagca
   101941 aaagttccta gattcatgga gatatagaac agcatataag ttatcatgct tgcatatcca
   102001 ccatttgagt ctccaacaat tattccaata attacatatc cgatttgacc tatggacgaa
   102061 tacgcaagca tacgtttcat gcttgtttgg gtaatagcaa tgagattccc caatatcatg
   102121 ctaagaatag ctaggatttc cagaagaaga tgccattcgt ttgatgagaa ataaaaagga
   102181 atatcgaaaa ttcgagtggc tgaagctgaa gcagctactt tcgaagtaac agaaagaaaa
   102241 gcaacgactg gagtgggaga gtcagagtcg aaaagaggat tcctcacttc tttctctcat
   102301 tcaaaaccgt gcatgagact ttcatctcgc acggctccta agtgataaaa gaaagaagat
   102361 gagttcttct ttcttttttg attaccttcc tcgcgtatgt ataagaccga atccattcga
   102421 tttttcattt taaaaaggat tactaatcct taacttttcg aggaatcctt catcagtggt
   102481 tgtgaatgac cgatttttct caatctttat gacttgctcc tacggaaccg aggtcgaaaa
   102541 gattgataaa tagaaccatc tgatttgatt cgttctcaat agccacgaga tgatcatctt
   102601 agggtgatcc ttttgtcgac ggatgctcct attacactcg tagtctctga aggatgagaa
   102661 ccaactatgt agcatctaca tcgagaattc aagtattgta tacgtcatta gtccgatcct
   102721 ttgtaggaac tacccgtaat aacgaacttg caaaatgaat ctgtttatca taaagggatt
   102781 cgttgttcct gactctgctt caccttaatt gttatttgaa caagtaaagt tatgtcttgg
   102841 tccgagtggg aatagcattt ctcttctgca tgtccatgga gttttgaaaa atccaaacat
   102901 ctcagaaata gatagagagg taggaattta tcgaacgaac cgcactcctt cgtatacgtc
   102961 aggagtccat tgatgagaag gggctgggga aagcttgaac ccaattcctg cagtgatgaa
   103021 tataagcgca attgagattc ctggggagtt atacatttgt gtattgataa gaccattcac
   103081 tatttcttga agctcgatct ctcccccgga tgaaccatat agccaagaga aaccatgaac
   103141 cagaatagaa gagcttgccc cacccatgag taaatatttc gtagtagcct cattagaccg
   103201 tacatctttc ttggtatatc cagataatag ataggagcat aaactgaaac attctggagc
   103261 tacaaagata gttattaaat cgttagcacc gcataaaaac attcctccta gagtagctgt
   103321 taatacgaat aacagaaact ctgttatagc catttctgta cattcaatgt actctacgga
   103381 tagaggaata catagagttg aacatagtaa aataagaaat tgaaagattt cgttgaaatt
   103441 gttcgtttgg aaatttcctg aaaagctaat cataggttct tctctccatc ggaacaatag
   103501 ggccgttatg ctcattacta aacttgttga agagataaaa tataaccaag gtatatcttt
   103561 ttgatcagag gttgaatcga tcatcagaag aagaattagg cccaaaatta ggatacattc
   103621 tgggaaaata aaacttccat cgaagagaag caaatgaaag gctttcataa aaattctcgt
   103681 agaatcgaga atgaagtttt cattctgtac atgccagatc atgaattagt aactgcatcc
   103741 aatctccaaa aaaatcccaa ttgtttcgaa ttttctcttt ttggaatgga atatttacag
   103801 aatccccatg aataggacca aaccttattc catggtattt acataggatt cctctttctt
   103861 attcttaagc aagtccccga gagggcttag ttgatccatg atttatgttt cgtctttcgt
   103921 ttccttttcg tttgtttcga gagatatatc gatcaattcc gattcttttt ctattgattc
   103981 ttttccgatc gagatgtatg gatccatggg tctatgtgtc tatatagatc ctgttcatgg
   104041 attaacgaaa atgtgcaaaa gctctatttg cctctgccat tctatgagtc tcttcctttt
   104101 tgcgtatggc atcgccactc cctttggcag catccactaa ttcggaactt aatttgaaag
   104161 ccatatttcg acccggacgt tttcgggatg cccctaataa ccaacgaatg gcaagtgctt
   104221 ttccttgtgt ggatcctatt tcaatgggaa cttgatgagt cgatccgcct acacgtcttg
   104281 cttttactgc tatatcggga gttactccac gtattgcttg acgtaaaaca gatagtggat
   104341 ttgtttctgt cttttgttga atctttttca tggctcgata gataatttga taagccaatg
   104401 atttttttcc gtgtttcaga atacggttaa ccaacatgtt aactaatcga ttacgataaa
   104461 ttggatcgga ttttgcggtt ttttcttctg cagtacctcg acgtgacatg agcgtgaaag
   104521 gagttcaaga atccgttttc tttttataag ggctaaaatc atttattttg gctttttgac
   104581 cccatattgt agggtggatc tcgaaagata tgaaagatct ccctccaagc cgtacatacg
   104641 actttcatcg aatacggctt tccacagaat tctatatgta tctatgagat cgagtatgga
   104701 attctgttta ctcacttgaa attgagtatc cgtttccctc cttttcctgc taggattgga
   104761 aatcctgtat tttacatatc catacgattg agtccttggg tttccgaaat agtgtaaaaa
   104821 gaagtgcttc gaatcattgc tatttgactc ggacctgttc taaaaaagtc gaggcatttc
   104881 gaattgtttg ttgacacgga caaagtcaag gaaaacctct gaaattattt caatattgga
   104941 ccttggacat atcatagttc cgaatcgaat ctctttagaa agaagatctt ttgtctcatg
   105001 gtagcctgct ccagttccct tacgaaactt tcgttattgg gttagccata cacttcacat
   105061 gtttctagcg attcacatgg catcatcaaa tgatacaagt cttggataag aatctacaac
   105121 gcactagaac gcccttgttg acgatccttt actccgacag catctagggt tcctcgaaca
   105181 atgtgatatc tcacaccggg taaatcctta acccttcccc ctcttactaa gactacagaa
   105241 tgttcttgta aattatggcc aataccaggt atataagcag tgatttcaaa tccagaggtt
   105301 aagcgtactc tggcaacttt acgtaaggca gagtttggtt ttttgggggt gatagtggaa
   105361 aagttgacag ataagtcacg cttactgcca ctctacagaa ccgtacatga gattttcacc
   105421 tcatacggct cctcgttcaa ttctttcgaa gtcattggat ccttttcctc gttcgagaat
   105481 ctcccccctt cttccactcc gtcccgaaga gtaactagga ccaattcagt cacgttttca
   105541 tgttccaatt gaacactttc cttttttgat tattctcaaa ggagaagatt attcttttta
   105601 ccaaacatat gtggatccaa tcacgatctt ctaataagaa caagaaatct ttctcgatca
   105661 atccttttgc ccctcattct tcgagaatca gaaagatcct tttcaatcaa gtttgaattg
   105721 gttcgtttgg aatctggact cttctacttc atttttattt acttattttt ttttattatt
   105781 tttctttttt gatttctttt ttatttcctt ccatcattcc ttaagtccca caggtttgat
   105841 cctgtagaat cggacccatt ttctcattga gcgaaaggta cgaaataaat aagattgatt
   105901 tttcgatcaa aagtactatg tgaaatcttc ggtttttcct ctttctctat ccctatcccg
   105961 taggtatagc gtttgaatca atagagaacc ctttcttctg tatctgtatg aatcgatatt
   106021 attacattcc aattccttcc cgatacctcc caaggaaaat cccgaattgg atcccaaatt
   106081 gacgggttag tgtgagctta tccatgcggt tatgcactct tcgaatagga atccattttc
   106141 tgaaagatcc cggctttcgt gctttggtgg gtcttcgaga tcctttcgat gacctatgtt
   106201 gtgttgaagg gatatctata tgatccgata tgatccgatc gattgcgtaa agcccgcggt
   106261 agcaacggaa ccggggagag tatacagaaa agacagttct atttctatta tattagtatt
   106321 agattagtat tagttagtga tctcggctca gtgagtcctt tctttcgtga tgaactgttg
   106381 gcaccagtcc tacattttgt ctctgtggac cgaggagaaa gggagctcag tgggaagagg
   106441 attgtaacat gagagaagca aggaggtcaa cctctttcaa atatacaaca tgggttctgg
   106501 caatgcaatg tggttggact ctcatgtcga tccgaatgaa tcatcctttc cacggaggta
   106561 aatctttgcc tgctaggcaa gaggatagca agttacaaat tctgtcttgg taggacatgt
   106621 atttctatta ctatgaaatt cataaatgaa gtagttaatg gtggggttac cattatcctt
   106681 tttgtggtga cgaatcttgt atgtgttcct aagaaaagga atttgtccat ttttcggggt
   106741 ctcgaagggg cgtggaaaca cataagaact cttgaattga aatggaaaaa tagatgtaac
   106801 tccagttact tcggaaatgg taagatcttt ggcgcaagaa gaggggttga tccgtatcat
   106861 cttgacttgg ttctgatttc tctatttttt taagaatacc gagtcgggtt cttctcctac
   106921 ccgtatcgaa tagaacatgc tgagccaaat cttcttcatg taaaacccgc tttatttaga
   106981 tcggtaaaat catacggttt tatgaaacca tgtgctattg ctcgaatccg tagtcaatcc
   107041 tatttccgat aggagcagtt gacaattgaa tccaattttt cccattattt tcgtatccgt
   107101 aatagtgcga aaagaaaaga aggcccgact ccaagttgtt caagaatagt ggcgttgagt
   107161 ttctcgaccc tttgccttag gattagtcag ttctatttct cgatgggggc ggggcaagga
   107221 aagggatata actcagcggt agagtgtcac cttgacgtgg tggaagtcat cagttcgagc
   107281 ctgattatcc ctaaacccaa tgtgagtttt tctattttga cttgctcccc cgccgcgatc
   107341 gaatgagaat tgagaatgga taagaggctc gtgggattga cgtgaggggg tagggagggc
   107401 tatatttctg ggagcgaact ccaggcgaat atgaagcgca tggatacaag ttatgccttg
   107461 gaatgaaaga gaattccgaa tcagctttgt ctacgaacaa ggaagctata agtaatgcaa
   107521 ctatgaatct catggagagt tcgatcctgg ctcaggatga acgctggcgg catgcttaac
   107581 acatgcaagt cggacgggaa gtggtgtttc cagtggcgga cgggtgagta acgcgtaaga
   107641 acctgccctt gggaggggaa caacagctgg aaacggctgc taataccccg taggctgagg
   107701 agcaaaagga ggaatccgcc cgaggagggg ctcgcgtctg attagctagt tggtgaggca
   107761 atagcttacc aaggcgatga tcagtagctg gtccgagagg atgatcagcc acactgggac
   107821 tgagacacgg cccagactcc tacgggaggc agcagtgggg aattttccgc aatgggcgaa
   107881 agcctgacgg agcaatgccg cgtggaggta gaaggcctac gggtcgttaa cttcttttcc
   107941 cggagaagaa ggaatgacgg tatctgggga ataagcatcg gctaactctg tgccagcagc
   108001 cgcggtaaga cagaggatgc aagcgttatc cggaatgatt gggcgtaaag cgtctgtagg
   108061 tggcttttta agttcgccgt caaatcccag ggctcaaccc tggacaggcg gtggaaacta
   108121 ccaagctgga gtacggtagg ggcagaggga atttccggtg gagcggtgaa atgcgtagag
   108181 atcggaaaga acaccaacgg cgaaagcact ctgctgggcc gacactgaca ctgagagacg
   108241 aaagctaggg gagcgaatgg gattagatac cccagtagtc ctagccgtaa acgatggata
   108301 ctaggcgctg tgcgtatcga cccgtgcagt gctgtagcta acgcgttaag tatcccgcct
   108361 ggggagtacg ttcgcaagaa tgaaactcaa aggaattgac gggggcccgc acaagcggtg
   108421 gagcatgtgg tttaattcga tgcaaagcga agaaccttac cagggcttga catgccgcga
   108481 atcctcttga aagagagggg tgccttcggg aacgcggaca caggtggtgc atggctgtcg
   108541 tcagctcgtg ccgtaaggtg ttgggttaag tcccgcaacg agcgcaaccc tcgtgtttag
   108601 ttgccaacgt tgagtttgga accctgagca gactgccggt gataagccgg aggaaggtga
   108661 ggatgacgtc aagtcatcat gccccttatg ccctgggcga cacacgtgct acaatggccg
   108721 ggacaaagga tcgcgatccc gcgagggtga gctaactcca aaaacccgtc ctcagttcgg
   108781 attgtaggct gcaactcgcc tgcatgaagc cggaatcgct agtaatcgcc ggtcagccat
   108841 acggcggtga attcgttccc gggccttgta cacaccgccc gtcacactat gggagctggc
   108901 catgcccgaa gtcgttacct taaccgcaag gagggggatg ccgaaggcag ggctagtgac
   108961 tggagtgaag tcgtaacaag gtagccgtac tggaaggtgc ggctggatca cctccttttc
   109021 agggagagct aatgcttgtt gggtattttg gtttgacact gcttcacacc caaaaagaag
   109081 cgagctacgt ctgagttcaa tttggagatg gaagtcttct ttcgtttctc gacggtgaag
   109141 taagactaag ctcatgagct tattatccta ggtcggaaca agttgatagg atcccccttt
   109201 tttcgccccc atgtcgccac acgggggcga catggggacg taaaaaagga aagagaggga
   109261 tggggcttct ctcgcttttg gcatagcggg cccccagcgg gaggcccgca cgacgggcta
   109321 ttagctcagt ggtagagcgc gcccctgata attgcgtcgt tgtgcctgga ctgtgagggc
   109381 tctcagccac atggatagtt caatgtgctc atcggcgcct gaccctgaga tgtggatcat
   109441 ccaaggcaca ttagcatggc gtacttctcc tgttcgaacc ggggtttgaa accaaacttc
   109501 tcctcaggag gatagatggg gcgattcagg tgagatccaa tgtagatcca actttctatt
   109561 cactcgtggg atccgggcgg tccggggggg accaccacgg ctcctctctt ctcgagaatt
   109621 catacatccc ttatcagtat atggacagct atctctcgag cacaggttta ggttcggcct
   109681 caatggaaaa ataaaaacgg agcacctaac aacgtatctt cacagaccaa gaactacgag
   109741 atcgcccctt tcattctggg gtgacggcgg gatcgtacca ttcgagcctt tttttcatgc
   109801 ttttcccggg ggtctggaga aaattgcaat caataggatt ttcctaatcc tcccttcccg
   109861 aaaggaagaa cgtgaaattc tttttccttt ccgcagggac cgggagattg gatctagcca
   109921 taagaagaat agaatgcttg gctgataaat aactcacttc ttggtcttcg accccctcag
   109981 tcactacgaa cgcccccgat cagtgcaatg ggatgtgtct atttatctat ctcttgactc
   110041 gaaatgggag caggtttgaa aaaggatctt agagtgtcta gggttgggcc aggagggtct
   110101 cttaacgcct tcttttttct tctcatcgga gttatttcac aaagacttgc catggtaagg
   110161 aagaaggggg gaacaagcac acttggagag cgcagtacaa cggagagttg tatgctgcgt
   110221 tcgggaagga tgaatcactc ccgaaaagga atctattgat tctctcccaa ttggttggac
   110281 cgtaggtgcg atgatttact tcacgggcga ggtctctggt tcaagtccag gatggcccag
   110341 ctgcgccaag gaaaagaata gaagaagcat ctgactcctt catgcatgct ccacttggct
   110401 cggggggata tagctcagtt ggtagagctc cgctcttgca attgggtcgt tgcgattacg
   110461 ggttggatgt ctaattgtcc aggcggtaat gatagtatct tgtacctgaa ccggtggctc
   110521 actttttcta agtaatgggg aagaggaccg aaacatgcca ctgaaagact ctactgagac
   110581 aaagatgggc tgtcaagaac gtagaggagg taggatgggc agttggtcag atctagtatg
   110641 gatcgtacat ggacggtagt tggagtcggt ggctccccta gggtttcctc atctgggatc
   110701 cctggggaag aggatcaagt tggcccttgc gaacagcttg atgcactatc tcccttcaac
   110761 cctttgagcg aaatgcggca aaaggaaaga aaatccatgg accgacccca tcgtctccac
   110821 cccgtaggaa ctacgagatc accccaagga cgccttcggc atccaggggt cgcggaccga
   110881 ccatagaacc ctgttcaata agcggaacgc attagctgtc cgctctcagg ttggacagta
   110941 agggtcggag aagggcaatc actcattctt aaaaccagca ttcttaagac caaagagtcg
   111001 ggcggaaagg gggggaaagc tctccgttcc cggttctcct gtagctggat cctccggaac
   111061 cacaagaatc cttagttaga atgggattcc aactcagcac tttttgagat tttgagaaga
   111121 gttgctcttt ggagagcaca gtacgatgaa agttgtaagc tgtgttcggg ggggagttat
   111181 tgtctatcgt tggcctctat ggtagaatca gtcgggggcc tgagaggcgg tggtttaccc
   111241 tgtggcggat gtcagcggtt cgagtccgct tatctccaac tcgtgaactt aaccgataca
   111301 aagctatatg atagcaccca atttttccga ttcggcagtt cgatctatgc tatgatttat
   111361 cattcatgga cgttgataag atccttccat ttagcagcac cttaggatgg catagccttc
   111421 aagttaaggg cgaggttcaa acgaggaaag gcttatggtg gatacctagg cacccagaga
   111481 cgaggaaggg cgtagtaagc gacgaaatgc ttcggggagt tgaaaataag cgtagatccg
   111541 gagattcccg aataggtcaa cctttcgaac tgctgctgaa tccatgggca ggcaagagac
   111601 aacctggcga actgaaacat cttagtagcc agaggaaaag aaagcaaaag cgattcccgt
   111661 agtagcggcg agcgaaatgg gagcagccta aaccgtgaaa acggggttgt gggagagcaa
   111721 tacaagcgtc gtgctgctag gcgaagcggt ggagtgctgc accctagatg gctagagtcc
   111781 agtagccgaa agcatcacta gcttacgctc tgacccgagt agcatggggc acgtggaatc
   111841 ccgtgtgaat cagcaaggac caccttgcaa ggctaaatac tcctgggtga ccgatagtga
   111901 agtagtaccg tgagggaagg gtgaaaagaa cccccatcgg ggagtgaaat agaacatgaa
   111961 accgtaagct cccaagcagt gggaggagcc cggggctctg accgcgtgcc tgttgaagaa
   112021 tgagccggcg actcataggc agtggcttgg ttaagggaac ccaccggagc cgtagcgaaa
   112081 gcgagtcttc atagggcaat tgtcactgct tatggacccg aacctgggtg atctatccat
   112141 gaccagggtg aagcttgggt gaaactaagt ggaggtccga accgactgat gttgaagaat
   112201 cagcggatga gttgtggtta ggggtgaaat gccactcgaa cccagagcta gctggttctc
   112261 cccgaaatgc gttgaggcgc agcagttgac tggacatcta ggggtaaagc actgtttcgg
   112321 tgcgggccgc gagagcggta ccaaatcgag gcaaactctg aatactagat atgacctcaa
   112381 aataacaggg gtcaaggtcg gccagtgaga cgatggggga taagcttcat cgtcgagagg
   112441 gaaacagccc ggatcaccag ctaaggcccc taaatgaccg ctcagtgata aaggaggtag
   112501 gggtgcagag acagccagga ggtttgccta gaagcagcca cccttgaaag agtgcgtaat
   112561 agctcactga tcgagcgctc ttgcgccgaa gatgaacggg gctaagcgat ctgccgaagc
   112621 tgtgggatgt aaaaatgcat cggtagggga gcgttccgcc ttagagggaa ggacccgcgc
   112681 gagcagtggt ggacgaagcg gaagcgagaa tgtcggcttg agtaacgcaa acattggtga
   112741 gaatccaatg ccccgaaaac ctaagggttc ctccgcaagg ttcgtccacg gagggtgagt
   112801 cagggcctaa gatcaggccg aaaggcgtag tcgatggaca acaggtgaat attcctgtac
   112861 taccctttgt tggtcccgag ggacggagga ggctaggtta gccgaaagat ggttatcggt
   112921 tcaaggacgc aaggtgcccc tgctttttca gggtaagaag gggtagagaa aatgcctcga
   112981 gccaatgttc gagtaccagg cgctacggcg ctgaagtaac ccatgccata ctcccaggaa
   113041 aagctcgaac gaccttcaac aaaagggtac ctgtacccga aaccgacaca ggtgggtagg
   113101 tagagaatac ctaggggcgc gagacaactc tctctaagga actcggcaaa atagccccgt
   113161 aacttcggga gaaggggtgc ctcctcacaa agggggtcgc agtgaccagg cccgggcgac
   113221 tgtttaccaa aaacacaggt ctccgcaaag tcgtaagacc atgtatgggg gctgacgcct
   113281 gcccagtgcc ggaaggtcaa ggaagttggt gacctgatga caggggagcc ggcgaccgaa
   113341 gccccggtga acggcggccg taactataac ggtcctaagg tagcgaaatt ccttgtcggg
   113401 taagttccga cccgcacgaa aggcgtaacg atctgggcac tgtctcggag agaggctcgg
   113461 tgaaatagac atgtctgtga agatgcggac tacctgcacc tggacagaaa gaccctatga
   113521 agcttcactg ttccctggga ttggctttgg gcctttcctg cgcagcttag gtggagggcg
   113581 aagaaggcct ccttccgggg gggcccgagc catcagtgag ataccactct ggaagagcta
   113641 gaattctaac cttgtgccag gacctacggg ccaagggaca gtctcaggta gacagtttct
   113701 atggggcgta ggcctcccaa aaggtaacgg aggcgtgcaa aggtttcctc gggccagacg
   113761 gagattggcc ctcgagtgca aaggcagaag ggagcttgac tgcaagaccc acccgtcgag
   113821 cagggacgaa agtcggcctt agtgatccga cggtgccgag tggaagggcc gtcgctcaac
   113881 ggataaaagt tactctaggg ataacaggct gatcttcccc aagagctcac atcgacggga
   113941 aggtttggca cctcgatgtc ggctcttcgc cacctggggc tgtagtatgt tccaagggtt
   114001 gggctgttcg cccattaaag cggtacgtga gctgggttca gaacgtcgtg agacagttcg
   114061 gtccatatcc ggtgtgggcg ttagagcatt gagaggacct ttccctagta cgagaggacc
   114121 gggaaggacg cacctctggt gtgccagtta tcgtgcccac ggtaaacgct gggtagccaa
   114181 gtgcggagcg gataactgct gaaagcatct aagtagtaag cccacctcaa gatgagtgct
   114241 ctcctattcc gacttcccca gagcctccgg tagcacagcc gagacagcga tgggttctct
   114301 gcccctgcgg ggatggagcg acagaagttt tgagaattca agagaaggtc acggcgagac
   114361 gagccgttta tcattaacga taggtgtcaa gtggaagtgc agtgatgtat gcagctgagg
   114421 catcctaaca gaccggtaga cttgaacctt gttcctacat gacccgatca attcgatcag
   114481 gcactcgcca tctattttca ttgttcaact ctttgacaac atgaaaaaac caaaagctct
   114541 gccctccctc tctatctatc caagggatgg aagggcagag gcctttggtg tcccctccag
   114601 tcaagaatta gggcctcaca atcaatagcc aatatgcttt tatctcatgc ctttcttcat
   114661 tcatgcttcg atattctggt gtcctaggcg tagaggaacc acaccaatcc atcccgaact
   114721 tggtggttaa actctactgc ggtgacgata ctgtagggga ggtcctgcgg aaaaatagct
   114781 cggcgccagg atgataaaaa gcttaacacc tctcattctt attacttttt catattgaaa
   114841 aagtaataag aatgaaaaat gaaaaggtcg tcttattcaa aaccccaatt atgaaatccc
   114901 ttctctccca cttcacacct cggaacgcac cgttcttata gagagagagg cgctttcaca
   114961 tcttcttaag ccgaaatggc tggggagagg aaaggttccc tttttttagg gtactccggg
   115021 gaatagatcc agtggagacg gggtggggcc tgtagctcag aggattagag cacgtggcta
   115081 cgaaccacgg tgtcgggggt tcgaatccct cctcgcccac aaccggccaa aaagggaagg
   115141 acctttccct ctgggggtag gaaaatcatg atcgggatag cggacccaaa gctatggaac
   115201 ttgggtgtgg gtattttgtc gaaatggaat ggccttacct tactgttttc tttttattaa
   115261 aaaaaacaaa caaaatatgc ggattagggc ataataaata tagtatgccc ttttccgcat
   115321 attttgtttt acgcctcgta attcttcctc agccaggctt gggcagaata gcagagcaag
   115381 taaagtatta gtagcatagc aaaaatgcct tcctcgtcat taatatgttt gctcgcggta
   115441 attgtggcct ctcgggagaa ttgatgactg catcaaagat gcacttgcta gtactagtac
   115501 atctgagaat tcttaattgg ttagtttaaa tagccccgga ctgtggaaca aaggagtatc
   115561 ccggacctac accgaggtat tgacggcgat tctcaaatat cgcagaacag aatgggatac
   115621 gatgagatag aatgcaatag aaacaaagac acggggaagg ggttacctac tcttaacggt
   115681 caaagcgaac cctttcattc cgaattaaag aattcggaat gaatcaaatc tccccaagta
   115741 ggattcgaac ctacgaccag tcagttaaca gccgaccgct ctaccactga gctactgagg
   115801 aacaacggga aattagatct catagagttc aattcccgtt ctcaacccat gaccaatatg
   115861 agctcgaagt ttccttcgta actcgcggaa cttcttcgta gtggctccgt tccatgcctc
   115921 atttcatagg gaacctcaaa gtggctctat ttcattatag tccatccata tactaattcc
   115981 attcatttaa tatccctttc tttggtgtca ttgagataag agatgtcgtt tctagtctat
   116041 ctgtttctat ttctatatat atggaaagtt tcaaaatcat catataataa tccagaaatt
   116101 gcaatagaaa agaaaaaggg aggtttgtga tgattttgaa atcttttata ctagataatc
   116161 tagtatcctt atgcatgaag ataattaatt cggtcgttgt ggtcggactc tattatggat
   116221 ttctgaccac attctccata gggccctctt atctcttcct tctccgagct cgggttatgg
   116281 aagaaggaac cgagaagaaa gtatcagcaa gaactggttt tattacggga cagctcatga
   116341 tgttcatatc gatctattat gcgcctttgc atctagcatt gggtagacct catacaataa
   116401 ctgtcatagc tctaccctat cttttatttc atttcttctg caataatcac aaacactttt
   116461 tgaattatgg atccactaat caaaattcaa tgcgtaattt tagcattcaa aggatattcc
   116521 tgaataatct tatttttcag ttattgaacc ttttcatttt accaagttca atgttagtca
   116581 gattagtcaa catttatatg tttcgatgca acaacccatt tttatttcta acaagtagtt
   116641 ttgttggttg gttaattggt cacattttat tcatgaaatg ggttggattg gtattagtct
   116701 ggatacagaa aaataattct attaaatcta atgtacttat tcgatctaat aagtacatta
   116761 tgtcagaatt gagaaatttg atgtctcgaa tctttattat ttttttattt atttcctcaa
   116821 tatactattt agaataataa taattaaagt agtaaattaa taaaaagatt aatgcataaa
   116881 aaaaatacaa taaaatatac gaagaaattc ggccaccccc tgcatatttt ataacttctc
   116941 ccagaaaaaa acttgtaata cccaccccat tgggaattcc atcaattact cgcctatcaa
   117001 aaaaagaatt tagtttagct aatcttctta cattattaat taaagatatt ctataaaaag
   117061 catctatgta accacgatta tatgaccaat catatatgag atttcttatt ttatctgcaa
   117121 caatcttttt agaaacattt tttgaaaata aattaagtaa attgaaattt agtaaagatg
   117181 aataaaaagg cttatagaaa aaggacgcta taaatattcc gaaaaaagct atactgaccg
   117241 aaaaagttgc atttgtgaca aattcatacc aattctcaga attatttgaa tttggatgta
   117301 aaagatctat agacggaatt aaagattttg ataatatatc caaatctagt ccttcttggt
   117361 tgaaagaaat tcctatgacc ccgatgaaca aagtaaatag tattaataca agcatagaaa
   117421 ataacatagt attttccgat tcatggggat aggaaaaagt ggtgttgtta gtttcaaaat
   117481 aggtaatatc aataaaaggc catgttatgt tttttagatt tctatcaatt cgatatgaat
   117541 cattcttctt ccgaaaaaag gaaatccttc cattattatt gattgttaat aaagataata
   117601 aatgcattct ttttttcgat tcttttcctt taccccataa agatattgaa tggaatgagc
   117661 tatctttttt tccattgaaa tttttacaat taacgtttaa atatccttca aaaacaagta
   117721 aatagatccg aaacatataa aatgcagtta atcctgctgt ggaacaagct attattgcga
   117781 aaattggtga atacaaccaa ctatcattaa gaatttcatc tttggaccaa aaacaagcaa
   117841 agggtggaat accacaaaga gaaagtgtac ccactaaaaa agcagttttt gtaattggca
   117901 catgttttgt taaaccgccc ataagaacca tattttgact tttatctgga gaatatccaa
   117961 caatagcttc cattgaatga ataatggatc cggatcctaa aaacaacaat gcttttgaat
   118021 aagcatgagt aatcaaatga aataaagcgg ctcgataaga gcccatacct agagctaaca
   118081 tcatataacc caattgagac attgtagaat aggccaaact tctcttaata tccttttgag
   118141 caagagctaa agtagctcct aatactactg ttattatccc tatgaaagct attccattca
   118201 ttatggaagg tataactatg aaaagaggaa gaaggcgggc tacaagaaaa attcccgccg
   118261 ctaccatagt agcagcgtgg ataagagcgg aaataggggt aggcccttcc atagcatccg
   118321 gtaaccatac atgaaggggg aattgggcag acttagcaac tgaaccgcca aataacagga
   118381 aggcgcacaa agtaactaat aaaagattaa cctcattatt agaaatcaag ttattgaata
   118441 tttcaaacaa atcccgaaat tccaaactac ctgttatcca ataaagaccc aaaattccca
   118501 ataataaaca aaaatcccct acccgattag ttacaaacgc tttttgacaa gcatttgccg
   118561 caataggacg tgtgaaccaa aaacctatta atagataaga acacattcca accaattccc
   118621 aaaaaatata aatttgtatc aaattagaac tagtaaccaa tcccaacatt gaagtattaa
   118681 aaaaactcat ataagcaaaa aatctcaaat atccttcatc atgagacata taattgtcac
   118741 tataaataag aaccagaatt ccaacagtag taatcaatat tgacataata gaagtaagtg
   118801 aatcgatcaa gtagccaaac tctaaagaaa gatcattatt tatagtccaa gaccatacat
   118861 attgatagat agaactgtta ttgatttgat gaatagacag atccaccgaa aaaatcataa
   118921 ctatacttaa taataaaaca ctaggaaaag cccacatacg gcgaatatct tttgttgccg
   118981 cgggaaaaag gagaagtccc actcctatta acataggaac tggaagtgga atgaagggta
   119041 tgatccatga aaattgatgt gtatattcca tacaaaaaaa agaaaaaaat ggattcttaa
   119101 tgagttttgt ttcttattcg ccaattttat ctcttttgaa agggttcagt taataaaaaa
   119161 atgaaaatta agatagaaat agaattatct attgttcatt attctgaatt tttgtccaat
   119221 atttccaata gttgaaagta cgaagtgaaa atgggtcaaa tgatatgacc aaattactag
   119281 tgaaaaatcc actttttttt aaatatgaac ttttagatat taatagaata ttaaaagatt
   119341 aataatatta agataagaaa ttaaaatttt ttaattctta ttatacaata atttatatcc
   119401 agagagtggg gataaataat tacaccaaaa ctaaaaatat tagtttattt tgatatgaat
   119461 cataaaaaac aatccatctg attcaaaaag ataagaattt ttttgtagtt tttgattccg
   119521 aatcattaat ttgttttggc actaatttat tattttccat tccaagaaaa agacatatat
   119581 ctttggaaaa agtttgtaaa aaaggttatg atattcaaca gtttacttta gatagaaaaa
   119641 aggaattaag atacatgatt tttgaaaatc atgtatcttt taaacgacca agtaagcagg
   119701 ataaagataa gggttgggtt cttaaacttt ttgatgtatt ttattccatg tataaatcca
   119761 atacgaggaa aatagaacga tatataatat aaaaggatag tttttttgta agaattacat
   119821 aaacgattat taggaaaaaa aaagactatg ttatttttac atatccacat tccttatgaa
   119881 aaggagtaga atagtataat ttagaaaaac aaatagataa gatagatata tgtctaatct
   119941 aattaaagaa caattcattt tgaacaatag atgtctttca catccaacta tagcaataaa
   120001 caaactagtc taattttgga atggcagctc caaaaaaacg cacttctata tcaaaaaaaa
   120061 ggattcggaa aacaatttgg aagaagaagg gatattgggt agcattgaaa gctttttcgt
   120121 tagcgaaatc tctttctacg gggaactcaa aaagtttttt tgtgcaacaa atacaaacat
   120181 tggaataatc tgaattagct ggactcaaag aatagtctaa tttcaaaaaa gagtttcgta
   120241 tatatattga aatcttttga agattattgg ttttttggtc ttttatattc tatattaaaa
   120301 tatgaatttt tggatagttt ttttttttta gtttctatat cttatagata tttttataca
   120361 aactaaaaaa aaaatgagat aagatataag taaaaatttc tatttgttaa tgttttgaac
   120421 tgttcaatag aaaattgacc tcattttgtt ttggaattgg ctttttttaa ttcaaattct
   120481 ttaatatttc tgtttctgaa atgcaatatt tctttccgaa atcttagatt tcggaaagaa
   120541 atattgcatt tgaatcgact ctttcaatct cgacgattga ctaaaaatcg tttattatga
   120601 tttcgagcaa gccgctatgg tgaaatcggt agacacgctg ctcttaggaa gcagtgctag
   120661 agcatctcgg ttcgagtccg agtggcggca tggcatcttt ttttctaaaa gagtaagtcc
   120721 tataatgaat tcaattccgg atttccgttc atataattag gagatctttt ttttttatat
   120781 gatattttca actttagagc atatattaac tcatatatcg ttttcggtcg tatcaattgt
   120841 aattgcaatt cgtttgctaa ccttattagt caatgaaatc gtagtactat atgattcgtc
   120901 cgaaaagggc atgatagtaa cttttttctg tataacggga ttattagtta ctcgttggat
   120961 tttttcgggc catttaccat taagtgattt atatgaatcg gtaatctttc tttcatgggg
   121021 tttttccatt tttcatataa ttccaggttt tggttttaaa aagcttaaaa accatttaag
   121081 cacaataata gcaccaagtg ttatttttac ccaagtcttt gctacttcgg gtcttttaac
   121141 cgaactgcat gaatccggaa tattagtacc cgctctacaa tcgcattggt taatgatgca
   121201 cgtaagtatg atggtattgg gctatgcagc tcttttatgt ggatcattat tttcagtagc
   121261 tcttttagtc attacatttc gaaaagtcat aataagaaag attggtaaga acaataatct
   121321 tgtttttaat gattcatttt cttttgctga gatcaaatac atgaacgaaa gaaacaatgt
   121381 tttacaaaac acttcttttc cttcttatag aaattattac aggtctcaat ttattcaaca
   121441 attggatcgt tggagttatc gtattattag tctaggtttt atctttttaa ccataggtat
   121501 tctttcggga gcagtatggg ctaatgaggc ctggggatca tattggaatt gggatccaaa
   121561 ggaaacttgg gcgtttatta cttggaccat attcacgatt tatttacata ctagaaaaaa
   121621 gaaaagattg gaaggtgtaa attcttcaat agtggcctct atgggctttc ttataatttg
   121681 gatatgttat tttgggatca atctattagg aataggacta catagttatg gttcatttac
   121741 atctaattga attaaaataa aatgagtaaa gggactgaca aatacaaaca taataagcat
   121801 aacaaacata ataagcatat taatacatat taaaatatta gaaaattatt ctaaatttag
   121861 aaattctaat aaaaaaaaaa tcaatattct attttattat ctattatttt aataatagat
   121921 aataaaatag aatattaagt aaaagtataa gaaaacttcg cataaaccgt cgagaaccct
   121981 ttaaatcaag taatgtagtg attcaagggg ttctcacaaa caccaaacgt atccggttac
   122041 aattccaatt catttttttt taagttaatc tagagaagaa aaaatatttt tttcattgta
   122101 caatgaacac tattaaaaaa aaaaatagga ttttttgctc tctttgattt tttggtttta
   122161 gtcatttatt catgaaaact atctataaaa aattagatag aatagcttcg accttgtcaa
   122221 ctgataatga gaaaatgaaa tccggataaa taccaatacc tattacaggt ataaggatag
   122281 aaatcgaaat aaataactct cggggcccag aatcaaaaaa gaaagagttt ggtttattaa
   122341 aaaacttgta tccatagaac atctggcgta acatagataa tgaataaata ggagttaata
   122401 tcattccaat tgccattaca aaagtgatta gtatttttgt cattaaaaga tatttttgac
   122461 tggtaattat tccaaaaaag actatcaatt ctgcaacaaa accgctcatg cccggcaatg
   122521 caagagaagc catcgataag atactgaaaa ccgtgaatat ttttggcatt ggaatagcca
   122581 ttccgcccat ttcgtcgaga taataaaaac gtattctatc ataactcgtt cctgccaaga
   122641 aaaaaagcgc agcaccaata aatccatgag aaattatttg taaaatggct ccgttgagtc
   122701 ccgtatcgct tatagaacaa attcctataa ttatgaaacc catatgagat atggaggaat
   122761 aagctattct tttttttaaa ttacgttgac caagagatgt tgaagctgca tagattattt
   122821 gaattgtgcc taatagaatt aaccaggggg aaaatagaga atgagcgtgg ggtaataatt
   122881 ccatattaat tcgaaccaat ccatacgctc ccatttttaa taagattccg gctaaaagca
   122941 tacaagtact gtaatgtgcc tctccgtggg tgtctggtaa ccatgtatgt aagggtataa
   123001 tcggcaattt gacagcaaaa gcaataagaa atccaatata gaatattatt tccagtgcca
   123061 caggatacga ttgattagct gatgtttcaa aatttaatgt tggttcattc gaaccatata
   123121 aaccgatacc gagaactccc attaataaaa aaatggaact tcctgcagta tacaaaataa
   123181 actttgtagc tgaatacaaa cgtttctttc caccccacat ggataaaagt agataaacag
   123241 gaattaattc taattcccac atgatgaaaa aaagtaaaat gtctcgagaa gaaaatgatc
   123301 ctatttgacc actatacatt gctaacatca ggaaatggaa taatcgggat tcccgagtaa
   123361 ccggttgagc cgctaaagta gctaaagtgg tgataaatcc tgtcagtaaa atagggccta
   123421 tagagagtcc atctattccg aatctccagt aaaaatccaa aaattggatc catttataat
   123481 tctccgtcaa ttggattaat ggatcgtcca attggaaatg ataacagaat gcataggttg
   123541 ttataaggag attcattaag catataaaaa tagtatacca cctaattacc ttatttcctc
   123601 tatggggaaa taagaagatt aaggaacccg cggatattgg gaaaactaca actattgtta
   123661 accaagggaa aaaattcgtg gtaaaaataa gatagacttg ggccagaaaa acccgtgctc
   123721 aaaatggaaa agattttgtt ttccattttg agcacgggtt tttgtcagta aaaaaaaggt
   123781 attcgtatgt ggttttttga aacgtatcaa taagctagac ccatgcttcg agttgtttca
   123841 tgccataaat aaactcgaac actcaagaaa tctgtcggac aggcggattc acacctctta
   123901 caaccaacac agtcctccgt tcttggagca gaagctattt gcttagcttt acatccgtcc
   123961 caaggtatca tttctaatac atctgtgggg caggctcgga cacattgagt acatcctata
   124021 catgtatcat aaatctttac tgaatgtgac attggctcta ttaattttgg aacatcagca
   124081 attttcgatc tagtaaactt gtaaatgaat catatatttc gacaccagat gaatcaatga
   124141 tttaccagaa tttttctaat caatctacct ctggatcaat tcataagaga gggccaagat
   124201 actttgattt cttacgtttt cgcaaaaatg atcatacgtt atcatacatg tgaatttgaa
   124261 ttgataaata ttcgaatttc aatattcgaa attcgaactt ttctgattaa tactatttat
   124321 tcaacaaatt cgattgattg atacgagttg attttctgtt acgataaatt gacgaaacaa
   124381 tagccggtcc aatagctgct tcagcggctg cgatagctat aacaaaaatg gaaaaaatat
   124441 ttccttttaa ttggcgacta tcaaaaaaat cagaaaaagc tacgaaattg atattaaccg
   124501 cattcagtat aagttcaaga cacataaggg ctctaaccat atttcggctt gtgatcaatc
   124561 catagatacc gatagaaaat aaataggcac tcaaaacaag tacatgttcg agcatcattg
   124621 accaactcct tatcaatttc gattcatttc aatatgaaca acacttcaac agattcgatt
   124681 gactagagaa tataacaagt acagaccaaa agaagatatt ggtaataagt cgaataagaa
   124741 aattctttta aacataacca atctttcact ttcccattca catgtaaaat tcaaaggaaa
   124801 tggagataaa ataaatagaa caaaatggaa tttagattga tattactagt tctattctta
   124861 ctggcgagcc acgacaattg cacctatcaa agcagctaaa agaattattg aaatgagttc
   124921 aaatggaaga aaaaaatctg ttgataaatg aattccaatt tgttgactat tatttatcaa
   124981 atcttgctct ataatctgat ttgatcttgt agtccaaata atcccgtacc atgatgtatc
   125041 tggaatagta gttattagta aaacaaaaat acttgtacaa accaccaaag taactccatc
   125101 cccaacggtc caaagatgaa aatcttggta atattctgaa ccatttatga acatcacagc
   125161 aaatatgatt aaaacgttta tagctcctac gtaaataagt agctgtgctg cagctacaaa
   125221 atgggagttt gataaaatat agaataaaga tatacaaaca agagccagtc ccagcgaaaa
   125281 ggcagaaaag attgggttgg taaataatac tactcctaga cttcctaata caagacctga
   125341 tcccagaaag attaaaagaa gatcatgtat cggttcaggt aaatccatta gatgtaaaat
   125401 aaaagataaa taaattgaaa tttcatgacc ttattgatac gaccaggaaa agattttata
   125461 tactaaattc ctaattgaat taaatcctaa ggagtgtgaa ttcatctagg tacagttata
   125521 ggactaatct aattctttat acgaacgagt agttcgaaac tatttcgaaa ctataaacta
   125581 tattaaacta tataaactat attaataaaa ttatagaaat cttttatata taaatctttt
   125641 aaataaataa agaattttat ttgaattgaa ttgttcgaat tgtataatcg tcaattactg
   125701 acattggtaa acggcccaaa gcaatttgat tataattcaa ttcgtgacga tcataagtcg
   125761 aaagttcata ttcttcagtc attgataaac aatttgttgg acaatactca acgcagttac
   125821 cacaaaatat acagatcccg aaatcaatac tgtaattaag caatcgtttc tttcgaatat
   125881 cagtttccag tttccaatca acaacgggta gatctatagg acatacacga acacatactt
   125941 cacaagcaat gcacttatca aattcaaaat ggattcgacc acggaaacgt tccgatgtta
   126001 ttaatttttc ataaggatat tgaatagtta caggtaaacg atttgcgtgg gctaaggtaa
   126061 tcatgaaact ttgaccaatg taccttgcag ctcgtactgt ttgttgacca taattcatga
   126121 acccagttac cataaggaac atatcgtgaa tatctatgaa tatttttgtt ttgtttcttt
   126181 ctcttgtttg agacaagtta tgaatataga atataaatct tttacagtga aaacagtcga
   126241 aacgaagttg ttaataatag attacccaga gaaataggta aaagaaattt ccatccaaga
   126301 tttaataatt gatccattct tagcctaggc aaagtccatc ttgttgtgat agaaaggaac
   126361 aagaacaaat aagttttagc taatgtaata aagataccaa ttgtagttcc aaaaactcca
   126421 catgttttat ttatttcaaa aagctcagaa acaaatatgt acggaataga gatattccaa
   126481 ccgcccaagt aaagaactgt tacaaataat gaagaaacta ataagtttaa ataggaagca
   126541 acgtaaaata aaccaaattt tatacccgaa tattcggttt gataacctgc tactaattct
   126601 tcttctgctt ctggtaaatc aaaaggtaat ctttcacatt ccgctaggga agaaattaga
   126661 aaaatgataa aacctatagg ttgacgccat aaattccatc cccaaaaacc atattttgat
   126721 tgcgcgtcaa ctatatcaac tgtacttaaa ctgttagata atcctagtcg gtgataacat
   126781 tactgttccc atcgctatta cagaaccgta catgagattt tcacctcata cggctcctcg
   126841 aaggccataa ataaatctaa gggaccgggc cggttattta tcttgatata tccctaggat
   126901 agataggatt caaatccatt ggacggtcct gaattagacc aattgaattc tgtctgttat
   126961 aataataaat acaaaaaggt acttctgaat tgatctcatc ccttaataat ttgaatttgt
   127021 tgagtaataa ttgaattctt caattcaata aaatactcct ttagaattct caataacccg
   127081 tcgttttcga ttacgtaaaa aaattagaca ctagtttatg aattatgaca taaattgtat
   127141 ttccatgaat atggatataa gaaagaatcc aaagggatcc ctcttttttt tttattgtat
   127201 tctattcttt tgtttttttt cgttcctatt cttctttttt ttttatgtgc aaaacaaaaa
   127261 gggacttaaa aaaaaattaa aggattattt cgtttctgat agttatttat ttaatcagtg
   127321 gataggagca tactctggat cggaattgtg gggagtactg cctgattttt tctaccaact
   127381 taaagcccca atttgtattc tttttatatt atgcagaaat gctcttttgg agaatttaca
   127441 taatctccat tactaatcct ttgtgtatct tggtgtttct aaccatccac gcatttttta
   127501 tcaatctcgc cttatggtaa tacatgtatg gtaattcata caaacgatag tgaaaactca
   127561 ataaggttgg tcttttgagc ccgcttcaaa acaggatgac taatcaacca attttggggt
   127621 aaacgctttc ttccgcttat aatctttttt ttccacttaa ttcttataca tagaaaatga
   127681 gactcaatat ttttactgca gattcaaatg aaattcaaat catagtatat taaatattaa
   127741 ataaatatta aaatattaat aattatatta ttaattaata aattcatttt attagattct
   127801 taaatattat atattcaaaa tacaaatata tatctatttt atttaatttg attaataaat
   127861 ctcattttat taataaatat ttaaagataa tattgaatat tgaattgcat ttcaatttca
   127921 ttaaattaat aataataatt caaattataa tattgaatat tatagaatag aatattaaat
   127981 caatgaataa tgaataaata gaagctgttt tatttcactc atataactat ctgatttagt
   128041 tcatcaatcc gaattccgaa tcaaaataat taaaatccaa aatcaggata tctattccat
   128101 tttttctacc cctttcctat aaagaagaaa agaaataaag acgaaaagaa aggagcatgg
   128161 aaaagttttt tctgtctcaa cgaatcacac gtagagatat tgataacaca catagagtta
   128221 atggtatttc ataactaatc gattgagcag cagcccgtag accacccaaa aaggaatatt
   128281 tattatttga cccatatcct gacataagaa gtccgatggg agcaatactc gaaatagcaa
   128341 tccataaaaa aacaccgata ttgagatcag ctaaaacaaa gttagagcca aaaggaatta
   128401 ctgaatagct tactagaatt gatatgactg atatggatgg tccaatactg aataaacgaa
   128461 tatctcccct agatggaata agattctctt tgaaaagtag ttttgttcca tctgctagag
   128521 cttgaagaac tcccaaagga ccggcgtatt caggtccaat acgctgttgt atccctgcgg
   128581 atatttctct ttctaaccat acaatcacta gcacacctat tgtgattccc aatacaagag
   128641 tcaaaatagg gacaagtatc catataattc catagacctc ttttaaagat tccaatctgg
   128701 aaaaagaatt gatatcttgt acttctgttg tatcaattat catttcaacg atcaacttct
   128761 cccataatga tatctatgct acctagtatt gtcataatat cagccaattt cattctttta
   128821 actaactgag gaagaatttg caaattgata aaacccgggg gacgaatttt ccatctccaa
   128881 ggaaaaccat tctgatcccc tattagaaaa attcctaatt ctccctttgg tgcttcaact
   128941 ctcacataaa gttcttgttt cggtaattca aaagtcggag acggcttttt actaatgaat
   129001 cgatattcaa aatcattcca ttctgaatcc ttttctctat caaagcagcg gatttctaaa
   129061 ttctcatatg gccctcccgg aattccttcc agagcctgtt gaataatttt tatggattct
   129121 accatttcac caattcgtac taaataacga gctaatgaat ctccttcttt ttgccattga
   129181 acttcccaat caaattcctc gtaacattca taatgatcaa ctttacgtag atcccattgt
   129241 attccggaag cccgaagcat tggtcctgat aaaccccaat ttattacttc ctctccacca
   129301 acaatgccta ctccctcaac ccgttctaaa aaaataggat ttcgcgtaat aagtttttga
   129361 tattcaacaa cccttgttaa aaaataatcg cagaaatcca aacatttatc tatccagcca
   129421 tgaggtagat cagccgctac ccctccgata cgaaaaaaat tatgcatcat tctcatacct
   129481 gtggcagctt cgaatagatc atatattaat tctctttctc tgaaaatata gaagaaaggg
   129541 gtttgtgcac caatatctgc cataaaaggt cccagccata gtaggtgaga agctatacga
   129601 ctcaactcca acataattac tcgaatatag ctggctcttt taggtacttg aatatttcct
   129661 aactgttccg gtccatttac ggttattgct tctgtgaaca tagtagctaa ataatcccaa
   129721 cgtgttacat aaggcagata ttgtacaatt gttcggtttt ctgcaatttt ttccatccct
   129781 ctatgtaaat aacccaatat tggttcacaa tcaataacat cctcaccatc tagagtaaca
   129841 ataagtcgaa gaacaccatg cattgatggg tggtgaggac ccatattgac tatcatgagg
   129901 tcttttcttg tagctggggc attcataggt ttttcctcga ttcattcttc catgaattgc
   129961 ttaaaacaaa aattagttca tcaaaattca agatctaata aatcgaataa ttcaaaacga
   130021 ctcttcaaat taattagttt gtggctcccg aatatccaac tgattaatta attttttata
   130081 acgtattcca tttttctttg acaaataaga caggagtcgt ttccgttttc ccagaatttt
   130141 acgtaaaccc ctttgagata aatagtcttt tctgtgcaat tccaaatgtg aagtaagtct
   130201 tcgtatctta ttggtgaaat tgaatacttg aaattcaatc gatcccgggt tttcttcttt
   130261 tttttcttgt gaaataacgg gtataaatga tttttttacc ataaaaaaat gaaagcttgt
   130321 ctttcccccc ttttttatag agtctagata tttttattga tcagtaataa taatgacact
   130381 cattttcaat ttggtatata caataatctt aattttctta agaattcctg attttatttt
   130441 tcaaataaat tttgattaat caacccaatt caaataggta tacaaaaaat actatattta
   130501 tgcattcaca aaagcaaaat tgtagacttc aaataagaag attttgttga ttcatttata
   130561 gatctaatgg atagtatata tcattgaatt agtatcgtgc ctcagaatag agggtaagac
   130621 aatgcgtatg tgcatctatt tgttttcgca taccagatat gttacgagaa atagaaaaaa
   130681 agaaaaatgt agattaacga attttcaatc gcggatacat atgtatcctt accatactga
   130741 aacggctgcc attattggta tcaaaccaat agcgattcat acaagctaaa tcttctaatc
   130801 gataatttgg ccaaagaaat aactttaaat taattagttt ttttttatct ctatcaagat
   130861 ctttacttgt agccaaaact tgacagcaat tattcacttt attctcattg taaaatgccg
   130921 tatttctatg cacactattt cgattcctag gattgaaaca aattagaatt ctcaattctc
   130981 tacgacgtct agcggataaa atattttcag gaacaagcaa atcataatga tttttttctt
   131041 tattttcagt cagcttttga tctcttgttc ttgtaatgga tttcttaatg gatttatcca
   131101 aatttttctt atcaacgtag cttttttctc ggtatctttg attaatttgg tgctttctct
   131161 tatgaatcaa cgaaaggcct atggtttgat acatattaaa ttgttcatgg ttttttctag
   131221 acagacgaat tggttcgata ctcaatattc cttttttcat caattccgta tttttattca
   131281 attctgtaag agtgaaatcc ttctgattct taattttcat aatatctaga cttagttctc
   131341 ctctttgagt agaggctata gcaatttctt ttagattttt cagtctaagc aggagacaat
   131401 atacttggat attattcatt attctttcat ttaagcaatc acgccagttc aattgaaaaa
   131461 gcaaatacct tcttaggaag caattaagtt ctgcttcgat gttgttcgtg tatttctttt
   131521 tttttacacc ctttttgatg tccgatcctg cataatcttc tttaacatct ttttctttct
   131581 ttgaaaggga tgcttcaaga tttagtcgac ctgcatattc tgtttttcct ttatttcgag
   131641 tctctaactc taattcaaga tatttttttt ttttccatcg tctaaaaata tctatttttt
   131701 tcttttccgt gatgtttttc ttttcactac catttttatt tacattaaaa ttgaaaaaaa
   131761 gtaatttgat tggtatgatc catgggttac tcgtatatgc attataaaat ataaaaaatt
   131821 tagagaagaa aaagaattcc cgattcgcta tggaacgatt tagtatttct acattcattc
   131881 ccatccaatc aaaaaaaaaa cctttttgat tggatgggtt gatttcttga tgaagcgtaa
   131941 aataataatc ggtatcgatc gaacccccaa aatgcacttt atttctaaga caaaaattca
   132001 gaattctcca atcaaaatac tttctatcca gatttttttc catatctaga atagaatctt
   132061 ctactatata attcttgcta ggaatatcat ccgtcatatc aaaatctttt tttttacgcg
   132121 tgttggaatt ataagaaatc gcttggttat tatttgcttg gaatgacgat ctatatccat
   132181 aaatatatga gtccttctta tctgcataat taatagattt atatgataaa agatcatacc
   132241 cgtattgttt tttcattttt tttttttgat ttgtttttgt taatgagtct atttcttgtt
   132301 ttttgtaaag aattaatccg tttttttcat atgaatgata tttggttaaa tctttatttt
   132361 gagccacatg gcgttcattc attttatttc gccatttttg ggagactaat ctagaccatc
   132421 cattctgaga taaatcgtat tgataatgac cttttaacca atttgtccat tgattcatta
   132481 cagaattggg agcgctctta tgttttaact ttgaatgaga tattccttgt actccaaaaa
   132541 aagaatcctt tatttcattc ttaagaaaaa gaggtgttcc atgatattca aaaacggatc
   132601 ttaatttata cttatataag ttaataactt gggtttgtga taatttgtaa aatacatatg
   132661 cttgtgacaa agaggatacg tcacaaaaat tctgtgaatt catattccta atattacaaa
   132721 tggatttttt tatagtagaa ataaagtgaa ttagacttag atttttttta tcacttcttt
   132781 ttctttcttc atttgcttca ttattgtaaa tgtatttatt aagaattttt tttgttgatt
   132841 caagaaaaag ttgtacattg attctaggaa tattaatgat acatacaaag atatctatat
   132901 ataccctttc tatgaaaaat tgaaaagaat aatgggattt gcgggataat cgaacatttc
   132961 ttttttgtaa tatctgccaa atattttttt gtaattctaa tcttttatca tcataagttg
   133021 ttttcttaga acaaatattt ctctctgaac cttttttctt gtctttttta aatttttcta
   133081 tttgttttat gattttcttt gttctatcat tcagatcttt tatttttttt tctgtcaatg
   133141 aacaatctgt ccaattaata gattgaattg gaatggtgga ttcgtaaatc attggattac
   133201 tcttactttt tgttgaatct ttttgaattt cattcaattc atatattttt ctcaatccaa
   133261 atataaataa aagatttgat aatgatagtt tttttatttt ttcttttaga aatagaatcc
   133321 ttttgagaat actttggatg atccattgtg ctgtttcttt tgagatattt agaaaaaatt
   133381 ttgttctttc gtttaacact tttagaacta gaaaaaaatt ctttttccaa attctgattt
   133441 tttttttaag ttctttaaaa atgggatcaa aaaacgaacg tcggtttcgg ggagaagaag
   133501 aaaagggcaa ttctacttcc attccgaaaa ctgttaaaaa gaagaaatcc atttttttca
   133561 cttttttttt cattggatcc ttttcctttt gaggggatcg tagcttagat ctgtatctgt
   133621 gccaaggttt cagacgaaaa ggaaaaagga cctttatttg aataccctca gttagccagt
   133681 ttttcggaaa ttctgtttcg gataattgaa cgccattata ggtgcattta atatacattt
   133741 ctctattcca atcctttaaa tcctctgacc attcgggaga ttgaaataat agtatacgaa
   133801 cgatattttt agttattatc aatgagggta atagaatata ttttctaata atcgattggg
   133861 ttactaataa aaaacctctt attacttgag catatataat gctatcccag gcttctgcta
   133921 tttctatacg cttttcttcc tcttttttct taatctcttt tgtcttttcc tctgtataat
   133981 ccgaaatttt caattctgta tttttctttt tccacatcca atttagaaaa aggattttca
   134041 ttggctcgaa aatatcaaaa gaaaagaaag agggtttgtc aattttgtcc aaaaaaagag
   134101 gagaatgcgc gcttgcttga aagattttcc aattaacagt tttacgtctt tgagcgcgtc
   134161 tagatccttt tattatgtct cgccgaaaat ccggttgttg tgaataacgt attaaagcta
   134221 attcatcttt ttcatcagaa ttatcagtat ccttggtatc cgtataagca tcggcattct
   134281 ctgagtcatc agtaaaaatt actacacgtt tggcttttct tgaacgaatc tcataatctg
   134341 ctgtttcacc agctctttcc aggtgttcta cctcgtcaat taatttgtat gaccatcgag
   134401 gaactttttt actgctttct tttattccaa tacattcttt tctatttata attgttttat
   134461 cgttcgcatc agttagaatt gcgtcgaata aaaattttat tttttttttt ttagcttcgg
   134521 aatccatctt ttcatgttct ggaaaaaaat gaagtccttt aaaattgaaa ttggatactg
   134581 attttccaga aaattgactg atcaagttaa aaaaaaaacg aatttcattt gataatgatt
   134641 ttttatcaaa tctatctatt ttctgttcaa agtctggata atcagtatta atattaagaa
   134701 ggatggcgtg aatcttattt atccaaatgt agttttttgt gtaagtttta ttcttgattg
   134761 agaataaaaa actttttttg attcgtccgc gatagggtcc gttcaagaaa ggatcatata
   134821 ttttaggtaa gtattttttt ttagtctcat cattacataa tctaatcctt ttttcgagta
   134881 catccaaagc aaaaaattcc ttatctagag cttcggccct atttataaat tgattactta
   134941 ggttgtttct tttttgttca ttaatagaac tccaatgatt atccaattca tcataggaga
   135001 gtttttctgt tgtgaagaga gacgtctttc tttgcatcat ttcaagaaaa attgataaac
   135061 tagatggata tgtaaaagat attctttctt ttgcatcact ttgacatgta tgaaaaaaag
   135121 attgtgacat ttcatttctt acagcatttt caaatcgatc attttttata tatcgcaaag
   135181 gacgatggaa tcgtttataa tcgaaaagaa tccttagaag aggtttttcc aatcgaaaga
   135241 tatctttctc ctctctttca tcgattttgt acgaattctc tctttccttc gaaaaaagag
   135301 aagcagaaag atattctgcg ttggattttt tttgttcttg tttagttacc ttcgttttgg
   135361 aagttctttc tacacctatt ttttttttgt tatcaatttc acctctttct tgaatttctg
   135421 acagtttttt atttttaata aaaataggca gcggtgttct ccctaaatag tatattgagg
   135481 aaataaataa aaaaataata aagattcgag acatcaaatt tctcaattct gacataatgt
   135541 acttattaga tcgaataagt acattagatt taatagaatt atttttctgt atccagacta
   135601 ataccaatcc aacccatttc atgaataaaa tgtgaccaat taaccaacca acaaaactac
   135661 ttgttagaaa taaaaatggg ttgttgcatc gaaacatata aatgttgact aatctgacta
   135721 acattgaact tggtaaaatg aaaaggttca ataactgaaa aataagatta ttcaggaata
   135781 tcctttgaat gctaaaatta cgcattgaat tttgattagt ggatccataa ttcaaaaagt
   135841 gtttgtgatt attgcagaag aaatgaaata aaagataggg tagagctatg acagttattg
   135901 tatgaggtct acccaatgct agatgcaaag gcgcataata gatcgatatg aacatcatga
   135961 gctgtcccgt aataaaacca gttcttgctg atactttctt ctcggttcct tcttccataa
   136021 cccgagctcg gagaaggaag agataagagg gccctatgga gaatgtggtc agaaatccat
   136081 aatagagtcc gaccacaacg accgaattaa ttatcttcat gcataaggat actagattat
   136141 ctagtataaa agatttcaaa atcatcacaa acctcccttt ttcttttcta ttgcaatttc
   136201 tggattatta tatgatgatt ttgaaacttt ccatatatat agaaatagaa acagatagac
   136261 tagaaacgac atctcttatc tcaatgacac caaagaaagg gatattaaat gaatggaatt
   136321 agtatatgga tggactataa tgaaatagag ccactttgag gttccctatg aaatgaggca
   136381 tggaacggag ccactacgaa gaagttccgc gagttacgaa ggaaacttcg agctcatatt
   136441 ggtcatgggt tgagaacggg aattgaactc tatgagatct aatttcccgt tgttcctcag
   136501 tagctcagtg gtagagcggt cggctgttaa ctgactggtc gtaggttcga atcctacttg
   136561 gggagatttg attcattccg aattctttaa ttcggaatga aagggttcgc tttgaccgtt
   136621 aagagtaggt aaccccttcc ccgtgtcttt gtttctattg cattctatct catcgtatcc
   136681 cattctgttc tgcgatattt gagaatcgcc gtcaatacct cggtgtaggt ccgggatact
   136741 cctttgttcc acagtccggg gctatttaaa ctaaccaatt aagaattctc agatgtacta
   136801 gtactagcaa gtgcatcttt gatgcagtca tcaattctcc cgagaggcca caattaccgc
   136861 gagcaaacat attaatgacg aggaaggcat ttttgctatg ctactaatac tttacttgct
   136921 ctgctattct gcccaagcct ggctgaggaa gaattacgag gcgtaaaaca aaatatgcgg
   136981 aaaagggcat actatattta ttatgcccta atccgcatat tttgtttgtt ttttttaata
   137041 aaaagaaaac agtaaggtaa ggccattcca tttcgacaaa atacccacac ccaagttcca
   137101 tagctttggg tccgctatcc cgatcatgat tttcctaccc ccagagggaa aggtccttcc
   137161 ctttttggcc ggttgtgggc gaggagggat tcgaaccccc gacaccgtgg ttcgtagcca
   137221 cgtgctctaa tcctctgagc tacaggcccc accccgtctc cactggatct attccccgga
   137281 gtaccctaaa aaaagggaac ctttcctctc cccagccatt tcggcttaag aagatgtgaa
   137341 agcgcctctc tctctataag aacggtgcgt tccgaggtgt gaagtgggag agaagggatt
   137401 tcataattgg ggttttgaat aagacgacct tttcattttt cattcttatt actttttcaa
   137461 tatgaaaaag taataagaat gagaggtgtt aagcttttta tcatcctggc gccgagctat
   137521 ttttccgcag gacctcccct acagtatcgt caccgcagta gagtttaacc accaagttcg
   137581 ggatggattg gtgtggttcc tctacgccta ggacaccaga atatcgaagc atgaatgaag
   137641 aaaggcatga gataaaagca tattggctat tgattgtgag gccctaattc ttgactggag
   137701 gggacaccaa aggcctctgc ccttccatcc cttggataga tagagaggga gggcagagct
   137761 tttggttttt tcatgttgtc aaagagttga acaatgaaaa tagatggcga gtgcctgatc
   137821 gaattgatcg ggtcatgtag gaacaaggtt caagtctacc ggtctgttag gatgcctcag
   137881 ctgcatacat cactgcactt ccacttgaca cctatcgtta atgataaacg gctcgtctcg
   137941 ccgtgacctt ctcttgaatt ctcaaaactt ctgtcgctcc atccccgcag gggcagagaa
   138001 cccatcgctg tctcggctgt gctaccggag gctctgggga agtcggaata ggagagcact
   138061 catcttgagg tgggcttact acttagatgc tttcagcagt tatccgctcc gcacttggct
   138121 acccagcgtt taccgtgggc acgataactg gcacaccaga ggtgcgtcct tcccggtcct
   138181 ctcgtactag ggaaaggtcc tctcaatgct ctaacgccca caccggatat ggaccgaact
   138241 gtctcacgac gttctgaacc cagctcacgt accgctttaa tgggcgaaca gcccaaccct
   138301 tggaacatac tacagcccca ggtggcgaag agccgacatc gaggtgccaa accttcccgt
   138361 cgatgtgagc tcttggggaa gatcagcctg ttatccctag agtaactttt atccgttgag
   138421 cgacggccct tccactcggc accgtcggat cactaaggcc gactttcgtc cctgctcgac
   138481 gggtgggtct tgcagtcaag ctcccttctg cctttgcact cgagggccaa tctccgtctg
   138541 gcccgaggaa acctttgcac gcctccgtta ccttttggga ggcctacgcc ccatagaaac
   138601 tgtctacctg agactgtccc ttggcccgta ggtcctggca caaggttaga attctagctc
   138661 ttccagagtg gtatctcact gatggctcgg gcccccccgg aaggaggcct tcttcgccct
   138721 ccacctaagc tgcgcaggaa aggcccaaag ccaatcccag ggaacagtga agcttcatag
   138781 ggtctttctg tccaggtgca ggtagtccgc atcttcacag acatgtctat ttcaccgagc
   138841 ctctctccga gacagtgccc agatcgttac gcctttcgtg cgggtcggaa cttacccgac
   138901 aaggaatttc gctaccttag gaccgttata gttacggccg ccgttcaccg gggcttcggt
   138961 cgccggctcc cctgtcatca ggtcaccaac ttccttgacc ttccggcact gggcaggcgt
   139021 cagcccccat acatggtctt acgactttgc ggagacctgt gtttttggta aacagtcgcc
   139081 cgggcctggt cactgcgacc ccctttgtga ggaggcaccc cttctcccga agttacgggg
   139141 ctattttgcc gagttcctta gagagagttg tctcgcgccc ctaggtattc tctacctacc
   139201 cacctgtgtc ggtttcgggt acaggtaccc ttttgttgaa ggtcgttcga gcttttcctg
   139261 ggagtatggc atgggttact tcagcgccgt agcgcctggt actcgaacat tggctcgagg
   139321 cattttctct accccttctt accctgaaaa agcaggggca ccttgcgtcc ttgaaccgat
   139381 aaccatcttt cggctaacct agcctcctcc gtccctcggg accaacaaag ggtagtacag
   139441 gaatattcac ctgttgtcca tcgactacgc ctttcggcct gatcttaggc cctgactcac
   139501 cctccgtgga cgaaccttgc ggaggaaccc ttaggttttc ggggcattgg attctcacca
   139561 atgtttgcgt tactcaagcc gacattctcg cttccgcttc gtccaccact gctcgcgcgg
   139621 gtccttccct ctaaggcgga acgctcccct accgatgcat ttttacatcc cacagcttcg
   139681 gcagatcgct tagccccgtt catcttcggc gcaagagcgc tcgatcagtg agctattacg
   139741 cactctttca agggtggctg cttctaggca aacctcctgg ctgtctctgc acccctacct
   139801 cctttatcac tgagcggtca tttaggggcc ttagctggtg atccgggctg tttccctctc
   139861 gacgatgaag cttatccccc atcgtctcac tggccgacct tgacccctgt tattttgagg
   139921 tcatatctag tattcagagt ttgcctcgat ttggtaccgc tctcgcggcc cgcaccgaaa
   139981 cagtgcttta cccctagatg tccagtcaac tgctgcgcct caacgcattt cggggagaac
   140041 cagctagctc tgggttcgag tggcatttca cccctaacca caactcatcc gctgattctt
   140101 caacatcagt cggttcggac ctccacttag tttcacccaa gcttcaccct ggtcatggat
   140161 agatcaccca ggttcgggtc cataagcagt gacaattgcc ctatgaagac tcgctttcgc
   140221 tacggctccg gtgggttccc ttaaccaagc cactgcctat gagtcgccgg ctcattcttc
   140281 aacaggcacg cggtcagagc cccgggctcc tcccactgct tgggagctta cggtttcatg
   140341 ttctatttca ctccccgatg ggggttcttt tcacccttcc ctcacggtac tacttcacta
   140401 tcggtcaccc aggagtattt agccttgcaa ggtggtcctt gctgattcac acgggattcc
   140461 acgtgcccca tgctactcgg gtcagagcgt aagctagtga tgctttcggc tactggactc
   140521 tagccatcta gggtgcagca ctccaccgct tcgcctagca gcacgacgct tgtattgctc
   140581 tcccacaacc ccgttttcac ggtttaggct gctcccattt cgctcgccgc tactacggga
   140641 atcgcttttg ctttcttttc ctctggctac taagatgttt cagttcgcca ggttgtctct
   140701 tgcctgccca tggattcagc agcagttcga aaggttgacc tattcgggaa tctccggatc
   140761 tacgcttatt ttcaactccc cgaagcattt cgtcgcttac tacgcccttc ctcgtctctg
   140821 ggtgcctagg tatccaccat aagcctttcc tcgtttgaac ctcgccctta acttgaaggc
   140881 tatgccatcc taaggtgctg ctaaatggaa ggatcttatc aacgtccatg aatgataaat
   140941 catagcatag atcgaactgc cgaatcggaa aaattgggtg ctatcatata gctttgtatc
   141001 ggttaagttc acgagttgga gataagcgga ctcgaaccgc tgacatccgc cacagggtaa
   141061 accaccgcct ctcaggcccc cgactgattc taccatagag gccaacgata gacaataact
   141121 cccccccgaa cacagcttac aactttcatc gtactgtgct ctccaaagag caactcttct
   141181 caaaatctca aaaagtgctg agttggaatc ccattctaac taaggattct tgtggttccg
   141241 gaggatccag ctacaggaga accgggaacg gagagctttc cccccctttc cgcccgactc
   141301 tttggtctta agaatgctgg ttttaagaat gagtgattgc ccttctccga cccttactgt
   141361 ccaacctgag agcggacagc taatgcgttc cgcttattga acagggttct atggtcggtc
   141421 cgcgacccct ggatgccgaa ggcgtccttg gggtgatctc gtagttccta cggggtggag
   141481 acgatggggt cggtccatgg attttctttc cttttgccgc atttcgctca aagggttgaa
   141541 gggagatagt gcatcaagct gttcgcaagg gccaacttga tcctcttccc cagggatccc
   141601 agatgaggaa accctagggg agccaccgac tccaactacc gtccatgtac gatccatact
   141661 agatctgacc aactgcccat cctacctcct ctacgttctt gacagcccat ctttgtctca
   141721 gtagagtctt tcagtggcat gtttcggtcc tcttccccat tacttagaaa aagtgagcca
   141781 ccggttcagg tacaagatac tatcattacc gcctggacaa ttagacatcc aacccgtaat
   141841 cgcaacgacc caattgcaag agcggagctc taccaactga gctatatccc cccgagccaa
   141901 gtggagcatg catgaaggag tcagatgctt cttctattct tttccttggc gcagctgggc
   141961 catcctggac ttgaaccaga gacctcgccc gtgaagtaaa tcatcgcacc tacggtccaa
   142021 ccaattggga gagaatcaat agattccttt tcgggagtga ttcatccttc ccgaacgcag
   142081 catacaactc tccgttgtac tgcgctctcc aagtgtgctt gttcccccct tcttccttac
   142141 catggcaagt ctttgtgaaa taactccgat gagaagaaaa aagaaggcgt taagagaccc
   142201 tcctggccca accctagaca ctctaagatc ctttttcaaa cctgctccca tttcgagtca
   142261 agagatagat aaatagacac atcccattgc actgatcggg ggcgttcgta gtgactgagg
   142321 gggtcgaaga ccaagaagtg agttatttat cagccaagca ttctattctt cttatggcta
   142381 gatccaatct cccggtccct gcggaaagga aaaagaattt cacgttcttc ctttcgggaa
   142441 gggaggatta ggaaaatcct attgattgca attttctcca gacccccggg aaaagcatga
   142501 aaaaaaggct cgaatggtac gatcccgccg tcaccccaga atgaaagggg cgatctcgta
   142561 gttcttggtc tgtgaagata cgttgttagg tgctccgttt ttatttttcc attgaggccg
   142621 aacctaaacc tgtgctcgag agatagctgt ccatatactg ataagggatg tatgaattct
   142681 cgagaagaga ggagccgtgg tggtcccccc cggaccgccc ggatcccacg agtgaataga
   142741 aagttggatc tacattggat ctcacctgaa tcgccccatc tatcctcctg aggagaagtt
   142801 tggtttcaaa ccccggttcg aacaggagaa gtacgccatg ctaatgtgcc ttggatgatc
   142861 cacatctcag ggtcaggcgc cgatgagcac attgaactat ccatgtggct gagagccctc
   142921 acagtccagg cacaacgacg caattatcag gggcgcgctc taccactgag ctaatagccc
   142981 gtcgtgcggg cctcccgctg ggggcccgct atgccaaaag cgagagaagc cccatccctc
   143041 tctttccttt tttacgtccc catgtcgccc ccgtgtggcg acatgggggc gaaaaaaggg
   143101 ggatcctatc aacttgttcc gacctaggat aataagctca tgagcttagt cttacttcac
   143161 cgtcgagaaa cgaaagaaga cttccatctc caaattgaac tcagacgtag ctcgcttctt
   143221 tttgggtgtg aagcagtgtc aaaccaaaat acccaacaag cattagctct ccctgaaaag
   143281 gaggtgatcc agccgcacct tccagtacgg ctaccttgtt acgacttcac tccagtcact
   143341 agccctgcct tcggcatccc cctccttgcg gttaaggtaa cgacttcggg catggccagc
   143401 tcccatagtg tgacgggcgg tgtgtacaag gcccgggaac gaattcaccg ccgtatggct
   143461 gaccggcgat tactagcgat tccggcttca tgcaggcgag ttgcagccta caatccgaac
   143521 tgaggacggg tttttggagt tagctcaccc tcgcgggatc gcgatccttt gtcccggcca
   143581 ttgtagcacg tgtgtcgccc agggcataag gggcatgatg acttgacgtc atcctcacct
   143641 tcctccggct tatcaccggc agtctgctca gggttccaaa ctcaacgttg gcaactaaac
   143701 acgagggttg cgctcgttgc gggacttaac ccaacacctt acggcacgag ctgacgacag
   143761 ccatgcacca cctgtgtccg cgttcccgaa ggcacccctc tctttcaaga ggattcgcgg
   143821 catgtcaagc cctggtaagg ttcttcgctt tgcatcgaat taaaccacat gctccaccgc
   143881 ttgtgcgggc ccccgtcaat tcctttgagt ttcattcttg cgaacgtact ccccaggcgg
   143941 gatacttaac gcgttagcta cagcactgca cgggtcgata cgcacagcgc ctagtatcca
   144001 tcgtttacgg ctaggactac tggggtatct aatcccattc gctcccctag ctttcgtctc
   144061 tcagtgtcag tgtcggccca gcagagtgct ttcgccgttg gtgttctttc cgatctctac
   144121 gcatttcacc gctccaccgg aaattccctc tgcccctacc gtactccagc ttggtagttt
   144181 ccaccgcctg tccagggttg agccctggga tttgacggcg aacttaaaaa gccacctaca
   144241 gacgctttac gcccaatcat tccggataac gcttgcatcc tctgtcttac cgcggctgct
   144301 ggcacagagt tagccgatgc ttattcccca gataccgtca ttccttcttc tccgggaaaa
   144361 gaagttaacg acccgtaggc cttctacctc cacgcggcat tgctccgtca ggctttcgcc
   144421 cattgcggaa aattccccac tgctgcctcc cgtaggagtc tgggccgtgt ctcagtccca
   144481 gtgtggctga tcatcctctc ggaccagcta ctgatcatcg ccttggtaag ctattgcctc
   144541 accaactagc taatcagacg cgagcccctc ctcgggcgga ttcctccttt tgctcctcag
   144601 cctacggggt attagcagcc gtttccagct gttgttcccc tcccaagggc aggttcttac
   144661 gcgttactca cccgtccgcc actggaaaca ccacttcccg tccgacttgc atgtgttaag
   144721 catgccgcca gcgttcatcc tgagccagga tcgaactctc catgagattc atagttgcat
   144781 tacttatagc ttccttgttc gtagacaaag ctgattcgga attctctttc attccaaggc
   144841 ataacttgta tccatgcgct tcatattcgc ctggagttcg ctcccagaaa tatagccctc
   144901 cctaccccct cacgtcaatc ccacgagcct cttatccatt ctcaattctc attcgatcgc
   144961 ggcgggggag caagtcaaaa tagaaaaact cacattgggt ttagggataa tcaggctcga
   145021 actgatgact tccaccacgt caaggtgaca ctctaccgct gagttatatc cctttccttg
   145081 ccccgccccc atcgagaaat agaactgact aatcctaagg caaagggtcg agaaactcaa
   145141 cgccactatt cttgaacaac ttggagtcgg gccttctttt cttttcgcac tattacggat
   145201 acgaaaataa tgggaaaaat tggattcaat tgtcaactgc tcctatcgga aataggattg
   145261 actacggatt cgagcaatag cacatggttt cataaaaccg tatgatttta ccgatctaaa
   145321 taaagcgggt tttacatgaa gaagatttgg ctcagcatgt tctattcgat acgggtagga
   145381 gaagaacccg actcggtatt cttaaaaaaa tagagaaatc agaaccaagt caagatgata
   145441 cggatcaacc cctcttcttg cgccaaagat cttaccattt ccgaagtaac tggagttaca
   145501 tctatttttc catttcaatt caagagttct tatgtgtttc cacgcccctt cgagaccccg
   145561 aaaaatggac aaattccttt tcttaggaac acatacaaga ttcgtcacca caaaaaggat
   145621 aatggtaacc ccaccattaa ctacttcatt tatgaatttc atagtaatag aaatacatgt
   145681 cctaccaaga cagaatttgt aacttgctat cctcttgcct agcaggcaaa gatttacctc
   145741 cgtggaaagg atgattcatt cggatcgaca tgagagtcca accacattgc attgccagaa
   145801 cccatgttgt atatttgaaa gaggttgacc tccttgcttc tctcatgtta caatcctctt
   145861 cccactgagc tccctttctc ctcggtccac agagacaaaa tgtaggactg gtgccaacag
   145921 ttcatcacga aagaaaggac tcactgagcc gagatcacta actaatacta atctaatact
   145981 aatataatag aaatagaact gtcttttctg tatactctcc ccggttccgt tgctaccgcg
   146041 ggctttacgc aatcgatcgg atcatatcgg atcatataga tatcccttca acacaacata
   146101 ggtcatcgaa aggatctcga agacccacca aagcacgaaa gccgggatct ttcagaaaat
   146161 ggattcctat tcgaagagtg cataaccgca tggataagct cacactaacc cgtcaatttg
   146221 ggatccaatt cgggattttc cttgggaggt atcgggaagg aattggaatg taataatatc
   146281 gattcataca gatacagaag aaagggttct ctattgattc aaacgctata cctacgggat
   146341 agggatagag aaagaggaaa aaccgaagat ttcacatagt acttttgatc gaaaaatcaa
   146401 tcttatttat ttcgtacctt tcgctcaatg agaaaatggg tccgattcta caggatcaaa
   146461 cctgtgggac ttaaggaatg atggaaggaa ataaaaaaga aatcaaaaaa gaaaaataat
   146521 aaaaaaaaat aagtaaataa aaatgaagta gaagagtcca gattccaaac gaaccaattc
   146581 aaacttgatt gaaaaggatc tttctgattc tcgaagaatg aggggcaaaa ggattgatcg
   146641 agaaagattt cttgttctta ttagaagatc gtgattggat ccacatatgt ttggtaaaaa
   146701 gaataatctt ctcctttgag aataatcaaa aaaggaaagt gttcaattgg aacatgaaaa
   146761 cgtgactgaa ttggtcctag ttactcttcg ggacggagtg gaagaagggg ggagattctc
   146821 gaacgaggaa aaggatccaa tgacttcgaa agaattgaac gaggagccgt atgaggtgaa
   146881 aatctcatgt acggttctgt agagtggcag taagcgtgac ttatctgtca acttttccac
   146941 tatcaccccc aaaaaaccaa actctgcctt acgtaaagtt gccagagtac gcttaacctc
   147001 tggatttgaa atcactgctt atatacctgg tattggccat aatttacaag aacattctgt
   147061 agtcttagta agagggggaa gggttaagga tttacccggt gtgagatatc acattgttcg
   147121 aggaacccta gatgctgtcg gagtaaagga tcgtcaacaa gggcgttcta gtgcgttgta
   147181 gattcttatc caagacttgt atcatttgat gatgccatgt gaatcgctag aaacatgtga
   147241 agtgtatggc taacccaata acgaaagttt cgtaagggaa ctggagcagg ctaccatgag
   147301 acaaaagatc ttctttctaa agagattcga ttcggaacta tgatatgtcc aaggtccaat
   147361 attgaaataa tttcagaggt tttccttgac tttgtccgtg tcaacaaaca attcgaaatg
   147421 cctcgacttt tttagaacag gtccgagtca aatagcaatg attcgaagca cttcttttta
   147481 cactatttcg gaaacccaag gactcaatcg tatggatatg taaaatacag gatttccaat
   147541 cctagcagga aaaggaggga aacggatact caatttcaag tgagtaaaca gaattccata
   147601 ctcgatctca tagatacata tagaattctg tggaaagccg tattcgatga aagtcgtatg
   147661 tacggcttgg agggagatct ttcatatctt tcgagatcca ccctacaata tggggtcaaa
   147721 aagccaaaat aaatgatttt agcccttata aaaagaaaac ggattcttga actcctttca
   147781 cgctcatgtc acgtcgaggt actgcagaag aaaaaaccgc aaaatccgat ccaatttatc
   147841 gtaatcgatt agttaacatg ttggttaacc gtattctgaa acacggaaaa aaatcattgg
   147901 cttatcaaat tatctatcga gccatgaaaa agattcaaca aaagacagaa acaaatccac
   147961 tatctgtttt acgtcaagca atacgtggag taactcccga tatagcagta aaagcaagac
   148021 gtgtaggcgg atcgactcat caagttccca ttgaaatagg atccacacaa ggaaaagcac
   148081 ttgccattcg ttggttatta ggggcatccc gaaaacgtcc gggtcgaaat atggctttca
   148141 aattaagttc cgaattagtg gatgctgcca aagggagtgg cgatgccata cgcaaaaagg
   148201 aagagactca tagaatggca gaggcaaata gagcttttgc acattttcgt taatccatga
   148261 acaggatcta tatagacaca tagacccatg gatccataca tctcgatcgg aaaagaatca
   148321 atagaaaaag aatcggaatt gatcgatata tctctcgaaa caaacgaaaa ggaaacgaaa
   148381 gacgaaacat aaatcatgga tcaactaagc cctctcgggg acttgcttaa gaataagaaa
   148441 gaggaatcct atgtaaatac catggaataa ggtttggtcc tattcatggg gattctgtaa
   148501 atattccatt ccaaaaagag aaaattcgaa acaattggga tttttttgga gattggatgc
   148561 agttactaat tcatgatctg gcatgtacag aatgaaaact tcattctcga ttctacgaga
   148621 atttttatga aagcctttca tttgcttctc ttcgatggaa gttttatttt cccagaatgt
   148681 atcctaattt tgggcctaat tcttcttctg atgatcgatt caacctctga tcaaaaagat
   148741 ataccttggt tatattttat ctcttcaaca agtttagtaa tgagcataac ggccctattg
   148801 ttccgatgga gagaagaacc tatgattagc ttttcaggaa atttccaaac gaacaatttc
   148861 aacgaaatct ttcaatttct tattttacta tgttcaactc tatgtattcc tctatccgta
   148921 gagtacattg aatgtacaga aatggctata acagagtttc tgttattcgt attaacagct
   148981 actctaggag gaatgttttt atgcggtgct aacgatttaa taactatctt tgtagctcca
   149041 gaatgtttca gtttatgctc ctatctatta tctggatata ccaagaaaga tgtacggtct
   149101 aatgaggcta ctacgaaata tttactcatg ggtggggcaa gctcttctat tctggttcat
   149161 ggtttctctt ggctatatgg ttcatccggg ggagagatcg agcttcaaga aatagtgaat
   149221 ggtcttatca atacacaaat gtataactcc ccaggaatct caattgcgct tatattcatc
   149281 actgcaggaa ttgggttcaa gctttcccca gccccttctc atcaatggac tcctgacgta
   149341 tacgaaggag tgcggttcgt tcgataaatt cctacctctc tatctatttc tgagatgttt
   149401 ggatttttca aaactccatg gacatgcaga agagaaatgc tattcccact cggaccaaga
   149461 cataacttta cttgttcaaa taacaattaa ggtgaagcag agtcaggaac aacgaatccc
   149521 tttatgataa acagattcat tttgcaagtt cgttattacg ggtagttcct acaaaggatc
   149581 ggactaatga cgtatacaat acttgaattc tcgatgtaga tgctacatag ttggttctca
   149641 tccttcagag actacgagtg taataggagc atccgtcgac aaaaggatca ccctaagatg
   149701 atcatctcgt ggctattgag aacgaatcaa atcagatggt tctatttatc aatcttttcg
   149761 acctcggttc cgtaggagca agtcataaag attgagaaaa atcggtcatt cacaaccact
   149821 gatgaaggat tcctcgaaaa gttaaggatt agtaatcctt tttaaaatga aaaatcgaat
   149881 ggattcggtc ttatacatac gcgaggaagg taatcaaaaa agaaagaaga actcatcttc
   149941 tttcttttat cacttaggag ccgtgcgaga tgaaagtctc atgcacggtt ttgaatgaga
   150001 gaaagaagtg aggaatcctc ttttcgactc tgactctccc actccagtcg ttgcttttct
   150061 ttctgttact tcgaaagtag ctgcttcagc ttcagccact cgaattttcg atattccttt
   150121 ttatttctca tcaaacgaat ggcatcttct tctggaaatc ctagctattc ttagcatgat
   150181 attggggaat ctcattgcta ttacccaaac aagcatgaaa cgtatgcttg cgtattcgtc
   150241 cataggtcaa atcggatatg taattattgg aataattgtt ggagactcaa atggtggata
   150301 tgcaagcatg ataacttata tgctgttcta tatctccatg aatctaggaa cttttgcttg
   150361 cattgtatca tttggtctac gtaccggaac tgataacatt cgagattatg caggattata
   150421 cacgaaagat ccttttttgg ctctctcttt agccctatgt ctcttatcct taggaggcct
   150481 tcctccacta gcaggttttt tcggaaaact tcatttattc tggtgtggat ggcaggcagg
   150541 cctatatttc ttggtttcaa taggactcct tacgagcgtt gtttctatct actattatct
   150601 aaaaataatc aagttattaa tgactggacg aaaccaagaa ataactcctc acgtgcgaaa
   150661 ttatagaggg tcccctttaa gatcaaacaa ttccatcgaa ttgagtatga ttgtatgtgt
   150721 gatagcatct actataccag gaatatcaat gaacccgatt attgaaattg ctcaggatac
   150781 ccttttttag cttctagaat ctatttctta gttcaagatc cctcttacta actggaatca
   150841 aagaattagt agatctgttc cgcccaaaat gggaatgggc tagggttatg aacttataat
   150901 ctagaatctg atgattgagt cgattccatg attataagtt cattccatac cggaccagac
   150961 cggaataggg ttatatacat tctcattatg agaaggggtc attcgagtgt atctaaatag
   151021 atactatgtt tacatataga tccctgcgtc gttccattcc attccattta ggattaggaa
   151081 taggcgtaat cggacctgct ttttacatat ctctcgttat ttgggaccct attcacctct
   151141 ttgggcttct attgaatcga gaaataggtt tgattgtcca tctttttgat agaatatata
   151201 taaggtatcc tccagataat tcaaatcgaa ccaattggat gtccgactcg ggcctatatg
   151261 acatgaccga tcaataaaaa tactctaaca ctccaccttt gtcatatatt ccatacatca
   151321 cactagatag atatcatatt catggaatac gattcacttt caagatgcct tggtggtgaa
   151381 atggtagaca cgcgagactc aaaatctcgt gctaaagagc gtggaggttc gagtcctctt
   151441 caaggcataa tattgagatc tcttattgaa ttggaataag ttcggcagcg gatcacgaaa
   151501 tcttggtgat cttctctatc taatgaatgg ggagtccgtt ttgaaatcgt ccgccctgca
   151561 cccacccccc tatatgcttc aacaggaatc acacaggggt agattgatac aatagaaacc
   151621 tctggtaaaa tgcccacccg taacccagcg gataaagtac attacatagt ccgttttagg
   151681 gattggcgac ttacccattc aatgactttg gcaccggacg ttcccaaaat gggtactgta
   151741 ctctcgggtc gggtgaattc aataatagac gcctgttggc attccagcct tccttctcct
   151801 ttcagggcct atccgaaagg aaagagaatt cagtacctct tggtcgtgaa tatcggaata
   151861 ggacaaaccg ccccgtggat atctttgctt cggaacaaaa caattagaat taggctcggt
   151921 caactggaat gtgtattatc catatagggg atctttcaat tgagaagatc catcgacctg
   151981 agacgaagag aaagaaaggt ctatctattt tatttagtta ttcagttaaa ccaatgattc
   152041 gttattggag cagatagcaa caaccatttc atccggcata cgtatttttg attttccaat
   152101 ggatttacat ctttcattaa tggaaatttt ttgatgtagt gagtaatagc tctggttgtt
   152161 cgctcttcaa gaattcttgt ttaggcagtt cataccatcc atacataatg ttttgatcta
   152221 agatttcaat tcttccatgt ttccgcagta gcatattgtt ccatggagct aaggtccaaa
   152281 atatggaaga aacaggtgtt tccacgactc taccacccag tcaattctgt ttcacttaat
   152341 ccctatttca tggccacata tctttccggc taaggaatgg gaaactcttc ttttgttaca
   152401 tgaatcctat tttcatttca tccgggaaaa gccatctttt tctcaacaat gtctttgtca
   152461 tttgatccaa tagcgttccg ttagatagga acagatttga taaatactga taactctcgg
   152521 atagagtatt agaacggaaa aatccattag ataatgaact attggttcta agccatctct
   152581 ggcgatgaat caacaattcg aaatgctttt cttgcgtatt cttgataaac cagcgtttag
   152641 acatagatgt agaaggatct gtttgggaag taagaagccc ccttgacatc tcttcatctg
   152701 caaagaattc tcgatgggaa aacacagaga caaaaggctg atctttgaat aggaaaaaga
   152761 gtggatccgc agggtcccaa atgaattggc ttattcgaaa aaagccttgt tctttggaag
   152821 atctatctcg tgtctggtac tgcatggttc cactctgcaa gaactccgaa tcattctctt
   152881 gaagctcatc ctcttcatca taaatgatcc gcttgccccg aaatgacctg gcccaatagg
   152941 gaaatcccaa ttcattgggc ctttcgatac aatcaaatag aaggccccaa gggcgccata
   153001 ttctaggagc ccaaactatg tgattgaata aatcctcctc tatctgttgc gggtcgagga
   153061 ctccttcccc ttcttcaaac tccgattcat atttttcgta gagaaatctc tgatcaacga
   153121 tagaacaaga tccattttga atcatattta agggattcct tggttcgggc cgaagaagca
   153181 atgtcactcg atcattatca aactgactgc aatctttttc tgtccgtgag gatcccacca
   153241 gagcgccttc tacttctaat aggccatgaa ctagatcaga atcattctca acgagtccat
   153301 aagaagtgat cccatttttt tcatcaggtc cgggtagaga ccaaaggtct tgagcgaccg
   153361 atccggcaga acaactcaaa agataaagaa gtatcgttaa tttcttcatg ctcgttccaa
   153421 gttcgaagta ccatttgtac aaataagaat ccccctcgtt acatgatttc ttcttcatat
   153481 agatagatat aggatctatg gagcaattac ttagaagtac attttgtgaa acagcccttc
   153541 ctatctgata gaaaaggatc ccatgatcct gaaccgatct tacctgggat cgcaaatccc
   153601 aagtttgtct atgaagagcg gatctaatta tattagtgtc tataatggat ttcttttgta
   153661 taatactaat cgatagggcc tcattggtaa gtgctacaag atctcgtaca ttggaaccca
   153721 tagttatgga cccgaatcca ttagtatgga acatcttctt ttccaagtga aatcccctag
   153781 tatatgaaag agtgaaaaag tgctttcgtt gttgtggaat aagaagcctt cgtatcttaa
   153841 tgcatgtatt taatttattc ggagctatta gagcgggatc tactttttgg ggaatatgag
   153901 tcgaagcaat aacaagaata tttctagtgg aacatctttc acaatccctg gagagatagt
   153961 tcactaatag accgagggat aagtaattcg actcattcac atccagatca tgaatgtttg
   154021 gaatccatat tatgcaagga gacattgctt ttgctaattc gaattgaagg gtgatataga
   154081 tagaaaatcg gtctttttcc ggcatcatat ccatagttag cgcattcatc atagttagaa
   154141 gctccagctc cgtatcaagg tcacggtcga tatcgtcact atcatcaata tcgtcactat
   154201 cgtcaatatc atcaataaga aaacccttag gcttgttatc caggaacttg ttcagaaata
   154261 ctgtaatgaa aggaacatag gagtttgtcg ctaggtattt gaccaaatag gatcgtccag
   154321 ttcctataga acctatcact aaaatacccc taggggggga tagggctaag cggagcgaaa
   154381 agggttttcc atgagatggg aaatgaaaac tattagcccc acacggggtt tgtgaataag
   154441 tgattgtctg ataatgagca aggaatatcc gtctttctgc taaacaggat gtattgaact
   154501 cataattcat tagatacttt ttatgaatgt caactaagta tcgtaagtaa attgctcccg
   154561 gttgttcaat catttgataa ccagagtcat tctttgataa atgatcacta tgagtcagac
   154621 tcaatagaat ttgatcaatc cttttttctg tcgttaaggt agagaactga accaagaatt
   154681 ctctttcttt atcatcaatc gaatcactgt tcgagaccca agattctatt ttatcatcaa
   154741 tccaatcacc attcacgttt tttctttttc ttatcaagga atagatcgct ttacttgtat
   154801 gacttagatg tctcgtattt ctcgaaaaag cgattcgatt gatgggattt ggtatgatac
   154861 ttatgagatc gatgagattc aaatatttct tcttagaacg tattgatttg accccataag
   154921 cgggaccacc accccatagc atgttgccgc cagaaacaga accccgtatt ttttctagag
   154981 aatctcctaa ttgtttcaga gcaactagaa agagattctt taaccagaaa gaattcagtt
   155041 cagatgtagg atacctatcc agaagttttc gcaactcaat catgtatgat ggaatcatca
   155101 aagatttgac cttttcgaac tctgtctgta actcactata ggctcgagaa acaaagagaa
   155161 gatgtgtacg aacgagatat ccagcaacaa gaagaaggaa aaggattgaa tagaggaact
   155221 cccgaacatt tagcgatctc agatgtgtcg atatcaatgg tgactcatta tttcgatgaa
   155281 taatttcttc ggacagaaga agattatgta aacacttact cgaaatctca cttatcagat
   155341 tccattgtgg aagacacaat tttttctgaa gaattcgcca tgatatatct gatccatgca
   155401 taatatcatg aaaaatggat acaaattttt ggctgctact tagtatcggc aataggtctg
   155461 aaaaagtatc taaaaatatc aaatttagat atttgtaccc tgtcgaagta aggaaccatg
   155521 gtatatatgt ttggaataga ttccattttg agagagttga aaaagcacta tctcgttgaa
   155581 aggttctata catctgccct ttctcaaggc atttttttag acaaagactc cgttttttcc
   155641 tcttttcgga tggtaaatat ttctcagaac atggagtgtg aatcaaaccc atgtttgaat
   155701 tgaaattgag atactgatgc aagttcttcc cttctgaatc agatagattc atatctgaaa
   155761 gaggttgaca ataagttctt tcaaaattga ctatttgtcc ctctgttaga ggtgttccag
   155821 aaatgtctgc gatcgagtaa atagctctac gaacgaatgg atcggatcga attggaaaat
   155881 ggaaagattt gtacaagtta tacctttcgt caccactttg cggaaaatcg ttaggtatga
   155941 atatgttaga tacctgtgac tcgattggtg aaatagtatc tctctccaaa agagcatgtt
   156001 tttttttacc gccgcacaaa gaaaatattt tgttgcgaat gaacaagata ttgaggaatt
   156061 gtccatacgt aaaatcataa ttattgatac aggccttttc cacataaaaa gggaatcttt
   156121 tgttacaata gaagcagaag tgatgtcgat tattcaagaa tcgaagtcga tttgctttag
   156181 aaaaagagga tatcaatgaa cttctatgaa atggtttcgc gggattcagc caattgtctt
   156241 gatcgcggga tatcattgag aaataggaat ccgtgttatc aaaagatttc ctgcgattct
   156301 ttctagtatg gaatgagtca atcatccact ttggtatctt attgaacaaa aatggtgata
   156361 ttgttcctcc attgatcaag aatttcgatt tttgggaagt atcatggtca tccaataaga
   156421 agggtttcca ttttttcaaa tgaacgattt gaagacctat tgattctaac aactgattgc
   156481 agagttgatc attcggacct ttcaattcat agatgtggat ctcggaccta tgaatgggga
   156541 tactcccgaa actcacaaag aaaaaaggaa gtgagttaga caaaaagaga agaaacttgg
   156601 acaaaaaaag aagtaacttg gacaaaaaga aacaaagtga cttagagaaa tcttttttgt
   156661 cgataacctc agaccaatca atcgaatatt gattaatacg taatcgatcg aacactactt
   156721 gaaaacggct attctgctca gaaatgaaat gttccaaatg ttcctggaaa ttcttgctcc
   156781 cattggacca tttgtatcta tatgcattag gatcccgatt catggatctc tcggttcgag
   156841 aaatcaaaat aagaggatcg aaccatttct tctgactctt tttcaaattt gataaatgtt
   156901 ggttgatcgt gtatttcatt atagttctat gattcagagt atcatttcct atttgatacc
   156961 tttgaattcc atattcgaag ttgcgatcgg atcgattcat taaaaagaat cgattcaata
   157021 catttcttat gtacccatag gtgctatatt ggatttgaat cagatttcgg atcaatctat
   157081 attgattgac tgcctccatt atgttgttcc tagcaaatac cactattttt ggttttggat
   157141 cttccaaatc attcccgcaa gaggtccgga cccatttttt tctgatcctt cgataaaaag
   157201 attcattctc ttcataaaaa ataggaggta gaatcaataa agatttcttt ttcgattcat
   157261 ccctggagtt gaatacctca ttcaagaatt gtttttgatc caatccggag gaatcaatag
   157321 aaaaggcaaa tcccttatga tacaccagat ccggctcggt tattgataga gtgaatagat
   157381 ctgccatttc ttgaaatctc tcttctgatt caaaatcgtg gtgtaacgtg tatccccccc
   157441 tgttccggtc atggaataga tgaaataaat caaaaaatgg attcttgttc aagaatgaaa
   157501 tcttattgga actgtccagt tcatccttcg gaaccatatc acatcccgga tctgatgaaa
   157561 taggatgaat tgagacggta ttttgtaaat acataatcat cttgaatata ttaactattt
   157621 ctttattttc cgatcgcctg gaaagaacaa aagaaacatc ttgttcttta ttcaacaatt
   157681 tctgatctct agtggacctc tcagtaggat tcgaacccag atgaagttct gaccatcttt
   157741 cagagaaaaa agaacgaatg gatcttgtag gattcccaag aaattcttcg atttcttccg
   157801 gaagcagatg attattcatc tgcttctcac gttccgtgaa tagccgggac attgaggaat
   157861 atccagaaag gcatttaggg aatcgctctg attctatctc tgttcgttcc gtttgaagaa
   157921 aggaaggatc ccaacaaaga atcgatcttt cttttagttg ttgaatctct ctttgattga
   157981 tcaatgtgtg atattccgaa tcctcattac taatggaatc gaaatgatct ctggattgat
   158041 cagaagatcc tttcaattgg ctagaatccg ttacttgaat gaaactagat cttgtggaat
   158101 catattgaat atttgacgat acattccgta ccttgctaaa aaaccgatcc ttgtttacca
   158161 accacacatt gtctaaccaa atccaattct ctctcgagat gttcctcaaa aaatccgatt
   158221 cgtgcggatt cttcccccaa ctaacgaaga gatcttggcg gaattgccac atatgaaatt
   158281 gagcacaatt ttgcaaagaa atagcccgct tgtttctcaa gaagagatgg gaaacatgct
   158341 caatatcatt tgattgaata gttgacccag ctccttgttg tttgaagaaa ccctccactt
   158401 caattggtat tttttcacga aaagcaaaca tgagataata aatccagtct ttcactaaga
   158461 tttcgaatag ctgtcccgaa ttcaagttga ttatgtttcg cctcttcctc ggagaaagac
   158521 gatcaaacaa ttcccaatca tggtccttgc ggatcggatc atccatataa tatacaaaaa
   158581 gaaactccag atatttgata tctttctctt tgaatgagat ctcaattcca gcgacggttt
   158641 cattagatat cttacaacta gaatccctct tttttccgat ccagttcctc caccaccgcg
   158701 aaccccagtt agattcaggc atgatacact ttttagttat tgggagaacc caagtactct
   158761 ctttcggatc caggaaagag ctctcagaga tcttttttcc ttttggaaga tacaggagcg
   158821 aaacaatcaa cctattgata ttggaagact caaaagattc ttccaatgta tcatttctgg
   158881 gtccaatgga attcataggt ataggaagaa gccctgtcaa atagagattt tttctttcga
   158941 ccatctttcg attgttaata cgatatataa ggaccgctac tacaaagagt actacaccct
   159001 tgatcgtgaa atatcgattg cttgttgaac cctgtgaatt gcgtgaaagt aggatactcc
   159061 aaattcggga gtccaagagt tttataaaac gctcttgatg gaaaaaaatg tgaatgaaag
   159121 atcccactga attgaattgg gtccatgaat ctaagaaata gtgagaattc ttgatctctc
   159181 tcaatatctc tctcaattcg aaaatccagg atttgaattg atgtcctttc attgagtcct
   159241 cctaaattgc attgatttat cctaaagatt tcatttcaat tggaatttgg ttattcacca
   159301 tgtacgagga tccccgctaa gcatccatgg ctgaatggtt aaagcgccca actcataatt
   159361 ggcgaattcg taggttcaat tcctactgga tgcacgccaa tgggaccctc caataagtct
   159421 attggaattg gctctgtatc aatggaatct catcatccat acataacgaa ttggtgtagt
   159481 atattcatat cataacatat gaacagtaag aactagcatt cttattgaga ctagaactca
   159541 tagggaagaa aatcgattta tggatggaat caaatatgca gtatttacag acaaaagtat
   159601 tcggttattg gggaaaaatc aatatacttc taatgtcgaa tcaggatcaa ctaggacaga
   159661 aataaagcat tgggtcgaac tcttctttgg tgtcaaggta atagctatga atagtcatcg
   159721 actcccggta aagggtagaa gaatgggacc tattatggga catacaatgc attacagacg
   159781 tatgatcatt acgcttcaac cgggttattc tattccacct cttagaaaga aaagaactta
   159841 aatcaaaata cttaatagca tggcgataca tttatacaaa acttctaccc cgagcacacg
   159901 caatggagcc gtagacagtc aagtgaaatc caatccacga aataatttga tctatggaca
   159961 gcatcgttgt ggtaaaggtc gtaatgccag aggaatcatt accgcagggc atagaggggg
   160021 aggtcataag cgtctatacc gtaaaatcga ttttcgacgg aatgaaaaag acatatatgg
   160081 tagaatcgta accatagaat acgaccctaa tcgaaatgca tacatttgtc tcatacacta
   160141 tggggatggt gagaaaagat atattttaca tcccagaggg gctagaattg gagataccat
   160201 tgtttctggt acagaagttc ctataaaaat gggaaatgcc ctacctttga gtgcggtttg
   160261 aactattgat ttacgtaatt ggaagtaacc aattaggttt acggcgaaac ctagaaatcg
   160321 atcactgatc caatttgagt acctctacag gatagacctc aacagaaaac tgaagagtaa
   160381 cggcagcaag tgattgagtt cagtagttcc tcatataaga ttattgactc tagagatata
   160441 gtaatatgga gaagacaaaa ttgtttcaag caccgacaga accagaagcg ccccttgttt
   160501 caaagagggg aggacgggtt attcacattt catttgatgg tcagaggcga attgaaagct
   160561 aagcagtggt aattctaagg attccccggg ggaaaaatag agatgtctcc tacgttaccc
   160621 gtaatatgtg gaagtatcga cgtaatttca tagagtcatt cggtctgaat gctacatgaa
   160681 gaacataagc cagatgaagg aacgggaaga cctaggatgt agaagatcat aacatgagtg
   160741 attcggcaga tttggattcc tatatatcca ctcatgcggt acttcattgt acgatatata
   160801 taagatccat ctgtatagat atcatcatct acatccagaa agccgtatgc tttggaagaa
   160861 gcttgtacag tttgggaagg ggttttgatt gatcaaaaag aagaatctac ttcaaccgat
   160921 atgcccttag gcacggccat acataacata gaaatcacac tcggaaaggg tggacaatta
   160981 gctagagcag caggtgctgt agcgaaactg attgcaaaag aggggaaatc ggccacatta
   161041 aaattacctt ctggagaggt ccgtttgata tccaaaaact gctcagcaac agtcggacaa
   161101 gtggggaatg ttggggtaaa ccagaaaagt ttgggtagag ccggatctaa atgttggcta
   161161 ggtaagcgtc ctgtagtaag aggagtagtt atgaaccctg tagaccatcc ccatgggggt
   161221 ggtgaaggga gggccccaat tggtagaaaa aaacccgcaa ctccttgggg ttatcctgca
   161281 cttggaagaa gaagtagaaa aaggaaaaaa tatagtaata atttgattct tcgtcgccgt
   161341 agtaaatagt agagtagaga aaatagaatt tgtttcttcg tctttacaaa aaaaaatagg
   161401 agtaatggac tgtgacacgt tcactaaaaa aaaatccttt tgtagcgaat catttattaa
   161461 gaaaaataaa taaacttaac acaaaagcag aaaa
//
