# Supplementary material for: Dispersed repeats and inverted repeat expansion drive major plastomic rearrangements in Calliandra haematocephala (Leguminosae: Mimoseae)
Source: Front Plant Sci. 2025 Oct 3;16:1673127. doi: 10.3389/fpls.2025.1673127 (PMC12531236; doi:10.3389/fpls.2025.1673127)
Supplement: Supplementary file 1 [file DataSheet1.zip › Assemled_data/Entada_phaseoloides_NC_073582.gb]

LOCUS       Entada_phaseoloides_NC_073582      159963 bp    DNA     linear   PLN 08-JUL-2025
DEFINITION  .
ACCESSION   urn.local...o-j4u526s (modified)
KEYWORDS    .
SOURCE      null
  ORGANISM  
            .
FEATURES             Location/Qualifiers
     source          1..159963
                     /organism="Entada_phaseoloides_NC_073582"
                     /organelle="plastid:chloroplast"
                     /mol_type="genomic DNA"
                     /note="Annotation Method :: PGA-Plastid Genome Annotator"
     tRNA            complement(4..77)
                     /gene="trnH-GUG"
                     /product="tRNA-His"
     gene            complement(4..77)
                     /gene="trnH-GUG"
     CDS             complement(363..1424)
                     /gene="psbA"
                     /codon_start=1
                     /transl_table=11
                     /product="photosystem II protein D1"
     gene            complement(363..1424)
                     /gene="psbA"
     repeat_region   384..650
     repeat_region   1102..1389
     tRNA            join(complement(4313..4349),complement(1693..1727))
                     /gene="trnK-UUU"
                     /product="tRNA-Lys"
     gene            complement(1693..4349)
                     /gene="trnK-UUU"
     CDS             complement(2071..3570)
                     /gene="matK"
                     /codon_start=1
                     /transl_table=11
                     /product="maturase K"
     gene            complement(2071..3570)
                     /gene="matK"
     CDS             join(complement(6556..6595),complement(5432..5661))
                     /gene="rps16"
                     /codon_start=1
                     /transl_table=11
                     /product="ribosomal protein S16"
     gene            complement(5432..6595)
                     /gene="rps16"
     tRNA            complement(7283..7354)
                     /gene="trnQ-UUG"
                     /product="tRNA-Gln"
     gene            complement(7283..7354)
                     /gene="trnQ-UUG"
     CDS             8126..8311
                     /gene="psbK"
                     /codon_start=1
                     /transl_table=11
                     /product="photosystem II protein K"
     gene            8126..8311
                     /gene="psbK"
     CDS             8472..8582
                     /gene="psbI"
                     /codon_start=1
                     /transl_table=11
                     /product="photosystem II protein I"
     gene            8472..8582
                     /gene="psbI"
     tRNA            complement(8800..8887)
                     /gene="trnS-GCU"
                     /product="tRNA-Ser"
     gene            complement(8800..8887)
                     /gene="trnS-GCU"
     tRNA            join(9909..9931,10641..10688)
                     /gene="trnG-UCC"
                     /product="tRNA-Gly"
     gene            9909..10688
                     /gene="trnG-UCC"
     tRNA            10990..11061
                     /gene="trnR-UCU"
                     /product="tRNA-Arg"
     gene            10990..11061
                     /gene="trnR-UCU"
     CDS             complement(11432..12964)
                     /gene="atpA"
                     /codon_start=1
                     /transl_table=11
                     /product="ATP synthase CF1 alpha subunit"
     gene            complement(11432..12964)
                     /gene="atpA"
     repeat_region   12423..12853
     repeat_region   12570..12811
     repeat_region   12603..12853
     CDS             join(complement(14162..14306),complement(13033..13439))
                     /gene="atpF"
                     /codon_start=1
                     /transl_table=11
                     /product="ATP synthase CF0 subunit I"
     gene            complement(13033..14306)
                     /gene="atpF"
     CDS             complement(14942..15187)
                     /gene="atpH"
                     /codon_start=1
                     /transl_table=11
                     /product="ATP synthase CF0 subunit III"
     gene            complement(14942..15187)
                     /gene="atpH"
     CDS             complement(16612..17355)
                     /gene="atpI"
                     /codon_start=1
                     /transl_table=11
                     /product="ATP synthase CF0 subunit IV"
     gene            complement(16612..17355)
                     /gene="atpI"
     CDS             complement(17577..18287)
                     /gene="rps2"
                     /codon_start=1
                     /transl_table=11
                     /product="ribosomal protein S2"
     gene            complement(17577..18287)
                     /gene="rps2"
     repeat_region   17955..18229
     CDS             complement(18585..22739)
                     /gene="rpoC2"
                     /codon_start=1
                     /transl_table=11
                     /product="RNA polymerase beta subunit"
     gene            complement(18585..22739)
                     /gene="rpoC2"
     repeat_region   22263..22598
     CDS             join(complement(25397..25849),complement(22890..24548))
                     /gene="rpoC1"
                     /codon_start=1
                     /transl_table=11
                     /product="RNA polymerase beta subunit"
     gene            complement(22890..25849)
                     /gene="rpoC1"
     repeat_region   25586..25881
     repeat_region   25629..25881
     CDS             complement(25855..29076)
                     /gene="rpoB"
                     /codon_start=1
                     /transl_table=11
                     /product="RNA polymerase beta subunit"
     gene            complement(25855..29076)
                     /gene="rpoB"
     repeat_region   26276..26648
     repeat_region   26276..26586
     repeat_region   26726..26970
     repeat_region   27268..27524
     repeat_region   27526..27816
     repeat_region   28518..28791
     tRNA            30318..30388
                     /gene="trnC-GCA"
                     /product="tRNA-Cys"
     gene            30318..30388
                     /gene="trnC-GCA"
     CDS             31434..31523
                     /gene="petN"
                     /codon_start=1
                     /transl_table=11
                     /product="cytochrome b6/f complex subunit VIII"
     gene            31434..31523
                     /gene="petN"
     CDS             complement(32779..32883)
                     /gene="psbM"
                     /codon_start=1
                     /transl_table=11
                     /product="photosystem II protein M"
     gene            complement(32779..32883)
                     /gene="psbM"
     tRNA            complement(33675..33748)
                     /gene="trnD-GUC"
                     /product="tRNA-Asp"
     gene            complement(33675..33748)
                     /gene="trnD-GUC"
     tRNA            complement(34173..34256)
                     /gene="trnY-GUA"
                     /product="tRNA-Tyr"
     gene            complement(34173..34256)
                     /gene="trnY-GUA"
     tRNA            complement(34319..34391)
                     /gene="trnE-UUC"
                     /product="tRNA-Glu"
     gene            complement(34319..34391)
                     /gene="trnE-UUC"
     tRNA            35239..35310
                     /gene="trnT-GGU"
                     /product="tRNA-Thr"
     gene            35239..35310
                     /gene="trnT-GGU"
     CDS             36852..37913
                     /gene="psbD"
                     /codon_start=1
                     /transl_table=11
                     /product="photosystem II protein D2"
     gene            36852..37913
                     /gene="psbD"
     repeat_region   36957..37216
     repeat_region   37050..37324
     repeat_region   37218..37684
     repeat_region   37293..37789
     CDS             37861..39282
                     /gene="psbC"
                     /codon_start=1
                     /transl_table=11
                     /product="photosystem II CP43 chlorophyll apoprotein"
     gene            37861..39282
                     /gene="psbC"
     repeat_region   38122..38412
     repeat_region   38414..38744
     repeat_region   38486..38774
     repeat_region   38779..39095
     repeat_region   38851..39095
     tRNA            complement(39534..39626)
                     /gene="trnS-UGA"
                     /product="tRNA-Ser"
     gene            complement(39534..39626)
                     /gene="trnS-UGA"
     repeat_region   39898..40119
     CDS             39974..40162
                     /gene="psbZ"
                     /codon_start=1
                     /transl_table=11
                     /product="photosystem II protein Z"
     gene            39974..40162
                     /gene="psbZ"
     tRNA            40993..41063
                     /gene="trnG-GCC"
                     /product="tRNA-Gly"
     gene            40993..41063
                     /gene="trnG-GCC"
     tRNA            complement(41258..41331)
                     /gene="trnfM-CAU"
                     /product="tRNA-Met"
     gene            complement(41258..41331)
                     /gene="trnfM-CAU"
     CDS             complement(41499..41801)
                     /gene="rps14"
                     /codon_start=1
                     /transl_table=11
                     /product="ribosomal protein S14"
     gene            complement(41499..41801)
                     /gene="rps14"
     CDS             complement(41927..44131)
                     /gene="psaB"
                     /codon_start=1
                     /transl_table=11
                     /product="photosystem I P700 apoprotein A2"
     gene            complement(41927..44131)
                     /gene="psaB"
     repeat_region   42000..42397
     repeat_region   complement(42399..42597)
     repeat_region   complement(43185..43422)
     repeat_region   43692..43960
     repeat_region   43702..44038
     repeat_region   43734..44311
     repeat_region   44037..44274
     CDS             complement(44157..46409)
                     /gene="psaA"
                     /codon_start=1
                     /transl_table=11
                     /product="photosystem I P700 apoprotein A1"
     gene            complement(44157..46409)
                     /gene="psaA"
     repeat_region   45019..45349
     repeat_region   45019..45254
     repeat_region   45076..45349
     repeat_region   45855..46109
     repeat_region   46111..46463
     repeat_region   46111..46373
     CDS             complement(47207..48697)
                     /gene="accD"
                     /codon_start=1
                     /transl_table=11
                     /product="acetyl-CoA carboxylase carboxyltransferase beta
                     subunit"
     gene            complement(47207..48697)
                     /gene="accD"
     repeat_region   49693..50003
     CDS             complement(49752..51179)
                     /gene="rbcL"
                     /codon_start=1
                     /transl_table=11
                     /product="ribulose bisophosphate carboxylase"
     gene            complement(49752..51179)
                     /gene="rbcL"
     repeat_region   50070..50386
     repeat_region   50748..50993
     CDS             51941..53437
                     /gene="atpB"
                     /codon_start=1
                     /transl_table=11
                     /product="ATP synthase CF1 beta subunit"
     gene            51941..53437
                     /gene="atpB"
     CDS             53434..53835
                     /gene="atpE"
                     /codon_start=1
                     /transl_table=11
                     /product="ATP synthase CF1 epsilon subunit"
     gene            53434..53835
                     /gene="atpE"
     tRNA            complement(54113..54185)
                     /gene="trnM-CAU"
                     /product="tRNA-Met"
     gene            complement(54113..54185)
                     /gene="trnM-CAU"
     tRNA            join(54348..54386,54996..55032)
                     /gene="trnV-UAC"
                     /product="tRNA-Val"
     gene            54348..55032
                     /gene="trnV-UAC"
     CDS             55811..56173
                     /gene="ndhC"
                     /codon_start=1
                     /transl_table=11
                     /product="NADH-plastoquinone oxidoreductase subunit 3"
     gene            55811..56173
                     /gene="ndhC"
     CDS             56216..56881
                     /gene="ndhK"
                     /codon_start=1
                     /transl_table=11
                     /product="NADH-plastoquinone oxidoreductase subunit K"
     gene            56216..56881
                     /gene="ndhK"
     CDS             57018..57494
                     /gene="ndhJ"
                     /codon_start=1
                     /transl_table=11
                     /product="NADH-plastoquinone oxidoreductase subunit J"
     gene            57018..57494
                     /gene="ndhJ"
     repeat_region   complement(57048..57266)
     repeat_region   complement(57048..57238)
     tRNA            complement(58203..58275)
                     /gene="trnF-GAA"
                     /product="tRNA-Phe"
     gene            complement(58203..58275)
                     /gene="trnF-GAA"
     tRNA            join(complement(59282..59316),complement(58700..58749))
                     /gene="trnL-UAA"
                     /product="tRNA-Leu"
     gene            complement(58700..59316)
                     /gene="trnL-UAA"
     tRNA            60391..60463
                     /gene="trnT-UGU"
                     /product="tRNA-Thr"
     gene            60391..60463
                     /gene="trnT-UGU"
     CDS             60821..61426
                     /gene="rps4"
                     /codon_start=1
                     /transl_table=11
                     /product="ribosomal protein S4"
     gene            60821..61426
                     /gene="rps4"
     tRNA            complement(61709..61796)
                     /gene="trnS-GGA"
                     /product="tRNA-Ser"
     gene            complement(61709..61796)
                     /gene="trnS-GGA"
     CDS             join(62059..62182,62918..63147,63903..64055)
                     /gene="ycf3"
                     /codon_start=1
                     /transl_table=11
                     /product="photosystem I assembly protein Ycf3"
     gene            62059..64055
                     /gene="ycf3"
     repeat_region   complement(62828..63139)
     CDS             64345..64458
                     /gene="psaI"
                     /codon_start=1
                     /transl_table=11
                     /product="photosystem I subunit VIII"
     gene            64345..64458
                     /gene="psaI"
     CDS             64651..65205
                     /gene="ycf4"
                     /codon_start=1
                     /transl_table=11
                     /product="photosystem I assembly protein Ycf4"
     gene            64651..65205
                     /gene="ycf4"
     CDS             65606..66295
                     /gene="cemA"
                     /codon_start=1
                     /transl_table=11
                     /product="envelope membrane protein"
     gene            65606..66295
                     /gene="cemA"
     CDS             66511..67473
                     /gene="petA"
                     /codon_start=1
                     /transl_table=11
                     /product="cytochrome f"
     gene            66511..67473
                     /gene="petA"
     CDS             complement(68733..68855)
                     /gene="psbJ"
                     /codon_start=1
                     /transl_table=11
                     /product="photosystem II protein J"
     gene            complement(68733..68855)
                     /gene="psbJ"
     CDS             complement(68976..69092)
                     /gene="psbL"
                     /codon_start=1
                     /transl_table=11
                     /product="photosystem II protein L"
     gene            complement(68976..69092)
                     /gene="psbL"
     repeat_region   complement(69016..69236)
     CDS             complement(69115..69234)
                     /gene="psbF"
                     /codon_start=1
                     /transl_table=11
                     /product="photosystem II cytochrome b559 beta subunit"
     gene            complement(69115..69234)
                     /gene="psbF"
     CDS             complement(69231..69494)
                     /gene="psbE"
                     /codon_start=1
                     /transl_table=11
                     /product="photosystem II cytochrome b559 alpha subunit"
     gene            complement(69231..69494)
                     /gene="psbE"
     CDS             70735..70830
                     /gene="petL"
                     /codon_start=1
                     /transl_table=11
                     /product="cytochrome b6/f complex subunit VI"
     gene            70735..70830
                     /gene="petL"
     CDS             70997..71110
                     /gene="petG"
                     /codon_start=1
                     /transl_table=11
                     /product="cytochrome b6/f complex subunit V"
     gene            70997..71110
                     /gene="petG"
     tRNA            complement(71239..71312)
                     /gene="trnW-CCA"
                     /product="tRNA-Trp"
     gene            complement(71239..71312)
                     /gene="trnW-CCA"
     tRNA            complement(71486..71559)
                     /gene="trnP-UGG"
                     /product="tRNA-Pro"
     gene            complement(71486..71559)
                     /gene="trnP-UGG"
     CDS             72085..72219
                     /gene="psaJ"
                     /codon_start=1
                     /transl_table=11
                     /product="photosystem I subunit IX"
     gene            72085..72219
                     /gene="psaJ"
     CDS             72784..72984
                     /gene="rpl33"
                     /codon_start=1
                     /transl_table=11
                     /product="ribosomal protein L33"
     gene            72784..72984
                     /gene="rpl33"
     repeat_region   73124..73469
     repeat_region   73124..73368
     repeat_region   73129..73443
     CDS             73163..73528
                     /gene="rps18"
                     /codon_start=1
                     /transl_table=11
                     /product="ribosomal protein S18"
     gene            73163..73528
                     /gene="rps18"
     CDS             complement(73726..74091)
                     /gene="rpl20"
                     /codon_start=1
                     /transl_table=11
                     /product="ribosomal protein L20"
     gene            complement(73726..74091)
                     /gene="rpl20"
     CDS             join(complement(74900..75013),145379..145610,
                     146147..146172)
                     /gene="rps12"
                     /locus_tag="QEO61_pgp040"
                     /trans_splicing
                     /codon_start=1
                     /transl_table=11
                     /product="ribosomal protein S12"
                     /protein_id="YP_010760583.1"
                     /db_xref="GeneID:80033378"
     CDS             join(complement(74900..75013),complement(104326..104557),
                     complement(103764..103789))
                     /gene="rps12"
                     /locus_tag="QEO61_pgp041"
                     /trans_splicing
                     /codon_start=1
                     /transl_table=11
                     /product="ribosomal protein S12"
                     /protein_id="YP_010760538.1"
                     /db_xref="GeneID:80033440"
     gene            join(complement(74900..75013),145379..146172)
                     /gene="rps12"
                     /locus_tag="QEO61_pgp040"
                     /trans_splicing
                     /db_xref="GeneID:80033378"
     gene            join(complement(74900..75013),complement(103764..104557))
                     /gene="rps12"
                     /locus_tag="QEO61_pgp041"
                     /trans_splicing
                     /db_xref="GeneID:80033440"
     CDS             join(complement(77373..77443),complement(76232..76523),
                     complement(75370..75597))
                     /gene="clpP"
                     /codon_start=1
                     /transl_table=11
                     /product="clp protease proteolytic subunit"
     gene            complement(75370..77443)
                     /gene="clpP"
     CDS             77923..79449
                     /gene="psbB"
                     /codon_start=1
                     /transl_table=11
                     /product="photosystem II CP47 chlorophyll apoprotein"
     gene            77923..79449
                     /gene="psbB"
     repeat_region   78610..78890
     repeat_region   78712..79001
     repeat_region   78727..79001
     CDS             79639..79746
                     /gene="psbT"
                     /codon_start=1
                     /transl_table=11
                     /product="photosystem II protein T"
     gene            79639..79746
                     /gene="psbT"
     CDS             complement(79807..79938)
                     /gene="psbN"
                     /codon_start=1
                     /transl_table=11
                     /product="photosystem II protein N"
     gene            complement(79807..79938)
                     /gene="psbN"
     CDS             80057..80278
                     /gene="psbH"
                     /codon_start=1
                     /transl_table=11
                     /product="photosystem II phosphoprotein"
     gene            80057..80278
                     /gene="psbH"
     CDS             join(80411..80416,81218..81859)
                     /gene="petB"
                     /codon_start=1
                     /transl_table=11
                     /product="cytochrome b6"
     gene            80411..81859
                     /gene="petB"
     repeat_region   81137..81570
     repeat_region   81293..81600
     repeat_region   81293..81570
     repeat_region   81323..81654
     CDS             join(82071..82078,82814..83288)
                     /gene="petD"
                     /codon_start=1
                     /transl_table=11
                     /product="cytochrome b6/f complex subunit IV"
     gene            82071..83288
                     /gene="petD"
     CDS             complement(83498..84493)
                     /gene="rpoA"
                     /codon_start=1
                     /transl_table=11
                     /product="RNA polymerase alpha subunit"
     gene            complement(83498..84493)
                     /gene="rpoA"
     CDS             complement(84571..84987)
                     /gene="rps11"
                     /codon_start=1
                     /transl_table=11
                     /product="ribosomal protein S11"
     gene            complement(84571..84987)
                     /gene="rps11"
     CDS             complement(85174..85287)
                     /gene="rpl36"
                     /codon_start=1
                     /transl_table=11
                     /product="ribosomal protein L36"
     gene            complement(85174..85287)
                     /gene="rpl36"
     CDS             complement(85795..86199)
                     /gene="rps8"
                     /codon_start=1
                     /transl_table=11
                     /product="ribosomal protein S8"
     gene            complement(85795..86199)
                     /gene="rps8"
     CDS             complement(86639..87007)
                     /gene="rpl14"
                     /codon_start=1
                     /transl_table=11
                     /product="ribosomal protein L14"
     gene            complement(86639..87007)
                     /gene="rpl14"
     CDS             join(complement(88705..88713),complement(87152..87559))
                     /gene="rpl16"
                     /codon_start=1
                     /transl_table=11
                     /product="50S ribosomal protein L16"
     gene            complement(87152..88713)
                     /gene="rpl16"
     CDS             complement(88869..89525)
                     /gene="rps3"
                     /codon_start=1
                     /transl_table=11
                     /product="ribosomal protein S3"
     gene            complement(88869..89525)
                     /gene="rps3"
     CDS             complement(89798..90076)
                     /gene="rps19"
                     /codon_start=1
                     /transl_table=11
                     /product="ribosomal protein S19"
     gene            complement(89798..90076)
                     /gene="rps19"
     repeat_region   89973..115313
                     /note="inverted repeat B"
                     /rpt_type="inverted"
     repeat_region   89973..115313
     CDS             join(complement(91245..91635),complement(90146..90579))
                     /gene="rpl2"
                     /codon_start=1
                     /transl_table=11
                     /product="ribosomal protein L2"
     gene            complement(90146..91635)
                     /gene="rpl2"
     repeat_region   90150..90721
     repeat_region   90926..91199
     repeat_region   91201..92515
     CDS             complement(91654..91935)
                     /gene="rpl23"
                     /codon_start=1
                     /transl_table=11
                     /product="ribosomal protein L23"
     gene            complement(91654..91935)
                     /gene="rpl23"
     tRNA            complement(92101..92174)
                     /gene="trnI-CAU"
                     /product="tRNA-Ile"
     gene            complement(92101..92174)
                     /gene="trnI-CAU"
     CDS             92263..99078
                     /gene="ycf2"
                     /codon_start=1
                     /transl_table=11
                     /product="hypothetical protein RF2"
     gene            92263..99078
                     /gene="ycf2"
     repeat_region   92819..93192
     repeat_region   93200..93613
     repeat_region   93614..93896
     repeat_region   93883..94477
     repeat_region   93898..94521
     repeat_region   93955..94725
     repeat_region   94867..95225
     repeat_region   95256..95871
     repeat_region   96121..96592
     repeat_region   96594..97390
     repeat_region   97244..97740
     repeat_region   98757..99085
     repeat_region   99123..99679
     repeat_region   99682..99960
     repeat_region   100016..100431
     tRNA            complement(100041..100121)
                     /gene="trnL-CAA"
                     /product="tRNA-Leu"
     gene            complement(100041..100121)
                     /gene="trnL-CAA"
     repeat_region   100041..100450
     CDS             join(complement(102134..102910),
                     complement(100693..101448))
                     /gene="ndhB"
                     /codon_start=1
                     /transl_table=11
                     /product="NADH-plastoquinone oxidoreductase subunit 2"
     gene            complement(100693..102910)
                     /gene="ndhB"
     repeat_region   100816..101277
     repeat_region   101279..101734
     repeat_region   101775..102790
     repeat_region   102119..102817
     repeat_region   102819..103733
     CDS             complement(103230..103697)
                     /gene="rps7"
                     /codon_start=1
                     /transl_table=11
                     /product="ribosomal protein S7"
     gene            complement(103230..103697)
                     /gene="rps7"
     repeat_region   103748..104101
     repeat_region   103887..104700
     repeat_region   105060..105591
     repeat_region   105430..105951
     repeat_region   105467..106121
     repeat_region   106123..106496
     tRNA            106383..106454
                     /gene="trnV-GAC"
                     /product="tRNA-Val"
     gene            106383..106454
                     /gene="trnV-GAC"
     repeat_region   106498..107101
     rRNA            106689..108179
                     /gene="rrn16"
                     /product="16S ribosomal RNA"
     gene            106689..108179
                     /gene="rrn16"
     repeat_region   107115..107649
     repeat_region   107651..108053
     repeat_region   108055..108390
     repeat_region   108392..108867
     tRNA            join(108476..108512,109466..109500)
                     /gene="trnI-GAU"
                     /product="tRNA-Ile"
     gene            108476..109500
                     /gene="trnI-GAU"
     repeat_region   109155..109647
     tRNA            join(109565..109602,110405..110439)
                     /gene="trnA-UGC"
                     /product="tRNA-Ala"
     gene            109565..110439
                     /gene="trnA-UGC"
     repeat_region   109649..110161
     repeat_region   110198..110458
     repeat_region   110481..112363
     rRNA            110597..113406
                     /gene="rrn23"
                     /product="23S ribosomal RNA"
     gene            110597..113406
                     /gene="rrn23"
     repeat_region   112365..113826
     repeat_region   113370..113868
     repeat_region   113389..113978
     rRNA            113505..113608
                     /gene="rrn4.5"
                     /product="4.5S ribosomal RNA"
     gene            113505..113608
                     /gene="rrn4.5"
     rRNA            113833..113953
                     /gene="rrn5"
                     /product="5S ribosomal RNA"
     gene            113833..113953
                     /gene="rrn5"
     tRNA            114203..114276
                     /gene="trnR-ACG"
                     /product="tRNA-Arg"
     gene            114203..114276
                     /gene="trnR-ACG"
     repeat_region   114498..114953
     tRNA            complement(114873..114944)
                     /gene="trnN-GUU"
                     /product="tRNA-Asn"
     gene            complement(114873..114944)
                     /gene="trnN-GUU"
     CDS             complement(116272..117756)
                     /gene="ndhF"
                     /codon_start=1
                     /transl_table=11
                     /product="NADH-plastoquinone oxidoreductase subunit 5"
     gene            complement(116272..117756)
                     /gene="ndhF"
     CDS             118662..118829
                     /gene="rpl32"
                     /codon_start=1
                     /transl_table=11
                     /product="ribosomal protein L32"
     gene            118662..118829
                     /gene="rpl32"
     tRNA            119339..119418
                     /gene="trnL-UAG"
                     /product="tRNA-Leu"
     gene            119339..119418
                     /gene="trnL-UAG"
     CDS             119518..120102
                     /gene="ccsA"
                     /codon_start=1
                     /transl_table=11
                     /product="cytochrome c heme attachment protein"
     gene            119518..120102
                     /gene="ccsA"
     CDS             complement(120923..122419)
                     /gene="ndhD"
                     /codon_start=1
                     /transl_table=11
                     /product="NADH-plastoquinone oxidoreductase subunit 4"
     gene            complement(120923..122419)
                     /gene="ndhD"
     CDS             complement(122538..122783)
                     /gene="psaC"
                     /codon_start=1
                     /transl_table=11
                     /product="photosystem I subunit VII"
     gene            complement(122538..122783)
                     /gene="psaC"
     CDS             complement(123054..123359)
                     /gene="ndhE"
                     /codon_start=1
                     /transl_table=11
                     /product="NADH-plastoquinone oxidoreductase subunit 4L"
     gene            complement(123054..123359)
                     /gene="ndhE"
     CDS             complement(123599..124129)
                     /gene="ndhG"
                     /codon_start=1
                     /transl_table=11
                     /product="NADH-plastoquinone oxidoreductase subunit 6"
     gene            complement(123599..124129)
                     /gene="ndhG"
     CDS             complement(124348..124833)
                     /gene="ndhI"
                     /codon_start=1
                     /transl_table=11
                     /product="NADH-plastoquinone oxidoreductase subunit I"
     gene            complement(124348..124833)
                     /gene="ndhI"
     repeat_region   124348..124724
     repeat_region   124348..124683
     repeat_region   124445..124724
     CDS             join(complement(126842..127394),
                     complement(124926..125464))
                     /gene="ndhA"
                     /codon_start=1
                     /transl_table=11
                     /product="NADH-plastoquinone oxidoreductase subunit 1"
     gene            complement(124926..127394)
                     /gene="ndhA"
     repeat_region   complement(125158..125426)
     CDS             complement(127396..128577)
                     /gene="ndhH"
                     /codon_start=1
                     /transl_table=11
                     /product="NADH-plastoquinone oxidoreductase subunit 7"
     gene            complement(127396..128577)
                     /gene="ndhH"
     repeat_region   complement(127703..127902)
     repeat_region   127943..128322
     CDS             complement(128681..128953)
                     /gene="rps15"
                     /codon_start=1
                     /transl_table=11
                     /product="ribosomal protein S15"
     gene            complement(128681..128953)
                     /gene="rps15"
     CDS             complement(129188..134659)
                     /gene="ycf1"
                     /codon_start=1
                     /transl_table=11
                     /product="hypothetical protein RF1"
     gene            complement(129188..134659)
                     /gene="ycf1"
     repeat_region   complement(134623..159963)
                     /note="inverted repeat A"
                     /rpt_type="inverted"
     repeat_region   complement(134623..159963)
     repeat_region   complement(134983..135438)
     tRNA            134992..135063
                     /gene="trnN-GUU"
                     /product="tRNA-Asn"
     gene            134992..135063
                     /gene="trnN-GUU"
     tRNA            complement(135660..135733)
                     /gene="trnR-ACG"
                     /product="tRNA-Arg"
     gene            complement(135660..135733)
                     /gene="trnR-ACG"
     repeat_region   complement(135958..136547)
     rRNA            complement(135983..136103)
                     /gene="rrn5"
                     /product="5S ribosomal RNA"
     gene            complement(135983..136103)
                     /gene="rrn5"
     repeat_region   complement(136068..136566)
     repeat_region   complement(136110..137571)
     rRNA            complement(136328..136431)
                     /gene="rrn4.5"
                     /product="4.5S ribosomal RNA"
     gene            complement(136328..136431)
                     /gene="rrn4.5"
     rRNA            complement(136530..139339)
                     /gene="rrn23"
                     /product="23S ribosomal RNA"
     gene            complement(136530..139339)
                     /gene="rrn23"
     repeat_region   complement(137573..139455)
     repeat_region   complement(139478..139738)
     tRNA            join(complement(140334..140371),
                     complement(139497..139531))
                     /gene="trnA-UGC"
                     /product="tRNA-Ala"
     gene            complement(139497..140371)
                     /gene="trnA-UGC"
     repeat_region   complement(139775..140287)
     repeat_region   complement(140289..140781)
     tRNA            join(complement(141424..141460),
                     complement(140436..140470))
                     /gene="trnI-GAU"
                     /product="tRNA-Ile"
     gene            complement(140436..141460)
                     /gene="trnI-GAU"
     repeat_region   complement(141069..141544)
     repeat_region   complement(141546..141881)
     rRNA            complement(141757..143247)
                     /gene="rrn16"
                     /product="16S ribosomal RNA"
     gene            complement(141757..143247)
                     /gene="rrn16"
     repeat_region   complement(141883..142285)
     repeat_region   complement(142287..142821)
     repeat_region   complement(142835..143438)
     repeat_region   complement(143440..143813)
     tRNA            complement(143482..143553)
                     /gene="trnV-GAC"
                     /product="tRNA-Val"
     gene            complement(143482..143553)
                     /gene="trnV-GAC"
     repeat_region   complement(143815..144469)
     repeat_region   complement(143985..144506)
     repeat_region   complement(144345..144876)
     repeat_region   complement(145236..146049)
     repeat_region   complement(145835..146188)
     repeat_region   complement(146203..147117)
     CDS             146239..146706
                     /gene="rps7"
                     /codon_start=1
                     /transl_table=11
                     /product="ribosomal protein S7"
     gene            146239..146706
                     /gene="rps7"
     CDS             join(147026..147802,148488..149243)
                     /gene="ndhB"
                     /codon_start=1
                     /transl_table=11
                     /product="NADH-plastoquinone oxidoreductase subunit 2"
     gene            147026..149243
                     /gene="ndhB"
     repeat_region   complement(147119..147817)
     repeat_region   complement(147146..148161)
     repeat_region   complement(148202..148657)
     repeat_region   complement(148659..149120)
     repeat_region   complement(149486..149895)
     repeat_region   complement(149505..149920)
     tRNA            149815..149895
                     /gene="trnL-CAA"
                     /product="tRNA-Leu"
     gene            149815..149895
                     /gene="trnL-CAA"
     repeat_region   complement(149976..150254)
     repeat_region   complement(150257..150813)
     repeat_region   complement(150851..151179)
     CDS             complement(150858..157673)
                     /gene="ycf2"
                     /codon_start=1
                     /transl_table=11
                     /product="hypothetical protein RF2"
     gene            complement(150858..157673)
                     /gene="ycf2"
     repeat_region   complement(152196..152692)
     repeat_region   complement(152546..153342)
     repeat_region   complement(153344..153815)
     repeat_region   complement(154065..154680)
     repeat_region   complement(154711..155069)
     repeat_region   complement(155211..155981)
     repeat_region   complement(155415..156038)
     repeat_region   complement(155459..156053)
     repeat_region   complement(156040..156322)
     repeat_region   complement(156323..156736)
     repeat_region   complement(156744..157117)
     repeat_region   complement(157421..158735)
     tRNA            157762..157835
                     /gene="trnI-CAU"
                     /product="tRNA-Ile"
     gene            157762..157835
                     /gene="trnI-CAU"
     CDS             158001..158282
                     /gene="rpl23"
                     /codon_start=1
                     /transl_table=11
                     /product="ribosomal protein L23"
     gene            158001..158282
                     /gene="rpl23"
     CDS             join(158301..158691,159357..159790)
                     /gene="rpl2"
                     /codon_start=1
                     /transl_table=11
                     /product="ribosomal protein L2"
     gene            158301..159790
                     /gene="rpl2"
     repeat_region   complement(158737..159010)
     repeat_region   complement(159215..159786)
ORIGIN      
        1 atgggcgaac gacgggaatt gaacccgcgc atagtggatt cacaatccac tgccttgatc
       61 cacttggcta catccgcccc tatactatct aaaaatttca aagattttct tttgtattct
      121 ttctttattt aaaagttttt actcgtcttc taaaatatga tagactctaa tttaaacatt
      181 aatttagaat ttatcgtttt ttattttcga tttcaaaaga taaagaaaga tttatgagaa
      241 aaccgtataa ataaaaaaaa aaagtaaagg agcaatataa accctcttga tagaacaaga
      301 aattcgttat tgctccttta ccttcatacg ttcaaaaact cgtatacatt aagatccaaa
      361 tcttatccat ttatagatgg agcctcaacc gcagctaggt ctagagggaa gttatgagca
      421 ttacgttcat gcataacttc cataccaagg ttagctcggt taataatatc agcccaggta
      481 ttaattacac gaccttgact atcaactact gattggttga aattgaaacc gtttaaattg
      541 aaagccatag tactgatacc taacgcggta aaccagatac ctactacagg ccaagcagcc
      601 aggaagaaat gtaaagaacg agaattgttg aaactagcat attggaagat taatcggcca
      661 aaataaccat gagcagctac aatattatag gtttcttcct cttgaccgaa tctgtaacct
      721 tcattagcgg attcattttc tgtggtttcc ctgatcaaac tagaagttac caaggaaccg
      781 tgcatagcac tgaataggga gccgccgaat acaccagcta cgcctaacat atgaaatgga
      841 tgcataagaa tattgtgttc agcctgaaat acaatcataa agttgaaagt accagagatt
      901 cctagaggca taccatccga aaagcttcct tgaccaattg gatagatcaa gaaaacagca
      961 gtagcagctg caacaggagc tgaatatgca acagcaatcc aagggcgcat acccagacga
     1021 aaactaagtt cccactcacg acccatgtaa caagctacac caagtaagaa gtgtagaaca
     1081 attagttcat aaggaccgcc gttgtataac cattcatcaa cggatgccgc ttcccatatc
     1141 gggtaaaagt gcaaacctat agccgcggaa gtaggaataa tggcaccaga aataatattg
     1201 tttccataaa gtagagatcc agaaacaggc tcacgaatac catcaatatc tactggaggg
     1261 gcagcaatga aagcgataat aaatacagaa gttgcggtca ataaggtagg gatcatcaaa
     1321 acaccaaacc atccaatgta aagacggttt tcagtgctgg ttatccagtt acagaagcga
     1381 ccccataggt tttcgctctc gcgtctctct aaaattgcag tcatagtaaa atcttggttt
     1441 atttaatcat cagggactcc caagcacacg aattctctat aactagataa tggagggctt
     1501 gttattcaac agtataacat gacttatata ccggtgtcaa ccaataccaa tatccatcgg
     1561 atgctcttat tcatttcgat ttatcagaat tctcgtcttt attttacctc atttcattca
     1621 tgcaaaacag aaaaattctt ctatacatat atatagattt atatacatat gccttggata
     1681 tattaagtag aatgggttgc ccgggactcg aacccggaac tagtcggatg gagtagataa
     1741 tttttttgtt aatctaatta aacaacaaaa caaaaaaaat ctctccccaa gccgtgcttg
     1801 catttttcat tgcacacggc tttccctatg tatacatcta aacctcagtt ccttccctag
     1861 aacaagactc taaaaaagtt aaatacttag ttgatcaatc cctactctta ctacatgaac
     1921 atttcataat ccatttcata tttcatattc ataatagaat cataatagaa acaactgaat
     1981 tccttttttt tgtctcttct cctcatttaa acatttaagg atactttcca tttacaaagt
     2041 atgataacca gttattcatg atggaccaga tcattgatga aaatcaaaaa tatcaaaata
     2101 ccaaatccga cctctatata acctctgcaa agtagaagaa gcttttggga agatcaaaga
     2161 aaaaatatct tcttcctctg taaagaattc gtccaataat tcagaaccta atcttttcaa
     2221 aaaaacgcgt acagtacttt tgtgtttacg agccaaagtt ttaatacaag aaagccgaag
     2281 tatatatttg attcgataca aactcttttt ttttgaggat ccgttgtaat aatgagcaag
     2341 atttctgcat atctgcaaaa atcgatcaat aatatcaaaa tcggatgaat cggaccagac
     2401 cggcttacta atgggatgtc ctaatacatt acaaaatttc gctttagcca atgatctaat
     2461 tagaggaata attggaatta ttgtatcaag ctttttcatc caattttcca ttagaaatga
     2521 cttttccaac atttgactcc gtaccactaa aggatttagc cgcacatttg aaaaatagcc
     2581 ccaaaaataa aatgaatgct cggataattg gtttatatgg atctttcctg gttgagacca
     2641 aacaaaaaaa tgacattgcc ataaatggat aagatagtat ttccattttt tcatcaaaaa
     2701 gggcgtattc tttgaagcca gaattgattt tccttgatat ctaacataat gaatgaaagg
     2761 gtccttgaag aaccataggg tcgacggaaa atccttatca aagacttctg caaaatgttc
     2821 tatttttgca tagaaataga ttcgctcaaa aaggactcca gaagatgtta atcgtaaata
     2881 agaagatttg ttacggagaa aaagacagat ggattcgtat tcacatacat aaaaattata
     2941 taggaacagg aaaaatcttg gattcctttt tgaaaaagta gaaatccttt tttttggagt
     3001 aataagacta ttccaattac aatactcata aagaaagagc cttaataaat gaaaggagga
     3061 ggcatctttc acccagtatc gaagggtttg aatcaagatt tccagatgga tagggtaggg
     3121 tatttgtaca tctgagacat aatttaaata tggaaatttt tcctcaaaaa aaagaaatat
     3181 tgaatgaact gatcgtaaat tataagattt aatgatttcg gccttctcta aggaagagat
     3241 taattgtagg gaaaatggaa tttccacagt gatggcaagc ccctctgata ttatttgaga
     3301 atacaaattc ttgttgtacc cccaaaatgg atttttgtta gaatcattag cagaaataat
     3361 caaatgattc tgttgataca ttcgagtaat taaacgtttt acaattagta aactagattt
     3421 attgtcataa cctacatttt ccaccaaaat ggagctattt aaaccatgat cgtaagcaag
     3481 tgcataaaga tattcccgaa aaataagtgg gtatagaaag tcatgttgac gagatctatc
     3541 tagttctaaa tatacttgaa cttccttcat ttttgaaatt cgatttgggt caaggatcga
     3601 ggatttattg ggttatcaaa taatacatag tgcgatacag tcaaaacagg gtattctaat
     3661 aaaaaagaaa tagataccta gaaaacaagt aagactcatc aacggactct ctctcctcgc
     3721 cttttccatc taattgtttt atattcgttc taggataaca agatagttag aaatccttta
     3781 ttttctcaac ccaatcgctc ttttgatttt ggaaaaaaaa aaaagatctt tatcaacata
     3841 ctctttcttc tacacattta ttgccacccc cataataata atataatgga aaataactaa
     3901 tagttaggat tcataacaaa aatcaataat ccattcatgg gaaaagcctt tcccacatca
     3961 agtactaata tttttgattt ttaacgtata attagatggg gtaatcattc aaattcaaaa
     4021 cgaaagctcg ttcctctttg tttccctata attggagcca acaaactcta tccatttatt
     4081 aatattaatt cagcccaact gtgaatttat tttgttgcga gccaagaatt caaacaagga
     4141 ttttgttttg gcccgatcca ataacaatga aatattctta gaattctcca ttgatacgac
     4201 atgctgcttt ttccattcat tcctttctgg atcagtcgtg gtcttacaaa ctctaccgat
     4261 ggtatggacg aatccattgc ttcatagaaa tgtgtaaaaa gtggagtcgc acttaaaagc
     4321 cgagtactct accattgagt tagcaaccct aaaaaaataa actaaaaaaa taataagatg
     4381 ggtaaataca atcgcaatca aaataaagaa aaagattcaa ttggataatg ataataaaaa
     4441 aaaatattcc attaaaatca aaatagaaaa tccagaaaaa agattttaaa tgtcgaagtc
     4501 gaattgattc ggaacataaa aatgttcaga tcagatgaaa atacaagaaa ttttctcaga
     4561 taacagataa aaaaagaaaa ataacaattt atagaccgcc tccttgtctc ttatgttata
     4621 cattattttg ttatattatt atattatttt cgattagtgt ctattctatt ctatttttta
     4681 attaatatta aaaaaaaaaa aaaaaatcct atggaacggg aatagaggga ttcctttatc
     4741 cccaatcgga ttatattggt ttgatacact gttgtcaata ttaatgttga aaaaagaata
     4801 caatgtacaa aataaacgaa ttaaaaactt aaatattaaa taacatgcaa attacaaaaa
     4861 caatttctac taagaaataa aaaaaccaaa caataaagtt gtattaacac tacataaata
     4921 atcgacatag atacaaaaaa agcgtatgca aaaatgaagg aaaaaaagta gagatcgggt
     4981 ttattcaatc aataagaatt caaaaataga ataattcaat caaatcaata taaatatata
     5041 agaaagttta acctaatctc ccctttcttt taaaatttct tcagagaatt ctaacaaaaa
     5101 ccacctcatt gagggtaatg tatttataga cccaattact tcatttaata tttaatttaa
     5161 tttattcatt tgtccttctt tttttttttc tattttttat attatcaata aaaatatcaa
     5221 taaaaatgga tttttgtagt tatagaaaac agcactctat ggcagcaata agaaatccaa
     5281 aattaggcaa aatttggaat taggtatgaa tagagcaaga gggcgggggg ggataacaga
     5341 gaaaaggatt atagaaatct atatacaagt gatccacacc ctcttttttt tatttattta
     5401 ttaattatta attttattta attattaata attaattgaa attcgtttgt tgattaggat
     5461 aaagttcgat aaaaacgccc gccttttttg aaatatcctg aacagttcct gtaggttgag
     5521 cgcctttttc aaggaaatat agaataacag gaatatttaa atgggtttga ttctttatcg
     5581 gatcataaaa acccactctc cgaagatctc tcccctctct tcgggatcga acatcaattg
     5641 caacgattcg ataaacggct cattgggata gatatagata aacaatatac cccccctaga
     5701 aacgtataag aagttttctc ctcgtacggc tcgagaaaat tagagattct gtctatgtat
     5761 agaattatga tgtcaaatag atccataaaa tcgtcaaatc aattagacta tgatttaaat
     5821 taaatacttt tttcttattc tttcccgaaa aaaaaaatca ctcgtattcg ctacctcata
     5881 actcaagttg gataactctc aaataactca aaggaaaaca aaacctttag ttaggtattt
     5941 gatttcattt attatttatt gagcggtctc tacccccttt cttgtctgtc tcctttagaa
     6001 tctatttttg tcttcagtct aatatagttg ttgagacaat tgaaaatggt atttacttgt
     6061 tccacgatcc gttagctttt ccttgaatca ttgggtttag acattatttc gaggatcttt
     6121 aatcattttc aaaatggcag caacatacca atttttttat ttctttccat caaagaatcg
     6181 tacaaataga tggttgattc ccccagatcc acttttgatc gaaatagttt taccaattcc
     6241 aacaaatttg actttttttt ttttttaact tgctcgaatt tgatcttttc tatttctata
     6301 gcgaaaatat acttacgaag ttattctaac ttattaattt tcactaaccc tagaaacttg
     6361 cccctgaaaa atgaatcaac tcgggctcca tcatgtacta tttccatcat caaaccctct
     6421 cccctccccc caaaaagaaa ttcgagtgga atagaacaaa cgatgtcgag aaagagcgcc
     6481 cccttttcta tataatagaa aaaagggtgg atgtcagaat ccacggctaa tgtaatcagg
     6541 tctttcaagt cgcacgttgc tttttaccac atcgtttcaa acgaagtttt accataacat
     6601 tcccctagtt tggagccggc atgtaattga ttcaattctg aaatcatgaa tagtcattga
     6661 ttcaatcgat ccataataat ccatattttt tccttctata tgaatggaaa atttctaaag
     6721 taaagaagta tcaaaaaaaa ttcaaattaa ctcgatattg taggaataga atagagattc
     6781 tatttccatt ttttttgatt ttttagaaaa atggaaattc gaaatattct taaacttaat
     6841 caacaaacga aattcaatat aataacaaat agaaaaaaaa aatcgaatta ataattaata
     6901 gaattcataa ttcaaattat tattatttat ataaattatt aattattatt atttatataa
     6961 ttatatataa ttaattatta ttatttatat atatatatat ttctatttta tttgattttc
     7021 gactttattt tctactttat acttatacat ttctattttt aatatacaat aacacgaatc
     7081 aaaaaaataa gttctttttg aatctacatt ttcaaagtga ctcgatttag agacgaatca
     7141 ttaaaaaaaa aaagaagaat cacattctac ccaatattat atactcttaa acagaaggtt
     7201 tctcaaaaag gggaaatggg aaatctttat tatgatatac aatttttatt cagatatgat
     7261 atatatcatg aatggatatg ctctgggacg gaaggattcg aacctccgaa tagcgggacc
     7321 aaaacccgtt gccttaccgc ttggccacgt cccatttcta tttctattcg acactaataa
     7381 acactattat tgatattagt tgttcgtcaa ttccagtcca aatatctaaa tatctataga
     7441 atagattgtt gctagaattt tgatatgtct agatatagaa tgaaactgaa atttttgatc
     7501 attacatata attcaattaa gatattgcat gaaagtcgga tttcttctat ttttttttca
     7561 gaatggaaag attttgaatt ggataagttc aaatcaaata aaaaaagtag gcgccaactt
     7621 ttttttattt gattcatcta attaattcta ttttgctttt ttgattattt tgattttcga
     7681 ttaaaattcg attttggatt tcttttttta attaaaaact caaattttta atatataata
     7741 ttaatatttg aatattaata ataatattga aataataatg aatttcttta ttattattaa
     7801 tttcttttat attttattta atttatgtat attaaatagt atatattaat agtatatatt
     7861 aaatagtata tattaatagt atatattaat agtatatata tattaatact atatataata
     7921 gtataaatgt ataaatcata ataaaaaata acaaaaaaac gaaatgaagt tgaaaattca
     7981 tttattagaa aattaagaat atattttgat tatataattc tatattatta agaaattatt
     8041 aataatatta acttaaactt aatttgaatt aatttaactc acaaaaagaa aaaatacaat
     8101 tatcttaaag aacaaaatgt ttgttatgct taatatcttt agtttggtct gtatttgtat
     8161 taactctgcc ctttattcaa gtagtttttt cttcgcgaaa ttacctgaag cctacgcttt
     8221 tttgaatcca attgtagata ttatgccagt aatacctcta ctcttttttc tcttagcttt
     8281 tgtttggcaa gctgctgtaa gttttcgatg agatctttaa tttgaatact gtcctagaaa
     8341 aattcgaaca ttttaacaat ttgaatttct aagatcagat aagttttaca gtgtgaatcc
     8401 tcatgtgtag tataggaaaa tatattccct ttctttttct tttttttttt aatgatcttg
     8461 gagattgtgt aatgcttact ctaaaacttt ttgtttacac ggtagtgata ttctttgttt
     8521 ctcttttcat cttcggattc ttatctaacg atccaggacg taatccggga cgtgaagaat
     8581 aaaaaatatg atattttatt cttttgtgtt ctgtgttttc cttgcttgtg cttgattttt
     8641 gaaatattct tattatccat tttacatctt taactattca atttaaataa ttaataataa
     8701 gaaatatcgt taataaaaaa aatcaaacaa acaaagaaaa gaaacaaaag aggctccgtt
     8761 ctagaaattc aaataaaaat accaaatcat ccatggaaac ggaaagagag ggattcgaac
     8821 cctcggtacg aaaaattcgt acaacggatt agcaatccga cgctttagtc cactcagcca
     8881 tctctcccca attgaaaaag gcccttttta ttagtttatt tttcttttca aatattaatt
     8941 tattaatatt aattcaatat ttaattacta ttttctattt tgaatttttc attatatttt
     9001 ttttctataa tatcttttct ataattctat aattagatcg ataattcgaa tattattaga
     9061 atattctata gaataattct atttctatat atctattttt atataataga aaatgcaaaa
     9121 ttctatagaa ttctatagaa ttttagaatt caaataattt atctaaatcc aaataattta
     9181 tatagaattc tatagaatat atattctata ataatatata ctagaattat attcgaatta
     9241 tcgaattaat agatctaatt aatagaataa gaattaataa tataaactaa actattttga
     9301 atattctata gaaatagaaa gaaatcgcat atttttatat tttctataaa taattattaa
     9361 ttagaatctc aaatttttta gtatttttta gaatatttct taattttatt actattttaa
     9421 tattgaattc tttatttttg attcattttt tattttgata ttctaaataa atcaaaaaaa
     9481 atataattct aattaatata tatattaaat atatataatt tatataattc taattgaata
     9541 ttcaaatcca aatttagaaa tataataaat aattcaatta attttaaatt tctatttact
     9601 attttaatat tatatttgaa tattaataat ttttgaatat taataattaa taaaaaaaag
     9661 aattgaactc aggattcttg cacaatgcat ttttatgtta tggcttaagt agttttgtgg
     9721 agatgcatct gtcaaaacac ctttagtaaa actaaatcca aaaagaaaac aaaaagaaaa
     9781 tgagtcctct tttcttaatt tcattagatc cccacgtcaa cactataaat ttcatgattc
     9841 ttttatgatc ctatttctga ttcccttgtt ggacaaaagt cccatttata tacaataatc
     9901 gcattggagc gggtatagtt tagtggtaaa agtgcgattc gttctatgga tcccttacta
     9961 gttaagggat cactcgtttg atccatattc cgatcaaaaa ttgtatttct tatcttaaaa
    10021 gggtttaatc ctttacctct caacgaccaa ttcgaggaat aatatacatt atcgtaattt
    10081 gtattcaaga agaatcaatt cgaaattgac aaattgaatt atgattgaat tttgaaatta
    10141 caaaacataa gttttttgaa ttggatcact actcccaatt ttttgagtat gagtaaagga
    10201 tccatggaga aagatataga aagtattttt ttatcgtaac taaatcttcc atcttttttt
    10261 atttgtatag gagagattga agcaaaatag ctattaaacg attactttag tttactagag
    10321 acatggacat attttttttt agctcgatgg aaagaaaatg cttttcctaa ggattctctt
    10381 aactagaaat agagaacgaa gtaactagaa ataaaaaaaa aaaagattgt tagaatccgc
    10441 ctcttctaga gggatcatct aaaaagcggg atgttttgaa tgcattcaga cagaagggct
    10501 gacatagatg ttatggatct aatttttttg acgtcttcca tttgttaatc tcttccataa
    10561 aggagccgaa tgaaaccaaa gtttcacgtt cggttttgaa ttagaggcgt taaaaatgat
    10621 gaatcaacgt cgactagaac ccctagcctt ccaagctaac gatgcgggtt cgattcccgc
    10681 tacccgcttc tattctatct cgatattcta ttcgaataga atattcgaat ctatatttta
    10741 tttttgtatt atttattatt attattatta tatttagtta tatattatat attaattaat
    10801 atataaaatg aattaattta gttatttagt ttttaactaa aaaaaaatag aaaatgaaat
    10861 tctttaattc attctaatta atgtaaaaat agaaatgcaa ttcatcatta aattgaatac
    10921 acaatccccg gatcacatat tcttttttcc gaatagaaca ataaaaaaac agttgtaatg
    10981 aaaagaaaag cgtccattgt ctaatggata ggacagaggt cttctaaacc tttggtatag
    11041 gttcaaatcc tattggacgc aaattatttg catatatatt gaattgaatc tctatgtcaa
    11101 gaaaaaaatt gggaatgctt tgaatttaac atttaacaag agacacttag acttttagag
    11161 taattttgat ttttagagta ataacttaat ttatatacat aatttatatc ttgtatacat
    11221 aatttatatc ttgaccctct cctctatttt ttatagaatc ttagaaaatc gtggatttct
    11281 ttaaatagaa tttaaataga aaaagaaatt caaaattaat aaaaatgcaa aaattagaat
    11341 aattagaata ttcaattcaa atagattcta tattctaaaa tctctaattt tcaatttctt
    11401 agaaatgcaa attattaaat gaaattatta atcaattttt ttctacttgt tcctgaagta
    11461 aaaagagttc catctgttcc tgaatagctt ctttcaaaaa ggcttctgct tcccgagtga
    11521 atgttttggt agaagatatg atttcttgta attgaggttt attcgttttt aagtaagcac
    11581 gcaactcaac aagaaattta cttacctgtc caatttctaa cgaatcaaga taaccattcg
    11641 ttccggtata aatagttatt atctgttctt ccacagtgag aggggctgat tgggattgtt
    11701 tgagcaactc acgcaatcgt tgacctcttg ccaattgatt ttgagtagct ttatcgagat
    11761 cagaagcgaa ttgtgcaaaa gcttctaatt ctgcgaattg tgccaattct aattttaatt
    11821 taccagctac ttgtttcatg gctttaattt gagccgcaga tccaactctg gagacggaaa
    11881 tacccacatt aatcgcaggt ctaattccag cattgaatag atcggcagat aagaatattt
    11941 ggccatctgt aatggaaatt acattagtag gaatataagc tgaaacatct cccgattggg
    12001 tctccactat tggtaaagca gtcatacttc cttcacctaa ctgagaactt gatttagcgg
    12061 ctctttccaa aaggcgtgaa tgcaaataaa aaacatctcc cggataagct tcgcgacccg
    12121 gtggtcttcg taatagaaga gacatttggc gataagcctg tgcttgtttg gagggatcgt
    12181 cataaatgat taaagtatgt cgttgacggt acataaaata ttcagccaga gctgctcctg
    12241 tataaggagc gaggtattgt aatgtagccg gagaatccgc tgtttcagct actacaatag
    12301 tgtatttcat tgcccccctt tcttgtaaag tagtcaccac ttgagccaca gaagatgctt
    12361 tttgaccaat agctacataa acacagatta cattttgtcc ttgttgattg agaatggtat
    12421 ctgtggctac tgctgtttta ccggtttgtc tgtccccaat aattaattct cgctgaccac
    12481 gccctatagg gatcatcgaa tcaatagcaa taagtcctgt ttgaagaggc tcatatacgg
    12541 aacgtctcga aataataccg ggagcgggag attcaattaa ccgagattca gaagctgaaa
    12601 tttctcctcg accgtcaata ggtttagcca gggcatttat aacacgaccc aaataagcct
    12661 cacttactgg tatctgagca attcttcctg ttgcttttac agaacttccc tcttgtatca
    12721 tcaaaccgtc acccattaat acaacaccaa cattatttga ttccaaattc aaagcaatgc
    12781 ctattgtacc ctcttcaaat tctactaatt cacctgccat tacttcatca agaccataaa
    12841 tacgagcaat gccgtcgcct acttgaagta cggtacctgt atttacaatt ttgacttcgg
    12901 tattatattg ctcaatacgt tcacggataa tttgactaat ttcatctgca cgaatggtta
    12961 ccatgagtat ttcttaattc ttttttagaa gaaaaaaaaa aagtaatgcc tacaataaga
    13021 agaactaatc tgttatttta tttctttcat cgccccaaac atgccaatat tagcactgat
    13081 ggtacgtaaa tgtaactcgt tgttcaagca actatttaga gttcctagag ctccctgtaa
    13141 ggcttgttgg aaaacccgct gtcggacttg attaatcacc ctttgttgtt caaaacgaat
    13201 ggtttcattt ttgtaatttt ctaattggtc aaaagttgta taaatagaat taatcaaatt
    13261 ccttttttct cgttctatct cagaatagcc attcactcga aaccgatctg cttccatttc
    13321 tactttcctt aatcggtccc gggatttttc cagttgttca atggcccctt cccgtagttc
    13381 ttccgaattt cgaatagtct tcaagattct ctgttttcga ttatctaata aatcacttaa
    13441 tgaaagtaga ttatctttcc attcatttca aaacttccat gatctcttcc cgaaccaaac
    13501 atgaatcttt cgattcattt ggctctcacg ctcaattact tatgggaagt tcccatatct
    13561 tttttttatg taatgaacct atcttctctt ctctattcat attcaaaaaa aagatatcga
    13621 aacttattac taatacaaga ccagaatatt cggaggactc ttctgaccaa acaaataatt
    13681 gtcagcaaag ttgttttttt ttcttcaaat ccaaggaatt cttattactt tatgcatagg
    13741 tcatcaattg cgcattgtat aaaaaaggga ctgaaatgaa atacccagtt tttccatttt
    13801 tcaccgtaaa gaattcaaat cattttatcg acatgagtgc tctatatcga aaaaaaaatt
    13861 tcaacgattg aaaccttttc tgtattaaca tagtagtaga aagagtacta cgctgcgtct
    13921 agacttcaaa ctgtttagct ttaaccatgt taatggtccc agattattgt attagttgat
    13981 agagaatcaa agtggattta ccaatgaatc acgaaatgct atggttctta aatatgattt
    14041 ctgaatttat tcataattta ttcagaagta attcgcggga tcatgcacct tttcctagtt
    14101 ataacgaaaa aaaagtgcag ttggttggat acaacctatt cttgaaataa acaactcgca
    14161 cacactccct ttccaaaaaa gatcaataca ccaagcacta cacttagatt tattggattt
    14221 gttgctaaaa tatcggtatt aaacccgaaa ctcccggcgg atggccagta acccaaggaa
    14281 aggaaagaat cggttatatt tttcatatga tatcatctcc tcttatagat agactaatta
    14341 tccttctatg atttctattt ttttatcgat ttttattttt attaaatatt actatatttt
    14401 tattttttta ttatttattc tattttctat taaaattcaa attattctat taattgttta
    14461 tctaatttat ctaatctaat agaaatctaa tagaataatt tgaaattcga tttctatatt
    14521 cattctattt cactatttca ttttttcaat atattaataa caatatcaat atatttagat
    14581 attgtatatt gattttattt aaatgaaatt ggtcaatagg aagatttccc ataagaaaaa
    14641 tgatacttat tagaattaga taccaagtct tatgttaatt gccaaatacc tagttttttg
    14701 caacactttc taaaaacttt ctaaaaaagg gggagttcaa aaaagggaag gaagaaggag
    14761 agtcagtatg ctaattactc accctcaaat cagtccttcc catgggttct tgtctgaatc
    14821 cgaacgaata aataattata gaagtaaaat cttaatagga ttcgaaaaag caagagcagc
    14881 aaagcaagtt cacggaaaat aaaaattgag aaatatatgt agttgatttg tatttttagg
    14941 attaaacaaa aggattcgca aataaaagcg ctaatgctac aaccagccca taaattgtta
    15001 aagcttccat aaaagccaga ctaagcaata aagtaccccg tatttttccc tctgcctcgg
    15061 gttgtctcgc gatcccttct acagcttgac ctgcagcagt accttgacca accccaggtc
    15121 caatagaaga aagcccgacg gccaacccag cagcaataac cgaagcggca gaaatcagtg
    15181 gattcatgat aagttcctcg catccaaaat aaagaaaaga aaaaaaatag ttaatgatac
    15241 aatcaaccaa caaattatga cttaattatt ccatcactaa gatttatcca gtcgaaataa
    15301 ttaagaattc cgaattgaaa aaaaaaaaaa gagtatttat ggaactataa taatattttt
    15361 cgaactatca aaaagacttc gatatttcgt ttttagtttc tatccacgta gtttttgtga
    15421 agccctacaa cttttgttct tatcttactt tccatttcca aacctttctt ggaattcttc
    15481 ggtctttttc ttgattgaat ctctttattc attcaagatt caattcacaa ttctagataa
    15541 aacggaagga cttctatttt tgaatcccta tctatatcta aatttacagt agcagggcaa
    15601 atttagatat atgtttagtt catatataac tagttaatat ctaatatcac atatacatgt
    15661 acatgtgttt tttacataac gtaaacctat tattcgtgtc ttagattcaa ttggattcga
    15721 taatcttttt tgaaacatcc acaaaacaaa gagctgtctt atagcgatta gattctatac
    15781 acctagtttg agccccccca ctcctaccct aattattgca tagaaatatc agcatttgag
    15841 tgatctaagt tcatgtaatt tgattttcgt atttctattt ccaatatatt tattggtcaa
    15901 tcgttgaatt gaatgaatga aaggagaatc cgttctatat aacatctttt taatcacacg
    15961 tcgtaaacgg agataccata cgaattctta ttcaaattat gactcctaat atacatatta
    16021 tacatatatt taatgtatac tatatatata ttttatatat tttgattttt tttgtatcta
    16081 tttctttttg ttaattaaga tatatatttt aagatatata tttctatatt caataatata
    16141 gatatatatt caataatata gaatcttaat ttaatattta atcaatttta ttactaatat
    16201 gtattatgta tatatataat ctaatattta atgttctaat tgaatgaaca aaacaaaata
    16261 caacaaaaca agccaaatcc aaaacaataa caataaaaaa agaatattca ttggagataa
    16321 ttagaaattg gtcaaagaaa gatttaggaa aaataggaaa aagatctttt agatggatct
    16381 ctttcctatt ttttttttta caattccctg gtaatccttt tgacttttag acaaaatcgt
    16441 atacttattt tatttagacc ttatttgcat ctttcttatt ttggataact ttttttagaa
    16501 ttttataaga ttctttctat atttttgttc cgttccctta agtggattat tttgaaccac
    16561 acatacattg cggcaagcta agctaaaaac aaagactatt tcgaaaacta gtcaatgatg
    16621 gccttccatg gattcaccta tataagccgc agctaaagtt gcaaaaataa gagcttgaat
    16681 accgcttgta aataatccaa ggaacatgac aggtatagga accactaaag gtactaaaga
    16741 aagaagaaca acaactacta attcatcagc taatatattt ccgaaaagtc gaaaactaag
    16801 cgataagggt tttgtgaaat cttctaagat gttaattggt aaaaggattg gggttggttg
    16861 gatgtattta ccaaaataac ctaatccttt ttttgaaaga cccgcataga aatatgctac
    16921 cgacgtaagt aaagctaatg caacagtagt atttatatca tttgtgggtg cagctaattc
    16981 accatgaggt aactgtatta ttttccaagg caaaagagcc cctgcccaat tagaaacaaa
    17041 aataaataga aacatagttc caataaaggg aacccaagga ccatattctt ctccaatctg
    17101 agttttgctc acgtctcgaa tgaattcaag gacatattca aagaaattct gaccgtcagt
    17161 aggaatggtt tgtggatttc gaacagctag aatggctgaa actaataaaa tagcaattac
    17221 aacccaagaa gtaataagta cttgggcatg gacttggaaa ccccctattt cccaatagaa
    17281 atgttggcct acttccacag ccgatatatc gtataatctt tttaatgtgt tgatggaaca
    17341 taatagaaca ttcatattca tattgccctc tgaaagaaat acaactttaa aaggaattat
    17401 tttgattcaa ccatctcttt ttcggcttgt atacttaaat tttagatttt gaataccaac
    17461 taatcacata atatctccgg ttattctttt ttgtgcgatt cagtaatagt atagtaaccg
    17521 attccataaa tctatggagt tccccaaacc aaataattta tttattttat tattaatcaa
    17581 aactttcgta tatagctaga acgaccctga caaattgcaa atactaattt ggtaagaatt
    17641 aatcggattg aagctatagc atcatcatta gctggaatcg aaatatctgc gagatccggt
    17701 tcacaatttg tatcgattaa acaaatcgtt ggaattccca aagtgataca ttctcgaaga
    17761 gccgtatatt cttcttgctg atcaacgatt attacaatat cgggtaaccc cgtcatatat
    17821 ttaatgccgc ccagatatgt ttccaagcga gataattgtc tcttcaacat agcggcatct
    17881 cttttcggaa gactgttgag tcgccccgtc ttttgttccg ttttcaagtc cctgaactta
    17941 tgaagtctcc tttttgtagt ataccaattc gttaacatac caccgagcca ttttttatta
    18001 acataatgac accgagctct tattgcagcc cgcgctactg aatcagctgc tttatttttg
    18061 gtaccaacaa ttaagaattg ttttccacta cttgctgcat caaaaactaa atcacaagct
    18121 tctgataaaa aacgagcagt tctagtaaga tttgtaatat gaataccctt acgctttgca
    18181 gatatataag gtgccattct aggattccat ttcctagtac catggccaag atgaactcca
    18241 gcttccatca tctcttccaa agttatgttc caatatcttt ttgtcattta tccccacact
    18301 tgctctcttt tttttttatt tgaaaaaaaa aaaaagaatt tgaaaaaaaa aaaaagagat
    18361 caggtatcct gaactagaaa taaataattg ttccgatgga accttctctt ctaccgaaga
    18421 ttggccgtta atacacgatc aggccattca tttttttcta ttcgttatta tctttattac
    18481 tattaccaat aaaaaatgta ccaaataaaa tgaccgcgtc gaaaggaaag gtatgaatcc
    18541 gctcttagga atgattaaat cctcgaaatg attgctctga tatatcacat aaattctttg
    18601 aaatgaaaaa accaaataat tctctgtggt ggaacaaaat atctctcatt tctccctcga
    18661 aatttttttt tttccgaagt aatcttgtta tgttgccttg gccttgaacg gtgcgttaat
    18721 cttttgaatc cggtaccaac gggtatcgtc cctcctaaaa caaggttctc tttcagacct
    18781 ttcaaccaat cgatacgacc ccggagagcg gcctttgcta aaactctagc agtttcttga
    18841 aaactcgctt cagatataaa actttgagta ttcagagatg ttttcgttat tcccaataat
    18901 agggctcggt aacagatcgc ttcttccaaa gcacgtcccg ttcgttcagc tcgcaataat
    18961 ccaattagtt caccgggtga aaaaacatta gacattccat cttctgaaac caatactttt
    19021 gatgttattt gacgcacaat aatttctata tgtcgattat ggatctgcac cccctgggat
    19081 cgataaacct tttggatctt attaaccaaa gaaatacgac tttgcactag aattagctca
    19141 gcaccaatca agaatcccca gggaatgtca agaattcttg ttatacgctc gttccaaccc
    19201 tcaactctct tttctaggtt catcgatatt gaatcaatcg aacgcgcttc taatacctgt
    19261 tccacttttg gaagaccctg ggttatatca ccagatctcg atttttcata tataaatgta
    19321 actaatatat ctccttcata aagcatttct ccataatggc catgaacagt tgctcctgga
    19381 gtcgccaaat aagggttagc cgaccttatt actacagaat caatttgaac aattagaact
    19441 tgacccgatt ttaggtgtgg tctgttttta gctatacata gattttcaca aagaaattgc
    19501 ccaaggttaa ttattgtaca tggtttttca caagaattag aattatggtg gagaacatgc
    19561 caattaaaat ggaatggatt caaaacgatg ttactgcata gatcaggctt ataaattctc
    19621 ccgttttcgc ccattaaata atatttaaat acttgaaaat tttcctttaa attgtcaagt
    19681 tgcaaatatt tagttatcga gatcggatta tgagttatta aacggtaaaa tgaataaaac
    19741 tttgcggcta ttcctaaagg gcctaacaaa ttcctaattg gaattagagg atctttttta
    19801 attgcttctt ttatcacatt gtgacatttt acatcgttga atgggaccat ttgaaaacaa
    19861 tgatccgatg acaaaattat caaagattgg cattccttat ttctattcaa caacatacga
    19921 atagttccgt gattttggct aagtgatttt tgaatctttg ccttggaata attggaataa
    19981 atagaaaaaa aaggattgat attagtgcga tctgactcat tatcagcgat caatcttgac
    20041 ccggacagat cattcctttt tctgatatac gaaatatggg atttcactaa gtcaatcctt
    20101 aggaaatctc gaatcaaacc atttgtactt acttcaacaa aggaagcgcg ggtctcttcg
    20161 atagaagaaa tttttttgtc tcgatcccaa ttcaagacta aacaagtccg aactaattga
    20221 atgcttgtgt cagaaattcc ctgaattggt tttccatttc cataaagaat ataattgaca
    20281 actttaagtt ccagattatc cttttcctgc aacagatcct gggggaaaag ttttactaaa
    20341 tttatcccgt ccgctatttc atatataatt acgggtcgaa ccaaaacaaa atactttttc
    20401 ttgataggtg tgatccattg gacatagatc caatttgtta atttttttga ttccatagaa
    20461 tttttttttt ttactgttcc gagtggtatc aagatgccgc tgtgtcggga tatcttatcc
    20521 atctctccag gaaaatggat atccccagaa aatatttgga attcaatcct tttttttttc
    20581 ttctccactc gaactaatcc gcctactcga cttcttatat tgacagtgat tggggtatct
    20641 actccaatga tactattgtt ctgtaccatt atggaagagg attcaggtaa aatatgcact
    20701 tcctcgggaa tgaaaaaaaa tcgatctact ttcatttggt attttggctt caattctttg
    20761 attcctcgat actcaattaa atcttctttt ttgaaaatgg aatgaacttc tatagtccta
    20821 tatttaatag tactatattt agtaattcct gaactttttt ttctgtattg aggatcatcg
    20881 aaataagcaa gaatactatt tctacgaaaa ataccattga taggtatttc aatcgagata
    20941 ccggaagggg gcattagttc tttgtctcgt tcttgaatcg attggaatgg aatgatgaat
    21001 ctatttcttc gcctctttgc caataaatcc gaattctcgt ggagaatagc aggatagatg
    21061 aaattaaaat gacccatacc tatgattcga ttaagccctg aataatctgg aatccctctt
    21121 ttttttttac cagaaggatt tgaactaaag aatttgtgtc ttacttgaac ttgatcatta
    21181 cttactacaa ggttagaaaa aaatcttcct ccggcagaaa gagaatgaat gctcatttga
    21241 tcttgatcct tgtggagtga acaagagatt gcaccggacc tgcacgacct tcctgataat
    21301 atccataaat gacttgtttt tggtaagata tgtacattac tatatgtaaa ttcgggtgca
    21361 tggtacacat cggtactcca atgcatctct ccctctgagt cagaataaat atgttttcga
    21421 accctctctt tcaaattgaa agtgtatgtt cccgcgcgaa tctcagcaat cacttgttct
    21481 gattctacat attgatcgtt ttgaactaat agaaaacttt ttggtggaat agtcacgtta
    21541 tgtataatat tttcactttc aatagttaca tacaagtcta tataacatag aaaagcaggg
    21601 tgcccatgac gtgtacgtgt aggatgaacc aaatcctcat tgaattggat ttttccctta
    21661 gaaggggctc gtacatgttc tgcagtaccc cctgtgaata ctccgccggt atgaaaagtt
    21721 cttaatgtta gttgagtgcc cggttctcca atagattgac ccgcaataat acctacagct
    21781 tctcccagtt ccaccaggtc gccatgagta ggactccggc cataacacaa tcggcagatc
    21841 caagatgtac tcctacaagt aaagggggtt cgaatagata ttggttgtgt ttgaaaggtt
    21901 atgaatcgat tgacaagtcc aatcccaata tcttgatttt gaatggcaat gcatcgtgaa
    21961 cctatatata tatcgtctgc taatacacga ccaattaatg tttgtatcca aattctttcc
    22021 gatatcattc cattccgagg actcacagaa atccctcgaa tggtgccaca attcgttcta
    22081 cgtacaacaa tgtgttgaac cacttcaaca agtctgcgtg taagatatcc cgcatctgat
    22141 gttcgtacag cagtatccac aactcctttg cgggctccgt agcaagaaat gatatattct
    22201 gttaaagaca gtccttcacg taaattgctt tgaatgggta aatcaatcat ttgtccttgt
    22261 gaatccgaca ttaatcctct catacctact aattggtgta cttgagatgc atttcctcta
    22321 gctcccgaaa aagacattat atggactgga ttaaaagggt cagtcatcct aaaattagga
    22381 ttcatttctt gtcgcaaata ttcacttgta gcataccata tctcaatgga ttggcgtaat
    22441 ttttctaccg catgcacatt cccataatga tggtgttttt ccaaaatcaa actttgttgt
    22501 tcagcatctt gtactagcca tcccttagaa ggtattgtta aaagatcatc aattcctaat
    22561 gaaatggatg tagcagtagc ttgccggaac cccagagtct ttacttgatc caggatgtgt
    22621 gatgtatatg ccattccgaa gtgatctatt aatctgctaa taagtcgttt aatggcagtt
    22681 ccgtctatca ctttattgtt aaagactaga ttggcccgtt ctgccataag tacctccata
    22741 ttccgctcag tggggttcgg ttcgacaatg ggtttgagtc aatgattgga aaacttcctt
    22801 ttcttcatct tgattcgtgt agaaatttaa gaactatgat cctagttgaa ccggagaaat
    22861 ccgaattcac gccggtatca taaatttact tagcttagat acgatctata tgattcgata
    22921 ccatatgaat aggccctgca aaagccttgt atagcttctt cgatttctcg ataaaaagaa
    22981 atagaaccaa cagtggttcg aatgtatata caacgaattt ctttttttat acttcttact
    23041 actagatagt gcccataaat ctcatgatag gtacccaaag attcgtagtg aacttcgata
    23101 ggaacttctc ttgaagaaat aacacatctt gaagaaataa cacattgatc tagtcgccac
    23161 cgaagccaca aaggactgtc gaaattgatt cttttctgtc gataagctcc aattgcatca
    23221 taggaattac aaaaaaaagg ttctttgtct ttcgtatact tataattatt atcgtaaatt
    23281 ctttcatttt ttgaatttct gcgattacac ggattatacc tatttgcaca aatacctcca
    23341 tgattcccgc tcgttaatac gtaaagccca ataagcatat cttgagttgg tacggaaatg
    23401 ggatcaccaa tagccggaga caagagattc atatgagaaa acataagtaa acgagcttct
    23461 gcttgagcct ccaaagataa aggcacatga acagccattt gatccccatc aaagtctgca
    23521 ttgaatcctt tacaaactaa tgggtgtaaa caaatagcac gtccttccac taaaatgggt
    23581 tggaatgcct gtatgcctaa tctatgcaga gtaggcgctc tattcagcaa tacgggatgc
    23641 ccttgcataa cctcttgaag tatttgccat acaatcggtt ctttttcacg aatttgactc
    23701 ttagcaactc ctatgtttga agcaaaatgt tttttaatta gaccacgaat tacaaatgtc
    23761 tggaaaagct ctattgctat ttcgcggggc aatccacatc gatgtaatga aagtgaggga
    23821 cctacgacaa tgacggaacg ccccgaataa tcaacccgtt tgccaagcag agtctcacga
    23881 aatcttccct ctttgccctc aattacatct gaaaacgact tgtaaacctt attatgaccg
    23941 tccctcattg gttgtccgcg gattccatta tcaagaagtg tatccacggc ttcttgtacc
    24001 aatttctcct gacacattac taattcccct ggcgtcgatc tacttgttgt taatagatcg
    24061 ataagagtat tgttccgata gataactctt cgatagagtt cattaatatc ggagctcatt
    24121 agtttacccc cacctatttg aataatgggt ctcaattcgg gaggaagaac tggtaataga
    24181 cataaaacca tccattctgg ttctatattt gttcgaagaa aatgcttagc taattccatg
    24241 cgtcgaacca aaaaattctt tcttcttcca acttttcgat cttcccattc attgcccgtg
    24301 gatccctctt cccctaattc tttccattct atgaacgaag aatctataag aattctcaaa
    24361 tccagatcgg ctaattgttc tcggatagca cctgctccag ttgaaatttc gcgatttcga
    24421 aatgtatcga aaccttggat agtaaaaaaa agtgggatgc tgtatttcca ggattggatt
    24481 tcatattcga atgaacctcg taatcgtaag aaagttggtt ttttaattac gggcctagca
    24541 aacgcaaaat ttggatagga tccaatagga tctccccctt tcaaaatcgg acgtgaaagt
    24601 ttcttctcat ccggctcaag tagttacacc aaataaagag gggttctcgc tttcaaatgc
    24661 tataaaactc ctaaaagaaa agttctaccc tttactcaag ttctcaataa agaccaagca
    24721 acatttcatt gattcattct tctttctatt ttgattttgg acttatttat tcaattatca
    24781 attacgatta cgacataaaa gaaatgaaat gtgaaattct tgagtagtct acctcccctc
    24841 gaatgaggaa tccctttaat tcttaattca aaaaaaaaaa gaaaaaaaat tggattatta
    24901 attgaattat tattaattga ataagaatat aagaaatacc ctggaatttc taagagattt
    24961 ccttgtctat gtatcattcc attcgatctt ttaggtccat acttcgcctc gacggttatg
    25021 ccacgatgtc cttaagccta tatgcgatgg atagacttcc gtaaccatga tatatttgct
    25081 tatttaattt gaacataatt tcaggtctgt ctaaaagaaa tgtttctaaa agaaatggaa
    25141 tagttaattc caaaaaagaa aaagtctttt ttttttcacg aggtacagct accagctata
    25201 aattaatatt tatttgttac tgaatcgacc atagacctat tccctttttt ggggagtctt
    25261 aaatacaccc ataattctga gcttcatgtt actcacccca agagacatgt cagatccagg
    25321 gcatcccaag tcgattgaat ggaatgacag tttctcattc tgaatctgta aaataagaat
    25381 ttggattaaa tcacacatcg cagtatacta gaccgtctaa ttctttaaga ggtttgtcta
    25441 aaagattcgc gatataacta ggaagacgtt tcaaatacca cacatgggtt actgggcatg
    25501 ccagtttaat atagcccatt tgatatctcc gtatccgaga accaacaaat tctactccgc
    25561 attgttcaca aaattttttg tcttcttttt tatctccgat tactcgataa tttccacaag
    25621 cacaaatccc actttttata ggcccaaaaa ttctttcaca aaataatcca tctttttcag
    25681 gcttattggt tttgtaatga aaagtatagg gttttgttac ctccccaact atctctccat
    25741 taggtaggat tttattggcc caagcactta tttgttgagg agaaactgat ccaattcgga
    25801 gttgttgatg tttatactga tcaatcatag aagaaaaatt atgattcatt ccgattaagc
    25861 ttccttccta tgaatctgga aattcgtctc agatacaagg aaatgattca gttccagagc
    25921 caaagatcgt agttctcgaa caagtaatcg aaaagattct ggagcatcct caggttttgg
    25981 tattgttcct ccaatgatgg tagtcccgag tacttcttgg cgagctctaa tatgatccga
    26041 tttataagta agcatctctt gtaaaatatg agcaacacca aatccctcta gagcccaaac
    26101 ctccatttct cctacccgtt gtcccccttg cttggccctt cctctaaggg gttgttgcgt
    26161 aacaagcgca taatgtccac tggaacgtcc atgtatttta tcatcaactt gatgaattaa
    26221 tttcaaaata taaggctttc ccattataac aggctgttca aaaggatccc ctgtccttcc
    26281 atcaaatatt ctgctttttc ccggatactc gggttcaaat atccatggat tcgctgtttg
    26341 cttactggct tcatataatt cagaaaacac tagttttctc gaagcctctt gttcatatct
    26401 ctcatcaaaa ggtgctattc gataatgtct atctagcata ccccctgcta acccgagtga
    26461 gcattcaaat atctgtccta cattcattcg tgaaggtacc cctaatggat tgaagaccat
    26521 atcaacgggt cttccatctt gcaaataagg catatcttgt ctagacaaga ttttggaaac
    26581 gataccctta tttccatgtc ttccagccac tttatcacct actttgattt cacgtttctg
    26641 tgaaatatgg atacgaatcg tttctggatt ataactagaa cccccctttt tatggatcca
    26701 tctcacatca ataactcgac ccctcccacc tataggtagt tttagacaag tttcctttga
    26761 ggtggatacc tgaatgccaa gtatagctcg taataatcta tcttccgggg catacgagga
    26821 ttctttcgcc atttgaggcg ttaatttacc cactaaaata tcgcccgtct ctacccaaga
    26881 tcccagtatc acaattccat ttttgtctaa atttcggagt aaatgggctt ctaggtgtgg
    26941 tatttcatta gtgattcttt caggaccgtg gcttgtcaca tgagtctgaa tttcatattt
    27001 ctgtatgtga aaagaagtat aaatatcttc atagaccagc cgctcactaa tgagtacagc
    27061 atcctcagaa ttgtaacctt cccatggcat ataagctact aatatgtttt ttcccaaagc
    27121 gagttcgcca ccaactgtag cagcaccatc cgctaaaatt tgtccctttt taatgcattt
    27181 acctcgctga acctggggtt tttgatgcat gcaagtattt ttgttggaac gttgatacat
    27241 aactaatgga atgcttagag tatccccatt tcccgataaa attatcttgt cagtatcggt
    27301 ataaatgatc tttccctcgt gttcggctat agcgagaacc cctgaatcta gagccacttg
    27361 gcgttccaat ccagttccaa caatgcactt ttcggactga gaaagcggaa ctgcttgacg
    27421 ttgcatatta gaactcatta aagctcgatt cgcatcatta tgctcgataa aaggaatgag
    27481 ggaagctcca atagaaaaat attggaaggg aaaaatactt cgaaaatgaa cctgttccca
    27541 tgcaatagtc agaaattctt gacggtatcg agctggaaca acctgttcct cctgaatacc
    27601 tcgattcagc gccaaagaat ttcctgtcgc taccatatag tattcgtctc tacttggtga
    27661 taaataaagc atccgtattc tttttgatct ctcagagatt tcataaaatg gactttctat
    27721 agacccccaa tgaacaatcc tcgcatgaat tgctagggat ccgataagtc caacattgat
    27781 tccttcagac gtgtcaattg ggcaaatgcg tccatagtga ctaggatgga tatctcgtat
    27841 ccgaaaacta gcagttcgcc ctgtcaatcc tccagggccc aaataactca actttctacc
    27901 atgaactatt tgtgtcaatg gattggttcg atccaaaact tgagataatg ggtgtaatcc
    27961 aaaaaaagat tcataagtag ttgttaatgg agttgaagtc accaaattct gaggaatcgg
    28021 tatcaattta tgcctaattg ctccacatat agtcccttta accatatttt ctaaacgaac
    28081 cagagccaat ctaaattgat cttgtaagag atctgctacg gaacgaatac gtttattttt
    28141 caaatgattc atatcgtcga gtgtacccat tccaaatttc attccaatca aatgatccgc
    28201 agcggccaat atatctcgtg gtaacaaaaa tgtattgttc tgaggtatat caagattcag
    28261 ctttcggttc atatttcgtc gaccaattct tcctaattca catctttgtt gaaatttttt
    28321 ttttttgaat tccttacata aggattcaga aaataccgga tctccgcccc cacaagcaaa
    28381 ttgttgataa aactccaaaa tggcattttc ttttgacccg attttttttt tctccttatc
    28441 attcaggaaa gacaagaaga tttcagggta gcaaacattc tctagaattt ctcttaaatt
    28501 cgaacccata gctgatgata gaactaaaat agatattttc tgtttcctac tcacacgagc
    28561 ccatatcctt gcttttctat caatctctaa ttctaatctc cctccccaat ctgatattat
    28621 ggtgccagta tagaccgaaa ttccattatg gtctaattct gaacggtaat agataccggg
    28681 gctttgcaat atttgattga ttacaattct gtatattcca tttattatag aagttcccag
    28741 ggaattcatt agaggaatgt ttccaataaa aatcgtttgt tcttggatat ccctacgggc
    28801 tttccaggtt ttccaaatta atcccgcgga tacatataat tcagaggaat atgtgagtga
    28861 ttcatataca gcatcctttt cttttatcaa gggttctacc aattgatatg tttccacaaa
    28921 taattgaaat tcaatttctt gatctgtatc ttccattttt ggaaacttag aaagttcttc
    28981 tgttaagccc tgatcaatga acctccaaaa cccttcaatt tgtatctgat tcaacccggg
    29041 tattgtagac attcccgcat ttctaccccc aagcattttg actttcccca tttatagaaa
    29101 atatcccact atatcccact atttgctccc attcttcatc gaatcatatg aatcgattta
    29161 gaaataatgg aattgaattt ccattttttt tactgaatca catgaaattt tacctaactc
    29221 cgtatatgga atgtatgaaa tacctaggaa cagcggaata aatagaataa ttttagactc
    29281 aaattggaat ttgcaacaaa cgaatagaat agaaattcta aatggaaagg aattgcaaaa
    29341 ttccacctag acttagggag ttttttaaag aatatccgaa cctaaaatgg attccatttc
    29401 taccattatt attattatga tattacatat ttccaattcg attggatacc agaaaaataa
    29461 atgaattggg gatttgatct gttcgatgag ataaagacct aataatcaga aacaatacaa
    29521 tatagaatcc ctttttttag cacttaacct tttcagcgat tcaattgttc aaaaaagaat
    29581 tcgaattcgc agagaaaaat tttacctatc tttttttagt agaatttgta gaataggatt
    29641 gaggtgcata ataaggcttg gatttattaa acatgcgcag atataactct agtctagcta
    29701 tagttatcta tatagatgtc tcttccttta ttgcagtcct attcattcgg gacagcgcat
    29761 gtcgtgttaa atttggattt tctattcaat cttttattta ttaatattaa tgaaaaattg
    29821 taaaaaataa aaaaagggaa gcaggaaaat ttcctgaaaa ttctcttttc tattaagtta
    29881 tattaagata cccgattaga taatatcggt gtaacaattt atgttctagg gtttacatat
    29941 actgataagc gctgttataa ttgaaatgat attttttttc ttgaaacttg aaaaaagaaa
    30001 tactgattag ttatgtctca atttggattt tcttatctca ttaggaaaaa accattttct
    30061 ttttaattca aattcaagaa tcattcatga attaatagtt aatggttccg atttgtcccg
    30121 aattttagct tttttgactg aaagtgcacg tttgtttttt caatagaaaa aaaaaaaggg
    30181 gaagggtctc ttttaagaat gggattaagg aaaacagaat tgaagataca aacaaataaa
    30241 aaaaaaaacg aagtttagaa cccccctttt ttggtttttg gggggtattc tcatatattt
    30301 tttttttgta tcattttggc ggcatggccg agcggtaagg cgggggactg caaatccttt
    30361 ttccccagtt caaatccggg tgtcgcctga tcgacaaaat agcttattcc gttttgttga
    30421 tataaaactt gactattttc tttccagcag aagcaagcgg gggaaaagga ctcttgagac
    30481 ttccttgatt ctaaattcta agcatctgca ggttttattc tttaaaattc tataaatcct
    30541 tatgtctcgg attcaagaaa gattctagta gtgaaaagga atcggtaaat cttgatatga
    30601 tagtcctttt actccactac taatgtagtg tctgtctact gactgggtct tgaattagat
    30661 tggataggga tagatataga tcggacaggg aatcgaattc catttttagt tggggaaggg
    30721 gcggaaattg tatacagact cctgaaagta tgaaagtata tgagcactcc ggcatttatt
    30781 caatattagt tagattgact agctaattgg ctttcttttt attatttatt agtccatttt
    30841 tattatatat atattttttt ttagattatt cgattaatct aataataata taataaaata
    30901 attcgaataa taaaataata agaaatatat aataaataat taatattata attataatat
    30961 taataaaaga aattgaaaat ttattgaaat tgattttcta attgaaattt tataaatttt
    31021 caaataatat tctaattaat caaaattctt tcttttcgcc tagtcaaacg gaaataagag
    31081 tatgcgaagt gatctatctt gattctatat ttattttact taataaaatg gagggcaaca
    31141 aaataaagca taggtcttat tattcctacc tgttaataac attcattccc ttaatacttc
    31201 caagggtgtc tccaggtatt ttgtttatgc ttaatgtttt ctgattatac tagaaatcat
    31261 ataagaacaa gaacttgtta gatgttataa ttggatttat tcgattcttt cgtcaatgat
    31321 gttaggtcag aatccctttt tgactctgta ccagtgattc cactattatt agggaacaat
    31381 aacaataatg aaataattcc ttcatattga tagaaaccgg agacataatt tacatggata
    31441 tagtaagtct cgcttgggct gctttaatgg tagtctttac attttccctt tccctcgtag
    31501 tatggggaag aagtggactc taaaaatact actaattgag ttgagggaaa aaacgaaaat
    31561 caaactgtat ccattgtttt atagatggat tcttccattt tttttttata tatattgact
    31621 ttttatattc ttatatttaa ttggaattca ttaattccat ttctaaatgg aattcaaaaa
    31681 tatctgcatt tcggaattct agtgtattcg aatggagtaa tgtattttat ggataatata
    31741 gaaatagaaa atactctttc aattaaacaa atatttcact ttttcccatg ttcgtatttt
    31801 gaaagtcaag gtaatacaaa taataggaaa tttattccaa ccgaattctt tctaaaattt
    31861 cgatgaactg gctcttacca aagttataaa agttatatat ggacaatgag gaaacgcgga
    31921 accctttttt gatttctttt tttatccccc cctttttact tttttcaaag agaaaagaaa
    31981 tccgtttttt tattagttat taagcgcgga tacacacttt ctagaggaaa caagatagac
    32041 ctagtagttg tctaaggaga tactacacag aataagatat tgccgttgcc ttaggcgagt
    32101 cacatattac gtgtttaccg cttgttttat tattttggtt cttatttata ttttttagtt
    32161 tcgaaattgg atttttgttt tcatttcata tcatggttca aacgttcaaa atcggttggg
    32221 ttttactaat cttttcgaaa taggaaaaag ttttccatag aacccctgga tcatctgtca
    32281 actatttaat caattacttc ttcggaatgc taaaaagatt atttgatcct ttttaatatg
    32341 ataccgatac cgggattggt cttgaaaata atcagaaatc tagaaattcg aattgaaaga
    32401 atacgaattg ccttttgatt atttcagatt gattggaacc aatacaaatc aaatagatga
    32461 aacaaagaaa aaaattggga tgctatgtac attacatata tgtgattgat attctatata
    32521 tgaagataga tattctaaat tgattcatat taatatcttt atagagtaaa actttataca
    32581 ctacaataat agatagtatg gtagaaagaa ataaaattga tttctttcta ccatactatc
    32641 agatttcata gaatactgct gattctagtc cgatcatttc atttaagagt aaaacgcaaa
    32701 atggaaatct tttttttttc attttttttt tttccattat tgcattgata agaactaaga
    32761 agtaaagttt aagtcaaatt aatcactttg acttaccgtt tttacgtaaa ttatcagtaa
    32821 gaaggcagta ggaactagaa tgaacagtgc agtagcaata aatgcgagaa tatttacttc
    32881 cataatctca tcgttagatt tctctttaat tcgcaataac tcgggattta atcccataga
    32941 gatgataaat ctttcgtcgg taaattcatc ggatcaatat catgaataac aatatctgaa
    33001 ctagcaagtc gattcatcgt caagaattga atagtataac ataggaagat cctttatcca
    33061 taccaaatta aaaaaatgga tttcagatcc aatccaaaat tcctttactt tgaatggtct
    33121 aatccttcga ttagtaataa gataaacata gatcaaaagt tcagtgtgaa attcgaatga
    33181 gatagattgt ttaaaatgca aataattagg aattgaaatt agtacttgag gttatacaaa
    33241 atcggagcca gaaaaggata aactttgaat cctaaagtat tctatcaaaa tcaaaggaac
    33301 tgcgttccat tttttttttg tatcgtgcaa attccatttg tgtgtgtgtt tgcggtaaac
    33361 atattctata gtactctatt tcattacaca gatcgggagt aatcgaaaga aaaagccggg
    33421 tctagtagta cggtatctcc ttctcttgga atcctgaata tgacgctact aataattggg
    33481 ctaatccaca tatgtttctt ttacatcaat cagtattagt tgaagaaatg gaaattaccc
    33541 tatgggtttg atgaaaaacg tgaaacaaaa aaaaaagaga gatccctgtt cggaatgaga
    33601 ttatgtttgt tattttgact ccctttcaca gaagaaatga attgatgtct tttttttatt
    33661 ggatttctat ccatcgggac tgacggggct cgaacccgca gcttccgcct tgacagggcg
    33721 gtgctctgac caattgaact acaatcccag gaaaaaaagt gtacagcagg catattctta
    33781 ggatttcatt caaacccttt ctatttcgat tttagattag aattgtcttg ttctaactgg
    33841 cagaggcggg actaatatat tgatatttat atggatatgc actttagcga gatctacacg
    33901 gattactagt aatctgttcg ttattgccaa atcgattgaa aatgaatctt tcaatgaaaa
    33961 aaaaaaagag tctttgttta ttttgacttt atacttacag atcttgatat gaatctagat
    34021 cattagcaag agctgaattt gtggaaaaaa tacgtaataa aaaaaatagt ggtaggaatg
    34081 tagcagattt ttcttcttct gtatcagagc gcattgggca tttccggaga acaacaaatg
    34141 gttacatcat ttctggtgga tcggcgaatt tttgggccga gctggatttg aaccagcgta
    34201 gacatattgc caacgaattt acagtccgtc cccattaacc gctcgggcat cgacccagga
    34261 aaaatcaatt gaagtcctta ttgataatcc acgatcaact ttctttcgta gtacccccta
    34321 cccccagggg aagtcgaatc cccgctgcct ccttgaaaga gagatgtcct gaaccactag
    34381 acgatggggg cgtacttgcc cgaccgccat tatactatgt tcatagtatg aacagatttt
    34441 ggaaattgtc aatataatgg aatgatatga ctcgatcaga aggatctttc cgtctttcag
    34501 aattccatag aattttggga ttcatcattt tcattttgaa attgttcatt ccaatcgcca
    34561 ctctataatt ctaaaaatag aaaaaaaaaa aagtaatacg aaagatagga gcctttcggg
    34621 gaatgattgg tttgccggaa aaggcaaggg tttaaactta atttctttca ctttcattca
    34681 ttgttaagaa agattcggtg ggcatatttc tatctcacac taagtcggga aattaaaaaa
    34741 cgataatcaa tctggaaatc tggtaagagg ggtagggatt aacacgttat tgaaaaatgg
    34801 tttttgaata agaatttggt tgagagacaa attgaatcca tttatcaacg attcgatgaa
    34861 aaatcttgta tctctgttga attggtgggt acatggatca atcaaatcaa tttcgttagg
    34921 atcaattcaa ttagaatccg ttttgaaata attcattaca ttgatatgat attggatttt
    34981 ctaaatatca tatcaatatc atatcaataa acccatttta cctatactat actcactggg
    35041 taaatcaaat ttcttgttcc ttaatgagcc gctatgccga taaaatggat ctatgtacat
    35101 atatttgaat ttcatagaaa ttcgaatttc atataacata gaaatagaac atataataag
    35161 tatacgcagt aataaataaa aatatatgca ctagactcat agtgactagt tccttattca
    35221 ggaattgaat caaacggggc ccttttaact cagtggtaga gtaacgccgt ggtaaggcgt
    35281 aagtcatcgg ttcaaatccg ataaggggct tttttctttt ttcataaaac cccagcggta
    35341 atattcatat ttgaagagag aatagaaata ttgttgatat ttgtaataaa aaaaaactaa
    35401 ggaatcgtat aatttcatta gaaaatggaa ttctgaattc taataagtta tcgttatcat
    35461 tctaataaat tcgaatatag taattctagt tagaaagtag aattagaaag tagaattaga
    35521 aagtagaaca ttttcttatt atttcattat aatgaattaa gtcatctcct ttaattgcca
    35581 gatattccta ttttctatta ttccaatcaa aatcaatcgg aaagatttta aatcaacaaa
    35641 aaaaagtaag tagacctaac ccgttgaatc agaactatat caactattct gatattcaaa
    35701 ttcgatagag atgaaatttg aacagtggat tttttttttt catttttcat atttgtttga
    35761 tttggactcc gcaagaatct gtcgatattc ccgattaaat cttcttgttc ctagaggttt
    35821 tctataggaa aaaatagcta ttcccttcct ccatggagaa aggtttattc caagtcccga
    35881 catacaaata attttgcatt ttcaatatct ttcagaacac aagaaaaaat caatttggat
    35941 ttctattatt tagtatttag aatagaattt agataggata tattatttat ataagatatg
    36001 atatatcgat ataaaactaa aagaaatcta tcaaatcatg gcttctcgta tccaaaattt
    36061 tcatatcgat acatacgata ttttttccgg caattgatgg atgcgagaaa gagactttca
    36121 cttacaatct cttattatta tattatttaa ttctataaat aaaaaaaaat tcaatacaat
    36181 attgaatatt aaataatagg aaattcagtc gattttttct gacagataaa agtaactaga
    36241 aaaaatattc gaagtgtctt tcttgcctcg atccgcaaaa aaaaatagac tttggagttt
    36301 ttttttttta ttaatctgaa agaaaggaaa atataacaaa gaagacaata ccaataaatg
    36361 agaaatgaaa gaataaaaaa gaaagtaata aaaaatagga tactgtagta gtttactaca
    36421 catagaatta gaagaataca gaaaactttt tatttttctc aattttacga acaagattaa
    36481 agaataagat tttttgatga aacgagacga gtatgtttgg ggatcaactg gtaacgaaaa
    36541 aagggatcgt ttgtttcttg aacagttctt tcaaaaaatt aagctacctg atttatgagt
    36601 aataagataa ttcatggctt agggggtttt ttaagaatag aaaggaataa ccgaattgag
    36661 ttaatggatt tacctaagtc aagagaccca taaatgattt tgatattcga aacccattag
    36721 aaaaaaaaaa aaaagaaggg acagagaaat caaatcatac agaaatgata aagataaaaa
    36781 agagggccct ggccctgaga atgctatgag gtgctcggaa atggttgaag tagttgaata
    36841 ggaggatcac tatgactata gctcttggta aatttaccaa agatgaaaat gatttatttg
    36901 atattatgga tgactggtta cggagggatc gtttcgtttt tgtaggttgg tccggtctat
    36961 tgctctttcc ttgcgcctat ttcgccttgg gaggttggtt cacaggtaca acctttgtaa
    37021 cttcatggta tactcatgga ttggcaagct cctatttgga aggctgcaac ttcttaaccg
    37081 ctgcagtctc tactcctgct aatagtttag cacactcttt gttgttacta tggggtcctg
    37141 aagcacaagg agattttacc cgttggtgtc aattaggtgg tctgtggact tttgttgctc
    37201 tccacggtgc tttcggacta ataggtttca tgttacgtca atttgaactt gctcgatctg
    37261 ttcaattgcg tccttataat gcaatcgcct tctctggtcc aattgctgtt tttgtttctg
    37321 tatttctgat ttatccactg ggtcagtctg gttggttctt tgcgcctagt tttggtgtag
    37381 cagctatatt tcgattcatc ctctttttcc aaggatttca taattggaca ttgaacccat
    37441 ttcatatgat gggagttgct ggtgtattgg gcgctgctct actatgcgct attcatggtg
    37501 ctaccgtgga aaatacttta tttgaagatg gtgatggcgc aaatacattc cgtgctttta
    37561 acccaactca agctgaagaa acttattcaa tggtcaccgc taaccgcttt tggtcccaaa
    37621 tctttggggt tgctttttcc aataaacgtt ggttacattt ctttatgtta tttgtaccag
    37681 taaccggttt atggatgagt gctcttggag tagtcggtct ggccctgaac ctacgtgcct
    37741 atgacttcgt ttctcaagaa atccgcgcag cggaagatcc tgaatttgaa actttctaca
    37801 ccaaaaatat tctcttaaac gagggtattc gtgcttggat ggcggcgcaa gatcagcctc
    37861 atgaaaacct tatattccct gaggaggttc taccacgtgg aaacgctctt taatggaact
    37921 ttagctttaa ctagtcgtga ccaagaaact accggtttcg cttggtgggc tggaaatgcc
    37981 cgacttatca atttatccgg taaactactg ggggctcatg tagcccatgc cggattaatc
    38041 gtattctggg ccggagcaat gaacctattt gaagtggctc atttcgtacc agagaagccc
    38101 atgtatgaac aaggcttaat tttacttccc catctagcta ctctaggttg gggggtaggt
    38161 cctggtgggg aagttataga cacctttcca tactttgtgt ctggagtgct tcacttaatt
    38221 tcctctgcag tattgggctt tggcggtatt tatcatgcac ttctgggacc tgagactctt
    38281 gaagaatctt ttccattctt cggttatgta tggaaagata gaaataaaat gactacaatt
    38341 ttgggtattc acttaatctt gttaggtata ggtgcttttc ttctagtatt caaggctctt
    38401 tattttgggg gtatatatga tacctgggct ccaggggggg gagatgtaag aaaaattacc
    38461 aacttaaccc ttagtccaag tattctattt ggttatttac taaaatcacc ttttggagga
    38521 gaagggtgga ttgttagtgt agacgatttg gaagatataa ttggaggaca tgtatggttg
    38581 ggttccattt gtatacttgg tggaatctgg catatcttaa ccaaaccttt tgcatgggct
    38641 cgccgtgcac ttgtatggtc tggagaagct tacttgtctt atagtttagg tgctttatct
    38701 gtttttggtt ttattgcttg ttgctttgtc tggtttaata ataccgctta tcctagtgag
    38761 ttttacgggc ccactgggcc agaagcttct caagctcaag catttacttt tctagttaga
    38821 gaccaacgtc ttggggctaa cgtaggatct gctcaaggac ctaccggttt aggtaaatat
    38881 ctaatgcgtt ccccgaccgg agaagttatt tttgggggag aaactatgcg tttttgggat
    38941 ctacgtgctc cctggttaga acctctaagg ggtcccaatg gtttggactt gagtagactg
    39001 aaaaaagaca tacagccttg gcaagaacgt cgctccgcgg aatatatgac tcatgctcct
    39061 ttaggttctt taaattccgt gggtggcgta gctacggaga tcaatgctgt caattatgta
    39121 tctcctagaa gttggttagc tacctctcat tttgttttag gattcttcct tttcgtaggt
    39181 catttatggc acgcgggaag agctcgcgca gctgcagcag gatttgaaaa aggcattgat
    39241 cgggattttg aacctgttct ttccatgact cctcttaatt gaaacatgag atccaatgct
    39301 tgaagtagga atcattttga tttcaccata catgttgggt tgagtggaac aggtcatatt
    39361 taaaaagtat tcccttttcc tctcttttca actcattact catttatatc taatctttta
    39421 gttttcgggc tcggctaagt ggtggtatag ccgagccatt cccttttaga aaataaaccg
    39481 agccaaccaa taaccaaaac cactaaaata aacaaatcca ttcgccgagc aaaaggagag
    39541 agagggattc gaaccctcga tagttctttg tttcgaacta taccggtttt caagaccgga
    39601 gctatcaacc actcagccat ctctccaaaa gagaatttct tttttatcgt tattccaccg
    39661 aatagaacat gaccatatga tatgagttaa tacccttcct atagatagga gataggaaag
    39721 atatctgcta tgggtctatt tttctatctg tatagatata catgcaggat ccagcacgtg
    39781 tcgagtaaaa aaaaactacc ctcgatccat acccgaaaag gggtggtaat aagtcattca
    39841 tggtaaaacc ctctatgata tgatacattt ttgttattac aaattttttg tcgatacgat
    39901 aaagggatca aacggtttga taaggggatc aaatggtata gttcttttgt tggtaaattg
    39961 gaggattaga aacatgacta ttgctttcca attggctgtt tttgcattaa ttgctacttc
    40021 atcaatttta ctgattggtg tacctgttgt atttgcttct cctgatggtt ggtcgagtaa
    40081 caaaaatgtt gtattttccg gtacatcatt atggattgga ttagtctttt tagtaggtat
    40141 tcttaattct ctcatctctt gaacttattt gttctaaatc taaaaatgaa atgacccctc
    40201 ccccgaattc tttcggattg tgagacacat taaaatggaa tataaacccc caaaattcaa
    40261 ataaagaaaa ctaaaaaaaa ttatagggag gggtcaaact tctggaaaac tcttatatcc
    40321 tatatttatt atttattgta aatattgtaa aactaaaaaa taaaaagaaa tttcattttg
    40381 aattattaat tatatactta tttttttcaa tatatttaat atttaaaatg aatatattga
    40441 atttattgaa ttcaaatttc tttcatttat attcatttat atatattaat tatttatata
    40501 ttaatttatt aatttatatc tatttatata ttaattatta ttatatttat atttgaatta
    40561 ttattttttt ttttgaatat tattaaaata ataaaataat caatttcgaa ttcgaaattc
    40621 tctaaaatat tcaaatatat agataatata gatatagaat attataatga tatagaatat
    40681 tataatgata tagaatatta taatgatata gaatatcata atatagaaaa aaatagaaga
    40741 ttcaaaatat agaatagaat tctaatatag aaatcataga ataagaatat atatagtata
    40801 tatatactat tttatactat ttttactatt ttgatcttta tcgatttgat agatttgttt
    40861 ttatttttat agatatagaa ttcctatttt tgatattttt tgatttgtaa tttcgaatta
    40921 accctaacag agtatcagac ccagctctgc acaaatataa tctatatatt acgtatcaag
    40981 gacgagaaaa atgcggatat agtcgaatgg taaaatttct ctttgccaaa gagaagacgc
    41041 gggttcgatt cccgctatcc gcccctcccc cctatttttt tatgtattta gtatttctat
    41101 ttaatagtat aaaggattaa atagagttga ctctgatagt atagtgtacc ccccctcctc
    41161 cttctccttg aaccccaaaa gaaaaaagat agtaattcat tttgaattaa tttatagtta
    41221 atttaataaa acctccattt tttttgtcaa aaaaatgttg cggagacggg atttgaaccc
    41281 gtgacctcaa ggttatgagc cttgcgagct accaagctgc tctaccccgc gataagataa
    41341 agagaacact tgagaactaa tggacaaaca aggattgaaa gcgcccctcc accatatctg
    41401 tacaaataga ataacccatt tatacagaat ggtaaaggga ctctcctacg atcgatgatc
    41461 atagaaatga atagacaaaa gaagagaatt tttcatcctt accaacttga tcttgttgca
    41521 ccgggcaaca aacatgcatg aaccatttca cgaagtatgt gtccagataa tccaaaatct
    41581 cgataattag ctctcggtct tccggtcgaa aaacaacgtc gatgaagacg tgtagatgca
    41641 ctattacgcg gtggtgattg taactttcca tgaatttccc atttatcact taacgacgaa
    41701 actttgctta tttctttttt tgaggatcga cgaatccaat gatatttttg ttccaatttt
    41761 tgcctcttct tctccctctg aatcaaactt ttccttgcca taatgcttca tttcctatta
    41821 gtatcaatga tacaagtcgg atcttagatg tagaaatata agaaggcagc ccccccttct
    41881 ccatagccat agaaacaaat gagattttcg cggatacaat aaagaattaa ccaaatttac
    41941 ctgatgtcga agcaatcaag aaagctgcat aagtaaatat ataacctaca gaaaagtggg
    42001 ctaatccaac caatcttgct tgcacaatgg aaagagccac tggtttatct ctccatcgaa
    42061 tcaaattagc caaaggtgtg cgttcatgag cccatgctaa agtttcaatc aattcctgcc
    42121 aatatccacg ccaggagatt aagaacataa atccagtagc ccaaacaaga tgtccaaata
    42181 agaacatcca cgcccagact gataaactat tcataccaaa agggttatat ccattgataa
    42241 gttgtgaaga gtttaaccat agataatctc ttaaccatcc catcaaatag gtagaagatt
    42301 cattaaactg tgaaacgtta ccctgccata atgtaatgtg cttccaatgc caataaaaag
    42361 taacccatcc aatggtattt aacatccaga aaactgctaa ataaaatgcg tcccaagccg
    42421 aaatatcaca agtaccacct cgtcctggac catcgcaagg aaaactataa ccaaaatctt
    42481 ttttatccgg cattaacttg gaaccacgtg catccaaagc accttttact aagatcaatg
    42541 tagttgtatg taaacctaga gcaatagcat gatgaaccaa gaagtctcca ggccctagtg
    42601 ttaagaatag agaattacta ttttgattaa tagcatttaa ccaaccaggc aaccatatgc
    42661 ttcgccccgc attgaacgct ggactattcg ttgaagataa aagtacatcg aacccatagg
    42721 aagttttacc atgagcggat tgtatccatt gggcaaatat aggttcgatc aagatttgtt
    42781 tctccggagt accaaaagca agcatgacat cattatgtac ataaagtccc aaagtatgga
    42841 atcccagaaa aaggctggcc caacttaaat gggatatgat agcttcttta tggtctaaca
    42901 ttcttgccaa tacattatcc tcattctgtt ccggattgta atctctaata aaaaaaatag
    42961 ctccatgagc aaaagctcct gtcatgatga atcctgcgat gtattgatga tgagtatata
    43021 acgcagcttg agtagtaaag tcttgcgcta taaacgcata agcaggtaaa gagtacatgt
    43081 gttgagctac caaggaagta ataaccccta aagaggctag agcaaggcct aattgaaaat
    43141 gaattgaatt attgattgtg tcataaagac ccttatgtcc acgtcccaat ctaccccccg
    43201 gaggaatatg tgcttctaaa agatctttta tactgtgtcc aatcccgaag ttagttctat
    43261 acatatgacc ggcaacgaga aaaataaatg caatagctaa atgatgatga gcaatatcag
    43321 tcagccataa actttgcgtt tgcggatgga atcccccgag aagtgttaga atggcagttc
    43381 ctgctccttg gggggtacca aataaatgac tactggaatc ggtgttttga gcataaagat
    43441 tccactgacc tgtaaaaagt gggcctaatc cttgggggtg tggcaatatg cctaagaaat
    43501 tattccatcg aacgtattct cccctggatc caggaatagc gacatggact aaatgtcctg
    43561 tccacgccaa ggaactgact ccgaatagtc ctgacaaatg atgattgagg cgggattcgg
    43621 catttttaaa ccacgaaacg ctcggtttcc atttcggttg taggtgtaac cagcccgcta
    43681 ttaaggatat agcagaaaga aataatagaa aaagagctcc agtataaaga tccccattag
    43741 tacgtaaacc gattgtatac caccactgat aaacaccgga ataagcgata ttcactgggc
    43801 caagagcacc ccctcgagta aaagcttcca cagccggttg accaaaatga ggatcccaaa
    43861 ttgcatgagc aataggtctt atatgtaaag gatcctgtac ccatgcctca aaatttcctt
    43921 gccaagctac atgaaagaga ttcccggaag tccacagaaa aattattgct aattgtccga
    43981 aatgagaagc aaaaatattc tgataaagac gttcctcagt aatatcatca tgactctcga
    44041 agtcatgtgc ggtagcaata ccaaaccaaa tacgacgagt agtggggtcc tgagctaagc
    44101 cttggctaaa ccttggaaat cttaatgcca taatgctttt caaatcctcc tagccattat
    44161 cctactgcaa taattcttgc taagaagaac gcccatgttg tggcaattcc acccagaagg
    44221 taatgggtta ctcctacagc acgtccctgt acaatgctca aggctctagg ctgagtagca
    44281 ggagcaactt ttaatttatt atgagcccaa atgatggatt caataagttc ttgccaataa
    44341 ccacgcccgc tgaatagaaa cattaaacta aaagcccata caaaatgggc acctaggaaa
    44401 aaaaggccat atgcagataa tgaagaacca taagactgaa ttacctggga tgcctgcgcc
    44461 cataaaaaat cgcggagcca cccattaatc gtaatggaac tctgcgcaaa gtttcctccc
    44521 gtgatatgag ttaccacccc ttgatcactt atactacccc aaacatctga ttgcattttc
    44581 caactgaaat ggaatattac taccgaaatt gcattgtaca tccagaatag ccctaaaaag
    44641 acatgatccc aagcggatac ttggcatgtc ccccctcttc caggtccatc acaagggaaa
    44701 cgaaaaccaa gatttgcttt atccggtatc aatcgtgagt tacgagcaaa tagaacacct
    44761 tttaggagta tcaataccgt cacatgaatc gtaaatgcat gaatatgatg gaccaaaaaa
    44821 tccgcagttc ctaatggaat aggtaacaaa gctactttgc cgcccactgc cactaaatca
    44881 ccaccccccc aagtcaaact ggtgcttgtt gttgcaccag gggccgttgc accaggtgct
    44941 aaagcgtggg tgttttgtat ccattgagca aagacgggtt gtaattgtat agcggtatct
    45001 gaaaacatat cttggggtcg ccctaaagca ctcatggtat cattatgaat atacaaacca
    45061 aaactgtgaa agcctaaaaa tatacatacc cagttgagat gtgatatgat tgcatcgcga
    45121 tgcctaagga cacgatctaa tagatcgttg tatcgagtag ttggatcata gtctcttacc
    45181 ataaaaatgg ctgcatgcgc agcagcacca actatgagaa atccaccaat ccacatgtga
    45241 tgtgtgaaca atgaaagttg tgtaccatag tcagtagcta gatacggata aggaggcata
    45301 gaatacatat ggtgagctac aacaatggtt aaagagccta acatagctaa gttaatagat
    45361 aattgagcat gccatgacgt tgttaggatc tcatataggc ctttatggcc ctggcctgta
    45421 aatggacctt tatgggcctc taaaatctct tttatatcat gaccaatacc ccagttagtt
    45481 ctatacatgt gacccgctat caggaaaaga attgcaatag ctaaatgatg atgagcaata
    45541 tcagtcagcc atagaccacc ggttactgga tctaatcctc cacgaaaagt aagaaattcc
    45601 gcgtattttg accaattcaa ggtgaaaaag ggggttgctc cctcagcaaa actgggataa
    45661 agttgagcca aaagatcccg attcaagata aattcatgag gaagtgggat ctctttagga
    45721 tctactccag catttagaaa ttggttaatc ggtaaagata catggacttg atgccccgcc
    45781 catgaaagag acccaagtcc tagtagcccc gctaaatggt gattcaacat agattctaca
    45841 tcttggaacc aagacaattt tggagcagct ttgtgataat gaaaccaacc agcaaaaagc
    45901 attaaggctg caaagaccaa tgcaccaatt gcggtacaat agagttgtaa ttcactagtt
    45961 attccagatg ctcgccaaat ctgaaaaaaa ccagaggtta tttgtattcc tcggaaaccc
    46021 ccgcctacat caccattcaa tatttcttgg cccactattg gccaaaccac ctgggcgcta
    46081 ggtccaatgt gagtaggatc gcttagccac gcttcataat tggaaaaacg agcaccatgg
    46141 aaatacatgc cactcagcca aagaaagatg atggagagtt ggccgaaatg ggcactaaat
    46201 acttttcggg aaatctcctc caaatcacta gtatggctat cgaaatcatg agcatcagca
    46261 tgtaggttcc agatccaagt agtagtatca ggtcccttag ctattgttct tgagaaatga
    46321 ccgggtttag cccattcctc gaaagacgtt tttatgggat ccatatctac caaaattttg
    46381 acttctggtt ccggcgaacg aataatcatt gagtcctcct ctttccggac aacacataca
    46441 aagagacccg ccaacataaa acagaatttg tgaacttatg agagatgttt ctattgagtt
    46501 tctttctctt ctatctccca cttatctatt ctattttctt tagtgattca ctagaacaat
    46561 tatgatctgg aagtcaatcc ggggcaagtg ttcggattta ttatgacata gctgtgcggc
    46621 gctcaacgga cctttttgaa tcttataaaa ccctttctgg actttgaatt gaagtgaaac
    46681 cgtttttttg tgcaacctag tgtattccta ttttaattag aagttcctag atggagctac
    46741 tttaccttta tgtcttacat attacataga agatattacg atgtactcta tttcaaatca
    46801 gtcattagca ttaagcatta ctagggtaca taccggtatt tatatttata tttagtcatt
    46861 tgagagtctc ttttattact ttgaatagca gaaaaaatca aattctctac tgtatccgcg
    46921 tatcatttat ccctacgaaa taccagacaa aatagaacga tcttatctta gaagggatat
    46981 aatgaaattc gttgattggt tgttcctaga gaaatgatct gttttatttg actgatggag
    47041 acaacaaaaa attaattaga aaattaacta taaaacatta actataatat gaaataaact
    47101 agaatatgaa atctgatatg ataaaaaaaa aatagaaaag attctaaata attcaattca
    47161 aatccaaata aaaaacaaat ttgaataatt taaagctcta cttgatttaa ttttgagtca
    47221 aaggaaagaa agcatggagc tgaaataact cactaagaac gccctttaaa ggattacgcg
    47281 gtacgattga atcaaataag cccttatgga ataaatattc agccgcttgt gaaccttcag
    47341 gtactgcttt attcaatgtt tgctcaatta ctcttttacc cgcaaatgca acgtaagtat
    47401 tgggttcggc aataatgata tcccccaaca taccaaaact agctgtcacc ccaccagtag
    47461 taggagatgt aaggatcgag acatagaata actttttatt tgcttgataa tcatataaag
    47521 cagaagatat tttagccatt tgcatcaagc tcaaacttcc ttcttgcata cgtgctcctc
    47581 cagaagcaca tactagaata agaggtaaaa attgattggt agcatattca atcaaacggg
    47641 tgattttctc acctactacg gatcccatac taccccccat aaactgaaaa tccataaccc
    47701 caattgctac gggaatacca tttagttgac ctgtgcctgt ttgaacagcc tcagttaatc
    47761 ctgtctttct ttgataagaa tcaatacgat ctttataagg ttcctcttcc gaatgaaatt
    47821 ccatgggatc cccagaaacc atgtcttcat ccatcggatt ccaagtacct ggatcaatca
    47881 aaagttcgat tctatctgaa ctgctcattt gcaaatgata tccacagtgt tcacaaatat
    47941 tcatttttga tttcaaaagt tttttataat ttaatccata acaattttcg cattgaatcc
    48001 acaactgtct gtatttttta gtttcctcta gatcattaga actttctctt ctagttaaat
    48061 cactatcact cgtagcattc gtgcgagtta ttatactgga attccccctt tcactactat
    48121 ttatgccttt accacaaacg taactataaa tggaactgtc attgtatttg tcactatcac
    48181 ctaaaatgta actatcaata cagatttgag aacgaagata actgtcaatg caattattaa
    48241 tgtgattatt ccaactatat ttagtatcat acatgtaatg atcatagtcg ggatcgtcac
    48301 tcttagatac attattcaga tagctgaaat tcttataact ataaaaaaaa ctttctagtt
    48361 cacttagaaa agaatgatca ttatcaatct caaaaattgg attttcaata tcaaaatata
    48421 tggaataact gtccctatta ctatccctaa ctaaaaaagt gtcatcagat aggaaattcc
    48481 gaatgttccc aacgccgact aaataatcaa cattactgta actagaattg tcactatcac
    48541 tccaactctg aatgttttta tccatatcag ctagaattgg gtcttcactt acactggtat
    48601 tttcaatagg accacaacta tccattgatt tacttagccc acacctgtat tctaattccc
    48661 tattaaacaa catcgaattg aaccaccatt tttccataga gctttcttgc ctctatttac
    48721 atgaaaatac acgagatgaa tagtcattcg atgaaaaatc ttttgaatat ttcatttcct
    48781 atcacaataa gcatataaat ccaatcacta ggattattaa ttattaacta ataataataa
    48841 cgagtgagta ggtattaaaa aaacaattct ttttcttgag aatccagagt atcgtttcac
    48901 tatatatgtc actatatgtg ctggaactct tttctatttt aattctatta ttatagaatt
    48961 gaaaaaatat tcaaaaaatt ctataaattt ggattaattc ttaaatggaa attgaatatt
    49021 taataaattc aaataaataa ttttttagtt tttagaatta agaatttata aattttagaa
    49081 ttcaaattaa taattttcta ttttagaatt aataataata aataataatt aaaaaaataa
    49141 ttaataaaat ttagtagttt accccctgtt gtgtcaaatt cacatcgaaa aacgaaatag
    49201 ttgttctctc ctataaatct gaagaacttt tttcgtaaaa tctcgtctac ttaaatacta
    49261 ataagtttct attccaacac gaaatgaaaa gaaagggcaa tatacagaat gggtaataaa
    49321 agttgtgata tttagctcga cccatgatcc gaaactatga gatagaaaag aatgcaccaa
    49381 tcctaaagat ccataggatt aattgtgcat ccaacttaac aatagaaacg tttaagttgt
    49441 ttcgtcttct attttgtatt taagatcttg tatatctaga taaatagttc tctataaaat
    49501 ggaaaatcaa aatagaataa aatccaaaaa tagaatctaa atagaattca attctaattt
    49561 gaataaataa taaaaatgaa ataaaaaaaa atgaaattaa aaatattaaa tagaatctaa
    49621 aaaatataca aaataaatat atacatatat acaatagtat ctttgtattg tattcggctc
    49681 aatcttttta ggaaaagatt gggccgagtt taattgcaat tcaattaata gaacgaacgg
    49741 taattactgg attacaaagt atccattgct gggaattcaa atttgatttc tttccatact
    49801 tcacaagcag cagctaattc aggactccat ttgctagcct cacgaataat ttcattaccc
    49861 tcacgagcaa gatcacgtcc ctcattacga gcctgtacac atgcttctag agctactcgg
    49921 ttagctacgg caccgggtgc atttccccaa gggtgcccta aagttccccc cccgaattgt
    49981 agtacggaat catctccaaa gatttcggta agagcaggca tatgccaaac gtgaataccc
    50041 cccgaagcaa cgggcagaac acccggtaaa gagacccaat cctgagtgaa ataaataccg
    50101 cggcttcgat ctttttcaac aaaatcatca cgtagtaaat caacaaagcc taaagtgatc
    50161 tctctttccc cttcaagttt acctactacg gtaccagcgt gaatatgatc tccaccagac
    50221 aaacgtaacg ctttagctag tacacgaaag tgcataccat gattcttctg tctatcgata
    50281 actgcatgca ttgcacgatg gatatgaaga agtagaccat tatcccggca ataatgagcc
    50341 aagctagtat ttgcagtgaa tccccctgtt aagtagtcat gcattatgat aggaacgccc
    50401 aattctcgag caaatacagc tcttttgatc atttcttcgc atgtacctgc agtagcattc
    50461 aagtaatgcc ctttgatttc acctgtttcg gcctgtgctt tataaattgc ttcggcacaa
    50521 aatacgaaac ggtctctcca acgcataaat ggttgggaat tcacattctc atcatctttg
    50581 gtaaaatcaa ggccaccgcg gagacattca taaactgctc taccgtaatt cttagcggat
    50641 aaccccaatt taggtttaat agtacatccc aataggggac ggccgtactt gttcaattta
    50701 tctctctcaa cttggatgcc gtgaggcgga ccttggaaag ttttagaata agcaggaggg
    50761 attcgcaaat cctccagacg tagagcgcgc agggccttga acccaaatac attacccaca
    50821 atggaagtaa acatgttagt aacagaacct tcttcaaaaa ggtctaaggg ataagctaca
    50881 taagcaatat attgattttc ttctccagca acgggctcga tgtggtagca tcgtcctttg
    50941 taacgatcaa gactggtaag cccatcggtc cacacagttg tccatgtacc agtcgaagat
    51001 tcagcagcta ccgcggcacc tgcttcttca ggcggaactc caggttgagg agttactcgg
    51061 aatgctgcca agatatcagt atctttggtt tcatagtcag gagtataata agtcaattta
    51121 taatctttaa caccagcttt gaacccaaca ctagctttag tctctgtttg tggtgacata
    51181 aatccctccc tacaactcac gaattaagaa ttctcgcaac aacaaggtct actcgacatg
    51241 atttaggagt taatgaaacc tttcaaagga atctttcaca aaattatcac ctaatattat
    51301 catatcaatt aatcagaatg gttccttatt aaaccacggt atttgatttg tcaaatacat
    51361 cattattgta tactgtttca tatgtatggc gcaacccaat ccttgttttt gtgttgccaa
    51421 tttagaatct cttatagctt atcccctttt tttttaatcg aaaaatggaa ataataataa
    51481 attcactctt gacagtgata tatgttgtat atgtaaatcc tagatgtgaa aatatacgga
    51541 attcgcccac gaaaagaaag aaagagtata ggtaaaaaaa aaaaatatgc taggtaaaaa
    51601 tcgtatgctg aagtagggga caatgagata gaaaaacgga atcataaata aagttcaggt
    51661 tcgaattcca tagataatat agaaggtatt gtctatactg atagacaaat gaaagacttt
    51721 ctaaaaattt catccacttg tgaaaatgcg ttggttgaac ttgaaaattc actcatttaa
    51781 attgaaattg aataagtaaa caattgaatt ggttggatgg taccaagaaa atccagtact
    51841 aactcccatt tcttattgaa ttaaccgatc aacttgcttt gttatcaaac atttcttttg
    51901 gatttccaaa tttttcgcaa aaaaaattaa tctatttttt atgagaataa atcccaccac
    51961 ttctggttct gaggtttctg cgcttgaaaa aaaaaacctg ggacgtatcg ctcaaataat
    52021 tggtccggta ctggatgtag tttttccccc agggaagatg cccaatattt acaacgctct
    52081 ggtagttaag ggtcgagata ctgttggtca acaaattaac gtgacttgtg aagtacagca
    52141 attattagga aataatcgag ttagggcagt agctatgagt gctacagatg gtctaatgag
    52201 aggaatggaa gtgattgaca tgggagctcc tctaagtgtt ccagtcggcg gagcaaccct
    52261 aggacgaatt ttcaacgtgc ttggggagcc tattgataat tttggtcctg tagatactcg
    52321 cacaacatct cctattcata gatccgcgcc tgcctttata cagttagata caaaattatc
    52381 catttttgaa acaggaatta aagtagtaga tcttttagct ccttatcgcc gtggaggaaa
    52441 aatcggactt ttcggtggag ctggagtggg taaaacagta ctcattatgg aattgatcaa
    52501 taacattgcc aaagctcatg ggggtgtatc cgtatttggg ggagtaggtg aacgtactcg
    52561 tgagggaaat gatctttaca tggaaatgaa agaatcagga gtaattaatg aacaaaatat
    52621 tgcagaatca aaagtggctc tagtctacgg tcaaatgaat gaaccgcccg gagctcgtat
    52681 gagagttggt ttaactgccc taactatggc ggaatatttc cgagatgtca atgaacaaga
    52741 cgtacttcta tttatcgaca atatcttccg attcgtccaa gcaggatccg aagtatctgc
    52801 cttattgggt cgaatgcctt ccgctgtggg ttatcaaccc acccttagta ccgaaatggg
    52861 ttctttacaa gaaagaatta cttctaccaa agaagggtcc ataacttcta ttcaagcagt
    52921 ttatgtacct gcagacgatt tgaccgatcc tgctcctgcc acgacatttg cccatttaga
    52981 tgctactacc gtactatcac gaggattggc tgccaaaggt atctatccag cagtagatcc
    53041 tttagattca acgtcaacta tgctacaacc tcggatcgtt ggtgaagaac actatgaaac
    53101 tgcgcaaaaa gttaaacaaa ctctacaacg ttacaaggaa cttcaggaca ttatagctat
    53161 ccttgggtta gacgaattat ccgaagagga tcgcttaacc gtagcaagag cacgaaaaat
    53221 tgagcgtttc ttatcacagc cttttttcgt agcagaagta tttacaggtt cgccggggaa
    53281 atatgttggt ctagcagaaa caattagagg attcaaattg attctttctg gagaattaga
    53341 tggtcttccc gaacaggcct tttatttggt aggtaacatc gatgaagcta ctgcgaaggc
    53401 tacgaactta gaaatggaga gcaaattgaa gaaatgacct taaatctttg tgtactgacc
    53461 ccaaatcgaa ttgtttggga ttcagaagtg aaagaaatta ttttatctac taatagtgga
    53521 caaattggag tattaccaaa tcacgcgcct attgccacag ctgtagatat cggtattttg
    53581 agaatacgcc ttaacgacca atggttaacg atggctctga tgggtggttt tgctagaata
    53641 gggaataatg agatcactgt tttagtaaat gatgcggaga agggtagtga cattgatcta
    53701 caagaagctc agcaaactct tgaaatagca gaagctaatt tgagtaaagc tgaaggcaag
    53761 agacaaacaa ttgaggcaaa tctagctctc agacgagcta ggacacgagt agaggctatc
    53821 aatatgattt cgtaacaagt tggtgcgtac gaataaaata atgaaaaatc caaataggtt
    53881 gtataaacaa aacttctgtt tatacaacct atttggattt ctgttgatta aatggaatca
    53941 aatagtggaa tctaattcta atgcaacgaa aaaatgggaa attcaaaaat aaaaaatgaa
    54001 atagaaaagt aagataagat ggaaaagata caaaatcaat aaaaatcaat aaaagaaaaa
    54061 ggtgagtaaa aaaacttatt agataccatt gactctggta tctaaaaagt tctacctact
    54121 attggatttg aaccaatgac tcccgccgta tgaaagcaat actctaacca ctgagttaag
    54181 taggtaattt ctcattccaa agaaaaacaa gtgggaccta tcatatcgat ggattctaaa
    54241 tggaatagta cttataagca ataccaatca aagagattag atcatggaat attcatcttg
    54301 acaataaatt ctctatataa tatgataaaa tatgtatcaa aagcacaagg gctatagctc
    54361 agttaggtag agcacctcgt ttacacgcgc gccaatgttt tttcagagga gtccatcatg
    54421 taatcaaaag agttgatctt attgagaaat cgatgtctta ctccatgact tttagggaac
    54481 aaaacaagag aacaatagcc tgacaaacgg ttcggtacga ttcgagtgta cattttattt
    54541 agacggcaaa tagaacccat cattgatttg atattttgag atattgataa ggtgaatacc
    54601 tagtctattc aatgctaggc ataatgagta tagggacctc aaccaaattt gcttttcgtc
    54661 ctatcttatg aactttaagg tgtatgaagt ttcctatttg attctttaat ttaagaaggt
    54721 cgatagagac tccatttaac ttaagttgat ccaggccaga agcagaccta cgtcaggata
    54781 acccttcttt gaaacacttt ggtagtgctc ttagattgga ataaaaaaaa aatcagagca
    54841 catggagcca tcttcttatc tttctctcaa gaaaaaagat ggtagattaa ctgatctttc
    54901 tatcagttaa tgaaaaagcc caatgcaaaa aaaatgcacg ttgggtctgt aaagcaattc
    54961 aaatcatttt gataataaaa agtggaatct gttttaccga gaaggtctac ggttcgagtc
    55021 cgtatagccc taatattcct actaataata gaataatatt tttttttact aaattaaaat
    55081 ctagaatatc taataaaata gatagaaatc catatctaga atagaaaata gatagaacat
    55141 atctataata gaaaatatat ataaataaat attctaaatc aatatgaaat atcaaatttt
    55201 atttatatta tttttgatta tttggatttt ttattattat ttcttttcta ttttatctaa
    55261 ttatttatct ttatctaatt ttctatttta tctaaaaata gaaaatattc tatatttaat
    55321 tatttagatt ttttatttct aattactaat tagaattatc taataaataa tcaaaaaaaa
    55381 ataagatccc aaagaatgaa ttactaagaa actaagaata aataactaat aactcaaata
    55441 aatcattaaa taaatagaat tcaaatatat actataatta gtaattagtt ttttttttta
    55501 ttactttatt actaatatat atatatatat ataaaatgag atttgatttc aatctggaat
    55561 tacttttctt tagagagaat tcgaagtccg gcgaacatgc gagagttttt ttttgtgttt
    55621 tttttgtacg ttataccaaa ataaaaatat atgattctat ttctatcttg aaatgagata
    55681 tgtaccacag gaaacaaacg aaactgagca gttcgattca aattataaac aggctgactt
    55741 gacaatgaat tccaattcga atcgactaat actaatctgg tagattttcc acattcatag
    55801 gagtacatct atgtttttgc tttacgaata tgatattttt tgggcatttc taataatatc
    55861 gagtcttatt cctattttgg catttcgaat ttctggaatt ttagccccga ttagtaaagg
    55921 gccagagaaa ctttctagtt atgaatcggg aatagaacca atgggggatg cttggttaca
    55981 gtttcgaatc cgttattata tgtttgctct agtttttgtt gtttttgatg ttgaaacggt
    56041 ttttctttat ccatgggcaa tgagtttcga tgtattgggg gtatccgtat ttatagaagc
    56101 tttcattttc gtgcttatcc taattgttgg ttcagtttat gcatggcgaa aaggagcact
    56161 agaatggtct taattcttga atatttagac aataaaaaaa aacattgaga ttggtatgaa
    56221 ttccattgag tttcccttac ttgatcgaac aacccaaaat tcagtgattt caactacatt
    56281 aaatgatctt tcaaattggt caagactatc cagtttatgg ccgcttctct atggtaccag
    56341 ttgttgcttc attgaatttg cttctttaat aggatcacga ttcgactttg atcgttatgg
    56401 actggtacca cgatctagtc ctagacaagc agatctaatt ttaacagcag gcactgtaac
    56461 aatgaaaatg gctccttctt tagtgagatt atatgagcaa atgcctgaac caaaatatgt
    56521 tattgctatg ggagcttgta caattacagg ggggatgttc agtaccgatt cttatagtac
    56581 tgttcggggc gtggataagc taattcctgt ggatgtctat ttgccgggct gtccacctaa
    56641 accggaggcc attatagatg ctataacaaa acttcgtaag aaaatatctc gagaaatcta
    56701 tgaagatcga attagggctc aacaggagaa taggtgtttt actaccaacc acaagtttca
    56761 tgttgggcgc agtactcata ccggaaatta tgatcaagga ttactctatc aaccaccatc
    56821 tacttcagag ataccctttg aaccattttt caaatacaaa aaattccctc ccacgaaata
    56881 gtgaattagg caggatcctt ttgtacaaaa tatgtacaaa ataataaata gaaagacaat
    56941 cttcacaaat ttcatcgtaa tcgtaaatat taatacttat acaaataaaa atttaaaaat
    57001 gtgggagaga taagaaaatg cagggtcgtt tgtctgcttg gctaatcaaa catgggctag
    57061 ttcatagatc cttgggtttc gattaccaag gaatagagac tttacaaata aagcccgagg
    57121 attggcattc gattgctgtc attttatatg tatatggtta caattatctc cgtttccaat
    57181 gtgcctatga tgtagcacca ggaggactgt tagccagtgt gtatcatctt acgagaatag
    57241 agtatggtat agatcaacca gaagagatat gtataaaagt ctttgtccaa aggaaaaatc
    57301 ctagaattcc ctctattttc tgggtttgga aaagtgcgga ttttcaagaa agggaatcat
    57361 atgatatgtt gggaatcttt tatgataatc atccacgtct gaaacgtatc ttaatgcccg
    57421 aaagttggat aggatggcct ttgcgtaaag attatatcgc ccccaatttt tatgaaatac
    57481 aagatgctca ttaaatgata aaaataagaa actaatccgc accacttcta caacgccaga
    57541 tattccttga aaagctgtac gttcttttat agatcagaca aagtaattga agttaaatca
    57601 gacagaataa ttgaggtctt attcatatta ttcttattca tattattatg gatgggctaa
    57661 atcaaaaatg tagggattaa aaagaaattt aggtagggct tcattgagat tttcaaattt
    57721 ttaagatact tatttcggat gagccgagcc aataggatga actaaaaaag ttctgcatca
    57781 tgaactatgt accgcgcaca tcaacatcga aggaaatgaa taaaatagga aataaaatac
    57841 aaagaaatga aagagggggt cggattctat ttgtaatgta tctgagattc attttggcta
    57901 gtcctacccc tcaacttccc tagactagac ttttgggtct ttcaaccaat taatttaacc
    57961 tttcgaatat tattattatt gaaatattat tgaagaagta ttaacattct tttttggagt
    58021 gcagaaatca aaaaaaggaa taattctttt ttttttttta catactttat atacatagaa
    58081 catacatata ttctttactc atctagaaag agtaaaagta aaaagagtaa ggaatatatg
    58141 tatgttgact catattcatt ttaatgaatt tggggaatag atactcatac aaattaatca
    58201 tgtgccagga accagatttg aactggtgac acgaggattt tcagtcctct gctctaccag
    58261 ctgagctatc ccgaccattc gtgatgcatc atcctcattt taagagatta cttgagtata
    58321 tgtcaactaa aaaaaaagac gaaaaaaaaa attacaaagt ttgatccaag ccaagccctg
    58381 gaatttcttg gatcttcaaa aatcaaactt tgtaagtttc agtcggagta atgatatgta
    58441 ttgttaatca gtcaaatgag gattccttgc tcaaagataa actattcatt tgtacgttta
    58501 tcatatagaa accaaatttg acgtctatca tatatattac attaaatatt ccaacacttg
    58561 tgataagaaa aagaacaatt ccactctgat ccgtttgtgt ttgtgaaaga atagaatgaa
    58621 taagaaacat aacgaatttg gaaccactaa aaaaaaaaga ggatatagga taaatactta
    58681 gagagtaaaa cgggcctttt ggggatagag ggacttgaac cctcaggatt tctaaagtcg
    58741 acggattttc ctcttactat aaatttcatt gttgtcggta gtgacatgta gaatgggact
    58801 ctatctttat tctcgtctga ttaatcagtt cttcaaaaga tctatcagac taggatggag
    58861 tgaatgattt gatcaatgaa tattcgattc tttcttcaac ttggaatcga ttcacatctt
    58921 tcatttgtca tataaatatt caaaaatagg gatttggggt aggtctggtc taatcaattg
    58981 aaatagtatt tcagtacgta tacgtatgct catccctgat cctttctttc ctggagtttc
    59041 gatggaagga tgcctttact aacgaactaa cgaaacgaaa tgtcgtcaac tccatttgtt
    59101 agaacagctt ccgttgagtc tctgcaccta tccttttttt atgctccctt tctctttctg
    59161 aactcttttt ggttttcgta aaacaggatt tggctcagga ttgcccattg ttaattccag
    59221 ggtttctctg aatttgaaag ttatcacttg gtaggtttcc ataccaaggc tcaatccaat
    59281 taagtccgta gcgtctacca atttcgccat atcccccctt ttcttctttg agattagaat
    59341 ctcattagga tgtttttttt tttcatttca attatgagaa ttatgccgta actgttgaat
    59401 tcgttagata ccgattccta taccgaaaaa tgtttctttc tatttgtatt tcagatacct
    59461 atatttggtc caatcagaaa taattctatc atttctgtat tcgcaattca atatacatgg
    59521 atatatacca catatctatc tattttatat gcctctcctt ctatcgtttt tctcatgcaa
    59581 tttggaatac tcgaacggtc gattcttttt tttgtcttag ttttaacctt tccgaaggaa
    59641 tgtttcatta tgatcggaat tgggcctttc cctttcgttc atttgttttt attcttatct
    59701 ttcgaacggc cagaccctat ataacaataa cataactaaa ataactataa cataactaaa
    59761 gataactaaa atggaaattt cttatttttt tagattcaat aaaaaagaaa tccatttcta
    59821 tttattaata atagctagac ctaatggaat ggctataaat aataattcta ttaatttcaa
    59881 attaatatca aattaataat tccaaaattc gattatagat atattttcta tattagtaat
    59941 atattagtat aagtatataa ttgatttatt aagaattgat ttttgaatta agtttttaag
    60001 tatttattca aaaacgaaaa aaaaaaatct tactatacta attaagatga agatattgat
    60061 cattaataag catctaattg attattgcga aacataatat atttcaaaaa tagattgaaa
    60121 tattttctat taatccttat cttcaaattg ttatgttcgt tatgtcctag aatatctaaa
    60181 aatattgaat attcatttga aattctatat ttatattctt tattcttttc tatattcata
    60241 ttaatattca tattattcat attaatattc atattaatta tgttatctgt tatcaatagt
    60301 taagaataaa atagctaaga ataaagagtt aataactaag atctcagtag tttattaaat
    60361 tcctatgcat ccgcaatttc tgttatgtga gcccgcttag ctcagaggtt agagcgtcgc
    60421 atttgtaatg cgatggtcat cggttcgatt ccgatagccg gcttttctct atttgttttg
    60481 attttttata taattgataa tgtctttttg aaatcaaaga aaagaatatt gaaaaaggct
    60541 ttttcccctt tcttttttca agagtcaccg atctattttg ttgtaggaac ttccaattag
    60601 gaattcaaat tggaggagtt cgatctctgt agaacaaatc aagaaaagaa cccctttttt
    60661 ttatatatat atacaataag gttcggatat tgatataatt catctaattc ttctttgtag
    60721 tacaatactt tagtagattt cagtagattt cgcttcattt attatattct atttttttag
    60781 ttttaattta ggtttatgaa ataaaaaaaa aggagtcttt atgtcgcgtt acagagggcc
    60841 tcgtttcaaa aaaatacgcc gtctgggggc tttaccagga ctaactagta aaaggcctat
    60901 agtcggaagc gaacttagaa accaagcgcg cgtgggtaaa aaatctcaat atcgtattcg
    60961 tttagaagaa aaacaaaaat tgcgttttca ttatggtctt acagaacgac aattgcttaa
    61021 atacgttggt atcgccagaa aagcgaaagg gtcaaccggt caggttttac tacaattact
    61081 cgcaatgcgt ttggataaca tactttttcg attgggtatg gcctcgacta ttcctcaagc
    61141 ccgtcaatta gttaaccata gacatgtttt agttaatggt catatagtag atataccaag
    61201 ttatcgctgc aaaccccaag atattattac agcgagggat gaacaaaagt ctagagctct
    61261 aattctaaat tatcttgatt catccccccg tgaggaattg ccaaaacatt tgactcttca
    61321 cccattccaa tataaaggat tagtcaatca aataatagat agtaaatggg ttggtttgaa
    61381 aataaatgaa ttactggttg tagaatatta ttctcgtcag acttaaacct aactaaacta
    61441 acaagagatt ttgactccct tcgcgcctaa gtaaggggac caacaaaaaa aggggataag
    61501 gtgtttgatc cggggatttt ccctcccatt catctatcat agacatggat tgggtaggaa
    61561 gattttcatt ccttgccccc tctttcccgt attttcagta ttccaaaaat taggaataga
    61621 gaatccacat taaagaaagt tggaagaata gtattctttg ttatttgaaa cattgtggtc
    61681 aataatattg atgaattagg taaaggtgcg gaaagagagg gattcgaacc ctcggtaaac
    61741 aaaaagccta catagcagtt ccaatgctac gccttgaacc actcggccat ctctcctaca
    61801 taatgattat gtcccagaaa ccgagtgaat agtgagtcat tcatattcta tttttttgaa
    61861 tagccacata caatcaattt gaactagaaa aatagaaaaa cttttttata tttataaaaa
    61921 aaaaaacctt ccttcggata aacaattttt ttttaatgag tcctttttac gttatttcgt
    61981 actctattgt acaattcctt tgtttgtggg attattttct cacgagagat aattaaattc
    62041 tagaatggat tgctacctat gcctagatct cggataaatg gaaatttttt tgataagacc
    62101 ttttcaattg tagccaatat cttattacga ataattccga caacttcagg agaaaaggag
    62161 gcattcacct attacagaga tggtgcgatt tgattctttt tttttgtttc tttttttcgc
    62221 tctcagtctt aggagaacga cacattcttc ggatagaaag aaaagaatgg aaaaaaccta
    62281 cgcttgctga aggtgaagtt tgtggaaata aaacaattaa ttccttctgt cgtgtatccc
    62341 cgattaatgc aacctcctat gcttgaattt tggatttata gtattaagcg aaaggttata
    62401 cctatactta tgggttaggt caactctact ccactagtac caataggcgg catgggggaa
    62461 gaagcactac gcttaggaat caacaacacg aaaactttgt taaaaaaaat attccccctt
    62521 ccttatcggg atcgggacta agaagaatgg ttgggacaac aaacatccat ctcgttcgta
    62581 tttttgatac ccgtataacc atcgaagact gttgaagtga ctaattccag gaaattaagc
    62641 ggcgttgagg acaaagcaat tgttggagtt accttttttt tatccttttt atccagtact
    62701 aacatacttg atgttaagaa aagatctttt acaggaaggt tggctagaaa tttattgtaa
    62761 aaacactagc cctgctcagt tcataatgag aatactgcaa tctttttgga ttctatgtat
    62821 tttgatcatt atgcacataa aggaggagcc gtatgagatg aaaatctcac gtacggttct
    62881 ggaacggaga ttctttgaac cgaatgacga ccgtaacgga tgtcggctca atccgaagga
    62941 aattatgcgg aagctttaca gaattattat gaagctatgc gactggaaat tgatccctat
    63001 gatcgaagtt atatacttta taacataggc cttatccaca caagtaacgg agaacatacg
    63061 aaagctttgg aatattattt tcgggcacta gaacgaaacc cgttcttacc acaagctttt
    63121 aataatatgg ccgtgatctc tcattacgtg cgactatctc cactatagaa agaaaaaaga
    63181 aaagaaagag caaatacgct aataaatact agaaaaaaaa aaaaaaaagg atttctacat
    63241 atatatcgtc caaaacaacg aagtttatca gctgtagcaa agaaagaaac ttcatagaag
    63301 tcgaaatatg aagaaataga tatgcctaga tacttttttt ttctatggat aaaagatcta
    63361 attgatagag aaagcaccgt aaagatcaat tagcgaggtt ttggtccaat acaataagaa
    63421 ctgcttactt atatcatgat agaaaagtta ggaatccact tatgtaatag agtcgatccc
    63481 ctaaggtttt gagcagcggt gtagtatcag atcccaaaga tagtaagtct tttctttttt
    63541 atgaatttct gaagaaaagt ctttttcatg gattctatag aaatttatat atcatatatg
    63601 tatatgaaag tatatgatat aggaaaccga gatagttacc tttcagaaaa ttctaatgag
    63661 agtgtaaatg ccgatgcttt attcttctga aggtaggaga aaagataaaa ctagaaagca
    63721 gattccattt tttattaatc caaattcaag tttgaaactc atgtaattat cctctttttt
    63781 tttttataga atagatctaa taaaaaaaat gggacacgaa aagaattgac tgttgagccg
    63841 tatgaggcag gaaactctca agtacggttc taagggaagg gaatttactc acctattccg
    63901 accgcggaga acaggccatt cgacagggag attcggaaat tgcggaggct tggtttgatc
    63961 aagccgctga gtattggaaa caagctatag cccttacccc tggtaattat attgaagcac
    64021 aaaattggtt gaagatcaca gggcgttttg aataagagca ctctgtttag tatttttttt
    64081 ttatttatat tattaattat tttttatttg aattagaatt aatattcttt tgattccttt
    64141 tttttctact tacttaatct taattcttat tttctttttt attatatata catactcatt
    64201 tagatatact tagtataagg ctatttctat atgaatatat acttggtata agtatatatg
    64261 aattctagtg attataaaat tataacaata acaaaaaaac tcaaaaaata acaggtacaa
    64321 atattaaatc gaggtaccca ttctatgaca actctcagca acttaccctc tacttttgtg
    64381 cctttagtgg gcctagtatt tccggcaatt gcaatggctt ctttatttct ccatgttcaa
    64441 aaaaacaaga ttttttagtt acggagtagg gaaaaatctc atctattttt tttttagatc
    64501 tagaagcaat tcgatgaatt actcctaaag gtttccataa aaatagtgct agttgatgag
    64561 agttacttcg caaacaagta aaagtcaagt caaattcatt tggttgggtt attttcccaa
    64621 ttcaaaaaaa aaaatacaac tggatctaat atgggttggc gatcagaacg tatatggata
    64681 gaacttagaa cggggtctcg aaaaacaagt aatttctgct gggcctttat ccttttgtta
    64741 ggttcattag ggttcttatt ggttggaact tcgagttatc ttggtaggaa tttgctatct
    64801 ttatttccgt ctcagcaaat tctttttttt ccacaaggga tcgtgatggc tttctatgga
    64861 atcgctggtc tctttatgag ctcctatttg tggtgtacaa tttcgtggaa tgtaggtagt
    64921 ggttatgatc gattcgatag aaaagaggga atagtgtgta tttttcgttg gggatttcct
    64981 ggaaaaaatc gtcgtatctt tctccgattc cttatgaaag acgttcagtc catcagaata
    65041 gaagttaaag agggtattta tactcgtcgt gtcctttata tggaaatcag aggacagggg
    65101 gtcattccct tgactcgtac tgatgataat ttgactccac gagaaattga acaaaaagcg
    65161 gcggaattgg cctatttctt gcgtgtacca attgaagtat tttgaaaaaa aaaaaacgga
    65221 aaaatttcaa gaattttttt tttttgaaat attggatatt ttgtattttg atagaaaggg
    65281 cgttttttcg tttcgaaatc cgactaatat tcattacttg aagtgctctt tcatgcattc
    65341 atcgaaaggg acaattgctt ggaattttag caattgatac ctttggaaac aatatttttt
    65401 tttcttcatt cgaagcggac tctttctttt tcttatttta tttgtgtatt ctttctaaat
    65461 tcaagaacta actcccgaat tacaaataaa aaaaacatga gaatagattt ataggctcta
    65521 tgacttgtaa tagaacttat gctcgataga aatattctta tagagttgac gaatgaggtg
    65581 aagctgagtt cattaaagac gaaaaatggc aaaaatgaaa gcattcattc cccttctata
    65641 tcttacatct atagtctttt tgccctggtg gatctctttc tcatttaaga aaaatatgga
    65701 accttgggtt actaattggt cgaatactag gcaatccgaa attttcttga atgatatgca
    65761 agaaaagagt attctaaaaa aattaatcga attagaggaa ctgttactct tggatgaaat
    65821 gataaaggaa tacccggaaa cacgtctaca aaaccttcgt atcggaatct acaaaaaaac
    65881 gattcaattg atcaagacgc acaacgaaga tcatatccat acgattttgc acttctcgac
    65941 aaatataatc tgtttcgtta ttttaagtgg ttattctatt ctaggtaatc aagaacttat
    66001 tattcttaac tcttgggttc aagaattcct atataactta agcgatacaa taaaagcttt
    66061 ttctattctt ttattaactg atttatgtat aggattccat tcgacccatg gttgggaact
    66121 aatgattggt ttggtctata aagattttga atttgctcat aatgatcaaa ttatatccgg
    66181 tcttgtttcc acttttccag tcattctaga tacaatttgg aaatatttga ttttccgtta
    66241 tttaaatcgt gtatctccgt cacttgtagt gatttatcat tcaatgaatg actgaaaaaa
    66301 tgatccactg atccaattct aaagtttgtt attttgtaca aaagctaaac attccaaatt
    66361 ttctttattc tttttttctc tacccatcca ggggattcct cctatattcc agtaaaatta
    66421 ttttagtaca tagcagaatc atggataggg aactgtatca gtgaccaacc aaattttatt
    66481 gtagaacttt tcaggatcaa tgattggacc atgcaaacta gaaattactg ttcttggata
    66541 aaggaagaga ttactcgatc catttccgta tcgttcatga tatatataat aactcgagca
    66601 cccatttcaa atgcatatcc tatttttgca cagcagggtt atgaaaatcc gcgagaagct
    66661 actggccgta ttgtatgtgc caattgccat ttagctaata agcccgtgga tatcgaggtt
    66721 ccacaagcgg tacttcctga tactgtattt gaagcagttg ttcgaattcc ttatgatatg
    66781 caagtgaaac aagttcttgc taatggtaaa aagggggctt tgaatgtggg ggctgttctt
    66841 attttaccgg aggggtttga attggctcct cccgatcgta tttcgcctga gattaaagaa
    66901 aagataggta atctgtcttt tcaaagctat cgtcccacta aaaaaaatat tcttgtggta
    66961 ggccctgttc ctggtcagaa atataatgaa atcatctttc ctattctttc ccccgatccc
    67021 gctactaaga gagatgttca cttcttaaaa tatcccatat acgtaggcgg gaacagggga
    67081 agggggcaga tttatcccga cgggagcaag agtaataata atgtttataa tgctacagca
    67141 gcaggtatag taaaaaaaat catacgaaaa gaaaaagggg gatatgaaat aactatagta
    67201 aatgcatcgg atggccgcga agttattgat attatacctc caggaccaga acttcttgtt
    67261 tcagagggtg aatctatcaa acttgatcaa ccattaacga gtaatcccaa tgtgggtgga
    67321 tttggtcagg gggatgtgga aatagtactt caagatccgt tacgtgtcca aggtctcttg
    67381 ttcttcgtgg catctgttat tttggcacaa atctttttgg ttcttaaaaa gaaacagttt
    67441 gagaaggttc aattatctga aatgaattta taggtccgcg gatttatcaa catattaagt
    67501 tcgtaaaaat aactaaattt tttttgttga taattatgta attctgattc tgtataatcc
    67561 aaaaattatg aaaagtccct tgcttgtttc tattcttttt ctcccatatt tcatatttag
    67621 agaattcacc gcagtactag tcaatcatag tatgtatatt gtgaataaga ctattcgact
    67681 ttacctattt atttttcttt ttttttttta ccccaaaaaa attggagcac tctaattatg
    67741 tcaccgtttt cggatttcaa tgtcatagaa tataaatata ttcaattaat agtttttgtt
    67801 ttttctattt gaatataaga aaattcaact cgatactaaa cataagataa ataagcggag
    67861 aagattaagc acagtataaa tagaaatagg aaaaacggga ttctaggagg gattatttgt
    67921 cttcctagaa cccttcttgt ttgtgtcgaa atattctccc aaatattaat ataataatgc
    67981 ctattgatct cgtttgatct cgttcgtcaa agaatcctat tcttagttta gattttttcc
    68041 gagtttttat taaaaccttt atgacataga atcaattttt ttttattgca tataacatat
    68101 aagaagtagt agggtagtgg acaaacaaaa aagagaggga attctattga acaaatagaa
    68161 cttcttccaa aatattatat actccaattt agaataagat tcctttagta gagaaagagt
    68221 tcgcttcgca tgatatgtca tcgatagaaa aaaatatata gaaaaaaaaa aatagaaatc
    68281 aatatctata tatagaaaaa tatatatata gaaaatagaa agaaatatta aatatatata
    68341 attacaaata caaacattac aatagaatta attctatttt ttatttggat tttgttttgt
    68401 gccgtccaga aaaaggaaat caagtgattc cttctttgtt ttactttcgt tttctttatt
    68461 ttaactttga aagtatcgac agatattatc gaggaagaga tgttttgaat caattaatca
    68521 cgttcatttt tcaaaaatat catcagaaaa aaaagaaatg gagttatttt tttttgaaat
    68581 atcggaaaaa gttttctatt ttgtcattta tacgaataaa aaatcttatg attattaaga
    68641 actcaccagg accccctctc gtcaaagcaa agaaagaggg ggtcctggtg agttcttatg
    68701 ttttcatttc gaaaactcag ttcaaccgat tattacaggg atgaacccaa tccggaatat
    68761 gaaccataaa agaaaatacc aattaaaccg atcacaggaa taccagttac agtacctatt
    68821 atccaaagag gaatccttcc agtagtatca gccatttatc ccactttcct ccacatttca
    68881 tcaagtagtc atgctagaga cataaacagt catagataat tatgaaatga tatccttccg
    68941 aatggaataa gagaattcct aaatttacta ttcccttaat tgaagaaata attggaaaat
    69001 aaaacagcaa gtacaaaaat gagtaataac ccccagtaga gactggtacg attcaattca
    69061 acattttgtt cgtttgggtt tgattgtgtc gtagctctat aattcggatt aggtttatcg
    69121 ttggatgaac tgcattgctg atattgaccc caaaaaaaaa acggtgggta ccgctagtcc
    69181 gtgaacagcc aaccatcgta ctgtaaaaat aggataggtt ctatctatgg tcattgaggc
    69241 ctcctaaaag atctactaaa ttcgtcgagc tgttccaaag gatcaaaacg gccagttatt
    69301 aatggaattc cttgtcggct ctctgtaaaa tactcgttgg ggcgagggct tccaaataca
    69361 tcgtaagcta aacccgtgct gacaaataac caacccgcaa tgaataggga gggtatagta
    69421 atgctatgaa taaaccagta tcgaatactg gtaataatat cagcaaaaga acgttctcct
    69481 gtgcttccag acatgtcgag ctccacatat tcttgtacag tcaaaggggg atcgattcca
    69541 taaaagatga gatcagtaag tagaaattta cttaaattcc atctttgtta gatcgtcaat
    69601 attgtaccaa gggtgtcttt agagtatacc gaatcagtat agctatcctt cttctgacac
    69661 agcaacgcaa tttcacaatc agtagcgaga tcaagtacta gataattttt ttcttctttt
    69721 cttgttgctt gtcgcgatgt actcaataga gaattcttcc attttttata gtataagatg
    69781 agggttttct atattattag cttcggacta gaaactgaag ataaaataaa atgtgaatcc
    69841 gacggattga tttctaataa ttcatggagg agattatcat atttctacaa ttcaattaga
    69901 tgtgaaatct agaaatatac tttttgtggt tgtataagat gttttttgtt ggaaccccct
    69961 cttttttcat tttccaaaaa ttggttaatt gtccaataaa aagtaacaag aatagcagta
    70021 atagagagta tttaatggca gaaaaaaaaa aaaaaaaaaa atcaatattc gcggcacgcg
    70081 cattgttgtt cttgtattag acccaaaagg ctccttcttg gcttaattac ttaatcgtag
    70141 agctttattt tttattaaaa taaggaaaga aaaaaaaaat gtagaaccct agtttcgagc
    70201 gatctgatac cttttttctt ctcgttggag atattatgag aatggaacct actacaaaat
    70261 ccaatgagtt aaaatcaaag taaaagagta aagtaaagga cattagaagg tcgctctttg
    70321 gtctaaaatc aaaaaatgga tttgattcta tagtaattca aagaaaaagt aagttttctt
    70381 ttttttttga attgaatgaa attacacaac aaagttcttt tttttaatat aatcaaaatt
    70441 atatattata ttatattagt ttactcaact aaagagttgt tcaatgaatc tgttgattgg
    70501 gaattacagg atggggtaaa tgtcacagat gatgaatgga tttcttaccc atgtcactat
    70561 atttttgttc gtctataatg attgattgat gaatcaaaaa ctttcaattg tgtttttttt
    70621 ttcacgtggt atttttgctt atcttcctat ctttctttca aaaatggaaa cttcgggaag
    70681 tgctttttaa acatatgtat aaaaagaaaa gaacatattt catttagcct cttcatgccc
    70741 actataacta gttatttcgg ttttctgcta gcagctttaa ctataacctc atctctattt
    70801 atcggtctga gcaagatacg acttatttga tttgagatta tgaaatgaat tgaatgaaca
    70861 attcataaaa atccatcctt ctggagttac ttatcgtgtc aatttccaat tcttgatcat
    70921 tgagattcat gggcaataca gattaatatt taaggatatc tattacctct ccctttctcc
    70981 tttcaaacaa ataaaaatga ttgaagtttt tctatttgga atcgtgttag gtctaattcc
    71041 tattactttg gctggattat tcgtaactgc atatttacaa taccgacgtg gtgatcagtt
    71101 ggacctttga ttaattaaca ttttttttat tgacctccct atttctttgt tttaatccta
    71161 atccaaggag gaaaaatgaa gactttagac tgctgttcca ttatttcagt gttattctcg
    71221 atctaacaag aatggaatca cgctctgtag gatttgaacc tacgacatcg ggttttggag
    71281 acccgcgttc taccgaactg aactaagagc gctttatttt cataatcaat tttatgtgac
    71341 ttcaattcat cttgcatgca tatactatca taatctatat atattgatag gatattcatc
    71401 tatttctatt gagtatgtat gtccactttt aatcggtctc aattgatccc ttgttactgc
    71461 tcataagata agtaatagtt agggataggg atgacaggat ttgaacccgt gacattttgt
    71521 acccaaaaca aacgcgctac caagctgcgc tacatccctt tcaattggtt tacagtgtca
    71581 ttgtaaagaa tctttgtctt gttttccata tcttgatttt gtccgttgat aaatataaat
    71641 tatcccgcca tttttttctt tttagtttca tatcgtataa catatattat aatatattag
    71701 ttagaatcta tttctatata gaatataaaa tggaaatcaa attcgaaata aaaattaaaa
    71761 tggaaaatca taaataataa tcaaaagaaa aaagatttat atacatctga aatctgccta
    71821 acaaaaaaat gaatattttt agggaatgct cgggcagaga agaaatggac cccttttttt
    71881 tgttaaaaaa aaagaatatc taaaaagaat atctaatgaa tcgttgtaca tttcaatttg
    71941 aattaggaat tccgcgtaca aatacaagtg gttattaact aaataactat ctgatcatat
    72001 tcatatatgt atatgtaatt tcatatatgt aattatgtat tacaaattac aataaagaag
    72061 aagaataaag aaggaggatt tgaaatgcga gatctaaaaa catatctctc cgtggcacca
    72121 gtggtaagta ctctatggtt cggtgcttta gcaggtctat tgatagagat caatcgttta
    72181 ttcccggatg cattgatatt cccctttttt tcattctagt tattgacacg ggaaggggtg
    72241 aagaagatta gagatacaat caaatatctg tgattaatcc ccccttctcc ttcttttttt
    72301 ttttagaagt tagaaaaaag aaagaataaa gttggattcg gcctcagtga aactcggaat
    72361 tcggtccagg cttcaattga atttaattaa taaggaattc taaattcaat taataatcaa
    72421 ttccatttct ggtcacaccc tattaatcta ttaaataata gggtgtgacc agaaatggaa
    72481 atggaatggc taaggcgggg caagaatatc atacaggata cttaaatgaa aacagaaata
    72541 ctgtactgtg attctaaata tagttctaaa tcgttatatt acttaattag tactaatact
    72601 attagtatac tatattatta cttactatat tgactatatt gattattggt tggaatgaga
    72661 tccttcataa ttggatttcg agttagcaac ttctattatt ttgatttatc gttccttttc
    72721 gcttcgaatc gtaaaataga agagttataa gtgaatcaaa aacacaaagg aggttcatgg
    72781 ttcatggcca aaggtaaaga tatccgaata ggagttattt tggaatgtac cagttgtgtt
    72841 cgaaacagtg ttaataagaa atcagcgggt atttccagat atattactca aaagaatcga
    72901 cacaatacgc ctagtcgatt ggaattgaga aaattctgtc cctgttgttg caaacatacg
    72961 attcacgggg agataaagaa atagagaaaa ttgatcgttt gtgtgtcact cctccaagga
    73021 acatgaaaaa tgatatattt tttttgtcat attgttctaa attaaaaata tttaattcaa
    73081 catagaaaaa tctaaaaaat agaaacaaag caaatccaat ttggtaagaa ataggatttt
    73141 cgggataagg aataaacaaa ctatggataa atctaagcga ctctttctta aatccaagcg
    73201 atcttttcgt agacgtttgc ccccgatcca atcgggggat cgaattgatt ataaaaacat
    73261 gagtttaatt agtcgattta ttagtgaaca gggaaaaata ttatctagac gggtgaatag
    73321 attgacctta aaacaacaac gattaattac gattgctata aaacaagctc gtattttatc
    73381 ttcgttacct tttcttaata atgaaaaaca atttgaaaaa agcgagtcgg ccgctagaac
    73441 tactggtctt aaaacaaaaa aaaaaaaatg gggttactct tcaattgaat taaaattcca
    73501 atctaaactc aaatcaaatg tggattgatg ttttgttcga aaactacgac aatcctattt
    73561 tgattatcgt gttgtatgta agaaaaaaga gaatcggtga agaagaaaaa agattttttt
    73621 attgaacgtg gttgctcatt ttgacgactt tatcatatga tatgattcta ttttatcata
    73681 caaatctcta ctctaccttc ccggagttca gtctccgggg aatttttatt ttatgatctc
    73741 attggaaatc atataaagac aattcctatt taatatagct atttgtgaaa gtattttacg
    73801 attaaaaagc aactgcctct tgtacagatt atacacaaat atactataac tagagtatac
    73861 ccctttttct ttttgattct cgcgaattac tgcatttatt cgactgatcc acaaacgacg
    73921 aaaatctctt tttttcctat ctctatcccg atgagccgaa accaaagctt ttattttctg
    73981 ttgagtaata gttcgagtaa gtcttgaatg agcccctcca aagcttgatg taaataaacg
    74041 aatttttgtc cttcgtttcc gagctatata tccgcgttta attctggtca ttgaataaat
    74101 gaaactttga tgaataatta tttgattttt tttttctttc agttagtctt ttccctttac
    74161 tagtgtatta aaaagaaaaa cggattcttc caatgtataa aataaaagat tccaatggct
    74221 tttgctacta taaccttccc aaccacgatt ttttatttgg atttctaagc atttaacctc
    74281 gaaataagaa attgtattga tactaggtat caaaaaaaca tattcaataa aatagaaatg
    74341 gataaagaaa tagtggattc catcgtttct atggttactt cttaaacgtt aaacggcgag
    74401 gtcctctcta tacaccggag ccccttctcc tctctcattt aatcaatgct attgttaact
    74461 tgtacagttc acactctttg gctctaccca tgaaatagct agtaaaaagt ctttcacaac
    74521 gaaatctaac tatacagtaa cggtatttaa gtatgaagat tagctgggga gctgaccctg
    74581 ttagtccgtt cttgcaagaa taagggcata atctttccac tttttgtttt tgaaatagga
    74641 tttcccctgc ttaatggata agcatttgct accaatgggg aagtcttttg catctgcaat
    74701 tgcaaattga ggtgattgga tttgcaccaa cggaaaccat aaatttgata cataataaca
    74761 ataaaaggat atatattatt aatagattct ttttgaagat agtgaatggg gttcttccat
    74821 tctatcctaa ccgattactg ataccggaat aatttgtttc ctccgttttg tcttagtcca
    74881 tgatcggaac gagtcgcaca tacaccctag tacatgttcc tcggcgctga gggcatcccc
    74941 gaagggcggg ggatttcgtg acatttcgga ttggctgtct tgtgtttcta ataagttgtt
    75001 taatagttgg catgttgaat cgtatacata atgaactggt ttagatcaat cctaacccga
    75061 tgattatgaa ttacttatat tttctattat taatatatta ataaattact tatattatta
    75121 attattattt attattatta atttgtgatt ttatattatt aattatatta atattaaatt
    75181 ctattttaat tctaaatttg gaattctaaa taaatagaaa ttcaatttat ttattattcc
    75241 aaattaaata ttaatttatt cattattttt tgaattattt tggaattatt tattatttca
    75301 attttaaaat ggaatattta attcaatccg ggaaaaaatc tcaaattgtg tattttccct
    75361 gctaattttt tattcaaccg ctacaagatc aacaattcca tgagcttggg cttctgctgc
    75421 tgacataaaa acatcccttt ccatgtcttc ggatacaacc cataaaggtt ttcccgttct
    75481 ttgtacataa acccttgtga tagtttcgcg cagtttcagt agttcttccg cttccaggat
    75541 aaattctccc gtttgtgcct cataaaaaga acttgcgggt tgatggatca ttaccctgac
    75601 gatataacat aataaaaggt tcctctatct cgcacgataa ggcgagagat aaagaataat
    75661 aaaaaacaaa gatagaattg aacaaccgta caggcatctt ttgcgtattg catacggctc
    75721 cactatggaa ttggttttta ccttccatcg aagaaataga aaatagagag ggtctatcag
    75781 acctagatcg gtaaatcatc caataaccac ccttcctttt tttggagtag ttaaaaaata
    75841 ctatgatggt tccgttgctt tattatttgg tctgttattc agcaatccca aagtttcttt
    75901 tttttttttc aaatcaaatg ttatataagt aaaaaaaaat cttgtttttt tttttatttt
    75961 catattcttt cataatttca taacataaag attgttaaaa gttttccggt gtaaaaacaa
    76021 aaaagtttgt gacgctgaaa taggctcctg atagatcaga taaaatcgga aatacccgtt
    76081 ttctcatacc actctttcga tacataatcg aatggttttg caaaaatttc gcatatcgac
    76141 ttcgaagtgc catgctatta ttacttaata ttcatatggc gaaggcatag tcttcttttt
    76201 tttttatcaa ataaaagact cattggcgcc aagcgtgagg gaatgctaga cgtttagtaa
    76261 tttctcctcc tgcgagaata aaagatccca ttgaagccgc taatcccatg catactgtct
    76321 gtacatctgg ttgcacaaat tgcatagtat cataaatagc tattccgggt attatccatc
    76381 cgcccggaga atttataaac aaatacaaat ctttggtatc atcctctata ctgagatata
    76441 ccataaggcc aataagttga ttcgatatcg cactatcaat cccttggcct aaaaaaagta
    76501 gtctttctcg ataaagtcgg ttgattagga tcaaatttta tcccttagga gccgtacatg
    76561 caccttttga tgcatacggt tcaccaaaaa tcgcgaaaaa gaatcaatgt gtagatttca
    76621 accctctttc ttttttcata gcagactttt tcgaacttct aacgcaaggt ctttttctta
    76681 catttttcaa gaaagacgac ttttgacctg tttatctata ttaatctata ttatattcta
    76741 aatttatatt aaatattaaa tataatatta ataatattaa tatttttata attaatattt
    76801 tctattaata tttaatatta gaaattaaaa aaaaaaaaat aatgtactaa acacttattg
    76861 aactaacttc tcattgatgt attgttttca tcgagatcga atccaaatcg cgatgtaatt
    76921 ttcttgtttt tgaatgggct tcttcaattc ttttaggttt ctgttctact ccgagtaaag
    76981 atctacccga tttggatttg cacatatagc acaaatactc caataccacg tctttttgct
    77041 acaacttctt ttcctcaatt tatttcatgt tttccagcaa atacaaatat atgatagaag
    77101 tagtaatcgt agatatatta ccaattggtt tttttttttt ctaaacagag cctggatgct
    77161 tcattttatt ggtccaacca agccaaccat aaattttttt gaatttctaa tattaatctg
    77221 gatacccccc caaaaaaaga tctaattaca cacttcacgc tccaaatttt tgccgattca
    77281 atcactcttt tttggggtga aagagaggat atctcgatcg ggggagagaa cggggaaatc
    77341 ccatatgacc caatatatcg gacaagtcgc actatacgtc aacccaagat gcatcttcct
    77401 ctccaggact tcgaaagggt acttttggaa caccaatagg cattaaatga aaaaagaatt
    77461 gaattaagta gtatatctcg ctttgatgcg gaaacgtaac aatgggttta ttgtcttaat
    77521 aatgattggt ctttatccta ttttatttct agattgaata aattcgtaaa aaagatccta
    77581 aatacaaaag gaggaccgag tgactaaagg aaaattctta tgaataggtc ttttgagtga
    77641 tgaacaaata tgtctgcatt cactgatata aagatataaa cactcataga aaatatggtc
    77701 aactcccctc caccattgca tattcttact tattgggtat agaatagatc tgcttctttt
    77761 gttcctacga atagaattat tccgttatta ctaaaaaact agaacaaata ttaatccttt
    77821 ccccgagata atccactaaa aagagagggt ccatagtata gttttttaca gtgcaataaa
    77881 gttacatagt gtctattttt tgttgatata agaggtattt tcatgggttt gccttggtat
    77941 cgtgttcata ccgttgtatt aaatgatccc ggccgtttac tttctgtcca tataatgcat
    78001 acagctctgg ttgctggttg ggccggttcg atggctctat atgaattagc cgtttttgat
    78061 ccctctgacc ctgttcttga cccaatgtgg agacaaggta tgtttgttat acccttcatg
    78121 actcgtttag gaataaccaa ttcatggggt ggttggaata tcacaggagg gactataacg
    78181 aatccaggta tttggagtta cgaaggtgtg gccggggcac atattgtgtt ttctggcttg
    78241 tgctttttgg cggctatctg gcattgggta tattgggagc tagaaatctt ttgtgatgaa
    78301 cgtacaggaa aaccttcttt ggatttgccc aaaatttttg gaattcattt atttcttgca
    78361 ggggtggctt gttttggttt tggcgcattt catgtaacag gattgtatgg tcctggaata
    78421 tgggtgtccg atccttatgg actaaccgga agggtacaat ccgtaaatcc cgcatggggt
    78481 gtggaagggt ttgatccttt tgttccaggg ggaatagcct ctcatcatat tgcagcaggg
    78541 acattgggca tattagcggg cctttttcat cttagtgtcc gtccacccca acgtctgtac
    78601 aaaggattac gtatgggaaa tattgaaacc gtcctttcca gtagtatcgc tgctgtcttt
    78661 tttgcagctt ttgttgttgc tggaactatg tggtatggtt cagcaactac cccgattgaa
    78721 ttatttggtc ccactcgtta tcaatgggat cagggatact tccagcaaga aatatatcga
    78781 agagttggtg ctgggctagc cgaaaatcaa agtttatcag aagcttggtc taaaattccc
    78841 gaaaaattag ccttttatga ttacattggc aataatccgg caaaaggggg attgtttaga
    78901 gcgggctcaa tggacaatgg ggatggaata gctgttgggt ggttaggaca ccctatcttt
    78961 agagataaag aggggcgtga actttttgta cgtcgtatgc ccactttttt tgaaacattt
    79021 ccggttgttt tggtagacgg agacggaatt gttagagccg atgttccttt tcgaagggca
    79081 gaatcgaaat atagtgtcga acaagtaggt gtaactgttg agttctatgg tggcgaactc
    79141 aatggagtca gttatagtga tcctgctact gtgaaaaaat atgctagacg tgctcaattg
    79201 ggtgaaattt ttgaattaga tcgtgctact ttgaaatctg atggtgtttt tcgtagcagt
    79261 ccaaggggtt ggtttacttt tggacatgct tcgtttgctc tgctcttctt tttcggacac
    79321 atttggcacg gtgctagaac cttgttcaga gatgtttttg ctggtatcga cccagatttg
    79381 gatgctcaag tagaatttgg agcattccaa aaacttggag atccaactac aagaagacaa
    79441 gtagtctgat acaacattgt tttgttcctt ttggacttta tttgcttttt ggaattggaa
    79501 tttgacatag ggaaccggat aaatattgat ttgaatcgct gccttttctt ttactcttgt
    79561 tctttctttt tctttatccg agagacgatc ccaaataaac aggtatgaaa gctataattg
    79621 taaaccacga tcaaatccat ggaagcattg gtttatacat tcctcttagt ttctacttta
    79681 ggaattcttt ttttcgctat cttttttaga gaaccaccta aagttccaac taaaaagatg
    79741 aaatgatttt tcattatctc aattgaagta atgagccgcc caatattggg aggctcatta
    79801 cttcaactag tccccatgct cttcgaatgg atctcttagt tgttgagagg gttgcccaaa
    79861 agcagtatat aaggcgtacc cagtaaaact tacaagtaaa ccagatatag agatggcaac
    79921 tagggttgct gtttccatta ttatataatt cgaatttcaa gaccaaaatg gatctaggaa
    79981 tctaggataa gatcatttat ttacagcgga atggtataca aagtcaacag atctcaatga
    80041 ataaaaaata ggatttatgg ctacacaaac tgttgagggt agttctagat ctggtccacg
    80101 acgaactatt gtagggaatt tattgaaacc gttgaattcg gaatatggta aagtagctcc
    80161 tggttgggga actactcctt tgatgggtgt tgcaatggcc ctatttgcga tatttctatc
    80221 tattattttg gagatttata attcttccat tttactggac ggaatttcta tgaattagat
    80281 tcacaagagc cgactaacta gtttttcaat acaaagtgaa gcatttgggt cttagatttt
    80341 tagcccattc tattttggtt tggtaattta gttcgattgt ggaatttctt ttcttctgta
    80401 tttccggaat atgagtgtgt gacttgttat aattgatcct attgatagta cagagagtga
    80461 gtctgtcgtc ttgatagaga tggttttacc ccgtcggata tttattctag tatctggagc
    80521 acggaatata taaaaaggat tctaaagtat tagaactatg attcatactt aatatttaga
    80581 ccccgcaacc ggacttccaa aattttttca aggagttaga agttataata aatcgaaaga
    80641 ttttgattct ttcaaactgc tgtttatcct tatttttatc aaaggacaaa cgtttatttt
    80701 ttatttttat cattatatgg attcattgaa taagtgatga tccaatagtt cttactcagg
    80761 gaatttttgg acttagatta aaggttttat tgaatcatcg tggttttagt atgaatctga
    80821 ggtttttttt taatcgattt tatagggtct taacaagaga attcctatca ataataaaga
    80881 agacagcagt aaagccacat tccacacaaa aaaaataaca aaaaaaaaaa aagttaaaga
    80941 atattcaaga ggccagtaac gatcaaaata aagacgagtg agccgacttg agattttggc
    81001 attataatca caaagaagag ctttcggatt tctatttttt gtatcttcag agaagattgg
    81061 aatcataggg ttaaattaat aaattcagaa gttgcaaact ttctattaca catatccgtt
    81121 agaaccagta tttggatatt tctgtttgag ccgtacgaga tgaaattctc atatacggtt
    81181 ctcagagggg gagtcccctt ggtttaccta tctcaataaa gtctatgatt ggttcgaaga
    81241 acgtcttgag attcaggcga ttgcagatga tataactagt aaatacgttc ctcctcatgt
    81301 caacatattt tattgtttag gaggaattac acttacttgt tttttagtcc aagtagcgac
    81361 ggggtttgct atgacttttt actatcgtcc gaccgttact gaggcttttg cttctgttca
    81421 atatataatg actgaagcta actttggttg gttaatccga tcagttcatc gatggtcggc
    81481 aagtatgatg gtcctaatga tgatcctgca cgtatttcgt gtgtatctca ccggtggttt
    81541 taaaaaacct cgcgaattga cttgggttac gggtgtagtt ttggctgtat tgaccgcatc
    81601 ctttggtgta actggttatt ccttaccttg ggaccaaatt ggttattggg cagtcaaaat
    81661 tgtaactggg gtacccgaag ctattcctgt aataggatca tctttggtag agttattacg
    81721 cggaagtgct agtgtgggcc aatctacctt gactcgtttt tatagtttac acacttttgt
    81781 attacctctt cttactgccg tatttatgtt aatgcacttt ccaatgatac gtaagcaagg
    81841 catttccggt cctttataga tatagagaat atggatcata gatatttgga atcaatcatt
    81901 tatcatttgg gggaggagaa caatagtatt tcattgctac aaatatgtct tatttaaaat
    81961 aataagacat gtatttggat atttcccttc aacttcacaa aataggatta tttatttgac
    82021 agacacgaat acgaataggt gaagggaatt cttcgaagaa aaaatggatt atgggagtgt
    82081 gtgacttgaa ctatttattg ggccgcgcgg atatatgact ttatcttatc cgccacattt
    82141 gaattcacaa tgaaatgtgt ctttgttcca accaccgcac aagtccccta cagaggatag
    82201 gctggttcgc ttgaagagaa tcttttctat gatcagactc catcatgtcc tgcatgaaca
    82261 ggctccgtaa gatccagtaa aaagtcaaat aagtgatgtg gtataatcca gattatgtct
    82321 tatctatttc acttaactta atagtttaat agtatggaaa tgcattcatt tcctctgcat
    82381 tgactcgatt tatgatacta tcggagtgaa acaagtagat ctaaagaaga acaggggcta
    82441 gattagatta gtaacaagta aatcctttgt atgtaaagta aaaaaagagt ctcgagattg
    82501 ggggggggat aaaggccaac gcaaggtctg agatcaccca gaaagcactt tccattttgt
    82561 aagcctactt gggtattgag catttcctta atttataagt aaggacataa tttcttgcaa
    82621 tgaatagttg taactctgga aaagagactc tgctcaattt tttcgtacat agaatcttca
    82681 tattcatata tgtgtgtata acatatcaat tttttagata gatacgtttg attcgtgctc
    82741 gagccggatg atgaaaaatt atcatgtccg gttcttttgg aggatggatc cataagaatt
    82801 cacctatccc aataacaaaa aaacctgact tgaatgatcc tgtattaaga gctaaattgg
    82861 ctaaaggaat gggtcataat tattatggag aacccgcatg gcccaatgat cttttatata
    82921 tttttccagt agtaattcta ggtactattg cttgtaacgt aggcttagcg gttctagaac
    82981 cctcaatgat tggggaaccc gcggatccat ttgcaactcc tttggaaata ttgcctgaat
    83041 ggtatttctt tcccgtattt caaatacttc gtacagtgcc caataagtta ttgggtgttc
    83101 ttttaatggt ttcggtaccg gcgggattat taacagtacc ctttttggag aatattaata
    83161 aatttcaaaa cccatttcgt cgtccagtag cgacaaccgt ctttttgatt ggtaccgcag
    83221 tggccctttg gttgggtatt ggagcaacat tacctattga taaatcctta actttaggtg
    83281 ttttttaaat tgattcaatt gtgaaataaa atatcatgat atgtgtattg tgtatctagg
    83341 gagaattcac tttgaaacca ctaatcccct agatacatct agtccatttt gaacctattt
    83401 cgaatatatg gatttgtgct aaagattcaa aacccgcatt ttcgtctttt ttttttctaa
    83461 aaaaaaaaaa gataaaaaaa tccaatggat ttcaatttta tgcaaaatgc ttttctagtt
    83521 ctaaaatgtc caatatacat tttacctctt ctatgcgaaa atgttccatt ttcataaggt
    83581 cttcttgact gttattcaaa agttccaata atgtatgtat attggacctt ttgagacaat
    83641 tatagatcct gggaggtaat tctaattggt caataaaaat cgatttcaat gctatttctt
    83701 ttttattttt ccttagttta gccaatccat catgaaaagt aaaaaggggt aaagcaactt
    83761 tgtcttgatt gttttctaaa ttaaagtttt ttgcgtccgc aggtaaaaaa ggaataaata
    83821 aatcaatcaa attccgggag gcttcataaa gcgcttcttt aggagttaaa cttccatttg
    83881 tccatatttc gagaaaaagt atctcttgtt tttcattccc attcatataa gaatgaatac
    83941 taaaatttgc atttcgaaca ggcatgaata cagcatctat aggataactt ccgtcttgaa
    84001 aggtatttag tgtttttata cgatatccac gattcctctc gatttgtaat ccaatacaca
    84061 aattaatcgg ttctgttagg ttagctatat gttgtgtatt atcaacgatt tccacagaag
    84121 gtggtaaaat tatgtcttga gcagttacat ttccaggacc cttgatccaa atagatgcgt
    84181 cccgagttcc atagagatta cttctcaata caattttttt caaattcatt aaaatttcat
    84241 gtactgattc ttgaataccc gctatggttg aatattcatg tggtattttc tcagattttg
    84301 cacgtgtgat acatgttccc tctatttctc cgagcaaagc tcttcgcatc gcaatgccta
    84361 ttgtgtcggc ttgacctttc ataagtggag acagaataaa gcgtccataa taaagacgct
    84421 tactgtttgc tcttgattca acacacttcc actgtagtgt ccgagtggat gctcttactt
    84481 tctctcgaac cataataatc tattttgatc aaatccttga atttgaatta tttatttctc
    84541 ttgaaatctc ttcaatattt atttttcctt ttacacacgt ctttttttag ggggcctaca
    84601 tccattatgt ggcatagggg ttacatcccg tatgaaactt aatagtatac cacttctacg
    84661 aatagctctt aatgccgcat ctcttccgag accgggacct tttatcatga cttctgctcg
    84721 ttgcatacct tgatctacta ctgtccgaat agcatttcct gctgcagttt gagcggcaaa
    84781 aggtgtcccc cttcttgtac ccttgaatcc acaagtgccg gcggaagacc aagaaatcac
    84841 ctgaccccgc acatctgtaa tagtcacaat ggtattgtta aaactagctt gaacatgaat
    84901 aactcccttt ggtattttac gtgcattctt acgtgaacca atacgtccat ttctacgtga
    84961 accaattttt ggtataggtt ttcccatatt ttattatctt ttattatctc ataaatataa
    85021 ggcagagata tatggatata tccatttcat gtcaaaaaag gatcctttcc tttttttttt
    85081 ttcgattttt tcatttgatt tatttgtgat ttttttgtgc atccggttag cccccccccc
    85141 ttgtttgttt tttggatttg ttttttggaa agattatcct tgtctttgtt tatgtcttgg
    85201 attggaacaa attactagaa tttgtccgcg cctacggatc agtcgacatt tttcacaaat
    85261 tttacgaacg gaggccctta ttttcatatt tgttattcct taactgaatt tcgaatctat
    85321 ttatctattt attggaagaa aatagggttt ccttaaattt tgaacttcta attgtatccc
    85381 cataaaaaaa aagaatgttg aagttgaaaa acagtataat cattcgaatt tttgttccgg
    85441 ggtctataac cctccgcttg aatcaaaatg atttacttcc ttttttactt tatctcccgg
    85501 tagtatacgt ataaaactat gtcgaatcct tccggaaaca taacctagaa tctaaatgtg
    85561 cattacctag aatctcatta tagaaactta tagaagaacc tggaacatac cattgggaag
    85621 tgattcagta attaaaccct catgaatcca tttgtttctt ttattcctat tgcagttaaa
    85681 acccctttcc ctattaacta atgtatgtgg agtgagatta gaaacccgct ttttctatct
    85741 cttttttcac aaaaatttat ggaagtttct tatagaattc ggatatcaga aagattacca
    85801 tatataacat aaaatttctc caccgattct ttctaatcga gcctctcgat ctgtcattat
    85861 acctcgagaa gtagaaagaa ttacaacccc catcccccct aaaattctag gaattcgttg
    85921 ataattagaa tagattcgta aaccaggtct actgattcgt tttaaattcc aaatcgtttt
    85981 atatgaccct ttcctatttc ttctatgccg tagagttaaa actaaaaaat ctttgttgct
    86041 ttccctatgt tttctcacgt tttcaataaa accttctcgg aaaagtactc taacaatgtt
    86101 ttcggtgatg ttagtagatg gtattcgaac cgtccctttt ccattcatgt cagcatttcg
    86161 tatagaggtt attatgtcag caatggtgtc cttccccatg ataaactaaa atgattgttg
    86221 cccctattga tataatcaac atgctctttt attatttaag aattattatt ttatttatta
    86281 tttaaaattt tcaaattgaa ttttttaata attttatatt tctttttttt aattattttt
    86341 ttttattaat attaatatta aatttgaatt attaatgaga ttttttctat tttattaata
    86401 ttaaaaaaat attaatattt ttttaatatt ttttattttg tttacgaatt cttcattttt
    86461 ttttatgaat tttgatatct ataataatga ataattcgaa tttttttata tttgttttta
    86521 tatttctaat atctaataat tacaaaagaa acaaaagaaa aggtatatgc gtgagacata
    86581 atcaatctat taagtaatct attttattca aatactataa atatatcata gtctcgtctt
    86641 ataatacttc gggtgctaat gaaactattt tagtgaaatt taactgtctc aattcccggg
    86701 cgatcgcacc aaaaattcga gttccttttg gatttccttc ttgatcaatg acaactgcag
    86761 cattatcatg atattgtatt atcatcccgt tgttacgttt gagttcttta caagtacgta
    86821 caattacagc tctgatcact tctgatcttt ctaaaggtgt atttggtact gcttccttga
    86881 ttacagcaac aataacgtca ccaatataag catatcgtcg attactagtt cctatgattt
    86941 gaatacacat caattcgcgg gccccgctgt tatcggctac attcaaatgg gtttgaggtt
    87001 gaatcatatc attttttttc tgttttttca gtgcaaaggg cgaagtaaaa aaaaaaagaa
    87061 atattgtgta tcaaaaaaaa aagaaaccta caattgcaat tgtttttttt ttcatcccaa
    87121 agacctcttt cctttggttc taattattat gttaatatgc cgaaatcgaa ataaggaatt
    87181 gagttcgtat aggcattttg gatgctgcta ttgcaatagc ctttctggct atattttctg
    87241 tgactccgcc catttcataa agtattctac ccggtttaac gacagctacc caatattcgg
    87301 gagatccttt tcctgacccc atacgtgttt ctgtaggtct tactgtaacc ggtttgtctg
    87361 gaaatatgcg tacccatatt tttccaccgc ggcgggcatt tcgtgacatt gctcgccgcc
    87421 ctgcttctat ttgtctagat gtgatccaag tgggttcaag tgcctgaaga gcatatctac
    87481 cgaagcaaat atgattacct cgagaggata tccctttcat tcttcctcta tgttgtttac
    87541 ggaatctggt ttttttgggg ttatagttga tggttttttc tcaattccat ctctactaca
    87601 gaaccgtaca tgagattttc acctcatacg gctcctcgcg aatgaaacga ttaaaataga
    87661 atatacatgg atttcatgaa caaaataata taccgaatcg tggtgggagt ttttgatatt
    87721 tcatctaatc tattggttta ttggaaattt gtatatctta ttttgatata taactaaacg
    87781 agtattcttt ttacaaatat tctttttcta ttatagccag acaattcttg ttatctagat
    87841 acaaataaat aatgttgttt ttttatatta ttatattata aggataagct tttaacgaat
    87901 ctttattttt gtttttcttt ttattatcat atcggattgg cccctatttt gaaatccaag
    87961 aaaatccaaa ttttcgcggg cgaatattta ctctttcatt atctatttca aatgtaggat
    88021 tagcccatga ctcctcagaa catgattccg cagaatatca gaataaatgg attggttttt
    88081 ggttcgttcc gccatcccgc ctaatgaatc attaagattg atttgttttt aataaaatct
    88141 taggtattca caggttccgt cgttcccatc gcttctcaac taatgggtag gtctcaattg
    88201 tacaatggag cctctttcca gtttttatct ttagtcaacc ttctcagttt ttagtgactc
    88261 ggggctcttg atttgtttgt tcgatcaata tagtcatcta attatggatt aattaatatt
    88321 gatgctttat tacactacct tttatgacat gactcataga ccttccatat tagaattcta
    88381 tatcattgat attctttttc tctctttctt tcaccctttc atttatccat atattcttat
    88441 tgcttcacaa ctcataatca gattcatttt tctttttttt tatgcaaaat tttagtcgat
    88501 ataatgatat cgtcaatata tcatatcttt acttatatct tgactggttc tttagatcca
    88561 gataatgcga agcgatgagt tggttattag ttctatagtt attaattaat taagaaaatt
    88621 aatactatga gttacgagtt ggtttatttt tttgttgaat tctaaccact ctaaaaaaaa
    88681 ataaaccaac gtcacgggtc gcacactaag catagcaatt ctatccatat caaatatata
    88741 atcgaatttt tattcaatct tataacttat aaattttttt ttaatttatt taacaattta
    88801 acagaagaag aattttgcat ttttttgttt tttcgctagc tagaacgtta aagataaggc
    88861 aaagcttatt attcttcgtt tacaaatatc caaattttga tgcctaatac tccataaata
    88921 gttcgaactg tataagaaca ataatccagt tttgctcgaa tagtttgtag aggaacccta
    88981 ccttctctga tccattcgac acgtgcaatt tcctttccgt cgatacgtcc cgcaatttgt
    89041 acttgaaccc cttttgtacc cgcttgttca gttaattcaa tagctttttt cattgcttta
    89101 cgaaaggaaa ctctattctt taattgtccg gctataaatt ctgcaagaat attaggctct
    89161 ccataagggt ttgcaattct tgtaatagca atgttgagtt ttccattcat acaattaagt
    89221 tttttttgca cattcatctg taattcttcg attcttcgag gtttaccttc tattaataat
    89281 tttggaaatc ccatatagat tctgacttga atcagatcga ttcttttttg aatctttatc
    89341 cgtgcaattc cctcgacacc ggaagatatt ctcatatttt tttgtacata attcttgata
    89401 caatcccgta ttttttcatc ttcttgtaga ctctcggaat acttttttgg ttgtgcaaac
    89461 caaagagaat gatgactttg ggttgtacca agtctgaaac cgagcggatt tattttttgg
    89521 cccataatct cccactatta gaattataca taaaatgaca cttcgtatct gtgtactttt
    89581 tttctttatc gatccggttt ttttgaagca taatatgacg tatttgcttc tttcatattc
    89641 ttcttcaatc tatagctatt agatatttct ttcaataaat aataaaaata gttatatgac
    89701 aatttagcgg ataactttgt ctttgagttt gaagttttca tttttgtttt ttattttagt
    89761 gttaatgggt ttttttagta atttcttaat cactaaatta acgacgagat cgcttatcat
    89821 ttttcgcatg tccccggaag tttctagtag gtgaaaattc tcccaattta tggcctacca
    89881 tacgatctgt tatataaata ggtaaatgct cttttccatt atggatagca atcgtatgac
    89941 caatcattgt gggtataatg gtagatgctc gggaccaagt tactattatt tctttttctg
    90001 cttttgtgtt aagtttcttt atttttctta ataaatgatt cgctacaaaa ggattttttt
    90061 ttagtgaacg tgtcacagtc ctttactcct attttttttt gtaaagacga agaaacaaat
    90121 tctattttct ctactctact atttactact tactacggcg acgaagaatc aaattattac
    90181 tatatttttt cctttttcta cttcttcttc caagtgcagg ataaccccaa ggagttgcgg
    90241 gtttttttct accaattggg gccctccctt caccaccccc atggggatgg tctacagggt
    90301 tcataactac tcctcttact acaggacgct tacctagcca acatttagat ccggctctac
    90361 ccaaactttt ctggtttacc ccaacattcc ccacttgtcc gactgttgct gagcagtttt
    90421 tggatatcaa acggacctct ccagaaggta attttaatgt ggccgatttc ccctcttttg
    90481 caatcagttt cgctacagca cctgctgctc tagctaattg tccacccttt ccgagtgtga
    90541 tttctatgtt atgtatggcc gtgcctaagg gcatatcggt tgaagtagat tcttcttttt
    90601 gatcaatcaa aaccccttcc caaactgtac aagcttcttc caaagcatac ggctttctgg
    90661 atgtagatga tgatatctat acagatggat cttatatata tcgtacaatg aagtaccgca
    90721 taagtggata tataggaatc caaatctgcc gaatcactca tgttatgatc ttctacatcc
    90781 taggtcttcc cgttccttca tctggcttat gttcttcatg tagcattcag accgaatgac
    90841 tctatgaaat tacgtcgata cttccacata ttacgggtaa cgtaggagac atctctattt
    90901 ttcccccggg gaatccttag aattcccact gcttagcttt caattcgcct ctgaccatca
    90961 aatgaaatgt gaataacccg tcctcccctc tttgaaacaa ggggcgcttc tggttctgtc
    91021 ggtgcttgaa acaattttgt cttctccata ttactatatc tctagagtca ataattttat
    91081 atgaggaact actgaactca atcacttgct gccgttactc ttcagttttc tgttgaggtc
    91141 tatcctgtag aggtactcaa attggatcag tgatcgattt ctaggtttcg ccgtaaaccg
    91201 aattggttac ttccaattac gtaaatcaat agttcaaacc gcactcaaag gtagggcatt
    91261 tcccattttt ataggaactt ctgtaccaga aacaatggta tctccaatta tagcccctct
    91321 gggatgtaaa atatatcttt tctcaccatc cccatagtgt atgagacaaa tgtatgcatt
    91381 tcgattaggg tcgtattcta tggttacgat tctaccatat atgtcttttt cattccgtcg
    91441 aaaatcgatt ttacggtata gacgcttatg acctccccct ctatgccctg cggtaatgat
    91501 tcctctggca ttacgacctt taccacaacg atgctgtcca tagatcaaat tatttcgtgg
    91561 attggatttc acttgactgt ctacggctcc attgcgtgtg ctcggggtag aagttttgta
    91621 taaatgtatc gccatgctat taagtatttt gatttaagtt cttttctttc taagaggtgg
    91681 aatagaataa cccggttgaa gcgtaatgat catacgtctg taatgcattg tatgtcccat
    91741 aataggtccc attcttctac cctttaccgg gagtcgatga ctattcatag ctattacctt
    91801 gacaccaaag aagagttcga cccaatgctt tatttctgtc ctagttgatc ctgattcgac
    91861 attagaagta tattgatttt tccccaataa ccgaatactt ttgtctgtaa atactgcata
    91921 tttgattcca tccataaatc tattttcttc cctatgagtt ctagtctcaa taagaatgct
    91981 agttcttact gttcatatgt tatgatatga atatactaca ccaattcgtt atgtatggat
    92041 gatgagattc cattgataca gagccaattc caatagactt attggagggt cccattggcg
    92101 tgcatccagt aggaattgaa cctacgaatt cgccaattat gagttgggcg ctttaaccat
    92161 tcagccatgg atgcttagcg gggatcctcg tacatggtga ataaccaaat tccaattgaa
    92221 atgaaatctt taggataaat caatgcaatt taggaggact caatgaaagg acatcaattc
    92281 aaatcctgga ttttcgaatt gagagagata ttgagagaga tcaagaattc tcactatttc
    92341 ttagattcat ggacccaatt caattcagtg ggatctttca ttcacatttt tttccatcaa
    92401 gagcgtttta taaaactctt ggactcccga atttggagta tcctactttc acgcaattca
    92461 cagggttcaa caagcaatcg atatttcacg atcaagggtg tagtactctt tgtaggagcg
    92521 gtccttatat atcgtattaa caatcgaaag atggtcgaaa gaaaaagtct ctatttgaca
    92581 gggcttcttc ctataccaat gaattccatt ggacccagaa atgatacatt ggaagaatct
    92641 tttgagtctt ccaatatcaa taggttgatt gtttcgctcc tgtatcttcc aaaaggaaaa
    92701 aagatctctg agagctcttt cctggatccg aaagagagta cttgggttct cccaataact
    92761 aaaactaaaa agtgtatcat gcctgaatct aactggggtt cgcggtggtg gaggaacggg
    92821 atcggaaaaa agagggattc tagttgtaag atatctaatg aaaccgtcgc tggaattgag
    92881 atctcattca aagagaaaga tatcaaatat ctggagtttc tttttgtata ttatatggat
    92941 gatccgatcc gcaaggacca tgattgggaa ttgtttgatc gtctttctcc gaggaagagg
    93001 cgaaacataa tcaacttgaa ttcgggacag ctattcgaaa tcttagtgaa agactggatt
    93061 tattatctca tgtttgcttt tcgtgaaaaa ataccaattg aagtggaggg tttcttcaaa
    93121 caacaaggag ctgggtcaac tattcaatca aatgatattg agcatgtttc ccatctcttc
    93181 ttgagaaaca agggggctat ttctttgcaa aattgtgctc aatttcatat gtggcaattc
    93241 cgccaagatc tcttcgttag ttgggggaag aatccgcacg aatcggattt tttgaggaac
    93301 atctcgagag agaattggat ttggttagac aatgtgtggt tggtaaacaa ggatcggttt
    93361 tttagcaagg tacggaatgt atcgtcaaat attcaatatg attccacaag atctagtttc
    93421 attcaagtaa cggattctag ccaattgaaa ggatcttctg atcaatccag agatcatttc
    93481 gattccatta gtaatgagga ttcggaatat cacacattga tcaatcaaag agagattcaa
    93541 caactaaaag aaagatcgat tctttgttgg gatccttcct ttcttcaaac ggaacgaaca
    93601 gagatagaat cagtccctaa atgcctttct ggatattcct caatgtcccg gctattcacg
    93661 gaacgtgaga agcagatgaa taatcatctg cttccggaag aaatcgaaga atttcttggg
    93721 aatcctacaa gatccattcg ttcttttttc tctgaaagat ggtcagaact tcatctgggt
    93781 tcgaatccta ctgagaggtc cactagagat cagaaattgt tgaagaaaga acaagatgtt
    93841 tcttttgttc tttccaggcg atcggaaaat aaagaaatag ttaatatatt caagataatt
    93901 atgtatttac aaaataccgt ctcaattcat cctatttcat cagatccggg atgtgatatg
    93961 gttccgaagg atgaactgga cagttccaat aagatttcat tcttgaacaa aaatccattt
    94021 tttgatttat ttcatctatt ccatgaccgg aacagggggg gatacacgtt acaccacgat
    94081 tttgaatcag aagagagatt tcaagaaatg gcagatctat tcactctatc aataaccgag
    94141 ccggatctgg tgtatcataa gggatttgcc ttttctattg attcctccgg attggatcaa
    94201 aaacaattct tgaatgaggt attcaactcc agggatgaat cgaaaaagaa atctttattg
    94261 gttctacctc ctatttttta tgaagagaat gaatcttttt atcgaaggat cagaaaaaaa
    94321 tgggtccgga cctcttgcgg gaatgatttg gaagatccaa aaccaaaaat agtggtattt
    94381 gctagcaaca acataatgga ggcagtcaat caatatagat tgatccgaaa tctgattcaa
    94441 atccaatata gcacctatgg gtacataaga aatgtattga atcgattctt tttaatgaat
    94501 cgatccgatc gcaacttcga atatggaatt caaaggtatc aaataggaaa tgatactctg
    94561 aatcatagaa ctataatgaa atacacgatc aaccaacatt tatcaaattt gaaaaagagt
    94621 cagaagaaat ggttcgatcc tcttattttg atttctcgaa ccgagagatc catgaatcgg
    94681 gatcctaatg catatagata caaatggtcc aatgggagca agaatctcca ggaacatttg
    94741 gaacatttca tttctgagca gaatagccgt tttcaagtag tgttcgatcg attacgtatt
    94801 aatcaatatt cgattgattg gtctgaggtt atcgacaaaa aagatttgtc taagtcactt
    94861 tgtttctttt tgtccaagtt tcttctcttt ttgtctaact cacttccttt tttctttgtg
    94921 agtttcggga gtatccccat tcataggtcc gagatccaca tctatgaatt gaaaggtccg
    94981 aatgatcaac tctgcaatca gttgttagaa tcaataggtc ttcaaatcgt tcatttgaaa
    95041 aaatggaaac ccttcttatt ggatgaccat gatacttccc aaaaatcgaa attcttgatc
    95101 aatggaggaa caatatcacc atttttgttc aataagatac caaagtggat gattgactca
    95161 ttccatacta gaaagaatcg caggaaatct tttgataaca cggattccta tttctcaatg
    95221 atatctcacg atcaagacaa ttggatgaat cccgtgaaac catttcatag aagttcattg
    95281 atatcctctt tttctaaagc aaatcgactt cgattcttga ataatcgaca tcacttctgc
    95341 ttctattgta acaaaagatt ccctttttat gtggaaaagg cctgtatcaa taattatgat
    95401 tttacgtatg gacaattcct caatatcttg ttcattcgca acaaaatatt ttctttgtgc
    95461 ggcggtaaaa aaaaacatgc ttttttggag agagatacta tttcaccaat cgagtcacag
    95521 gtatctaaca tattcatacc taacgatttt ccgcaaagtg gtgacgaaag gtataacttg
    95581 tacaaatctt tccattttcc aattcgatcc gatccattcg ttcgtagagc tatttactcg
    95641 atcgcagaca tttctggaac acctctaaca gagggacaaa tagtcaattt tgaaagaact
    95701 tattgtcaac ctctttcaga tatgaatcta tctgattcag aagggaagaa cttgcatcag
    95761 tatctcaatt tcaattcaaa catgggtttg attcacactc catgttctga gaaatattta
    95821 ccatccgaaa agaggaaaaa acggagtctt tgtctaaaaa aatgccttga ggaagggcag
    95881 atgtatagaa cctttcaacg agatagtgct ttttcaactc tctcaaaatg gaatctattc
    95941 caaacatata taccatggtt ccttacgtcg acagggtaca aatatctaaa ttttctattt
    96001 ttagatactt tttcagacct attgccgata ctaagtagca gccaaaaatt tgtatccatt
    96061 tttcatgata ttatgcatgg atcagatata tcatggcgaa ttcttcagaa aaaattgtgc
    96121 cttccacaat ggaatctgat aagtgagatt tcgagtaagt gtttacataa tcttcttctg
    96181 tccgaagaaa ttattcatcg aaataatgag tcaccattga tatcgacaca tctgagatcg
    96241 ctaaatgttc gggagttcct ctattcaatc cttttccttc ttcttgttgc tggatatctc
    96301 gttcgtacac atcttctctt tgtttctcga gcctatagtg agttacagac agagttcgaa
    96361 aaggtcaaat ctttgatgat tccatcatac atgattgagt tgcgaaaact tctggatagg
    96421 tatcctacat ctgaactgaa ttctttctgg ttaaagaatc tctttctagt tgctctgaaa
    96481 caattaggag attctctaga aaaaatacgg ggttctgttt ctggcggcaa catgctatgg
    96541 ggtggtggtc ccgcttatgg ggtcaaatca atacgttcta agaagaaata ttggaatctc
    96601 atcgatctca taagtatcat accaaatccc atcaatcgaa tcgctttttc gagaaatacg
    96661 agacatctaa gtcatacaag taaagcgatc tattccttga taagaaaaag aaaaaacgtg
    96721 aatggtgatt ggattgatga taaaatagaa tcttgggtct cgaacagtga ttcgattgat
    96781 gataaagaaa gagaattctt ggttcagttc tctaccttaa cgacagaaaa aaggattgat
    96841 caaattctat tgagtctgac tcatagtgat catttatcaa agaatgactc tggttatcaa
    96901 atgattgaac aaccgggagc aatttactta cgatacttag ttgacattca taaaaagtat
    96961 ctaatgaatt atgagttcaa tacatcctgt ttagcagaaa gacggatatt ccttgctcat
    97021 tatcagacaa tcacttattc acaaaccccg tgtggggcta atagttttca tttcccatct
    97081 catggaaaac ccttttcgct ccgcttagcc ctatcccccc ctaggggtat tttagtgata
    97141 ggttctatag gaactggacg atcctatttg gtcaaatacc tagcgacaaa ctcctatgtt
    97201 cctttcatta cagtatttct gaacaagttc ctggataaca agcctaaggg ttttcttatt
    97261 gatgatattg acgatagtga cgatattgat gatagtgacg atatcgaccg tgaccttgat
    97321 acggagctgg agcttctaac tatgatgaat gcgctaacta tggatatgat gccggaaaaa
    97381 gaccgatttt atatctatat cacccttcaa ttcgaattag caaaagcaat gtctccttgc
    97441 ataatatgga ttccaaacat tcatgatctg gatgtgaatg agtcgaatta cttatccctc
    97501 ggtctattag tgaactatct ctccagggat tgtgaaagat gttccactag aaatattctt
    97561 gttattgctt cgactcatat tccccaaaaa gtagatcccg ctctaatagc tccgaataaa
    97621 ttaaatacat gcattaagat acgaaggctt cttattccac aacaacgaaa gcactttttc
    97681 actctttcat atactagggg atttcacttg gaaaagaaaa tgttccatac taatggattc
    97741 cggtccataa ctatgggttc caatgtacga gatcttgtag cacttaccaa tgaggcccta
    97801 tcgattagta ttatacaaaa gaaatctatt atagacacta atataattag atctgctctt
    97861 catagacaaa cttgggattt gcgatcccag gtaagatcgg ttcaggatca tgggatcctt
    97921 ttctatcaga taggaagggc tgtttcacaa aatgtacttc taagtaattg ctccatagat
    97981 cctatatcta tctatatgaa gaagaaatca tgtaacgagg gggattctta tttgtacaaa
    98041 tggtacttcg aacttggaac gagcatgaag aaattcacga tacttcttta tcttttgagt
    98101 tgttctgccg gatcggtcgc tcaagacctt tggtctctac ccggacctga tgaaaaaaat
    98161 gggatcactt cttatggact cgttgagaat gattctgatc tagttcatgg cctattagaa
    98221 gtagaaggcg ctctgggggg atcctcacgg acagaaaaag attgcagtca gtttgataat
    98281 gatcgagtga cattgcttct tcggcccgaa ccaaggaatc ccttaaatat gattcaaaat
    98341 ggatcttgtt ctatcgttga tcagagattt ctctacgaaa aatatgaatc ggagtttgaa
    98401 gaaggggaag gagtcctcga cccgcaacag atagaggagg atttattcaa tcacatagtt
    98461 tgggctccga gaatatggcg cccttggggc cttctatttg attgtatcga aaggcccaat
    98521 gaattgggat ttccctattg ggccaggtca tttcggggca agcggatcat ttatgatgaa
    98581 gaggatgagc ttcaagagaa tgattcggag ttcttgcaga gtggaaccgt gcagtaccag
    98641 acacgagata gatcttccaa agaacaaggc ttttttcgaa taagccaatt catttgggac
    98701 cctgcggatc cactcttttt cctattcaaa gatcagcctt ttgtctctgt gttttgccat
    98761 cgagaattct ttgcagatga agagatgtca agggggcttc ttacttccca aacagatcct
    98821 tctacatcta tgtctaaacg ctggtttatc aagaatacgc aagaaaagca tttcgaattg
    98881 ttgattcatc gccagagatg gcttagaacc aatagttcat tatctaatgg atttttccgt
    98941 tctaatactc tatccgagag ttatcagtat ttatcaaatc tgttcctatc taacggaacg
    99001 ctattggatc aaatgacaaa gacattgttg agaaaaagat ggcttttccc ggatgaaatg
    99061 aaaataggat tcatgtaaca aaagaaaagt ttcccattcc ttagccggaa agatatgtgg
    99121 ctatgaaata gggattaagt gaaacagaat tgactgggtg gtagagtcgt ggaaacacct
    99181 gtttcttcca tattttggac cttagctcca tggaacaata tgctactgcg gaaacatgga
    99241 agaattgaaa tcttagatca aaacattatg tatggatggt atgaactgcc taaacaagaa
    99301 ttcttgaaga gcgaacaacc agagctatta ctcactacat caaaaaattt ccattaatga
    99361 aagatgtaaa tccattggaa aatcaaaaat acgtatgccg gatgaaatgg ttgttgctat
    99421 ctgctccaat aacgaatcat tggtttaact gaataactaa ataaaataga tagacctttc
    99481 tttctcttcg tctcaggtcg atggatcttc tcaattgaaa gatcccctat atggataata
    99541 cacattccag ttgaccgagc ctaattctaa ttgttttgtt ccgaagcaaa gatatccacg
    99601 gggcggtttg tcctattccg atattcacga ccaagaagta ctgaattctc tttcctttcg
    99661 gataggccct gaaaggagag agaaggaagg ctggaatgcc aacaggcgtc tattattgaa
    99721 ttcacccgac ccgagagtac agtacccatt ttgggaacgt ccggtgccaa agtcattgaa
    99781 tgggtaagtc gccaatccct aaaacggact atgtaatgta ctttatccgc tgggttacgg
    99841 gtgggcattt taccagaggt ttctattgta tcaatctacc cctgtgtgat tcctgttgaa
    99901 gcatataggg gggtgggtgc agggcggacg atttcaaaac ggactcccca ttcattagat
    99961 ttcattagat agagaagatc accaagattt cgtgatccgc tgccgaactt attctaattc
   100021 aataagagat ctcaatatta tgccttgaag aggactcgaa cctccacgct ctttagcacg
   100081 agattttgag tctcgcgtgt ctaccatttc accaccaagg catcttgaaa gtgaatcgta
   100141 ttccatgaat atgatatcta tctagtgtga tgtatggaat atatgacaaa ggtggagtgt
   100201 tagagtattt ttattgatcg gtcatgtcat ataggcccga gtcggacatc caattggttc
   100261 gatttgaatt atctggagga taccttatat atattctatc aaaaagatgg acaatcaaac
   100321 ctatttctcg attcaataga agcccaaaga ggtgaatagg gtcccaaata acgagagata
   100381 tgtaaaaagc aggtccgatt acgcctattc ctaatcctaa atggaatgga acgacgcagg
   100441 gatctatatg gaaacatagt atctatttag atacgctcga atgacccctt ctcataatga
   100501 gaatgtatat aaccctattc cggtctggtc cggtatggaa tgaacttata atcatggaat
   100561 cgactcgatc atcagattat agattataag ttcataaccc tagcccactc ccattttggg
   100621 tggaacagat ctactaattc tttgattcca gttagtaaga gggatcttga actaagaaat
   100681 agattctaga agctaaaaaa gggtatcctg agcaatttca ataatcgggt tcattgatat
   100741 tcctggtata gtagatgcta tcacacatac aatcatactc aattcgatgg aattgtttga
   100801 tcttaaaggg gaccttctat aatttcgcac gtgaggagtt atttcttggt ttcgtccagt
   100861 cattaataac ttgattattt ttagataata gtagatagaa acaacgctcg taaggagtcc
   100921 tattgaaacc aagaaatata ggcctgcctg ccatccacac cagaataaat gaagttttcc
   100981 gaaaaaacct gctagtggag gaagacctcc taaggataag agacataggg ctaaagagag
   101041 agccaaaaaa ggatctttcg tgtataatcc tgcataatct cgaatgttat cagttccggt
   101101 acgtagacca aatgatacaa tgcaagcaaa agttcctaga ttcatggaga tatagaacag
   101161 catataagtt atcatgcttg catatccacc atttgagtct ccaacaatta ttccaataat
   101221 tacatatccg atttgaccta tggacgaata cgcaagcata cgtttcatgc ttgtttgagt
   101281 aatagcaatg agattcccca atatcatgct aagaatagct aggatttcca gaagaagatg
   101341 ccattcgttt gatgagaaat aaaaaggaat atcgaaaatt cgagtggctg aagctgaagc
   101401 agctactttc gaagtaacag aaagaaaagc aacgactgga gtgggagagt cagagtcgaa
   101461 aagaggattc ctcacttctt tctctcattc aaaaccgtgc atgagacttt catctcgcac
   101521 ggctcctaag tgataaaaga aagaagatga gttcttcttt cttttttgat taccttcctc
   101581 gcgtatgtat aagaccgaat ccattcgatt tttcatttta aaaaggattc ctaatcctta
   101641 acttttcgag gaatccttca tcagtggttg tgaatgaccg atttttctca atctttatga
   101701 cttgctccta cggaaccgag gtcgaaaaga ttgagaaata gaaccatctg atttgattcg
   101761 ttctcaatag ccatgagatg atcatcttag ggtgatcctt ttgtcgacgg atgctcctat
   101821 tacactcgta gtctctgaag gatgagaacc aactatgtag catctacatc gagaattcaa
   101881 gtattgtata cgtcattagt ccgatccttt gtaggaacta cccgtaataa cgaacttgca
   101941 aaatgaatct gtttatcata aagggattcg ttgttcctga ctctgcttca ccttaattgt
   102001 tatttgaaca agtaaagtta tgtcttggtc cgagtgggaa tagcatttct cttctgcatg
   102061 tccatggagt tttgaaaaat ccaaacatct cagaaataga tagagaggta ggaatttctc
   102121 gaacgaaccg cactccttcg tatacgtcag gagtccattg atgagaaggg gctggggaaa
   102181 gcttgaaccc aattcctgca gtgatgaata taagcgcaat tgaaattcct ggggagttat
   102241 acatttgtgt attgataaga ccattcacta tttcttgaag ctcgatctct cccccggatg
   102301 aaccatatag ccaagagaaa ccatgaacca gaatagaaga gcttgcccca cccatgagta
   102361 aatatttcgt agtagcctca ttagaccgta catctttctt ggtatatcca gataatagat
   102421 aggagcataa actgaaacat tctggagcta caaagatagt tattaaatcg ttagcaccgc
   102481 ataaaaacat tcctcctaga gtagctgtta atacgaataa cagaaactct gttatagcca
   102541 tttctgtaca ttcaatgtac tctacggata gaggaataca tagagttgaa catagtaaaa
   102601 taagaaattg aaagatttcg ttgaaattgt tcgtttggaa atttcctgaa aagctaatca
   102661 taggttcttc tctccatcgg aacaataggg ccgttatgct cattactaaa cttgttgaag
   102721 agataaaata taaccaaggt atatcttttt gatcagaggt tgaatcgatc atcagaagaa
   102781 gaattaggcc aaaaattagg atacattctg ggaaaatcaa acttccatcg aagagaagca
   102841 aatgaaaggc tttcataaaa attctcgtag aatcgagaat gaagttttca ttctgtacat
   102901 gccagatcat gaattagtaa ctgcatccaa tctccaaaaa aatcccaatt gtttcgaatt
   102961 ttctcttttt ggaatggaat atttacagaa tccccatgaa taggaccaaa ccttattcca
   103021 tggtatttac ataggattcc tctttcttat tcttaagcaa gtccccgaga gggcttagtt
   103081 gatccatgat ttatgtttcg tctttcgttt ccttttcgtt tgtttcgaga gatatatcga
   103141 tcaattccga ttctttttct attgattctt ttccgatcga gatgtatgga tccatgggtc
   103201 tatgtgtcta tatagatcct gttcatggat taacgaaaat gtgcaaaagc tctatttgcc
   103261 tctgccattc tatgagtctc ttcctttttg cgtatggcat cgccactccc tttggcagca
   103321 tccactaatt cggaacttaa tttgaaagcc atatttcgac ccggacgttt tcgggatgcc
   103381 cctaataacc aacgaatggc aagtgctttt ccttgtgtgg atcctatttc aatgggaact
   103441 tgatgagtcg atccgcctac acgtcttgct tttactgcta tatcgggagt tactccacgt
   103501 attgcttgac gtaaaacaga tagtggattt gtttctgtct tttgttgaat ctttttcatg
   103561 gctcgataga taatttgata agccaatgat ttttttccgt gtttcagaat acggttaacc
   103621 aacatgttaa ctaatcgatt acgataaatt ggatcggatt ttgcggtttt ttcttctgca
   103681 gtacctcgac gtgacatgag cgtgaaagga gttcaagaat ccgttttctt tttctttttt
   103741 atttttctaa gggctaaaat catttatttt ggctttttga ccccatattg tagggtggat
   103801 ctcgaaagat atgaaagatc tccctccaag ccgtacatac gactttcatc gaatacggct
   103861 ttccacagaa ttctatatgt atctaggaga tcgagtatgg aattctgttt actcacttga
   103921 aattgagtat ccgtttccct ccttttcctg ctaggattgg aaatcctgta ttttacatat
   103981 ccatacgatt gagtccttgg gtttccgaaa tagtgtaaaa agaagtgctt cgaatcattg
   104041 ctatttgact cggacctgtt ctaaaaaagt cgaggcattt cgaattgttt gttgacacgg
   104101 acaaagtcaa ggaaaacctc tgaaattatt tcaatattgg accttggaca tatcatagtt
   104161 ccgaatcgaa tctctttaga aagaagatct tttgtctcat ggtagcctgc tccagttccc
   104221 ttacgaaact ttcgttattg ggttagccat acacttcaca tgtttctagc gattcacatg
   104281 gcatcatcaa atgatacaag tcttggataa gaatctacaa cgcactagaa cgcccttgtt
   104341 gacgatcctt tactccgaca gcatctaggg ttcctcgaac aatgtgatat ctcacaccgg
   104401 gtaaatcctt aacccttccc cctcttacta agactacaga atgttcttgt aaattatggc
   104461 caataccagg tatataagca gtgatttcaa atccagaggt taagcgtact ctggcaactt
   104521 tacgtaaggc agagtttggt tttttggggg tgatagtgga aaagttgaca gataagtcac
   104581 gcttactgcc actctacaga accgtacatg agattttcac ctcatacggc tcctcgttca
   104641 attctttcga agtcattgga tccttttcct cgttcgagaa tctcccccct tcttccactc
   104701 tgtcccgaag agtaactagg accaattcag tcacgttttc atgttccaat tgattccttt
   104761 tttgattatt ctcaaaggag aagattattc tttttaccaa acatatgtgg atccaatcac
   104821 gatcttctaa taagaacaag aaatctttct cgatcaatcc ttttgcccct cattcttcga
   104881 gaatcagaaa gatctttttc aatcaagttt gaatttgttc gtttggaatc tggactcttc
   104941 tacttcattt ttatttactt tttttttcct tccatcattc cttaagtccc acaggtttga
   105001 tcctgtagaa tctgacccat tttctcattg agcgaaaggt acgaaataaa taagatttct
   105061 ttttcgatca aaagtactat gtgaaatctt cggtttttcc tctttctcta tccctatccc
   105121 gtaggtatag cgtttgaatc aatagagaac cctttcttct gtatctgtat gaatcgatat
   105181 tattacattc caattccttc ccgatacctc ccaaggaaaa tcccgaattg gatcccaaat
   105241 tgacgggtta gtgtgagctt atccatgcgg ttatgcactc ttcgaatagg aatccatttt
   105301 ctgaaagatc ccggctttcg tgctttggtg ggtcttcgag atcctttcga tgacctatgt
   105361 tgtgttgaag ggatatctat atgatccgat atgatccgat cgattgcgta aagcccgcgg
   105421 tagcaacgga accggggaga gtatacagaa aagacagttc tatttctatt atattagtat
   105481 tagattagta ttagttagtg atctcggctc agtgagtcct ttctttcgtg atgaactgtt
   105541 ggcaccagtc ctacattttg tctctgtgga ccgaggagaa agggagctca gcgggaagag
   105601 gattgtaaca tgagagaagc aaggaggtca acctctttca aatatacaac atgggttctg
   105661 gcaatgcaat gtggttggac tctcatgtcg atccgaatga atcatccttt ccacggaggt
   105721 aaatctttgc ctgctaggca agaggatagc aagttacaaa ttctgtcttg gtaggacatg
   105781 tatttctatt actatgaaat tcataaatga agtagttaat ggtggggtta ccattatcct
   105841 ttttgtggtg acgaatcttg tatgtgttcc taagaaaagg aatttgtcca tttttcgggg
   105901 tctcgaaggg gcgtggaaac acataagaac tcttgaattg aaatggaaaa atagatgtaa
   105961 ctccagttac ttcggaaatg gtaagatctt tggcgcaaga agaggggttg atccgtatca
   106021 tcttgacttg gttctgattt ctctattttt ttaagaatac cgagtcgggt tcttctccta
   106081 cccgtatcga atagaacatg ctgagccaaa tcttcttcat ggaaaacctg ctttatttag
   106141 atcggtaaaa tcatacggtt ttatgaaacc atgtgctatt gctcgaatcc gtagtcaatc
   106201 ctatttccga taggagcagt tgacaattga atccaatttt tcccattctt ttcgtatccg
   106261 taatagtgcg aaaagaaaag aaggcccgac tccaagttgt tcaagaatag tggcgttgag
   106321 tttctcgacc ctttgcctta ggattagtca gttctatttc tcgatggggg cggggcaagg
   106381 aaagggatat aactcagcgg tagagtgtca ccttgacgtg gtggaagtca tcagttcgag
   106441 cctgattatc cctaaaccca atgtgagttt ttctattttg acttgctccc ccgccgtgat
   106501 cgaatgagaa ttgagaatgg ataagaggct cgtgggattg acgtgagggg gtagggaggg
   106561 ctatatttct gggagcgaac tccaggcgaa tatgaagcgc atggatacaa gttatgcctt
   106621 ggaatgaaag agaattccga atcagctttg tctacgaaca aggaagctat aagtaatgca
   106681 actatgaatc tcatggagag ttcgatcctg gctcaggatg aacgctggcg gcatgcttaa
   106741 cacatgcaag tcggacggga agtggtgttt ccagtggcgg acgggtgagt aacgcgtaag
   106801 aacctgccct tgggagggga acaacagctg gaaacggctg ctaatacccc gtaggctgag
   106861 gagcaaaagg aggaatccgc ccgaggaggg gctcgcgtct gattagctag ttggtgaggc
   106921 aatagcttac caaggcgatg atcagtagct ggtccgagag gatgatcagc cacactggga
   106981 ctgagacacg gcccagactc ctacgggagg cagcagtggg gaattttccg caatgggcga
   107041 aagcctgacg gagcaatgcc gcgtggaggt agaaggccta cgggtcgtta acttcttttc
   107101 ctggagaaga agtgatgacg gtatctgggg aataagcatc ggctaactct gtgccagcag
   107161 ccgcggtaag acagaggatg caagcgttat ccggaatgat tgggcgtaaa gcgtctgtag
   107221 gtggcttttt aagttcgccg tcaaatccca gggctcaacc ctggacaggc ggtggaaact
   107281 accaagctgg agtacggtag gggcagaggg aatttccggt ggagcggtga aatgcgtaga
   107341 gatcggaaag aacaccaacg gcgaaagcac tctgctgggc cgacactgac actgagagac
   107401 gaaagctagg ggagcgaatg ggattagata ccccagtagt cctagccgta aacgatggat
   107461 actaggcgct gtgcgtatcg acccgtgcag tgctgtagct aacgcgttaa gtatcccgcc
   107521 tggggagtac gttcgcaaga atgaaactca aaggaattga cgggggcccg cacaagcggt
   107581 ggagcatgtg gtttaattcg atgcaaagcg aagaacctta ccagggcttg acatgccgcg
   107641 aatcctctta aaagagaggg gtgccttcgg gaacgcggac acaggtggtg catggctgtc
   107701 gtcagctcgt gccgtaaggt gttgggttaa gtcccgcaac gagcgcaacc ctcgtgttta
   107761 gttgccaacg ttgagtttgg aaccctgagc agactgccgg tgataagccg gaggaaggtg
   107821 aggatgacgt caagtcatca tgccccttat gccctgggcg acacacgtgc tacaatggcc
   107881 gggacaaagg atcgcgatcc cgcgagggtg agctaactcc aaaaacccgt cctcagttcg
   107941 gattgtaggc tgcaactcgc ctgcatgaag ccggaatcgc tagtaatcgc cggtcagcca
   108001 tacggcggtg aattcgttcc cgggccttgt acacaccgcc cgtcacacta tggaagctgg
   108061 ccatgcccga agtcgttacc ttaaccgcaa ggagggggat gccgaaggca gggctagtga
   108121 ctggagtgaa gtcgtaacaa ggtagccgta ctggaaggtg cggctggatc acctcctttt
   108181 cagggagagc taatgcttgt tgggtatttt ggtttgacac tgcttcacac ccaaaaagaa
   108241 gcgagctacg tctgagttca atttggagat ggaagtcttc tttcgtttct cgacggtgaa
   108301 gtaagactaa gctcatgagc ttattatcct aggtcggaac aagttgatag gatccccctt
   108361 ttttcgcccc catgtcgcca cacgggggcg gcatggggac gtaaaaaagg aaagagaggg
   108421 atggggcttc tctcgctttt ggcatagcgg gcccccagcg ggaggcccgc acgacgggct
   108481 attagctcag tggtagagcg cgcccctgat aattgcgtcg ttgtgcctgg actgtgaggg
   108541 ctctcagcca catggatagt tcaatgtgct catcggcgcc tgaccctgag atgtggatca
   108601 tccaaggcac attagcatgg cgtacttctc ctgttcgaac cggggtttga aaccaaactt
   108661 ctcctcagga ggatagatgg ggcgattcag gtgagatcca atgtagatcc aactttctat
   108721 tcactcgtgg gatccgggcg gtccgggggg gaccaccacg gctcctctct tctcgagaat
   108781 tcatacatcc cttatcagta tatggacagc tatctctcga gcacaggttt aggttcggcc
   108841 tcaatggaaa aataaaaacg gagcaccaaa caacgtatct tcacagacca agaactacga
   108901 gatcgcccct ttcattctgg ggtgacggcg ggatcgtacc attcgagcct ttttttcgtg
   108961 cttttcccgg gggtctggag aaaattgcaa tcaataggat tttcctaatc ctcccttccc
   109021 gaaaggaaga acgtgaaatt ctttttcctt tccgcaggga ccgggagatt ggatctagcc
   109081 ataagaagaa tagaatgctt ggctgataaa taactcactt cttggtcttc gaccccctca
   109141 gtcactacga acgtccccga tcagtgcaat gggatgtgtc tatttatcta tctcttgact
   109201 cgaaatggga gcaggtttga aaaaggatct tagagtgtct agggttgggc caggagggtc
   109261 tcttaacgcc ttcttttttc ttctcatcgg agttatttca caaagacttg ccatggtaag
   109321 gaagaagggg ggaacaagca cacttggaga gcgcagtaca acggagagtt gtatgctgcg
   109381 ttcgggaagg atgaatcact cccgaaaagg aatctattga ttctctccca attggttgga
   109441 ccgtaggtgc gatgatttac ttcacgggcg aggtctctgg ttcaagtcca ggatggccca
   109501 gctgcgccaa ggaaaagaat agaagaagca tctgactcct tcatgcatgc tccacttggc
   109561 tcggggggat atagctcagt tggtagagct ccgctcttgc aattgggtcg ttgcgattac
   109621 gggttggatg tctaattgtc caggcggcaa tgatagtatc ttgtacctga accggtggct
   109681 cactttttct aagtaatggg gaagaggacc gaaacatgcc actgaaagac tctactgaga
   109741 caaagatggg ctgtcaagaa cgtagaggag gtaggatggg cagttggtca gatctagtat
   109801 ggatcgtaca tggacggtag ttggagtcgg tggctcccct agggtttcct catctgggat
   109861 ccctggggaa gaggatcaag ttggcccttg cgaacagctt gatgcactat ctcccttcaa
   109921 ccctttgagc gaaatgcggc aaaaggaaag aaaatccatg gaccgacccc atcgtctcca
   109981 ccccgtagga actacgagat caccccaagg acgccttcgg catccagggg tcgcggaccg
   110041 accatagaac cctgttcaat aagcggaacg cattagctgt ccgctctcag gttggacagt
   110101 aagggtcgga gaagggcaat cactcattct taaaaccagc attcttaaga ccaaagagtc
   110161 gtgcggaaag ggggggaaag ctctccgttc ccggttctcc tgtagctgga tcctccggaa
   110221 ccacaagaat ccttagttag aatgggattc caactcagca ccttttgaga ttttgagaag
   110281 agttgctctt tggagagcac agtacgatga aagttgtaag ctgtgttcgg gggggagtta
   110341 ttgtctatcg ttggcctcta tggtagaatc agtcgggggc ctgagaggcg gtggtttacc
   110401 ctgtggcgga tgtcagcggt tcgagtccgc ttatctccaa ctcgtgaact taaccgatcc
   110461 aaagctatat gatagcacct aatttttccg attcggcagt tcgatctatg ctatgattta
   110521 tcattcatgg acgttgataa gatccttcca tttagcagca ccttaggatg gcatagcctt
   110581 caagttaagg gcgaggttca aacgaggaaa ggcttatggt ggatacctag gcacccagag
   110641 acgaggaagg gcgtagtaag cgacgaaatg cttcggggag ttgaaaataa gcgtagatcc
   110701 ggagattccc gaataggtca acctttcgaa ctgctgctga atccatgggc aggcaagaga
   110761 caacctggcg aactgaaaca tcttagtagc cagaggaaaa gaaagcaaaa gcgattcccg
   110821 tagtagcggc gagcgaaatg ggagcagcct aaaccgtgaa aacggggttg tgggagagca
   110881 atacaagcgt cgtgctgcta ggcgaagcgg tggagtgctg caccctagat ggctagagtc
   110941 cagtagccga aagcatcact agcttacgct ctgacccgag tagcatgggg cacgtggaat
   111001 cccgtgtgaa tcagcaagga ccaccttgca aggctaaata ctcctgggtg accgatagtg
   111061 aagtagtacc gtgagggaag ggtgaaaaga acccccatcg gggagtgaaa tagaacatga
   111121 aaccgtaagc tcccaagcag tgggaggagc ccggggctct gaccgcgtgc ctgttgaaga
   111181 atgagccggc gactcatagg cagtggcttg gttaagggaa cccaccggag ccgtagcgaa
   111241 agcgagtctt catagggcaa ttgtcactgc ttatggaccc gaacctgggt gatctatcca
   111301 tgaccagggt gaagcttggg tgaaactaag tggaggtccg aaccgactga tgttgaagaa
   111361 tcagcggatg agttgtggtt aggggtgaaa tgccactcga acccagagct agctggttct
   111421 ccccgaaatg cgttgaggcg cagcagttga ctggacatct aggggtaaag cactgtttcg
   111481 gtgcgggccg cgagagcggt accaaatcga ggcaaactct gaatactaga tatgacctca
   111541 aaataacagg ggtcaaggtc ggccagtgag acgatggggg ataagcttca tcgtcgagag
   111601 ggaaacagcc cggatcacca gctaaggccc ctaaatgacc gctcagtgat aaaggaggta
   111661 ggggtgcaga gacagccagg aggtttgcct agaagcagcc acccttgaaa gagtgcgtaa
   111721 tagctcactg atcgagcgct cttgcgccga agatgaacgg ggctaagcga tctgccgaag
   111781 ctgtgggatg taaaaatgca tcggtagggg agcgttccgc cttagaggga aggacccgcg
   111841 cgagcagtgg tggacgaagc ggaagcgaga atgtcggctt gagtaacgca aacattggtg
   111901 agaatccaat gccccgaaaa cctaagggtt cctccgcaag gttcgtccac ggagggtgag
   111961 tcagggccta agatcaggcc gaaaggcgta gtcgatggac aacaggtgaa tattcctgta
   112021 ctaccctttg ttggtcccga gggacggagg aggctaggtt agccgaaaga tggttatcgg
   112081 ttcaaggacg caaggtgccc ctgctttttc agggtaagaa ggggtagaga aaatgcctcg
   112141 agccaatgtt cgagtaccag gcgctacggc gctgaagtaa cccatgccat actcccagga
   112201 aaagctcgaa cgaccttcaa caaaagggta cctgtacccg aaaccgacac aggtgggtag
   112261 gtagagaata cctaggggcg cgagacaact ctctctaagg aactcggcaa aatagccccg
   112321 taacttcggg agaaggggtg cctcctcaca aagggggtcg cagcgaccag gcccgggcga
   112381 ctgtttacca aaaacacagg tctccgcaaa gtcgtaagac catgtatggg ggctgacgcc
   112441 tgcccagtgc cggaaggtca aggaagttgg tgacctgatg acaggggagc cggcgaccga
   112501 agccccggtg aacggcggcc gtaactataa cggtcctaag gtagcgaaat tccttgtcgg
   112561 gtaagttccg acccgcacga aaggcgtaac gatctgggca ctgtctcgga gagaggctcg
   112621 gtgaaataga catgtctgtg aagatgcgga ctacctgcac ctggacagaa agaccctatg
   112681 aagcttcact gttccctggg attggctttg ggcctttcct gcgcagctta ggtggagggc
   112741 gaagaaggcc tccttccggg ggggcccgag ccatcagtga gataccactc tggaagagct
   112801 agaattctaa ccttgtgcca ggacctacgg gccaagggac agtctcaggt agacagtttc
   112861 tatggggcgt aggcctccca aaaggtaacg gaggcgtgca aaggtttcct cgggccagac
   112921 ggagattggc cctcgagtgc aaaggcagaa gggagcttga ctgcaagacc cacccgtcga
   112981 gcagggacga aagtcggcct tagtgatccg acggtgccga gtggaagggc cgtcgctcaa
   113041 cggataaaag ttactctagg gataacaggc tgatcttccc caagagctca catcgacggg
   113101 aaggtttggc acctcgatgt cggctcttcg ccacctgggg ctgtagtatg ttccaagggt
   113161 tgggctgttc gcccattaaa gcggtacgtg agctgggttc agaacgtcgt gagacagttc
   113221 ggtccatatc cggtgtgggc gttagagcat tgagaggacc tttccctagt acgagaggac
   113281 cgggaaggac gcacctctgg tgtgccagtt atcgtgccca cggtaaacgc tgggtagcca
   113341 agtgcggagc ggataactgc tgaaagcatc taagtagtaa gcccacctca agatgagtgc
   113401 tctcctattc cgacttcccc agagcctccg gtagcacagc cgagacagcg atgggttctc
   113461 tgcccctgcg gggatggagc gacagaagtt ttgagaattc aagagaaggt cacggcgaga
   113521 cgagccgttt atcattaacg ataggtgtca agtggaagtg cagtgatgta tgcagctgag
   113581 gcatcctaac agaccggtag acttgaacct tgttcctaca tgacccgatc aattcgatca
   113641 ggcactcgcc atctattttc attgttcaac tctttgacaa catgaaaaaa ccaaaagctc
   113701 tgccctccct ctctatctat ccaagggatg gaagggcaga ggcctttggt gtcccctcca
   113761 gtcaagaatt agggcctcac aatcaatagc caatatgctt ttatctcatg cctttcttca
   113821 ttcatggttc gatattctgg tgtcctaggc gtagaggaac cacaccaatc catcccgaac
   113881 ttggtggtta aactctactg cggtgacgat actgtagggg aggtcctgcg gaaaaatagc
   113941 tcggcgccag gatgataaaa agcttaacac ctctcatttg actttttcat attgaaaaag
   114001 taataagaat tcaaaatgaa aaggtcgtct tattcaaaac cccaattatg aaatcccttc
   114061 tctcccactt cacacctcgg aacgcaccgt tcttatagag agagaggcgc tttcacatct
   114121 tcttaagccg aaatggctgg ggagaggaaa ggttcccttt ttttagggta ctccggggaa
   114181 cagatccagt ggagacgagg tggggcctgt agctcagagg attagagcac gtggctacga
   114241 accacggtgt cgggggttcg aatccctcct cgcccacaac cggccaaaaa gggaaggacc
   114301 tttccctctg ggggtaggaa aatcatgatc gggatagcgg acccaaagct atggaacttg
   114361 ggtgtgggta ttttgtcgaa atggaatggc cttaccttac agttttcttt ttattaaata
   114421 ttaaaaaaaa aaacaaaaaa atatgcggat tagggcatat ttttttgttt tacgcctcgt
   114481 aattcttcct cagccagagg cttgggcaga atagcagagc aagtaaagta ttagtagcat
   114541 agcaaaaatg ccttcctcgt cattaatatg tttgctcgcg gtaattgtgg cctctcggga
   114601 gaattgatga ctgcatcaaa gatgcacttg ctagtactag tacatctgag aattcttaat
   114661 tggttagttt aaatagcccc ggactgtgga acaaaggagt atcccggacc tacaccgagg
   114721 tattgacggc gattctcaaa tatcgcagaa cagaatggga tacgatgaga tagaatgcaa
   114781 tagaaacaaa gacacgggga acgggttacc tactcttaac ggtcaaagcg aaccctttca
   114841 ttccgaattc tttaattcgg aatgaatcaa atctccccaa gtaggattcg aacctacgac
   114901 cagtcagtta acagccgacc gctctaccac tgagctactg aggaacaacg ggagattaga
   114961 tctcatagag ttcaattccc gttctcaacc catgaccaat atgagctcga agtttccttc
   115021 gtaactcgcg gaacttcttc gtagtggctc cgttccatga ctcatttcat agggaacctc
   115081 aaagtggctc tatttcatta tattccatcc atatactaat tccattcatt taatatccct
   115141 ttctttggtg tcattgagat aagagatgtc gtttctagtc tatctgtttc tatttctata
   115201 tatatatatg gaaagtttca aaatcatcat ataataatcc ataaattgca attgaaaaga
   115261 aaaagggagg tttgtgatga ttttgaaatc ttttctacta gataatctag tatagaatat
   115321 tctaataact aataataatt attccaaaat acaaaaatag gaatttatat atattttata
   115381 tttgtctata attataaatt atattaataa actaatataa taataatatt agactataaa
   115441 tattgaatat tttcattgaa tttgaattta ataaaaagaa aatattaatt ctaatatcta
   115501 ataagaattc caatgaaaaa aaaaagaaat tcaaattcaa gtcgtaaatt aataaaaaga
   115561 ttaatgcata aaaaaaatac aataaaatat acgaagaaat tcggccaccc cctgcatatt
   115621 ttataacttc tcccagaaaa aaacttgtaa gaccaactcc attgggaatt ccatcaatta
   115681 ctcgtctatc aaaaaaataa tatagtttag ctactcttct tacgttacta attaagaata
   115741 ttttataaaa agcatctatg taaccccgat tatatgacca atcatatatg aaatttctta
   115801 ttttatctgc aacaatcttt ttagaaactt tttttgaaaa taaattgagt aagttgaaat
   115861 ttagtaaaga tgaataaaaa ggcttataga aaaaggacgc tataaatatt ccgaaaaaag
   115921 ctatactgac cgaaaaagtt gcatttgtga caaattcata ccaattccca gaattatttg
   115981 aatttgggtg taaaagatct atagacggaa tgccaaattt ggataatata tccaaatcta
   116041 gtccttcttg gttgaaagaa attcctatga ccccaatgaa caaagtaaat agtattaata
   116101 caagcataga aaataacata gtattttccg attcatgggg ataggaaaaa gtagtgttgt
   116161 tagttttaaa atgggtaata tcaataaatg gccatgttat gttttttaga tttctatcaa
   116221 ttggatgtga ataagtcttc ttccgaaaaa aagaagcctt attattgatt cttaataaag
   116281 ataataaata catttttttt ttcgcttctt tttctttacc ccataaagat attgaatggg
   116341 ctgatttttt ttttttccat tgaaattgtt acaattaacg tttaaatatc cttcaaaaac
   116401 aagtaaatag atccgaaaca tataaaatgc agttaatcct gctgtggaac aagctattat
   116461 tgcgaaaatt ggtgaataca accaactatc attaagaatt tcatctttgg accaaaaaca
   116521 agcaaagggt ggaataccac aaagagaaaa cgtacccact aaaaacgcag ttttggtaat
   116581 cggcacatgt tttgttaaac cccccataag aaccatattt tgatttttat ctggagaata
   116641 tccaacaata gcttccattg aatgaataat ggatccggat cctaaaaaca acaatgcttt
   116701 tgaataagca tgagtaatca aatgaaataa agcggctcga taagagccca tacctagagc
   116761 taacatcata taacccaatt gagacattgt agaataggcc aaagttctct taatatcctt
   116821 ttgagcaaga gctaaagtag cccctaatat tactgttatt atccctatga aagctattcc
   116881 attcattatg gaaggtataa ctatgaaaag aggaagaagc cgggctacaa gaaaaattcc
   116941 cgccgctacc atagtagcag catggataag agcggaaata ggggtaggcc cttccatagc
   117001 atccggtaac catacatgaa gggggaattg agcagactta gcaactgaac cgccaaataa
   117061 caggaaggca cacaaagtca ctaataaaag ataaatctca ttattataaa tcaagttatt
   117121 gaatatttca aacaaatccc gaaaatcaaa actacccgtt atccaataaa gacctaaaat
   117181 tcccaataat aaacaaaaat cccctacccg attagttaca aacgcctttt gacaagcatt
   117241 tgccgcaaca ggacgtgtga accaaaaacc tattaataga taagaacaca ttccaaccaa
   117301 ttcccaaaaa atataaattt gtatcaaatt tgaactagta accaatccca acattgaagt
   117361 attaaaaaaa ctcatataag caaaaaatct caaatatcct tcatcatgag acatataatg
   117421 gtcactataa ataagaacca gaattccaac agtagtaatc aatattgaca gaatagaagt
   117481 aagtgaatcg atcaagtagc caacctctaa agaaagatca gtatttatag tccaagacca
   117541 tacatattga tagatagaac tgttattgat ttgatgaata gacagatcca ccgaaaaaat
   117601 cataactata cttaataata aaacactagg aaaagcccac atacggcgaa tattttttgt
   117661 tgccgcggga aaaaggagaa gtcccactcc tattaacata ggaactggaa gtggaatgaa
   117721 aggtatgatc catgaaaatt gatgtgtgta ttccatacaa aaaaaaaaaa atggattctt
   117781 aatgagtttt gtttcttatt cgccaatttg atctctttgg aaagggttca gttaataaaa
   117841 aattaagatt aagatagaaa tagaattatc tattgttcat tattctgaat ttttgtccaa
   117901 tatttccaaa agtacgaagt gaaaatgggt caaatgatat gaccaaatta ctagtgaaaa
   117961 aatccacttt ttttttttag tggattttct tattatacag ttatacaata atttatatcc
   118021 agagagtgag gataaataat tacaccaaaa ctcaaaaaaa ttgtttattt tgatatgaat
   118081 cataaaaaac aatccatctg actcaaaaaa ataagaattt tttcgtagtt tttgattccg
   118141 aatcattaat tcgttttggc attaatttgg aattttccat tccaagaaaa agacatatct
   118201 atttggaatt tggaaaaagt ttgtaaatgg aaaaaaggtt atgatattca acagtttact
   118261 ttagatagaa aaaaggaatt aggatacatg attttaaaag atcatgtatc ttttaaacga
   118321 ccaagtaacc aggataaaga taagggttgg gttcttacag tattttattc catgtataaa
   118381 tgcaatacaa cgaaaataga acgataaacg atatatagat atataaaagg atagtttttt
   118441 ttttgtaaga attacataaa agattattag gaaaaaaaaa gactatgttc tttttacata
   118501 tccagatttt ttatgaaaag gagtagaata gtataatttt gaaaaaaaaa aaaatggata
   118561 cgatagatat atgtctaatc taattaaaga acaattcatt ttgaacaata gatgtctttc
   118621 acatccaact atagcaatga acaaactagt ataattttgg aatggcagct ccaaaaaaac
   118681 gcacttctat atcaaaaaaa aggattcgga aaacaatttg gaaggagaag ggatattgga
   118741 tatcattgaa agctttttcg ttagcgaaat ctctttctac ggggaactca aaaagttttt
   118801 ttgtgcaaca aatacaaaca ttggaataat atgaatatat taattagcca gactcaaaga
   118861 atagtctaat tcttcaaaga agaatttcgt atatatttga aatttgttta tgattattag
   118921 ttcttttata tttatttata tatttattag ataatttata tatttattag ataaaagata
   118981 aattagaaat tctattttat atatattatt tatatatatt agaattctaa attctatatt
   119041 aatattcatt ttttgagttt ctatatttga tagatatttt tatacaaact aaaaatcaaa
   119101 aaatgaaata taagtaagaa tttatatttg ctaatgtttt gaactattca atagaaaatt
   119161 gaccccattt tggaattgga attggctttt tttgttattc aaatttgtta atgtttctgt
   119221 ttctgaaatg caatatttgt ttccgaaata tacaaattta ggaaagaaat attgcatttg
   119281 aatcgagtct ttcaatctcg acgattgaaa aataatcgtt tattatgatt tcgagcaagc
   119341 cgctatggtg aaatcggtag acacgctgct cttaggaagc agtgctagag catctcggtt
   119401 cgagtccgag tggcggcatg gcatcttatt ttctaaaaga gtaagtccta taatgaattc
   119461 aattcccgat ttccgttcat ataattagga gatcattttt tttattcatt tttttatatg
   119521 atattttcaa ctttagagca tatattaact catatatcgt tttcggtcgt atcaattgta
   119581 attgcaattc gtttgctaac cttattagtc aatgaaatcg tagtactata tgattcgtcc
   119641 gaaaaaggca tgatagtaac ttttttctgt ataacaggat tattagttac tcgttggatt
   119701 ttttcgggcc atttaccatt aagtgattta tatgaatcag taatctttct ttcatggggg
   119761 ttttccattt ttcatatagt tccaggtttt ggttttaaaa agcttaaaaa caatttaagc
   119821 acaataatag caccaagtat tatttttacc caaggctttg ctacttcggg tcttttaacc
   119881 gaactgcatg aatccgcaat attagtaccc gctctacaat cgcattggtt aatgatgcac
   119941 gtaagtatga tggtattggg ctatgcagct cttttatgtg gatcattatt atcagtagct
   120001 cttttagtca ttacatttcg aaaagtcata ataagaaaga ttggtaagaa caataatttt
   120061 ttttttatga atcattttct tttgctgaga tcaaatacat gaatgaaaga aacaatgttt
   120121 tacgaaacac ttcttttcct tcttctagaa attattacgg gtctccattt attcaacaat
   120181 tggatcgttg gagttatcgt attatttgtc taggttttat ctttttaacc ataggtattc
   120241 tttcgggagc agtatgggct aatgaggcct ggggatcata ttggaattgg gatccaaagg
   120301 aaacttgggc gtttattact tggaccgtat tcgcgattta tttacatact agaaaaaaga
   120361 aaagattgga aggtgtaaat tcttcaatag tggcctctat gggctttctt ataatttgga
   120421 tatgttattt tgggatcaat ctattaggaa taggactaca tagttatggt tcatttacat
   120481 ctaattgaat taaagtgagt aaagggcctg acaaatacaa agataataag catattagaa
   120541 tttagaatat aaatcaaaat gaaatagaat tattaaatta ttaattagaa tatccaaata
   120601 gaaatctgaa ttagaattct aattcaatta gaatatataa gtatatataa gtataagaaa
   120661 atataagaaa acttcgcata aaccgtcgag acccctttta aatcaagctt ttcaatcaag
   120721 taatatagtg attcaagggg ttctcacaaa catcaaatat atccggttaa aatttcaatt
   120781 cattttttta agttaatcta gagaagaaaa aaagaagaaa aaagattttt tttttcattg
   120841 tacaatgaac actattaaaa agaaatcgga tttttgactc tcttttattt tttggtttta
   120901 gtcatttatt catgaaaacg atctataaaa aattagatag aatagcttcg accttgtcaa
   120961 ctgataatga gaaaatgaaa tctggataaa taccaatacc tattacaggt ataaggatag
   121021 aaatcgaaat aaataactct cggggcccag aatcaaaaaa gaaagagttt ggtttagtaa
   121081 aaaacttgta tccatagaac atctggcgta acatagataa tgaataaata ggagttaata
   121141 tcattccaat tgccattaca aaagtgatta gtatttttgt cattaaaaga tatttttgac
   121201 tgataattat tccaaaaaaa actatcaatt ctgcaacaaa accgctcatg cccggcaatg
   121261 caagagaagc catcgataag atactgaaaa ccgtgaatat ttttggcatt ggaatagcca
   121321 ttccgcccat ttcgtcgaga taaaaaagac gtattctatc ataactcgct cctgccaaga
   121381 aaaaaagcgc agcaccaata aatccatgag aaattatttg taaaatggct ccgttgagtc
   121441 ccgtatcact tatagaacca attcctataa ttatgaaacc catatgagat acggaagaat
   121501 aagctattct tttttttaaa ttacgttgac caagagatgt tgaagctgca tagattattt
   121561 gaattgcacc caatagaatt aaccaggggg caaatagaga atgagcgtgg ggtaataatt
   121621 ccatattaat tcgaaccaat ccatacgctc ccatttttaa taagattccg gctaaaagca
   121681 tacaagtact gtaatgtgcc tctccgtggg tgtctggtaa ccatgtatgt aagggtataa
   121741 tcggcgattt gacagcaaaa gcaataagaa atccaatata gaatagtatt tccagtgcta
   121801 caggatacga tcgattagct gatgtttcaa aatttaatgt tggttcagtc gaaccatata
   121861 aaacgatacc gagaactccc attaataaaa aaatggaact tcctccagta tacaaaataa
   121921 actttatagc tgaatacaaa cgtttctttc caccccacat ggataaaagt agataaacag
   121981 gaattaattc aaattcccac atgatgaaaa aaagtaaaat gtctcgagaa gaaaatgatc
   122041 ctatttgacc gctatacatt gctaacatca ggaaatggaa taatcgggat tcccgagtaa
   122101 ctggttgagc cgctaaagta gctaaagtgg tgataaatcc cgtcagtaaa atagggccta
   122161 tagagagtcc atctattccg aatctccagt aaaaatcaaa aaaattgatc catttataat
   122221 tctccgtcaa ttggattaat ggatcgtcca attggaaatg ataacagaat gcataggttg
   122281 ttagaaggag attcattaag catataaaaa tagtatacca cctaattacc ttatttcctc
   122341 tatggggaaa taagaagatt aaggaacccg tggatatagg caaaactaca actattgtta
   122401 accaaggaaa aaaattcgtg gtaaaaataa gatacacttg ggccagaaaa acccgtgctc
   122461 aaaatggaaa aaaaaaatct gagcacgggt ttttgtcagt aaaaaaatag tattcgtgtg
   122521 tggttttttg aaacgtatca ataagctaga cccatgcttc gagttgtttc ctgccataaa
   122581 taaactcgaa cactcaagaa atctgtcgga caggcggatt cacacctctt acaaccaaca
   122641 cagtcttctg ttcttggagc agaagctatt tgcttagctt tacatccgtc ccaaggtatc
   122701 atttctaata catctgtggg gcaggctcgg acacattgag tacatccgat acatgtatca
   122761 taaatcttta ctgaatgtga cattggcttt attaattttt gaatatcagc aattttcgat
   122821 ctagtaaact tgtaaatgaa tcatatattt ctatttcgac accagacgaa tcaatgattt
   122881 accagcattt ttctaatcaa tctatctctg gatcaattca taagagaggg ccaagatact
   122941 ttgatttcgt acgtttgcgc aaacatgatc atacgttgtg tatcatacat gcgaattcga
   123001 attgataagt attagaatat caatattcga aattctaatt tttctgatta atactattta
   123061 ttcaacaaat tcgattgatt gatacgagtt gattttctat tacgataaat tgatgaaaca
   123121 atagccggtc caatagctgc ttcagcggct gcgatagcta taacaaaaat ggaaaaaata
   123181 tttcctttta attggcgact atcaaaaaaa tcagaaaaag ctacgaaatt tatattaacc
   123241 gcattcagta taagttcaag acacataagg gctcgaacca tatttcggct tgtgatcaat
   123301 ccatagatac cgatagaaaa taaataggca ctcaaaacaa ggacattttc gagcatcatt
   123361 gaccaactcc ttatcaattt cgattcattt caatatgaac aacacttcaa cagattcgat
   123421 tgactaaaga atataacaag tacagaccaa aagagtatat tggtaataag ttgaataaga
   123481 aaattctttt aaacataaaa aatctttcac tttcccattc acatataaaa ttcaacggaa
   123541 atggagataa aataaataga acaaaatgga atttagattg atattactag ttctattctt
   123601 actggcgagc cacgacaatt gcacctatca aagctgctaa aagaattatt gaaatgagtt
   123661 caaatggaag aaaaaaatct gttgataaat gaattccaat ttgttgacta ttatttatca
   123721 aatcttgttc taaaatctga tttgatcttg tagtccaaat aatcccgtac cacgatgtat
   123781 ctggaatagt agttattagt gaaacaaaaa tacttgtaca aaccaccaaa gtgactccat
   123841 ccccgacagt ccaaagatga gaatcttggt aatattctga accatttatg aacatcacag
   123901 caaatatgat taaaacgttt atagctccca cgtaaataag tagctgtgct gcagctacaa
   123961 aatgggagtt tgataaaata tagaataaag atatacaaac aagagaaagt cccaacgaaa
   124021 aggcagaaaa aattgggttg gtaagtaata ctactcctag acttcctaat acaagacctg
   124081 atcccagaaa gattaaaaga aaatcatgta tcggttcagg taaatccatt agatgtaaaa
   124141 taaaagataa attaattgaa atctcatgac tttattgata cgaccaggaa aaaatttgat
   124201 atacgaaatt cctaattgaa tttaatccta aggagtgtga attgatctag gtacagttat
   124261 aggactaatc taattcttta tacgaaatac gaaagaatag ttcgaaatta aactatacta
   124321 ttaaataaaa taaatataaa taaataatta tttgaattga attgttcgaa ttgtataatc
   124381 gtcaattact gacattggta aacggcccaa agcaatttga ttataattca attcgtgacg
   124441 atcataagtc gaaagttcat attcttcagt cattgataaa caatttgttg gacaatactc
   124501 aacgcagtta ccacaaaata tacagatccc gaaatcaata ctgtaattaa gcaatcgttt
   124561 ctttcgaata tcagtttcca gtttccaatc aacaacgggt agatctatag gacatacacg
   124621 aacacatact tcacaagcaa tgcacttatc aaattcaaaa tggattcgac cgcggaaacg
   124681 ttccgatgtt attaattttt cataaggata ttgaatagtt acagaaaaac gatttgcgtg
   124741 ggctaaggta atcatgaaac tttgaccaat gtaccttgca gctcgtactg tttgttgacc
   124801 ataattcatg aacccagtta ccataaggaa catatcgtga atatctatga atattttagt
   124861 tttctttctt tctcttgttt gatgtttgag acaagttatg aatatagaat atcaatcttt
   124921 tacagttaca gtgaaaacag tcgaaacgca gttgttaata atagattacc gagagaaata
   124981 ggtaaaagaa atttccatcc aaggtttaat aattgatcta ttcttagcct aggcaaagtc
   125041 catcttgttg tgatagaaag gaacaagaac aaataagttt tagctaatgt aataaaaata
   125101 ccaattgtag ttccaaaaac tccacatgtt ttatttattt caaaaagctc agaaaccaat
   125161 atgtacggaa tagagatatt ccaaccgccc aagtaaagaa ctgttacaaa taatgaagaa
   125221 actaataagt ttaaatagga agcaacgtaa aataaaccaa atttgatacc cgaatattcg
   125281 gtttgataac ctgctactaa ttcttcttct gcttctggta aatcaaaagg taatctttca
   125341 cattccgcta gggaagaaat tagaaaaatg ataaaaccta taggttgacg ccataaattc
   125401 catccccaaa aaccatattt tgattgtgcg tcaactatat caactgtact aaaactgtta
   125461 gataatccta gtcggtgata acattactgt tctcatcgct attacagaac cgtacatgag
   125521 attttcacct catacggctc ctcgaaggcc ataaataaat ctacgggacc gggccggtta
   125581 tttatcttga tatatcccta ggatagataa gattcaaatc cattggacgg tcctgaatta
   125641 gaccaattga attctgtctg ttagaagaat aaatacaaaa aaggtacttc tgaattgatc
   125701 tcatccctta ataattagaa tttgttgagt aatatgagta ataattgaat tcttcaattc
   125761 aataaaatac tcctttagaa ttctcaataa cccgtcgttt tcgattacgt aaaaaaatta
   125821 gacacttgtt tatgaattat gacataaatt gtatctccat gaatatggat ataagaaaga
   125881 atccaaaggg atccctcttt ttttttttta tttgaattgt attctttcgt tttttttttt
   125941 ttttcgttcc tattcttctt cttctttttt tatgtgcaaa acaaaaaaaa aagggggggg
   126001 acttcaaaaa aaaaaatgaa aggattattt cgtttctgat agttatttat ttaatcagtg
   126061 gataggagca tactctggat cggaattgtg gggagtactg ccttattttt tctaccaact
   126121 taaagcccca attagtattc tttttatatt atgcagaaat gctcttttgg agagtttaca
   126181 taatctccat tactaatctt ttgtgtatct tggtgtttct aaccatccac gcatttttta
   126241 tcaatctccc tttatggtaa tacatgtata gtaattcata caaacggtag tgaaaactca
   126301 ataaagttgg tcttttgagc ccgcttcaag acaggatgac taatcaacca attttggggt
   126361 aaacgctttc ttccgcttag aatctttttt ttttcactta attcttatac atagaaaatg
   126421 agactcaata tttttactgc agattcaaat gaaattcaaa tcatagtata ttaattctag
   126481 tttagatata tatattctat attttttatt tttttttact attatatatt tatatattat
   126541 tatatattat tctatttttg aattatatta atatattcaa tattcaatta atatatatca
   126601 attaatatat aaattaatat ataaatgtag aaaatgtata aatacgaagc tgttttattt
   126661 cactcatata actatctgat ttagttcatc aatccgaatt ccgaataaaa ataatgaaaa
   126721 tcaggatata tattcaattt tgtctacccc tttcctataa actataaatc ctataaagaa
   126781 gaaaagaaat aaagacgaaa agaaaggagc atggaaaagt ttctgtctca acgaatcaca
   126841 cgtagacata ttgataacac acataaagtt aatggtattt cataactaat cgattgagca
   126901 acagcccgta gaccccccaa aaaggaatat ttattatttg acccatatcc tgacataaga
   126961 agtccaatgg gagcaatact cgaaatagca atccataaaa acataccgat attgagatca
   127021 gctaaaacaa agttatagcc aaaaggaatt actgaatagc ttactagaat tgatatgact
   127081 gatatggatg gtccaatact gaataaacga atatcccccc tagatggaat aagattctct
   127141 ttgaaaagta gttttgttcc atctgctaga gcttgaagaa ctcccaaagg accggcgtat
   127201 tgaggtccaa tacgctgttg tatcgctgcg gatatttctc tttctaacca tacaatcact
   127261 agtacaccta ttatgattcc caatacaaga gtaaaaatag ggacaagtat ccatataatt
   127321 ccatagacct cttttaaaga ttccaatctg gaaaaagaat tgatatcttg tacttctggt
   127381 atatcaatta tcatttcaac gatcaacttc tcccataatg atatctatgc tacctagtat
   127441 tgtcataata tccgccaatt tcattctttt aactaactga ggaagaattt gcaaattgat
   127501 aaaacccggg ggacgaattt tccatctcca aggaaaacca ttctgatccc ctattataaa
   127561 aattcctaat tctccctttg gggcttcaac tctcacataa agttcttgtt tcggtaattc
   127621 aaaagtcgga gacggctttt tactaatgaa tcgatattca aaataattcc attctggatc
   127681 cttttctcta tcaaagcagc ggatttctaa attctcatat ggccctcccg gaattccttc
   127741 cagagcctgt tgaataattt ttatggattc taccatttca ccaattcgta ctaaataacg
   127801 agctaatgaa tctccttctt tttgccattg aacttcccaa tcaaattcct cgtaacattc
   127861 ataatgatca actttacgta gatcccattg tattccggaa gctcgaagca ttggtcctga
   127921 taaaccccaa tttcttactt catctccacc aacaatgcct actccctcaa cccgttctaa
   127981 aaaaatagga tttcgcgtaa taagtttttg atattcaaca acccttgtta aaaaataatc
   128041 gcagaaatcc aaacatttat ctatccagcc atgaggtaga tcagccgcta cccctccgat
   128101 acgaaaaaaa ttatgcatca ttctcatacc tgtggcagct tcgaatagat catatattaa
   128161 ttctctttct ctgaaaatat agaagaaagg ggtttgtgca ccaatatctg ccataaaagg
   128221 tcccagccat agtaggtgag aagctatacg actcaactcc aacataatta ctcgaatata
   128281 gctggctctt ttaggtactt gaatatttcc taactgttcc ggtccattta cagttattgc
   128341 ttctgtgaac atagtagcta aataatccca acgtgttaca taaggcagat attgtacaat
   128401 tgttcggttt tccgctattt tttccatccc tctatgtaaa taacccaata ttggttcaca
   128461 atcaataaca tcctcaccat caagagtaac aataagtcga agaacaccat gcattgatgg
   128521 atgttgagga cccatattga ctatcataag gtcttttctt gtagctgggg cattcatagg
   128581 tttttcctcg attcattctt ccatgaattg cttaaaacac aaattagttc atccaaattc
   128641 aagatctaat aaatcgaata attcaaaacg actcttcaaa ttaatgagtt tgaggctccc
   128701 gaatatccaa ctgattaatt aattttttat aacgtattcc atttttcttt gacaaataag
   128761 agaggagtcg tttccgtttt cccagaattt tacgtaaacc cctttgagat aaatagtctt
   128821 ttctgtgcaa ttccaaatgt gaagtaagtc ttcgtatctt attggtgaaa ttgactactt
   128881 gaaattcaat cgatcccggg ttttcttctt ttttttcttg tgaaataaca ggtataaagg
   128941 atttttttac cataaaaaaa atgaaagctt ctctttcccc tccctttttt tttctagagt
   129001 ctagatattt ttattgatca gtaataataa tgatactcat tttcaatttg gtatatacaa
   129061 taatctgaat tttcttaaga attcctgatt ttctttttca aattaatttg gattaatcaa
   129121 tccaattcaa ataggtatac aaaaaatact atatttatgc attcacaaaa acacaaaatt
   129181 gtagacttca aataagaaaa tttggtttat tcattttttt caatcgcgga tacatatgta
   129241 tccttaccat actgaaacag ctgccattat tggtatcaaa ccaatagcga ttcatacaag
   129301 ctaaatcttc taatcgataa tttggccaaa gaaataactt taaatttctt agtttttttt
   129361 tatctctatc aagatcttta cttgtagcca aaacttgata gcaattattc acttttttct
   129421 cattgtaaaa tgccgtattt ctatgcacac tatttctatt cctaggattg aaacaaatta
   129481 gaattctcaa ttctctacaa cgtctaacag ataaaatatt ttcaggaaca aacaaatcat
   129541 aatgattttg ttctttattt tcagtcagct tttgatctct tgttcttgga atggatttat
   129601 caaaatcttt cttatcaacg tagttttttt ctcggtatct ttgattaatt tggtgctttc
   129661 tcttatgaat caacgaaagg cctatggttt gatacatact aaattgttca tggttttttc
   129721 tagacagacg aattggttcg atactcaata ttcctttttt catcaattcc gtatttttat
   129781 tcaattctgt aagagtgaaa tctttctgat tcttaatttt cataatatct agacttagtt
   129841 ctcttctttg aatagaggct ctagcaattt cttttagatt tttcagtcta agcaggagac
   129901 aatatacttt gatattattc attattcttt catttaagca atcataccag ttcaattgaa
   129961 aaaacaaata ccttcttagg aagcaattaa gttctgcttc gatgttgttc gtgtatttct
   130021 ttttttttac accctttttg atgtctgatc ctgcataatc ttcttcaaca tctttttctt
   130081 tctttgaatc tttctttgaa agagatgctt caagatttag tcgacctgtg tattctgttt
   130141 ttccttgatt tcgagtctct aactctaatt caagatattt tttatttttc catcgtctaa
   130201 aaatatcttt ttttttcttt tcagtgatgt ttttcttttc actaacattt ttctttacat
   130261 tcaaattgaa aaaaaggaat ttgattggta tgatccacgg gttactcgta tatgcattat
   130321 aaaatataaa aaaattagag aagaaaaaga attcccgatt caccctggaa tgatttagta
   130381 tttctacatt cattcccatc caatccaaaa aaaacttttt tggattggat gggttgattt
   130441 cttgataaaa cgtaaaataa taatcggtat cgatccaacc ccccaaatcc actttatttc
   130501 taagacaaaa attaagaatt ctccaatcaa aatactttct atccagattt ttttccatat
   130561 ctagaataga atcttctact atataattct tgataggaat atcatccgtc atatcaaaga
   130621 attttttttt atgcgtggtg taattataag aaattgcttg gttattattt gcttggaatg
   130681 acgatctata tccataaata tatgagtcct tattatccgc ataattaata gatttatatg
   130741 ataaaagatc atacctatat tgttttttca tttttttttt ttgatttctt aatgagtata
   130801 cttcttgttt tttgtaaaga attaatctgt ttttttcata tgaatgacat ttggttaaat
   130861 ctttattttg agccacatgg cgttcattca ttctatttcg ccatttttgg ggggctaatc
   130921 tagaccatcc attctgggat aaatcgtatt gataatgacc ttttaaccaa tttgtccatt
   130981 gattcattac agaattggga gagctcttat gttttaattc ggaatgagat attccttgta
   131041 ctccaaaaaa ataatccttt atttcattct taagaaaaaa aagtgttcca tgatatttca
   131101 aaacggatct taatttatat ttatataagt taagaacttg ggtttgtgat aatttgtaaa
   131161 atacatatgc ttgtgacaaa gcggatacgt cacaaaaatt ctgtgaactc atattactaa
   131221 tattacaaat tgattttttt atagtagaaa taaagtcaat tagactttga ttttttttat
   131281 cacttctttt tctttcttcc tttgcttcat tattgtaaat gtatttatta ataatttttt
   131341 ttgttgattc aagaaaaagt tgtacattga tcctaggaat attaatgata catacaaaga
   131401 tatctatata tactctttcc atgaaacatt gaaaaaaata atgtgattta cgtgctaatc
   131461 gaacatctct tctttgtaat atctgcaaaa tctttttttg taattctaat cttttatcat
   131521 cataagttgt tttcttagaa caaatatttc tctctgaacc ttttttcttg tcttttttta
   131581 ttttttctat ttgttttatg attttctttg ttctatcatt cagatctttt attttttttt
   131641 ctgtcaatga acaatttgtc caattaatag attgaattgg aatggcggat tcgtaaatca
   131701 ttggattact cttactgatt gttgaatctt tttgaatttc attcaattca tatatttttc
   131761 tcaatccaaa tagaaataaa agattggata gtgatagttt ttttattttt tcttttagaa
   131821 atagaatctt tttgagaata cttttgatga tccattgtgc tgtttctttt gagacattta
   131881 gacaaaattg ggttcttttg tttaaaactt ttagaactag aaaaaatgga tttttcctat
   131941 tttttttttt tagttcttta taaatgggat caaaaaacga cgaaagttgg tttcgtggag
   132001 aagaagaaaa gggcaattcc acttccattc cgaaaactgt taaaaagagg aaatctggtt
   132061 ttttcacttt ttttttcatt ggatcctttt ccttttgagg agatcgtagc ttagatctgt
   132121 atctgtgcca aggtttcaga cgaaaaggaa aaaggatctt tatttgaata ccctcggtta
   132181 gccagttttt cggaaattct gtttcagata attgaacacc attataggtg catttaatat
   132241 acatttctct attccaatcc tttaaatcct ctgaccattc gggaaattga aataatagta
   132301 tacgaacgat atttttagtt attatcaatg agggtaatag aatatatttt ctaataatcg
   132361 attgggttac taataaaaaa cctcttattg cttgagcata tagaatgcta tcccaggctt
   132421 ctgctatttc tatacgtttt tcttcctctt ttttcttaat ttcttttacc ttttcctctg
   132481 tataatccga aattttcaat tctgtatttt gatttttcca catccaattt agaaaaaata
   132541 ttttcattgg ctcgaaaata tcaaaagaaa agaaagaggg tttgttaatt ttgtccaaaa
   132601 aaagaggaga atgcgtgctt gcttgaaata gtttccaatt aatagtttta cgtctttgag
   132661 cgcgtctaga tcctttgatt atgtttcgcc gaaaatcggg ttgttgtgaa taacgtatta
   132721 aagctaattc atctttttca tcagaatttt cagtatcttt ggtatccgta taagccttgg
   132781 cattttctga gtcatcagta aaaatcacta tacttttggc ttttcttgaa cgaatctcat
   132841 aatccgctgt ttcaccagtt gtttccaggt gttctacctc gtcaatgaat ttgtatgacc
   132901 atcggggaac ttttttactg ctttctttta ttccaataca gtttttttta tttagaattg
   132961 ttttatcgtt cgcatcagtt ttaattgcgt cgaataagga tttcattttt ttagcttcgg
   133021 aatccatctt ttcatgttct ggaaataaat aaagtccttt caaattgaac tttgatatgg
   133081 attttccaga aaattgactg atcaagttaa aaaaaaaacg aatttcattt gataatgatt
   133141 ttttatcaaa tccatctatt ttctgttcaa agtctggata atcagtacta atattaagat
   133201 taagaaggat agcgtgaatc ttatttatcc aaatgtagtt ttttgtgtaa gtttctttct
   133261 tgattaagaa taattttttt tttttgattc gtccgcgata gggtccgttc aagaaaggat
   133321 catatatttt aggtaagtat ttttttttag tctcatgatt gcataatcta atcctttttt
   133381 cgagtacatc cagagcaata aattccttat ctagagcttc ggccctattt ataaatttat
   133441 tgcttaggtt gtttcttttt tgttcattaa tataactcca atgattatcc aattcatcat
   133501 aggagaattc ttctgttggg aagagagacg tctttatttt tatttgcatc atttcaagaa
   133561 aagttgataa actagatgga taggtaaaag atagtctttc ttttgcatca ctttgacatg
   133621 gatgaaaaaa aaattgtgac atttcatttt ttacagcatt ttcaaatcga tcatttttta
   133681 tatatcgcaa tggacgatgg aatcgtttag aatcgaaaag aatctttaga agaggttttt
   133741 ccaatcgaaa gatatctttc tcctctcttt catcgatttt gtatgaattc tttgttttaa
   133801 aaagagaagg ataaagatat tctgccttgg atttttttgg ttcttgttta gttaccttcg
   133861 ttttggaagt tctttctaca cctattttta ttttgttatc aatttcaccc ctttcttgaa
   133921 tttctgacag tttttgaata aaaataggca gcggtgttct tcctaaatag tatatagaga
   133981 aaataaataa aaaaataata aaaattcgag acataaaatt tctcaattct gacataatgt
   134041 acttagtatt aagtacatta gatgaattat ttttctgtat ccagactaat accaatccaa
   134101 cccatttcat gaaaaaaatg tgaccaatta accaaccaac aaaactactt gttagaaata
   134161 aaaataggtt gttgcatcga aacatataaa tgttgactaa tctgactaac attgaacttg
   134221 gtaaaatgaa aaggttcaat aactgaagaa taagattagt caggaatatc ttttgaatgc
   134281 taaaattacg cattgaattt tgattagtgg atccataatt caaaaagtgt ttgtgattat
   134341 tattattgca gaagaaatga aataaaagat agggtagagc tatgacagtt attgtatgag
   134401 gtctacccaa tgctagatgc aaaggcgcat aatagatcga tatgaacatc atgagctgtc
   134461 ccgtaataaa acccgttgtt gctgatactt tcttctcggt tccttcttcc ataactcgag
   134521 ctcggagaag gaagagataa gagggcccta tcgagaatgt ggtcataaat ccataatgga
   134581 gtccgaccac aacgaccgaa ttaattatct tcatgcataa ggatactaga ttatctagta
   134641 gaaaagattt caaaatcatc acaaacctcc ctttttcttt tcaattgcaa tttatggatt
   134701 attatatgat gattttgaaa ctttccatat atatatatag aaatagaaac agatagacta
   134761 gaaacgacat ctcttatctc aatgacacca aagaaaggga tattaaatga atggaattag
   134821 tatatggatg gaatataatg aaatagagcc actttgaggt tccctatgaa atgagtcatg
   134881 gaacggagcc actacgaaga agttccgcga gttacgaagg aaacttcgag ctcatattgg
   134941 tcatgggttg agaacgggaa ttgaactcta tgagatctaa tctcccgttg ttcctcagta
   135001 gctcagtggt agagcggtcg gctgttaact gactggtcgt aggttcgaat cctacttggg
   135061 gagatttgat tcattccgaa ttaaagaatt cggaatgaaa gggttcgctt tgaccgttaa
   135121 gagtaggtaa cccgttcccc gtgtctttgt ttctattgca ttctatctca tcgtatccca
   135181 ttctgttctg cgatatttga gaatcgccgt caatacctcg gtgtaggtcc gggatactcc
   135241 tttgttccac agtccggggc tatttaaact aaccaattaa gaattctcag atgtactagt
   135301 actagcaagt gcatctttga tgcagtcatc aattctcccg agaggccaca attaccgcga
   135361 gcaaacatat taatgacgag gaaggcattt ttgctatgct actaatactt tacttgctct
   135421 gctattctgc ccaagcctct ggctgaggaa gaattacgag gcgtaaaaca aaaaaatatg
   135481 ccctaatccg catatttttt tgtttttttt tttaatattt aataaaaaga aaactgtaag
   135541 gtaaggccat tccatttcga caaaataccc acacccaagt tccatagctt tgggtccgct
   135601 atcccgatca tgattttcct acccccagag ggaaaggtcc ttcccttttt ggccggttgt
   135661 gggcgaggag ggattcgaac ccccgacacc gtggttcgta gccacgtgct ctaatcctct
   135721 gagctacagg ccccacctcg tctccactgg atctgttccc cggagtaccc taaaaaaagg
   135781 gaacctttcc tctccccagc catttcggct taagaagatg tgaaagcgcc tctctctcta
   135841 taagaacggt gcgttccgag gtgtgaagtg ggagagaagg gatttcataa ttggggtttt
   135901 gaataagacg accttttcat tttgaattct tattactttt tcaatatgaa aaagtcaaat
   135961 gagaggtgtt aagcttttta tcatcctggc gccgagctat ttttccgcag gacctcccct
   136021 acagtatcgt caccgcagta gagtttaacc accaagttcg ggatggattg gtgtggttcc
   136081 tctacgccta ggacaccaga atatcgaacc atgaatgaag aaaggcatga gataaaagca
   136141 tattggctat tgattgtgag gccctaattc ttgactggag gggacaccaa aggcctctgc
   136201 ccttccatcc cttggataga tagagaggga gggcagagct tttggttttt tcatgttgtc
   136261 aaagagttga acaatgaaaa tagatggcga gtgcctgatc gaattgatcg ggtcatgtag
   136321 gaacaaggtt caagtctacc ggtctgttag gatgcctcag ctgcatacat cactgcactt
   136381 ccacttgaca cctatcgtta atgataaacg gctcgtctcg ccgtgacctt ctcttgaatt
   136441 ctcaaaactt ctgtcgctcc atccccgcag gggcagagaa cccatcgctg tctcggctgt
   136501 gctaccggag gctctgggga agtcggaata ggagagcact catcttgagg tgggcttact
   136561 acttagatgc tttcagcagt tatccgctcc gcacttggct acccagcgtt taccgtgggc
   136621 acgataactg gcacaccaga ggtgcgtcct tcccggtcct ctcgtactag ggaaaggtcc
   136681 tctcaatgct ctaacgccca caccggatat ggaccgaact gtctcacgac gttctgaacc
   136741 cagctcacgt accgctttaa tgggcgaaca gcccaaccct tggaacatac tacagcccca
   136801 ggtggcgaag agccgacatc gaggtgccaa accttcccgt cgatgtgagc tcttggggaa
   136861 gatcagcctg ttatccctag agtaactttt atccgttgag cgacggccct tccactcggc
   136921 accgtcggat cactaaggcc gactttcgtc cctgctcgac gggtgggtct tgcagtcaag
   136981 ctcccttctg cctttgcact cgagggccaa tctccgtctg gcccgaggaa acctttgcac
   137041 gcctccgtta ccttttggga ggcctacgcc ccatagaaac tgtctacctg agactgtccc
   137101 ttggcccgta ggtcctggca caaggttaga attctagctc ttccagagtg gtatctcact
   137161 gatggctcgg gcccccccgg aaggaggcct tcttcgccct ccacctaagc tgcgcaggaa
   137221 aggcccaaag ccaatcccag ggaacagtga agcttcatag ggtctttctg tccaggtgca
   137281 ggtagtccgc atcttcacag acatgtctat ttcaccgagc ctctctccga gacagtgccc
   137341 agatcgttac gcctttcgtg cgggtcggaa cttacccgac aaggaatttc gctaccttag
   137401 gaccgttata gttacggccg ccgttcaccg gggcttcggt cgccggctcc cctgtcatca
   137461 ggtcaccaac ttccttgacc ttccggcact gggcaggcgt cagcccccat acatggtctt
   137521 acgactttgc ggagacctgt gtttttggta aacagtcgcc cgggcctggt cgctgcgacc
   137581 ccctttgtga ggaggcaccc cttctcccga agttacgggg ctattttgcc gagttcctta
   137641 gagagagttg tctcgcgccc ctaggtattc tctacctacc cacctgtgtc ggtttcgggt
   137701 acaggtaccc ttttgttgaa ggtcgttcga gcttttcctg ggagtatggc atgggttact
   137761 tcagcgccgt agcgcctggt actcgaacat tggctcgagg cattttctct accccttctt
   137821 accctgaaaa agcaggggca ccttgcgtcc ttgaaccgat aaccatcttt cggctaacct
   137881 agcctcctcc gtccctcggg accaacaaag ggtagtacag gaatattcac ctgttgtcca
   137941 tcgactacgc ctttcggcct gatcttaggc cctgactcac cctccgtgga cgaaccttgc
   138001 ggaggaaccc ttaggttttc ggggcattgg attctcacca atgtttgcgt tactcaagcc
   138061 gacattctcg cttccgcttc gtccaccact gctcgcgcgg gtccttccct ctaaggcgga
   138121 acgctcccct accgatgcat ttttacatcc cacagcttcg gcagatcgct tagccccgtt
   138181 catcttcggc gcaagagcgc tcgatcagtg agctattacg cactctttca agggtggctg
   138241 cttctaggca aacctcctgg ctgtctctgc acccctacct cctttatcac tgagcggtca
   138301 tttaggggcc ttagctggtg atccgggctg tttccctctc gacgatgaag cttatccccc
   138361 atcgtctcac tggccgacct tgacccctgt tattttgagg tcatatctag tattcagagt
   138421 ttgcctcgat ttggtaccgc tctcgcggcc cgcaccgaaa cagtgcttta cccctagatg
   138481 tccagtcaac tgctgcgcct caacgcattt cggggagaac cagctagctc tgggttcgag
   138541 tggcatttca cccctaacca caactcatcc gctgattctt caacatcagt cggttcggac
   138601 ctccacttag tttcacccaa gcttcaccct ggtcatggat agatcaccca ggttcgggtc
   138661 cataagcagt gacaattgcc ctatgaagac tcgctttcgc tacggctccg gtgggttccc
   138721 ttaaccaagc cactgcctat gagtcgccgg ctcattcttc aacaggcacg cggtcagagc
   138781 cccgggctcc tcccactgct tgggagctta cggtttcatg ttctatttca ctccccgatg
   138841 ggggttcttt tcacccttcc ctcacggtac tacttcacta tcggtcaccc aggagtattt
   138901 agccttgcaa ggtggtcctt gctgattcac acgggattcc acgtgcccca tgctactcgg
   138961 gtcagagcgt aagctagtga tgctttcggc tactggactc tagccatcta gggtgcagca
   139021 ctccaccgct tcgcctagca gcacgacgct tgtattgctc tcccacaacc ccgttttcac
   139081 ggtttaggct gctcccattt cgctcgccgc tactacggga atcgcttttg ctttcttttc
   139141 ctctggctac taagatgttt cagttcgcca ggttgtctct tgcctgccca tggattcagc
   139201 agcagttcga aaggttgacc tattcgggaa tctccggatc tacgcttatt ttcaactccc
   139261 cgaagcattt cgtcgcttac tacgcccttc ctcgtctctg ggtgcctagg tatccaccat
   139321 aagcctttcc tcgtttgaac ctcgccctta acttgaaggc tatgccatcc taaggtgctg
   139381 ctaaatggaa ggatcttatc aacgtccatg aatgataaat catagcatag atcgaactgc
   139441 cgaatcggaa aaattaggtg ctatcatata gctttggatc ggttaagttc acgagttgga
   139501 gataagcgga ctcgaaccgc tgacatccgc cacagggtaa accaccgcct ctcaggcccc
   139561 cgactgattc taccatagag gccaacgata gacaataact cccccccgaa cacagcttac
   139621 aactttcatc gtactgtgct ctccaaagag caactcttct caaaatctca aaaggtgctg
   139681 agttggaatc ccattctaac taaggattct tgtggttccg gaggatccag ctacaggaga
   139741 accgggaacg gagagctttc cccccctttc cgcacgactc tttggtctta agaatgctgg
   139801 ttttaagaat gagtgattgc ccttctccga cccttactgt ccaacctgag agcggacagc
   139861 taatgcgttc cgcttattga acagggttct atggtcggtc cgcgacccct ggatgccgaa
   139921 ggcgtccttg gggtgatctc gtagttccta cggggtggag acgatggggt cggtccatgg
   139981 attttctttc cttttgccgc atttcgctca aagggttgaa gggagatagt gcatcaagct
   140041 gttcgcaagg gccaacttga tcctcttccc cagggatccc agatgaggaa accctagggg
   140101 agccaccgac tccaactacc gtccatgtac gatccatact agatctgacc aactgcccat
   140161 cctacctcct ctacgttctt gacagcccat ctttgtctca gtagagtctt tcagtggcat
   140221 gtttcggtcc tcttccccat tacttagaaa aagtgagcca ccggttcagg tacaagatac
   140281 tatcattgcc gcctggacaa ttagacatcc aacccgtaat cgcaacgacc caattgcaag
   140341 agcggagctc taccaactga gctatatccc cccgagccaa gtggagcatg catgaaggag
   140401 tcagatgctt cttctattct tttccttggc gcagctgggc catcctggac ttgaaccaga
   140461 gacctcgccc gtgaagtaaa tcatcgcacc tacggtccaa ccaattggga gagaatcaat
   140521 agattccttt tcgggagtga ttcatccttc ccgaacgcag catacaactc tccgttgtac
   140581 tgcgctctcc aagtgtgctt gttcccccct tcttccttac catggcaagt ctttgtgaaa
   140641 taactccgat gagaagaaaa aagaaggcgt taagagaccc tcctggccca accctagaca
   140701 ctctaagatc ctttttcaaa cctgctccca tttcgagtca agagatagat aaatagacac
   140761 atcccattgc actgatcggg gacgttcgta gtgactgagg gggtcgaaga ccaagaagtg
   140821 agttatttat cagccaagca ttctattctt cttatggcta gatccaatct cccggtccct
   140881 gcggaaagga aaaagaattt cacgttcttc ctttcgggaa gggaggatta ggaaaatcct
   140941 attgattgca attttctcca gacccccggg aaaagcacga aaaaaaggct cgaatggtac
   141001 gatcccgccg tcaccccaga atgaaagggg cgatctcgta gttcttggtc tgtgaagata
   141061 cgttgtttgg tgctccgttt ttatttttcc attgaggccg aacctaaacc tgtgctcgag
   141121 agatagctgt ccatatactg ataagggatg tatgaattct cgagaagaga ggagccgtgg
   141181 tggtcccccc cggaccgccc ggatcccacg agtgaataga aagttggatc tacattggat
   141241 ctcacctgaa tcgccccatc tatcctcctg aggagaagtt tggtttcaaa ccccggttcg
   141301 aacaggagaa gtacgccatg ctaatgtgcc ttggatgatc cacatctcag ggtcaggcgc
   141361 cgatgagcac attgaactat ccatgtggct gagagccctc acagtccagg cacaacgacg
   141421 caattatcag gggcgcgctc taccactgag ctaatagccc gtcgtgcggg cctcccgctg
   141481 ggggcccgct atgccaaaag cgagagaagc cccatccctc tctttccttt tttacgtccc
   141541 catgccgccc ccgtgtggcg acatgggggc gaaaaaaggg ggatcctatc aacttgttcc
   141601 gacctaggat aataagctca tgagcttagt cttacttcac cgtcgagaaa cgaaagaaga
   141661 cttccatctc caaattgaac tcagacgtag ctcgcttctt tttgggtgtg aagcagtgtc
   141721 aaaccaaaat acccaacaag cattagctct ccctgaaaag gaggtgatcc agccgcacct
   141781 tccagtacgg ctaccttgtt acgacttcac tccagtcact agccctgcct tcggcatccc
   141841 cctccttgcg gttaaggtaa cgacttcggg catggccagc ttccatagtg tgacgggcgg
   141901 tgtgtacaag gcccgggaac gaattcaccg ccgtatggct gaccggcgat tactagcgat
   141961 tccggcttca tgcaggcgag ttgcagccta caatccgaac tgaggacggg tttttggagt
   142021 tagctcaccc tcgcgggatc gcgatccttt gtcccggcca ttgtagcacg tgtgtcgccc
   142081 agggcataag gggcatgatg acttgacgtc atcctcacct tcctccggct tatcaccggc
   142141 agtctgctca gggttccaaa ctcaacgttg gcaactaaac acgagggttg cgctcgttgc
   142201 gggacttaac ccaacacctt acggcacgag ctgacgacag ccatgcacca cctgtgtccg
   142261 cgttcccgaa ggcacccctc tcttttaaga ggattcgcgg catgtcaagc cctggtaagg
   142321 ttcttcgctt tgcatcgaat taaaccacat gctccaccgc ttgtgcgggc ccccgtcaat
   142381 tcctttgagt ttcattcttg cgaacgtact ccccaggcgg gatacttaac gcgttagcta
   142441 cagcactgca cgggtcgata cgcacagcgc ctagtatcca tcgtttacgg ctaggactac
   142501 tggggtatct aatcccattc gctcccctag ctttcgtctc tcagtgtcag tgtcggccca
   142561 gcagagtgct ttcgccgttg gtgttctttc cgatctctac gcatttcacc gctccaccgg
   142621 aaattccctc tgcccctacc gtactccagc ttggtagttt ccaccgcctg tccagggttg
   142681 agccctggga tttgacggcg aacttaaaaa gccacctaca gacgctttac gcccaatcat
   142741 tccggataac gcttgcatcc tctgtcttac cgcggctgct ggcacagagt tagccgatgc
   142801 ttattcccca gataccgtca tcacttcttc tccaggaaaa gaagttaacg acccgtaggc
   142861 cttctacctc cacgcggcat tgctccgtca ggctttcgcc cattgcggaa aattccccac
   142921 tgctgcctcc cgtaggagtc tgggccgtgt ctcagtccca gtgtggctga tcatcctctc
   142981 ggaccagcta ctgatcatcg ccttggtaag ctattgcctc accaactagc taatcagacg
   143041 cgagcccctc ctcgggcgga ttcctccttt tgctcctcag cctacggggt attagcagcc
   143101 gtttccagct gttgttcccc tcccaagggc aggttcttac gcgttactca cccgtccgcc
   143161 actggaaaca ccacttcccg tccgacttgc atgtgttaag catgccgcca gcgttcatcc
   143221 tgagccagga tcgaactctc catgagattc atagttgcat tacttatagc ttccttgttc
   143281 gtagacaaag ctgattcgga attctctttc attccaaggc ataacttgta tccatgcgct
   143341 tcatattcgc ctggagttcg ctcccagaaa tatagccctc cctaccccct cacgtcaatc
   143401 ccacgagcct cttatccatt ctcaattctc attcgatcac ggcgggggag caagtcaaaa
   143461 tagaaaaact cacattgggt ttagggataa tcaggctcga actgatgact tccaccacgt
   143521 caaggtgaca ctctaccgct gagttatatc cctttccttg ccccgccccc atcgagaaat
   143581 agaactgact aatcctaagg caaagggtcg agaaactcaa cgccactatt cttgaacaac
   143641 ttggagtcgg gccttctttt cttttcgcac tattacggat acgaaaagaa tgggaaaaat
   143701 tggattcaat tgtcaactgc tcctatcgga aataggattg actacggatt cgagcaatag
   143761 cacatggttt cataaaaccg tatgatttta ccgatctaaa taaagcaggt tttccatgaa
   143821 gaagatttgg ctcagcatgt tctattcgat acgggtagga gaagaacccg actcggtatt
   143881 cttaaaaaaa tagagaaatc agaaccaagt caagatgata cggatcaacc cctcttcttg
   143941 cgccaaagat cttaccattt ccgaagtaac tggagttaca tctatttttc catttcaatt
   144001 caagagttct tatgtgtttc cacgcccctt cgagaccccg aaaaatggac aaattccttt
   144061 tcttaggaac acatacaaga ttcgtcacca caaaaaggat aatggtaacc ccaccattaa
   144121 ctacttcatt tatgaatttc atagtaatag aaatacatgt cctaccaaga cagaatttgt
   144181 aacttgctat cctcttgcct agcaggcaaa gatttacctc cgtggaaagg atgattcatt
   144241 cggatcgaca tgagagtcca accacattgc attgccagaa cccatgttgt atatttgaaa
   144301 gaggttgacc tccttgcttc tctcatgtta caatcctctt cccgctgagc tccctttctc
   144361 ctcggtccac agagacaaaa tgtaggactg gtgccaacag ttcatcacga aagaaaggac
   144421 tcactgagcc gagatcacta actaatacta atctaatact aatataatag aaatagaact
   144481 gtcttttctg tatactctcc ccggttccgt tgctaccgcg ggctttacgc aatcgatcgg
   144541 atcatatcgg atcatataga tatcccttca acacaacata ggtcatcgaa aggatctcga
   144601 agacccacca aagcacgaaa gccgggatct ttcagaaaat ggattcctat tcgaagagtg
   144661 cataaccgca tggataagct cacactaacc cgtcaatttg ggatccaatt cgggattttc
   144721 cttgggaggt atcgggaagg aattggaatg taataatatc gattcataca gatacagaag
   144781 aaagggttct ctattgattc aaacgctata cctacgggat agggatagag aaagaggaaa
   144841 aaccgaagat ttcacatagt acttttgatc gaaaaagaaa tcttatttat ttcgtacctt
   144901 tcgctcaatg agaaaatggg tcagattcta caggatcaaa cctgtgggac ttaaggaatg
   144961 atggaaggaa aaaaaaagta aataaaaatg aagtagaaga gtccagattc caaacgaaca
   145021 aattcaaact tgattgaaaa agatctttct gattctcgaa gaatgagggg caaaaggatt
   145081 gatcgagaaa gatttcttgt tcttattaga agatcgtgat tggatccaca tatgtttggt
   145141 aaaaagaata atcttctcct ttgagaataa tcaaaaaagg aatcaattgg aacatgaaaa
   145201 cgtgactgaa ttggtcctag ttactcttcg ggacagagtg gaagaagggg ggagattctc
   145261 gaacgaggaa aaggatccaa tgacttcgaa agaattgaac gaggagccgt atgaggtgaa
   145321 aatctcatgt acggttctgt agagtggcag taagcgtgac ttatctgtca acttttccac
   145381 tatcaccccc aaaaaaccaa actctgcctt acgtaaagtt gccagagtac gcttaacctc
   145441 tggatttgaa atcactgctt atatacctgg tattggccat aatttacaag aacattctgt
   145501 agtcttagta agagggggaa gggttaagga tttacccggt gtgagatatc acattgttcg
   145561 aggaacccta gatgctgtcg gagtaaagga tcgtcaacaa gggcgttcta gtgcgttgta
   145621 gattcttatc caagacttgt atcatttgat gatgccatgt gaatcgctag aaacatgtga
   145681 agtgtatggc taacccaata acgaaagttt cgtaagggaa ctggagcagg ctaccatgag
   145741 acaaaagatc ttctttctaa agagattcga ttcggaacta tgatatgtcc aaggtccaat
   145801 attgaaataa tttcagaggt tttccttgac tttgtccgtg tcaacaaaca attcgaaatg
   145861 cctcgacttt tttagaacag gtccgagtca aatagcaatg attcgaagca cttcttttta
   145921 cactatttcg gaaacccaag gactcaatcg tatggatatg taaaatacag gatttccaat
   145981 cctagcagga aaaggaggga aacggatact caatttcaag tgagtaaaca gaattccata
   146041 ctcgatctcc tagatacata tagaattctg tggaaagccg tattcgatga aagtcgtatg
   146101 tacggcttgg agggagatct ttcatatctt tcgagatcca ccctacaata tggggtcaaa
   146161 aagccaaaat aaatgatttt agcccttaga aaaataaaaa agaaaaagaa aacggattct
   146221 tgaactcctt tcacgctcat gtcacgtcga ggtactgcag aagaaaaaac cgcaaaatcc
   146281 gatccaattt atcgtaatcg attagttaac atgttggtta accgtattct gaaacacgga
   146341 aaaaaatcat tggcttatca aattatctat cgagccatga aaaagattca acaaaagaca
   146401 gaaacaaatc cactatctgt tttacgtcaa gcaatacgtg gagtaactcc cgatatagca
   146461 gtaaaagcaa gacgtgtagg cggatcgact catcaagttc ccattgaaat aggatccaca
   146521 caaggaaaag cacttgccat tcgttggtta ttaggggcat cccgaaaacg tccgggtcga
   146581 aatatggctt tcaaattaag ttccgaatta gtggatgctg ccaaagggag tggcgatgcc
   146641 atacgcaaaa aggaagagac tcatagaatg gcagaggcaa atagagcttt tgcacatttt
   146701 cgttaatcca tgaacaggat ctatatagac acatagaccc atggatccat acatctcgat
   146761 cggaaaagaa tcaatagaaa aagaatcgga attgatcgat atatctctcg aaacaaacga
   146821 aaaggaaacg aaagacgaaa cataaatcat ggatcaacta agccctctcg gggacttgct
   146881 taagaataag aaagaggaat cctatgtaaa taccatggaa taaggtttgg tcctattcat
   146941 ggggattctg taaatattcc attccaaaaa gagaaaattc gaaacaattg ggattttttt
   147001 ggagattgga tgcagttact aattcatgat ctggcatgta cagaatgaaa acttcattct
   147061 cgattctacg agaattttta tgaaagcctt tcatttgctt ctcttcgatg gaagtttgat
   147121 tttcccagaa tgtatcctaa tttttggcct aattcttctt ctgatgatcg attcaacctc
   147181 tgatcaaaaa gatatacctt ggttatattt tatctcttca acaagtttag taatgagcat
   147241 aacggcccta ttgttccgat ggagagaaga acctatgatt agcttttcag gaaatttcca
   147301 aacgaacaat ttcaacgaaa tctttcaatt tcttatttta ctatgttcaa ctctatgtat
   147361 tcctctatcc gtagagtaca ttgaatgtac agaaatggct ataacagagt ttctgttatt
   147421 cgtattaaca gctactctag gaggaatgtt tttatgcggt gctaacgatt taataactat
   147481 ctttgtagct ccagaatgtt tcagtttatg ctcctatcta ttatctggat ataccaagaa
   147541 agatgtacgg tctaatgagg ctactacgaa atatttactc atgggtgggg caagctcttc
   147601 tattctggtt catggtttct cttggctata tggttcatcc gggggagaga tcgagcttca
   147661 agaaatagtg aatggtctta tcaatacaca aatgtataac tccccaggaa tttcaattgc
   147721 gcttatattc atcactgcag gaattgggtt caagctttcc ccagcccctt ctcatcaatg
   147781 gactcctgac gtatacgaag gagtgcggtt cgttcgagaa attcctacct ctctatctat
   147841 ttctgagatg tttggatttt tcaaaactcc atggacatgc agaagagaaa tgctattccc
   147901 actcggacca agacataact ttacttgttc aaataacaat taaggtgaag cagagtcagg
   147961 aacaacgaat ccctttatga taaacagatt cattttgcaa gttcgttatt acgggtagtt
   148021 cctacaaagg atcggactaa tgacgtatac aatacttgaa ttctcgatgt agatgctaca
   148081 tagttggttc tcatccttca gagactacga gtgtaatagg agcatccgtc gacaaaagga
   148141 tcaccctaag atgatcatct catggctatt gagaacgaat caaatcagat ggttctattt
   148201 ctcaatcttt tcgacctcgg ttccgtagga gcaagtcata aagattgaga aaaatcggtc
   148261 attcacaacc actgatgaag gattcctcga aaagttaagg attaggaatc ctttttaaaa
   148321 tgaaaaatcg aatggattcg gtcttataca tacgcgagga aggtaatcaa aaaagaaaga
   148381 agaactcatc ttctttcttt tatcacttag gagccgtgcg agatgaaagt ctcatgcacg
   148441 gttttgaatg agagaaagaa gtgaggaatc ctcttttcga ctctgactct cccactccag
   148501 tcgttgcttt tctttctgtt acttcgaaag tagctgcttc agcttcagcc actcgaattt
   148561 tcgatattcc tttttatttc tcatcaaacg aatggcatct tcttctggaa atcctagcta
   148621 ttcttagcat gatattgggg aatctcattg ctattactca aacaagcatg aaacgtatgc
   148681 ttgcgtattc gtccataggt caaatcggat atgtaattat tggaataatt gttggagact
   148741 caaatggtgg atatgcaagc atgataactt atatgctgtt ctatatctcc atgaatctag
   148801 gaacttttgc ttgcattgta tcatttggtc tacgtaccgg aactgataac attcgagatt
   148861 atgcaggatt atacacgaaa gatccttttt tggctctctc tttagcccta tgtctcttat
   148921 ccttaggagg tcttcctcca ctagcaggtt ttttcggaaa acttcattta ttctggtgtg
   148981 gatggcaggc aggcctatat ttcttggttt caataggact ccttacgagc gttgtttcta
   149041 tctactatta tctaaaaata atcaagttat taatgactgg acgaaaccaa gaaataactc
   149101 ctcacgtgcg aaattataga aggtcccctt taagatcaaa caattccatc gaattgagta
   149161 tgattgtatg tgtgatagca tctactatac caggaatatc aatgaacccg attattgaaa
   149221 ttgctcagga tacccttttt tagcttctag aatctatttc ttagttcaag atccctctta
   149281 ctaactggaa tcaaagaatt agtagatctg ttccacccaa aatgggagtg ggctagggtt
   149341 atgaacttat aatctataat ctgatgatcg agtcgattcc atgattataa gttcattcca
   149401 taccggacca gaccggaata gggttatata cattctcatt atgagaaggg gtcattcgag
   149461 cgtatctaaa tagatactat gtttccatat agatccctgc gtcgttccat tccatttagg
   149521 attaggaata ggcgtaatcg gacctgcttt ttacatatct ctcgttattt gggaccctat
   149581 tcacctcttt gggcttctat tgaatcgaga aataggtttg attgtccatc tttttgatag
   149641 aatatatata aggtatcctc cagataattc aaatcgaacc aattggatgt ccgactcggg
   149701 cctatatgac atgaccgatc aataaaaata ctctaacact ccacctttgt catatattcc
   149761 atacatcaca ctagatagat atcatattca tggaatacga ttcactttca agatgccttg
   149821 gtggtgaaat ggtagacacg cgagactcaa aatctcgtgc taaagagcgt ggaggttcga
   149881 gtcctcttca aggcataata ttgagatctc ttattgaatt agaataagtt cggcagcgga
   149941 tcacgaaatc ttggtgatct tctctatcta atgaaatcta atgaatgggg agtccgtttt
   150001 gaaatcgtcc gccctgcacc caccccccta tatgcttcaa caggaatcac acaggggtag
   150061 attgatacaa tagaaacctc tggtaaaatg cccacccgta acccagcgga taaagtacat
   150121 tacatagtcc gttttaggga ttggcgactt acccattcaa tgactttggc accggacgtt
   150181 cccaaaatgg gtactgtact ctcgggtcgg gtgaattcaa taatagacgc ctgttggcat
   150241 tccagccttc cttctctctc ctttcagggc ctatccgaaa ggaaagagaa ttcagtactt
   150301 cttggtcgtg aatatcggaa taggacaaac cgccccgtgg atatctttgc ttcggaacaa
   150361 aacaattaga attaggctcg gtcaactgga atgtgtatta tccatatagg ggatctttca
   150421 attgagaaga tccatcgacc tgagacgaag agaaagaaag gtctatctat tttatttagt
   150481 tattcagtta aaccaatgat tcgttattgg agcagatagc aacaaccatt tcatccggca
   150541 tacgtatttt tgattttcca atggatttac atctttcatt aatggaaatt ttttgatgta
   150601 gtgagtaata gctctggttg ttcgctcttc aagaattctt gtttaggcag ttcataccat
   150661 ccatacataa tgttttgatc taagatttca attcttccat gtttccgcag tagcatattg
   150721 ttccatggag ctaaggtcca aaatatggaa gaaacaggtg tttccacgac tctaccaccc
   150781 agtcaattct gtttcactta atccctattt catagccaca tatctttccg gctaaggaat
   150841 gggaaacttt tcttttgtta catgaatcct attttcattt catccgggaa aagccatctt
   150901 tttctcaaca atgtctttgt catttgatcc aatagcgttc cgttagatag gaacagattt
   150961 gataaatact gataactctc ggatagagta ttagaacgga aaaatccatt agataatgaa
   151021 ctattggttc taagccatct ctggcgatga atcaacaatt cgaaatgctt ttcttgcgta
   151081 ttcttgataa accagcgttt agacatagat gtagaaggat ctgtttggga agtaagaagc
   151141 ccccttgaca tctcttcatc tgcaaagaat tctcgatggc aaaacacaga gacaaaaggc
   151201 tgatctttga ataggaaaaa gagtggatcc gcagggtccc aaatgaattg gcttattcga
   151261 aaaaagcctt gttctttgga agatctatct cgtgtctggt actgcacggt tccactctgc
   151321 aagaactccg aatcattctc ttgaagctca tcctcttcat cataaatgat ccgcttgccc
   151381 cgaaatgacc tggcccaata gggaaatccc aattcattgg gcctttcgat acaatcaaat
   151441 agaaggcccc aagggcgcca tattctcgga gcccaaacta tgtgattgaa taaatcctcc
   151501 tctatctgtt gcgggtcgag gactccttcc ccttcttcaa actccgattc atatttttcg
   151561 tagagaaatc tctgatcaac gatagaacaa gatccatttt gaatcatatt taagggattc
   151621 cttggttcgg gccgaagaag caatgtcact cgatcattat caaactgact gcaatctttt
   151681 tctgtccgtg aggatccccc cagagcgcct tctacttcta ataggccatg aactagatca
   151741 gaatcattct caacgagtcc ataagaagtg atcccatttt tttcatcagg tccgggtaga
   151801 gaccaaaggt cttgagcgac cgatccggca gaacaactca aaagataaag aagtatcgtg
   151861 aatttcttca tgctcgttcc aagttcgaag taccatttgt acaaataaga atccccctcg
   151921 ttacatgatt tcttcttcat atagatagat ataggatcta tggagcaatt acttagaagt
   151981 acattttgtg aaacagccct tcctatctga tagaaaagga tcccatgatc ctgaaccgat
   152041 cttacctggg atcgcaaatc ccaagtttgt ctatgaagag cagatctaat tatattagtg
   152101 tctataatag atttcttttg tataatacta atcgataggg cctcattggt aagtgctaca
   152161 agatctcgta cattggaacc catagttatg gaccggaatc cattagtatg gaacattttc
   152221 ttttccaagt gaaatcccct agtatatgaa agagtgaaaa agtgctttcg ttgttgtgga
   152281 ataagaagcc ttcgtatctt aatgcatgta tttaatttat tcggagctat tagagcggga
   152341 tctacttttt ggggaatatg agtcgaagca ataacaagaa tatttctagt ggaacatctt
   152401 tcacaatccc tggagagata gttcactaat agaccgaggg ataagtaatt cgactcattc
   152461 acatccagat catgaatgtt tggaatccat attatgcaag gagacattgc ttttgctaat
   152521 tcgaattgaa gggtgatata gatataaaat cggtcttttt ccggcatcat atccatagtt
   152581 agcgcattca tcatagttag aagctccagc tccgtatcaa ggtcacggtc gatatcgtca
   152641 ctatcatcaa tatcgtcact atcgtcaata tcatcaataa gaaaaccctt aggcttgtta
   152701 tccaggaact tgttcagaaa tactgtaatg aaaggaacat aggagtttgt cgctaggtat
   152761 ttgaccaaat aggatcgtcc agttcctata gaacctatca ctaaaatacc cctagggggg
   152821 gatagggcta agcggagcga aaagggtttt ccatgagatg ggaaatgaaa actattagcc
   152881 ccacacgggg tttgtgaata agtgattgtc tgataatgag caaggaatat ccgtctttct
   152941 gctaaacagg atgtattgaa ctcataattc attagatact ttttatgaat gtcaactaag
   153001 tatcgtaagt aaattgctcc cggttgttca atcatttgat aaccagagtc attctttgat
   153061 aaatgatcac tatgagtcag actcaataga atttgatcaa tccttttttc tgtcgttaag
   153121 gtagagaact gaaccaagaa ttctctttct ttatcatcaa tcgaatcact gttcgagacc
   153181 caagattcta ttttatcatc aatccaatca ccattcacgt tttttctttt tcttatcaag
   153241 gaatagatcg ctttacttgt atgacttaga tgtctcgtat ttctcgaaaa agcgattcga
   153301 ttgatgggat ttggtatgat acttatgaga tcgatgagat tccaatattt cttcttagaa
   153361 cgtattgatt tgaccccata agcgggacca ccaccccata gcatgttgcc gccagaaaca
   153421 gaaccccgta ttttttctag agaatctcct aattgtttca gagcaactag aaagagattc
   153481 tttaaccaga aagaattcag ttcagatgta ggatacctat ccagaagttt tcgcaactca
   153541 atcatgtatg atggaatcat caaagatttg accttttcga actctgtctg taactcacta
   153601 taggctcgag aaacaaagag aagatgtgta cgaacgagat atccagcaac aagaagaagg
   153661 aaaaggattg aatagaggaa ctcccgaaca tttagcgatc tcagatgtgt cgatatcaat
   153721 ggtgactcat tatttcgatg aataatttct tcggacagaa gaagattatg taaacactta
   153781 ctcgaaatct cacttatcag attccattgt ggaaggcaca attttttctg aagaattcgc
   153841 catgatatat ctgatccatg cataatatca tgaaaaatgg atacaaattt ttggctgcta
   153901 cttagtatcg gcaataggtc tgaaaaagta tctaaaaata gaaaatttag atatttgtac
   153961 cctgtcgacg taaggaacca tggtatatat gtttggaata gattccattt tgagagagtt
   154021 gaaaaagcac tatctcgttg aaaggttcta tacatctgcc cttcctcaag gcattttttt
   154081 agacaaagac tccgtttttt cctcttttcg gatggtaaat atttctcaga acatggagtg
   154141 tgaatcaaac ccatgtttga attgaaattg agatactgat gcaagttctt cccttctgaa
   154201 tcagatagat tcatatctga aagaggttga caataagttc tttcaaaatt gactatttgt
   154261 ccctctgtta gaggtgttcc agaaatgtct gcgatcgagt aaatagctct acgaacgaat
   154321 ggatcggatc gaattggaaa atggaaagat ttgtacaagt tatacctttc gtcaccactt
   154381 tgcggaaaat cgttaggtat gaatatgtta gatacctgtg actcgattgg tgaaatagta
   154441 tctctctcca aaaaagcatg ttttttttta ccgccgcaca aagaaaatat tttgttgcga
   154501 atgaacaaga tattgaggaa ttgtccatac gtaaaatcat aattattgat acaggccttt
   154561 tccacataaa aagggaatct tttgttacaa tagaagcaga agtgatgtcg attattcaag
   154621 aatcgaagtc gatttgcttt agaaaaagag gatatcaatg aacttctatg aaatggtttc
   154681 acgggattca tccaattgtc ttgatcgtga gatatcattg agaaatagga atccgtgtta
   154741 tcaaaagatt tcctgcgatt ctttctagta tggaatgagt caatcatcca ctttggtatc
   154801 ttattgaaca aaaatggtga tattgttcct ccattgatca agaatttcga tttttgggaa
   154861 gtatcatggt catccaataa gaagggtttc cattttttca aatgaacgat ttgaagacct
   154921 attgattcta acaactgatt gcagagttga tcattcggac ctttcaattc atagatgtgg
   154981 atctcggacc tatgaatggg gatactcccg aaactcacaa agaaaaaagg aagtgagtta
   155041 gacaaaaaga gaagaaactt ggacaaaaag aaacaaagtg acttagacaa atcttttttg
   155101 tcgataacct cagaccaatc aatcgaatat tgattaatac gtaatcgatc gaacactact
   155161 tgaaaacggc tattctgctc agaaatgaaa tgttccaaat gttcctggag attcttgctc
   155221 ccattggacc atttgtatct atatgcatta ggatcccgat tcatggatct ctcggttcga
   155281 gaaatcaaaa taagaggatc gaaccatttc ttctgactct ttttcaaatt tgataaatgt
   155341 tggttgatcg tgtatttcat tatagttcta tgattcagag tatcatttcc tatttgatac
   155401 ctttgaattc catattcgaa gttgcgatcg gatcgattca ttaaaaagaa tcgattcaat
   155461 acatttctta tgtacccata ggtgctatat tggatttgaa tcagatttcg gatcaatcta
   155521 tattgattga ctgcctccat tatgttgttg ctagcaaata ccactatttt tggttttgga
   155581 tcttccaaat cattcccgca agaggtccgg acccattttt ttctgatcct tcgataaaaa
   155641 gattcattct cttcataaaa aataggaggt agaaccaata aagatttctt tttcgattca
   155701 tccctggagt tgaatacctc attcaagaat tgtttttgat ccaatccgga ggaatcaata
   155761 gaaaaggcaa atcccttatg atacaccaga tccggctcgg ttattgatag agtgaataga
   155821 tctgccattt cttgaaatct ctcttctgat tcaaaatcgt ggtgtaacgt gtatcccccc
   155881 ctgttccggt catggaatag atgaaataaa tcaaaaaatg gatttttgtt caagaatgaa
   155941 atcttattgg aactgtccag ttcatccttc ggaaccatat cacatcccgg atctgatgaa
   156001 ataggatgaa ttgagacggt attttgtaaa tacataatta tcttgaatat attaactatt
   156061 tctttatttt ccgatcgcct ggaaagaaca aaagaaacat cttgttcttt cttcaacaat
   156121 ttctgatctc tagtggacct ctcagtagga ttcgaaccca gatgaagttc tgaccatctt
   156181 tcagagaaaa aagaacgaat ggatcttgta ggattcccaa gaaattcttc gatttcttcc
   156241 ggaagcagat gattattcat ctgcttctca cgttccgtga atagccggga cattgaggaa
   156301 tatccagaaa ggcatttagg gactgattct atctctgttc gttccgtttg aagaaaggaa
   156361 ggatcccaac aaagaatcga tctttctttt agttgttgaa tctctctttg attgatcaat
   156421 gtgtgatatt ccgaatcctc attactaatg gaatcgaaat gatctctgga ttgatcagaa
   156481 gatcctttca attggctaga atccgttact tgaatgaaac tagatcttgt ggaatcatat
   156541 tgaatatttg acgatacatt ccgtaccttg ctaaaaaacc gatccttgtt taccaaccac
   156601 acattgtcta accaaatcca attctctctc gagatgttcc tcaaaaaatc cgattcgtgc
   156661 ggattcttcc cccaactaac gaagagatct tggcggaatt gccacatatg aaattgagca
   156721 caattttgca aagaaatagc ccccttgttt ctcaagaaga gatgggaaac atgctcaata
   156781 tcatttgatt gaatagttga cccagctcct tgttgtttga agaaaccctc cacttcaatt
   156841 ggtatttttt cacgaaaagc aaacatgaga taataaatcc agtctttcac taagatttcg
   156901 aatagctgtc ccgaattcaa gttgattatg tttcgcctct tcctcggaga aagacgatca
   156961 aacaattccc aatcatggtc cttgcggatc ggatcatcca tataatatac aaaaagaaac
   157021 tccagatatt tgatatcttt ctctttgaat gagatctcaa ttccagcgac ggtttcatta
   157081 gatatcttac aactagaatc cctctttttt ccgatcccgt tcctccacca ccgcgaaccc
   157141 cagttagatt caggcatgat acacttttta gttttagtta ttgggagaac ccaagtactc
   157201 tctttcggat ccaggaaaga gctctcagag atcttttttc cttttggaag atacaggagc
   157261 gaaacaatca acctattgat attggaagac tcaaaagatt cttccaatgt atcatttctg
   157321 ggtccaatgg aattcattgg tataggaaga agccctgtca aatagagact ttttctttcg
   157381 accatctttc gattgttaat acgatatata aggaccgctc ctacaaagag tactacaccc
   157441 ttgatcgtga aatatcgatt gcttgttgaa ccctgtgaat tgcgtgaaag taggatactc
   157501 caaattcggg agtccaagag ttttataaaa cgctcttgat ggaaaaaaat gtgaatgaaa
   157561 gatcccactg aattgaattg ggtccatgaa tctaagaaat agtgagaatt cttgatctct
   157621 ctcaatatct ctctcaattc gaaaatccag gatttgaatt gatgtccttt cattgagtcc
   157681 tcctaaattg cattgattta tcctaaagat ttcatttcaa ttggaatttg gttattcacc
   157741 atgtacgagg atccccgcta agcatccatg gctgaatggt taaagcgccc aactcataat
   157801 tggcgaattc gtaggttcaa ttcctactgg atgcacgcca atgggaccct ccaataagtc
   157861 tattggaatt ggctctgtat caatggaatc tcatcatcca tacataacga attggtgtag
   157921 tatattcata tcataacata tgaacagtaa gaactagcat tcttattgag actagaactc
   157981 atagggaaga aaatagattt atggatggaa tcaaatatgc agtatttaca gacaaaagta
   158041 ttcggttatt ggggaaaaat caatatactt ctaatgtcga atcaggatca actaggacag
   158101 aaataaagca ttgggtcgaa ctcttctttg gtgtcaaggt aatagctatg aatagtcatc
   158161 gactcccggt aaagggtaga agaatgggac ctattatggg acatacaatg cattacagac
   158221 gtatgatcat tacgcttcaa ccgggttatt ctattccacc tcttagaaag aaaagaactt
   158281 aaatcaaaat acttaatagc atggcgatac atttatacaa aacttctacc ccgagcacac
   158341 gcaatggagc cgtagacagt caagtgaaat ccaatccacg aaataatttg atctatggac
   158401 agcatcgttg tggtaaaggt cgtaatgcca gaggaatcat taccgcaggg catagagggg
   158461 gaggtcataa gcgtctatac cgtaaaatcg attttcgacg gaatgaaaaa gacatatatg
   158521 gtagaatcgt aaccatagaa tacgacccta atcgaaatgc atacatttgt ctcatacact
   158581 atggggatgg tgagaaaaga tatattttac atcccagagg ggctataatt ggagatacca
   158641 ttgtttctgg tacagaagtt cctataaaaa tgggaaatgc cctacctttg agtgcggttt
   158701 gaactattga tttacgtaat tggaagtaac caattcggtt tacggcgaaa cctagaaatc
   158761 gatcactgat ccaatttgag tacctctaca ggatagacct caacagaaaa ctgaagagta
   158821 acggcagcaa gtgattgagt tcagtagttc ctcatataaa attattgact ctagagatat
   158881 agtaatatgg agaagacaaa attgtttcaa gcaccgacag aaccagaagc gccccttgtt
   158941 tcaaagaggg gaggacgggt tattcacatt tcatttgatg gtcagaggcg aattgaaagc
   159001 taagcagtgg gaattctaag gattccccgg gggaaaaata gagatgtctc ctacgttacc
   159061 cgtaatatgt ggaagtatcg acgtaatttc atagagtcat tcggtctgaa tgctacatga
   159121 agaacataag ccagatgaag gaacgggaag acctaggatg tagaagatca taacatgagt
   159181 gattcggcag atttggattc ctatatatcc acttatgcgg tacttcattg tacgatatat
   159241 ataagatcca tctgtataga tatcatcatc tacatccaga aagccgtatg ctttggaaga
   159301 agcttgtaca gtttgggaag gggttttgat tgatcaaaaa gaagaatcta cttcaaccga
   159361 tatgccctta ggcacggcca tacataacat agaaatcaca ctcggaaagg gtggacaatt
   159421 agctagagca gcaggtgctg tagcgaaact gattgcaaaa gaggggaaat cggccacatt
   159481 aaaattacct tctggagagg tccgtttgat atccaaaaac tgctcagcaa cagtcggaca
   159541 agtggggaat gttggggtaa accagaaaag tttgggtaga gccggatcta aatgttggct
   159601 aggtaagcgt cctgtagtaa gaggagtagt tatgaaccct gtagaccatc cccatggggg
   159661 tggtgaaggg agggccccaa ttggtagaaa aaaacccgca actccttggg gttatcctgc
   159721 acttggaaga agaagtagaa aaaggaaaaa atatagtaat aatttgattc ttcgtcgccg
   159781 tagtaagtag taaatagtag agtagagaaa atagaatttg tttcttcgtc tttacaaaaa
   159841 aaaataggag taaaggactg tgacacgttc actaaaaaaa aatccttttg tagcgaatca
   159901 tttattaaga aaaataaaga aacttaacac aaaagcagaa aaagaaataa tagtaacttg
   159961 gtc
//
