# Supplementary material for: Dispersed repeats and inverted repeat expansion drive major plastomic rearrangements in Calliandra haematocephala (Leguminosae: Mimoseae)
Source: Front Plant Sci. 2025 Oct 3;16:1673127. doi: 10.3389/fpls.2025.1673127 (PMC12531236; doi:10.3389/fpls.2025.1673127)
Supplement: Supplementary file 1 [file DataSheet1.zip › Assemled_data/Faidherbia_albida_NC_035347.gb]

LOCUS       Faidherbia_albida_NC_035347      175646 bp    DNA     linear   PLN 08-JUL-2025
DEFINITION  .
ACCESSION   urn.local...p-j4u526s (modified)
KEYWORDS    .
SOURCE      null
  ORGANISM  
            .
FEATURES             Location/Qualifiers
     source          1..175646
                     /organism="Faidherbia_albida_NC_035347"
                     /organelle="plastid:chloroplast"
                     /mol_type="genomic DNA"
                     /note="Annotation Method :: PGA-Plastid Genome Annotator"
     tRNA            complement(10..83)
                     /gene="trnH-GUG"
                     /product="tRNA-His"
     gene            complement(10..83)
                     /gene="trnH-GUG"
     CDS             complement(467..1528)
                     /gene="psbA"
                     /codon_start=1
                     /transl_table=11
                     /product="photosystem II protein D1"
     gene            complement(467..1528)
                     /gene="psbA"
     repeat_region   660..1711
     repeat_region   660..1108
     repeat_region   816..1669
     repeat_region   1272..1690
     tRNA            join(complement(4394..4430),complement(1807..1841))
                     /gene="trnK-UUU"
                     /product="tRNA-Lys"
     gene            complement(1807..4430)
                     /gene="trnK-UUU"
     CDS             complement(2160..3659)
                     /gene="matK"
                     /codon_start=1
                     /transl_table=11
                     /product="maturase K"
     gene            complement(2160..3659)
                     /gene="matK"
     repeat_region   2757..2942
     CDS             join(complement(6674..6713),complement(5541..5779))
                     /gene="rps16"
                     /codon_start=1
                     /transl_table=11
                     /product="ribosomal protein S16"
     gene            complement(5541..6713)
                     /gene="rps16"
     tRNA            complement(7432..7503)
                     /gene="trnQ-UUG"
                     /product="tRNA-Gln"
     gene            complement(7432..7503)
                     /gene="trnQ-UUG"
     CDS             8270..8455
                     /gene="psbK"
                     /codon_start=1
                     /transl_table=11
                     /product="photosystem II protein K"
     gene            8270..8455
                     /gene="psbK"
     CDS             8638..8748
                     /gene="psbI"
                     /codon_start=1
                     /transl_table=11
                     /product="photosystem II protein I"
     gene            8638..8748
                     /gene="psbI"
     tRNA            complement(9152..9239)
                     /gene="trnS-GCU"
                     /product="tRNA-Ser"
     gene            complement(9152..9239)
                     /gene="trnS-GCU"
     tRNA            join(10406..10428,11152..11199)
                     /gene="trnG-UCC"
                     /product="tRNA-Gly"
     gene            10406..11199
                     /gene="trnG-UCC"
     repeat_region   10449..10717
     tRNA            11535..11606
                     /gene="trnR-UCU"
                     /product="tRNA-Arg"
     gene            11535..11606
                     /gene="trnR-UCU"
     repeat_region   12031..12374
     repeat_region   12031..12242
     repeat_region   12035..12317
     CDS             complement(12039..13571)
                     /gene="atpA"
                     /codon_start=1
                     /transl_table=11
                     /product="ATP synthase CF1 alpha subunit"
     gene            complement(12039..13571)
                     /gene="atpA"
     repeat_region   12044..12374
     repeat_region   12466..12888
     repeat_region   12466..12657
     repeat_region   12493..12922
     repeat_region   12493..12888
     repeat_region   12556..12922
     repeat_region   12744..12924
     repeat_region   12941..13244
     repeat_region   13265..13540
     CDS             join(complement(14779..14923),complement(13636..14042))
                     /gene="atpF"
                     /codon_start=1
                     /transl_table=11
                     /product="ATP synthase CF0 subunit I"
     gene            complement(13636..14923)
                     /gene="atpF"
     repeat_region   13887..14169
     repeat_region   15590..15862
     CDS             complement(15601..15846)
                     /gene="atpH"
                     /codon_start=1
                     /transl_table=11
                     /product="ATP synthase CF0 subunit III"
     gene            complement(15601..15846)
                     /gene="atpH"
     CDS             complement(17347..18090)
                     /gene="atpI"
                     /codon_start=1
                     /transl_table=11
                     /product="ATP synthase CF0 subunit IV"
     gene            complement(17347..18090)
                     /gene="atpI"
     repeat_region   17747..18036
     repeat_region   18196..18483
     CDS             complement(18306..19016)
                     /gene="rps2"
                     /codon_start=1
                     /transl_table=11
                     /product="ribosomal protein S2"
     gene            complement(18306..19016)
                     /gene="rps2"
     repeat_region   18315..18678
     repeat_region   18651..18872
     repeat_region   18680..19048
     CDS             complement(19232..23317)
                     /gene="rpoC2"
                     /codon_start=1
                     /transl_table=11
                     /product="RNA polymerase beta subunit"
     gene            complement(19232..23317)
                     /gene="rpoC2"
     repeat_region   19317..19783
     repeat_region   19317..19594
     repeat_region   20546..20874
     repeat_region   20963..21316
     repeat_region   21150..21557
     repeat_region   21150..21495
     repeat_region   21252..21533
     repeat_region   22011..22315
     repeat_region   22124..22466
     repeat_region   22785..23406
     repeat_region   22791..23065
     repeat_region   23069..23406
     repeat_region   23408..23865
     CDS             join(complement(25923..26354),complement(23488..25104))
                     /gene="rpoC1"
                     /codon_start=1
                     /transl_table=11
                     /product="RNA polymerase beta subunit"
     gene            complement(23488..26354)
                     /gene="rpoC1"
     repeat_region   23500..23848
     repeat_region   23537..23892
     repeat_region   23537..23865
     repeat_region   24253..24828
     repeat_region   24287..24849
     repeat_region   24427..24849
     repeat_region   25942..26367
     CDS             complement(26381..29587)
                     /gene="rpoB"
                     /codon_start=1
                     /transl_table=11
                     /product="RNA polymerase beta subunit"
     gene            complement(26381..29587)
                     /gene="rpoB"
     repeat_region   26822..27145
     repeat_region   26822..27112
     repeat_region   26937..27208
     repeat_region   26994..27198
     repeat_region   27302..28124
     repeat_region   27302..27805
     repeat_region   27333..27886
     repeat_region   27414..28121
     repeat_region   28126..28689
     repeat_region   28797..29131
     repeat_region   29164..29482
     repeat_region   29166..29464
     tRNA            30812..30882
                     /gene="trnC-GCA"
                     /product="tRNA-Cys"
     gene            30812..30882
                     /gene="trnC-GCA"
     CDS             31715..31804
                     /gene="petN"
                     /codon_start=1
                     /transl_table=11
                     /product="cytochrome b6/f complex subunit VIII"
     gene            31715..31804
                     /gene="petN"
     CDS             complement(33041..33145)
                     /gene="psbM"
                     /codon_start=1
                     /transl_table=11
                     /product="photosystem II protein M"
     gene            complement(33041..33145)
                     /gene="psbM"
     tRNA            complement(33907..33980)
                     /gene="trnD-GUC"
                     /product="tRNA-Asp"
     gene            complement(33907..33980)
                     /gene="trnD-GUC"
     tRNA            complement(34456..34539)
                     /gene="trnY-GUA"
                     /product="tRNA-Tyr"
     gene            complement(34456..34539)
                     /gene="trnY-GUA"
     tRNA            complement(34606..34678)
                     /gene="trnE-UUC"
                     /product="tRNA-Glu"
     gene            complement(34606..34678)
                     /gene="trnE-UUC"
     tRNA            35427..35498
                     /gene="trnT-GGU"
                     /product="tRNA-Thr"
     gene            35427..35498
                     /gene="trnT-GGU"
     repeat_region   36928..37399
     repeat_region   36928..37273
     repeat_region   36996..37399
     CDS             37074..38135
                     /gene="psbD"
                     /codon_start=1
                     /transl_table=11
                     /product="photosystem II protein D2"
     gene            37074..38135
                     /gene="psbD"
     repeat_region   37549..38234
     CDS             38083..39504
                     /gene="psbC"
                     /codon_start=1
                     /transl_table=11
                     /product="photosystem II CP43 chlorophyll apoprotein"
     gene            38083..39504
                     /gene="psbC"
     repeat_region   38494..38966
     repeat_region   38866..39116
     repeat_region   38923..39395
     repeat_region   38968..39390
     repeat_region   39073..39395
     tRNA            complement(39747..39839)
                     /gene="trnS-UGA"
                     /product="tRNA-Ser"
     gene            complement(39747..39839)
                     /gene="trnS-UGA"
     repeat_region   40120..40455
     CDS             40180..40368
                     /gene="psbZ"
                     /codon_start=1
                     /transl_table=11
                     /product="photosystem II protein Z"
     gene            40180..40368
                     /gene="psbZ"
     tRNA            41140..41210
                     /gene="trnG-GCC"
                     /product="tRNA-Gly"
     gene            41140..41210
                     /gene="trnG-GCC"
     tRNA            complement(41463..41536)
                     /gene="trnfM-CAU"
                     /product="tRNA-Met"
     gene            complement(41463..41536)
                     /gene="trnfM-CAU"
     CDS             complement(41699..42001)
                     /gene="rps14"
                     /codon_start=1
                     /transl_table=11
                     /product="ribosomal protein S14"
     gene            complement(41699..42001)
                     /gene="rps14"
     repeat_region   42112..42329
     CDS             complement(42120..44324)
                     /gene="psaB"
                     /codon_start=1
                     /transl_table=11
                     /product="photosystem I P700 apoprotein A2"
     gene            complement(42120..44324)
                     /gene="psaB"
     repeat_region   42337..43383
     repeat_region   42337..42953
     repeat_region   42436..43442
     repeat_region   42436..43383
     repeat_region   42589..43469
     repeat_region   42589..43442
     repeat_region   complement(42904..43469)
     repeat_region   43471..43994
     repeat_region   43996..44598
     repeat_region   43998..44799
     CDS             complement(44350..46602)
                     /gene="psaA"
                     /codon_start=1
                     /transl_table=11
                     /product="photosystem I P700 apoprotein A1"
     gene            complement(44350..46602)
                     /gene="psaA"
     repeat_region   44806..45125
     repeat_region   45128..45408
     repeat_region   45209..45666
     repeat_region   45668..45993
     repeat_region   45995..46290
     repeat_region   complement(46172..46362)
     repeat_region   46364..46759
     repeat_region   47422..47713
     repeat_region   47427..47687
     CDS             join(complement(49343..49466),complement(48384..48613),
                     complement(47461..47613))
                     /gene="ycf3"
                     /codon_start=1
                     /transl_table=11
                     /product="photosystem I assembly protein Ycf3"
     gene            complement(47461..49466)
                     /gene="ycf3"
     repeat_region   47966..48334
     repeat_region   47988..48318
     repeat_region   48344..48826
     repeat_region   48344..48786
     tRNA            49710..49797
                     /gene="trnS-GGA"
                     /product="tRNA-Ser"
     gene            49710..49797
                     /gene="trnS-GGA"
     CDS             complement(50088..50711)
                     /gene="rps4"
                     /codon_start=1
                     /transl_table=11
                     /product="ribosomal protein S4"
     gene            complement(50088..50711)
                     /gene="rps4"
     repeat_region   50136..50560
     repeat_region   50144..50548
     tRNA            complement(51050..51122)
                     /gene="trnT-UGU"
                     /product="tRNA-Thr"
     gene            complement(51050..51122)
                     /gene="trnT-UGU"
     tRNA            join(52707..52741,53279..53328)
                     /gene="trnL-UAA"
                     /product="tRNA-Leu"
     gene            52707..53328
                     /gene="trnL-UAA"
     tRNA            53750..53822
                     /gene="trnF-GAA"
                     /product="tRNA-Phe"
     gene            53750..53822
                     /gene="trnF-GAA"
     CDS             complement(54552..55028)
                     /gene="ndhJ"
                     /codon_start=1
                     /transl_table=11
                     /product="NADH-plastoquinone oxidoreductase subunit J"
     gene            complement(54552..55028)
                     /gene="ndhJ"
     repeat_region   54838..55062
     repeat_region   55165..55699
     repeat_region   55165..55456
     CDS             complement(55172..55849)
                     /gene="ndhK"
                     /codon_start=1
                     /transl_table=11
                     /product="NADH-plastoquinone oxidoreductase subunit K"
     gene            complement(55172..55849)
                     /gene="ndhK"
     repeat_region   55300..55822
     repeat_region   55300..55699
     repeat_region   55317..55937
     repeat_region   55317..55822
     repeat_region   55635..55953
     repeat_region   55635..55937
     CDS             complement(55891..56253)
                     /gene="ndhC"
                     /codon_start=1
                     /transl_table=11
                     /product="NADH-plastoquinone oxidoreductase subunit 3"
     gene            complement(55891..56253)
                     /gene="ndhC"
     tRNA            join(complement(58150..58188),complement(57493..57529))
                     /gene="trnV-UAC"
                     /product="tRNA-Val"
     gene            complement(57493..58188)
                     /gene="trnV-UAC"
     repeat_region   57713..57977
     tRNA            58357..58429
                     /gene="trnM-CAU"
                     /product="tRNA-Met"
     gene            58357..58429
                     /gene="trnM-CAU"
     CDS             complement(58725..59126)
                     /gene="atpE"
                     /codon_start=1
                     /transl_table=11
                     /product="ATP synthase CF1 epsilon subunit"
     gene            complement(58725..59126)
                     /gene="atpE"
     repeat_region   58816..59287
     CDS             complement(59123..60619)
                     /gene="atpB"
                     /codon_start=1
                     /transl_table=11
                     /product="ATP synthase CF1 beta subunit"
     gene            complement(59123..60619)
                     /gene="atpB"
     repeat_region   59289..59776
     repeat_region   59289..59614
     repeat_region   59319..59943
     repeat_region   59319..59803
     repeat_region   59616..59943
     CDS             61347..62774
                     /gene="rbcL"
                     /codon_start=1
                     /transl_table=11
                     /product="ribulose bisophosphate carboxylase"
     gene            61347..62774
                     /gene="rbcL"
     repeat_region   61637..62000
     repeat_region   62547..62878
     repeat_region   complement(62547..62833)
     CDS             63804..65546
                     /gene="accD"
                     /codon_start=1
                     /transl_table=11
                     /product="acetyl-CoA carboxylase carboxyltransferase beta
                     subunit"
     gene            63804..65546
                     /gene="accD"
     CDS             66171..66284
                     /gene="psaI"
                     /codon_start=1
                     /transl_table=11
                     /product="photosystem I subunit VIII"
     gene            66171..66284
                     /gene="psaI"
     CDS             66477..67031
                     /gene="ycf4"
                     /codon_start=1
                     /transl_table=11
                     /product="photosystem I assembly protein Ycf4"
     gene            66477..67031
                     /gene="ycf4"
     repeat_region   66553..66966
     repeat_region   66627..66935
     CDS             67480..68169
                     /gene="cemA"
                     /codon_start=1
                     /transl_table=11
                     /product="envelope membrane protein"
     gene            67480..68169
                     /gene="cemA"
     repeat_region   67793..68179
     repeat_region   68310..68953
     CDS             68394..69356
                     /gene="petA"
                     /codon_start=1
                     /transl_table=11
                     /product="cytochrome f"
     gene            68394..69356
                     /gene="petA"
     repeat_region   68696..69025
     repeat_region   70838..71166
     repeat_region   70928..71424
     CDS             complement(70942..71064)
                     /gene="psbJ"
                     /codon_start=1
                     /transl_table=11
                     /product="photosystem II protein J"
     gene            complement(70942..71064)
                     /gene="psbJ"
     repeat_region   71000..71361
     repeat_region   71139..71553
     repeat_region   71139..71424
     repeat_region   71184..71783
     CDS             complement(71190..71306)
                     /gene="psbL"
                     /codon_start=1
                     /transl_table=11
                     /product="photosystem II protein L"
     gene            complement(71190..71306)
                     /gene="psbL"
     CDS             complement(71329..71448)
                     /gene="psbF"
                     /codon_start=1
                     /transl_table=11
                     /product="photosystem II cytochrome b559 beta subunit"
     gene            complement(71329..71448)
                     /gene="psbF"
     CDS             complement(71458..71709)
                     /gene="psbE"
                     /codon_start=1
                     /transl_table=11
                     /product="photosystem II cytochrome b559 alpha subunit"
     gene            complement(71458..71709)
                     /gene="psbE"
     repeat_region   72884..73147
     CDS             73035..73130
                     /gene="petL"
                     /codon_start=1
                     /transl_table=11
                     /product="cytochrome b6/f complex subunit VI"
     gene            73035..73130
                     /gene="petL"
     CDS             73316..73429
                     /gene="petG"
                     /codon_start=1
                     /transl_table=11
                     /product="cytochrome b6/f complex subunit V"
     gene            73316..73429
                     /gene="petG"
     tRNA            complement(73558..73631)
                     /gene="trnW-CCA"
                     /product="tRNA-Trp"
     gene            complement(73558..73631)
                     /gene="trnW-CCA"
     tRNA            complement(73837..73910)
                     /gene="trnP-UGG"
                     /product="tRNA-Pro"
     gene            complement(73837..73910)
                     /gene="trnP-UGG"
     CDS             74353..74487
                     /gene="psaJ"
                     /codon_start=1
                     /transl_table=11
                     /product="photosystem I subunit IX"
     gene            74353..74487
                     /gene="psaJ"
     CDS             75031..75231
                     /gene="rpl33"
                     /codon_start=1
                     /transl_table=11
                     /product="ribosomal protein L33"
     gene            75031..75231
                     /gene="rpl33"
     CDS             75463..75771
                     /gene="rps18"
                     /codon_start=1
                     /transl_table=11
                     /product="ribosomal protein S18"
     gene            75463..75771
                     /gene="rps18"
     repeat_region   75484..75743
     CDS             complement(75963..76376)
                     /gene="rpl20"
                     /codon_start=1
                     /transl_table=11
                     /product="ribosomal protein L20"
     gene            complement(75963..76376)
                     /gene="rpl20"
     CDS             join(complement(77177..77290),161118..161349,
                     161886..161911)
                     /gene="rps12"
                     /locus_tag="CGV96_pgp049"
                     /trans_splicing
                     /codon_start=1
                     /transl_table=11
                     /product="ribosomal protein S12"
                     /protein_id="YP_009402462.1"
                     /db_xref="GeneID:33366399"
     CDS             join(complement(77177..77290),complement(105337..105568),
                     complement(104775..104800))
                     /gene="rps12"
                     /locus_tag="CGV96_pgp048"
                     /trans_splicing
                     /codon_start=1
                     /transl_table=11
                     /product="ribosomal protein S12"
                     /protein_id="YP_009402417.1"
                     /db_xref="GeneID:33366468"
     gene            join(complement(77177..77290),161118..161911)
                     /gene="rps12"
                     /locus_tag="CGV96_pgp049"
                     /trans_splicing
                     /db_xref="GeneID:33366399"
     gene            join(complement(77177..77290),complement(104775..105568))
                     /gene="rps12"
                     /locus_tag="CGV96_pgp048"
                     /trans_splicing
                     /db_xref="GeneID:33366468"
     CDS             complement(77587..78186)
                     /gene="clpP"
                     /codon_start=1
                     /transl_table=11
                     /product="clp protease proteolytic subunit"
     gene            complement(77587..78186)
                     /gene="clpP"
     repeat_region   78466..79089
     repeat_region   78466..79023
     repeat_region   78490..79089
     CDS             78677..80203
                     /gene="psbB"
                     /codon_start=1
                     /transl_table=11
                     /product="photosystem II CP47 chlorophyll apoprotein"
     gene            78677..80203
                     /gene="psbB"
     repeat_region   79334..79632
     repeat_region   79343..79623
     repeat_region   79403..79686
     repeat_region   79757..80058
     repeat_region   80370..80720
     repeat_region   80370..80682
     CDS             80396..80503
                     /gene="psbT"
                     /codon_start=1
                     /transl_table=11
                     /product="photosystem II protein T"
     gene            80396..80503
                     /gene="psbT"
     CDS             complement(80564..80695)
                     /gene="psbN"
                     /codon_start=1
                     /transl_table=11
                     /product="photosystem II protein N"
     gene            complement(80564..80695)
                     /gene="psbN"
     repeat_region   80777..81048
     CDS             80805..81026
                     /gene="psbH"
                     /codon_start=1
                     /transl_table=11
                     /product="photosystem II phosphoprotein"
     gene            80805..81026
                     /gene="psbH"
     CDS             join(81159..81164,81967..82608)
                     /gene="petB"
                     /codon_start=1
                     /transl_table=11
                     /product="cytochrome b6"
     gene            81159..82608
                     /gene="petB"
     repeat_region   81934..82403
     repeat_region   81985..82689
     repeat_region   81985..82403
     repeat_region   82162..82630
     CDS             join(82824..82831,83576..84050)
                     /gene="petD"
                     /codon_start=1
                     /transl_table=11
                     /product="cytochrome b6/f complex subunit IV"
     gene            82824..84050
                     /gene="petD"
     repeat_region   83459..83941
     repeat_region   83459..83874
     repeat_region   83667..83953
     repeat_region   83667..83941
     repeat_region   83688..84062
     repeat_region   83688..83953
     repeat_region   83766..84110
     repeat_region   83769..84062
     CDS             complement(84260..85255)
                     /gene="rpoA"
                     /codon_start=1
                     /transl_table=11
                     /product="RNA polymerase alpha subunit"
     gene            complement(84260..85255)
                     /gene="rpoA"
     repeat_region   84564..84795
     CDS             complement(85333..85752)
                     /gene="rps11"
                     /codon_start=1
                     /transl_table=11
                     /product="ribosomal protein S11"
     gene            complement(85333..85752)
                     /gene="rps11"
     CDS             complement(85939..86052)
                     /gene="rpl36"
                     /codon_start=1
                     /transl_table=11
                     /product="ribosomal protein L36"
     gene            complement(85939..86052)
                     /gene="rpl36"
     CDS             complement(86555..86959)
                     /gene="rps8"
                     /codon_start=1
                     /transl_table=11
                     /product="ribosomal protein S8"
     gene            complement(86555..86959)
                     /gene="rps8"
     repeat_region   87258..87635
     CDS             complement(87262..87630)
                     /gene="rpl14"
                     /codon_start=1
                     /transl_table=11
                     /product="ribosomal protein L14"
     gene            complement(87262..87630)
                     /gene="rpl14"
     CDS             join(complement(89314..89322),complement(87776..88174))
                     /gene="rpl16"
                     /codon_start=1
                     /transl_table=11
                     /product="50S ribosomal protein L16"
     gene            complement(87776..89322)
                     /gene="rpl16"
     repeat_region   87984..88263
     repeat_region   88332..88641
     CDS             complement(89449..90105)
                     /gene="rps3"
                     /codon_start=1
                     /transl_table=11
                     /product="ribosomal protein S3"
     gene            complement(89449..90105)
                     /gene="rps3"
     CDS             complement(90866..91144)
                     /gene="rps19"
                     /codon_start=1
                     /transl_table=11
                     /product="ribosomal protein S19"
     gene            complement(90866..91144)
                     /gene="rps19"
     repeat_region   91040..130965
                     /note="inverted repeat B"
                     /rpt_type="inverted"
     repeat_region   91040..130962
     CDS             join(complement(92304..92694),complement(91214..91647))
                     /gene="rpl2"
                     /codon_start=1
                     /transl_table=11
                     /product="ribosomal protein L2"
     gene            complement(91214..92694)
                     /gene="rpl2"
     repeat_region   91458..91742
     repeat_region   92279..92546
     gene            complement(92713..93000)
                     /gene="rpl23"
                     /locus_tag="CGV96_pgp031"
                     /pseudo
                     /db_xref="GeneID:33366416"
     tRNA            complement(93139..93212)
                     /gene="trnI-CAU"
                     /product="tRNA-Ile"
     gene            complement(93139..93212)
                     /gene="trnI-CAU"
     CDS             93304..100113
                     /gene="ycf2"
                     /codon_start=1
                     /transl_table=11
                     /product="hypothetical protein RF2"
     gene            93304..100113
                     /gene="ycf2"
     repeat_region   93397..93777
     repeat_region   93724..94412
     repeat_region   94414..94903
     repeat_region   94905..95236
     repeat_region   95238..96095
     repeat_region   95700..96125
     repeat_region   96126..96441
     repeat_region   96444..96755
     repeat_region   97263..97660
     repeat_region   97749..98300
     repeat_region   98539..98918
     repeat_region   98582..98946
     repeat_region   98623..99003
     repeat_region   99400..99705
     repeat_region   99419..99734
     repeat_region   99894..100214
     repeat_region   100104..100411
     repeat_region   100561..101219
     tRNA            complement(101066..101146)
                     /gene="trnL-CAA"
                     /product="tRNA-Leu"
     gene            complement(101066..101146)
                     /gene="trnL-CAA"
     repeat_region   101221..101499
     repeat_region   101510..102648
     CDS             join(complement(103164..103940),
                     complement(101723..102478))
                     /gene="ndhB"
                     /codon_start=1
                     /transl_table=11
                     /product="NADH-plastoquinone oxidoreductase subunit 2"
     gene            complement(101723..103940)
                     /gene="ndhB"
     repeat_region   102755..103147
     repeat_region   103149..104058
     repeat_region   103971..104251
     repeat_region   104060..104486
     CDS             complement(104260..104721)
                     /gene="rps7"
                     /codon_start=1
                     /transl_table=11
                     /product="ribosomal protein S7"
     gene            complement(104260..104721)
                     /gene="rps7"
     repeat_region   104759..105112
     repeat_region   105114..105764
     repeat_region   105771..106101
     repeat_region   106222..106672
     repeat_region   106674..107103
     repeat_region   107105..108605
     tRNA            107440..107511
                     /gene="trnV-GAC"
                     /product="tRNA-Val"
     gene            107440..107511
                     /gene="trnV-GAC"
     rRNA            107746..109236
                     /gene="rrn16"
                     /product="16S ribosomal RNA"
     gene            107746..109236
                     /gene="rrn16"
     repeat_region   108757..109093
     repeat_region   109298..110767
     tRNA            join(109533..109569,110523..110557)
                     /gene="trnI-GAU"
                     /product="tRNA-Ile"
     gene            109533..110557
                     /gene="trnI-GAU"
     tRNA            join(110622..110659,111462..111496)
                     /gene="trnA-UGC"
                     /product="tRNA-Ala"
     gene            110622..111496
                     /gene="trnA-UGC"
     repeat_region   110769..112212
     rRNA            111654..114471
                     /gene="rrn23"
                     /product="23S ribosomal RNA"
     gene            111654..114471
                     /gene="rrn23"
     repeat_region   112211..113280
     repeat_region   113557..114598
     repeat_region   114215..115226
     rRNA            114570..114673
                     /gene="rrn4.5"
                     /product="4.5S ribosomal RNA"
     gene            114570..114673
                     /gene="rrn4.5"
     rRNA            114898..115018
                     /gene="rrn5"
                     /product="5S ribosomal RNA"
     gene            114898..115018
                     /gene="rrn5"
     repeat_region   115074..115366
     tRNA            115272..115345
                     /gene="trnR-ACG"
                     /product="tRNA-Arg"
     gene            115272..115345
                     /gene="trnR-ACG"
     repeat_region   115522..115889
     repeat_region   115891..116290
     repeat_region   115894..116311
     tRNA            complement(115964..116035)
                     /gene="trnN-GUU"
                     /product="tRNA-Asn"
     gene            complement(115964..116035)
                     /gene="trnN-GUU"
     CDS             116409..121829
                     /gene="ycf1"
                     /codon_start=1
                     /transl_table=11
                     /product="hypothetical protein RF1"
     gene            116409..121829
                     /gene="ycf1"
     repeat_region   116740..117029
     repeat_region   117376..117731
     repeat_region   119925..120361
     CDS             122211..122495
                     /gene="rps15"
                     /codon_start=1
                     /transl_table=11
                     /product="ribosomal protein S15"
     gene            122211..122495
                     /gene="rps15"
     repeat_region   122489..122904
     repeat_region   122541..123265
     CDS             122599..123780
                     /gene="ndhH"
                     /codon_start=1
                     /transl_table=11
                     /product="NADH-plastoquinone oxidoreductase subunit 7"
     gene            122599..123780
                     /gene="ndhH"
     repeat_region   123267..123668
     repeat_region   123670..124429
     CDS             join(123782..124334,125817..126355)
                     /gene="ndhA"
                     /codon_start=1
                     /transl_table=11
                     /product="NADH-plastoquinone oxidoreductase subunit 1"
     gene            123782..126355
                     /gene="ndhA"
     repeat_region   125612..127086
     CDS             126435..126920
                     /gene="ndhI"
                     /codon_start=1
                     /transl_table=11
                     /product="NADH-plastoquinone oxidoreductase subunit I"
     gene            126435..126920
                     /gene="ndhI"
     repeat_region   127088..127476
     CDS             127156..127686
                     /gene="ndhG"
                     /codon_start=1
                     /transl_table=11
                     /product="NADH-plastoquinone oxidoreductase subunit 6"
     gene            127156..127686
                     /gene="ndhG"
     repeat_region   127478..127802
     repeat_region   127807..128239
     CDS             127926..128231
                     /gene="ndhE"
                     /codon_start=1
                     /transl_table=11
                     /product="NADH-plastoquinone oxidoreductase subunit 4L"
     gene            127926..128231
                     /gene="ndhE"
     repeat_region   complement(128040..128245)
     repeat_region   128264..128797
     repeat_region   128490..128809
     CDS             128492..128737
                     /gene="psaC"
                     /codon_start=1
                     /transl_table=11
                     /product="photosystem I subunit VII"
     gene            128492..128737
                     /gene="psaC"
     repeat_region   128821..129171
     CDS             128865..130361
                     /gene="ndhD"
                     /locus_tag="CGV96_pgp019"
                     /gene_synonym="ndh4"
                     /exception="RNA Editing"
                     /codon_start=1
                     /transl_table=11
                     /product="NADH-plastoquinone oxidoreductase subunit 4"
                     /protein_id="YP_009402490.1"
                     /db_xref="GeneID:33366439"
     gene            128865..130361
                     /gene="ndhD"
                     /locus_tag="CGV96_pgp019"
                     /gene_synonym="ndh4"
                     /db_xref="GeneID:33366439"
     repeat_region   129173..129665
     repeat_region   129717..130222
     repeat_region   complement(129885..130372)
     repeat_region   130065..130415
     CDS             complement(130758..132992)
                     /gene="ndhF"
                     /codon_start=1
                     /transl_table=11
                     /product="NADH-plastoquinone oxidoreductase subunit 5"
     gene            complement(130758..132992)
                     /gene="ndhF"
     repeat_region   130780..131057
     repeat_region   132336..132638
     repeat_region   132643..132911
     CDS             133959..134126
                     /gene="rpl32"
                     /codon_start=1
                     /transl_table=11
                     /product="ribosomal protein L32"
     gene            133959..134126
                     /gene="rpl32"
     tRNA            134588..134667
                     /gene="trnL-UAG"
                     /product="tRNA-Leu"
     gene            134588..134667
                     /gene="trnL-UAG"
     CDS             134753..135724
                     /gene="ccsA"
                     /codon_start=1
                     /transl_table=11
                     /product="cytochrome c heme attachment protein"
     gene            134753..135724
                     /gene="ccsA"
     repeat_region   complement(135721..175646)
                     /note="inverted repeat A"
                     /rpt_type="inverted"
     repeat_region   complement(135724..175646)
     repeat_region   complement(136271..136621)
     repeat_region   136314..136801
     CDS             complement(136325..137821)
                     /gene="ndhD"
                     /codon_start=1
                     /transl_table=11
                     /product="NADH-plastoquinone oxidoreductase subunit 4"
     gene            complement(136325..137821)
                     /gene="ndhD"
     repeat_region   complement(136464..136969)
     repeat_region   complement(137021..137513)
     repeat_region   complement(137515..137865)
     repeat_region   complement(137877..138196)
     repeat_region   complement(137889..138422)
     CDS             complement(137949..138194)
                     /gene="psaC"
                     /codon_start=1
                     /transl_table=11
                     /product="photosystem I subunit VII"
     gene            complement(137949..138194)
                     /gene="psaC"
     repeat_region   138441..138646
     repeat_region   complement(138447..138879)
     CDS             complement(138455..138760)
                     /gene="ndhE"
                     /codon_start=1
                     /transl_table=11
                     /product="NADH-plastoquinone oxidoreductase subunit 4L"
     gene            complement(138455..138760)
                     /gene="ndhE"
     repeat_region   complement(138884..139208)
     CDS             complement(139000..139530)
                     /gene="ndhG"
                     /codon_start=1
                     /transl_table=11
                     /product="NADH-plastoquinone oxidoreductase subunit 6"
     gene            complement(139000..139530)
                     /gene="ndhG"
     repeat_region   complement(139210..139598)
     repeat_region   complement(139600..141074)
     CDS             complement(139766..140251)
                     /gene="ndhI"
                     /codon_start=1
                     /transl_table=11
                     /product="NADH-plastoquinone oxidoreductase subunit I"
     gene            complement(139766..140251)
                     /gene="ndhI"
     CDS             join(complement(142352..142904),
                     complement(140331..140869))
                     /gene="ndhA"
                     /codon_start=1
                     /transl_table=11
                     /product="NADH-plastoquinone oxidoreductase subunit 1"
     gene            complement(140331..142904)
                     /gene="ndhA"
     repeat_region   complement(142257..143016)
     CDS             complement(142906..144087)
                     /gene="ndhH"
                     /codon_start=1
                     /transl_table=11
                     /product="NADH-plastoquinone oxidoreductase subunit 7"
     gene            complement(142906..144087)
                     /gene="ndhH"
     repeat_region   complement(143018..143419)
     repeat_region   complement(143421..144145)
     repeat_region   complement(143782..144197)
     CDS             complement(144191..144475)
                     /gene="rps15"
                     /codon_start=1
                     /transl_table=11
                     /product="ribosomal protein S15"
     gene            complement(144191..144475)
                     /gene="rps15"
     CDS             complement(144857..150277)
                     /gene="ycf1"
                     /codon_start=1
                     /transl_table=11
                     /product="hypothetical protein RF1"
     gene            complement(144857..150277)
                     /gene="ycf1"
     repeat_region   complement(146325..146761)
     repeat_region   complement(148955..149310)
     repeat_region   complement(149657..149946)
     repeat_region   complement(150375..150792)
     repeat_region   complement(150396..150795)
     tRNA            150651..150722
                     /gene="trnN-GUU"
                     /product="tRNA-Asn"
     gene            150651..150722
                     /gene="trnN-GUU"
     repeat_region   complement(150797..151164)
     repeat_region   complement(151320..151612)
     tRNA            complement(151341..151414)
                     /gene="trnR-ACG"
                     /product="tRNA-Arg"
     gene            complement(151341..151414)
                     /gene="trnR-ACG"
     repeat_region   complement(151460..152471)
     rRNA            complement(151668..151788)
                     /gene="rrn5"
                     /product="5S ribosomal RNA"
     gene            complement(151668..151788)
                     /gene="rrn5"
     rRNA            complement(152013..152116)
                     /gene="rrn4.5"
                     /product="4.5S ribosomal RNA"
     gene            complement(152013..152116)
                     /gene="rrn4.5"
     repeat_region   complement(152088..153129)
     rRNA            complement(152215..155032)
                     /gene="rrn23"
                     /product="23S ribosomal RNA"
     gene            complement(152215..155032)
                     /gene="rrn23"
     repeat_region   complement(153406..154475)
     repeat_region   complement(154474..155917)
     tRNA            join(complement(156027..156064),
                     complement(155190..155224))
                     /gene="trnA-UGC"
                     /product="tRNA-Ala"
     gene            complement(155190..156064)
                     /gene="trnA-UGC"
     repeat_region   complement(155919..157388)
     tRNA            join(complement(157117..157153),
                     complement(156129..156163))
                     /gene="trnI-GAU"
                     /product="tRNA-Ile"
     gene            complement(156129..157153)
                     /gene="trnI-GAU"
     rRNA            complement(157450..158940)
                     /gene="rrn16"
                     /product="16S ribosomal RNA"
     gene            complement(157450..158940)
                     /gene="rrn16"
     repeat_region   complement(157593..157929)
     repeat_region   complement(158081..159581)
     tRNA            complement(159175..159246)
                     /gene="trnV-GAC"
                     /product="tRNA-Val"
     gene            complement(159175..159246)
                     /gene="trnV-GAC"
     repeat_region   complement(159583..160012)
     repeat_region   complement(160014..160464)
     repeat_region   complement(160585..160915)
     repeat_region   complement(160922..161572)
     repeat_region   complement(161574..161927)
     CDS             161965..162426
                     /gene="rps7"
                     /codon_start=1
                     /transl_table=11
                     /product="ribosomal protein S7"
     gene            161965..162426
                     /gene="rps7"
     repeat_region   complement(162200..162626)
     repeat_region   complement(162435..162715)
     repeat_region   complement(162628..163537)
     CDS             join(162746..163522,164208..164963)
                     /gene="ndhB"
                     /codon_start=1
                     /transl_table=11
                     /product="NADH-plastoquinone oxidoreductase subunit 2"
     gene            162746..164963
                     /gene="ndhB"
     repeat_region   complement(163539..163931)
     repeat_region   complement(164038..165176)
     repeat_region   complement(165187..165465)
     repeat_region   complement(165467..166125)
     tRNA            165540..165620
                     /gene="trnL-CAA"
                     /product="tRNA-Leu"
     gene            165540..165620
                     /gene="trnL-CAA"
     repeat_region   complement(166275..166582)
     repeat_region   complement(166472..166792)
     CDS             complement(166573..173382)
                     /gene="ycf2"
                     /codon_start=1
                     /transl_table=11
                     /product="hypothetical protein RF2"
     gene            complement(166573..173382)
                     /gene="ycf2"
     repeat_region   complement(166952..167267)
     repeat_region   complement(166981..167286)
     repeat_region   complement(167683..168063)
     repeat_region   complement(167740..168104)
     repeat_region   complement(167768..168147)
     repeat_region   complement(168386..168937)
     repeat_region   complement(169026..169423)
     repeat_region   complement(169931..170242)
     repeat_region   complement(170245..170560)
     repeat_region   complement(170561..170986)
     repeat_region   complement(170591..171448)
     repeat_region   complement(171450..171781)
     repeat_region   complement(171783..172272)
     repeat_region   complement(172274..172962)
     repeat_region   complement(172909..173289)
     tRNA            173474..173547
                     /gene="trnI-CAU"
                     /product="tRNA-Ile"
     gene            173474..173547
                     /gene="trnI-CAU"
     gene            173686..173973
                     /gene="rpl23"
                     /locus_tag="CGV96_pgp003"
                     /pseudo
                     /db_xref="GeneID:33366467"
     CDS             join(173992..174382,175039..175472)
                     /gene="rpl2"
                     /codon_start=1
                     /transl_table=11
                     /product="ribosomal protein L2"
     gene            173992..175472
                     /gene="rpl2"
     repeat_region   complement(174140..174407)
     repeat_region   complement(174944..175228)
     gene            175542..175646
                     /gene="rps19"
                     /locus_tag="CGV96_pgp001"
                     /pseudo
                     /db_xref="GeneID:33366470"
ORIGIN      
        1 ttggttatgg gcgaacgacg ggaattgaac ccgcgcatgg tggattcaca atccactgcc
       61 ttgatccact tggctacatc cgcccctatc tagaaattac agggattccc atttgtattc
      121 tttctttttt tttttcatca ttttgaagtt tttactcgtc ttctaagata gaataaactc
      181 gaatttaaac attcatttct catttttttc tcatttcaaa agataaaaag agattgttga
      241 gaaaaacgta taaaataaat tagtaaaaaa agaaacaaaa agtatgtatg aaactccaat
      301 atctttttct tatcttaaaa caatggtaaa gaatgttgaa gtaaatacaa gattgatgta
      361 tgaaactact aaaaagtaaa ggagcaatat taaccctctt gatagaacaa gaaattcatt
      421 attgctcctt tacgttcaaa aactcgtata cattaagacc aagagtttat ccatttatag
      481 ctggagcctc aaccgccgct aggtctagag ggaagttatg agcattacgt tcatgcataa
      541 cttccatacc aaggttagct cggttaataa tatcagccca ggtattaatt acacgacctt
      601 gactatcaac tactgattgg ttgaaattga aaccatttaa attgaaagcc atagtactaa
      661 tacctaacgc ggtaaaccag atacctacta caggccaagc agccaggaag aaatgtaaag
      721 aacgagaatt gttgaaacta gcatattgga agatcaatcg gccaaaataa ccatgagcag
      781 ctacaatatt ataggtttct tcctcttgac caaatctgta accttcatta gcagattcat
      841 tttctgtggt ttccctgatc aaactagaag ttaccaagga accgtgcata gcactgaata
      901 gggagccgcc gaatacacca gctacgccta acatgtgaaa tggatgcata agaatattgt
      961 gttcagcctg aaatacaatc ataaagttga aagtaccaga aattcctaga ggcataccat
     1021 cagaaaagct tccttgacca attggataga tcaagaaaac agcagtagca gctgcaacag
     1081 gagctgaata tgcaacagca atccaaggac gcatacccag acgaaaacta agttcccact
     1141 cacgacccat gtaacaagct acaccaagta agaagtgtag aacaattagt tcataaggac
     1201 cgccattgta taaccattca tcaacggatg ccgcttccca tatcgggtaa aagtgcaaac
     1261 ctatagccgc ggaagtagga ataatggcac cagaaataat attgtttcca taaagtagag
     1321 atccagaaac aggctcacga ataccatcaa tatctactgg aggggcagca atgaaagcga
     1381 taataaatac agaagttgcg gtcaataagg tagggatcat caaaacacca aaccatccaa
     1441 tgtaaagacg gttttcagtg ctggttatcc agttacaaaa gcgaccccat aggctttcgc
     1501 tctcgcgtct ctctaaaatt gcagtcatgg taaaatcttg gtttatttaa tcatcaggga
     1561 ctcccaagca cacgaattct ctataactag agaattgaag gcttgttatt caacagtata
     1621 acatgactta tataccggtg tcaaccaata ccaatatcca taggatactc ttactcattt
     1681 agatttctcc gaattctcgt tttattttac ctcatttcat tcattcaaaa cagaaaaaaa
     1741 aaaaaattag aattgatata catatgactt gatacatatg acttggattg gatatattaa
     1801 gtataatggg ttgcccggga ctcgaacccg gaactagtcg gatggagtag ataatttttt
     1861 ggttaatcta attaaacaac aaaacaaaaa aaaatccctc cccaagccgt acttgcattt
     1921 ttcattgcac acggctttcc ctatgtatac atctaaacct cagttccttc cctagaacag
     1981 gactctaaaa gagttaagta cttagtttat caattcctac tcttactaca tgagcatttc
     2041 ataatccatt tcatatttca taatagaaat gaatgaattc tttttttttt ctcttttcct
     2101 catttcagga tagtttccat tatcaaagta tgataacctg gtattcatga ttgaccagat
     2161 cattgatgaa aatcaaaaat atcaaaatac caaatccgac ctctatataa cttctgcaaa
     2221 gtagaagaag ctcttgagaa gatcaaagaa aaaatatctt cttcctctgt aaagaattct
     2281 tccaataatt cagaacctaa ttttttcaaa aaaacccgta cagtactttt gtgtttacgc
     2341 gccaaagttt taatacaaga aagccgaagt atatatttga ttcgatacaa actgtttttt
     2401 tttgaggatc cgttgtaata atgagaaaga tctctgcata tctgcaaaaa tcgctcaata
     2461 atatcaaaat cggatgaatc ggcccagacc ggcttactaa tgggatgtcc taatacatta
     2521 caaaattttg ctttagccaa tgatctaatt agaggaataa ttggaattat tgtatcaagc
     2581 ttttttataa gattttccat tataaatgac ttttccaaca tttgactccg taccactgaa
     2641 ggatttagcc gcacatttga aaaatagccc aaaaagtcaa atgaatgctc ggataattgg
     2701 tttatatgga tctttcctgg ttgagaccaa acaaaaaaat aacattgcca taaatagata
     2761 agatagtatt tccatttttt catcaaaaag ggcgtattct ttgaagctag aatggatttt
     2821 ccttgatatc taacataatg aatgaaagga tccttgaaga accatagggt ggacggaaaa
     2881 tccttatcaa agacttctac aaaatgttct atttttgcat agaaatagat tcgttcaaaa
     2941 aagactccag aagatgttaa tcgtaaataa gaagatttgt tacggagaaa aagaaagatg
     3001 gattcgtatt cacatacata aaaattatat aggaacagga aaaatcttgg attacttttt
     3061 gaaaaagtag aaatcctttt tttgggagta ataagactat tccaattaca atactcataa
     3121 agaaagagcc ttaataaatg aaaggaggag gcatctttca cccagtatcg aagggtttga
     3181 atcaagattt ccagatggat agggtagggt atttgtacat ctgacacata atttaaatat
     3241 ggaaattttt cctcaaaaaa aggaaatatt gaatgaattg atcgtaaatt ataggatttt
     3301 atgatttctg ccttctctaa ggaagagatt aattgtaggg aaaatggaat ttccacactg
     3361 acggcaagtc cctctgatat tatttgagaa tacaaattct tgttgtaccc caaaaatgga
     3421 tttttgttag aattattagc agaaataatc aaatgattct gttgatacat tcgagtaatt
     3481 aaacgtttta caattagtaa actagattta ttgtcataac ctagattttg caccaaaatg
     3541 gaactattta aaccatgatc gtaagcaagt gcaaaaatat actcccgaaa aataagtggg
     3601 tataggaagt catgttgacg agatctatct agttctaaat atacttgaaa ttcctccatt
     3661 ttttttaatt tgatttgggc caaggatcga agatttattg ggttatcaaa taatacatag
     3721 tgcgatacag tcaaaacagg gtattctatt ctaataaaaa agaaatagat acctagaaaa
     3781 caagtaagac tcatcaacgg actctctcta ctcgcttttt ccatctaatt gttttatgtt
     3841 cattctagga taacaagata gttagaaacc ctttattttc tcaacccaat cgctcttttg
     3901 attttggaaa aaaaaaagat ctttatcaat atactctttc ttctacacat ttatcgccac
     3961 cccataatct aattataatg gagaatagct aatagttagg attcataaca aaaataaata
     4021 atccattcat gggaaaagct tttcccccat caagtactaa tattttttat ttttaacgta
     4081 taattagatg ggggaatcat tcaaattcaa aacaaaagct cgttcctttt tgtttcccta
     4141 taattggagt caccaaactc tatccattta ttaattcaac ccaactgtga atttattttg
     4201 ttgcgagcca agaatacaaa catggatttt ggcccgatcc aataagaatg agatattctt
     4261 agaattctcc attgatacga catgctgctt tttccattca ttcctttctg gatcagtcgt
     4321 ggtcttacaa actctaccaa tggtatggac gaatccattg cttcatagaa atgtgtaaaa
     4381 ttttgagtcg cacttaaaag ccgagtactc taccattgag ttagcaaccc taataaacta
     4441 ctaataagat gtgtagatac aaccgcaatc aaaataaata aaaagatgga attggataat
     4501 aaaaaagaat attccattaa aatataaaat ccagaatcca gaaaaaagat tgaaaatgtc
     4561 gaagtcgaat cgattattaa cataaaaatg ttcagatcag attaaaatat cagatcagat
     4621 taaaatacaa gagattttct cagataacac tcagataaga gataaaaaaa ataacaattt
     4681 atagaccgtc tctttgtcgc ctatgttata cgttatacat tatttttttt tttttcattt
     4741 attttattta attatttcta tttatccaat ttctaattaa aaatttagat tataatattt
     4801 ttattattct atatttctat ttatatattt atattattat attatttatt tttattattt
     4861 tattattata ttctaattat ttattattat attattatta ttatattcta atagaataat
     4921 attattctat tctaataaaa taaagaaaat ataaagaaaa agagataaag aaagaaaaga
     4981 atttctttaa ttaacacaaa aaaagaactt cttttcttct ttctatcaca gaaaatccaa
     5041 cgaacccatc taagtaaaaa aaaatcctat ggaacgggaa taaaaggatc catttattca
     5101 cgatcggatt atatttgttt gatacactgt tgtcaatatt aatgttgaaa aaagaataat
     5161 aaatacgaag aaaaaaaaaa tagaatataa aaaatagaaa aaatatatat aaatatataa
     5221 tgcaaattaa taaaatatat aaataaaaat atagaatata gaattcaata taatttaatg
     5281 aaaataattt aaaattcaat ttattactta attgaattta ttttgattca tttgcccatt
     5341 tttatattat caataaaaat ggatggattt ttgtggttat aaaaaactgc attctatggc
     5401 agtaataaga aatccaaaat taggtatgaa tagaagaaga gagcgggggg ggagataaga
     5461 gagaaaaaag attataaaaa tctacataaa agtcatccac accctctttc tctttttctt
     5521 ttttattttt tattattaga ttatttattt aaattgaatt tcgtttgttg attaggatta
     5581 agttccataa aaacacccgc cttttttgaa atatcctgaa cagttcctgt aggttgagcg
     5641 cctttttcaa ggaaatatag aataacagga atatttaaat gggtttgatt ctttatcgga
     5701 tcataaaaac ccactctccg aagatctctc ccctctcttc gggatcgaac atcaattgca
     5761 acgattcgat aaacggctca ttgggataga tatagataaa caatacaccc cccctagaaa
     5821 cgtataagaa gctttctcct cgtacggctc gagaaaattc gaaattctgt ttatgtatag
     5881 aattatgatg tcaaatagat tcataaaatc atcaaatcaa ttagactatg attaaaatga
     5941 aatacttttt ctattctttc ccccccaaaa atcactcgta ttcgcaacct cataactcaa
     6001 gttggataac tctcaaataa ctcaaaggaa aacaaaacct ttagttaggt attttatttc
     6061 atttattgag cggtctctac cccctttctt gtctgtctcc tttaagcttt agaatctatt
     6121 ttttgtcttc agtcagtgta atatagttgt tgagacaatt gaaaatggta tttacttgtt
     6181 ccacgatccg ttagcttttg cttgaatcat tgggtttaga cattatttcg aggatcttta
     6241 atcatttcaa aaatggcagc aacataccca ttttttattt ctttccatca aagaattgta
     6301 caaatagatg gttgattccc ccagatccac ttttgatcga aatagtttta ccaattccaa
     6361 caaatttcac ttttttttta acttgctcga attggatcct ttcgatttct atagcgaaaa
     6421 tatacttacg aagtttttgg aacttattaa ttttcactaa ccctagaaac ttgcccctga
     6481 gaaatgaatc aactcgagct ccatcatgta ctatttccat catcaaaccc tcccccctcc
     6541 cccaaaaaag agattcgagt ggaatagaac aaaagatgtc gagaaagagc accttcattt
     6601 ctatagaata gaatagaaaa aatggtggat gtaagaatcc acggctaatg taatcatgtc
     6661 tttcaagtcg cacgttgctt tttaccgcat cgtttcaaac gaagttttac cataacattc
     6721 ctctagtttg gagccggtat gtaattgatt caattctgaa atcatgaata gtcattgatt
     6781 caatcgatcc ataataatcc atattttttc cttctatatg aatgaaaaat ttctaaagta
     6841 aaggtaaaga aataaaaaaa aaattcaaat taattcgata ttgtaggaat ctaatttcta
     6901 ttctatttct atttattttt tagaaaaata gagattcaaa atattcgtat tcaaaaaaat
     6961 aaatagaaaa aaatatagaa ttagaattcc aaatttttat agaagatttt gatttattat
     7021 caaaatccaa tttctattta taaatttatt aattaatatt caatattaaa tatattttta
     7081 aatatatatt ctaaatatat aaatagaaat atattctaaa taaaaattag aaatatatat
     7141 aaataataaa tcttatttaa tatattttct attttattaa attaattaaa ataataatat
     7201 aaattttgaa tatacatata caatacaaat aaaaaaaaga acttcttttt ttttgaatcc
     7261 acattttcaa agtgactcga tttagagatg aatcattaaa aaaaagaaga atcacattct
     7321 acccaatatt atatactctt tcttaaacaa aaggtttctc aaaaaagggc aatcttgatt
     7381 atgatatata atttgtactc agatatgata tatatcatga atggatatgc tctgggacgg
     7441 gaggattcga acctccgaat agcgggacca aaacccgttg ccttaccgct tggccacgcc
     7501 ccatttttat ttatattcga cactagtaaa cactattatt gatattggtt gttcgtcaat
     7561 tccagtccaa atatttaaat atctatagaa taagttgttg ctagaatttg gatatgtcta
     7621 gatatagaat gaaacttcaa ttattgatca ttacatataa ttcaattaag atattgcatg
     7681 aaagtctgat ttcttctatt ttttatttct tttgatttca gaatggaaag attttaaatt
     7741 tgataagttc aaatcaaaga aggatttttt ttgtctactt tttgttattt gattcatcat
     7801 tttattcgta attaattcga tttttttttc ttctatttct atatattata ttctagattc
     7861 tattttcttt ttttattcta atattattct attttagtct aatatttgtt ttgtattcga
     7921 ttttttttat tattttatta ttttgaattt tttggatttc ttattaactt attaatatta
     7981 ataaaaaatt cattattatt ctttttttta ttattaatat attattaata ttaataatat
     8041 attaataata aaaatgaata gtataaatca taaatgaaat aaaaaaaaaa aaagaaatca
     8101 aatcgaaaat ccatttatta gaaaattcag aatagaatat attaataata ataaaaactt
     8161 aaaatataaa ctgaatctta atacttaata atattaactt aatttgaaat tttttttatt
     8221 ttattcacaa aaaaaaaata caattatctt aaagaacaaa atgtttgtta tgcttaatat
     8281 ctttagtttg gtctgtattt gtattaactc tgctctttat tcaagtagtt ttttcttcgc
     8341 gaaattacct gaagcctatg cttttttgaa tccaattgta gatattatgc cagtaatacc
     8401 tgtactcttt tttctcttag cttttgtttg gcaagctgct gtaagttttc gatgagatct
     8461 ttaatttgaa tactaatact gtcctagaaa aattcataat ttattcgaaa aaaaggattc
     8521 gaacatttta ataatcttga tttctaagat cagataagtt ttacagtgtg aatcctcatg
     8581 tgtactatag gagaatctat tctctttctt tttttttatg atcttggaga ttgtgtaatg
     8641 cttactctaa aactttttgt ttacacagta gtgatattct ttgtttctct tttcatcttc
     8701 ggattcctat ctaacgatcc aggacgtaat ccgggacgtg aagaataaaa aatcatattt
     8761 tttattcttt ttgttttttg tgttttcctt gcttgtgctt tattttgaaa tattcttatt
     8821 atccattttt catctttcaa ttttaactta tataaattag aaatctattt tagaaataga
     8881 tttctaaata tattaaatat agaaattcga aataaaaatg aaatagaaat aaattagaaa
     8941 tcactattta tattccattt tcaatatttc aaaaatgaaa aaagaaatca aaaaaattct
     9001 atttcatttt tattaataat tctattctat ttatattaat aattaatatt gttaataaaa
     9061 aaattcaaac aaaaaaagaa aagaaacaaa agagactccg ttctataaat taaaaaaaaa
     9121 ggtaaataaa ataccaaatc attgatgaaa acggaaagag agggattcga accctcggta
     9181 cgaaaaattc gtacaacgga ttagcaatcc gacgctttag tccactcagc catctctccc
     9241 caattgaaaa gggccctttc tctttttttt tttttattta tttcatttct atcttatctc
     9301 tatttatata atatatataa tatataatta gaatattcta taataaaatt agaatattct
     9361 ataataaaat tagaatactc tatataataa aaaaagagaa tatttaataa tttatatatt
     9421 aatatatttt tttaaatatt atttgaattt aatctattca tcttattacc ttattacctt
     9481 attacttatt cattttaaat tgaattactt attaatatta atttaagaat aaaaaattct
     9541 aatactaata aataatctaa ctaataacta ataataaaga atctcaaaaa aaaaataaat
     9601 agaattctat tctaattcta atagaaattt gagattttga gattctagaa attcgaaaat
     9661 tcaaataaaa aagatttcaa ataatttatt aatttaattt aatataattt aatataatta
     9721 tactaattta ttagaatatt attatttata gtttatagaa taatattaca tttattaaat
     9781 tattaaacat taaattatta aacaataatc aatattctat ttatagatta tagaatttat
     9841 agaattctat atatattatt tagatatatt ctattctata acatatttaa catattctat
     9901 attatatata tagaaaattt tagaataaat tatagaataa taaattatag aataaagaat
     9961 aaaaaaactt tttttttttc agcccggcca ggttagtacc tagccgggcc ttttttgttc
    10021 ccatgaattc cggataaaaa gatttatttg atctgaaaaa aaaatacttg ttattgaaac
    10081 aagatcaaac ataagaatgt catttcttat tactctttct tttttcccgt aaagtatcta
    10141 aaaagaaaaa aaaaaaaaga atggaactaa ggatttttgc acaatgcatt tttatgttat
    10201 ggcttaagta gttttgtcga gatgtatctg tcaaaccacc tttagcaaaa caaaatcaaa
    10261 aaatccaacg ggtcctcttt tcttaattcc attagatccc cttacgaaac acgccaacac
    10321 tctaaatttg atgattcctt tatgatccta tttctgattc ccttgttgga caaaagttcc
    10381 atttatatac aataatcgca ttgaagcggg tatagtttag tggtaaaagt gcgattcgtt
    10441 ctatggagcc cttactagtt aagggatccc tcgtttgatt catattccga tcaaaaactt
    10501 tatttcttat cttaaaaggg tttaatcctt tacctctcaa cgaagaattc gaggaataat
    10561 atacattatc gtaatttata ttcaaaaaga atcaattcga aattgacaaa ttgaattatg
    10621 aaattacaaa aacataagtt ttttgaattg gatcaatact cccaattttt tgagtatgag
    10681 taaaggatcc atggaaaaag atatagaaag tttttttatc gtaactaaat cttccatttt
    10741 ttatttatat agtataggaa agattgaagc aaaatagcta ttaaacgatt actttagttt
    10801 actagagata tcgacatatt tctatttttt ttagctcgat gaaaataaaa tgcttttcct
    10861 aaggattctc ttaaatagaa atagagaacg aagtaactag aaaaaaaaaa aaaaaaagat
    10921 tgttagaatc tgcctcttct agcttctaga gggatcatct aaaaagcgag atgttttgaa
    10981 tgcattcaga cagattcaga cagaagggct gacatagatg ttatggatga cattcttttt
    11041 tacgtcttcc atttgttaat ctgttccata aaggagccga atgaaaccaa agtttcacgt
    11101 tcggttttga attagagacg ttaaaaatga tgaatcaacg tcgactataa cccctagcct
    11161 tccaagctaa cgatgcgggt tcgattcccg ctacccgctt ctattatatc tctatattct
    11221 attcgaagct caatttgtgt attatagaat atagaataga atgaatattc taattataga
    11281 attaataaac taaaactaat tcatttagtt attgagtttt taactaaaaa aaatcgacta
    11341 gaattagaaa aagaaagaaa atagaatttt ttaattcatt ctaattcttt aatttgaatc
    11401 taattatatt aatttaatgt aaaaatcgta aaaatagaaa tgcaattctt cattaaattg
    11461 aatacacaat ccccagatca catattcgtt tttccgaata gaacaataaa aaaacaattg
    11521 taataaaaag aaaagcgtcc attgtctaat ggataggaca gaggtcttct aaacctttgg
    11581 tataggttca aatcctattg gacgcaaatt atttgcatat atatttaatt tgatttctat
    11641 gtcaagaaaa agattttgaa tgctttgaat ttaacaaaag acacttagac ttttatagta
    11701 attttttgcg taataactta acttatatac ataagttata cacaatttat atcttgaccc
    11761 tctcctctat tttttataga atcttataaa atcaaatcgt ggatttctta aaaaaaaaat
    11821 agaaaatata tttcattttc attttgaatt aattaaaatg aaaatcaata gaaaatgaat
    11881 attattaatt aaatattaat atttaatatt aattaattaa taataaaaat aaatattttt
    11941 aattattata attatccatt ttaaaaagat tattagaaaa aaaaaaaaaa aagaattatt
    12001 aaattttgaa aattgaaaac attaaatgca atttttaatc aatttttttc tacttgttcc
    12061 tgaagtaaaa agagttccat ctgttcctga atagcttctt tcaaaagggc ttctgcttcc
    12121 cgagtgaatg tcttggtaga agatatgatt tcttggaatt gaggtttatt cgtttttaag
    12181 taagcacgta actcaacaag aaatttcctt acctgtccaa tttctaatga atcaagataa
    12241 ccattcgttc cggtataaat agttattatc tgttcttcca cagtgagagg ggctgattgg
    12301 gattgtttga gcaactcgcg caaccgttga cctcttgcca attgattttg agtagcttta
    12361 tcgagatcag aagcaaattg tgcaaaagct tctaattctg cgaattgtgc caattctaat
    12421 tttaatttac cagctacttg tttcatggct ttaatttgag ccgcggatcc tactctggag
    12481 acggaaatac ccacattaat cgcaggtctg attccagcat tgaatagatc ggcggataag
    12541 aatatttggc catctgtaat ggaaattaca ttagtaggaa tataagctga aacatctccc
    12601 gattgggtct caactattgg taaagcagtc atacttcctt cacctaactg agaacttgat
    12661 ttagcggctc tttccaaaag gcgtgaatgc aaataaaaaa catctcccgg ataagcttcg
    12721 cgacccggtg gtcttcgtaa tagaagagac atttgtcgat aagcctgtgc ttgtttggag
    12781 ggatcgtcat aaatgattaa agtgtgtcgt tcacgataca taaaatattc agccagagct
    12841 gctcctgtat aaggagcgag gtattgtaat gtagctggag aatccgccat ttcagctact
    12901 acaatagtgt attccattgc tcccctttct tggaaagtag tcaccacttg agccacagaa
    12961 gaggcttttt gaccaatagc tacataaaca catattacat tttgtccttg ttgattgaga
    13021 atggtatccg tggctactgc tgttttaccg gtttgtctgt ccccaataat taattctcgc
    13081 tgaccacgcc ctatagggat catcgaatca atagcaataa gtcctgtttg aagaggctca
    13141 tatacggaac gtctcgaaat aataccggga gcgggagatt caattaaccg agattcagaa
    13201 gctgaaattt ctcctcgacc atcaataggt ttagccaggg cattaataac acgacccaaa
    13261 taaccctcac ttactggtat ctgagcaatt cttcctgttg cttttacaga acttccctct
    13321 tgtatcatca aaccgtcacc cattaataca acaccaacat tatttgattc caaattcaaa
    13381 gcaatgccta ttgtaccctc ttcaaattct actaattcac ctgccattac ttcatcaaga
    13441 ccataaatac gagcaatgcc atcgcctact tgaagtacgg taccagtatt tacaatcttt
    13501 acttcggtat tatattgctc aatacgttca cggataattt gactaatttc atctgcacga
    13561 atggttacca tgagtatttc ttaatccttt tttagaagaa aaaaagagta atgcctacaa
    13621 taagaataag aaggactaat ccgttatttt catggtccaa aacatgccaa tattagcact
    13681 gatggtacgt aaatgtaact cattgttcaa gcaactattc agagttccta gagctccctg
    13741 taaggcttgt tggaaaaccc gctgtcggac ttgattaatc accctttgtt gttcaaaacg
    13801 aatggtttca tttttgtaat tttctaattg ttccaaagtt gtataaattg aattaatcaa
    13861 attcaatttt tctcgttcta tctccgaata gccattcact cgaaaccgat ctgcttccat
    13921 ttctactttc cttaaccggt cccgggcttt ttccagttgt tcaatggccc cttcccgtag
    13981 ttcttctgaa tttcgaatag tcttcaagat tctctgtttt cgattatcta ataaatcact
    14041 taatgaaagt agattatctt tccattcatt tcaaaacttc catgatctct tcccgaacca
    14101 aacatgaatc tttcgattca tttggctctc acgctcaatt acttatggga acttcccata
    14161 tctttttttt tatgtaatga acctatcttc tcttctctat tcatattcaa aaaaaaaaat
    14221 atcgaaactt cttactaata gaagaccaga atattcggaa gactcttctg accaaacaaa
    14281 taattgtcag caaagttgtt ttttttaatc caaagaattc ttattccttt atacataggt
    14341 catcgatttc gcattgtata aaaaaggggc tgaaatgaaa tacccatttt ttccattttt
    14401 aaccctaaaa ggttcaaatc attttatcga catgagtgtt ctatatcgaa aaaaaaagaa
    14461 attccaacta tttttttttg aaaccttttc cgtattaaca taaacatagt agtagaaaga
    14521 aaagagtact acactgcgtc tagacttcaa actgcttagc tttaaccatg ttaatggtcc
    14581 cagattattg gttgatagag aatcaaagtg gatttaccaa tgaatcacga aatgctatgg
    14641 tccttaaata tgatttctta atttattcat aatttattca gaagtaattc gcgggatcat
    14701 gcaccttttc ctagttataa caaaaaaaaa agtgcagttg gttggatcca acctattctt
    14761 gaaataaaca actcgcacac actccctttc caaaaaagat caatacacca attactacac
    14821 ttagatttat tggatttgtt gctaaaatat cggtattaaa cccgaaactc ccggcggatg
    14881 gccagtaacc aaaagaaagg aaagaatcgg ttatattttt catatgatat catctcctct
    14941 tatagataga ctaattatct ttctatgatt tctatttttt atctattttt tattaatcat
    15001 atctttaata aatctttaat atctttaata gaatattaat agaataataa ttctattaat
    15061 tgtttaattg tttattatta ttaatagaat ctaatattaa tataaatcga atataaaaaa
    15121 atcgaatata ataatttcga attcgatttc tatattcatt attcattcta tttgaatttt
    15181 ttactatttc atttttcaat atattaatag aaatatcaat atatttagat attgtatatt
    15241 gattttattt aaatgaaatt ggtcaattgg aagatttccc acaagaaaat gatacttatt
    15301 agaattagat accaggtctt atgtcaattg ccaaatacct agttttttgc aacactttta
    15361 aaaatcaaaa ctttctaaaa aaagaggggg ttgttcgttg gactaaataa aaaagggaag
    15421 gaagaaggcg agttagtatg ctaattactc accctcaaat cagcccttcc catgggttct
    15481 tgtctgaatc cgaacgaata aataattgta gaagtaaaat cttaatagga ttcgaaaaag
    15541 caagagcagc aaagcaagtc cacgaaaaaa aagaaaaata tatgtatttt atttttagga
    15601 ttaaacaaaa ggattcgcaa ataaaagcgc taatgctaca accagcccat aaattgttaa
    15661 agcttccata aaagccagac taagcaataa agtaccccgt atttttccct ctgcctcggg
    15721 ttgtctcgcg atcccttcta cagcttgacc tgcagcagta ccttgaccaa ccccaggtcc
    15781 aatagaagca agcccgacgg ccaacccagc agcaataacc gaagcggcag aaatcagtgg
    15841 attcatgata agttcctcgc actaaaaata aagaaatagt taatgataca atcaaccaac
    15901 aaattatgac ttaattattc catcattaag atttatccag tcgaagtaat taagaattcc
    15961 gaattgaaaa aaaaaaaaaa agaatattta ttgaactata ataagattta tcgaactatc
    16021 agaaagactt cgatatttct tttttagttt ctatccacat agtttttgtg aatccctaca
    16081 acttttgttc ttatcttact ttacatttcc aaaccattct ttgaattttt cgttcttttt
    16141 cttgatttaa tctctttagt cattcaagat tcaattcaca attctagata ctagataaaa
    16201 cggaaggact tctatttttg aatccctatc taaatttaca gtagcagggc aaatttagat
    16261 atatgtttag ttcatatata actagttaat atctaatatc acatatacat gtgtttttta
    16321 cataccgtaa acctatttta gattcaatcg gatttgataa tcttttttga aacatccaca
    16381 aaacaaagag ctgtcttata gcgattagat tctatacacc tagtttgacc cctccactcc
    16441 taccctattt tttttaatct cttttttttt aacgccttct cttccttttc tttatcacga
    16501 gcccatatgg ataaaatcaa tctaaatcaa ttcagtagac cgaattattg catagaaata
    16561 tcagcatttg agtgatctaa gttcatataa ttttattttt tatttattcc aatttggtca
    16621 atcgttgaat tgaatgactg aatgaaagga gaatccgttc tatacaacat ctttttaatc
    16681 acacgtcgta aacgtaaacg gagataccat acaaattctt attcaaatta tttaaaattc
    16741 tggatcctaa tactaatatt attcatttta tatatattat aaatataaat ttcattattt
    16801 attataatta tttattatat ataattaata tataattaat taattaatat tttataattc
    16861 atattaatat ttattaatca aaatttattc tattcatttt ttatataatc taatctaaat
    16921 ctaataatct aaataatcta atatttaaat aatctaatat tcaatttaat gttctaattg
    16981 aatcaacaaa acaaaataca acaaaacaat ccaaatccaa aacaataaaa aaaaaagaat
    17041 attcattgga gggaagtaaa aattggtcaa agaaagagtc tttttaggaa aaataggaaa
    17101 aagatctttt agatggatct ctttcctatt ttttttacaa ttccctggta atctttttta
    17161 cttttagaca aaatcggata cttattttat taagacctta tttgcatctt tcttatttta
    17221 tttgggataa cctttttttc taaatttctt tctatatttt tgttctgttc gcttaagtgg
    17281 attattttga accgcacata cattgcggcg ggctaagcta aaaaaaaaga ctatttcgaa
    17341 aactagtcaa tgatggcctt ccatggattc acctatataa gccgcagcta aagttgcaaa
    17401 aataagagct tgaataccgc ttgtaaataa tccaaggaac atgacaggta taggaaccac
    17461 taaaggtact aaagaaacaa gaacaacaac tactaattca tcggctaata tatttccaaa
    17521 aagtcgaaaa ctaagtgata agggttttgt gaaatcttct aagatgttaa tcggtaaaag
    17581 gattggagtt ggttggatgt atttaccaaa ataacctaat cctttttttg aaagacccgc
    17641 ataaaaatat gctaccgacg taagtaaagc taatgcaaca gtagtattta tatcatttgt
    17701 gggtgcagct aactccccat gaggtaactg tatgattttc caaggaaaaa gagcccctga
    17761 ccaattagaa acaaaaataa atagaaacat agttccaata aagggaaccc acggaccata
    17821 ttcttctcca atctgagttt tgctcacgtc tcgaatgaat tcaaggacat actcaaagaa
    17881 attctgaccg tcagtaggaa tggtttgtgg atttcgaaca gctataatgg ctgaaactaa
    17941 taaaatagca attacaaccc aagaagtaat aagtacttgg gcatggactt ggaaaccccc
    18001 tatttgccaa tagaaatgtt ggcctacttc cacagctgat atatcgtata atctttttaa
    18061 tgtgttgatg gaacataata gaacattcat attgccctct gaaagaaata caacttgaaa
    18121 aggaattatt ttgattcaac catctctttt tcggcttgtc tacttgattt tttgattttg
    18181 aataccaact aatcacataa tatctccggt tattcttttt tgcgcgattc agtaatagta
    18241 tagtaaccga ttccataaat ctatggagtt ccccaaacca aataatttat ttatcttatt
    18301 attaatcaaa aatttcgtat atagctagaa cgaccctcac aaattgcaaa tactaatttg
    18361 gtaagaatta atcggattga agctatagca tcatcattag ctggaatcga aatatccgcg
    18421 agatccggtt cacaatttgt atcgattaaa caaatcgttg gaattcccaa agtgatacat
    18481 tctcgaagag ccgtatattc ttcttgctga tcaacaatta ttacaatatc gggtaacccc
    18541 gtcatatatt taatgccgcc cagatatgtt tccaagcgag ataattgtct cttcaccata
    18601 gcggcatctc ttttcggaag acagttgagt ctccccgtct tttgtttcgt tctcaagtcc
    18661 ctgaacttat gaagtctctt ttctgtagta taccaattcg ttaacatacc accgagccat
    18721 tttttattaa cataatgaca ccgagctctt attgcagccc gcgctactga atcagctgct
    18781 ttatttttgg taccaacaat taagaattgt tttccactac ttgctgcatc aaaaactaaa
    18841 tcacaagctt ctgataaaaa acgagcagtt ctagtaagat ttgtaatatg aataccctta
    18901 cgctttgcag atatataagg tgccattcta ggattccatt tcctagtacc atggccaaaa
    18961 tgaactcctg cttccatcat ctcttccaaa gttatgttcc aatatctttt tgtcatttat
    19021 ccccacactt tctctctctt tttttttttt ttcaaacttt ttatttttat ttgaaaaaaa
    19081 aaaagagatc aggtatcctg aaatagaaat aaataattgt tccgatggaa ccttctcttc
    19141 taccgaagat tggccgttga tacacgatca gatcagtttt tctatttgtt attatcttta
    19201 ttactattac caataccaaa taaaatatct ctcatttctc cctcgaaaat tcttttttaa
    19261 aagtaatctt gttatgttgc cttggccttg aacggtgcat taatcttttg aatccagtac
    19321 caacgggtat cgtccctcct aaaacaacgt tctctttcag acctttcaac caatcgatac
    19381 gaccccggag agcggccttt gctaaaactc gagcagtttc ttgaaaactc gcttcggata
    19441 taaaactttg agtattcaga gatgttttcg ttattcccaa taatagggct cggtaaaaga
    19501 tcgcttcttc caaagcacgt cccgttcgtt cagctcgcaa caatccaatt agttcaccgg
    19561 gtgaaaaaac attagacatt ccatcttctg aaactaatac ttttgatgtt atttgacgca
    19621 caataatttc tatatgtcta ttatggatct gcaccccctg ggatcgataa accttttgga
    19681 tcttattaac caaagaaata cgactttgcg caataattag ctcagcacca atcaagaatc
    19741 cccagggaat gccaagaatt cttgttatat gctcgttcca acccgcaact ctcttttcta
    19801 gattcatcga tattgaatca atcgaacgca cttctaatac ctgttccact tttggaagac
    19861 cctgtgttat atcaccagat ctcgattttt catatataaa tgtaagtaat atatctcctt
    19921 cataaagcat ttctccataa tggccatgaa cagttgctcc tggagtcgcc aaataaggat
    19981 tagccgatct tattactaca gaatccattt gaacaattag aacttgaccc gattttaggt
    20041 gtggttcgtt tttagctata cacacatttt cacaaagaaa ttgcccaagg ttaattattg
    20101 tacatctttt ttcacaagaa ttatgatgat aattatgata gagaacatgc caattaaaat
    20161 ggaatggatt caaaacgatg ttactgcata gatcaggctt ataaattctc ccattttcgc
    20221 ccattatata atatttaaat acttgaaaag tttcctttaa attgtcaagt tgcaaatatt
    20281 tagttatcga aatctgatta tgagttatta aacggtaaaa tgaataaaac tttgcaactt
    20341 gaagggctat tcctaaaggg cctaacgaat tcctaattga aattagagga tctcttttaa
    20401 ttgattcttt tatcccattg tgatatttta catcgttgaa tgggaccatt tgaaaacaat
    20461 gatccgatga caaaattatt aaagattggc attccttatt tctattcaac aacatacgaa
    20521 tagttacgtg attttggcta agtggttgtt gaatctttgc cttggaataa atagaataaa
    20581 atggattgat attagtgcga tctgactcat tatcagcgat caatcttgaa ccggagagat
    20641 cattcctttt tctgatatac gaaatatggg atttcactaa gtcaattctt agaaaatctc
    20701 gaatcaaacc atttgtactt acttcaacaa aagaagcgcg ggtctcttca atagaagaaa
    20761 ttcttttgtc tcgatcccaa ttcaagacta aacaagtccg aactaattga atgcttgtgt
    20821 cagaaattcc ctgaattggt tttccatttc cataaagaat ataattgaca actttaagtt
    20881 ccagattatc cttttcctgc aacagatcct gggggaaaag ttttactaaa tttataccat
    20941 ccgccatttc atatataatt atgggtcgaa ctaaaacaaa atactttttc ttggtaggtg
    21001 tgatccattg gacatagatc caatttttca attttttgga ttccgtagaa ttcttttttt
    21061 ttaccgttcc gagtggtatc aagatgccgc tgtgtcggga tatcttatcc atctctccag
    21121 gaaaatagat atccccagaa aagattttga attcaatcct tttttttttc ttctccactc
    21181 gaaccaatcc gcctactcga cttcttatat tgacagtgat tggtgtatct actccaatga
    21241 tactattgtt ccgtaccatt atggaagaag attcaggtaa aatatgcact tcctcgggaa
    21301 tgaaaaaaaa tcgatctact ttcatttggt attttggctt caattctttg actcctcgat
    21361 actcaattaa atcctctttt ttgaaaatgg aatgaactcc tatagtccta tatttagtaa
    21421 ttcctgaact cttttttctg tattgaggat catcgaaata agcaagaata ctatttctac
    21481 gaaaaatgcc attgagaggt atttcaatcg agataccgga agggggcatt agtagttctt
    21541 tgtctcgttc ttgaatcaat tggaatggaa tgattaatct atttcttcgc ctctttgcca
    21601 ataaatccga attctcgtgg agaatagcag gatatatgaa attaaaatga cccatacata
    21661 ggattcgatt aagccctgaa taatcaggaa tcccgctttt ttttttatca gaaggatttg
    21721 aactaaagaa tttgtgtctt acttgaactt gatcattact tactacaagg ttagaaatat
    21781 atcttcctcc ggcagaaaga gaatgaatgc tcatttgatc ttgatccttg tggagtgaaa
    21841 aagagattgc accggacctg cacgaccttc ctgataatat ccataaatga cttgtttttg
    21901 gtaagatatg gacattacta tatgtaaatt cgggtgcatg gtatacatcg gtactccaat
    21961 gcatctctcc ctctgagtca gaataaatat gttttcgaac actctctttc aaattaaaag
    22021 tgtatgttcc cgcgcgaatc tcagcaatca cttgttctga ttctacatat tgatcgtttt
    22081 gaactaatag aaaacttttt ggtggaatag tcacgttatg tataatattt tcactttcaa
    22141 tagttacata caagtctata taacatagaa aagcagggtg cccatgacgt gtacgtgtag
    22201 gatgaaccaa atcctcattg aatttgattt ttccattaga gggggctcgt acatgttctg
    22261 cagtaccccc tgtgaatact ccgccagtat gaaaagttct taatgttagt tgagtacccg
    22321 gttctccaat agattgaccc gcaataatac ctacagcttc tcccagttcc accaggtcgc
    22381 catgagtagg actccggcca taacacaatc ggcagatcca agatgtactc ctacaagtaa
    22441 agggggttcg aatagatatt ggttgtgttt gaaaggttat gaatcgattg acaagtccaa
    22501 tcccaatatc ttgatttcta atggcaatgc atcgtgaacc tatatatata tcgtctgcta
    22561 atacacgacc aattaatgtt tgtatcaaaa ttctttcgtg catcatccca tttcgaggac
    22621 tcacagaaat ccctcgaatg gtgccacaat ccgttctacg tacaacaatg tgttgaacca
    22681 cttcaacaag tctgcgtgta agatatccag catctgatgt tcgtacagca gtatccacaa
    22741 ctcctttgcg ggctccgtag caagaaatga tatattctgt taaggacagt ccttcacgta
    22801 aattgctttg aatgggtaaa tcaatcattt gtccttgtgg atccgacatt aatcctctca
    22861 tacctactaa ttggtgtact tgagatgcat ttcctctagc tcccgaaaaa gacattatat
    22921 ggactggatt aaaagggtca gtcatcctaa aattaggatt catttcttgt cgcaaatatt
    22981 cacttgtagc ataccatatc tcaatggatt ggcgtaattt ttctaccgca tgcacattcc
    23041 cataatgatg gtgtttttcc aaaataagac tttgttgttc agcatcttgt actagccatc
    23101 ccttagaagg tattgttaaa agatcatcaa ttcctaatga aatggatgta gcagtagctt
    23161 gtcggaaccc cagagttttt acttgatcca ggatgtgtga tgtatatgcc attccgaagt
    23221 gatctattaa tctgctaata agtcgtttaa tggcagttcc gtctatcact ttattgtgaa
    23281 agactagatt ggcccgttct gccataagta cctccatatt ccgcttagtg gggttcggtt
    23341 cgacaatggg tttgagtcaa tgattggaaa acttcctttt cttcatcttg attcgtgtag
    23401 aaattttaga actaggatcc tagttgaacc ggagaaaccc gaattcacac cggtatcata
    23461 aatttactta gcttaggatc tatatgatta gatactatct gaataggccc tgcaaaagcc
    23521 ttgtatagct tcttcgattt ctcgataaaa agaaatatga ccaacagtgg ttcgaatgta
    23581 tatacaacga atttcttttt ttatacttct tactactaga tagtgcccat aaatctcatg
    23641 ataggtaccc aaagattcgt agtgaacttc gataggaact tctcttgaag aaataacgca
    23701 ttgatctagt cgccaccgaa gccacaaagg actatcgaaa tttattcttt tctgtcgata
    23761 agctccaatt gcatcatagg aattagaaaa aaaaggttct ttttctttcg tatacttata
    23821 gttattatcg taaattcttt catttttata atttctgcga ttacacggat tatacctgtt
    23881 tgcacaaata cccccacgat tcccgctcgt taatatgtaa agcccaataa gcatatcttg
    23941 agttggtacg gaaatgggat caccaatagc cggagacaag agattcatat gggaaaacat
    24001 aagtaaacga gcttccgctt gagcctccaa agataaaggc acatgaacag ccatttgatc
    24061 cccatcaaag tctgcattga atcccttaca aactaatgga tgtaaacaaa tagcacgtcc
    24121 ttccactaaa atgggttgga atgcctgtat gcctaatcta tgcagagtgg gtgctctatt
    24181 cagcaatacg ggatgccctt gcataacctc ttgaagtatt tgccatacaa tcggttcttt
    24241 ttcccgaatt tgactcttag caactcctat gtttgaagca aaatgttttt taattagacc
    24301 acgaattaca aatgtctgga aaagctctat tgctatttcg cggggcaatc cacatcgatg
    24361 taatgaaagt gagggaccta cgacaatgac agaacgcccc gaataatcaa cccgtttgcc
    24421 aagcagagtc tcgcgaaatc ttccctcttt gccctcaatt acatctgaaa acgacttgta
    24481 aaccttatta tgaccgtccc tcattggttg tccgcggatt ccattatcaa gaagtgtatc
    24541 cacggcttct tgtaccaatt tctcctgaca cattactaat tcccctggcg tcgatctact
    24601 tgttgttaat agatcaataa gagtattgtt ccgatagata actcttcgat agagttcatt
    24661 aatatcggag ctcattagtt tacccccacc tatttgaata attggtctca attcgggagg
    24721 aagaactggt aatagacata aaaccatcca ttctggttct atatttgttc gaataaaatg
    24781 cttagctaat tccatgcgtc gaaccaaaaa attctttctt cttccaactt ttcgatcttc
    24841 ccattcattc cccgtggatc cctcttcccc taattctttc cattctatca acgaagaatc
    24901 tataagaatt ctcaaatcca gatcggctaa ttgttctcgg atagcaccag ctccagtata
    24961 aatttctcga tttcgaaatg tatcgaaacc ttggatagta aaaaaaagtg ggatgctgta
    25021 tttccaggat tggatttcat atttgaacga acctcgtaat cgtaagaaag taggtttttt
    25081 aactacgggc ctagcaaacg aaaaatttgg ataggatcca ataggatctc cccctttcaa
    25141 aatcggacgt gaaagtttcc tctcatccgg ctcaagtagt tacatcaaat aaatcaaata
    25201 aagaggggtt ctcgttttca aactctataa aacccctaaa agttctaccc tttactcaag
    25261 ttctcaataa agaccaagca acatttcatt gattcagtct tctttctatt tctattttga
    25321 ttttctgaat tatttattca attagaatta tcaattacga cataaaagaa atgaaatgtg
    25381 aaattcttga gtagtctacc tctcttcgaa tgaggaatcc ctttaattct taattcaaaa
    25441 aaaaattctt aattgaataa aaataaagga gtaccctaga atttataaga gatttccttg
    25501 tctatgtatc attccattcg atcttttagg tccatacttc gcctcgacgg ttatgccacg
    25561 atgtccttaa gcctatatgc gatggataga cttccgtaac catgatatat ttgcttagtt
    25621 gatttgattt gaacagaatt tcagttctgt ctaaaagaaa tggaataatt aattccaaaa
    25681 aaaaaaaaga agtctttttt tttttttcac gaggtacagc tagaaattca tatttatttg
    25741 ttactgaatc gaccatagac ctattccctt tttatttggg agtcttaaat acacccataa
    25801 ttctgagctt catgttactc accccaagag acatgtcaga tacagggcat cccaattcga
    25861 ttgaatggaa tgacagtttc tcattctgaa tctgtaaaat aagaatttgg atcaaatcac
    25921 acatcgcagt atactagacc ttctaattct ttaagaggtt tatctaaaag attcgcgata
    25981 taactaggaa gacgtttcaa ataccacaca tgggttactg ggcatgccag tttaatatat
    26041 cccatttgat atctccgtat ccgagaatca acaaattcta ctccgcattg ttcacaaaat
    26101 ttttggtctt cttttttatc tccgattact cgataatttc cacaagcaca aatcccactt
    26161 tttataggcc caaaaattct ttcacaaaat aatccatctt tttcaggctt attggttttg
    26221 taatgaaaag tatagggttt tgttacctcc ccaactatct ctccattagg tagtatttta
    26281 ttggcccaag cacttatttg ttcaggagaa actgatccaa ttcggagttg ttgatgttta
    26341 tactgatcaa tcatagaaga aaaattacga ttcattccga ttaagcttcc ttcctatgaa
    26401 tctggaagtt cttctcagat acaaggaaat gattcagttc cagagccaaa gatcgtagtt
    26461 ctcgaacaag caatcgaaaa gattctggag catcctcagg tttaggtatt gttcctccaa
    26521 tgatcgtagt cccgagtact tcttgacgag ctctaatatg atccgattta taagtaagca
    26581 tctcttgtaa aatatgagca acaccaaatc cctctagagc ccaaacctcc atttctccta
    26641 cccgttgtcc cccttgcttt gcccttcctc taaggggttg ttgcgtaaca agtgcataat
    26701 gtccactgga acgtccatgt attttatcat caacttgatg aattaatttc aaaatataag
    26761 gctttcctat tataacaggc tgttcaaaag gatcccctgt tcttccatca aatattctgc
    26821 attttcccgg atactcgggt tcaaatatcc atggattcgc tgtttgctta ctggcttcat
    26881 ataattcaga aaacactagt tttctcgaag cctcttgttc atatctctca tcaaaaggtg
    26941 ctattcgata atgtctatct agcatacccc ctgctaaccc gagtgagcat tcaaatatct
    27001 gtcctacatt cattcgtgaa ggtaccccta atggattgaa gaccatatca acgggtcttc
    27061 catcttgcaa ataaggcata tcttgtctag acaaaatttt ggaaacgata cctttatttc
    27121 catgtcttcc agcaacttta tcacctactt tgatttcacg tttctgtgaa atatatatac
    27181 gaatcgtttc tggattataa ctagaacctc cctttttatg gatccatctc acatcaataa
    27241 ctcgacccct accacctata ggtagtttta gacaagtttc ctttgaggtg gatacctgaa
    27301 cgccaagtat agctcgtaat aatctatctt ccggggcata cgaggattct ttcgccattt
    27361 gaggcgttaa tttacccact aaaatatcgc ccgtctctac ccaagatccc agtctcacaa
    27421 ttccattttt gtctaaattt cggagtaaat gggcttctag gtgtggtatt tcattagtga
    27481 ttctttcagg accgtggctt gtcacatgag tctgaatttc atatttccgt atgtgaaaag
    27541 aagtataaat atcttcatag accagacgct cactaatgag tacagcatcc tcagaattgt
    27601 aaccttccca tggcatataa gctactaata cgttttttcc caaagcgagt tcgccaccaa
    27661 ctgtagcagc accatccgct aaaatttgtc cctttttaat gcatttacct cgctgaacct
    27721 ggggtttttg atgcatgcaa gtatttttgt tggaacgttg atacataact aatggaatgc
    27781 ttagagtatc ccgatttccc gataaaatta tcttgtcagt atcggtataa atgatctttc
    27841 cctcgtgttc ggctatagcg agaacccctg aatctagagc cacttggcgt tccaatccag
    27901 ttccaacaat gcacttttcg gactgagaaa gcggaactgc ttgacgttgc atattagaac
    27961 tcattaaagc tcgattcgca tcattatgct cgataaaagg aatgagggaa gctccaatag
    28021 aaaaatattg gaagggaaaa atacttcgaa gatgaacctg ttcccatgca atagtcagaa
    28081 attcttgacg gtatcgagct ggaacaacct gttcctcctg aatatctcga ttcagcgcca
    28141 aagaatttcc tgtcgctagc atatagtatt cgtctctact tggtgataaa taaagcatcc
    28201 gtattctttt tgatctctca gagatttcat aaaatggact ttctatagac ccccaatgaa
    28261 caatcctcgc atgaattgct agggatccga taagtccaac attgattcct tcagacgtgt
    28321 caattgggca aatgcgtcca taatgactag gatggatatc tcgtatccga aaactagcag
    28381 ttcgccctgt caatcctcca gggcccaaat aactcaattt tctaccatga actatttgtg
    28441 tcaatggatt ggttcgatcc aaaacttgag ataatgggtg taatccaaaa aaagattcat
    28501 aagtggttgt taatggagtt gaagtcacca aattctgagg agtcggtatc aatttatgcc
    28561 taattgctcc acatatagtt cctttaacca tattttctaa acgaaccaga gccaatccaa
    28621 attgatcttg taagagatcc gctacggaac gaatacgttt atttttcaaa tgattcatat
    28681 cgtcaagtgg acccattcca aatttcattc caattaaatg atccgcagct gccaatatat
    28741 ctcgtggtaa caaaaatgta ttgttctgag gtatatcaag attcagcctt cggtttatat
    28801 ttcgtcgacc aattcttcct aattcacatc tttgttgaaa aaattttttt tgtaattcct
    28861 tacataagga ttcagaaaat accggatctc cgcccacaca agcaaattgt tgataaaact
    28921 ccaaaatggc attctctttt gacccgattt tttttttctc attcaggaaa gacaagaaaa
    28981 tttcagggta gcaaacattc tctagaattt ctcttaaatt cgaacccata gctgataata
    29041 gaactaaaat agatattttc tgtttcctac tcacacgagc ccatatcctt gcttttctat
    29101 caatctctaa ttctaatctc cctccccaat cggatattat ggtgccagta taaaccgaaa
    29161 tttcattatg gtctaattct gaacggtaat agataccggg gctttgcaat atttgattga
    29221 ttacaattct gtatattcca tttattatag aagttcccag ggaattcatt agaggaatgt
    29281 ttccaataaa aatcgtttgt tcttggatat ccctacaggt tttccaaatt aatcccgcgg
    29341 atacatataa ttcagaggaa tatgtgagtg attcatatac agcatctttt tcttttatca
    29401 agggttctac taattgatat gtttccacaa ataattgaaa ttcaatttct tgatctgtat
    29461 cttccatttt tggaaactta gaaagttctt ctgttaagcc ctgatcaatg aacctacaaa
    29521 acccttcaat ttgtatctga ttcaacccgg gtattgtaga cattcccgca tttacacccc
    29581 caagcatttt gactttcccc atttatagaa aatatcccac aattttctcc cattcttcat
    29641 cgaatcatat gaatcgattt agaaataatg gaatttctat ttttttttac tgaatcacat
    29701 gaaattttac ctaactccgt atatggaatg tatgaaatac ctacaggaat aaatagaata
    29761 attttatact caaattggaa tttgcaacaa acggatagaa tataaattcg aaatggaaag
    29821 gaattgaaaa attccaccta gacttatgga gttttttaaa gaatatccga acaaaagatt
    29881 ccatttctac cattattatg tattatgata ttccatattc caatccaatt cgattggata
    29941 ccagaaaaat aaatgaattg ggaatttgat ctgttcgatg agataaagac ctaataatca
    30001 gaaacaatat agaatctctt tttttagcac ttaacctttt caccgattca attattcaaa
    30061 aaagaattca aattcgcaaa gaagagagaa aattttacct atttttttag tagaatctgt
    30121 agaataggat tgaggtgcgt aataaggctt ggatttatta aacatgcgca gatataactc
    30181 tagtctagct atagttatct atatagatgt ttcttctttt attgcagtcc tattcattcg
    30241 gaacagcaca tgtcgtgtta aattttgatt ttctattcaa tctatttaaa atctatttaa
    30301 tgaaaaattg taaaaaaaaa atgcaagtac gaaaatttct tgaaaattct cttaaaaatt
    30361 ctcttatagg cattatatac ggataagata cccgattaga taatatctgt gtaacaattt
    30421 atgttctagg gtttacatat actgataatt actgttataa ttgaaatagg atttttttct
    30481 tgaaaaataa atactgatta gttatgtctc aatttggatt ttcttatctc attaggaaaa
    30541 aaccaatttt ttgaatttga attgaagaat cattcatgaa ttaaattaat agttaatggt
    30601 tccaatttgt cctgaatttt agcttttttg actgaaaatg cacgttcgtt tttttcaata
    30661 gaaaaaaaaa aggaaggggg gaagggtctc ttttaagaat gggattaagg aaaacagaat
    30721 cgaagataca aacaaataaa aaaaaaacaa gtttagaacc cactctttta gttttttggg
    30781 ggtattttca tctatttttt tgtataattt tggcggcatg gccgagcggt aaggcggggg
    30841 actgcaaatc ctttttcccc agttcaaatc cgggtgtcgc ctgatcgaca aaatagctta
    30901 ttccgttttg ttgatatcaa attctaatta tctatttaga attctatatt atatatattc
    30961 aattctataa ttatattatt attaaattaa aaaataaaaa aatgagaaat tcgaatactc
    31021 taatactaag atataaatta tataaatata taaattaata gaaatatata ttctatttaa
    31081 atattctaat aaattgaaaa atgaaataga aatatttatt aatatattag atattattag
    31141 aagattttaa atatttaaaa attattattc tttaaaaatt tggaataatc tttttttttt
    31201 ttctttttaa ttcaatttca aaaaaaaaaa aaaaagaatt ctttttggca acctccagtg
    31261 aaataattta ttcgtctgtc ttccgattgt tttacagaga caatcgggag acggtaagga
    31321 ttagattaaa tggaaataag agtatgcgaa gtgatctatc ttgattctat atatatatat
    31381 cttttttact taatgaaatc gaggacaaca aaatcaaaat aaaacataag tcttattatt
    31441 cctacctgtt agtaattaac attcattccc ttaatacttc caagggtgtc tccggatatt
    31501 ttgtttgtac ttaatgtttt ctgattatac tagaaatcat ataagaactt gttagatgtt
    31561 ataattggat ttattggatt ctttcgtcaa tgatgttagg ccagaatccc tttttgactc
    31621 tgtgccagtg attccactat tatttatttt tagtgaacaa taaaaaaaat gaaataattc
    31681 cttcatattg atagaaatag gagacataat ttacatggat atagtaagtc tcgcttgggc
    31741 tgctttaatg gtagtctttt cattttccct ttccctcgta gtatggggaa gaagtggact
    31801 ctaaaaatac tactaagtga gttgagggaa aaaactaaaa gaaaactgta tccattgttt
    31861 tatagatggg ttctgaaatc ttatttttct atttaataat taattcatta attcaataat
    31921 taaaaaatat ctgcatttcg gaattctagt gtattcgaat ggaataatgt attctatgga
    31981 taatatagaa atagaaaata ctctttcaat taaacaaata tttgactttt tcccatgttt
    32041 gtattttgaa agtcaaggta atacaaataa tcgaaaactt attccaacca aattctttat
    32101 tctttctaag atttcgatga actggctctt accaaagtga tatatggaca atgaggaacc
    32161 ccagaacccg ttttttattt cgtttttgat cccccccctt ttcacttttt tcaaagagaa
    32221 aagaaatccg ttttttatta gttattaagt aagcgcggat acacactttc tataggaaac
    32281 aaaatagaca tagtagttgt ctaaggaaat actacacata ataagatatt gccgttgcct
    32341 taggcgagtc acatattacg tgcttatcgc ttgttttatt atttggtttt tgatttcttt
    32401 ttatttgagt ttcgaaattg gatttatgtt ttcatttcat atcatggttc aaacgttaaa
    32461 aatcggttgg gttttactaa tatttttgaa ataggaaaaa gtttcccata gaaccacttg
    32521 atcatctgtt aactatttaa tttaatcaat tacttcttcg gaatgctaaa aagattattt
    32581 gatttttttt taataagata ccgggattgg tcttgaaaat aatctgaaat ctagaaattc
    32641 gaatcggacg aaaaaaagtt gccttttgat tatttcagat tgattggaac caatacaaat
    32701 caaatagatg aaaccaaaaa aaattggacg ctatgtgcat tacatatatg cgattgacta
    32761 tatatatgaa tatatgaaga tagatattgt aaatcgattc atattaaacc tctatcttta
    32821 tagagtaaaa ctttatacac tacaataata gatagtatgg ggtagaaaga aataaaatct
    32881 atttctttct accatactat cagatttcat agaatactgc tgattctagt ccgatcatct
    32941 catttaagag tttaagagta agacgaaaaa tggaaatcct ttttcatttt ttcttccatc
    33001 attgcattga taagaactaa gaagtcaagt ttaagtcaaa ttaatcactt tgacttaccg
    33061 tttttacgta aattataagt aagaaggcag taggaactag aatgaacagt gcagtagcaa
    33121 taaatgcgag aatatttact tccataatct catcgttaga tttctcttta attcgcaata
    33181 actcgggatt taatcccata gagatgataa atctttcgtc ggtaaattca atggtataaa
    33241 ttacatctcg atgatatcaa atcagatcaa tatcatgaat aacaatatct gaactatcaa
    33301 atcgattcat cgtcaagaat tgaatagtat aacataggaa gatcttttat ccataccaaa
    33361 ttcaaaaaat tatttctgat ccaatcaaaa aaaaatttct ttacttcttt tttgaatatt
    33421 ctcatccttc gattagtaat aggataaact ttgaatccta aagtgttcta tcaaaatcaa
    33481 aggaactcct tttttttgta tcgtgcaaat tccatttgtg tgtgtgtgtt cgctgtaaac
    33541 atattctata gtactctagt actctatttt attacatttt attacattac attacagtac
    33601 tctattttat tacacggatc gggagtaatc gaaaaagcca ggtctagtag tacagtatct
    33661 ctttctcttg gaatcttgaa tacgacgcta ctaataattg tgctaatcca catatgtttc
    33721 ttttccatca atcagtatta gttgaagaaa tggaaattac cttattttga gaaatgtgaa
    33781 acgaaaaaaa gaaaaaaaaa aaaaagagag atccctgtta ggaatgagat tatgtttgtt
    33841 attttgactc cctttcacag aagaaagaaa tgaattgatt tattttttta ttggatttct
    33901 atccatcggg actgacgggg ctcgaacccg aagcttccgc cttgacaggg cggtgctctg
    33961 accaattgaa ctacaatccc aggaaaaaag tgtacagcat gcatattctt acgatttcat
    34021 tcaaaccctt ttcttttcta tttcgatttt agattagaat tgtcttgttc taactggcct
    34081 tgttctaact ggcagaggcg ggactaatat attgatattg agattcttat ttatatggat
    34141 ttctatggat atacacttta gcgagatcta cacggattac tagtaatctg tttgttattt
    34201 ccaaatcgat tgaaaatcaa tctttcaata aatcaatgaa aataaaaaag agtctctttt
    34261 tatttagact ttatacttcc agatcttgat atgaatctag atcattagca agatctgaat
    34321 ttgtggaaaa aatacgtaat aaaataaata gtggtaggga tgtagcagat ttggattctt
    34381 gtgtatcaaa gttcattggg catttccgga gaacaacaaa tggttacatc atttcatggt
    34441 ggatcggcga attattgggc cgagctggat ttgaaccagc gtagacatat tgccaacgaa
    34501 tttacagtcc gtccccatta accgctcggg catcgaccca ggaaaaatcc attttagtcc
    34561 ttattgataa tccacgatca acttcctttc gtagtaccct aaccctaccc ccaggggaag
    34621 tcgaatcccc gctgcctcct tgaaagagag atgtcctgaa ccactagacg atgggggcat
    34681 acttgcccga ccgccattat actatgttca tagtatgaac agttttttga aattgtcaat
    34741 ataatggaat gatatgactc gatcaaaagg atctttccgt ctttcataat tctatagaat
    34801 ttttagattc atcattttca tttttaaatt gttcagtcca atccccactc tataattcta
    34861 aaaatagaaa aaaaaaaaag taatacgaaa gagagatagg agcctttcgg gaaatgattg
    34921 gtttgccgga aaagaaaagg cgagggggtt aaacttcatt tctttcactt tcattcattg
    34981 ttaagaagga ttcggtgggc atatttctat ctcacactaa gccgggaaat taaaaaacga
    35041 taatcaatct ggaaatccgg gaagagggat agggatcaac aagttattga aaaatggttt
    35101 ttcgataaga atttggttga gagacaaatt gaatccatag gatgaggatc aattcaatta
    35161 gaatcggttt tgaaataatt cattacattg atgtttagaa aatccaatat caataaacca
    35221 attttaccta tactatactc actaggtaaa tccaatctct tgttccttaa tcagccgcta
    35281 taaaacgtat ctatgtacat atattctaat gtcatataaa tttcatagaa tcatataata
    35341 taacatagaa taagtatatg cagtaataaa tatatgcact agactcatag tggctagttc
    35401 cttattcagg aattgaacca aacggggccc ttttaactca gtggtagagt aacgccatgg
    35461 taaggcgtaa gtcatcggtt caaatccgat aaggggcttt tttttttctt ttttcataaa
    35521 actccagcgg tagtattaat atttgaagag agaatagaga tattgttgat attggtaata
    35581 aaaaaactaa ggaatcgtag aatttcattc gaaaatggaa ttctgaattc taatattagc
    35641 gttatcattc taatgaattc gaatatagta attctagtta gctagttaga aagtagaaca
    35701 tttttttatt atttcattat aatgaatgcc agatattcct attttctatt attcgaatca
    35761 aaagaaatcg gaaagattat aaatcaacaa aataaaaagt aagtagacct aacccattga
    35821 atcagaacta tatcaactat tctgatattc aaattcgata gagataaaat tcgaacagtg
    35881 gatctttttt tatttcattt tttatatttg tttgatttgg actccgcaag aatctgtcga
    35941 tatttccgat taaatcttct tgttcctaga ggttctatag gaaaaatttg ctattccctt
    36001 cctccacgga gaaaggttta ttccaagtcc caatatacaa ataatttttc attttcaata
    36061 tctttcagaa cacaagaaaa gattaattta ctctcttatt tatagaatat tatttagata
    36121 ggatatatta tttatataag atatgatata tccatataaa aaagaaatct atcacatcaa
    36181 atcgtggctt cacgtatcaa aaatttgaat atcgatgcat acgatatttt ttctgacaat
    36241 tgatggatgc gagaaagaga ctttcactta cagtctctta ttattaatct atgaaattca
    36301 atacaatatt aatattcatt ttgaattatt aaaattatta ttaatattaa aatgaatatt
    36361 aaataatagc aaattcatta gattttttct gacagataaa aaaaagtaac tagaaaaaat
    36421 attcgaagtg tctttcttgc ctcgatctgc aaaaaagata gactttggag ttttttttta
    36481 ttaatctgaa agaaaggaaa atataacaaa gaagacaata caaataaaag aaaaaaaaaa
    36541 aaaagaaaga ataaaaaaga aagtaataag taataaaaaa tatgataaat atgatactgt
    36601 agtagtttac tacacaatgt agtagtttac tagacataga aattagaaga atacataaaa
    36661 ctatttattt tgtttttctc aatttcacga acaagattca agaataagat ttttggatga
    36721 aacgagagga gtatgtctgg gaatcaactg gtaacaaaaa aagggatcat ttgtttcttg
    36781 aacagttctt tcaaaagatt aatccacctg atttatgagt aagaagataa ttcatggctt
    36841 agggggtttt taagaataga aaggaataac aaaatggagt taatggattt acctaggtca
    36901 agagaccaat aaatgatttt tatattcata ttcgaaaccc attagaaaag aagggacaat
    36961 taatgagaaa tcaaatcata cagaaatgat aaaataaaga aaagaaggac ttggccctga
    37021 aaatgctatg aggtgctcgg aaatggttga agtagttgaa taggaggatc actatgacta
    37081 tagctcttgg taaatttacc aaagatgaaa atgatttatt tgatattatg gatgactggt
    37141 tacgaaggga ccgtttcgtt tttgtaggtt ggtccggtct attgctcttt ccttgcgcct
    37201 atttcgcctt gggaggttgg tttacaggta caacctttgt aacttcatgg tatactcatg
    37261 gattggcaag ctcctatttg gaaggttgca acttcttaac tgctgcagtc tctactcctg
    37321 ctaatagttt agcacactct ttgttgttac tatggggtcc tgaagcacaa ggagatttta
    37381 cccgttggtg tcaattaggc ggtctgtgga cttttgttgc tctgcacggt gctttcgcac
    37441 taataggttt catgttacgt caatttgaac ttgctcgatc cgttcaattg cgtccttata
    37501 atgcaatcgc cttttctggt ccaattgctg tttttgtttc tgtatttttg atttatccac
    37561 tgggtcagtc tggttggttc tttgcgccta gttttggtgt agcagctata tttcgattca
    37621 tcctcttttt ccaaggattt cataattgga cattgaaccc atttcatatg atgggagttg
    37681 ctggtgtatt gggcgctgct ctactatgcg ctattcatgg tgctaccgtg gaaaatactc
    37741 tatttgaaga tggtgatggc gcaaatacat tccgtgcttt taacccaact caagctgaag
    37801 aaacttattc aatggttacc gctaaccgct tttggtccca aatctttggg gttgcttttt
    37861 ccaataaacg ttggttacat ttctttatgt tatttgtacc agtaaccggt ttatggatga
    37921 gtgctcttgg agtagtcggt ctggccctga acctacgtgc ctatgacttc gtttctcaag
    37981 aaatccgcgc agcggaagat cctgaatttg agactttcta cacaaaaaat attctcttaa
    38041 acgaaggtat tcgtgcttgg atggcggctc aagatcagcc tcatgaaaac cttatattcc
    38101 ctgaggaggt tctaccacgt ggaaacgctc tttaatggaa ctttagcttt aactagtcgt
    38161 gaccaagaaa ctaccggttt cgcttggtgg gccgggaatg cccgacttat caatttatcc
    38221 ggtaaactac tgggagctca tgtagcccat gccggattaa tcgtattctg ggccggagca
    38281 atgaacctat ttgaagtggc tcattttgta ccagagaagc ccatgtatga acaaggctta
    38341 atcttacttc cccatctagc tactctaggt tggggggtag gtcctggtgg ggaagttata
    38401 gacacctttc catattttgt gtctggagtg cttcacttaa tttcctctgc agtattgggc
    38461 tttggcggta tttatcatgc acttctggga ccggagactc ttgaagaatc ttttccattc
    38521 ttcggttatg tatggaaaga tagaaataaa atgactacaa ttttgggtat tcacttaatc
    38581 ttgttaggta taggtgcttt tcttctagta ttcaaggctc tttattttgg gggtgtatat
    38641 gatacctggg ctccaggggg gggagatgta agaaaaatta ccaacttaac ccttagtcca
    38701 agtattatat ttggttattt actaaaatca ccttttggag gagaagggtg gattgttagt
    38761 gtagacgatt tggaagatat aattggagga catgtatggt tgggttccat ttgtatactt
    38821 ggtggaatct ggcatatctt aaccaaacct tttgcatggg ctcgccgtgc acttgtatgg
    38881 tctggagaag cttacttgtc ttatagttta ggtgctttat ccgtttttgg ttttattgct
    38941 tgttgctttg tctggtttaa taataccgct tatcctagtg agttttacgg gcccactgga
    39001 ccagaagctt ctcaagctca agcatttact tttctagtta gagaccaacg tcttggggct
    39061 aacgtaggat ccgctcaagg acctaccggt ttaggtaaat atctaatgcg ttccccgacc
    39121 ggagaagtta tttttggggg agaaactatg cgtttttggg atctacgtgc tccctggtta
    39181 gaacctctaa ggggtcccaa tggtttggac ttgagtagac tgaaaaaaga catacagcct
    39241 tggcaagaac gtcgctccgc ggaatatatg actcatgctc ctttaggttc tttaaattcc
    39301 gtgggtggcg tagctacaga gatcaatgct gtcaattatg tatctcctag aagttggtta
    39361 gctacctctc attttgttct aggattcttc ttttttgtag gtcatttatg gcacgcggga
    39421 agagctcgcg cagctgcagc gggatttgaa aaaggcattg atcgggattt tgaacctgtt
    39481 ctttccatga ctcctcttaa ttgagacatg agatccaagg cttgaaatag gaataatttt
    39541 gatttcacca tagcatagat attgggttga gtggagcagg tcatattaaa aaagtattcc
    39601 cttttcctct cttttcaact catttatatc gaatcttttt gttttcgggc tcggctatac
    39661 caccacttag ccgagccatt cccttttaga aaatcaactg agccaaccaa aaccaataaa
    39721 ataaacaaat tcattcgccg agcaaaagga gagagaggga ttcgaaccct cgatagttct
    39781 ttgtttcgaa ctataccggt tttcaagacc ggagctatca accactcagc catctctcca
    39841 aaagataatt tctattttat cgttattcca ccgaatagaa catgaccata tgagttgata
    39901 cccttcctat agataggaaa gatatccgct atgggtctat ttttctatct gtatatatat
    39961 acatgcagga tccagcatgc ccttcttttt gtcaagtaaa aaaaaactac ccttgatcca
    40021 tgcccgaaaa ggggtggtaa taagtcattc atggtaaaac cctctatgat acattttttt
    40081 attacaaatt ttttgtcgat agtcgataaa gggatcaaag gtttgataag gggatcaaat
    40141 ggtatagttc ttttgttggt aaattggagg attagaaaca tgactattgc tttccaattg
    40201 gctgtttttg cattaattgc tacttcatcc attttattaa tcggtgtacc tgttgtattt
    40261 gcttctcctg atggttggtc gagtaacaaa aatgttgtat tttccggtac atcattatgg
    40321 attggattag tctttctagt aggtattctt aattctctta tctcttgaac ctatttgttc
    40381 tagatctaaa aatgaaatga cccctccccc gaagtttttc cgattgtgag acacattaaa
    40441 aatggaatat aagcccccaa aattcaaata aagaaaacta aaaaaattat agggaggggt
    40501 caaacttctg gaaaaatctt atatcgtata ttgtaaaact aaaaaaaact aaacaataaa
    40561 taaaatatac atttctataa gaaatctata agtctataag aaatctaata agaaatctat
    40621 aagaatttaa taatgaatat tagaatattc tagaaatata ttaaaatata ttctaaaatt
    40681 ctataatcta taattcgaat ttagaatata tttctaagtt agaatataga attctataat
    40741 attagaatag aatatagaat cgaattcaaa atttaataat ttaataatta aaaatgaaat
    40801 agaatttctt atatttatat tattatttat tatattatat agatatatta ttatattata
    40861 tagatatatt atatagatat ataataaaaa gagaattaga ataatatata tataaatata
    40921 taatcttata tacaatacaa tatacaatac aattggatta cttattgatt acttatacaa
    40981 ttgtgattac ttatacaatt tgattactat tttatagata taaatagata tagaatctag
    41041 aattcctatt ttttaaattt cgaattaccc ctaacaaagt atcagaccta gctctgcaca
    41101 aatagaatct atatattacg tatcaaggac gataaaaatg cggatatagt cgaatggtaa
    41161 aatttctctt tgccaaagag aagacgcggg ttcgattccc gctatccgcc ccgcgccccc
    41221 tatttatgta tttaatagta taaagtttat gtattttata gtataaagtt atttatttaa
    41281 tagtctaatt aaatagataa atagagttga ctctgatagt atagtgtatc ccccctcccc
    41341 cttctccttg aaccccaaac gaaaaaaaaa ataggaattc atttttcatt ttaatttttt
    41401 tctagtttta attaatttct agttaataat taaatcaaac ctcctttttt gtcaaaagaa
    41461 tgttgcggag acgggatttg aacccgtgac ctcaagatta tgagccttgc gagctaccaa
    41521 gctgctctac cccgcgataa agagaagatt tgaaaactaa tggacaaaca aggattgaaa
    41581 gtgcccctcc accatatctg tacaaataga ataacccatt tatacagaat ggtcaaggga
    41641 ccctcctacg atcgatgatc atagaaatga atagaaaaat gaagagaatt tttcatcctt
    41701 accaacttga tcttgttgca ccgggcaaca aacatgcatg aaccatttca cgaagtatgt
    41761 gtccagataa cccaaaatct cgataattag ctctcggtct tccggtcaaa aaacaacgtc
    41821 gacgaagacg tgtaggtgca ctattacgcg gtggtgattg taactttcca tgaatttccc
    41881 atttatcact taacgacgaa actttgctta tttctttttt tgaggatcga cgaatcaaat
    41941 gatatttttg ttccaatttt tgcctcttct tctccctctg aatccaactt ttttttgcca
    42001 taatgcgtta cctcctatta ctttcaacaa tacaagtcgg atcttagatg tagaaatata
    42061 agaaggcggc cccccttctc tatagaaaga aatgagattt ttgcggatac aataaagaat
    42121 taaccaaatt tacctgatgt cgaagcaatc aagaaagctg cataagtaaa tatataacct
    42181 acagaaaagt gagctaatcc aaccaatctt gcttgcacaa tggaaagagc cactggttta
    42241 tctctccatc gaatcaaatt agccaaaggt gtgcgttcat gagcccatgc taaagtttca
    42301 atcaattcct gccaatatcc acgccaggat attaagaaca taaatccagt agcccaaaca
    42361 agatgtccaa ataagaacat ccacgcccag actgataaac tattcatacc aaaagggtta
    42421 tatccattga taagttgtga agagtttaac catagataat ctcttaacca tcccatcaaa
    42481 taggtagaag attcattaaa ctgtgaaacg ttaccctgcc ataatgtaat gtgcttccaa
    42541 tgccaataaa aagtaaccca tccaatggta tttaacatcc agaaaactgc caaataaaat
    42601 gcgtcccaag ccgaaatatc acaagtacca cctcgtcctg gaccatcgca aggaaaacta
    42661 taaccaaaat cttttttatc cggcattaac ttggaaccac gtgcatccaa agcacctttt
    42721 actaagatca atgtagttgt atgtaaacct agagcaatag catgatgaac caagaagtct
    42781 ccaggcccta ttgttaaaaa tagagaatta ctattttgat taatagcatt taaccaacca
    42841 ggcaaccata tgcttcgccc cgcattaaac gctggactat tcgttgaaga taaaagtaca
    42901 tcgaacccat atgaagtttt accatgagca gattgtatcc attgggcaaa tataggttcg
    42961 atcaagattt gtttctccgg agtaccaaaa gcaagcatga catcattatg tacataaagt
    43021 cccaaagtat ggaatcccag aaaaagactg gcccaactta aatgggatat gatagcttct
    43081 ttatggtcta acattcttgc caatacatta tcctcattct gttccggatt gtaatctcta
    43141 ataaaaaaga tagctccatg agcaaaagct cctgtcatga tgaatcctgc gatgtattga
    43201 tgatgagtat ataacgcagc ttgagtagta aagtcttgcg ctatgaacgc ataagcaggt
    43261 aaagagtaca tgtgttgagc taccaaggaa gtaataaccc ctaaagaggc tagagcaagg
    43321 cctaattgaa aatgaattga attattgatt gtgtcataaa gacccttatg tccacgcccc
    43381 aatctacccc ccggaggaat atgtgcttct aaaagatctt ttatactgtg tccaatcccg
    43441 aagttagttc tatacatatg accggcaaca agaaaaataa atgcaatagc taaatgatga
    43501 tgagcaatat cagtcagcca taaactttgc gtttgcggat ggaatccccc gagaagtgtt
    43561 agaatggcag ttcctgctcc ttggggggta ccaaataaat gactactgga atcggggttt
    43621 tgagcataaa gattccactg acctgtaaaa agtgggccta atccttgggg gtgtggcaat
    43681 acacctaaga aattattcca tcgaacgtat tctcccctgg atccaggaat agcgacatgg
    43741 actaaatgtc ctgtccaagc caaggaactg actccgaata gtcctgacaa atgatgattg
    43801 aggcgggatt cggcattttt aaaccacgaa acgctcggtt tccatttcgg ttgtaggtgt
    43861 aaccagcccg ctattaaaga tatggcagaa agaaataata gaaaaagagc tccagtataa
    43921 agatccccat tagtacgtaa accgattgta taccaccact gataaacacc ggaataagcg
    43981 atattcactg ggccgagagc accccctcga gtaaaagctt ccacagccgg ttgaccaaaa
    44041 tgaggatccc aaattgcatg agcaataggt cttatatgta aaggatcctg tacccatgcc
    44101 tcaaaatttc cttgccaagc tacatgaaag agattcccgg aagtccacag aaaaattatt
    44161 gctaattgtc cgaaatgaga agcaaaaata ttctgataaa gacgttcctc agtaatatca
    44221 tcatgactct caaagtcatg tgcggtagca ataccaaacc aaatacgacg agtagtgggg
    44281 tcctgagcta agccttggct aaaccttgga aatcttaatg ccataatgct tttcaaatcc
    44341 tcctagccat tatcctactg caataattct tgctaagaag aacgcccatg ttgtggcaat
    44401 tccacccaga aggtaatgag ttactcctac agcacgtccc tgtacaatgc tcaaggctct
    44461 aggctgagta gcaggagcaa cctttaattt attatgagcc caaacgatgg attcaataag
    44521 ttcttgccaa taaccacgcc cgctgaatag aaacattaaa ctaaaagccc atacaaaatg
    44581 ggcacctagg aaaaaaagac catatgcaga taatgaagaa ccataagact gaattacctg
    44641 ggatgcctgc gcccataaga aatcgcggag ccacccatta atggtaatgg aactctgcgc
    44701 aaagtttcct cccgtgatat gagttaccac cccttgatca cttatactac cccaaacatc
    44761 tgactgcatt ttccaactga aatggaatat tactaccgag attgaattgt acatccagaa
    44821 tagccctaag aagacatgat cccaagcgga tacttggcat gtcccccctc ttccaggtcc
    44881 atcacaaggg aaacgaaaac caagatttgc tttatccggt atcaatcgtg agctacgagc
    44941 aaatagaaca ccttttagga gtatcaatac cgtcacatga atcgtaaatg catgaatatg
    45001 atggaccaaa aaatccgcag ttcctaatgg aataggtaac aaagcaactt tgccgcccac
    45061 tgccactaaa tcaccacccc cccaagtcaa actggtgctt gttgttgcac caggggccgt
    45121 tgcactgggt gctaaagcgt gggtgttttg tatccattga gcaaagacgg gttgtaattg
    45181 tatagcggta tctgaaaaca tatcttgggg gcgccctaaa gcactcatgg tatcattatg
    45241 aatatacaaa ccaaaactgt gaaagcctaa aaatatacat acccagttga gatgtgatat
    45301 gattgcatcg cgatgcctaa ggacacgatc taatagatcg ttgtatcgag tagttggatc
    45361 atagtctctt accataaaaa tggctgcatg cgcagcagca ccaactatca gaaatccacc
    45421 aatccacatg tgatgtgtga acaatgaaag ttgtgtacca tagtcagtag ctagatacgg
    45481 ataaggaggc atagaataca tatggtgagc tacaacaatg gttaaagagc ctaacatagc
    45541 taggttaata gataattgag catgccatga cgttgttagg atctcatata ggcctttatg
    45601 gccctggcct gtaaatggac ctttatgagc ctctaaaata tcttttatac catgaccaat
    45661 accccaatta gttctataca tgtgacccgc tatcaggaaa agaattgcaa tagctaaatg
    45721 atggtgtgca atatcggtca gccatagacc accagttact ggatctaatc ctccacgaaa
    45781 agtaagaaat tccgcgtatt ttgaccaatt caaggtgaaa aagggggttg ctccctcagc
    45841 aaaactggga taaagttgag ccaaaagatc ccgattcaag ataaattcat gaggaagtgg
    45901 gatctcttta ggatctactc cagcatttag aaattggtta atcggtaaag atacatgtac
    45961 ttgatgcccc gcccaagaaa gagacccaag tccgagtagc cctgctaaat ggtgattcaa
    46021 catagattct acatcttgga accaagccaa ttttggagca gctttgtgat aatgaaacca
    46081 accagcaaaa agcattaagg ctgcaaagac caatgcacca attgcggtac aatagagttg
    46141 taattcacta gttattccag atgctcgcca catctgaaaa aaaccagagg ttatttgtat
    46201 tcctcggaaa ccaccgccta catcaccatt caatatttct tggcccacta ttggccaaac
    46261 cacctgggca ctaggtccaa tgtgagtagg atcgcttagc catgcttcat aattggaaaa
    46321 acgagcacca tggaaataca tgccactcag ccaaagaaag attatggaga gttggccgaa
    46381 atgggcacta aatacttttc gggaaatctc ctccaaatca ctagtatggc tatcgaaatc
    46441 atgagcatca gcatgtaggt tccagatcca agtagtagta tcaggtccct tagctattgt
    46501 tcttgagaaa tgaccgggtt tagcccattc ctcgaaagac gtttttacgg gatccatatc
    46561 taccaaaatt ttgacttctg gttccggcga acgaataatc attgagtcct cctctttccg
    46621 gacaacacat acaaagagac ctgccaacat aaaacataat tagtgaactt atgagagatt
    46681 tttctattga gtttctttct cttctatctc ccacctatct attctatttt ctttagttat
    46741 tcactagaac aattatgatc tggaagaaaa tccggggcaa gtgttcggat ttattatgac
    46801 atagcagtga ggcgctcaac ggaccttttg aatcttataa aaccctttct ggactttgaa
    46861 ttgaagtgaa acagtttttt tgtgcaacct agtgtattca tatttcaatt agaagttctt
    46921 agatggagct actttaactt tatgtcttac atagaagata ttactatgta ctctatttca
    46981 aatcacgtga acagtcatta gcattactag ggtacatacc gatatttata tttagtcatt
    47041 tgagagtctc ttttattagt tttttgagtt tcaatagcag aaaaaatcga gttctctact
    47101 gtatccactt aatccactta tcatttatcc ctacgaaata ccaaacgaaa tagaacgatc
    47161 ttagaaggga tataatgaaa ttcgttaatt gtttgttcct agagaaatga tcagttttat
    47221 ttgacttgac tgatggggac aacaaaaaat taattagaaa atgaattaac tatactataa
    47281 tactacaact actagaaact ataactataa tataaaatac tataactata tataactaaa
    47341 actataatat aaataaaaaa atcgaatact atactaataa ctaataataa aaataactat
    47401 aactaataat aaaataaaaa gaataataaa ataataaaca gaataataaa cagagtgctc
    47461 ttattcaaaa cgccctgtga tcttcaacca attttgcgct tcaatataat taccaggggt
    47521 aagggctata gcttgtttcc aatactcagc ggcttgatca aaccaagcct ccgcaatttc
    47581 cgaatctccc tgtcgaatgg cctgttctcc gcggtcggaa taggtgagta aattcccttc
    47641 ccttagaacc gtacttgaga gtttcctgcc tcatacggct cagcagttaa ttcttttcgt
    47701 gccccatttt tttattagat ctattctttt tttttttttt tctcgagtta acaaaaagag
    47761 gataattaca tgagtttcaa acttgaattt ggattaataa aaaggggaat ccgctttcta
    47821 gttttatctt ttctcctacc ttcagaagaa taaagcatcg gcatttacac tctcattaga
    47881 attttctgaa aggtaactat ctcggtttcc tatatcatat actttcatat atgatatata
    47941 aactctcata tatgatatat aaatctctat agaatccgtg aaaaagactt ttcttcataa
    48001 aaaagaaaag acttactatc tttgggatct gatactacac cgctgctcaa aactttaggg
    48061 gatcaactct attacataag tggattccta acttttctat catgatataa gtaagcagtt
    48121 cttcttgtat tggcccaaaa cctcgctaat tgatctttac ggtgctttct ctatcaatta
    48181 gatcttttat ccatagaaaa aaaagtatct aggcatatct atttcttcat atttcaactt
    48241 ctatgaagtt tctttctttg ctacagctga taaaaatcgt tgttttggac gatatatatg
    48301 tagaaatcct ttttttttct agtatttatt agcggatttg ctatttcttt tcttttttct
    48361 ttctatagtg gagatagtcg cacgtaatga cagatcacgg ccatattatt aaaagcttgt
    48421 ggtaagaacg ggtttcgttc tagtgcccga aaataatatt ccaaagcttt cgtatgttct
    48481 ccgttacttg tgtggataag gcctatgtta taaagtatat aacttcgatc atagggatca
    48541 atttccagtc gcatagcttc ataataattc tgtaaagctt ccgcataatt tccttcggat
    48601 tgagccgaca tccgttacgg tcgtcattcg gttcaaagaa tctccgttcc agaaccgtac
    48661 gtgagatttt catctcatac ggctcctcct ctcctttatg tgcataatga taaaaataca
    48721 tagaataaaa aaagattgca gtattctcat tatgaactga gcagggctag tgtttttaca
    48781 ataaatctct agccaacctt tctgtaaaag atcttttctt aacatcaagt atgttggtac
    48841 tggataaaaa aaaatggtaa ctccaacaat ttctttgtcc tcaacgccgc ttaatttcct
    48901 ggaattagtc acttcaacag tcttcgatgg ttatacgggt atccaaaata cgaacgagat
    48961 ggatgtttgt tgtcccaacc attcttctta gtcccgatcc cgataagaaa gggggggatc
    49021 tcttttttaa caaagttttc gtgttgttga ttcctaaacg tagtgcttct tcccccatgc
    49081 cgcccattgg tactagtgga gtagagttga cctaacccat aagtataggt ataacctttc
    49141 gcttaatact ataaatccaa aatttaagca tatgaggctg cattaatcgg ggatacacga
    49201 cagaaggaat taattatttt atttccacaa acttcacctt cagcaaacgt aggttttttt
    49261 tccatttttt ctttctatcc gaagaatgtg tctttctcct aacactgaga gcaaaaaaaa
    49321 ggaaaaaaga atcaaatcgc accatctctg taataggtga atgcctcctt ttctcctgaa
    49381 gttgtcggaa ttatttgtaa taagatattg gctacaattg aaaaggtctt atcaataaaa
    49441 tttccattta tccgagatct agtcataggt agcaatcctt ccattctaga atttaattat
    49501 ctctcgtgag aaaataatcc cacaaacaaa ggaattgtac aatagagtac gaaataacgt
    49561 aaaaaggatt cattaaaaaa aattgtttat gaaggttttt ttttagtttt tctatttttc
    49621 tagttaaatt tgattgtatg tggctatcca aaaaatagaa tatgaatgac tcactattca
    49681 ctcggtttct gggacataat cattatgtag gagagatggc cgagtggttc aaggcgtagc
    49741 attggaactg ctatgtaggc tttttgttta ccgagggttc gaatccctct ctttccgcac
    49801 cttataccta attcatcaat attattgacc acaatgtttc aaataacaaa gggtaccatt
    49861 attccaactt tctttgatgt ggattctcta ttcctaattt ctggaatact gcaaatactg
    49921 gaaagagggg gcaaggaatg aaaatcttcc tacctgatcc atgtctatga tagatgaatg
    49981 gtagggaaaa ttcccgaatc aaacacctta cccctttttt ttgttttttg ttggtcccct
    50041 tacttagacg cgaagggagt aaaaatctct tgttatttta gttaggttta agtctgacga
    50101 gaataatatt ctacaacccg caattcattt atttgcaaac caacccattt actatctatt
    50161 atttgattga ctaatccttt atattggaat gggtgaagag tcaaatgttt tggcaattcc
    50221 tcacgggggg atgaatcaag ataattttga atcagagttc tagacttttg ttcatccctc
    50281 gctgtaataa tatcttgggg tttgcagcga taacttggta tatctactat acgaccatta
    50341 actaaaacat gtctatggtt aactaattgg cgagcttgag gaatagtcga agccataccc
    50401 aatcggaaaa gtatgttatc caaacgcatt tcgagtaatt gtagtaaaac ctgaccggtt
    50461 gaccctttcg cttttctggc gataccaacg tatttaagca attgtcgttc tgtaagacca
    50521 taatgaaaac gcaatttttg tttttctttt aaacgaatac gatattgatc taaacgagta
    50581 cgagattttt tcgagcgcgt ttcctttcta agttctctta cgactttagg ccttggcgtt
    50641 ttactagtta gtcctggtaa agcccccaga cggcgtattt ttttgaaacg aggccctctg
    50701 taacgcgaca taaagactcc tttttttttt atttaataaa cctaaattca aactaaacta
    50761 aatggaaaat atgataaatc aagcaaaatc tactaaagta ttgtactaca aagaagaatt
    50821 aaatgaattc tatcaatatc cgaaccttat tgtatatata taaaacaaaa aaaggaggtt
    50881 cttttcttga tttgttctag agaaatcgaa ctcccccaat ttgaattcat aattggaagt
    50941 tcctacgaca taatagatca gtgactcttg aaaaaagaaa tgggaacttt tcaatattct
    51001 ttgatttcaa agttctcaat tatataaaaa atcaaaacaa atagagaaaa gccggctatc
    51061 ggaatcgaac cgatgaccat cgcattacaa atgcgacgct ctaacctctg agctaagcgg
    51121 gctcacataa cagaaattgt gcatgcatag gaatttaata aactactgag atcttagtta
    51181 ttaactcttt attcttagct attgataaca taattcctat gaatatagaa aaaaatatag
    51241 aatttcaaat aaatattcca atcttttttt ctattctagg acataaagaa catataacaa
    51301 tttgaagaga aggattaata aaatatattt caatctattt attaagtata ttatgtttct
    51361 caataatcaa ttatatgttt attaatgatc aatatcttta tcttaattag tataagtata
    51421 ataagatttt tttttcattt ttgaattcaa tggattattt gaattaattt ttaagtttct
    51481 agtttcaaag tttaattaat aaagtttaat taataaagtt taattaataa agtttaatta
    51541 ataattaata tttaataatt attatttttt tttttttttt tatttaaaaa ttagaaatta
    51601 ttatttaata tttgaaatta ttatttaata tttgaattga attctttata ttataatatt
    51661 ataattataa tattttaata ttgaattgaa ttattattag aaattagaat tcaatattca
    51721 attaaattaa ttctaaatct aaatgaaatc taaattctaa ataaatatca atatttaaat
    51781 agaaatatat agtaaagaaa tcaaaatata tagttattta tatagtaaag taataatatg
    51841 aaagtaataa tatgaatcta aaattagaaa atgaatagaa tttaaaattg gaatatattt
    51901 aaatatattg atattgaata ttcttttcat tttattaata taaaattctt ttaataaaat
    51961 gaattaatat taataaatat aaataatata tatctaatag aatataaata atatatatct
    52021 aatagaaata gaaataaata ataataaaat agatagaata gaaataactc gaattcattt
    52081 ctaaattaat ttgagattat gaaattaata gaatgattat ttataaccat tacattaggt
    52141 ctagctattc taaattaata aatagaaatc gatttctttt tttattgaat ctaaaaaaag
    52201 aagagatttc catccatttt agttatcttt agttatgtta tataaggcct atccgttcta
    52261 aggaaaaaag ataagaataa aaacaaatga aagaaaggga aaggcccaat tccgatcata
    52321 atgaaacatt ccttcggaca ggttaaaact aagacgaaaa aagagaatcg accgttcgag
    52381 tattccaaat tgcataagaa atccgctaga gggagaggca tctaaaaaaa atatatatgt
    52441 gatatatatc catggatatt gaatatgtgg tatatatcca tgtatattga atatgtggta
    52501 tatatccatg gatattgaat tgcgaataca gaaatgatag aattttttgt gattgaacca
    52561 aatatgggta tctgaaatac aaatagaaag aaacattttt tggtatagga atcggtatct
    52621 aacaaattca agagttccgg cataattctc ataattgaaa tgaaaaaaaa acatcctaat
    52681 gagattctaa tctcaaagaa aaaagtgggg gtatggcgaa attggtagac gctacggact
    52741 taattggatt gagccttggt atggaaacct accaagtgat aactttcaaa ttcagagaaa
    52801 ccctggaatt aacaatgggc aatcctgagc caaatcctgt tttccgaaaa ccaagaagag
    52861 ctcagaaagg gagaataaaa aaaaaggata ggtgcagaga ctcaacggaa gctgttctaa
    52921 caaatggagt tgacgacatt tcgtttcctt agtaaggatt tcgtttcgtt agtaaagaga
    52981 tccttccatc gaaactccag aaaggatcaa ggatgagcat acgtatacgt actgaaatac
    53041 tattttaatt gattagacca gacagaccca aaatctctat tttttatttt catatttata
    53101 tgacaaataa aagatgtgaa tcgattccaa attgaagaaa gaatcaaata ttaattgatc
    53161 aaattcactc catgatagtc tgatagatct tttgaagaac tgattaatca gacgagaata
    53221 aagatagagt cccattctac atgtcaatac cgacagcaat gaaatttata gtaagaggaa
    53281 aatccgtcga ctttagaaat cgtgagggtt caagtccctc tatccccaaa aggcccgttt
    53341 aactctctaa ttatttatcc tatatcctct ttttttttta gtggttccaa attcgttata
    53401 tttcttattc attctattct ttcacaaacg gatctgagtg gaatttttct ttttcttatc
    53461 acaacacaag tgttggaagg aatatgtaat gtaatagata tgatagacgt aaaattaggt
    53521 ttctatatga taaatgtaca aatgaacatc ttatctttga gcaaggaatc ctcatttgac
    53581 tgattaacaa tacatatcat tactccgact gaaacataca aagtcttatt taggaagatc
    53641 aaagaaattc cagggcttgg atgaaacttt gtaatttttt tttcgtcttt ttttttagtt
    53701 gacatatact caagtaatct cttaaaatga ggatgatgcg tcacgaaagg tcgggatagc
    53761 tcagctggta gagcagagga ctgaaaatcc tcgtgtcacc agttcaaatc tggttcctgg
    53821 cacatgatta atttgtatga gtatctattt tgtatgagta tctattccac atatgcatta
    53881 aactgaatat gggtcaacat acatatttct tagtagtcta gatcatcata catatttatg
    53941 catctaggtg tctggagata tactcttttt agatgagatg aataaagaat atatgtatgt
    54001 tctatgtata tataaagtat gtaaaaaaat gaattcttcc attttttctt tttttttttt
    54061 tctgcactcc aaaaaagaat gttaatactt cttcaataat attcgaaagg ttaaattagt
    54121 tggttttggt tgcaaaaccc aaaagtctag gctaggaaaa tttaggggta gaactagcaa
    54181 aaatgaatct cagatacatt atccgacccc ttctttcatt tctttgtatt ttctttcata
    54241 ttttattcat ttcctttgat gttgatgtga gcaatacata gtttatgatg cagaactttt
    54301 ttagttcatc ctattggctc ggctcatccg aaataagtat cttaacaact ttaaaatatc
    54361 aatgaagcca tactcgaatt ttttttaatc cctacttatt taacccatcc ataataatat
    54421 gaataagacc tcaattattc tgtctgattt aacttcaatt actttgtctg atctataaag
    54481 tacagctatt gaaggaatat ctggcgttgt agaagtggtg cgggttagtt tcttattttt
    54541 atcatttaaa tttaataagc atcttgtatc tcataaaagt tgggagtgat ataatcttta
    54601 cgcaaaggcc atcctatcca actttcgggc attaagatac gtttcagacg tggatgatta
    54661 tcataagaga ttcctaacat atcataagat tccctttctt gaaaatccgc acttttccaa
    54721 acccagaaaa tagagggaat tctaggattt ttccttgaga caaatacttt tatgcatacc
    54781 tcttctggtt gatctatacc atattctatt ctcgtaagat gatacacact ggctaaaagt
    54841 cctcctggtg ctacatcata ggcacattgg aaacggagat aattgtaacc atatacatat
    54901 aaaatgacag caatcgaatg ccaatcctcg ggctttattt gtaaagtctc tattccttgg
    54961 taatcgaaac ccaaggatct atgaactagc ccatgtttga ctagccaagc agacaaacga
    55021 ccctgcattt ttttatctct cccacatttt gatttgtata agttttgtat aagtatttaa
    55081 tatttacgat tacgatgaaa tttttgaaga ttgtcttgtt cttattttgt acaatgcaat
    55141 ttcttatttt gtacaaaaaa aaatatcctg cctaattcac catttcgtgg gaggatactg
    55201 aacttttgta tttgaaaaat gtttcagagg gtatctctga agtagatggt ggttgataga
    55261 gtaatccttg atcataattg ccggtatgag tactgcgccc cacatgaaac ttgtgggtgg
    55321 tagtaaaaca cctattctcc tgttgagacc taattcgatc ttcgtagatt tctcgagaaa
    55381 ttttcttacg aagttttgtt atagcatcta taatggcctc cggtttaggt ggacagcccg
    55441 gcaaatagac atccacagga attagcttat ccacgccccg aacagtacta taagaatcgg
    55501 tactgaacat cccccctgta attgtacaag ctcccatagc aataacatat tttggttcag
    55561 gcatttgctc atataatctc actaaagaag gagccatctt cattgttact gtgcctgctg
    55621 ttaaaattag atccgcttgt ctaggactag atcgtggtac cagtccataa cgatcaaagt
    55681 cgaatcgtga tcctattaag gaagcaaatt caatgaagca acaactggta ccatagagaa
    55741 gtggccataa actggatagt cttgaccaat ttgaaagatc atttaatgta gttgaaataa
    55801 cagaattttg ggttgttcga tcaaataagg gaaactcaat ggaattcata actgtctcaa
    55861 tgtttttttt attgtctaaa tattcaagaa ttaagaccac tctagtgctc cttttcgcca
    55921 tgcataaatt aaaccaacaa ttaggataag cacaaaaatt aaagcttcta taaatacggc
    55981 tacccccaat acatcgaaac tcattgccca cggataaaga aaaaccgttt caacatcaaa
    56041 aacaacaaaa actagagcaa acatataata acggattcta aactgtaacc aagcatcgcc
    56101 cattggttct attcccgatt cataactaga aagtttctct ggccctttat taatcggggc
    56161 gaaaattcca gaaattagaa atgccaaaat aggaataaga ctcgatatta ttagaaatgc
    56221 ccaaaaaata tcatattcgt aaagcaaaaa catagatgta ctcctatgaa tgtggaaaat
    56281 ctaccagatt agtattagtc gattcaaatt gaattaaagt cataactgtt tataatttca
    56341 agcgaactgc tcagtttagt ttcgtttgtt tcctgtggta catatctcat ttcaagatag
    56401 aaatataacc atatatatat tttttgtata atgtacaaag aaaacttgta taatgtacaa
    56461 agaaaacaaa aaaaaaaact ctcgcatttt cgcctgactt cggattctct ctaaagaaaa
    56521 gtaattccag attaaaatcc agtctctttt ttttattatt tttttttttt taattaatat
    56581 tattaatatt aaatattaaa ttaactagtt aaaatctcat tattttattc attttttttg
    56641 agaagtgaat tattttcttt gttttttttt gttaattctc aatttcattt taatattcta
    56701 ataaaatata agaaaaaaag atttcatttt tcttttctat ttcaatattg atattgatga
    56761 tgattattta ttgaaattaa taagaaaata ataaaatatt gagatttttt attttatata
    56821 ttctaattct aatataataa tatttagaat tagaatataa taataataaa aaatttagaa
    56881 tataataata ataaataatt aaatataatt agaatataat aaataattaa atataattag
    56941 aatataataa taataaataa tttagaatat aataataata aataattaaa taataaatat
    57001 tccattttga aattcagaaa ttaaatagaa aaatgaaatt gaaatttaga aattagaaat
    57061 ccatttttga attttaaata gtataaaaaa tttatactac tatatacata gtatactaca
    57121 tacatactaa tatactaaca tacagactaa atagaataat attaatctta atatattgaa
    57181 tattaataga ataatatagt ctattctatt taatatttaa tatgctctat ttaagtgaag
    57241 atattatcta ttattattta ttagaagtat aagaaagaat ttagactact aatattaata
    57301 tttcgttatt aagagttagt tatttagtat ttagttattt agtatttaat agtattatta
    57361 gtatttaata gtattaatag tattagtaaa actaaataag taaaaataaa agtaaataaa
    57421 taaataaata agtaaatgta aatagaaaaa taaaaagtaa ataagtaaat ataaacgtat
    57481 tagtaggaat attagggcta tacggactcg aaccgtagac cttctcggta aaacagatta
    57541 aacttattat tatcaaaatg atttgaattg ctttacagac ccaacgtgca tcttttttgc
    57601 attgggcttc ttcattaact gatagaaaga tcagttaatc taccatcttt tttcttgaca
    57661 gaaagagaaa gataaggaga tggctccatg tgctctgatt ttgtttttat ttcaatctaa
    57721 gagcactacc aaagtgtttc aaagaagggt tatcctgacg taggtctgct tctggcctgg
    57781 atcaacttaa gttaaatgga gtctctatcg accttcttaa attaaagaat caaatatgaa
    57841 acttcataca ccttaaagtt cataagatag gacgaaaaga tcattttttt gaggtcccta
    57901 tactcattat gcctagcatt gaatagacta ggtattcacc ttatcaatat ctcaaaatct
    57961 caaatcaatg atgggttcta tttgccgtct aaataaaatg tacactcgaa ttgtatcgaa
    58021 ccctttcctt tgtcaggcta ttgttctctt gttttgttct ctaaaagtca tggagtaaga
    58081 catcgatttc tcaataagat caactctttt gattatatga tggactcctc tgaaaaaaca
    58141 ttggcgcgcg tgtaaacgag gtgctctacc taactgagct atagcccttg tgcttttttt
    58201 tttgatacat attttatcat attatgtaga gaatttattg tcaagatgaa tattacatga
    58261 tcaaatttct ttgattggta ttgcttataa gtaatattcc atttataatc catcgatatg
    58321 ataggtccca cttgtttttc tttggaataa taaatgacct acttaactca gtggttagag
    58381 tattgctttc atacggcggg agtcattggt tcaaatccaa tagtaggtat caaatccaat
    58441 agtaggtata agtagaactt tttagctacc agagtcaata gtatctaata agttttttta
    58501 ttcacctttt tcttttattg attttgtatc ttttctatct tatcttactc ttctatttca
    58561 tttttattca ttttttgaat ttccaatttt ttcgttgcat tagaattcga atgcactatt
    58621 tgattctatt caatcaacag aaatccaaat aggttgtaga acaagacttc tgtttctaca
    58681 acctatttgg atttcaaatt attttattcg tacgcaccaa cttgttacga aatcatattg
    58741 atagcctcta ctcgtgtcct agctcgtctg agagctagat ttgcctcaat tgtttgtctc
    58801 ttgccttcag ctttcctcaa gttagcttct gctatttcaa gagtttgctg agcttcttgt
    58861 ggatcaatgt cactaccctt ctccgcatca tttactaaaa cagtgatctc attattgcct
    58921 attctagcaa aaccgcccat cagagccatc gttacccatt ggtcgttaag gcgtattctc
    58981 aaaataccga tatctacagc tgtggcaata ggcgcgtgat ttggtaatac tccaatttgt
    59041 ccactattag tagataaaat aatttccttc acttctgaat cccaaacaat tcgatttggg
    59101 gtcagtacac aaagatttaa ggtcatttct tcaatttgct ctccatttct aagttcgtag
    59161 ccttcgcagt agcttcatcg atattaccta ccaaataaaa ggcctgttcg ggaagaccat
    59221 ctaattctcc agaaagaatc aatttaaacc ctctaattgt ttctgctaga ccaacatatt
    59281 tccccggaga accggtaaat acttctgcta cgaaaaaggg ctgtgataag aaacgctcaa
    59341 tttttcgtgc tcttgctacg gttaagcgat cctcttcgga taattcgtct aacccaagga
    59401 tagctataat gtcctgaagt tctttgtaac gttgtaaagt ttgtttaact ctttgcgcag
    59461 tttcatagtg ttcttcgcca acgatccgag gttgtagcat agttgacgtt gaatctaaag
    59521 gatctactgc tggatagata cctttggcag ccaatcctct tgatagtacg gtagtagcat
    59581 ctaaatgggc aaatgtcgtg gcaggagcag gatcggtcaa atcgtctgca ggtacataaa
    59641 ctgcttgaat agaagttatg gacccttctt tggtagaagt aattctttct tgtaaagaac
    59701 ccatttcggt actaagggtg ggttgataac ccacagcgga aggcattcga cccaataagg
    59761 cggatacttc ggatcctgct tggacgaatc ggaagatatt gtcgataaat agaagtacgt
    59821 cttgttcatt gacatctcgg aaatattccg ccatagttag ggcagttaaa ccaactctca
    59881 tacgagctcc gggcggttca ttcatttgac cgtagactag agccactttt gattctgcaa
    59941 tatcttgttc attaattact ccagattctt tcatttccat gtaaagatca tttccctcac
    60001 gagtacgttc acctactccc ccaaatacgg atacaccccc atgagctttg gcaatgttat
    60061 tgatcaattc cataatgagt actgttttac ccaccccagc tccaccaaaa agtcctattt
    60121 ttcctccacg gcgataagga gctaaaagat ctactacttt aattcctgtt tcaaaaatgg
    60181 ataattttgt atctaactgt ataaaggcag gcgcggatct atgaatagga gatgttgttc
    60241 cagtatctac aggacctaaa ttatcaatag gttctccaag cacgttaaaa attcgtccta
    60301 gagttgctcc gccgactgga acacttagag gagcttccgt gtcaatcact ttcattcctc
    60361 tcattagacc atctgtagca ctcatagcta cagctctaac tcgattattt cctaataatt
    60421 gctgtacttc acaagtcacg ttaatttgtt gaccaacagt atcttgaccc ttaactacca
    60481 gagcgttgta aatattaggc atcttccttg ggggaaaagc tacatccagt accggaccaa
    60541 ttatttgagc gatacgtccc aggttctttt tttcaagcgc agaaacctca ggaccagaag
    60601 tggtaggatt tattctcata ataaaatata ttcatttttt ttttgcaaaa aaattggaaa
    60661 tacaaaataa atgtttgata acagagcaag ttgacaagtt gatcggttaa ttcactaaga
    60721 attcaataag aaatgggagt tagtactgaa ttttcttggt accatccaac caattcaatt
    60781 gtttacttat tccatttttg aatttcaatg agtgaatctt caagttcaac caactcattt
    60841 tcaaaatatc aagtggatga aatctttaga aagtctttca tttgtctatc agtatagaca
    60901 ataccttctc ttctatatta tcttacgatt tatacctagc atattctttt ttacctatac
    60961 tctttctttt cgtgggcaaa ttctgtatat tttcacatct aggatttaca catacaacat
    61021 atatcactgt caagggtgaa tttcttatta tttacatttt ttgattaaaa aaaaggggga
    61081 taagctataa gaaattatcc atttttgaaa aaaaaaaaca aggattgggt tgcgccatac
    61141 atatgaaaca gtatacaata atgatgtatt tgacaaatca aataccgtgg tttaataacg
    61201 aaccattctg attaattgat atgataatat taggtgatac ttttgtgaaa gattcctgtg
    61261 aaaggtttca ttaactccta agtcatgtcg agtagacctt gttttgttgc gagaattctt
    61321 aattcataag ttttagggag ggatttatgt caccacaaac agagactaaa gcaagtgttg
    61381 ggttcaaagc tggtgttaaa gattataaat tgacttatta tactcctgac tatgaaacca
    61441 aagatagtga tatcttggca gcattccgag taactcctca acctggagtt ccgcctgaag
    61501 aagcaggtgc cgcggtagct gctgaatctt ctactggtac atggacaact gtgtggaccg
    61561 atgggcttac cagtcttgat cgttacaaag gacgatgcta ccacatcgag cctgttgctg
    61621 gagaagaaaa tcaatttatt gcttatgtag cttatccctt agaccttttt gaagaaggtt
    61681 ctgttactaa catgtttact tcgattgtgg gtaatgtatt tgggttcaag gccctgcgcg
    61741 ctctacgtct ggaagatttg cgaatccctc cttcttattc taaaactttc caaggtccgc
    61801 ctcacggcat ccaagttgag agagataaat tgaacaagta cggccgtccc ctattgggat
    61861 gtactattaa accaaaattg gggttatccg cgaagaatta cggtagagcg gtttatgaat
    61921 gtctccgtgg tggacttgat tttaccaaag atgatgagaa tgtgaattcc caaccattta
    61981 tgcgttggag agaccgtttc gtattttgtg ccgaagcaat ttataaagca caggccgaaa
    62041 caggtgaaat caaagggcat tacttgaatg ctactgcagg tacatgcgaa gaaatgatga
    62101 aaagagctgt atttgcccga gaattgggcg ttcctatcgt aatgcatgac tacttaacag
    62161 ggggattcac tgcaaatact agcttggctc attattgccg agataatggt ctacttcttc
    62221 atatccatcg tgcaatgcat gcagttatcg atagacagaa gaatcatggt atgcactttc
    62281 gtgtactagc taaagcgtta cgtttgtctg gtggagatca tattcacgct ggtaccgtag
    62341 taggtaaact tgaaggggaa agagaaataa ctttaggttt tgttgattta ctacgtgatg
    62401 attatgttga gaaagatcga agccgcggta tttatttcac tcaggattgg gtctctctac
    62461 cgggtgttct gcccgttgct tcggggggta ttcacgtttg gcatatgcct gctcttaccg
    62521 agatctttgg agatgattcc gtactccaat tcgggggggg aactttaggg cacccttggg
    62581 gaaatgcacc cggtgccgta gctaaccgag tagctctaga agcatgtgta caggctcgta
    62641 atgagggacg tgatcttgct cgtgagggta atgaaattat tcgtgaggct agcaaatgga
    62701 gtcctgaatt agctgctgct tgtgaagtat ggaaagaaat caaatttgaa ttcccagcaa
    62761 tggatacttt gtaatccagt aattaccgtt cgttctatta attgaattgc aattaaactc
    62821 ggcccaatct tttactaaaa aaaaagattg agccgaatac aatacaaaga tactattgga
    62881 tactattgta tatatttgta tatatttttt agcgtatata ttttggattc gatttctttt
    62941 ttattttata tctttatata atctatattt taatatattt tatatataga attttaatat
    63001 attttatata tatagatttt ttctttttat tatttaatta tttattgtta atattaatta
    63061 ttttattttg tttatttata ttatttttat tttattcttt tttttttttt ttttttttta
    63121 tttgatagat aactatttat ctagatatac gagatcaaaa aaaaatagaa gacgaaacta
    63181 ctttaatgtt tctattgtta agttggatgc acaattaatc ctatggatct ttaggattgg
    63241 tggattcttt tctatttcgt aggtttggat cctgggtcga gctaaatatc acaactcttg
    63301 ttacccatcc tgtatattgt cctttccttt cgtttcgtgt tggaatagaa acttattagg
    63361 atttaagtag acgagatttt acgaaaaaag ttcttcagat tcataggaga gaacaactat
    63421 ttcgtttttt gatgtgaatt tgacacaaca gggggtaaac tactaaaaaa attaaataaa
    63481 ttttttatgt ttatttatat ttgatttttt tttaatttca agattttttc aattctattt
    63541 caattctata atagaattaa aatagaattg agttccagca catatagtga catatcgtat
    63601 atagtgaaac gatactctgg gttctcaaga aaaagaatcg ttttttttta atatccactc
    63661 actcgttatt attattagtt aataatccta gtgattggat ttatatgctt attgtgatag
    63721 gaaattccat attcaaaaga tatttttcat cgaatgacta ttcatctagt gtattttcat
    63781 gtaaatagag gcaagaaagc tctatggaaa aatggtggtt caattcgatg ttgtttaata
    63841 gggagttaga atacaggtgt gggctaagta aatcaatgga tagttttggt cctattgaaa
    63901 ataccagtgt aagtgaagac ccaattctaa ctgatatgga taaaaacatt cagaggtgga
    63961 gtgatagtga taattctagt tacagtaatg ttgattattt agtcggcgtt gagaacattc
    64021 ggaatctcat atctgatgac acttttttag ttagggatag taataaggac agttattcca
    64081 tatattttga tattgaaaat caaatttttg agatttataa tgatcgttct tttctaagtg
    64141 aactagaaag ttctttttat aattataaga atttcagcta tctgaataat gtatctaaga
    64201 gtgacgatcc caactattat cattacatgt atgatactaa atatagttgg aataatcaca
    64261 ttaataattg cattaacagt tatcttcgtt ctcaaatctg tattgatggt tacattttag
    64321 atgatagtga taaatacaat gacaatgaca gttactttga cttttctagt tacattttgg
    64381 gtaaaggcgg aaatattagt gaaagaggga attccagtca cacgaatgct acgagtgata
    64441 gtactttaga aagttctaat cctctagaga aaactcaaga tttcagccat ttgtgggttc
    64501 tatgcgaaaa tgaagattgt tatggattaa attataagaa atttttgaaa tcaagaatga
    64561 atatttgtga atactgtgga tattatttga aaatgagcag ttcagataga attgaacttt
    64621 tgattgatca aggtacttgg aatccgatgg atgaagacat ggtttcggtg gatcccattg
    64681 aatttaattc taaatctcat tccaaattgg attccaaatt ggattccgaa ttggattcca
    64741 aattggattc caaatcggat tctgaaattc ttttcgaagt ggatttaaca ttgaattcaa
    64801 aaactctttc agaatcacaa tttcagaaag ggttaaaaat aagagaatct atttcagaaa
    64861 ttttgtcaca aatacaaatg gcagaattag aatttcagaa tgcaattcgg aaacggaaag
    64921 aagaggaaga ggaagaggaa gaggaagagg aatcttataa agatcgtatt gattcttatc
    64981 aaagagagac aggattaact gatgctgttc aaacaggcac aggtcaacta aatggtattc
    65041 ccgtagcaat tggggttatg gattttcagt ttataggggg tagtatggga tccgtagtag
    65101 gtgagaaaat cacccgtttg attgaatatg ctgccaatca atttttacct cttattctag
    65161 tatgtgcttc tggaggagca cgtatacaag aaggaagttt gagcttgatg caaatggcta
    65221 aaatatcttc tgctttatat gattatcaag caaataaaaa gttattctat gtctcgatcc
    65281 ttacatctcc tactactggt ggggtgacgg ctagttttgg tatgttgggg gatatcatta
    65341 ttgccgaacc caacgcttac attgcatttg cgggtaaaag agtaattgag caaacattga
    65401 atataacagt acctgaaggt ttacaagaga ctgaaaattt attcgataag ggcttatttg
    65461 attcaattgt accgcgtaat cttttaaagg gcgttcttag tgagttattt cagctccatg
    65521 ctttctttcc tttgactcca aattaaatga agtagagctt tcaattattc cattttttta
    65581 tcatttattt ttattattat aattagtttg attattatta taatttattc ttattataat
    65641 tagtttgatt agtaataaaa taaatatata aatataaata aataataata ttaatataaa
    65701 tagaattcaa aaatagaatt aaatattaaa tagaataaaa taattctaat ataaaataga
    65761 ataatatata attctatttt tttattatac tctatttcta tttctaaata gaattagaat
    65821 agaattatac tattataaaa ttcattctaa aatgaatatt caatattact ctttttttta
    65881 ttatatttca aattcgaatt ctaattaata ttgaatttat attaataatt tattatatat
    65941 actcagactc atttagatat acttagtaga attctatatc gaattctatt ctatatagat
    66001 ttctatataa aaatctactt ggtataagta tatatgatat gaattctagt gattcaaaaa
    66061 tctctttata aaaataaaaa atagaaaaat aacaggtaaa aatcttaata gaacaataac
    66121 aaaaaactaa aaaaataaca ggtcaaatat taaatcgagg tacccattct atgacaactc
    66181 tcagcaactt accctctatt tttgtgcctt tagtaggcct agtatttccg gcaattgcaa
    66241 tggcttcttt atttctccat gttcaaaaaa acaagatttt ttagatacgg acagcagtag
    66301 ggacaaatct catctatttt ttttagatct agaagcaatt tgatgaatta ctcctaaagg
    66361 tttacataaa aatagtgcta attgatgaga gttacttcgc aaacaaggaa aagtcaaata
    66421 aaattcattt ggttgggtta ttttctcaat tccaaaaaaa tacaactgga tctaatatgg
    66481 gttggcgatc agaacgtata tggatagaac ttataacggg gtctcaaaaa acaagtaatt
    66541 tttgctgggc cgttatcctt tttttaggtt cattagggtt cttattggtt ggaacttcga
    66601 gttatcttgg taggaatttg ctatctttat ttccgtctca gcaaattctt ttttttccac
    66661 aagggatcgt gatgtctttc tatggaatcg ctggtctctt tattagctct tatttgtggt
    66721 gtacaatttt gtggaatgta ggtagtggtt atgatcgatt cgatagaaaa gagggaatag
    66781 tgtgtatttt tcgttgggga tttcctggaa aaaatcgtcg tatctttctc cgattcctta
    66841 tgaaagacat tcagtccatc agaatagaag ttaaagaggg tatttatact cgtcgtgtcc
    66901 tttatatgga aatcagagga cagggggtca ttcccttgac tcgtactgat gagaatttga
    66961 ctccacaaga aattgaacaa aaagcggcag aattggccta tttcttgcgt gtaccaattg
    67021 aagtatttta aaaaaaaaaa aaaaaagaac tgaaaaaatg aatgctttct taaaaaaacg
    67081 gaaaaaattc aagaattttt ttttggaaat atttgatatt tttttttgat agtttgatag
    67141 aaagggtgtt tttttgtttc gaaatccaac taatattcat tacttgaagt gctctttcat
    67201 gcattcatcg aaaggggcaa ttgcgtcgaa ttttagcaat tgatatcttt ggaaacaata
    67261 ttttttcttc attcaaattg gaagcagact ctttcttttt cttattctat ttgtgtattc
    67321 tttctaaatt caagaactaa ctcccgaatt gcaaataaaa aaaacgtgag aatagattta
    67381 gagactctat gacttgtaat agaacttatg cttgatagaa atattcttat catatagagt
    67441 tgacgaatga ggtgaagctg acttcattaa agacaaaaaa tggcaaaaaa gaaagcattc
    67501 attccccttc tatatcttac atctatagtc tttttgccct ggtggatctc tttctcattt
    67561 aagaaaaata tggaatcttg ggttactaat tggtcaaata ctaggcaatc cgaaattttc
    67621 ttgaatgata ttcaggaaaa gagtattcta aaaaaattca tagaattaga ggaactgtta
    67681 ctcttggatg aaatgataaa ggaatacccg gaaacacgtc tacaaaacct tcgtatcgga
    67741 atctacaaag aaacgatcca attgatcaag acgcacaacg aagatcgtat tcatacgatt
    67801 ttgcacttct cgacaaatat aatctgtttc gttattttaa gtggttattc tattctaggt
    67861 aatcaagaac ttattattct taactcttgg gttcaagaat tcctatataa cttaagcgac
    67921 acaataaaag ctttttctat tcttttatta actgatttat gtataggatt ccattcgacc
    67981 catggttggg aactaatgat tggttctgtc tataaagatt ttggatttgc tcataatgat
    68041 caaattatat ccggtcttgt ttccactttt ccagtcattc tagatacaat tttgaaatat
    68101 tggattttcc gttatttaaa tcgtgtatct ccgtcacttg tagtgattta tcattcaatg
    68161 aatgactgaa aaaaggatct actgatccaa tttgttattt tgtacaaaag ctaaccattc
    68221 aaaaattgac tcatttattc tttttttttt ttctttttct ttctactcat ccagcggatt
    68281 tctcctatat tccagtaaaa ttctttcaat acatagcaga attatggata gggaactgta
    68341 ccagtgacca acctaatttt attgtagaac ttttcaggat caatgattgg accatgcaaa
    68401 ctagaaatta ctgttcttgg ataaaggaag agattactcg atcaatttcc gtatcgctca
    68461 tgatatatat aataactcga gcacccattt caaatgcata tcccattttt gcacagcagg
    68521 gttatgaaaa tccgcgagaa gcaactggcc gtattgtatg tgccaattgc catttagcta
    68581 ataagcccgt ggatatcgag gttccacaag cggtacttcc tgatactgta tttgaagcag
    68641 ttgttcgaat tccttatgat atgcaagtga aacaagttct tgctaatggt aaaaaggggg
    68701 ctttaaatgt gggggctgtt cttattttac cggaggggtt tgaattggct ccccccgatc
    68761 gtatttcgcc tgagattaaa gaaaagatag gtaatctgtc ttttcaaagc tatcgtccca
    68821 ctaaaaaaaa tattcttgtg gtaggccctg ttcctggtca gaaatataat gaaataacct
    68881 ttcctattct ttcccccgat cccgctacta agagagatgt tcacttctta aaatatccaa
    68941 tatacgtagg cgggaacagg ggaagggggc agctttatcc cgacgggagc aagagtaata
    69001 ataatgttta taatgctaca gctgcaggta tagtaaacaa aatcatacga aaagaaaagg
    69061 gggggtatga aataactata gtagatgcat cggatggccg cgaagtgatt aatattatac
    69121 ctccaggacc agaacttctt gtttcagagg gtgaatctat caaacttgat caaccattaa
    69181 cgagtaatcc aaatgtgggt ggatttggtc agggggatgc ggaaatagta cttcaagatc
    69241 cgttacgtgt ccaaggtctc ttgttcttcg tggcatctgt tattttggca caaatctttt
    69301 tggttcttaa aaagaaacag tttgagaagg ttcaattatc tgaaatgaat ttctaggtcc
    69361 gcggatttat caacatatta agttcgtaaa aataacgaaa ttcttttgtt gataattatg
    69421 taattctgta taatcaaaag attatgaaaa gccccttgtt tgtttctatt atttttctac
    69481 catattgagt tctaccatat ttagagaatt cactgcagta ctagtcagtc atagtatgta
    69541 gattgtgaag aagactattt gactttaccc attttttgtt tcttttttct tttttcaccc
    69601 ccaagaaatt ggagcactat aattatgtca cagttttcgg atttcaatgt caatataaat
    69661 atatttaatt aatagtttta atagtttttg ttttttctat ttgactgtaa gaaaattaaa
    69721 ctcgatacta aacagaagat aaataaacgg agaatattaa gcacagtata aattgaaatt
    69781 ggaaaaacgg gattctagga gggattattt gtcttcctag aacccttctt gtttgtgtcg
    69841 aaatattctc ccaaataaaa tagtttcata taccaaagat tttcatataa taatgcctat
    69901 tgatctcgtt cgtcaaagaa tcctatcccc cctatccccc attcttagtt tagatttttt
    69961 ccgagttttt attagagcct ttatgacata atgacataga atcgattttt ttatttattg
    70021 catataacat ataagcatat aacatataaa catataagaa gtagtagagt agtcgacaaa
    70081 caaaaaagag agggaatctt attgaacaaa taggatttct tcgaaaaata ttatatactc
    70141 caatttcaaa actccaattt caaaactcca atttcaaata agattctttt agcatagtta
    70201 gcatagaaag ggttcgcttc gcacgatatg tgatcgaaaa tataataaaa taaatagata
    70261 tatatattct atataataaa tagaatatat aataaaattt tagaatataa ataatataat
    70321 aaaaaaagga tatatatata atattaaata ttaatataat taatataaat ataattaata
    70381 taaatagaaa tagattctat aatattatag aatctaaata ctaattaata ataatctaat
    70441 taatatattc ctattatatt acaatttatt acaatacaat atatttaata caatatattt
    70501 aacattttaa ttacatttta atttgatatt tctatttatt attattcttt ttttttttat
    70561 ttagatttta tttattttat atttgttttt gtttgtgccg ccaagaaaaa ggaaatcaag
    70621 tgattccttc tttgttttcc ttttgttttc tttattttta ctttgctttg aaattgaaag
    70681 tattgacaga tattatcgag gaagagatgt tttgaatcaa ttaatgaaat tcatttttca
    70741 aaaatatcat cagaaaaaaa aatgaaatgg agttctttaa aacatcgtaa aaagttttct
    70801 attttgtcat ttatacgaat aaaaaatctt atgatttatt attaagaact caacaggacc
    70861 tcctctcgtc aaagcaaaga aagagggggt ctcctgttga gttcttacgc tttcatttcg
    70921 aaaattcagt tcagccaatt actacaggga tgaacccaat ccggaatatg aaccataaaa
    70981 gaaaatacca attaaaccga tcacaggaat accagttaca gtacctatta tccaaagagg
    71041 aatccttcca gtagtatcag ccatttatcc cactttcctc cacatttcat caagtagtca
    71101 tgctagagac ataaacagtc atagataatt atgaaattat atccttccga atgggataag
    71161 agaattccta atatatattt attattccct taattgaaga aataattgga aaataaaaca
    71221 gcaagtacaa aaatgagtaa taacccccag tagagactgg tacgattcaa ttcaacattt
    71281 tgttcgtttg ggtttgattg tgtcgtagct ctataattcg gattaggttt atcgttggat
    71341 gaactgcatt gctgatattg accccaaaaa agaaacggtg ggtaccgcta gtccgtgaac
    71401 agccaaccat cgtactgtaa aaataggata ggttctatct atggtcattg gggcctccta
    71461 aaaagatcta ctaaattcat cgagttgttc caaaggatca aaacggccag ttattaatgg
    71521 aattccttgt cggctctctg taaaatactc gttgggacga gggcttccaa atacatcgta
    71581 agctaaaccc gtgctgacaa ataaccaacc cgcaatgaat agggagggta tagtaatgct
    71641 atgaataacc cagtatcgaa tactggtaat aatatcagca aaagaacgtt ctcctgtgct
    71701 tccagacatg tcgagctcca catattcttg tacagtcaaa gggggatcga ttccataaaa
    71761 gatgagatca gtaagtagaa atttactgag attccatctt tgttagatcg tcaatattgt
    71821 accaagggtg tctttagagt ataccgaatc agtatagcta tccttcttct gacacagcaa
    71881 cgcaatttca caatcaatag cgagatcaag tactagataa gtttttcttc ttttcttgtt
    71941 gcttgtcgcg atgtactcaa tagagaattc ctccattttt ttaagatgag ggttttctac
    72001 attattagct tcggactaga aactgagggt caaataaaat tggaatctga cggatttttt
    72061 tttctcaaaa ttcatggagt agattatcat atttctacaa ttcaattaga tgcgaaatct
    72121 agaaatatac tttttgtggt tgtagaagat gttttttgtt ggaacccctt ccttttttat
    72181 tttaaaaact gggttagttg tccaataaaa agtaacaata acaataatag cagtaataga
    72241 tagtatttaa tggcagaaaa ataacaaaaa attccatttt tttcagaaga attttatcaa
    72301 tatttgtggc acgcgcattg ttgttcttgt attacaccca aaaggctcct tcttggctta
    72361 attacttaat tacaaggata gagctttatt ttatatattt tatattcaaa taaggaaaga
    72421 gaaaaaattg tagaacccta gtttcgagcg atttgatacc ctttttattc tcgttggaga
    72481 tattatgtta tgagaatgga acctactaca aaatccaatg aattaaaatc aaagtaaaaa
    72541 agtcaaggaa agggcattag aaggtcactc ttcttttggt ctaaaaaaat ggatttgata
    72601 caatcaaaat taataaataa aaaaaaagga tcaaaataga tatttttccg atttgattct
    72661 atatttgatt ctatattaat tcaaagaaaa agagagtttt tcctttttga tttgaattga
    72721 atgaaattac acaacaaagt tcttattctt ataataagaa ttttttatta tattagttta
    72781 ctcaactcaa gagttgtttt atcaatctgt tgatttggaa tcacaggatg ggtagatgtc
    72841 acagatgatg aatggatttc ttacctatgt cactatattt ttcttcgtct ataatgattg
    72901 attgatgaat ccaaaatttt caattggatt tttcaagtgg tatttttgtt tatcttccta
    72961 tctttctaat ggaaacttag ggaagtgctt tttaaacata tgtataaaaa gaacatattt
    73021 catttagcct cttcatgccc actataacta gttatttcgg ttttctacta gcagctttaa
    73081 ctataacctc atctctattt atcggtctga gcaagatacg acttatttga tttgagatta
    73141 tgaaattaat tgaatgaaca attcataaaa atcaatcttt ctgggatatt caatatattc
    73201 tatagttcct taccgtgtca atttccaatt cttggtcatt gagattcctg ggcaatacag
    73261 attaatattt aaagatatat attacctccc cctttctcct ttcaaacaaa taaaaatgat
    73321 tgaagttttt ctatttggaa tcgtgttagg tctaattcct attactttgg ctggattatt
    73381 cgtaactgca tatttacaat accgacgtgg tgatcagttg gacctttgat taattcacat
    73441 ttttttattg acctcctatt ttgtttgttt taatcctaat ccacaggagg taaaattaag
    73501 actttagact gctgttccat tatttcagtg tcattctcga tctaacaaga atggaatcac
    73561 gctctatagg atttgaacct acgacatcgg gttttggaga cccgcgttct accgaactga
    73621 actaagagcg ctttattttc ataaatcata aaaaaatctt atgtgactcc aattcatctt
    73681 gcatgcatat actatcataa tctatatata tatagaactc tcatcatata tatattgata
    73741 gaatatgcat ctatttctat tgagtatgta tgtctacttt taaccggtct caattgatcc
    73801 cttgttactg ctcataagat aggtaatagt tagggatagg gatgacagga tttgaacccg
    73861 tgacattttg tacccaaaac aaacgcgcta ccaagctgcg ctacatccct ttcaattggt
    73921 ttacagtgtc attgtaaaga atctttgtct tgttttccat atcttgattt tttcggttga
    73981 tatatatata aattatcctg ccattttttt tttagtttca tctttttagt ttcatattgt
    74041 ataacatata ttataataat aataaaagac ttatatacat ctgaaatccg cctaacaaaa
    74101 aaaagatgaa tatctttaga gaatgctcgg gcagagaaga aacggacctc ttttttttgt
    74161 taaaaaaaaa aaaaaagaaa gaatatctaa tgaatcgtta tacatttcaa tttgaattaa
    74221 gaattttgcg tacaaataca agtcgttatt aattaaataa ccgtctgatc atatatgtaa
    74281 ttatgtatta caaattataa tagaataata taataaagaa taagaattaa gaataaagaa
    74341 ggaggatttt aaatgcgaga tctaaaaaca tatctctccg tggcaccagt ggtaagtact
    74401 ctatggtttg gtgctttagc aggtctattg atagagatca atcgtttatt cccggatgca
    74461 ttgatatttc cctttttttc attctagtta ttgacacggg aaggggtgaa gaagattaaa
    74521 gatacaatca aatatctgtg attaatcccc ccttctcctt ctttttttta gaagttagaa
    74581 aagagaaaga ataaagttgg attcggtctc agtgaaactc ggaattcggt ccaggcttca
    74641 attgaattta attaataaga aattcataaa ttaataatcc attccatttc tatttctggt
    74701 ctcaccctat tatttaatag attaatagaa atagaaatgg aatggctaag gcggggcaag
    74761 aatatcatat aggatactta aatcaaaaca gaaatactgt actgtgattc taaatatagt
    74821 tagaaatcat tgtattactt aattattact atacttagaa ttactatact tataacttat
    74881 attatattga ctatattgat tattgattgg aacgagatcc ttcataattg gatttcgaat
    74941 tagcaacttc tattattttc ttttttgttc ctttttgctt cgaatcgtaa agtagaagag
    75001 ttaagtgaat caaaaacaca aaggaggttc atggcaaaag gtaaagatat tcgaataggg
    75061 gttattttgg aatgtaccag ttgtgttcga aacagtgtta ataagaaatc aacgggtatt
    75121 tccagatata ttactcaaaa gaatcgacac aatacgccta gtcgattgga attgagaaaa
    75181 ttctgtccct gttgttgcaa acatacgatt cacggggaga taaagaaata gagaaaattg
    75241 atcactcgtg tgtcacccct cgaaggaaga tgaaaaatga tatatttttt catattgttc
    75301 taaattatag aagagattgt atatatattg aaatatattt aaaaacaaaa acattaaaaa
    75361 cattataaaa aaaaaaaaaa aagataagaa taaaaaaaat agaaacaaag caaatcctat
    75421 tttttacaaa atagtatttt cgggataagg aataaacaaa ctatggataa atctaagcga
    75481 ctttttctta aatccaagcg atcttttcgt agacgtttgc ccccgatcca atcgggggat
    75541 cgaattgatt ataaaaacat gagtttaatt agtcgattta ttagtgaaca gggaaaaata
    75601 ttatctagac gggtgaatag attgacctta aaacaacaac gattaattac gattgctata
    75661 aaacaagctc gtattttatc ttcgttacct tttcttaata atgaaaaaca atttgaaaaa
    75721 agcgagtcgg ccgctagaac tacaggtctt aaaaaaaaaa aaaaaagata ggattactct
    75781 tcaattgaat tcaaattcca atcaaaactc aaatcaaacg tgggttgatg ttttgttcaa
    75841 aaactacgac aatccaattt ggattatcgt gttgtatgta agaaaaaagg gaatcggtga
    75901 agaagaataa atcttttttt attgaacgtg gttgctcatt ttgacgactt tatcatatga
    75961 ttctatttta tcatacaaat ctctactcta ccttcccgga gttcagtctc cggggaattt
    76021 tttatgatct cattggaaat catataaaga caattcttat ttaatatagc tatttgtgaa
    76081 agtattttac gattaagaag caactgcctc ttgtacagat tatacattaa tctgctataa
    76141 ctatagtata cctttttttg attctcgcga attactgcat ttattcgact gatccacaaa
    76201 cgacgaaaat cccttttttt cctatctcta tcccgatgag ccgaaacaaa agcttttatt
    76261 ttctgttgag taatagttcg agtaagtttt gaatgagccc ctcgagaact tgatgtaaat
    76321 aaacgaattt ttgtcctacg tttccgagct atatatcctc gtttaattct ggtcattgaa
    76381 taaatcaaac tttgatgaat aactatttga tttctttttt tttttcagtt attcttttcc
    76441 ctttatgtat taataagaaa aacggatttt tccaatgtat aaaataaaag attccaatgg
    76501 cttttgctac tataaccttc ccaaccacga ttttttttta tttataagca tttaacctcg
    76561 aaataagaga ttgtattgat actaggtatc aaaaaagcat attcaattaa atagaaatgg
    76621 ataaagaaat agtggattcc atcgtttcta tggttacttc ttaaacggcg aggtcctctc
    76681 tatacaccgg agctccttct ctcatttaat caatgctatt gttaacttgt acagttcaca
    76741 ctctttggct ctacccatga aatagctagt aaaaagtctt tcacaacgaa atctaactat
    76801 acagtaacgg tatttaagta tgaagtgaag attagctggg gagctgaccc tcttagtccg
    76861 ttcttgcaag aataagggca taatttttga attttgaaat agaattttcc ctgcttaatg
    76921 gataagcatt tgctaccaat ggggaagtct ttctcatctg aaattgcaaa ttgaggtgat
    76981 tggatttgca ccaacggaaa ccataaattt gatacacaat aacaataaaa ggatatatat
    77041 tataagagat tctttttttt tttaagtaag atagtaaatg gaatggagtt tttccattct
    77101 attctaacct atcacttata ccggaataat ttgtttcctc tgttttgtct tagtccatga
    77161 tcggaacgag tcgcacatac accctagtac atgttcctcg gcgctgaggg catccccgaa
    77221 gggcggggga tttcgtgaca tttttgattg gctgtcttgt gtttctaata agttgtttaa
    77281 tagttggcat gttgaatcat atatataatg agctggttta gatcaaccct aacccgatga
    77341 ttatgaatta cttatattct agattacttt cattctagat tactttcatt ctatattaat
    77401 tctatattaa ttctatatta cttatatttt gattctctat taattaatct attcgattaa
    77461 taatttatta atagaataga ttaattaata gagatattct aattaaatca ggtaaacggt
    77521 aagaaaatac gaacaaatct caaattgtgt gtgtatttgt atttttgtgg aattcctgct
    77581 aattttttat ttatatttat ccgctgctac aagatcaaca attccatgag ctttggcttc
    77641 ttctgctgac ataaaataat ccctatccag gtcttcgaat ataacaaaaa gaggttggcc
    77701 cgttctttgt gtataagtct ttgcgatatc gaagcgcatt ttagatattt gtcctatttc
    77761 catgacaaat tctgccgttc tttcccgaca aaaaacactt gcgggttgat ggaccattac
    77821 cctaacgtta ggtaatgcta gacgtttagt aattgttcct cctgtgagaa taaaagatcc
    77881 cattgaagcg gctactccca gacctattgt ctgtacatct gctttcactg tttgcataac
    77941 atcataaaga gctattccgg gtattatcca tccgcccgga caatttacaa acaaatgcaa
    78001 atctttggta ctatcctcta gactgagata taccataagg ccacaaagat gattcgatgt
    78061 ctcagtatca agctctttga ataaaaacag tagtctttgt cgataaattc ggttgtataa
    78121 gtcaacccaa gacgcctctt cgtctccagg aattcgaaag gggacttttg gaacaccaac
    78181 aggcataaat taaaaaaaga attgaattaa agtagtatat ctgactttga tgcggaaacg
    78241 taacaatcgg tttattgtct taataatgat tggtctttat catattttat ttatagattg
    78301 aatataaata tagattgaat aaattcgtaa aaaaaatcct aaatacaaaa ggaagaccga
    78361 ttgactaaag gaaaattctt acgaatagag tgatgaacaa atatgtctgc attcactcat
    78421 aagaatatat aaacgaaaat tttaactaaa gtcaaccccc cctctaccat tgcgtattct
    78481 tacttatcgg gtatagaata gatctgcttc ttttgttcct acgaatagaa ttctttcgtt
    78541 attactaaaa aactagaaca aatattaatc ctttacccga gataatccac taaaaagaga
    78601 gggtccatag tatagttttt tatagtgcaa taaagttaca tagtgtccat tttttgttga
    78661 tataagaggt attttcatgg gtttgccttg gtatcgtgtt cataccgtcg tattaaatga
    78721 tcccggccgt ttactttctg tccatataat gcatacagct ctggttgctg gttgggccgg
    78781 ttcgatggct ctatatgaat tagccgtttt tgatccctct gaccctgttc ttgacccaat
    78841 gtggagacaa ggtatgtttg ttataccctt catgactcgt ttaggaataa ccaattcatg
    78901 gggtggttgg agtatcacag gaggaactat aacgaatcca ggtatttgga gttacgaagg
    78961 tgtggccggg gcacatattg tgttttccgg cttgtgcttt ttggcggcta tctggcattg
    79021 ggtatattgg gatctagaaa tcttttgtga tgaacgtaca ggaaaacctt ctttggattt
    79081 gcctaaaatc tttggaattc atttatttct ttcaggggtg gcttgttttg gttttggcgc
    79141 atttcatgta accggattgt atggtcctgg aatatgggtg tccgatcctt atggactaac
    79201 cggaagggta caatccgtaa atcccgcatg gggtgtggaa ggttttgatc cttttgttcc
    79261 agggggaata gcctctcatc atattgcagc agggacattg ggcatattag cgggcctttt
    79321 ccatcttagt gttcgtccac cccaacgtct gtacaaagga ttgcgtatgg gaaatattga
    79381 aaccgtcctt tccagtagta tcgctgctgt cttttttgca gcttttgttg ttgctggaac
    79441 tatgtggtat ggttcagcaa ctacgccgat tgaattattt ggtcccactc gttatcaatg
    79501 ggatcaggga tacttccagc aagaaatata tcgaagagtt ggtgctgggc tagccaaaaa
    79561 tcaaagttta tcagaagctt ggtctaaaat tcccgaaaaa ttagcctttt atgattacat
    79621 tggcaataat ccggcaaaag gcggattgtt tagagcgggc tcaatggaca atggggatgg
    79681 aatagccgtt ggttggttag gacaccctat ctttagagat aaagaggggc gtgaactttt
    79741 tgtacgtcgt atgcccactt tttttgaaac atttccggtt gttttggtag acggagacgg
    79801 aattgttaga gccgatgttc cttttcgaag ggcggaatcg aaatatagtg tcgaacaagt
    79861 aggtgtaact gttgagttct atggtggcga actcaatgga gtcagttata gtgatcctgc
    79921 tactgtgaaa aaatatgcta gacgtgctca attgggtgaa atttttgaat tagatcgtgc
    79981 tactttgaaa tcggatggtg tttttcgtag cagtccaaga ggttggttta cttttggaca
    80041 tgcttcgttt gctctgcttt tctttttcgg acacatttgg catggtgcta gaaccttgtt
    80101 ccgagatgtt tttgctggta tcgacccaga tttggatgct caagtagaat ttggagcatt
    80161 ccaaaaactt ggagatccaa ctacaagaag acaagtagtc tgatacaaca ttgttttgtt
    80221 ccttttggac tttattttct ttttgtgatt ggaatttgcc atagggaacc ggataaatct
    80281 tgatttgaat tgctaccttt tcttttttta ttcttgttct ttctttttct ttatccgaga
    80341 gacgatccca aataaacagg tatgaaagtt ataattgtaa accacgatca aatccatgga
    80401 agcattggtt tatacattcc tcttagtttc tactttagga attatttttt tcgctatctt
    80461 ttttagagaa ccacctaaag ttccaactaa aaagatgaaa tgatttttca ttatctcaat
    80521 tgaagtaatg agcctaccaa tattggtagg ctcattactt caactagtcc ccatgttctt
    80581 cgaatggatc tcttagttgt tgagagggtt gcccaaaagc agtatataag gcgtacccag
    80641 taaaacttac aagtaaacca gatatagaga tggcaactag ggttgctgtt tccattatta
    80701 tataatttca agaccaaaat aaaatagatt ttatataatt tcatttattt aacgcggaat
    80761 ggtatacaaa gtcaagagat ctcaatgaat aaaaaatagg atttatggct acacaaactg
    80821 ttgagggtag ttctagatct ggtccaagac gaactattgt agggaattta ttgaaacctt
    80881 tgaattcgga atatggtaaa gtagctcctg gttggggaac tactcctttg atgggtgttg
    80941 caatggccct atttgcgata tttctatcta ttattttgga gatttataat tcttccattt
    81001 tactggacgg aatttctatg aattagattc acaagaaccg actaactaat ttttcaatac
    81061 aaagtgaagc acttgggtct tagattttta gcccattcta ttttggtttg gtagtttagt
    81121 tcgatcgtgg aatttctttt cttctgtatt tccggaatat gagtgtgtga cttgttataa
    81181 ttgatcctat tgatagtaca gagagtgagt ctgtcatctt gataaagatg gttttacccc
    81241 gtcggatatt tattctagta tctggagcac ggaatataga aaatggattc taaagtatta
    81301 gaactatgat tcatacttaa tatttagacc ccgcaaccgg acttaaaaat tttttttcaa
    81361 ggagttagaa gttataataa atcgaaagat tttgattctt tcaaaccgcc gcttatcctt
    81421 ttttttatca aaggacaaac gtttattttg attttttatt atatctattc attgaataag
    81481 tgatgatcca atagttctta ctcagggaat ttttggactt agattaaagg ttttattgaa
    81541 tcatcgtggt tttagtatga atctgaggtt tttttttaat cgattttata gggtcttaac
    81601 aagataattt ctatcaataa taaagaagac agtagtaaag ccacattaca cacaaaataa
    81661 aacaaatcaa agaaaagaaa aaaaaaaaag ttaaagaata ttcaagaggc cagtaacgat
    81721 caaaataaag acgagtgagc cgacttgaga ttttggcatt ataaccacaa agaagagctt
    81781 tcggatctct attttttgta tcttcagaga agattggaat catagggtta agttaagaag
    81841 ttgcaaactt tctattacac atatccgtta gaaccagtat ttgggtattt ctgtttgagc
    81901 cgtacgagat gaaattctca tatacggttc tccgaggggg agtccccttg gtttacctat
    81961 ctcaataaag tctatgattg gttcgaagaa cgtcttgaga ttcaggcgat tgcagatgat
    82021 ataactagta aatatgttcc tcctcatgtc aacatatttt attgtttagg gggaattaca
    82081 cttacttgtt ttttagtcca agtagcgacg gggtttgcta tgacttttta ctatcgtccg
    82141 accgttactg aggcttttgc ttctgttcaa tatataatga ctgaagctaa ctttggttgg
    82201 ttaatccgat cagttcatcg atggtcggca agtatgatgg tcctaatgat gatcctgcac
    82261 gtatttcgtg tgtatctcac cggtggtttt aaaaaacctc gcgaattgac gtgggttacg
    82321 ggtgtagttt tggctgtatt gaccgcatcc tttggtgtaa ctggttattc cttaccttgg
    82381 gaccaaattg gttattgggc agtcaaaatt gtaactggcg tacccgaagc tattcctgta
    82441 ataggatcat ctttggtaga gttattacgc ggaagtgcta gtgtgggcca atctaccttg
    82501 actcgttttt atagtttaca cacttttgta ttacctcttc ttactgccgt atttatgtta
    82561 atgcactttc caatgatacg taagcaaggc atttccggtc ctttatagag aatatggatc
    82621 atagatattt tgaatcaatc atttatcatt ttggggagga gaacaatagt atttcattgc
    82681 tacaaatatc tcttatttaa aattcaaata ataagacatg tatttggata tttcccttca
    82741 acttcacaaa attggattct atttttcttt ttatttgaca gacacgaata gttgaaggga
    82801 attcttcgaa gaaaaaatgg attatgggag tgtgtgactt gaactattga ttgggctgtg
    82861 cagatatcta actttatctt atccgccaca tttgaattca caatgaaatg aatgtgtctt
    82921 tgttccaacc accgcgcaag tcccctacag aggataggct ggttcgcttg aagagaatct
    82981 tttctatgat cagactccat catgtcctgc atgaacaggc tccgtaagat ccagtaaaat
    83041 aagtgatgtg gtataattcg gattatgtct tatatttcac ttaacttaat agtatggaaa
    83101 tgcattcatt tcctctgcat tgactcgatt tatgatacta tcggagtgaa acaagtagat
    83161 ctaaagaaga acaggggcta gattatatta gtaacaagta aatcctttgt atgtaaagta
    83221 aaaataaaaa gtctcgagat tttgggggat aaaggccaac cgcaaggtct gagatgaccc
    83281 agaaagcact atcaactttg taagcctact tgggtattga gcatttactt aacttataaa
    83341 aacataagta agaacataag aacagaattt cttgcaatgg atagttgtaa ctccggaaaa
    83401 gagattctgc taaatttttt cgtacgtaga atcttcatat tcatatatgt tatgcgttta
    83461 taacatataa attttttaga tagatacgtt tgattcgtgc tcgagccgga tgatgaaaaa
    83521 ttatcatgtc cggttctttt ggaggatgga tctataagaa ttcacctatc ccaataacaa
    83581 aaaaacctga cttgaatgat cctgtattaa gagctaaatt ggctaaagga atgggtcata
    83641 attattacgg agaacccgca tggcccaacg atcttttata tatttttcca gtagtaattc
    83701 taggtactat tgcttgtaac gtaggcttag cggttctaga accatcaatg attggggaac
    83761 ccgcggatcc atttgcaact cctttggaaa tattgcctga atggtatttc tttcccgtat
    83821 ttcaaatact tcgtacagtg cccaataagt tattgggtgt tcttttaatg gtttcggtac
    83881 cggcgggatt attaacagta ccctttttgg agaatgttaa taaattccaa aacccatttc
    83941 gtcgtccagt agcgacaacc gtctttttga ttggtaccgc agtggccctt tggttgggta
    84001 ttggagcaac attacctatt gagaaatccc taactttagg tgttttttaa attgattcaa
    84061 ttgtgaaata aaatatcatg atatgtgtat tgtgtatcta gggagaattc cctttgaaac
    84121 cactaatccc tagatacatc tattctattt tggacctatt ccgagtatat ggatttgtgc
    84181 taaagattca aaacccgcat ttttatcttt ttttttttag aaaaaaaaaa aagataaaaa
    84241 aatccaatgg atttccattt tatgcaaaat gcttttctat ttctaaaatg tctaatatac
    84301 gttttacatc ttctatgcga agatgttcca ttttcataag gtcttcttga ctgttattca
    84361 aaagctccaa taatgtatgt atattggacc ttttgagaca attatagatc ctgggaggca
    84421 attctaattg gtcaataaaa atggatttca atgctatttc ttttttattt ttccttagtt
    84481 ttgccaatcc atcatgaaaa gtaaaaaggg gtaaagtaac tttgtcttga ttgttttcta
    84541 aattgaagtt tttttcatcc ggatgtaaaa aaggaataaa taaatcaatc aaattccggg
    84601 aggcttcata aagtgcttct ttaggagtta aacttccatt tgtccatatt tcgagaaaaa
    84661 gtatctcttg tttttcattc ccattcacat aagaatgaat actaaaattt gcatttcgaa
    84721 caggcatgaa tacagcatct ataggataac ttccgtcttg aaaggtattt agtgttttta
    84781 tacgatatcc gcgattcctc tcgattttta atccaataca taaattgata ggttctgtta
    84841 ggttagctat atgttgtgta ttgtcaacga tttccacaga aggtggtaaa attatgtctt
    84901 gagcagttac atatccagga cccttgatcc aaatagacgc gtcccgagtt ccatagagat
    84961 tacttctcaa tacaattttt ttcaaattca ttaaaatatc atgtactgat tcttgaatac
    85021 ccgctatagt agaatattca tgtggtattt tctcagattt tgcacgtgtg atacatgttc
    85081 cttctatttc tccgagcaaa gctcttcgca tcgcaatgcc tattgtgtcg gcttgacctt
    85141 tcctaagtgg agacagaata aagcgtccat aataaagacg cttactgtct gctcttgatt
    85201 caacacactt ccactgcagt gtccgagtgg atgctcttac tttctctcga accataataa
    85261 tctattttga tcaaatcctt gaatttgaat tatttatttc tcttgaaatc tcttcaatgt
    85321 ttattttttc ttttacacac gtcttttttt agggggccta catccattat gtggcatagg
    85381 agttacatcc cgtatgaaac ttaatagtat accacttcta cgaatagctc ttaatgccgc
    85441 atctcttccg agaccgggac cctttatcat gacttctgct cgttgcatac cttgatccgc
    85501 tactgtccga atagcatttc ctgctgcggt ttgagcggca aaaggcgtcc cccttgttgt
    85561 acccttgaat ccacaagtac cggcggagga ccaagaaatc acctgacccc gtacatctgt
    85621 aatagtcaca atggtattgt taaaactagc ttgaacatga ataactccct ttggtggtat
    85681 tttacgcgca ttcttacgtg aaccaatacg tccatttcta cgtgaaccaa tttttggtat
    85741 aggttttccc atattttatt atctcataaa tataagtcag agatatatgg atatatccat
    85801 ttcatgtcaa aagcggatcc tctctatttt tctatttttt tttcattttt tttttttttg
    85861 catctggtca agcccaagcc tttttttttt tggatttgtt ttttggaaag attatccttg
    85921 tctttgttta tgtaaagatt atccttgtct ttgtttatgt cttggattgg aacaaattac
    85981 tctaattcgt ccgcgtctac gaatcagtcg acatttttca caaattttac gaacggaggc
    86041 ccttattttc atatttgtta ttccttaact cttagctgaa ttccgaattt ttttattgga
    86101 agagaatagg gtttcctgag attttgaact tctaattgta tccccataaa aaaaagatgt
    86161 tgaagttgaa taacaatata atcattcgaa tttttgttcc ggagtctata accctccgct
    86221 tgaatctaaa ttatttactt ctttttttac tttctctctc ggtagtatac gtataaaact
    86281 atgtcgaatc tttccggaaa catgaccacc tagaatctat attttcatta tctagaatct
    86341 tattttcatt ataggaacga acctggaaca taccgttggc aagtgattca gtaattaaac
    86401 actcatgatt tttttctatt gctgttaaaa aaaaaccttt cccgtattaa ctaatgtatg
    86461 tggagtgata ttagaaaccc gcttttttct ctctcttttt tctttttcac aaaaatgtat
    86521 gtaagtttct catagaattc ggatatcaga aagattacca tatataacat aagatttctc
    86581 cgccgattct ttctaatcga gcctctcgat ctgtcattat acctcgagaa gtagaaagaa
    86641 ttacaatccc catccctcct aaaattctcg gaattcgttg ataattagaa tagattcgta
    86701 gaccgggtct actgattcgt tttaaattca aaatagtttt atatgaccct ttcctatttc
    86761 ttctatgccg tagagttaaa accaaaaaat atttgttgct ttccctatgt tttctcacgt
    86821 tttcaataaa accttctcgt aaaagtattg taacaatgtt tttggtgatg ttagtagatg
    86881 gtattcgaac cgtccctttt ctattcatgt cagcatttcg tatagaggtt attatatcag
    86941 caatggtgtc cttacccatg ataaactaaa atgattgttg cccttgattt ttgatataat
    87001 caacatgctc tttttttaat tattcaaatt cattattatt ttatttttat taatatatta
    87061 tttttatttt tattaatata taatatattt taattatttt attctatttt ttatttatat
    87121 tttgattttg atatttattt atttttcatt tttaaatatt tttttttata ataattaaaa
    87181 aaaaggtata tgcgtgagac ataatcaatc tattaattaa tctatttcac tcaaatacta
    87241 taaatatatc atagtcccgt cttataatac ttcgggtgct aatgaaacta ttttagtgaa
    87301 atttaactgt ctcaattccc gagcgatcgc accaaaaatt cgagttcctt ttggatttcc
    87361 ttcttgatca atgacaactg cagcattatc atcatattgt attatcatac cgttgttacg
    87421 tttgagttct ttacaagtac gtacaattac agctctgatc acttctgatc tttctaacgg
    87481 tgtatttggt actgctttct tgattacagc aacaataacg tcaccaatat aggcatatcg
    87541 tcgattacta gttcctatga ttcgaataca catcaattcg cgggccccgc tgttatcggc
    87601 tacattcaaa tgggtttgag gttgaatcat atcattcttt tttctctgtt ctttcagtgc
    87661 aaagggcgaa gtaaaaaaaa aaaaaagaaa tattgtgtat caaaaaaaaa aagaaaccta
    87721 caattgcaat tgtttttttt tcatcccaaa gacctctttc ctttggtttt aattattatg
    87781 ccgaaataat gaattgagtt tgtataggca ttttggatgc tgctattgca atagcttttc
    87841 tggctatatt ttctgtgact ccgcccattt cataaagtat tctacccggt ttaacgacag
    87901 ctacccaata ttcgggagat ccttttcctg accccatacg tgtttctgta ggtcttactg
    87961 taactggttt gtctggaaat atacgtaccc agatttttcc accgcggcgg gcatttcgtg
    88021 acattgctcg ccgccctgct tctatttgtc tagatgtgat ccaagtgggt tcaagtgctt
    88081 gaagagcata tctaccgaag caaatatgat taccccgaga ggatattcct ttcattcttc
    88141 ctctatgttg tttacggaat ctggtttttt tggggttata gttgatggtt ttttctcaat
    88201 tccatctcta ctacagaacc gtacatgaga ttttcacctc atacggctcc tcgcgaatga
    88261 aaccattaaa atagaatata aatatacatg gatttcatga ataatatatc gaatcgtggt
    88321 gggacttttt gagatttcat ctaatctatt ggtttattga aaatttgtat atcttgtttt
    88381 gatatataac taaacaagta ttctttgtta caaatattct ttttctatta tagacaattc
    88441 ttgttatcta gatataaata gataatgttg ttttcttatg ttataaggtt ctaacgaatc
    88501 tttattttgt ttttcctttt attaccatat tggattggcc cctatttaga aatccaataa
    88561 aatccaaatt ttcgcgggcg aatatttact ctttcattat ctatttcaga tgtagggtta
    88621 gcccatgact cctcagaaca tgattcctca gaataaatgg attgtttttt tgttccttcc
    88681 gccatcccac ctaatgaatc attaagattt gtttttaata aaatcttagg cattcacagg
    88741 ttccgtcgtt cccatcgctt ctcgcttaat ggttaggtct caattgtata atggagcctc
    88801 taattccaat tccattttgt tttttcttta gtcaaccttc tcagttttta gtgactcggg
    88861 gctcttgatt tgtttgttcg atcaatatag ttatctaatt atggattaat tactattgat
    88921 gctttattac actaccgttt atgacacgac tcatagacct tacatattag aattctatat
    88981 cattgatatt ctttttctct ctttctttca ccctttcagt tatccatata ttcttattgc
    89041 ttcacaactc ataatccgat tcgttttttc tttttttttt ttttttatgc aatatctcag
    89101 tcggtataat gatatcgcca atatattata tctttactta tatcttgact ggttctttag
    89161 atccagataa tgcgaagcga tgagttggtt attagttcta tagttattaa ttagttatta
    89221 attaattaat taatactact actacgagtt ggtttatttt tttgttgaat tctaaccatt
    89281 ctaaaaaaaa taaaccaacg caacgagtcg cacactaagc atagcaatta tatcaatatc
    89341 aaatgattaa tcgaattttt atttaatctt ataaaattta tttaacagaa taatttttca
    89401 ttttttgttt tttcgctaga tagaacgtta acgataaggc aaagtttatt attcttcgtt
    89461 tacaaatatc caaactttga tgccaaatac cccataaata gtttgaactg tataagaaca
    89521 ataatctatt tttgctcgaa tggtttgtag cggaacccta ccttctctca tccatacgac
    89581 acgtgctctt tcttttccat cgatacgtcc cgcaatttgt acttgaactc cttttgtacc
    89641 cgcctgttca gttaattcaa tagctttttt cattgcttta ccaaaggtaa ctctattctt
    89701 taattgtctg gctataaatt ctgcaagaat attagggtgt ccataaggct ttgcaatttt
    89761 tgtaatagca atgttgagtt ttccattcat acaattcagt tttttttgca cattcatctg
    89821 taattcttcg attcttcgag atttaccttc tattaataac tttggagatc ccatatagat
    89881 tatgacttga atcagatcga ttcttttttg aatctttatc cgtgcaattc cctggatagc
    89941 agaagatatt ttcatatttt tttgtacata attcttgata caatcccgta ttttttcatc
    90001 ttcttgtaga ctctcggaat aattttttgg ttgtgcaaac caaagagaat gatgactttg
    90061 ggttgtacca agtctgaaac cgagcggatt tattttttgt cccataatcc cccactatta
    90121 tacataaaat gacatcacac tttgtatctg tgtacttttt tctttataga tccggttttt
    90181 ttgaagcata atatggcgta tttgcgtctt tgatactctt ctttacttta ttttcatact
    90241 cttcttcaat ttatagatat atctttcaat aaacaaaaaa ttgaataaac aataaaatag
    90301 ttatatgaca atttagcgga taactttgtc tttgagtttg aagttttcat tttttttcat
    90361 agtagtacct ttatttattt attttatatt tatttatttt taattctaaa ttttcattaa
    90421 tgactcaact tgttttgtta aaactcatat tgtaactagc atttgttgtt gcagaataaa
    90481 ccaattttaa aatggaataa gatacttgat aaagcatgag ttcgagtatc ctaagtcttt
    90541 ccgtttacga atttcatcaa ttactatttg tactatttgt gttgtacttt gtgttgtgag
    90601 caaacatgca tatatgttca cctaaagggt atacttcttt atattggttc ttctttttca
    90661 taaggtttga ctctttttta ttattaatta tttatttatt ttaattaatt attattattt
    90721 aaatgaataa taaataattg ataataaata attaataaat ataatatata tatattaata
    90781 aattaagaaa taaattaaga taagaatatt aatatataaa tgagattttc attttaatga
    90841 attattttat ttcttaatca ttaaattaac gacgagatct attatcattt tttgcatgtc
    90901 cccggaagtt tatagtaggt gaaaattctc ccaatttatg tcctaccata cgatctgtta
    90961 tataaatagg taaatgctct tttccattat ggatagcaat cgtatgacca atcattgtgg
    91021 gtataatggt agatgctctg gaccaagtta ctattatttc tttttcttct tttgtgttaa
    91081 gtttatttat ttttcttaat aaatgattcg ctacaaaagg attttttttt agtgaacgtg
    91141 tcacagtcca ttactcctat tttttttttt gtaaagacga agaaacaaat tctattctat
    91201 tttctctact ctactattta ctacggcgac gaagaatcaa attattacta tattttttcc
    91261 tttttctagt tcttcttcca agtgcaggat aaccccaagg agttgcgggt ttttttctac
    91321 caattggggc cttcccttca ccacccccat ggggatggtc tacagggttc ataactactc
    91381 ctcttactac aggacgctta cccagccaac atttagatcc ggctctaccc aaacttttct
    91441 ggtttacccc aacatttccc acttgtccga ttgttgctga gcagtttttg gatatcaaac
    91501 ggacctctcc agaaggtaat tttaatgtgg ccgatttccc ctcttttgca atcagtttcg
    91561 ctacagcacc tgctgctcta gctaattgtc caccctttcc gagtgtgatt tctatgttat
    91621 gtatggccgt gcctaagggc atatcggttg aagtagattc ttctttttga tcaatcaaaa
    91681 ccccttccca aactgtacaa gcttcttcca aagcatacgg ctttctggat gtagatgatg
    91741 atctctatac agatggatct tatatatatc atacaatgaa gtaccgcatg agtggatata
    91801 taggaatcca aatctgccga atcactcatg ttatgatctt ctacatccta ggtcttcccg
    91861 ttccttcatc tggcttatgt tcttcatgta gcattcagac cgaatgactc tatgagatta
    91921 cgtcgaaact tccacatatt acgggtaacg taggagacat ctctattttt cccccgggga
    91981 atccttagaa ttaccactgc ttagctttca attcgccttt gaccatcaaa tgaaatgtga
    92041 ataaccctct ttgaaacaag gggcgcttct ggttctgtcg gtgcttgaaa caattttatc
    92101 ttctccatat tattatatct ctagagtcaa taatcttata tgaggaacta ctgaactcaa
    92161 tcacttgctg ccgttactct tcagttttct gttgaggtct atcctgtaga ggtactcaaa
    92221 ttggatcagt gatcgatttc taggttttgc cgtaaaccta attggttact tccaatcacg
    92281 taaatcaata gttcaaaccg cactcaaagg tagggcattt cccattttta taggaacttc
    92341 tgtaccagaa acaatggtat ctccaattat agcccctctg ggatgtaaaa tatatctttt
    92401 ctcaccatcc ccatagtgta tgagacaaat gtatgcattt cgattagggt cgtattctat
    92461 ggttacaatt ctaccatata tgtctttttc attccgtcga aaatcgattt tacggtatag
    92521 acgcttatga cctccccctc tatgccttgc ggtaatgatt cctctggcat tacaaccttt
    92581 accacaacga tgctgtccat agatcaaatt attttgtggg ttgtatttca cttgactgtc
    92641 tacggctcca tttcgtgtgc tcggggtaga agttttgtat aaatgtatcg ctatgctatt
    92701 cagtattttg acttaagttc ttttctttct aagaggtgga atagaataac ccagttgaag
    92761 cgtaatgatc atacatctgt aatgcattgt atatcccata ataggcccca tccccattct
    92821 tctacccttt accggaagtc gatgactatt catagctatt accttgacac taaagaagag
    92881 ttcgacccaa tactttattt ctgtcctagt tgatcctgat tcgacattag aagtatattg
    92941 atttttcccc aataatcaaa tacttttgtc tgtaaatatt acatatttga ttccatccat
    93001 aaatctattt tcttccctat cagttctagt ctcaataaga atgctcgttc ttactgttca
    93061 tatgttatga tatgaatata ctacaccgat tagtttagat tgattttagc ttagattgat
    93121 tggagggtcc cattagcgtg catccagtag gaattgaacc tacaaattcg ccaattatga
    93181 gttgggcgct ttaaccattc agccatggat gcttagcggg gatcctcgta cattaaccaa
    93241 attccaattg aaatgaaatc ttttggataa atcaacgcaa tttaggagga ctcaataata
    93301 ataatgagag gacagcaatt caaattctgg attttcgaat tgagagagat attgagagag
    93361 atcaagaatt ctcactatct cttagattca tggacccaat tcaatttagt gggatctttc
    93421 attcacattt ttttccatca agagcgtttt ataaaactct tggactcccg aatttggagt
    93481 atcctacttt cacgcaattc acagggttca acaagcaatc gatatttcac gatcaagggt
    93541 gtagtactct ttgtagtagc ggtccttata tatcgtatta acaatcgaaa gatggtcgaa
    93601 agaaaaaatc tctatttgac agggcttctt cctataccta tgaattccat tggacccaga
    93661 aatgatacat tggaagaatc ttttgagtct tccaatatca ataggttgat tgtttcgctc
    93721 ctctatcttc caaaaggaaa aaagatctct gagagctctt tcctggatcc gaaagagagt
    93781 acttgggttc tcccaataac taaaaagtgt atcatgcctg aatctaactg gggttcgcgg
    93841 tggtggagga actggatcgg aaaaaagagg gattctagtt gtaagatatc taatgaaacc
    93901 gtcgctggaa ttgagatctc attcaaagag aaagatatca aatatctgga gtttcttttt
    93961 gtatattata tggatgatcc gatccgcaag gaccatgatt gggaattgtt tgatcgtctt
    94021 tctccgagga agaggcgaaa cataatcaac ttgaattcgg gacagctatt cgaaatctta
    94081 gtgaaagact ggatttatta tctcatgttt gcttttcgtg aaaaaatacc aattgaagtg
    94141 gagggtttct tcaaacaaca aggagctggg tcaactattc aatcaaatga tattgagcat
    94201 gtttcccatc tcttcttgag aaacaagcgg gctttttctt tgcaaaattg tgctcaattt
    94261 catatgtggc aattccgcca agatctcttc gttagttggg ggaagaatcc gcacgaatcg
    94321 gattttttga ggaacatctc gagagagaat tggatttggt tagacaatgt gtggttggta
    94381 aacaaggatc ggttttttag caaggtacgg aaggtatcgt caaatattca atatgattcc
    94441 acaagatcta gtttcattca agtaacggat tctagccaat tgaaaggatc ttctgatcaa
    94501 tccagagatc atttcgattc cattagtaat gaggattcgg aatatcacac attgatcaat
    94561 caaagagaga ttcaacaact aaaagaaaga tcgattcttt gttgggatcc ttcctttctt
    94621 caaacggaac gaacagagat agaatcagag cgattcccta aatgcctttc tggatattcc
    94681 tcaatgtccc ggctattcac ggaacgtgag aagcagatga ataatcatcc gcttccggaa
    94741 gaaatcgaag aatctcttgg gaatcctaca agatccattc gttctttttt ctctgaaaga
    94801 tggtcagaac ttcatctggg ttcgaatcct actgagaggt ccactagaga tcagaaattg
    94861 ttgaagaaag aacaagatgt ttcttttgtt ctttccaggc gattggaaaa taaagaaata
    94921 gttaatatat tcaagatgat tatgtattta caaaataccg tctcaattca tcctatttca
    94981 tcagatccgg gatgtgatat ggttccgaag gatgaactgg acagttccaa taagatttca
    95041 ttcttgaaca agaatccatt ttttgattta tttcatctat tccatgaccg gaacaggggg
    95101 ggatacacgt tacaccacga ttttgaatca gaagagagat ttcaagaaat ggcagatcta
    95161 ttcactctat caataaccga gccggatctg gtgtatcata agggatttgc cttttctatt
    95221 gattcctccg gattgggtca aaaacaattc ttgaatgagg tattcaactc cagggatgaa
    95281 tcgaaaaaga aatctttatt ggttctacct cctatttttt atgaagagaa tgaatctttt
    95341 tatcgaagga tcagaaaaag atgggtccgg acctcttgcg ggaatgattt ggaagatcca
    95401 aaaccaaaaa tagtggtatt tgctagcaac aacataatgg aggcagtcaa tcaatataga
    95461 ttgatccgaa atctgattca aatccaatat agcacctatg ggtacataag aaatgtattg
    95521 aatcgattct ttttaatgaa tcgatccgat cgcaacttcg aatatggaat tcaaaggtat
    95581 caaataggaa atgatactct gaatcataga actataatga aatacacgat caaccaacat
    95641 ttatcaaatt tgaaaaagag tcagaagaaa tggttcgatc ctcttatttt gatttctcga
    95701 accgagagat ccatgaatcg ggatcctaat gcatatagat acaaatggtc caatgggagc
    95761 aagaatttcc aggaacattt ggaacatttc atttctgagc agaatagccg ttttcaagta
    95821 gtgttcgatc gattacgtat taatcaatat tcgattgatt ggtctgaggt tatcgacaaa
    95881 aaagatttct ctaagtcact ttgtttcttt ttgtccaagt ttcttctctt tttgtctaac
    95941 tcacttcctt ttttctttgt gagtttcggg agtatcccca ttcataggtc cgagatccac
    96001 atccatgaat tgaaaggtcc gaatgatcaa ctctgcaatc agttgttaga atcaataggt
    96061 cttcaaatcg ttcatttgaa aaaatggaaa cccttcttat tggatgacca tgatacttcc
    96121 caaaacttga tcaatggagg aacaatatca ccatttttgt tcaataagat accaaagtgg
    96181 atgattgact cattccatac tagaaagaat cgcaggaaat cttttgataa cacggattcc
    96241 tatttctcaa tgatatcccg cgatcaagac aattggctga atcccgcgaa accatttcat
    96301 agaagttcat tgatatcctc tttttctaaa gcaaatcgac ttcgattctt gaataatcga
    96361 catcacttct gcttctattg taacaaaaga ttcccttttt atgtggaaaa ggcctgtatc
    96421 aataattatg attttacgta tcaacaattc ctcaatatct tgttcattcg caacaaaata
    96481 ttttctttgt gcggcggtaa aaaaaaacat gcttttttgg agagagatac tatttcacca
    96541 atcgagtcac aggtatctaa catattcata cctaacgatt ttccgcaaag tggtgacgaa
    96601 aggtataact tgtacaaatc tttccatttt ccaattcgat ccgatccatt cgttcgtaga
    96661 gctatttact cgatcgcaga catttctgga acacctctaa cagagggaca aatagtcaat
    96721 tttgaaagaa cttattgtca acctctttca gatatagata tgaatctatc tgattcagaa
    96781 gggaagaact tgcatcagta tctcaatttc aattcaaaca tgggtttgat tcacactcca
    96841 tgttctgaga aatatttacc atccgaaaag aggaaaaaac ggagtctttg tctaaaaaaa
    96901 tggcttgaga aagggcagat gtatagaacc tttcaacgag atagtgcttt ttcaactctc
    96961 tcaaaatgga aaaaatggaa tctattccaa agatatatac catggttcct tacttcgaca
    97021 gggtacaaat atctaaatct tttattttta gatctattgc cgatacaaaa atttgtatcc
    97081 atttttcatg atattatgca tggatcagat atatcatggc gaattcttca gaaaaaatgg
    97141 tatcttccac aatggaatct gataagtgag atttcgagta agtgtttaca taatcttctt
    97201 ctgtccgaag aatttattca tcgaaataat gagtcaccat tgatatcgac acatctgaga
    97261 ttgctaaatg ttcgggagtt cctctattca atccttttcc ttcttcttgt tgctggatat
    97321 ctcgttcgta cacatcttct ctttgtttct cgagcctata gtgagttaca gacagagttc
    97381 gaaaaggtca aatctttgat gattccatca tacatgattg agttgcgaaa acttctggat
    97441 aggtatccta catctgaact gaattctttc tggttaaaga atctctttct agttgctctg
    97501 aaacaattag gagattctct agaaaaaata cggggttctg tttctggcgg caacatgcta
    97561 tggggtggtg gtcccgctta tggggtcaaa tcaatacgtt ctaagaagaa atatttgaat
    97621 ctcatcgatc tcataagtat cataccaaat cccatcaatc aaatcgcttt ttcgagaaat
    97681 acgagacatc taagtcatac aagtaaagcg atctattcct tgataagaaa aagaaaaaac
    97741 gtgaatgatg attggattga tgataaaata gaatcttggg tctcgaacag tgattcgatt
    97801 gatgataaag aaagagaatt cttggttcag ttctctacct taacgacaga aaaaaggatt
    97861 gatcaaattc tattgagtct gactcatagt gatcatttat caaagaatga ctctggttat
    97921 caaatgattg aacaaccggg agcaatttac ttacgatact tagttgacat tcataaaaag
    97981 tatctaatga attatgagtt caatacatcc tgtttagcag aaagacggat attccttgct
    98041 cattatcaga caatcactta ttcacaaacc ccgtgtgggg ctaatagttt tcatttccca
    98101 tctcatggaa aacccttttc gctccgcgta gccctatccc cccctagggg tattttagtg
    98161 ataggttcta taggaactgg acgatcctat ttggtcaaat acctagcgac aaactcctat
    98221 cttcctttca ttacagtatt tctgaacaag ttcctggata acaagcctaa gggttctctt
    98281 attgatgata gtgacgatga ggatattgat gatagtgacg atatcgacca tgaccttgat
    98341 acggagctgg agcttctaac tatgatgaat gcgctaacta tggatatgat ggatatgatg
    98401 ccggaagaag accgattttc tatctatatc acccttcaat tcgaattagc aaaagcaatg
    98461 tctccttgca taatatggat tccaaacatt catgatctgg atgtgaatga gtcgaattac
    98521 ttatccctcg gtctatttgt gaactatctc tccagggatt gtgaaagatg ttccactaga
    98581 aatattcttg ttattgcttc gactcatatt ccccaaaaag tggatcccgc tctaatagct
    98641 ccgaataaat taaatacatg cattaagata cgaaggcttc ttattccaca acaacgaaag
    98701 cactttttca ctctttcata tactagggga tttcacttgg aaaagaaaat gttccatact
    98761 aatggattcg ggtccataac tatgggttcc aatgtacgag atcttgtagc acttaccaat
    98821 gaggccctat cgattagtat tatacaaaag aaatcaatta tagacactaa tataattaga
    98881 tccgctcttc atagacaaac ttgggatttg cgatcccagg taagatcggt tcaggatcat
    98941 gggatccttt tctatcagat aggaagggct gtttcacaaa atgtacttct aagtaattgc
    99001 tccgtagatc ctatatctat ctatatgaag aagaaatcat gtaacgaggg ggattcttat
    99061 ttgtacaaat ggtacttcga acttggaacg agcatgaaga gattaacgat acttctttat
    99121 cttttgagtt gttctgccgg atcggtcgct caagaccttt ggtctctacc cggacctgat
    99181 gaaaaaaatg ggatcacttc ttgtggactc gttgagaatg attctgatct agttcatggc
    99241 ctattagaag tagaaggcgc tctggtggga tcctcacgga cagaaaaaga ttgcagtcag
    99301 tttgataatg atcgagtgac attgcttctt cggcccgaac caaggaatcc cttaaatatg
    99361 attcaaaatg gatcttgttc tatcgttgat cagagattta gatttctcta cgaaaaatat
    99421 gaatcggagt ttgaagaagg ggaaggagtc ctcgacccgc aacagataga ggaggattta
    99481 ttcaatcaca tagtttgggc tcctagaata tggcgccctt ggggccttct atttgattgt
    99541 atcgaaaggc ccaatgaatt gggatttccc tattgggcca ggtcatttcg gggcaagcgg
    99601 atcatttatg atgaagagga tgagcttcaa gagaatgatt cggagttctt gcagagtgga
    99661 accatgcagt accagacacg agatagatct tccaaagaac aaggcctttt tcgaataagc
    99721 caattcattt gggaccctgg ggatccactc tttttcctat tcaaagatca gtcttttgtc
    99781 tctgtgtttt cccatcgaga attctttgca gatgaagaga tgtcaagggg gctttttact
    99841 tcccaaacgg atccttctac atctatgtct aaacgctggt ttatcaagaa tatgcaagaa
    99901 aagcatttcg aattgttgat tcatcgccag agatggctta gaaccaatag ttcattatct
    99961 aatggatttt tccgttctaa tactctatcc gagagttatc agtatttatc aaatctgttc
   100021 ctatctaacg gaacgctatt ggatcaaatg acaaagacat tgttgagaaa aagatggctt
   100081 ttcccggatg aaatgaaaat aggattcatg taacaaaaga agagtttccc attccttagc
   100141 cggaaagata tgtggccatg aaatagggat taagtgaaac agaattgact gggtggtaga
   100201 gtcgtggaaa caccagtttc ttccatattt tggaccttag ctccatggaa caatatgcta
   100261 ctgcggaaac atggaagaat tgaaatctta gatcaaaaca ttatgtatgg atggtatgaa
   100321 ctgcctaaac aagaattctt gaagagcgaa caaccagagc tattactcac tacatcaaaa
   100381 aatttccatt aatgaaagat gaaaatccat ttgaaaatca aaaatacgta tgccggatga
   100441 aatggttgtt gctatctgct ccaataacga atcattggtt taactgaata actaaataaa
   100501 atagatagac atttctttct cttcgtctca ggtcgatgga tcttctcaat tgaaagatcc
   100561 atcccctata tggataatac acattccagt tgaccgagcc taattctaat tgttttgttc
   100621 cgaagcaaag atatccacgg ggcggtttgt cctattccga tattcacgac caagaagtac
   100681 tgaattctct ttcctttcgg ataggccctg aaaggagaag gaaggctgga atgccaacag
   100741 gcgtctatta ttgaattcac ccgacccgag agtacagtac ccattttggg aacgtccggt
   100801 gccaaagtca ttgaatgggt aagtcgccaa tccctaaaac ggactatgta atgtacttta
   100861 tccgctgggt tacgggtggg cattttacca gaggtttcta ttgtatcaat ctacccctgt
   100921 gtgattcctg ttgaagcata taggggggtg ggtgcagggc ggacgatttc aaaacggact
   100981 ccccattcat tagatagaga agatcaccaa gatttcgtga tccgctgccg aacttattcc
   101041 aattcaataa gagatctcaa tattatgcct tgaagaggac tcgaacctcc acgctcttta
   101101 gcacgagatt ttgagtctcg cgtgtctacc atttcaccac caaggcatct tgaaagtgaa
   101161 tcgtattcca tgaatatgat atctatctag tgtgatgtat ggaatatatg acaaaggtgt
   101221 agtgttagag tatttttatt gatcggtcat gtcatatagg cccgagtcgg acatccaatt
   101281 ggttcgattt gaattatctg gaggatacct tatatatatt ctatcaaaaa gatggacaat
   101341 caaacctatt tctcgattca atagaagccc aaagaggtga atagggtccc aaataacgag
   101401 agatatgtaa aaagcaggtc cgattacgcc tattcctaat cctaaatgga atggaacgac
   101461 gcagggatct atatgtaaac atagtatcta tttagataca ctcgaatggc cccttctcat
   101521 aatgagaatg tataaaaccc tattccggtc tggtccggta tggaatgaac ttataatcat
   101581 ggaatcgact cgatcatcag attatagatt ataagttcat aaccctagcc cattcccatt
   101641 ttgggcggaa cagatctact aattctttga ttccagttag taagagaaga gggatcttga
   101701 actaagaaat agattctaga agctaaaaaa gggtatcctg agcaatttca ataatcgggt
   101761 tcattgatat tcctggtata gtagatgcta tcacacatac aatcatactc aattcgatgg
   101821 aattgtttga tcttaaaggg gaccctctat aatttcgcac gtgaggagtt atttcttggt
   101881 ttcgtccagt cattaataac ttgattattt ttagataata gtagatagaa acaacgctcg
   101941 taaggagtcc tattgaaacc aagaaatata ggcctgcctg ccatccacac cagaataaat
   102001 gaagttttcc gaaaaaacct gctagtggag gaagacctcc taaggataag agacataggg
   102061 ctaaagagag agccaaaaaa ggatctttcg tgtataatcc tgcataatct cgaatgttat
   102121 cagttccggt acgtagacca aatgatacaa tgcaagcaaa agttcctaga ttcatggaga
   102181 tatagaacag catataagtt atcatgcttg catatccacc atttgagtct ccaacaatta
   102241 ttccaataat tacatatccg atttgaccta tggacgaata cgcaagcata cgtttcatgc
   102301 ttgtttgggt aatagcaatg agattcccca atatcatgct aagaatagct aggatttcca
   102361 gaagaagatg ccattcgttt gatgagaaat aaaaaggaat atcgaaaatt cgagtggctg
   102421 aagctgaagc agctactttc gaagtaacag aaagaaaagc aacgactgga gtgggagagt
   102481 cagagtcgaa aagaggattc ctcacttctt tctctcattc aaaaccgtgc atgagacttt
   102541 catctcgcac ggctcctaag tgataaaaga aagaagatga gttcttcttt cttttttgat
   102601 taccttcctc gcgtatgtat aagaccgaat ccattcgatt tttcatttga aaaaggatta
   102661 ctaatcctta acttttcgag gaatccttca tcagtggttg tgaatgaccg atttttctca
   102721 atctttatga cttgctccta cggaaccgag gtcaaaaaga ttgagaaata gaaccatctg
   102781 atttgattcg ttctcaatag ccacgagatg atcatcttag ggtgatcctt ttgtcgacgg
   102841 atgctcctat tacactcgta gtctctgaag gatgagaacc aactatgtag catctacatc
   102901 gagaattcaa gtattgtata cgtcattagt ccgatccttt gtaggaacta cccgtaataa
   102961 cgaacttgca aaatgaatct gtttatcata aagggattcg ttgttcctga ctctgcttca
   103021 ccttaattgt tatttgaaca agtaaagtta tgtcttggtc cgagtgggaa tagcatttct
   103081 cttctgcatg tccatggagt tttgaaaaat ccaaacatct cagaaataga tagagaggta
   103141 ggaatttttc gaacgaaccg cactccttcg tatacgtcag gagtccattg atgagaaggg
   103201 gctggggaaa gcttgaaccc aattcctgca gtgatgaata taagcgcaat tgaaattcct
   103261 ggggagttat acatttgtgt attgataaga ccattcacta tttcttgaag ctcgatctct
   103321 cccccggatg aaccatatag ccaagagaaa ccatgaacca gaatagaaga gcttgcccca
   103381 cccatgagta aatatttcgt agtagcctca ttagaccgta catctttctt ggtatatcca
   103441 gataatagat aggagcataa actgaaacat tctggagcta caaagatagt tattaaatcg
   103501 ttagcaccgc ataaaaacat tcctcctaga gtagctgtta atacgaataa cagaaactct
   103561 gttatagcca tttctgtaca ttcaatgtac tctacggata gaggaataca tagagttgaa
   103621 catagtaaaa taagaaattg aaagatttcg ttgaaattgt tcgtttggaa atttcctgaa
   103681 aagctaatca taggttcttc tctccatcgg aacaataggg ccgttatgct cattactaaa
   103741 cttgttgaag agataaaata taaccaaggt atatcttttt gatcagaggt tgaatcgatc
   103801 atcagaagaa gaattaggcc caaaattagg atacattctg ggaaaataaa acttccatcg
   103861 aagagaagca aatgaaaggc tttcataaaa attctcgtag aatcgagaat gaagttttca
   103921 ttctgtacat gccagatcat gaattagtaa ctgcatccaa tctccaaaag aatcccaatt
   103981 gtttcgaatt ttctcttttt ggaatggaat atttacagaa tccccatgaa taggaccaaa
   104041 ccttattcca tggtatttcc ataggattcc tctttcttat tcttaagcaa gtccccgaga
   104101 gggcttagtt gatccatgat ttatgtttcg tctttcgttt ccttttcgtt tgtttcgaga
   104161 gatatatcga tcaattccga ttctttttct attgattctt ttccgatcga gatgtatgga
   104221 tccatgggtc tatgtgtcta tatagatcct gttcatggat taacgaaaat gtgcaaaagc
   104281 tctatttgcc tctgccattc tatgagtctc ttcctttttg cgtatggcat cgccactccc
   104341 tttggcagca tccactaatt cggaacttaa tttgaaagcc atatttcgac ccggacgttt
   104401 tcgggatgcc cctaataacc aacgaatggc aagtgctttt ccttgtgtgg atcctatttc
   104461 aatgggaact tgatgagtcg atccgcttac acgtcttgct tttactgcta tatcgggagt
   104521 tactccacgt attgcttgac gtaaaacaga tagtggattt gtttctgtct tttgttgaat
   104581 ctttttcatg gctcgataga gaatttgata agccaatgat ttttttccgt gtttcagaat
   104641 acggttaacc aacatgttaa ctaatcgatt acgataaatt ggatcggatt ttgcggtttt
   104701 ttcagtacct cgacgtgaca tgagcgtgaa aggagttcaa gaatccgttt tctttttata
   104761 agggctaaaa tcatttattt tggctttttg accccatatt gtagggtgga tctcgaaaga
   104821 tatgaaagat ctccctccaa gccgtacata cgactttcat cgaatacggc tttccacaga
   104881 attctatatg tatctaggag atcgagtatg gaattctgtt tactcacttg aaattgagta
   104941 tccgtttccc tccttttcct gctaggattg gaaatcctgt attttacata tccatacgat
   105001 tgagtccttg ggtttccgaa atagtgtaaa aagaagtgct tcgaatcatt gctatttgac
   105061 tcggacctgt tctaaaaaag tcgaggcatt tcgaattgtt tgttgacacg gataaagtca
   105121 aggaaaacct ctgaaattat ttcaatattg gaccttggac atatcatagt tccgaatcga
   105181 atctctttag aaagaagatc ttttgtctca tggtagcctg ctccagttcc cttacgaaac
   105241 tttcgttatt gggttagcca tacacttcac atgtttctag cgattcacat ggcatcatca
   105301 aatgatacaa gtcttggata agaatctaca acgcactaga acgcccttgt tgacgatcct
   105361 ttactccgac agcatctagg gttcctcgaa caatgtgata tctcacaccg ggtaaatcct
   105421 taacccttcc ccctcttact aagactacag aatgttcttg taaattatgg ccaataccag
   105481 gtatataagc agtgatttca aatccagagg ttaagcgtac tctggcaact ttacgtaagg
   105541 cagagtttgg ttttttgggg gtgatagtgg aaaagttgac agataagtca cgcttactgc
   105601 cactctacag aaccgtacat gagattttca cctcatacgg ctcctcgttc aattctttcg
   105661 aagtcattgg atccttttcc tcgttcgaga atctcccccc ttcttccact ccgtcccgaa
   105721 gagtaactag gaccaattca gtcacgtttt catgttccaa ttgaacactc tccttttttg
   105781 attattctca aaggagaaga ttattctttt taccaaacat atgtggatcc aatcacgatc
   105841 ttctaataag aacaagaaat ctttctcgat caatcctttt gcccctcatt cttcgagaat
   105901 cagaaagatc cttttcaatc aagtttgaat ttgttcgttt ggaatctgga ctcttctact
   105961 tcatttttat ttacttattt tttttttatt atttttcttt tttgatttct tttttatttc
   106021 cttccatcat tccttaagtc ccacaggttt gatcctgtag aatctgaccc attttctcat
   106081 tgagcgaaag gtacgaaata agtaagattg atttttcgat caaaagtact atgtgaaatc
   106141 ttcggttttt cctctttctc tatccctatc ccgtaggtat agcgtttgaa tcaatagaga
   106201 accctttctt ctgtatctat ttgtatgaat ccgatattat tacattccaa ttccttcccg
   106261 atacctccca aggaaaatcc cgaattggat ccaaaattga cgggttagtg tgagcttatc
   106321 catgcggtta tgcactcttc gaataggaat ccattttctg aaagatcccg gctttcgtgc
   106381 tttggtgggt cttcgagatc ctttcgatga cctatgttgt gttgaaggga tatctatatg
   106441 atccgatatg atccgatcga ttgcgtaaag cccgcggtag caacggaacc ggggagagta
   106501 tacagaaaag acagttctat ttctattata ttagtattag attagtatta gttagtgatc
   106561 tcggctcagt gagtcctttc tttcgtgatg aactgttggc accagtccta cattttgtct
   106621 ctgtggaccg aggagaaagg gagctcggcg ggaagaggat tgtaacatga gaaaagcaag
   106681 gaggtcaacc tctttcaaat atacaacatg ggttctggca atgcaatgtg gttggactct
   106741 catgtcgatc cgaatgaatc atcctttgca cggaggtaaa tctttgcctg ctaggcaaga
   106801 ggatagcaag ttacaaattc tgtcttggta ggacatgtat ttctattact atgaaattca
   106861 taaatgaagt agttaatggt ggggttacca ttatcctttt tgtggtgacg aatcttgtat
   106921 gtgttcctaa gaaaaggaat ttgtccattt ttcggggtct cgaaggggcg tggaaacaca
   106981 taagaactct tgaattgaaa tggaaaaata gatgtaactc cagttacttc ggaaatggta
   107041 agatctttgg cgcaagaaga ggggttgatc cgtatcatct tgacttggtt ctgatttctc
   107101 tatcttttta agaataccga gtcgggttct tctcctaccc gtatcgaata gaacatgctg
   107161 agccaaatct tcttcatgta aaacctgctt tatttagatc ggtaaaatca tacggtttta
   107221 tgaaaccatg tgctattgct cgaatccgta gtcaatccta tttccgatag gagcagttga
   107281 caattgaatc caatttttcc cattattttc gtatccgtaa tagtgcgaaa agaaaagaag
   107341 gcccgactcc aagttgttca agaatagtgg cgttgagttt ctcgaccctt tgccttagga
   107401 ttagtcagtt ctatttctcg atgggggcgg ggcaaggaaa gggatataac tcagcggtag
   107461 agtgtcacct tgacgtggtg gaagtcatca gttcgagcct gattatccct aaacccaatg
   107521 tgagtttttc tattttgact tgctcccccg ccgcgatcga atgagaattg agaatggata
   107581 agaggctcgt gggattgacg tgagggggta gggagggcta tatttctggg agcgaactcc
   107641 aggcgaatat gaagcgcatg gatacaagtt atgccttgga atgaaagaga attccgaatc
   107701 agctttgtct acgaacaagg aagctataag taatgcaact atgaatctca tggagagttt
   107761 gatcctggct caggatgaac gctggcggca tgcttaacac atgcaagtcg gacgggaagt
   107821 ggtgtttcca gtggcggacg ggtgagtaac gcgtaagaac ctgcccttgg gaggggaaca
   107881 acagctggaa acggctgcta ataccccgta ggctgaggag caaaaggagg aatccgcccg
   107941 aggaggggct cgcgtctgat tagctagttg gtgaggcaat agcttaccaa ggcgatgatc
   108001 agtagctggt ccgagaggat gatcagccac actgggactg agacacggcc cagactccta
   108061 cgggaggcag cagtggggaa ttttccgcaa tgggcgaaag cctgacggag caatgccgcg
   108121 tggaggtaga aggcctacgg gtcgttaact tcttttcccg gagaagaagg aatgacggta
   108181 tctggggaat aagcatcggc taactctgtg ccagcagccg cggtaagaca gaggatgcaa
   108241 gcgttatccg gaatgattgg gcgtaaagcg tctgtaggtg gctttttaag ttcgccgtca
   108301 aatcccaggg ctcaaccctg gacaggcggt ggaaactacc aagctggagt acggtagggg
   108361 cagagggaat ttccggtgga gcggtgaaat gcgtagagat cggaaagaac accaacggcg
   108421 aaagcactct gctgggccga cactgacact gagagacgaa agctagggga gcgaatggga
   108481 ttagataccc cagtagtcct agccgtaaac gatggatact aggcgctgtg cgtatcgacc
   108541 cgtgcagtgc tgtagctaac gcgttaagta tcccgcctgg ggagtacgtt cgcaagaatg
   108601 aaacttaaag gaattgacgg gggcccgcac aagcggtgga gcatgtggtt taattcgatg
   108661 caaagcgaag aaccttacca gggcttgaca tgccgcgaat cctcttgaaa gagaggggtg
   108721 ccttcgggaa cgcggacaca ggtggtgcat ggctatcgtc agctcgtgcc gtaaggtgtt
   108781 gggttaagtc ccgcaacgag cgcaaccctc gtgtttagtt gccaacgttg agtttggaac
   108841 cctgagcaga ctgccggtga taagccggag gaaggtgagg atgacgtcaa gtcatcatgc
   108901 cccttatgcc ctgggcgaca cacgtgctac aatggccggg acaaaggatc gcgatcccgc
   108961 gagggtgagc taactccaaa aacccgtcct cagttcggat tgtaggctgc aactcgcctg
   109021 catgaagccg gaatcgctag taatcgccgg tcagccatac ggcggtgaat tcgttctcgg
   109081 gccttgtaca cactgcccgt cacactatgg gagctggcca tgcccgaagt cgttacctta
   109141 accgcaagga gggggatgcc gaaggcaggg ctagtgactg gagtgaagtc gtaacaaggt
   109201 agccgtactg gaaggtgcgg ctggatcacc tccttttcag ggagagctaa tgcttgttgg
   109261 gtattttggt ttgacactgc ttcacaccca aaaagaggcg agctacgtct gagttcaatt
   109321 tggagatgga agtcttcttt cgtttctcga cggtgaagta agactaagct catgagctta
   109381 ttatcctagg tcggaacaag ttgataggat cccccttttt tcgcccccat gtcgccacac
   109441 gggggcgaca tggggacgta aaaaaggaaa gagagggatg gggcttctct cgcttttggc
   109501 atagcgggcc cccagcggga ggcccgcacg acgggctatt agctcagtgg tagagcgcgc
   109561 ccctgataat tgcgtcgttg tgcctggact gtgagggctc tcagccacat ggatagttca
   109621 atgtgctcat cggcgcctga ccctgagatg tggatcatcc aaggcacatt agcatggcgt
   109681 acttctcctg ttcgaaccgg ggtttgaaac caaacttctc ctcaggagga tagatggggc
   109741 gattcaggtg agatccaatg tagatccaac tttctattca ctcgtgggat ccgggcggtc
   109801 cgggggggac caccacggct cctctcttct cgagaattca tacatccctt atcagtatat
   109861 ggacagctat ctctcgagca caggtttagg ttcggcctca atggaaaaat aaaaacggag
   109921 cacctaacaa cgtatcttca cagaccaaga actacgagat cgcccctttc attctggggt
   109981 gacggcggga tcgtaccatt cgagcctttt tttcatgctt ttcccggggg tctggagaaa
   110041 attgcaatca ataggatttt cctaatcctc ccttcccgaa aggaagaacg tgaaattctt
   110101 tttcctttcc gcagggaccg ggagattgga tctagccata agaagaatag aatgcttggc
   110161 tgataaataa ctcacttctt ggtcttcgac cccctcagtc actacgaacg cccccgatca
   110221 gtgcaatggg atgtgtctat ttatctatct cttgactcga aatgagagca ggtttgaaaa
   110281 aggatcttag agtgtctagg gttgggccag gagggtctct taacgccttc ttttttcttc
   110341 tcatcggagt tatttcacaa agacttgcca tggtaaggaa gaagggggga acaagcacac
   110401 ttggagagcg cagtacaacg gagagttgta tgctgcgttc gggaaggatg aatcactccc
   110461 gaaaaggaat ctattgattc tctcccaatt ggttggaccg taggtgcgat gatttacttc
   110521 acgggcgagg tctctggttc aagtccagga tggcccagct gcgccaagga aaagaataga
   110581 agaagcatct gactccttca tgcatgctcc acttggctcg gggggatata gctcagttgg
   110641 tagagctccg ctcttgcaat tgggtcgttg cgattacggg ttggatgtct aattgtccag
   110701 gcggtaatga tagtatcttg tacctgaacc ggtggctcac tttttctaag taatggggaa
   110761 gaggaccaaa acatgccact gaaagactct actgagacaa agatgggctg tcaagaacgt
   110821 agaggaggta ggatgggcag ttggtcagat ctagtatgga tcgtacatgg acggtagttg
   110881 gagtcggtgg ctcccctagg gtttcctcat ctgggatccc tggggaagag gatcaagttg
   110941 gcccttgcga acagcttgat gcactatctc ccttcaaccc tttgagcgaa atgcggcaaa
   111001 aggaaagaaa atccatggac cgaccccatc gtctccaccc cgtaggaact acgagatcac
   111061 cccaaggacg ccttcggcat ccaggggtcg cggaccgacc atagaaccct gttcaataag
   111121 cggaacgcat tagctgtccg ctctcaggtt ggacagtaag ggtcggagaa gggcaatcac
   111181 tcattcttaa aaccagcatt cttaagacca aagagtcggg cggaaagggg gggaaagctc
   111241 tccgttcccg gttctcctgt agctggatcc tccggaacca caagaatcct tagttagaat
   111301 gggattccaa ctcagcactt tttgagattt tgagaagagt tgctctttgg agagcacagt
   111361 acgatgaaag ttgtaagctg tgttcggggg ggagttattg tctatcgttg gcctctatgg
   111421 tagaatcagt cgggggcctg agaggcggtg gtttaccctg tggcggatgt cagcggttcg
   111481 agtccgctta tctccaactc gtgaacttaa ccgatacaaa gctatatgat agcacccaat
   111541 ttttccgatt cggcagttcg atctatgcta tgatttatta ttcatggacg ttgataagat
   111601 ccttccattt agcagcacct taggatggca tagccttcaa gttaagggcg aggttcaaac
   111661 gaggaaaggc ttatggtgga tacctaggca cccagagacg aggaagggcg tagtaagcga
   111721 cgaaatgctt cggggagttg aaaataagcg tagatccgga gattcccgaa taggtcaacc
   111781 tttcgaactg ctgctgaatc catgggcagg caagagacaa cctggcgaac tgaaacatct
   111841 tagtagccag aggaaaagaa agcaaaagcg attcccgtag tagcggcgag cgaaatggga
   111901 gcagcctaaa ccgtgaaaac ggggttgtgg gagagcaata caagcgtcgt gctgctaggc
   111961 gaagcggtgg agtgctgcac cctagatggc tagagtccag tagccgaaag catcactagc
   112021 ttacgctctg acccgagtag catggggcac gtggaatccc gtgtgaatca gcaaggacca
   112081 ccttgcaagg ctaaatactc ctgggtgacc gatagtgaag tagtaccgtg agggaagggt
   112141 gaaaagaacc cccatcgggg agtgaaatag aacatgaaac cgtaagctcc caagcagtgg
   112201 gaggagcccg ggagcccggg gctctgaccg cgtgcctgtt gaagaatgag ccggcgactc
   112261 ataggcagtg gcttggttaa gggaacccac cggagccgta gcgaaagcga gtcttcatag
   112321 ggcaattgtc actgcttatg gacccgaacc tgggtgatct atccatgacc agggtgaagc
   112381 ttgggtgaaa ctaagtggag gtccgaaccg actgatgttg aagaatcagc ggatgagttg
   112441 tggttagggg tgaaatgcca ctcgaaccca gagctagctg gttctccccg aaatgcgttg
   112501 aggcgcagca gttgactgga catctagggg taaagcactg tttcggtgcg ggccgcgaga
   112561 gcggtaccaa atcgaggcaa actctgaata ctagatatga cctcaaaata acaggggtca
   112621 aggtcggcca gtgagacgat gggggataag cttcatcgtc gagagggaaa cagcccggat
   112681 caccagctaa ggcccctaaa tgaccgctca gtgataaagg aggtaggggt gcagagacag
   112741 ccaggaggtt tgcctagaag cagccaccct tgaaagagtg cgtaatagct cactgatcga
   112801 gcgctcttgc gccgaagatg aacggggcta agcgatctgc cgaagctgtg ggatgtaaaa
   112861 atgcatcggt aggggagcgt tccgccttag agggaaggac ccgcgcgagc agtggtggac
   112921 gaagcggaag cgagaatgtc ggcttgagta acgcaaacat tggtgagaat ccaatgcccc
   112981 gaaaacctaa gggttcctcc gcaaggttcg tccacggagg gtgagtcagg gcctaagatc
   113041 aggccgaaag gcgtagtcga tggacaacag gtgaatattc ctgtactacc ctttgttggt
   113101 cccgagggac ggaggaggct aggttagccg aaagatggtt atcggttcaa ggacgcaagg
   113161 tgcccctgct ttttcagggt aagaaggggt agagaaaatg cctcgagcca atgttcgagt
   113221 accaggcgct acggcgctga agtaacccat gccatactcc caggaaaagc tcgaacgacc
   113281 ctcaacaaaa gggtacctgt acccgaaacc gacacaggtg ggtaggtaga gaatacctag
   113341 gggcgcgaga caactctctc taaggaactc ggcaaaatag ccccgtaact tcgggagaag
   113401 gggtgccccc tcacaaaggg ggtcgcagtg accaggcccg ggcgactgtt taccaaaaac
   113461 acaggtctcc gcaaagtcgt aagaccatgt atgggggctg acgcctgccc agtgccggaa
   113521 ggtcaaggaa gttggtgacc tgatgacagg ggagctggcg accgaagccc cggtgaacgg
   113581 cggccgtaac tataacggtc ctaaggtagc gaaattcctt gtcgggtaag ttccgacccg
   113641 cacgaaaggc gtaacgatct gggcactgtc tcggagagag gctcggtgaa atagacatgt
   113701 ctgtgaagat gcggactacc tgcacctgga cagaaagacc ctatgaagct tcactgttcc
   113761 ctgggattgg ctttgggcct ttcctgcgca gcttaggtgg agggcgaaga aggcctcctt
   113821 ccgggggggc ccgagccatc agtgagatac cactctggaa gagctagaat tctaaccttg
   113881 tgccaggacc tacgggccaa gggacagtct caggtagaca gtttctatgg ggcgtaggcc
   113941 tcccaaaagg taacggaggc gtgcaaaggt ttcctcgggc cagacggaga ttggccctcg
   114001 agtgcaaagg cagaagggag cttgactgca agacccaccc gtcgagcagg gacgaaagtc
   114061 ggccttagtg atccgacggt gccgagtgga agggccgtcg ctcaacggat aaaagttact
   114121 ctagggataa caggctgatc ttccccaaga gctcacatcg acgggaaggt ttggcacctc
   114181 gatgtcggct cttcgccacc tggggctgta gtaggttcca agggttgggc tgttcgccca
   114241 ttaaagcggt acgtgagctg ggttcagaac gtcgtgagac agttcggtcc atatccggtg
   114301 tgggcgttag agcattgaga ggacctttcc ctagtacgag aggaccggga aggacgcacc
   114361 tctggtgtgc cagttatcgt gcccacggta aacgctgggt agccaagtgc ggagcggata
   114421 actgctgaaa gcatctaagt agtaagccca cctcaagatg agtgctctcc tattccgact
   114481 tccccagagc ctccggtagc acagccgaga cagcgatggg ttctctgccc ctgcggggat
   114541 ggagcgacag aagttttgag aattcaagag aaggtcacgg cgagacgagc cgtttatcat
   114601 taacgatagg tgtcaagtgg aagtgcagtg atgtatgcag ctgaggcatc ctaacagacc
   114661 ggtagacttg aaccttgttc ctacatgacc cgatcaattc gatcaggcac tcgccatcta
   114721 ttttcattgt tcaactcttt gacaacatga aaaaaccaaa agctctgccc tccctctcta
   114781 tctatccaag ggatggaagg gcagaggcct ttggtgtccc ctccagtcaa gaattagggc
   114841 ctcacaatca atagccaata tgcttttatc tcatgccttt cttcattcat gcttcgatat
   114901 tctggtgtcc taggcgtaga ggaaccacac caatccatcc cgaacttggt ggttaaactc
   114961 tactgcggtg acgatactgt aggggaggtc ctgcggaaaa atagctcggc gccaggatga
   115021 taaaaagctt aacacctctc attcttatta ctttttcata ttgaaaaagt aataagaatg
   115081 aaaaatgaaa aggtcgtctt attcaaaacc ccaattatga aatcccttct ctcccacttc
   115141 acacctcgga acgcaccgtt cttatagaga gagaggcgct ttcacatctt cttaagccga
   115201 aatggctggg gagaggaaag gttccccttt tttagggtac tccggggaat agatccagtg
   115261 gagacggggt ggggcctgta gctcagagga ttagagcacg tggctacgaa ccacggtgtc
   115321 gggggttcga atccctcctc gcccacaacc ggccaaaaag ggaagggcct ttccctctgg
   115381 gggtaggaaa atcatgatcg ggatagcgga cccaaagcta tggaacttgg gtgtgggtat
   115441 tttgtcgaaa tggaatggcc ttaccttact gttttctttt tattaaaaag aaaagcaaaa
   115501 aagatatgcg gattagggca gaataaatat agtatgccct aatccgcata tctttttttg
   115561 ttttacgcct cgtaattctt cctcagccag gcttgggcag aatagcagag caagtaaagt
   115621 attagtagca tagcaaaaat gccttcctcg tcattaatat gtttgctcgc ggtaattgtg
   115681 gcctctcggg agaattgatg actgcatcaa agatgcactt gctagtacta gtacatctga
   115741 gaattcttaa ttggttagtt taaatagccc cggactgtgg aacaaaggag tatcccggac
   115801 ctacaccgag gtattgacgg cgattctcaa atatcgcaga acagaatggg atacgatgag
   115861 atagaatgca atagaaacaa agacacggga aacgggttac ctactcttaa cggtcaaagc
   115921 gaaccctttc attccgaatt aaagaattcg gaatgaatca aatctcccca agtaggattc
   115981 gaacctacga ccagtcagtt aacagccgac cgctctacca ctgagctact gaggaacaac
   116041 gggaaattag atctcataga gttcaattcc cgttctcaac ccatgaccaa tatgagctcg
   116101 aagtttcctt cgtaactcgc ggaacttctt cgtagtggct ccgttccatg cctcatttca
   116161 tagggaacct caaagtggct ctatttcatt atagtccatc catatactaa ttccattcat
   116221 ttaatatccc tttctttggt gtcattgaga taagagatgt cgtttctagt ctatctgttt
   116281 ctatttctat atatatggaa agtttcaaaa ttatcataga ataatataga aattacaatc
   116341 gaaaagaaaa aaaaattatc atagaataat atagaaatta caatcgaaaa gaaaaaaaag
   116401 ggaggtttat gatgatcttg aagtctttta tactagagaa tctagtatcc ttatgcatga
   116461 agataattaa ttcggtcgtt gtggtcggac tctattatgg atttctgacc acattctcca
   116521 tagggccctc ttatctcttg cttctccgag ctcgggttat ggaaaaagga accgagaaga
   116581 aagtatcagc aacaactggt tttattacgg gacagctcat gatgttcata tcgatctatt
   116641 atgcaccttt gcatctagca ttgggtagac ctcatacaat aactgtcata gctctaccct
   116701 atcttttatt tcatttcttc tgcaataatc acaaagactt tttgaattat ggatccacta
   116761 atccaaattc aatgcgtaat tttagcattc aaaggatatt cctgaataat cttatttttc
   116821 agttattgaa ccttttcatt ttaccaagtt caatgttagt cagattagtc aacatttata
   116881 tgtttcgatg caacaaccaa ttcttatttc taacaagtag ttttgttggt tggttaattg
   116941 gtcacatttt attcatgaaa tgggttggat tggtattagt ctggatacag aaattggtat
   117001 tagtctggat acagaaaaag aattctattc aatctaatgt acttattcga tctaataagt
   117061 acattatgtc agaattgaga aattggatgt ctcgaatctt tattattttt ttatttattt
   117121 cctcaatata ctatttaggg agaacaccta cttttatttt caataaaaaa ctgtcagaaa
   117181 ttcaagaaag aggtgaaatt gatgaaaaag aagaaatagg tgtagaaaga acttccaaaa
   117241 cgaagttaac taaacaagaa caaaaaaaat ctaacgtaga atatctttct gcttcccttt
   117301 tttcgaagga aagagagaat tcgtacaaaa tcgatgaaag agaggagaaa gatatctttc
   117361 gattggaaaa acctctttta aggatgattt tcgattataa acgattccat cgtcctttgc
   117421 gatatataaa aaatgatcga tttgaaaatg ctgtaagaaa tgaaatgtca caattctttt
   117481 ttcatacatc tcaaagtgat ggaaaagaaa gaatatcttt tacgtatcca tctagtttat
   117541 caacttttct tgaaatgatg caaagaaaga catctctctt cacaacagaa aaactctcct
   117601 atgatgaatt ggataatcat tggagttcga ttaatgaaca aaaaagaaac aacctaagta
   117661 atcaatttct aaatagggcc gaagctctag ataaggaatt ttttgctttg gatgtactcg
   117721 aaaaaaagat tcgattatgt aatgatgaga ctaaaaaata cttacctaaa atatatgatc
   117781 ctttcttgaa cggaccctct cgcggacgaa tcaaaaagag ttttttattc tcaatcaaga
   117841 ataaaactta cacaaaaaac tacattttga taaataagat tcacgccatc cttcttaata
   117901 ttaatactga ttatccagac tttgaacaga aaatagatag atttgataaa aaatcattat
   117961 caaatgaaat tcgttttttt tttaacttga tcagtcaatt ttctggaaaa tcagtatcca
   118021 atttcaattt taaaggactt tctttatttc gagaacatga aaagatggat tacgaagcta
   118081 aaaaaaaaaa aatgaaattc ttattcgacg caattctaac tgatgcgaac gataaaacaa
   118141 ttagaaatag aaaaaaatgt attggaataa aagaaagcag taaaaaagtt cctcgatggt
   118201 catacaaatt cattgacgaa gtagaatacc tggaaagcaa tggtaaaaga gaagattatg
   118261 agatttgttc aagaagaccc aaatatgtag taatttatac tgctgactca gagaatgccg
   118321 atgcttatac gggtctcaag gatactgata attctgatga aaaagatgaa cttgctttaa
   118381 cagagtattt actacaatca gattttagcc gagacataat caaaggatct agacgcgctc
   118441 aaagacgtaa aactgttatt tggaaaatct ttcaagcaag tccacattct cctctttttt
   118501 tggacaaaat tgacaaatct tctctctttt cttttgagat tttcgagcca atgaaaatct
   118561 tttttctaaa ttggatgtgg aaaaagaaaa atacagaatt gacaatttcg gattatacag
   118621 atacagagaa aaaggaaaaa gatagagagg aaagggaaag agagatcaag caaatagagg
   118681 aagcaaagcg tatgcaagtg gcggaagcct gggaaaacaa cattcaattt ggtcaagcaa
   118741 taagaggttt tttattaata acccaatcga ttcttagaaa atatattcga ttaccctcat
   118801 tgataataat gaaaaatatc gttcgtatac tattatttca atctcccgaa tggtcagagg
   118861 atttcaagga gtggaataga gaaatgcata ttaagtgcac caataatggc gttccattat
   118921 ccgaaacaga atttccgaaa aactggctaa ctgagggtat tcaaataaag gtcctttttc
   118981 cttttcgtct gaaaccttgg cacggataca gatctaagct acgatcccct caaaagaaaa
   119041 aggatccaat gaaaaaaaaa aaaaaactga aaaaaatgaa tttggatttc ttcttttttt
   119101 cagttttcgg aatggaagta gaatctccct attcttctta ttcccgaaac caaaaccgac
   119161 gttcgttttt tgatcccatt tttaaagcac ttaaaaaaga aatcaaaatt aggaaaaaga
   119221 aattgtttct agttctaaaa gtattaaacg aaagaacaaa atcttttcta aatatcacaa
   119281 aagaaaaagc acaatttcta aaagaaaaaa gaaaaaaatt attattatca agtcttttat
   119341 ttatatttgg attgagaaaa agaaaaatat atgaattgaa taaaattcaa aaagattcaa
   119401 caaaaagtaa gagtaatcca atgatttacg aatccaccat tccaattcaa tctattaatt
   119461 ggacagacta ttcattgaca gaaaaaaaaa taaaagatct gaatgataga acaaagaaaa
   119521 tcataaaaca aatagaagag tttaaaaaag acaagaaaaa aggttcagag agaaatattt
   119581 ggcagatatt acaaaaaaga aatgttcgat tatcccgcaa atcacattat tcttttccat
   119641 ttttcataga aagggtatat atagatatct ttctatgtat cattaatatt cctaaaatcc
   119701 aaatcaatgt acaacttttt cttgaatcaa ccaaaaaaat tcttaataaa tacatttaca
   119761 ataatgaagc aaatgaagaa agaaaaagaa gtggaagtga taaaaaaaat caaagtctaa
   119821 ttcaccttat ttctactata aaaaaatcaa tttgtaatat taggaatacg aattcacaga
   119881 atttttgtga cgtatcctct ttgtcacaag aatatgtatt tttcaaatta tcacaaaccc
   119941 aagttattaa cttagataag tataaattaa gatccctttt tgaatatcat ggaacacctc
   120001 tttttcttaa gaatgaaata aaggattatt tttttggagt acaaggaata tctcattcca
   120061 aattaaaaca taagagcgct cccaattctg taatgaatca atggacaaat tggttaaaag
   120121 gtcattatca atacgattta tctcagaatg gatggtctag attagtatcc caaaaatggc
   120181 gaaataaaat gaatgaacgc catgtggctc aaaataaaga tttaaccaaa tatcattcat
   120241 atgaaaaaaa cggattaatt ctttacaaaa aacaagaaat agactcatta acaaatcaaa
   120301 aaaaaaaaat gaaaaaacaa tatgggtatg atcttttatc atataaatct attaattatg
   120361 cggataagaa ggactcatat atttatggat atagatcgtc attccaagca aataataacc
   120421 aagcgatttc ttataattgc aacacgcgta aaaaaaaaaa attggatatg acggatgata
   120481 ttcctatcaa gaattatata gtagaagatt ctattctaga tatggaaaaa aatctggata
   120541 gaaagtgttt tgattggaga attctgaatt tttgtcttag aaatcaaatg cattttgggg
   120601 gttcgatcga taccgattat tattttacgc ttcatcaaga aatcaaccca tccaataaaa
   120661 aaaaaaacct ttttgattgg atgggaatga atgtagaaat actaaattgt tctatagcga
   120721 atcgggaatt ttttttcttc tctaaaaatc ttctatttta taatgcatat acgagtaacc
   120781 catggatcat cccaatcaaa ttcctttttt tgaattttaa tgtaaataaa aatgttagtg
   120841 aaaagaaaaa gatcacggaa aagaataaaa aagaatatct tgaattcgag ttagagactc
   120901 gaaagaaagg aaaaacagaa tatgcaagtc gactaaatct tgaagcatcc ctttcaaaga
   120961 aagaaaaaga tgttcaagaa gattatgcag gatacgacat aaaaaagggt gtaaaaaaaa
   121021 atagatacac gaacaacatc gaagcagaac ttaattgctt cccaagaggg gatttgcttt
   121081 ttcaattgaa ctgcgatgat tcctttaatg aaagaataat gaataatatc caagtatatt
   121141 gtctcctgct taaactgaaa agaaatctaa aagaggttgc tataacctct attcaaagag
   121201 gagaactaag tctagatatt atgaaaataa agaatcagaa ggatttcact cttacagaat
   121261 tgaataaaaa tatggaattg gaattggaat tgataaaaga aggaatattt agtatcgaac
   121321 caattcgtct gtctagaaga aaccatgaac aatttaatat gtatcaaatc ataggccttt
   121381 cgtttattca taagagaaag caccaaattg ataagaaaat tttggataaa tccattaaga
   121441 aatccattac aagaacaaga gatcaaaagc tgactaaaaa taaagaaaaa aagaattatg
   121501 atttgcttgt tcctgaaaat attttatccg ctagacgtcg tagagaattg agaattctaa
   121561 tttgtttcaa tcctaagaat agaaatagtg tgcatagaaa taaggcattt tacaatgaga
   121621 ataaagtgaa taattgctgt caagttttgg ctacaagtaa aaatcttgat agagataaaa
   121681 aaaaactaat taatttaaag ttatttcttt ggccaaatta tcgattagaa gatttagctt
   121741 gtatgaatcg ctattggttt gataccaata atggcagccg tttcagtatg gtaaggatac
   121801 gtatgtatcc ccgattgaaa attagttaat ctacattttt cttttttttt ctatttctcg
   121861 taacatatct gatatgtgaa aacaaataga tgcacatacg cattgtctta ccctctattc
   121921 tgaggcacga tactaattca atgatatatc ctacccatta gatctataac tgaatcttct
   121981 tatttgaagt ctacaatttt gcttttgtga atgcataaat atagtatttt ttgtatacct
   122041 atttgaattg ggttgattaa tcaaaattga tttgaaaaat caggaactct taagaaaatt
   122101 aagattattg tatataccaa attgaaaatg agtgtcatta ttattactga tcaataaaaa
   122161 tatctagact ctataaaata aaaaaaaggg gggaaagact tcattttttt atggtaaaaa
   122221 aatcatttat atccgttatt tcacaagaaa aaaaagaaga aaacccggga tcgattgaat
   122281 ttcaagtatt caatttcacc aataagatac gaagacttac ttcacacttg gaattgcaca
   122341 gaaaagacta tttatctcaa aggggtttac gtaaaattct gggaaaacgg aaacgactcc
   122401 tgtcttattt gtcaaagaaa aatggaatac gttataaaaa attaattact cagttggata
   122461 ttcgggagcc acaaactaat tcatttgata attaatttga agagtcgttt tgaattattc
   122521 gatttattag atcttgaatt ttgatgaact catttttgtt ttaagcaatt catggaagaa
   122581 tgaatcgagg aaaaacctat gaatgcccca gctacaagaa aagacctcat gatagtcaat
   122641 atgggtcctc accacccatc aatgcatggt gttcttcgac ttattgttac tctagatggt
   122701 gaggatgtta ttgattgtga accaatattg ggttatttac atagagggat ggaaaaaatt
   122761 gcagaaaacc gaacaattgt acaatatctg ccttatgtaa cacgttggga ttatttagct
   122821 actatgttca cagaagcaat aaccgtaaat ggaccggaac agttaggaaa tattcaagta
   122881 cctaaaagag ccagctatat tcgaataatt atgttggagt tgagtcgtat agcttctcac
   122941 ctactatggc tgggaccttt tatggcagat attggtgcac aaaccccttt cttctatatt
   123001 ttcagagaaa gagaattaat atatgatcta ttcgaagctg ccacaggtat gagaatgatg
   123061 cataattttt ttcgtatcgg aggggtagcg gctgatctac ctcatggctg gatagataaa
   123121 tgtttggatt tctgcgatta ttttttaaca agggttgttg aatatcaaaa acttattacg
   123181 cgaaatccta tttttttaga acgggttgag ggagtaggca ttgttggtgg agaggaagta
   123241 ataaattggg gtttatcagg accaacgctt cgggcttccg gaatacaatg ggatctacgt
   123301 aaagttgatc attatgaatg ttacgaggaa tttgattggg aagttcaatg gcaaaaagaa
   123361 ggagattcat tagctcgtta tttagtacga attggtgaaa tggtagaatc cataaaaatt
   123421 attcaacagg ctctggaagg aattccggga gggccatatg agaatttaga aatccgttgc
   123481 tttgatagag aaaaggatcc agaatggaat gattttgaat atcgattcat tagtaaaaag
   123541 ccgtctccga cttttgaatt accgaaacaa gaactttatg tgagagttga agccccaaag
   123601 ggagaattag gaatttttct aataggggat cagaatggtt ttccttggag atggaaaatt
   123661 cgtccccccg gttttatcaa tttgcaaatt cttcctcagt tagttaaaag aatgaaattg
   123721 gctgatatta tgacaatact aggtagcata gatatcatta tgggagaagt tgatcgttga
   123781 aatgataatt gatacaacag aagtacaaga tatcaattct ttttccagat tggaatcttt
   123841 aaaagaggtg tatggaatta tatggatact tgtccctatt ttgactcttg tattgggaat
   123901 cacaataggt gtgctagtga ttgtatggtt agaaagagaa atatccgcag ggatacaaca
   123961 gcgtattgga cctgaatacg ccggtccttt gggagttctt caagctctag cagatggaac
   124021 aaaactactt ttcaaagaga atcttattcc atctagggga gatattcgtt tattcagtat
   124081 tggaccatcc atatcagtca tatcaattct agtaagctat tcagtaattc cttttggcta
   124141 taactttgtt ttagctgatc tcaatatcgg tgttttttta tggattgcta tttcgagtat
   124201 tgctcccatt ggacttctta tgtcaggata tgggtcaaat aataaatatt cctttttggg
   124261 tggtctacgg gctgctgctc aatcgattag ttatgaaata ccattaactc tatgtgtgtt
   124321 atcaatatct ctacgtgtga ttcgttgaga cagaaacttt tccatgctcc tttcttttcg
   124381 tctttatttc ttttcttctt tataggaaat ttataggaaa ggggtagaat aaatggaata
   124441 gatatcctga ttttggattt tcattatttt tattcggaat tcggattgat gaactaaatc
   124501 agatagttat atgagtgaaa taaaacagct tccatttatt cattattcat tgatttaata
   124561 ttctaatatt ctataatatt ctctaatttg aattattaat ttaatgaaat tgaaattcaa
   124621 tatcaatata tttagtaata aaattcaaaa aatagatata tatttataga tatatatttg
   124681 tattttgaat atagaatatt tctatttaag aatagaataa actattttaa ttgaaactat
   124741 ttaatataat attaatataa aattctttat aattcttaat atcttaatat atatatatta
   124801 ttaatatata taatattaat atataataga atatatagat atagaatgaa tatactatga
   124861 tttgaatttc atttgaatct gcagtaaaaa tattgagtct cattttctat gtataagaat
   124921 taagtgaaaa aaagattata aacggaagag agcgtttacc ccaaaattgg ttgattagtc
   124981 atcctgtttt gaagcgggct caaaagacca accttattga gttttcacta tcgtttgtat
   125041 gaattaccat acatctatta ccataagggg agattgataa aaaatgcgtg gatggttaga
   125101 aacaccaaga tacacaaagg attagtaatg gagattatgt aaattctcca aaagagcatt
   125161 tctgcataat ataaaaagaa tacaaattgg ggctttaagt tggtagaaaa aatcaggcag
   125221 tactccccac aattccgatc cagagtatgc tcctatccac tcattaaata aataactatc
   125281 agaaacgaaa taatccttta attttttttt aagtcccttt ttgttttgca cataaaaaaa
   125341 agaagaatag gaacgaaaaa aaaaacaaaa gaatagaata caataaaaaa aagagggatc
   125401 ccttttgatt ctttcttata tccatattca tggaaataca atttatgtca taattcataa
   125461 actaatgtcg aattttttta cgtaatcgaa aacgacgggt tattgagaat tctaaaggag
   125521 tattttattg aattgaagag ttcaattatt actcaacaaa ttccaatttt taagggatga
   125581 gatcaattcg gaagtacctt ttttgtattt cttattataa cagacagaat tcaattggtc
   125641 taattcagga ccgtccaatg gatttgaatc ctatctatcc tagggatata tcaagataaa
   125701 taaccggccc ggtcccttag atttatttat gaccttcgag gagccgtatg aggtgaaaat
   125761 ctcatgtacg gttctgtaat agcgatggga acagtaatgt tatcaccgac taggattatc
   125821 taacagttta agtacagttg atatagttga cgcgcaatca aaatatggtt tttggggatg
   125881 gaatttatgg cgtcaaccta taggttttat catttttcta atttcttccc tagcggaatg
   125941 tgaaagatta ccttttgatt taccagaagc agaagaagaa ttagtagcag gttatcaaac
   126001 cgaatattcg ggtatcaaat ttggtttatt ttacgttgct tcctatttaa acttattagt
   126061 ttcttcatta tttgtaacag ttctttactt gggcggttgg aatatctcta ttccgtacat
   126121 atttgtttct gagctttttg aaataaataa aacatgtgga gtttttggaa ctacaattgg
   126181 tatctttatt acattagcta aaacttattt gttcttgttc ctttctatca caacaagatg
   126241 gactttgcct aggctaagaa tggatcaatt attaaatctt ggatggaaat ttcttttacc
   126301 tatttctctg ggtaatctat tattaacaac ttcgtttcga ctattttcac tgtaaaagat
   126361 tgatattcaa tattcataac ttgtctcaaa caagagaaag aaacaaaaca aaaatattca
   126421 tagatattca cgatatgttc cttatggtaa ctgggttcat gaattatggt caacaaacag
   126481 tacgagctgc aagatacatt ggtcaaagtt tcatgattac cttagcccac gcaaatcgtt
   126541 tacctgtaac tattcaatat ccttatgaaa aattaataac atcggaacgt ttccgcggtc
   126601 gaatccattt tgaatttgat aagtgcattg cttgtgaagt atgtgttcgt gtatgtccta
   126661 tagatctacc cgttgttgat tggaaactgg aaactgatat tcgaaagaaa cgattgctta
   126721 attacagtat tgattttggg atctgtatat tttgtggtaa ctgcgttgag tattgtccaa
   126781 caaattgttt atcaatgact gaagaatatg aactttcgac ttatgatcgt cacgaattga
   126841 attataatca aattgctttg ggccgtttac caatgtcagt aattgacgat tatacaattc
   126901 gaacaattca attcaaataa gattctgtat ttatatttag atttatataa ttttattaat
   126961 aatatagttt atagtttcga aatagtttcg aatactcgtt cgtataaaga attagattcg
   127021 tcctataact gtacctagat gaattcacac tccttaggat ttaattcaat taggaattta
   127081 gtatataaaa ttctttcctg gtcgtatcaa taaggtcatg aaatttcaat ttatttatct
   127141 tttatttttc atctaatgga tttacctgaa ccgatacatg attttctttt aatctttctg
   127201 ggatcaggtc ttgtattagg aagtctagga gtagtattat ttaccaaccc aattttttct
   127261 gccttttcgt tgggactggt tcttgtttgt atatctttat tctatatttt atcaaactcc
   127321 cattttgtag ctgcagcaca gctacttatt tacgtaggag ctataaacgt tttaatcata
   127381 tttgctgtga tgttcataaa tggttcagaa tattaccaag attttcatct ttggaccgtt
   127441 ggggatggag ttactttggt ggtttgtaca agtattcttg tttcactaat aactactatt
   127501 ccagatatat catggtacgg gattatttgg actacaagat caaatcagat tatagagcaa
   127561 gatttgataa ataatagtca acaaattgga attcatttat caacagattt ttttcttcca
   127621 tttgaactca tttcaataat tcttttagct gctttgatag gtgcaattgt cgtggctcgc
   127681 cagtaagaat agaactagta atatcaatct aaattccatt ttgttctatt tattttatct
   127741 ccatttcctt tgaattttac atgtgaatgg gaaagtgaaa gattgtttat gtttaaaaga
   127801 atttgattat tcgacttatt accaatatct tctttttgtc tgtacttgtt atattctcta
   127861 gtcaatcgaa tctgttgaag tgttgttcat attgaaatga atcaaaattg ataaggagtt
   127921 ggtcaatgat gctcgaacat gtacttgttt tgagtgccta tttattttct atcggtatct
   127981 acggattgat cacaagccga aatatggtta gagcccttat gtgtcttgaa cttatactga
   128041 atgcggttaa tataaatttc gtagcttttt ctgatttttt tgatagtcgc caattaaaag
   128101 gaaatatttt ttccattttt gttatagcta tcgcagccgc tgaagcagct attggaccgg
   128161 ctattgtttc gtcaatttat cgtaacagaa aatcaactcg tatcaatcaa tcgaatttgt
   128221 tgaataaata gtattaatta gaaaaatggg aatttcgaat atggaaattc gaatatttat
   128281 caattcaaat tcgcatgtat gataacgtat gatcatgttt gcgaaaacgt aagaaatcaa
   128341 agtatcttgg ccctctgtta tgaattgatc cagaggtaga ttgattagaa aaattctggt
   128401 aaatcattga ttcatctggt gtcgaaatat atgattcatt tacaagttta ctagatcgaa
   128461 aattgctgat gttcaaaaat taatagagcc aatgtctcat tcagtaaaga tttatgatac
   128521 atgtatagga tgtactcaat gtgtccgagc ctgccccaca gatgtattag aaatgatacc
   128581 ttgggacgga tgtaaagcta agcaaatagc ttctgctcca agaacagagg actgtgttgg
   128641 ttgtaagagg tgtgaatccg cctgtccgac agatttcttg agtgttcgag tttatttatg
   128701 gcatgaaaca actcgaagca tgggtctagc ttattgatac gtttcaaaaa accacatacg
   128761 aatacctttt ttttactgac aaaaacccgt gctcaaaatg gaaaaaaaaa tcttttccac
   128821 tttgagcacg ggtttttctg gcccaagtgt atcttatttt taccacgaat ttttttcctt
   128881 ggttaacaat agttgtagtt ttcccaatat ccgcgggttc cttaatcttc ttatttcccc
   128941 atagaggaaa taaggtaatt aggtggtata ctattttgat atgcttaatg aatctcctta
   129001 taacaaccta tgcattctgt tatcatttcc aattggacga tccattaatc cagttgacgg
   129061 agaattataa atggatccaa ttttttgatt tttactggag attcggaata gatggactct
   129121 ctataggccc tattttactg acgggattta tcaccacttt agctacttta ggggctcaac
   129181 cggttactcg ggaatcccga ttattccatt tcctgatgtt agcaatgtat agcggtcaaa
   129241 taggatcatt ttcttctcaa gacattttac tttttttcat catgtgggaa ttagaattaa
   129301 ttcctgttta tctactttta tccatgtggg gtggaaagaa acgtttgtat tcggctacaa
   129361 agtttatttt gtatactgcg ggaagttcca tttttttatt aatgggagtt ctcggtatcg
   129421 gtttatatgg ttcgaatgaa ccaacattaa attttgaaac atcagctaat cagtcgtatc
   129481 ctgtggcact ggaaataata ttctatattg gatttcttat tgcttttgct gtcaaatcgc
   129541 cgattatacc cttacataca tggttaccag acacccacgg agaagcacat tacagtactt
   129601 gtatgctttt agccggaatc ttattaaaaa tgggagcgta tggattggtt cgaattaata
   129661 tggaagtatt accccacgct cattctctat tttccccctg gttaattcta ttaggtgcaa
   129721 ttcaaataat ctatgcagct tcaacatctc ttggtcaacg taatttaaaa aaaagaatag
   129781 cttattcctc cgtatctcat atgggtttca taattatagg aatttgttct ataagcgata
   129841 tgggactcaa cggagccatt ttacaaataa tttctcatgg atttattggt gctgcgcttt
   129901 ttttcttggc aggaacgagt tatgatagaa tacgtcttta ttatctcgac gaaatgggcg
   129961 gaatggctat tccaatgcca aaaatattca cggttttcag tatcttatcg atggcttctc
   130021 ttgcattgcc gggcatgagc ggttttgttg cagaattgat agtttttttt ggaataatta
   130081 ccagtcaaaa atatctttta atgacaaaaa tactaatcac ttttgtaatg gcaattggaa
   130141 tgatattaac tcctatttat tcattatcta tgttacgcca gatgttctat ggatacaagt
   130201 tttttaataa accaaactct ttcttttttg attctgggcc ccgagagtta tttatttcga
   130261 tttctatcct tatacctgta ataggtattg gtatttatcc ggatttcatt ttctcattat
   130321 cagttgacaa ggtcgaagct attctatcta attttttata gatagttttc atgaataaat
   130381 gactaaaacc aaaaaatgaa agagagcaaa aaatcgtatt tttttttaat agtgttcatt
   130441 gtacaatgaa aaaaatcttt ttagattaag attaacttaa aaaaaaatga attggaattg
   130501 taaccggata cgtttggtgt ttgtgagaac cccttgaatc actacattac ttgatttaaa
   130561 gggttctcga cggtttggtt tatgcgaagt tttcttatac ttttacttat aaaaatatct
   130621 attttcttat ctattgtatt ttattaaacc ataaactata aatattgaaa tattgtattt
   130681 gtattttatt gaatattcaa attcaatatt caataaattg aattcaatat tcaatatata
   130741 aattcaatat ataaatatta atatttatta atataaatta ataaaaagat taatgcataa
   130801 aaaaaataca ataaaatata cgaagaaatt cggccacccc ctgcatattt tataacttct
   130861 cccagaaaaa aacttgtaat acccacccca ttgggaattc catcaattac tcgtctatca
   130921 aaaaaataat ttagtttagc taatcttctt acattattaa ttaaagatat tctataaaaa
   130981 gcatctatgt aaccacgatt atatgaccaa tcatatatga gatttcttat tttatctgca
   131041 acaatctttt tagaaacctt ttttgaaaat aaattaagta agttgaaatt ttgtaaagat
   131101 gaataaaaag gcttatagaa aaaggacgct ataaatattc cgaaaaaagc tatactgacc
   131161 gaaaaagttg catttgtgac aaattcatac caattctcag aattattgga atttggatgt
   131221 aaaagatcta tagacggaat taataatttg gataatatat ccaaatctgg tccttcttgg
   131281 ttgaaagaaa ttcctataac cccaataaac aaagtaaata gtattaatac aagcatagaa
   131341 aataagatag tattttccga ttcatgggga taggaaaaag gggtgttgtt agtttcaaaa
   131401 taactaatat caataaaagg ccatgttatg ctttttagat ttctatcaat tcgatgtgaa
   131461 tcagtcttct tccgaaaaaa ggaagtcctt ccattattat tgattgttaa taaggataat
   131521 aaatgcattt tttttttcgc ttctttttct ttaccccata aagatattga ataaaatgag
   131581 ctattttttt ttccattgat atttttacaa ttaacgttta aatatccttc aaaaacaagt
   131641 aaatagatcc gaaacatata aaatgcagtt aatcctgctg tggaacaagc tattattgca
   131701 aaaattggcg aatacaacca actatcatta agaatttcat ctttggacca aaaacaagca
   131761 aagggtggaa taccacaaag agaaagtgta cccactaaaa aagcagtttt tgtaattggc
   131821 acatgttttg ttaaaccgcc cataagaacc atattttgac ttttatctgg agaatatcca
   131881 acaatagctt ccattgaatg aataatggat ccggatccta aaaacaataa tgcttttgaa
   131941 taagcatgag taatcaaatg aaataaagcg gctcgataag agcccatacc tagagctaac
   132001 atcatataac ccaattgaga cattgtagaa taggccaaac ttctcttaat atctttttga
   132061 gcaagagcta aagtagctcc taatactact gttattatcc ctatgaaagc tattccattc
   132121 attatggaag gtataactat gaaaagagga agaaggcggg ctacaagaaa aattcccgcc
   132181 gctaccatag tagcagcgtg gataagagcg gaaatagggg taggcccttc catagcatct
   132241 ggtaaccata catgaagggg gaattgggca gacttagcaa ctgaaccgcc aaataacata
   132301 aaggcacaca aagtaactaa taaaagatta acctgattat tagaaatcaa gttattgaat
   132361 atttcaaaca aatcccgaaa ttccaaacta cctgttatcc aataaagacc caaaattccc
   132421 aataataaac aaaaatcccc tacccgatta gttacaaacg ctttttgaca agcatttgcc
   132481 gcaataggac gtgtgaacca aaaacctatt aatagataag aacacattcc aaccaattcc
   132541 caaaaaatat aaatttgtat caaattagaa ctagtaacca atcccaacat tgaagtatta
   132601 aaaaaactca tataagcaaa aaatctcaaa tatccttcgt catgagacat ataattgtca
   132661 ctataaataa gaaccagaat tccaacagta gtaatcaata ttgacataat agaagtaagt
   132721 gaatcgatca agtagccaaa ctctaaagaa agatcattat ttatagtcca agaccataca
   132781 tattgataga tagaactgtt attgatttga tgaatagaca gatccaccga aaaaatcata
   132841 actatactta ataataaaac actaggaaaa gcccacatac ggcgaatatt ttttgttgcc
   132901 gcgggaaaaa gaagaagtcc cactcctatt aacataggaa ctggaagtgg aatgaagggt
   132961 atgatccatg aaaattgatg tgtatattcc atacaaaaaa aaaaaaaaga aaaaaaaatg
   133021 gattcttaat gagttttgtt tcttattcgc caattttatc tcttttgaaa gggttcagtt
   133081 aataaaaaaa tgaaaattaa gataaagaat agaattatct actgttcatt attctgaatt
   133141 tttgtccaat atttccaata gttgaaagta cgaagtgaaa gtaggtcaaa tgatatgacc
   133201 aaattactag tgaaaaatcc actttttttt ttaatattaa ttttgtttta atattaattt
   133261 aagaatatta agaaattaag attttaaaat tattattata caataattta tatccagaga
   133321 gtggggataa ataattacac caaaactaaa aatattactt tattttgata tgaatcataa
   133381 aaaataatcc atccgattca aataataaat tttttgtagg tctttttttg attccgaatc
   133441 attaatttgt tttggcacta atcttttatt ttccatttca agaaaaagcc atatatcttt
   133501 ggaaaaaagt ttgtaaaaaa ggttatgata ttcaacaatt tacgttagat agaagataga
   133561 aaaaaggaat taagatacat gattttaaaa actcatgtat ctttttaacg accaagtatg
   133621 cgggataaag ataagggttg ggttcttaaa ctttttgatg tattttttta aattcaatat
   133681 caaaaaaata gaacgatata gaatatataa agcaatatat aatattaatc taaaaggata
   133741 gtttttttgt aagaattaca taaataaacg attattagga aaaaagagac tatgttattt
   133801 ttacaaatcc acatttctta tcaaaaggaa tagtataatt tagaaaaaca aatagataag
   133861 aaagatatat gtctaatcta attaaagaac aattcatttt gaacaataga tgtctttcac
   133921 atccaactat agcaataaac aaactagtct aattttgaat ggcagttcca aaaaaacgca
   133981 cttctgtatc aaaaaaaagg attcggaaaa caatttggaa gaagaagggg tattgggtag
   134041 cactgaaagc tttttcatta gcgaaatctc tttctacggg gaactcaaaa agtttttttg
   134101 tgcaacaaat acaaacattg gaataatctg aattagctgg actgaaagaa tagtttaatt
   134161 aaaaaaaaaa gtttctatat atattgaaat tttttgaaga ttattggttt tttggtcttt
   134221 tatcttttat attatatata ttatatatta atttaattga aattatatct cattttgatt
   134281 tttttggtta gtttttttta gtttctatat catatagata tctttataca aacaaaaaat
   134341 caaaatgaga taagattaag atataagtaa aaatttatat ttgttaatat tttgaactgt
   134401 tcaatagaaa attgacctca tttttttttt gaattggctt tttttaatta aaattcttta
   134461 atgtttcggt ttctgaaatg caagatttct ttccgaaatt ttaaatttcg gaaagaaatc
   134521 ttgcatttga atcgactctt tcaatctcga cgattgagta aaaatagttt attatgattt
   134581 cgagcaagcc gctatggtga aatcggtaga cacgctgctc ttaggaagca gtgctagagc
   134641 atctcggttc gagtccgagt ggcggcatgg catcttattt tctaaaagag taagtcctat
   134701 aatgaattca attcccgatt ttcgttcata taattaggag atcttttttt atatgatatt
   134761 ttcaacttta gagcatatat taactcatat atcgttttcg gtcgtatcta ttttaattgc
   134821 aattcgtttg ctaaccttat tagtcaatga aatcgtagta ctatatgatt cgtccgaaaa
   134881 aggcatgata gtaacttttt tctgtataac gggattatta gttactcgtt ggatttttgc
   134941 gggtcattta ccattaagtg atttatatga atccgtaatc tttctttcat ggggtttttc
   135001 catttttcat ataattccag gttttggttt taaaaagctt aaaacccatt taagcacaat
   135061 aatagcacca agtgttattt ttacccaagg ctttgcgact tcgggtcttt taaccgaact
   135121 gcataaattc ggaatattag tacccgctct acaatcgcat tggttaatga tgcatgtaag
   135181 tatgatggta ttgggctatg cagctctttt atgtggatca ttattatcag tagctctttt
   135241 agtcattaca tttcgaaaag tcataataag aaatattagt aaaaacaata atcttttttt
   135301 gaatgagtca ttttcttttg ctgagatcaa atacatgaac gaaagaaaaa atgttttacg
   135361 aaacacttct tttgcttctt atagaaatta ttacaggtct caatttgttc aacaattgga
   135421 tcgttggagt tatcgtatta ttagtatagg ttttatcttt ttaaccatag gtattctctc
   135481 gggagcagta tgggctaatg aggcctgggg atcatattgg aattgggatc caaaggaaac
   135541 ttgggcgttt attacttgga ccatattcgc aatttattta catactagaa aagagaaaag
   135601 attggaaggt ataaattctt caatagtggc ctctatgggc tttcttataa tttggatatg
   135661 ttattttggc atcaatctat taggaatcgg actacatagt tatggttcat ttacatctaa
   135721 ttgaattaat aatgtaagaa gattagctaa actaaattat ttttttgata gacgagtaat
   135781 tgatggaatt cccaatgggg tgggtattac aagttttttt ctgggagaag ttataaaata
   135841 tgcagggggt ggccgaattt cttcgtatat tttattgtat tttttttatg cattaatctt
   135901 tttattaatt tatattaata aatattaata tttatatatt gaatttatat attgaatatt
   135961 gaattcaatt tattgaatat tgaatttgaa tattcaataa aatacaaata caatatttca
   136021 atatttatag tttatggttt aataaaatac aatagataag aaaatagata tttttataag
   136081 taaaagtata agaaaacttc gcataaacca aaccgtcgag aaccctttaa atcaagtaat
   136141 gtagtgattc aaggggttct cacaaacacc aaacgtatcc ggttacaatt ccaattcatt
   136201 tttttttaag ttaatcttaa tctaaaaaga tttttttcat tgtacaatga acactattaa
   136261 aaaaaaatac gattttttgc tctctttcat tttttggttt tagtcattta ttcatgaaaa
   136321 ctatctataa aaaattagat agaatagctt cgaccttgtc aactgataat gagaaaatga
   136381 aatccggata aataccaata cctattacag gtataaggat agaaatcgaa ataaataact
   136441 ctcggggccc agaatcaaaa aagaaagagt ttggtttatt aaaaaacttg tatccataga
   136501 acatctggcg taacatagat aatgaataaa taggagttaa tatcattcca attgccatta
   136561 caaaagtgat tagtattttt gtcattaaaa gatatttttg actggtaatt attccaaaaa
   136621 aaactatcaa ttctgcaaca aaaccgctca tgcccggcaa tgcaagagaa gccatcgata
   136681 agatactgaa aaccgtgaat atttttggca ttggaatagc cattccgccc atttcgtcga
   136741 gataataaag acgtattcta tcataactcg ttcctgccaa gaaaaaaagc gcagcaccaa
   136801 taaatccatg agaaattatt tgtaaaatgg ctccgttgag tcccatatcg cttatagaac
   136861 aaattcctat aattatgaaa cccatatgag atacggagga ataagctatt ctttttttta
   136921 aattacgttg accaagagat gttgaagctg catagattat ttgaattgca cctaatagaa
   136981 ttaaccaggg ggaaaataga gaatgagcgt ggggtaatac ttccatatta attcgaacca
   137041 atccatacgc tcccattttt aataagattc cggctaaaag catacaagta ctgtaatgtg
   137101 cttctccgtg ggtgtctggt aaccatgtat gtaagggtat aatcggcgat ttgacagcaa
   137161 aagcaataag aaatccaata tagaatatta tttccagtgc cacaggatac gactgattag
   137221 ctgatgtttc aaaatttaat gttggttcat tcgaaccata taaaccgata ccgagaactc
   137281 ccattaataa aaaaatggaa cttcccgcag tatacaaaat aaactttgta gccgaataca
   137341 aacgtttctt tccaccccac atggataaaa gtagataaac aggaattaat tctaattccc
   137401 acatgatgaa aaaaagtaaa atgtcttgag aagaaaatga tcctatttga ccgctataca
   137461 ttgctaacat caggaaatgg aataatcggg attcccgagt aaccggttga gcccctaaag
   137521 tagctaaagt ggtgataaat cccgtcagta aaatagggcc tatagagagt ccatctattc
   137581 cgaatctcca gtaaaaatca aaaaattgga tccatttata attctccgtc aactggatta
   137641 atggatcgtc caattggaaa tgataacaga atgcataggt tgttataagg agattcatta
   137701 agcatatcaa aatagtatac cacctaatta ccttatttcc tctatgggga aataagaaga
   137761 ttaaggaacc cgcggatatt gggaaaacta caactattgt taaccaagga aaaaaattcg
   137821 tggtaaaaat aagatacact tgggccagaa aaacccgtgc tcaaagtgga aaagattttt
   137881 ttttccattt tgagcacggg tttttgtcag taaaaaaaag gtattcgtat gtggtttttt
   137941 gaaacgtatc aataagctag acccatgctt cgagttgttt catgccataa ataaactcga
   138001 acactcaaga aatctgtcgg acaggcggat tcacacctct tacaaccaac acagtcctct
   138061 gttcttggag cagaagctat ttgcttagct ttacatccgt cccaaggtat catttctaat
   138121 acatctgtgg ggcaggctcg gacacattga gtacatccta tacatgtatc ataaatcttt
   138181 actgaatgag acattggctc tattaatttt tgaacatcag caattttcga tctagtaaac
   138241 ttgtaaatga atcatatatt tcgacaccag atgaatcaat gatttaccag aatttttcta
   138301 atcaatctac ctctggatca attcataaca gagggccaag atactttgat ttcttacgtt
   138361 ttcgcaaaca tgatcatacg ttatcataca tgcgaatttg aattgataaa tattcgaatt
   138421 tccatattcg aaattcccat ttttctaatt aatactattt attcaacaaa ttcgattgat
   138481 tgatacgagt tgattttctg ttacgataaa ttgacgaaac aatagccggt ccaatagctg
   138541 cttcagcggc tgcgatagct ataacaaaaa tggaaaaaat atttcctttt aattggcgac
   138601 tatcaaaaaa atcagaaaaa gctacgaaat ttatattaac cgcattcagt ataagttcaa
   138661 gacacataag ggctctaacc atatttcggc ttgtgatcaa tccgtagata ccgatagaaa
   138721 ataaataggc actcaaaaca agtacatgtt cgagcatcat tgaccaactc cttatcaatt
   138781 ttgattcatt tcaatatgaa caacacttca acagattcga ttgactagag aatataacaa
   138841 gtacagacaa aaagaagata ttggtaataa gtcgaataat caaattcttt taaacataaa
   138901 caatctttca ctttcccatt cacatgtaaa attcaaagga aatggagata aaataaatag
   138961 aacaaaatgg aatttagatt gatattacta gttctattct tactggcgag ccacgacaat
   139021 tgcacctatc aaagcagcta aaagaattat tgaaatgagt tcaaatggaa gaaaaaaatc
   139081 tgttgataaa tgaattccaa tttgttgact attatttatc aaatcttgct ctataatctg
   139141 atttgatctt gtagtccaaa taatcccgta ccatgatata tctggaatag tagttattag
   139201 tgaaacaaga atacttgtac aaaccaccaa agtaactcca tccccaacgg tccaaagatg
   139261 aaaatcttgg taatattctg aaccatttat gaacatcaca gcaaatatga ttaaaacgtt
   139321 tatagctcct acgtaaataa gtagctgtgc tgcagctaca aaatgggagt ttgataaaat
   139381 atagaataaa gatatacaaa caagaaccag tcccaacgaa aaggcagaaa aaattgggtt
   139441 ggtaaataat actactccta gacttcctaa tacaagacct gatcccagaa agattaaaag
   139501 aaaatcatgt atcggttcag gtaaatccat tagatgaaaa ataaaagata aataaattga
   139561 aatttcatga ccttattgat acgaccagga aagaatttta tatactaaat tcctaattga
   139621 attaaatcct aaggagtgtg aattcatcta ggtacagtta taggacgaat ctaattcttt
   139681 atacgaacga gtattcgaaa ctatttcgaa actataaact atattattaa taaaattata
   139741 taaatctaaa tataaataca gaatcttatt tgaattgaat tgttcgaatt gtataatcgt
   139801 caattactga cattggtaaa cggcccaaag caatttgatt ataattcaat tcgtgacgat
   139861 cataagtcga aagttcatat tcttcagtca ttgataaaca atttgttgga caatactcaa
   139921 cgcagttacc acaaaatata cagatcccaa aatcaatact gtaattaagc aatcgtttct
   139981 ttcgaatatc agtttccagt ttccaatcaa caacgggtag atctatagga catacacgaa
   140041 cacatacttc acaagcaatg cacttatcaa attcaaaatg gattcgaccg cggaaacgtt
   140101 ccgatgttat taatttttca taaggatatt gaatagttac aggtaaacga tttgcgtggg
   140161 ctaaggtaat catgaaactt tgaccaatgt atcttgcagc tcgtactgtt tgttgaccat
   140221 aattcatgaa cccagttacc ataaggaaca tatcgtgaat atctatgaat atttttgttt
   140281 tgtttctttc tcttgtttga gacaagttat gaatattgaa tatcaatctt ttacagtgaa
   140341 aatagtcgaa acgaagttgt taataataga ttacccagag aaataggtaa aagaaatttc
   140401 catccaagat ttaataattg atccattctt agcctaggca aagtccatct tgttgtgata
   140461 gaaaggaaca agaacaaata agttttagct aatgtaataa agataccaat tgtagttcca
   140521 aaaactccac atgttttatt tatttcaaaa agctcagaaa caaatatgta cggaatagag
   140581 atattccaac cgcccaagta aagaactgtt acaaataatg aagaaactaa taagtttaaa
   140641 taggaagcaa cgtaaaataa accaaatttg atacccgaat attcggtttg ataacctgct
   140701 actaattctt cttctgcttc tggtaaatca aaaggtaatc tttcacattc cgctagggaa
   140761 gaaattagaa aaatgataaa acctataggt tgacgccata aattccatcc ccaaaaacca
   140821 tattttgatt gcgcgtcaac tatatcaact gtacttaaac tgttagataa tcctagtcgg
   140881 tgataacatt actgttccca tcgctattac agaaccgtac atgagatttt cacctcatac
   140941 ggctcctcga aggtcataaa taaatctaag ggaccgggcc ggttatttat cttgatatat
   141001 ccctaggata gataggattc aaatccattg gacggtcctg aattagacca attgaattct
   141061 gtctgttata ataagaaata caaaaaaggt acttccgaat tgatctcatc ccttaaaaat
   141121 tggaatttgt tgagtaataa ttgaactctt caattcaata aaatactcct ttagaattct
   141181 caataacccg tcgttttcga ttacgtaaaa aaattcgaca ttagtttatg aattatgaca
   141241 taaattgtat ttccatgaat atggatataa gaaagaatca aaagggatcc ctcttttttt
   141301 tattgtattc tattcttttg tttttttttt cgttcctatt cttctttttt ttatgtgcaa
   141361 aacaaaaagg gacttaaaaa aaaattaaag gattatttcg tttctgatag ttatttattt
   141421 aatgagtgga taggagcata ctctggatcg gaattgtggg gagtactgcc tgattttttc
   141481 taccaactta aagccccaat ttgtattctt tttatattat gcagaaatgc tcttttggag
   141541 aatttacata atctccatta ctaatccttt gtgtatcttg gtgtttctaa ccatccacgc
   141601 attttttatc aatctcccct tatggtaata gatgtatggt aattcataca aacgatagtg
   141661 aaaactcaat aaggttggtc ttttgagccc gcttcaaaac aggatgacta atcaaccaat
   141721 tttggggtaa acgctctctt ccgtttataa tctttttttc acttaattct tatacataga
   141781 aaatgagact caatattttt actgcagatt caaatgaaat tcaaatcata gtatattcat
   141841 tctatatcta tatattctat tatatattaa tattatatat attaataata tatatatatt
   141901 aagatattaa gaattataaa gaattttata ttaatattat attaaatagt ttcaattaaa
   141961 atagtttatt ctattcttaa atagaaatat tctatattca aaatacaaat atatatctat
   142021 aaatatatat ctattttttg aattttatta ctaaatatat tgatattgaa tttcaatttc
   142081 attaaattaa taattcaaat tagagaatat tatagaatat tagaatatta aatcaatgaa
   142141 taatgaataa atggaagctg ttttatttca ctcatataac tatctgattt agttcatcaa
   142201 tccgaattcc gaataaaaat aatgaaaatc caaaatcagg atatctattc catttattct
   142261 acccctttcc tataaatttc ctataaagaa gaaaagaaat aaagacgaaa agaaaggagc
   142321 atggaaaagt ttctgtctca acgaatcaca cgtagagata ttgataacac acatagagtt
   142381 aatggtattt cataactaat cgattgagca gcagcccgta gaccacccaa aaaggaatat
   142441 ttattatttg acccatatcc tgacataaga agtccaatgg gagcaatact cgaaatagca
   142501 atccataaaa aaacaccgat attgagatca gctaaaacaa agttatagcc aaaaggaatt
   142561 actgaatagc ttactagaat tgatatgact gatatggatg gtccaatact gaataaacga
   142621 atatctcccc tagatggaat aagattctct ttgaaaagta gttttgttcc atctgctaga
   142681 gcttgaagaa ctcccaaagg accggcgtat tcaggtccaa tacgctgttg tatccctgcg
   142741 gatatttctc tttctaacca tacaatcact agcacaccta ttgtgattcc caatacaaga
   142801 gtcaaaatag ggacaagtat ccatataatt ccatacacct cttttaaaga ttccaatctg
   142861 gaaaaagaat tgatatcttg tacttctgtt gtatcaatta tcatttcaac gatcaacttc
   142921 tcccataatg atatctatgc tacctagtat tgtcataata tcagccaatt tcattctttt
   142981 aactaactga ggaagaattt gcaaattgat aaaaccgggg ggacgaattt tccatctcca
   143041 aggaaaacca ttctgatccc ctattagaaa aattcctaat tctccctttg gggcttcaac
   143101 tctcacataa agttcttgtt tcggtaattc aaaagtcgga gacggctttt tactaatgaa
   143161 tcgatattca aaatcattcc attctggatc cttttctcta tcaaagcaac ggatttctaa
   143221 attctcatat ggccctcccg gaattccttc cagagcctgt tgaataattt ttatggattc
   143281 taccatttca ccaattcgta ctaaataacg agctaatgaa tctccttctt tttgccattg
   143341 aacttcccaa tcaaattcct cgtaacattc ataatgatca actttacgta gatcccattg
   143401 tattccggaa gcccgaagcg ttggtcctga taaaccccaa tttattactt cctctccacc
   143461 aacaatgcct actccctcaa cccgttctaa aaaaatagga tttcgcgtaa taagtttttg
   143521 atattcaaca acccttgtta aaaaataatc gcagaaatcc aaacatttat ctatccagcc
   143581 atgaggtaga tcagccgcta cccctccgat acgaaaaaaa ttatgcatca ttctcatacc
   143641 tgtggcagct tcgaatagat catatattaa ttctctttct ctgaaaatat agaagaaagg
   143701 ggtttgtgca ccaatatctg ccataaaagg tcccagccat agtaggtgag aagctatacg
   143761 actcaactcc aacataatta ttcgaatata gctggctctt ttaggtactt gaatatttcc
   143821 taactgttcc ggtccattta cggttattgc ttctgtgaac atagtagcta aataatccca
   143881 acgtgttaca taaggcagat attgtacaat tgttcggttt tctgcaattt tttccatccc
   143941 tctatgtaaa taacccaata ttggttcaca atcaataaca tcctcaccat ctagagtaac
   144001 aataagtcga agaacaccat gcattgatgg gtggtgagga cccatattga ctatcatgag
   144061 gtcttttctt gtagctgggg cattcatagg tttttcctcg attcattctt ccatgaattg
   144121 cttaaaacaa aaatgagttc atcaaaattc aagatctaat aaatcgaata attcaaaacg
   144181 actcttcaaa ttaattatca aatgaattag tttgtggctc ccgaatatcc aactgagtaa
   144241 ttaatttttt ataacgtatt ccatttttct ttgacaaata agacaggagt cgtttccgtt
   144301 ttcccagaat tttacgtaaa cccctttgag ataaatagtc ttttctgtgc aattccaagt
   144361 gtgaagtaag tcttcgtatc ttattggtga aattgaatac ttgaaattca atcgatcccg
   144421 ggttttcttc ttttttttct tgtgaaataa cggatataaa tgattttttt accataaaaa
   144481 aatgaagtct ttcccccctt ttttttattt tatagagtct agatattttt attgatcagt
   144541 aataataatg acactcattt tcaatttggt atatacaata atcttaattt tcttaagagt
   144601 tcctgatttt tcaaatcaat tttgattaat caacccaatt caaataggta tacaaaaaat
   144661 actatattta tgcattcaca aaagcaaaat tgtagacttc aaataagaag attcagttat
   144721 agatctaatg ggtaggatat atcattgaat tagtatcgtg cctcagaata gagggtaaga
   144781 caatgcgtat gtgcatctat ttgttttcac atatcagata tgttacgaga aatagaaaaa
   144841 aaaagaaaaa tgtagattaa ctaattttca atcggggata catacgtatc cttaccatac
   144901 tgaaacggct gccattattg gtatcaaacc aatagcgatt catacaagct aaatcttcta
   144961 atcgataatt tggccaaaga aataacttta aattaattag ttttttttta tctctatcaa
   145021 gatttttact tgtagccaaa acttgacagc aattattcac tttattctca ttgtaaaatg
   145081 ccttatttct atgcacacta tttctattct taggattgaa acaaattaga attctcaatt
   145141 ctctacgacg tctagcggat aaaatatttt caggaacaag caaatcataa ttcttttttt
   145201 ctttattttt agtcagcttt tgatctcttg ttcttgtaat ggatttctta atggatttat
   145261 ccaaaatttt cttatcaatt tggtgctttc tcttatgaat aaacgaaagg cctatgattt
   145321 gatacatatt aaattgttca tggtttcttc tagacagacg aattggttcg atactaaata
   145381 ttccttcttt tatcaattcc aattccaatt ccatattttt attcaattct gtaagagtga
   145441 aatccttctg attctttatt ttcataatat ctagacttag ttctcctctt tgaatagagg
   145501 ttatagcaac ctcttttaga tttcttttca gtttaagcag gagacaatat acttggatat
   145561 tattcattat tctttcatta aaggaatcat cgcagttcaa ttgaaaaagc aaatcccctc
   145621 ttgggaagca attaagttct gcttcgatgt tgttcgtgta tctatttttt tttacaccct
   145681 tttttatgtc gtatcctgca taatcttctt gaacatcttt ttctttcttt gaaagggatg
   145741 cttcaagatt tagtcgactt gcatattctg tttttccttt ctttcgagtc tctaactcga
   145801 attcaagata ttctttttta ttcttttccg tgatcttttt cttttcacta acatttttat
   145861 ttacattaaa attcaaaaaa aggaatttga ttgggatgat ccatgggtta ctcgtatatg
   145921 cattataaaa tagaagattt ttagagaaga aaaaaaattc ccgattcgct atagaacaat
   145981 ttagtatttc tacattcatt cccatccaat caaaaaggtt ttttttttta ttggatgggt
   146041 tgatttcttg atgaagcgta aaataataat cggtatcgat cgaaccccca aaatgcattt
   146101 gatttctaag acaaaaattc agaattctcc aatcaaaaca ctttctatcc agattttttt
   146161 ccatatctag aatagaatct tctactatat aattcttgat aggaatatca tccgtcatat
   146221 ccaatttttt ttttttacgc gtgttgcaat tataagaaat cgcttggtta ttatttgctt
   146281 ggaatgacga tctatatcca taaatatatg agtccttctt atccgcataa ttaatagatt
   146341 tatatgataa aagatcatac ccatattgtt ttttcatttt ttttttttga tttgttaatg
   146401 agtctatttc ttgttttttg taaagaatta atccgttttt ttcatatgaa tgatatttgg
   146461 ttaaatcttt attttgagcc acatggcgtt cattcatttt atttcgccat ttttgggata
   146521 ctaatctaga ccatccattc tgagataaat cgtattgata atgacctttt aaccaatttg
   146581 tccattgatt cattacagaa ttgggagcgc tcttatgttt taatttggaa tgagatattc
   146641 cttgtactcc aaaaaaataa tcctttattt cattcttaag aaaaagaggt gttccatgat
   146701 attcaaaaag ggatcttaat ttatacttat ctaagttaat aacttgggtt tgtgataatt
   146761 tgaaaaatac atattcttgt gacaaagagg atacgtcaca aaaattctgt gaattcgtat
   146821 tcctaatatt acaaattgat ttttttatag tagaaataag gtgaattaga ctttgatttt
   146881 ttttatcact tccacttctt tttctttctt catttgcttc attattgtaa atgtatttat
   146941 taagaatttt tttggttgat tcaagaaaaa gttgtacatt gatttggatt ttaggaatat
   147001 taatgataca tagaaagata tctatatata ccctttctat gaaaaatgga aaagaataat
   147061 gtgatttgcg ggataatcga acatttcttt tttgtaatat ctgccaaata tttctctctg
   147121 aacctttttt cttgtctttt ttaaactctt ctatttgttt tatgattttc tttgttctat
   147181 cattcagatc ttttattttt ttttctgtca atgaatagtc tgtccaatta atagattgaa
   147241 ttggaatggt ggattcgtaa atcattggat tactcttact ttttgttgaa tctttttgaa
   147301 ttttattcaa ttcatatatt tttctttttc tcaatccaaa tataaataaa agacttgata
   147361 ataataattt ttttcttttt tcttttagaa attgtgcttt ttcttttgtg atatttagaa
   147421 aagattttgt tctttcgttt aatactttta gaactagaaa caatttcttt ttcctaattt
   147481 tgatttcttt tttaagtgct ttaaaaatgg gatcaaaaaa cgaacgtcgg ttttggtttc
   147541 gggaataaga agaataggga gattctactt ccattccgaa aactgaaaaa aagaagaaat
   147601 ccaaattcat ttttttcagt tttttttttt ttttcattgg atcctttttc ttttgagggg
   147661 atcgtagctt agatctgtat ccgtgccaag gtttcagacg aaaaggaaaa aggaccttta
   147721 tttgaatacc ctcagttagc cagtttttcg gaaattctgt ttcggataat ggaacgccat
   147781 tattggtgca cttaatatgc atttctctat tccactcctt gaaatcctct gaccattcgg
   147841 gagattgaaa taatagtata cgaacgatat ttttcattat tatcaatgag ggtaatcgaa
   147901 tatattttct aagaatcgat tgggttatta ataaaaaacc tcttattgct tgaccaaatt
   147961 gaatgttgtt ttcccaggct tccgccactt gcatacgctt tgcttcctct atttgcttga
   148021 tctctctttc cctttcctct ctatcttttt cctttttctc tgtatctgta taatccgaaa
   148081 ttgtcaattc tgtatttttc tttttccaca tccaatttag aaaaaagatt ttcattggct
   148141 cgaaaatctc aaaagaaaag agagaagatt tgtcaatttt gtccaaaaaa agaggagaat
   148201 gtggacttgc ttgaaagatt ttccaaataa cagttttacg tctttgagcg cgtctagatc
   148261 ctttgattat gtctcggcta aaatctgatt gtagtaaata ctctgttaaa gcaagttcat
   148321 ctttttcatc agaattatca gtatccttga gacccgtata agcatcggca ttctctgagt
   148381 cagcagtata aattactaca tatttgggtc ttcttgaaca aatctcataa tcttctcttt
   148441 taccattgct ttccaggtat tctacttcgt caatgaattt gtatgaccat cgaggaactt
   148501 ttttactgct ttcttttatt ccaatacatt tttttctatt tctaattgtt ttatcgttcg
   148561 catcagttag aattgcgtcg aataagaatt tcattttttt ttttttagct tcgtaatcca
   148621 tcttttcatg ttctcgaaat aaagaaagtc ctttaaaatt gaaattggat actgattttc
   148681 cagaaaattg actgatcaag ttaaaaaaaa aacgaatttc atttgataat gattttttat
   148741 caaatctatc tattttctgt tcaaagtctg gataatcagt attaatatta agaaggatgg
   148801 cgtgaatctt atttatcaaa atgtagtttt ttgtgtaagt tttattcttg attgagaata
   148861 aaaaactctt tttgattcgt ccgcgagagg gtccgttcaa gaaaggatca tatattttag
   148921 gtaagtattt tttagtctca tcattacata atcgaatctt tttttcgagt acatccaaag
   148981 caaaaaattc cttatctaga gcttcggccc tatttagaaa ttgattactt aggttgtttc
   149041 ttttttgttc attaatcgaa ctccaatgat tatccaattc atcataggag agtttttctg
   149101 ttgtgaagag agatgtcttt ctttgcatca tttcaagaaa agttgataaa ctagatggat
   149161 acgtaaaaga tattctttct tttccatcac tttgagatgt atgaaaaaag aattgtgaca
   149221 tttcatttct tacagcattt tcaaatcgat cattttttat atatcgcaaa ggacgatgga
   149281 atcgtttata atcgaaaatc atccttaaaa gaggtttttc caatcgaaag atatctttct
   149341 cctctctttc atcgattttg tacgaattct ctctttcctt cgaaaaaagg gaagcagaaa
   149401 gatattctac gttagatttt ttttgttctt gtttagttaa cttcgttttg gaagttcttt
   149461 ctacacctat ttcttctttt tcatcaattt cacctctttc ttgaatttct gacagttttt
   149521 tattgaaaat aaaagtaggt gttctcccta aatagtatat tgaggaaata aataaaaaaa
   149581 taataaagat tcgagacatc caatttctca attctgacat aatgtactta ttagatcgaa
   149641 taagtacatt agattgaata gaattctttt tctgtatcca gactaatacc aatttctgta
   149701 tccagactaa taccaatcca acccatttca tgaataaaat gtgaccaatt aaccaaccaa
   149761 caaaactact tgttagaaat aagaattggt tgttgcatcg aaacatataa atgttgacta
   149821 atctgactaa cattgaactt ggtaaaatga aaaggttcaa taactgaaaa ataagattat
   149881 tcaggaatat cctttgaatg ctaaaattac gcattgaatt tggattagtg gatccataat
   149941 tcaaaaagtc tttgtgatta ttgcagaaga aatgaaataa aagatagggt agagctatga
   150001 cagttattgt atgaggtcta cccaatgcta gatgcaaagg tgcataatag atcgatatga
   150061 acatcatgag ctgtcccgta ataaaaccag ttgttgctga tactttcttc tcggttcctt
   150121 tttccataac ccgagctcgg agaagcaaga gataagaggg ccctatggag aatgtggtca
   150181 gaaatccata atagagtccg accacaacga ccgaattaat tatcttcatg cataaggata
   150241 ctagattctc tagtataaaa gacttcaaga tcatcataaa cctccctttt ttttcttttc
   150301 gattgtaatt tctatattat tctatgataa tttttttttc ttttcgattg taatttctat
   150361 attattctat gataattttg aaactttcca tatatataga aatagaaaca gatagactag
   150421 aaacgacatc tcttatctca atgacaccaa agaaagggat attaaatgaa tggaattagt
   150481 atatggatgg actataatga aatagagcca ctttgaggtt ccctatgaaa tgaggcatgg
   150541 aacggagcca ctacgaagaa gttccgcgag ttacgaagga aacttcgagc tcatattggt
   150601 catgggttga gaacgggaat tgaactctat gagatctaat ttcccgttgt tcctcagtag
   150661 ctcagtggta gagcggtcgg ctgttaactg actggtcgta ggttcgaatc ctacttgggg
   150721 agatttgatt cattccgaat tctttaattc ggaatgaaag ggttcgcttt gaccgttaag
   150781 agtaggtaac ccgtttcccg tgtctttgtt tctattgcat tctatctcat cgtatcccat
   150841 tctgttctgc gatatttgag aatcgccgtc aatacctcgg tgtaggtccg ggatactcct
   150901 ttgttccaca gtccggggct atttaaacta accaattaag aattctcaga tgtactagta
   150961 ctagcaagtg catctttgat gcagtcatca attctcccga gaggccacaa ttaccgcgag
   151021 caaacatatt aatgacgagg aaggcatttt tgctatgcta ctaatacttt acttgctctg
   151081 ctattctgcc caagcctggc tgaggaagaa ttacgaggcg taaaacaaaa aaagatatgc
   151141 ggattagggc atactatatt tattctgccc taatccgcat atcttttttg cttttctttt
   151201 taataaaaag aaaacagtaa ggtaaggcca ttccatttcg acaaaatacc cacacccaag
   151261 ttccatagct ttgggtccgc tatcccgatc atgattttcc tacccccaga gggaaaggcc
   151321 cttccctttt tggccggttg tgggcgagga gggattcgaa cccccgacac cgtggttcgt
   151381 agccacgtgc tctaatcctc tgagctacag gccccacccc gtctccactg gatctattcc
   151441 ccggagtacc ctaaaaaagg ggaacctttc ctctccccag ccatttcggc ttaagaagat
   151501 gtgaaagcgc ctctctctct ataagaacgg tgcgttccga ggtgtgaagt gggagagaag
   151561 ggatttcata attggggttt tgaataagac gaccttttca tttttcattc ttattacttt
   151621 ttcaatatga aaaagtaata agaatgagag gtgttaagct ttttatcatc ctggcgccga
   151681 gctatttttc cgcaggacct cccctacagt atcgtcaccg cagtagagtt taaccaccaa
   151741 gttcgggatg gattggtgtg gttcctctac gcctaggaca ccagaatatc gaagcatgaa
   151801 tgaagaaagg catgagataa aagcatattg gctattgatt gtgaggccct aattcttgac
   151861 tggaggggac accaaaggcc tctgcccttc catcccttgg atagatagag agggagggca
   151921 gagcttttgg ttttttcatg ttgtcaaaga gttgaacaat gaaaatagat ggcgagtgcc
   151981 tgatcgaatt gatcgggtca tgtaggaaca aggttcaagt ctaccggtct gttaggatgc
   152041 ctcagctgca tacatcactg cacttccact tgacacctat cgttaatgat aaacggctcg
   152101 tctcgccgtg accttctctt gaattctcaa aacttctgtc gctccatccc cgcaggggca
   152161 gagaacccat cgctgtctcg gctgtgctac cggaggctct ggggaagtcg gaataggaga
   152221 gcactcatct tgaggtgggc ttactactta gatgctttca gcagttatcc gctccgcact
   152281 tggctaccca gcgtttaccg tgggcacgat aactggcaca ccagaggtgc gtccttcccg
   152341 gtcctctcgt actagggaaa ggtcctctca atgctctaac gcccacaccg gatatggacc
   152401 gaactgtctc acgacgttct gaacccagct cacgtaccgc tttaatgggc gaacagccca
   152461 acccttggaa cctactacag ccccaggtgg cgaagagccg acatcgaggt gccaaacctt
   152521 cccgtcgatg tgagctcttg gggaagatca gcctgttatc cctagagtaa cttttatccg
   152581 ttgagcgacg gcccttccac tcggcaccgt cggatcacta aggccgactt tcgtccctgc
   152641 tcgacgggtg ggtcttgcag tcaagctccc ttctgccttt gcactcgagg gccaatctcc
   152701 gtctggcccg aggaaacctt tgcacgcctc cgttaccttt tgggaggcct acgccccata
   152761 gaaactgtct acctgagact gtcccttggc ccgtaggtcc tggcacaagg ttagaattct
   152821 agctcttcca gagtggtatc tcactgatgg ctcgggcccc cccggaagga ggccttcttc
   152881 gccctccacc taagctgcgc aggaaaggcc caaagccaat cccagggaac agtgaagctt
   152941 catagggtct ttctgtccag gtgcaggtag tccgcatctt cacagacatg tctatttcac
   153001 cgagcctctc tccgagacag tgcccagatc gttacgcctt tcgtgcgggt cggaacttac
   153061 ccgacaagga atttcgctac cttaggaccg ttatagttac ggccgccgtt caccggggct
   153121 tcggtcgcca gctcccctgt catcaggtca ccaacttcct tgaccttccg gcactgggca
   153181 ggcgtcagcc cccatacatg gtcttacgac tttgcggaga cctgtgtttt tggtaaacag
   153241 tcgcccgggc ctggtcactg cgaccccctt tgtgaggggg caccccttct cccgaagtta
   153301 cggggctatt ttgccgagtt ccttagagag agttgtctcg cgcccctagg tattctctac
   153361 ctacccacct gtgtcggttt cgggtacagg tacccttttg ttgagggtcg ttcgagcttt
   153421 tcctgggagt atggcatggg ttacttcagc gccgtagcgc ctggtactcg aacattggct
   153481 cgaggcattt tctctacccc ttcttaccct gaaaaagcag gggcaccttg cgtccttgaa
   153541 ccgataacca tctttcggct aacctagcct cctccgtccc tcgggaccaa caaagggtag
   153601 tacaggaata ttcacctgtt gtccatcgac tacgcctttc ggcctgatct taggccctga
   153661 ctcaccctcc gtggacgaac cttgcggagg aacccttagg ttttcggggc attggattct
   153721 caccaatgtt tgcgttactc aagccgacat tctcgcttcc gcttcgtcca ccactgctcg
   153781 cgcgggtcct tccctctaag gcggaacgct cccctaccga tgcattttta catcccacag
   153841 cttcggcaga tcgcttagcc ccgttcatct tcggcgcaag agcgctcgat cagtgagcta
   153901 ttacgcactc tttcaagggt ggctgcttct aggcaaacct cctggctgtc tctgcacccc
   153961 tacctccttt atcactgagc ggtcatttag gggccttagc tggtgatccg ggctgtttcc
   154021 ctctcgacga tgaagcttat cccccatcgt ctcactggcc gaccttgacc cctgttattt
   154081 tgaggtcata tctagtattc agagtttgcc tcgatttggt accgctctcg cggcccgcac
   154141 cgaaacagtg ctttacccct agatgtccag tcaactgctg cgcctcaacg catttcgggg
   154201 agaaccagct agctctgggt tcgagtggca tttcacccct aaccacaact catccgctga
   154261 ttcttcaaca tcagtcggtt cggacctcca cttagtttca cccaagcttc accctggtca
   154321 tggatagatc acccaggttc gggtccataa gcagtgacaa ttgccctatg aagactcgct
   154381 ttcgctacgg ctccggtggg ttcccttaac caagccactg cctatgagtc gccggctcat
   154441 tcttcaacag gcacgcggtc agagccccgg gctcccgggc tcctcccact gcttgggagc
   154501 ttacggtttc atgttctatt tcactccccg atgggggttc ttttcaccct tccctcacgg
   154561 tactacttca ctatcggtca cccaggagta tttagccttg caaggtggtc cttgctgatt
   154621 cacacgggat tccacgtgcc ccatgctact cgggtcagag cgtaagctag tgatgctttc
   154681 ggctactgga ctctagccat ctagggtgca gcactccacc gcttcgccta gcagcacgac
   154741 gcttgtattg ctctcccaca accccgtttt cacggtttag gctgctccca tttcgctcgc
   154801 cgctactacg ggaatcgctt ttgctttctt ttcctctggc tactaagatg tttcagttcg
   154861 ccaggttgtc tcttgcctgc ccatggattc agcagcagtt cgaaaggttg acctattcgg
   154921 gaatctccgg atctacgctt attttcaact ccccgaagca tttcgtcgct tactacgccc
   154981 ttcctcgtct ctgggtgcct aggtatccac cataagcctt tcctcgtttg aacctcgccc
   155041 ttaacttgaa ggctatgcca tcctaaggtg ctgctaaatg gaaggatctt atcaacgtcc
   155101 atgaataata aatcatagca tagatcgaac tgccgaatcg gaaaaattgg gtgctatcat
   155161 atagctttgt atcggttaag ttcacgagtt ggagataagc ggactcgaac cgctgacatc
   155221 cgccacaggg taaaccaccg cctctcaggc ccccgactga ttctaccata gaggccaacg
   155281 atagacaata actccccccc gaacacagct tacaactttc atcgtactgt gctctccaaa
   155341 gagcaactct tctcaaaatc tcaaaaagtg ctgagttgga atcccattct aactaaggat
   155401 tcttgtggtt ccggaggatc cagctacagg agaaccggga acggagagct ttccccccct
   155461 ttccgcccga ctctttggtc ttaagaatgc tggttttaag aatgagtgat tgcccttctc
   155521 cgacccttac tgtccaacct gagagcggac agctaatgcg ttccgcttat tgaacagggt
   155581 tctatggtcg gtccgcgacc cctggatgcc gaaggcgtcc ttggggtgat ctcgtagttc
   155641 ctacggggtg gagacgatgg ggtcggtcca tggattttct ttccttttgc cgcatttcgc
   155701 tcaaagggtt gaagggagat agtgcatcaa gctgttcgca agggccaact tgatcctctt
   155761 ccccagggat cccagatgag gaaaccctag gggagccacc gactccaact accgtccatg
   155821 tacgatccat actagatctg accaactgcc catcctacct cctctacgtt cttgacagcc
   155881 catctttgtc tcagtagagt ctttcagtgg catgttttgg tcctcttccc cattacttag
   155941 aaaaagtgag ccaccggttc aggtacaaga tactatcatt accgcctgga caattagaca
   156001 tccaacccgt aatcgcaacg acccaattgc aagagcggag ctctaccaac tgagctatat
   156061 ccccccgagc caagtggagc atgcatgaag gagtcagatg cttcttctat tcttttcctt
   156121 ggcgcagctg ggccatcctg gacttgaacc agagacctcg cccgtgaagt aaatcatcgc
   156181 acctacggtc caaccaattg ggagagaatc aatagattcc ttttcgggag tgattcatcc
   156241 ttcccgaacg cagcatacaa ctctccgttg tactgcgctc tccaagtgtg cttgttcccc
   156301 ccttcttcct taccatggca agtctttgtg aaataactcc gatgagaaga aaaaagaagg
   156361 cgttaagaga ccctcctggc ccaaccctag acactctaag atcctttttc aaacctgctc
   156421 tcatttcgag tcaagagata gataaataga cacatcccat tgcactgatc gggggcgttc
   156481 gtagtgactg agggggtcga agaccaagaa gtgagttatt tatcagccaa gcattctatt
   156541 cttcttatgg ctagatccaa tctcccggtc cctgcggaaa ggaaaaagaa tttcacgttc
   156601 ttcctttcgg gaagggagga ttaggaaaat cctattgatt gcaattttct ccagaccccc
   156661 gggaaaagca tgaaaaaaag gctcgaatgg tacgatcccg ccgtcacccc agaatgaaag
   156721 gggcgatctc gtagttcttg gtctgtgaag atacgttgtt aggtgctccg tttttatttt
   156781 tccattgagg ccgaacctaa acctgtgctc gagagatagc tgtccatata ctgataaggg
   156841 atgtatgaat tctcgagaag agaggagccg tggtggtccc ccccggaccg cccggatccc
   156901 acgagtgaat agaaagttgg atctacattg gatctcacct gaatcgcccc atctatcctc
   156961 ctgaggagaa gtttggtttc aaaccccggt tcgaacagga gaagtacgcc atgctaatgt
   157021 gccttggatg atccacatct cagggtcagg cgccgatgag cacattgaac tatccatgtg
   157081 gctgagagcc ctcacagtcc aggcacaacg acgcaattat caggggcgcg ctctaccact
   157141 gagctaatag cccgtcgtgc gggcctcccg ctgggggccc gctatgccaa aagcgagaga
   157201 agccccatcc ctctctttcc ttttttacgt ccccatgtcg cccccgtgtg gcgacatggg
   157261 ggcgaaaaaa gggggatcct atcaacttgt tccgacctag gataataagc tcatgagctt
   157321 agtcttactt caccgtcgag aaacgaaaga agacttccat ctccaaattg aactcagacg
   157381 tagctcgcct ctttttgggt gtgaagcagt gtcaaaccaa aatacccaac aagcattagc
   157441 tctccctgaa aaggaggtga tccagccgca ccttccagta cggctacctt gttacgactt
   157501 cactccagtc actagccctg ccttcggcat ccccctcctt gcggttaagg taacgacttc
   157561 gggcatggcc agctcccata gtgtgacggg cagtgtgtac aaggcccgag aacgaattca
   157621 ccgccgtatg gctgaccggc gattactagc gattccggct tcatgcaggc gagttgcagc
   157681 ctacaatccg aactgaggac gggtttttgg agttagctca ccctcgcggg atcgcgatcc
   157741 tttgtcccgg ccattgtagc acgtgtgtcg cccagggcat aaggggcatg atgacttgac
   157801 gtcatcctca ccttcctccg gcttatcacc ggcagtctgc tcagggttcc aaactcaacg
   157861 ttggcaacta aacacgaggg ttgcgctcgt tgcgggactt aacccaacac cttacggcac
   157921 gagctgacga tagccatgca ccacctgtgt ccgcgttccc gaaggcaccc ctctctttca
   157981 agaggattcg cggcatgtca agccctggta aggttcttcg ctttgcatcg aattaaacca
   158041 catgctccac cgcttgtgcg ggcccccgtc aattccttta agtttcattc ttgcgaacgt
   158101 actccccagg cgggatactt aacgcgttag ctacagcact gcacgggtcg atacgcacag
   158161 cgcctagtat ccatcgttta cggctaggac tactggggta tctaatccca ttcgctcccc
   158221 tagctttcgt ctctcagtgt cagtgtcggc ccagcagagt gctttcgccg ttggtgttct
   158281 ttccgatctc tacgcatttc accgctccac cggaaattcc ctctgcccct accgtactcc
   158341 agcttggtag tttccaccgc ctgtccaggg ttgagccctg ggatttgacg gcgaacttaa
   158401 aaagccacct acagacgctt tacgcccaat cattccggat aacgcttgca tcctctgtct
   158461 taccgcggct gctggcacag agttagccga tgcttattcc ccagataccg tcattccttc
   158521 ttctccggga aaagaagtta acgacccgta ggccttctac ctccacgcgg cattgctccg
   158581 tcaggctttc gcccattgcg gaaaattccc cactgctgcc tcccgtagga gtctgggccg
   158641 tgtctcagtc ccagtgtggc tgatcatcct ctcggaccag ctactgatca tcgccttggt
   158701 aagctattgc ctcaccaact agctaatcag acgcgagccc ctcctcgggc ggattcctcc
   158761 ttttgctcct cagcctacgg ggtattagca gccgtttcca gctgttgttc ccctcccaag
   158821 ggcaggttct tacgcgttac tcacccgtcc gccactggaa acaccacttc ccgtccgact
   158881 tgcatgtgtt aagcatgccg ccagcgttca tcctgagcca ggatcaaact ctccatgaga
   158941 ttcatagttg cattacttat agcttccttg ttcgtagaca aagctgattc ggaattctct
   159001 ttcattccaa ggcataactt gtatccatgc gcttcatatt cgcctggagt tcgctcccag
   159061 aaatatagcc ctccctaccc cctcacgtca atcccacgag cctcttatcc attctcaatt
   159121 ctcattcgat cgcggcgggg gagcaagtca aaatagaaaa actcacattg ggtttaggga
   159181 taatcaggct cgaactgatg acttccacca cgtcaaggtg acactctacc gctgagttat
   159241 atccctttcc ttgccccgcc cccatcgaga aatagaactg actaatccta aggcaaaggg
   159301 tcgagaaact caacgccact attcttgaac aacttggagt cgggccttct tttcttttcg
   159361 cactattacg gatacgaaaa taatgggaaa aattggattc aattgtcaac tgctcctatc
   159421 ggaaatagga ttgactacgg attcgagcaa tagcacatgg tttcataaaa ccgtatgatt
   159481 ttaccgatct aaataaagca ggttttacat gaagaagatt tggctcagca tgttctattc
   159541 gatacgggta ggagaagaac ccgactcggt attcttaaaa agatagagaa atcagaacca
   159601 agtcaagatg atacggatca acccctcttc ttgcgccaaa gatcttacca tttccgaagt
   159661 aactggagtt acatctattt ttccatttca attcaagagt tcttatgtgt ttccacgccc
   159721 cttcgagacc ccgaaaaatg gacaaattcc ttttcttagg aacacataca agattcgtca
   159781 ccacaaaaag gataatggta accccaccat taactacttc atttatgaat ttcatagtaa
   159841 tagaaataca tgtcctacca agacagaatt tgtaacttgc tatcctcttg cctagcaggc
   159901 aaagatttac ctccgtgcaa aggatgattc attcggatcg acatgagagt ccaaccacat
   159961 tgcattgcca gaacccatgt tgtatatttg aaagaggttg acctccttgc ttttctcatg
   160021 ttacaatcct cttcccgccg agctcccttt ctcctcggtc cacagagaca aaatgtagga
   160081 ctggtgccaa cagttcatca cgaaagaaag gactcactga gccgagatca ctaactaata
   160141 ctaatctaat actaatataa tagaaataga actgtctttt ctgtatactc tccccggttc
   160201 cgttgctacc gcgggcttta cgcaatcgat cggatcatat cggatcatat agatatccct
   160261 tcaacacaac ataggtcatc gaaaggatct cgaagaccca ccaaagcacg aaagccggga
   160321 tctttcagaa aatggattcc tattcgaaga gtgcataacc gcatggataa gctcacacta
   160381 acccgtcaat tttggatcca attcgggatt ttccttggga ggtatcggga aggaattgga
   160441 atgtaataat atcggattca tacaaataga tacagaagaa agggttctct attgattcaa
   160501 acgctatacc tacgggatag ggatagagaa agaggaaaaa ccgaagattt cacatagtac
   160561 ttttgatcga aaaatcaatc ttacttattt cgtacctttc gctcaatgag aaaatgggtc
   160621 agattctaca ggatcaaacc tgtgggactt aaggaatgat ggaaggaaat aaaaaagaaa
   160681 tcaaaaaaga aaaataataa aaaaaaaata agtaaataaa aatgaagtag aagagtccag
   160741 attccaaacg aacaaattca aacttgattg aaaaggatct ttctgattct cgaagaatga
   160801 ggggcaaaag gattgatcga gaaagatttc ttgttcttat tagaagatcg tgattggatc
   160861 cacatatgtt tggtaaaaag aataatcttc tcctttgaga ataatcaaaa aaggagagtg
   160921 ttcaattgga acatgaaaac gtgactgaat tggtcctagt tactcttcgg gacggagtgg
   160981 aagaaggggg gagattctcg aacgaggaaa aggatccaat gacttcgaaa gaattgaacg
   161041 aggagccgta tgaggtgaaa atctcatgta cggttctgta gagtggcagt aagcgtgact
   161101 tatctgtcaa cttttccact atcaccccca aaaaaccaaa ctctgcctta cgtaaagttg
   161161 ccagagtacg cttaacctct ggatttgaaa tcactgctta tatacctggt attggccata
   161221 atttacaaga acattctgta gtcttagtaa gagggggaag ggttaaggat ttacccggtg
   161281 tgagatatca cattgttcga ggaaccctag atgctgtcgg agtaaaggat cgtcaacaag
   161341 ggcgttctag tgcgttgtag attcttatcc aagacttgta tcatttgatg atgccatgtg
   161401 aatcgctaga aacatgtgaa gtgtatggct aacccaataa cgaaagtttc gtaagggaac
   161461 tggagcaggc taccatgaga caaaagatct tctttctaaa gagattcgat tcggaactat
   161521 gatatgtcca aggtccaata ttgaaataat ttcagaggtt ttccttgact ttatccgtgt
   161581 caacaaacaa ttcgaaatgc ctcgactttt ttagaacagg tccgagtcaa atagcaatga
   161641 ttcgaagcac ttctttttac actatttcgg aaacccaagg actcaatcgt atggatatgt
   161701 aaaatacagg atttccaatc ctagcaggaa aaggagggaa acggatactc aatttcaagt
   161761 gagtaaacag aattccatac tcgatctcct agatacatat agaattctgt ggaaagccgt
   161821 attcgatgaa agtcgtatgt acggcttgga gggagatctt tcatatcttt cgagatccac
   161881 cctacaatat ggggtcaaaa agccaaaata aatgatttta gcccttataa aaagaaaacg
   161941 gattcttgaa ctcctttcac gctcatgtca cgtcgaggta ctgaaaaaac cgcaaaatcc
   162001 gatccaattt atcgtaatcg attagttaac atgttggtta accgtattct gaaacacgga
   162061 aaaaaatcat tggcttatca aattctctat cgagccatga aaaagattca acaaaagaca
   162121 gaaacaaatc cactatctgt tttacgtcaa gcaatacgtg gagtaactcc cgatatagca
   162181 gtaaaagcaa gacgtgtaag cggatcgact catcaagttc ccattgaaat aggatccaca
   162241 caaggaaaag cacttgccat tcgttggtta ttaggggcat cccgaaaacg tccgggtcga
   162301 aatatggctt tcaaattaag ttccgaatta gtggatgctg ccaaagggag tggcgatgcc
   162361 atacgcaaaa aggaagagac tcatagaatg gcagaggcaa atagagcttt tgcacatttt
   162421 cgttaatcca tgaacaggat ctatatagac acatagaccc atggatccat acatctcgat
   162481 cggaaaagaa tcaatagaaa aagaatcgga attgatcgat atatctctcg aaacaaacga
   162541 aaaggaaacg aaagacgaaa cataaatcat ggatcaacta agccctctcg gggacttgct
   162601 taagaataag aaagaggaat cctatggaaa taccatggaa taaggtttgg tcctattcat
   162661 ggggattctg taaatattcc attccaaaaa gagaaaattc gaaacaattg ggattctttt
   162721 ggagattgga tgcagttact aattcatgat ctggcatgta cagaatgaaa acttcattct
   162781 cgattctacg agaattttta tgaaagcctt tcatttgctt ctcttcgatg gaagttttat
   162841 tttcccagaa tgtatcctaa ttttgggcct aattcttctt ctgatgatcg attcaacctc
   162901 tgatcaaaaa gatatacctt ggttatattt tatctcttca acaagtttag taatgagcat
   162961 aacggcccta ttgttccgat ggagagaaga acctatgatt agcttttcag gaaatttcca
   163021 aacgaacaat ttcaacgaaa tctttcaatt tcttatttta ctatgttcaa ctctatgtat
   163081 tcctctatcc gtagagtaca ttgaatgtac agaaatggct ataacagagt ttctgttatt
   163141 cgtattaaca gctactctag gaggaatgtt tttatgcggt gctaacgatt taataactat
   163201 ctttgtagct ccagaatgtt tcagtttatg ctcctatcta ttatctggat ataccaagaa
   163261 agatgtacgg tctaatgagg ctactacgaa atatttactc atgggtgggg caagctcttc
   163321 tattctggtt catggtttct cttggctata tggttcatcc gggggagaga tcgagcttca
   163381 agaaatagtg aatggtctta tcaatacaca aatgtataac tccccaggaa tttcaattgc
   163441 gcttatattc atcactgcag gaattgggtt caagctttcc ccagcccctt ctcatcaatg
   163501 gactcctgac gtatacgaag gagtgcggtt cgttcgaaaa attcctacct ctctatctat
   163561 ttctgagatg tttggatttt tcaaaactcc atggacatgc agaagagaaa tgctattccc
   163621 actcggacca agacataact ttacttgttc aaataacaat taaggtgaag cagagtcagg
   163681 aacaacgaat ccctttatga taaacagatt cattttgcaa gttcgttatt acgggtagtt
   163741 cctacaaagg atcggactaa tgacgtatac aatacttgaa ttctcgatgt agatgctaca
   163801 tagttggttc tcatccttca gagactacga gtgtaatagg agcatccgtc gacaaaagga
   163861 tcaccctaag atgatcatct cgtggctatt gagaacgaat caaatcagat ggttctattt
   163921 ctcaatcttt ttgacctcgg ttccgtagga gcaagtcata aagattgaga aaaatcggtc
   163981 attcacaacc actgatgaag gattcctcga aaagttaagg attagtaatc ctttttcaaa
   164041 tgaaaaatcg aatggattcg gtcttataca tacgcgagga aggtaatcaa aaaagaaaga
   164101 agaactcatc ttctttcttt tatcacttag gagccgtgcg agatgaaagt ctcatgcacg
   164161 gttttgaatg agagaaagaa gtgaggaatc ctcttttcga ctctgactct cccactccag
   164221 tcgttgcttt tctttctgtt acttcgaaag tagctgcttc agcttcagcc actcgaattt
   164281 tcgatattcc tttttatttc tcatcaaacg aatggcatct tcttctggaa atcctagcta
   164341 ttcttagcat gatattgggg aatctcattg ctattaccca aacaagcatg aaacgtatgc
   164401 ttgcgtattc gtccataggt caaatcggat atgtaattat tggaataatt gttggagact
   164461 caaatggtgg atatgcaagc atgataactt atatgctgtt ctatatctcc atgaatctag
   164521 gaacttttgc ttgcattgta tcatttggtc tacgtaccgg aactgataac attcgagatt
   164581 atgcaggatt atacacgaaa gatccttttt tggctctctc tttagcccta tgtctcttat
   164641 ccttaggagg tcttcctcca ctagcaggtt ttttcggaaa acttcattta ttctggtgtg
   164701 gatggcaggc aggcctatat ttcttggttt caataggact ccttacgagc gttgtttcta
   164761 tctactatta tctaaaaata atcaagttat taatgactgg acgaaaccaa gaaataactc
   164821 ctcacgtgcg aaattataga gggtcccctt taagatcaaa caattccatc gaattgagta
   164881 tgattgtatg tgtgatagca tctactatac caggaatatc aatgaacccg attattgaaa
   164941 ttgctcagga tacccttttt tagcttctag aatctatttc ttagttcaag atccctcttc
   165001 tcttactaac tggaatcaaa gaattagtag atctgttccg cccaaaatgg gaatgggcta
   165061 gggttatgaa cttataatct ataatctgat gatcgagtcg attccatgat tataagttca
   165121 ttccataccg gaccagaccg gaatagggtt ttatacattc tcattatgag aaggggccat
   165181 tcgagtgtat ctaaatagat actatgttta catatagatc cctgcgtcgt tccattccat
   165241 ttaggattag gaataggcgt aatcggacct gctttttaca tatctctcgt tatttgggac
   165301 cctattcacc tctttgggct tctattgaat cgagaaatag gtttgattgt ccatcttttt
   165361 gatagaatat atataaggta tcctccagat aattcaaatc gaaccaattg gatgtccgac
   165421 tcgggcctat atgacatgac cgatcaataa aaatactcta acactacacc tttgtcatat
   165481 attccataca tcacactaga tagatatcat attcatggaa tacgattcac tttcaagatg
   165541 ccttggtggt gaaatggtag acacgcgaga ctcaaaatct cgtgctaaag agcgtggagg
   165601 ttcgagtcct cttcaaggca taatattgag atctcttatt gaattggaat aagttcggca
   165661 gcggatcacg aaatcttggt gatcttctct atctaatgaa tggggagtcc gttttgaaat
   165721 cgtccgccct gcacccaccc ccctatatgc ttcaacagga atcacacagg ggtagattga
   165781 tacaatagaa acctctggta aaatgcccac ccgtaaccca gcggataaag tacattacat
   165841 agtccgtttt agggattggc gacttaccca ttcaatgact ttggcaccgg acgttcccaa
   165901 aatgggtact gtactctcgg gtcgggtgaa ttcaataata gacgcctgtt ggcattccag
   165961 ccttccttct cctttcaggg cctatccgaa aggaaagaga attcagtact tcttggtcgt
   166021 gaatatcgga ataggacaaa ccgccccgtg gatatctttg cttcggaaca aaacaattag
   166081 aattaggctc ggtcaactgg aatgtgtatt atccatatag gggatggatc tttcaattga
   166141 gaagatccat cgacctgaga cgaagagaaa gaaatgtcta tctattttat ttagttattc
   166201 agttaaacca atgattcgtt attggagcag atagcaacaa ccatttcatc cggcatacgt
   166261 atttttgatt ttcaaatgga ttttcatctt tcattaatgg aaattttttg atgtagtgag
   166321 taatagctct ggttgttcgc tcttcaagaa ttcttgttta ggcagttcat accatccata
   166381 cataatgttt tgatctaaga tttcaattct tccatgtttc cgcagtagca tattgttcca
   166441 tggagctaag gtccaaaata tggaagaaac tggtgtttcc acgactctac cacccagtca
   166501 attctgtttc acttaatccc tatttcatgg ccacatatct ttccggctaa ggaatgggaa
   166561 actcttcttt tgttacatga atcctatttt catttcatcc gggaaaagcc atctttttct
   166621 caacaatgtc tttgtcattt gatccaatag cgttccgtta gataggaaca gatttgataa
   166681 atactgataa ctctcggata gagtattaga acggaaaaat ccattagata atgaactatt
   166741 ggttctaagc catctctggc gatgaatcaa caattcgaaa tgcttttctt gcatattctt
   166801 gataaaccag cgtttagaca tagatgtaga aggatccgtt tgggaagtaa aaagccccct
   166861 tgacatctct tcatctgcaa agaattctcg atgggaaaac acagagacaa aagactgatc
   166921 tttgaatagg aaaaagagtg gatccccagg gtcccaaatg aattggctta ttcgaaaaag
   166981 gccttgttct ttggaagatc tatctcgtgt ctggtactgc atggttccac tctgcaagaa
   167041 ctccgaatca ttctcttgaa gctcatcctc ttcatcataa atgatccgct tgccccgaaa
   167101 tgacctggcc caatagggaa atcccaattc attgggcctt tcgatacaat caaatagaag
   167161 gccccaaggg cgccatattc taggagccca aactatgtga ttgaataaat cctcctctat
   167221 ctgttgcggg tcgaggactc cttccccttc ttcaaactcc gattcatatt tttcgtagag
   167281 aaatctaaat ctctgatcaa cgatagaaca agatccattt tgaatcatat ttaagggatt
   167341 ccttggttcg ggccgaagaa gcaatgtcac tcgatcatta tcaaactgac tgcaatcttt
   167401 ttctgtccgt gaggatccca ccagagcgcc ttctacttct aataggccat gaactagatc
   167461 agaatcattc tcaacgagtc cacaagaagt gatcccattt ttttcatcag gtccgggtag
   167521 agaccaaagg tcttgagcga ccgatccggc agaacaactc aaaagataaa gaagtatcgt
   167581 taatctcttc atgctcgttc caagttcgaa gtaccatttg tacaaataag aatccccctc
   167641 gttacatgat ttcttcttca tatagataga tataggatct acggagcaat tacttagaag
   167701 tacattttgt gaaacagccc ttcctatctg atagaaaagg atcccatgat cctgaaccga
   167761 tcttacctgg gatcgcaaat cccaagtttg tctatgaaga gcggatctaa ttatattagt
   167821 gtctataatt gatttctttt gtataatact aatcgatagg gcctcattgg taagtgctac
   167881 aagatctcgt acattggaac ccatagttat ggacccgaat ccattagtat ggaacatttt
   167941 cttttccaag tgaaatcccc tagtatatga aagagtgaaa aagtgctttc gttgttgtgg
   168001 aataagaagc cttcgtatct taatgcatgt atttaattta ttcggagcta ttagagcggg
   168061 atccactttt tggggaatat gagtcgaagc aataacaaga atatttctag tggaacatct
   168121 ttcacaatcc ctggagagat agttcacaaa tagaccgagg gataagtaat tcgactcatt
   168181 cacatccaga tcatgaatgt ttggaatcca tattatgcaa ggagacattg cttttgctaa
   168241 ttcgaattga agggtgatat agatagaaaa tcggtcttct tccggcatca tatccatcat
   168301 atccatagtt agcgcattca tcatagttag aagctccagc tccgtatcaa ggtcatggtc
   168361 gatatcgtca ctatcatcaa tatcctcatc gtcactatca tcaataagag aacccttagg
   168421 cttgttatcc aggaacttgt tcagaaatac tgtaatgaaa ggaagatagg agtttgtcgc
   168481 taggtatttg accaaatagg atcgtccagt tcctatagaa cctatcacta aaatacccct
   168541 agggggggat agggctacgc ggagcgaaaa gggttttcca tgagatggga aatgaaaact
   168601 attagcccca cacggggttt gtgaataagt gattgtctga taatgagcaa ggaatatccg
   168661 tctttctgct aaacaggatg tattgaactc ataattcatt agatactttt tatgaatgtc
   168721 aactaagtat cgtaagtaaa ttgctcccgg ttgttcaatc atttgataac cagagtcatt
   168781 ctttgataaa tgatcactat gagtcagact caatagaatt tgatcaatcc ttttttctgt
   168841 cgttaaggta gagaactgaa ccaagaattc tctttcttta tcatcaatcg aatcactgtt
   168901 cgagacccaa gattctattt tatcatcaat ccaatcatca ttcacgtttt ttctttttct
   168961 tatcaaggaa tagatcgctt tacttgtatg acttagatgt ctcgtatttc tcgaaaaagc
   169021 gatttgattg atgggatttg gtatgatact tatgagatcg atgagattca aatatttctt
   169081 cttagaacgt attgatttga ccccataagc gggaccacca ccccatagca tgttgccgcc
   169141 agaaacagaa ccccgtattt tttctagaga atctcctaat tgtttcagag caactagaaa
   169201 gagattcttt aaccagaaag aattcagttc agatgtagga tacctatcca gaagttttcg
   169261 caactcaatc atgtatgatg gaatcatcaa agatttgacc ttttcgaact ctgtctgtaa
   169321 ctcactatag gctcgagaaa caaagagaag atgtgtacga acgagatatc cagcaacaag
   169381 aagaaggaaa aggattgaat agaggaactc ccgaacattt agcaatctca gatgtgtcga
   169441 tatcaatggt gactcattat ttcgatgaat aaattcttcg gacagaagaa gattatgtaa
   169501 acacttactc gaaatctcac ttatcagatt ccattgtgga agataccatt ttttctgaag
   169561 aattcgccat gatatatctg atccatgcat aatatcatga aaaatggata caaatttttg
   169621 tatcggcaat agatctaaaa ataaaagatt tagatatttg taccctgtcg aagtaaggaa
   169681 ccatggtata tatctttgga atagattcca ttttttccat tttgagagag ttgaaaaagc
   169741 actatctcgt tgaaaggttc tatacatctg ccctttctca agccattttt ttagacaaag
   169801 actccgtttt ttcctctttt cggatggtaa atatttctca gaacatggag tgtgaatcaa
   169861 acccatgttt gaattgaaat tgagatactg atgcaagttc ttcccttctg aatcagatag
   169921 attcatatct atatctgaaa gaggttgaca ataagttctt tcaaaattga ctatttgtcc
   169981 ctctgttaga ggtgttccag aaatgtctgc gatcgagtaa atagctctac gaacgaatgg
   170041 atcggatcga attggaaaat ggaaagattt gtacaagtta tacctttcgt caccactttg
   170101 cggaaaatcg ttaggtatga atatgttaga tacctgtgac tcgattggtg aaatagtatc
   170161 tctctccaaa aaagcatgtt tttttttacc gccgcacaaa gaaaatattt tgttgcgaat
   170221 gaacaagata ttgaggaatt gttgatacgt aaaatcataa ttattgatac aggccttttc
   170281 cacataaaaa gggaatcttt tgttacaata gaagcagaag tgatgtcgat tattcaagaa
   170341 tcgaagtcga tttgctttag aaaaagagga tatcaatgaa cttctatgaa atggtttcgc
   170401 gggattcagc caattgtctt gatcgcggga tatcattgag aaataggaat ccgtgttatc
   170461 aaaagatttc ctgcgattct ttctagtatg gaatgagtca atcatccact ttggtatctt
   170521 attgaacaaa aatggtgata ttgttcctcc attgatcaag ttttgggaag tatcatggtc
   170581 atccaataag aagggtttcc attttttcaa atgaacgatt tgaagaccta ttgattctaa
   170641 caactgattg cagagttgat cattcggacc tttcaattca tggatgtgga tctcggacct
   170701 atgaatgggg atactcccga aactcacaaa gaaaaaagga agtgagttag acaaaaagag
   170761 aagaaacttg gacaaaaaga aacaaagtga cttagagaaa tcttttttgt cgataacctc
   170821 agaccaatca atcgaatatt gattaatacg taatcgatcg aacactactt gaaaacggct
   170881 attctgctca gaaatgaaat gttccaaatg ttcctggaaa ttcttgctcc cattggacca
   170941 tttgtatcta tatgcattag gatcccgatt catggatctc tcggttcgag aaatcaaaat
   171001 aagaggatcg aaccatttct tctgactctt tttcaaattt gataaatgtt ggttgatcgt
   171061 gtatttcatt atagttctat gattcagagt atcatttcct atttgatacc tttgaattcc
   171121 atattcgaag ttgcgatcgg atcgattcat taaaaagaat cgattcaata catttcttat
   171181 gtacccatag gtgctatatt ggatttgaat cagatttcgg atcaatctat attgattgac
   171241 tgcctccatt atgttgttgc tagcaaatac cactattttt ggttttggat cttccaaatc
   171301 attcccgcaa gaggtccgga cccatctttt tctgatcctt cgataaaaag attcattctc
   171361 ttcataaaaa ataggaggta gaaccaataa agatttcttt ttcgattcat ccctggagtt
   171421 gaatacctca ttcaagaatt gtttttgacc caatccggag gaatcaatag aaaaggcaaa
   171481 tcccttatga tacaccagat ccggctcggt tattgataga gtgaatagat ctgccatttc
   171541 ttgaaatctc tcttctgatt caaaatcgtg gtgtaacgtg tatccccccc tgttccggtc
   171601 atggaataga tgaaataaat caaaaaatgg attcttgttc aagaatgaaa tcttattgga
   171661 actgtccagt tcatccttcg gaaccatatc acatcccgga tctgatgaaa taggatgaat
   171721 tgagacggta ttttgtaaat acataatcat cttgaatata ttaactattt ctttattttc
   171781 caatcgcctg gaaagaacaa aagaaacatc ttgttctttc ttcaacaatt tctgatctct
   171841 agtggacctc tcagtaggat tcgaacccag atgaagttct gaccatcttt cagagaaaaa
   171901 agaacgaatg gatcttgtag gattcccaag agattcttcg atttcttccg gaagcggatg
   171961 attattcatc tgcttctcac gttccgtgaa tagccgggac attgaggaat atccagaaag
   172021 gcatttaggg aatcgctctg attctatctc tgttcgttcc gtttgaagaa aggaaggatc
   172081 ccaacaaaga atcgatcttt cttttagttg ttgaatctct ctttgattga tcaatgtgtg
   172141 atattccgaa tcctcattac taatggaatc gaaatgatct ctggattgat cagaagatcc
   172201 tttcaattgg ctagaatccg ttacttgaat gaaactagat cttgtggaat catattgaat
   172261 atttgacgat accttccgta ccttgctaaa aaaccgatcc ttgtttacca accacacatt
   172321 gtctaaccaa atccaattct ctctcgagat gttcctcaaa aaatccgatt cgtgcggatt
   172381 cttcccccaa ctaacgaaga gatcttggcg gaattgccac atatgaaatt gagcacaatt
   172441 ttgcaaagaa aaagcccgct tgtttctcaa gaagagatgg gaaacatgct caatatcatt
   172501 tgattgaata gttgacccag ctccttgttg tttgaagaaa ccctccactt caattggtat
   172561 tttttcacga aaagcaaaca tgagataata aatccagtct ttcactaaga tttcgaatag
   172621 ctgtcccgaa ttcaagttga ttatgtttcg cctcttcctc ggagaaagac gatcaaacaa
   172681 ttcccaatca tggtccttgc ggatcggatc atccatataa tatacaaaaa gaaactccag
   172741 atatttgata tctttctctt tgaatgagat ctcaattcca gcgacggttt cattagatat
   172801 cttacaacta gaatccctct tttttccgat ccagttcctc caccaccgcg aaccccagtt
   172861 agattcaggc atgatacact ttttagttat tgggagaacc caagtactct ctttcggatc
   172921 caggaaagag ctctcagaga tcttttttcc ttttggaaga tagaggagcg aaacaatcaa
   172981 cctattgata ttggaagact caaaagattc ttccaatgta tcatttctgg gtccaatgga
   173041 attcataggt ataggaagaa gccctgtcaa atagagattt tttctttcga ccatctttcg
   173101 attgttaata cgatatataa ggaccgctac tacaaagagt actacaccct tgatcgtgaa
   173161 atatcgattg cttgttgaac cctgtgaatt gcgtgaaagt aggatactcc aaattcggga
   173221 gtccaagagt tttataaaac gctcttgatg gaaaaaaatg tgaatgaaag atcccactaa
   173281 attgaattgg gtccatgaat ctaagagata gtgagaattc ttgatctctc tcaatatctc
   173341 tctcaattcg aaaatccaga atttgaattg ctgtcctctc attattatta ttgagtcctc
   173401 ctaaattgcg ttgatttatc caaaagattt catttcaatt ggaatttggt taatgtacga
   173461 ggatccccgc taagcatcca tggctgaatg gttaaagcgc ccaactcata attggcgaat
   173521 ttgtaggttc aattcctact ggatgcacgc taatgggacc ctccaatcaa tctaagctaa
   173581 aatcaatcta aactaatcgg tgtagtatat tcatatcata acatatgaac agtaagaacg
   173641 agcattctta ttgagactag aactgatagg gaagaaaata gatttatgga tggaatcaaa
   173701 tatgtaatat ttacagacaa aagtatttga ttattgggga aaaatcaata tacttctaat
   173761 gtcgaatcag gatcaactag gacagaaata aagtattggg tcgaactctt ctttagtgtc
   173821 aaggtaatag ctatgaatag tcatcgactt ccggtaaagg gtagaagaat ggggatgggg
   173881 cctattatgg gatatacaat gcattacaga tgtatgatca ttacgcttca actgggttat
   173941 tctattccac ctcttagaaa gaaaagaact taagtcaaaa tactgaatag catagcgata
   174001 catttataca aaacttctac cccgagcaca cgaaatggag ccgtagacag tcaagtgaaa
   174061 tacaacccac aaaataattt gatctatgga cagcatcgtt gtggtaaagg ttgtaatgcc
   174121 agaggaatca ttaccgcaag gcatagaggg ggaggtcata agcgtctata ccgtaaaatc
   174181 gattttcgac ggaatgaaaa agacatatat ggtagaattg taaccataga atacgaccct
   174241 aatcgaaatg catacatttg tctcatacac tatggggatg gtgagaaaag atatatttta
   174301 catcccagag gggctataat tggagatacc attgtttctg gtacagaagt tcctataaaa
   174361 atgggaaatg ccctaccttt gagtgcggtt tgaactattg atttacgtga ttggaagtaa
   174421 ccaattaggt ttacggcaaa acctagaaat cgatcactga tccaatttga gtacctctac
   174481 aggatagacc tcaacagaaa actgaagagt aacggcagca agtgattgag ttcagtagtt
   174541 cctcatataa gattattgac tctagagata taataatatg gagaagataa aattgtttca
   174601 agcaccgaca gaaccagaag cgccccttgt ttcaaagagg gttattcaca tttcatttga
   174661 tggtcaaagg cgaattgaaa gctaagcagt ggtaattcta aggattcccc gggggaaaaa
   174721 tagagatgtc tcctacgtta cccgtaatat gtggaagttt cgacgtaatc tcatagagtc
   174781 attcggtctg aatgctacat gaagaacata agccagatga aggaacggga agacctagga
   174841 tgtagaagat cataacatga gtgattcggc agatttggat tcctatatat ccactcatgc
   174901 ggtacttcat tgtatgatat atataagatc catctgtata gagatcatca tctacatcca
   174961 gaaagccgta tgctttggaa gaagcttgta cagtttggga aggggttttg attgatcaaa
   175021 aagaagaatc tacttcaacc gatatgccct taggcacggc catacataac atagaaatca
   175081 cactcggaaa gggtggacaa ttagctagag cagcaggtgc tgtagcgaaa ctgattgcaa
   175141 aagaggggaa atcggccaca ttaaaattac cttctggaga ggtccgtttg atatccaaaa
   175201 actgctcagc aacaatcgga caagtgggaa atgttggggt aaaccagaaa agtttgggta
   175261 gagccggatc taaatgttgg ctgggtaagc gtcctgtagt aagaggagta gttatgaacc
   175321 ctgtagacca tccccatggg ggtggtgaag ggaaggcccc aattggtaga aaaaaacccg
   175381 caactccttg gggttatcct gcacttggaa gaagaactag aaaaaggaaa aaatatagta
   175441 ataatttgat tcttcgtcgc cgtagtaaat agtagagtag agaaaataga atagaatttg
   175501 tttcttcgtc tttacaaaaa aaaaaatagg agtaatggac tgtgacacgt tcactaaaaa
   175561 aaaatccttt tgtagcgaat catttattaa gaaaaataaa taaacttaac acaaaagaag
   175621 aaaaagaaat aatagtaact tggtcc
//
