# Supplementary material for: Dispersed repeats and inverted repeat expansion drive major plastomic rearrangements in Calliandra haematocephala (Leguminosae: Mimoseae)
Source: Front Plant Sci. 2025 Oct 3;16:1673127. doi: 10.3389/fpls.2025.1673127 (PMC12531236; doi:10.3389/fpls.2025.1673127)
Supplement: Supplementary file 1 [file DataSheet1.zip › Assemled_data/Inga_leiocalycina_NC_028732.gb]

LOCUS       Inga_leiocalycina_NC_028732      175489 bp    DNA     linear   PLN 08-JUL-2025
DEFINITION  .
ACCESSION   urn.local...q-j4u526s (modified)
KEYWORDS    .
SOURCE      null
  ORGANISM  
            .
FEATURES             Location/Qualifiers
     source          1..175489
                     /organism="Inga_leiocalycina"
                     /organelle="plastid:chloroplast"
                     /mol_type="genomic DNA"
                     /note="Annotation Method :: PGA-Plastid Genome Annotator"
     tRNA            complement(14..87)
                     /gene="trnH-GUG"
                     /product="tRNA-His"
     gene            complement(14..87)
                     /gene="trnH-GUG"
     CDS             complement(470..1531)
                     /gene="psbA"
                     /codon_start=1
                     /transl_table=11
                     /product="photosystem II protein D1"
     gene            complement(470..1531)
                     /gene="psbA"
     repeat_region   829..1111
     repeat_region   1188..1599
     tRNA            join(complement(4398..4434),complement(1813..1847))
                     /gene="trnK-UUU"
                     /product="tRNA-Lys"
     gene            complement(1813..4434)
                     /gene="trnK-UUU"
     CDS             complement(2165..3664)
                     /gene="matK"
                     /codon_start=1
                     /transl_table=11
                     /product="maturase K"
     gene            complement(2165..3664)
                     /gene="matK"
     CDS             join(complement(6846..6885),complement(5707..5945))
                     /gene="rps16"
                     /codon_start=1
                     /transl_table=11
                     /product="ribosomal protein S16"
     gene            complement(5707..6885)
                     /gene="rps16"
     tRNA            complement(7252..7323)
                     /gene="trnQ-UUG"
                     /product="tRNA-Gln"
     gene            complement(7252..7323)
                     /gene="trnQ-UUG"
     CDS             7962..8147
                     /gene="psbK"
                     /codon_start=1
                     /transl_table=11
                     /product="photosystem II protein K"
     gene            7962..8147
                     /gene="psbK"
     CDS             8327..8437
                     /gene="psbI"
                     /codon_start=1
                     /transl_table=11
                     /product="photosystem II protein I"
     gene            8327..8437
                     /gene="psbI"
     tRNA            complement(8754..8841)
                     /gene="trnS-GCU"
                     /product="tRNA-Ser"
     gene            complement(8754..8841)
                     /gene="trnS-GCU"
     repeat_region   9412..9766
     repeat_region   9556..9750
     tRNA            join(9593..9615,10335..10382)
                     /gene="trnG-UCC"
                     /product="tRNA-Gly"
     gene            9593..10382
                     /gene="trnG-UCC"
     tRNA            10710..10781
                     /gene="trnR-UCU"
                     /product="tRNA-Arg"
     gene            10710..10781
                     /gene="trnR-UCU"
     CDS             complement(11280..12812)
                     /gene="atpA"
                     /codon_start=1
                     /transl_table=11
                     /product="ATP synthase CF1 alpha subunit"
     gene            complement(11280..12812)
                     /gene="atpA"
     repeat_region   11488..11771
     repeat_region   11641..12129
     repeat_region   11797..12163
     repeat_region   11926..12338
     repeat_region   11985..12165
     repeat_region   12187..12662
     repeat_region   12217..12662
     repeat_region   12271..12680
     CDS             join(complement(14024..14168),complement(12886..13292))
                     /gene="atpF"
                     /codon_start=1
                     /transl_table=11
                     /product="ATP synthase CF0 subunit I"
     gene            complement(12886..14168)
                     /gene="atpF"
     repeat_region   13022..13554
     repeat_region   13022..13463
     repeat_region   13049..13554
     repeat_region   13832..14211
     repeat_region   13970..14253
     CDS             complement(14920..15165)
                     /gene="atpH"
                     /codon_start=1
                     /transl_table=11
                     /product="ATP synthase CF0 subunit III"
     gene            complement(14920..15165)
                     /gene="atpH"
     CDS             complement(16653..17396)
                     /gene="atpI"
                     /codon_start=1
                     /transl_table=11
                     /product="ATP synthase CF0 subunit IV"
     gene            complement(16653..17396)
                     /gene="atpI"
     repeat_region   16690..17220
     repeat_region   16699..17039
     repeat_region   16750..17194
     CDS             complement(17612..18322)
                     /gene="rps2"
                     /codon_start=1
                     /transl_table=11
                     /product="ribosomal protein S2"
     gene            complement(17612..18322)
                     /gene="rps2"
     repeat_region   17621..18085
     repeat_region   17621..17984
     repeat_region   17791..18085
     CDS             complement(18570..22682)
                     /gene="rpoC2"
                     /codon_start=1
                     /transl_table=11
                     /product="RNA polymerase beta subunit"
     gene            complement(18570..22682)
                     /gene="rpoC2"
     repeat_region   18617..19087
     repeat_region   18625..18992
     repeat_region   18662..19087
     repeat_region   21176..21539
     repeat_region   21176..21487
     repeat_region   21277..21671
     repeat_region   22156..22476
     CDS             join(complement(25277..25708),complement(22853..24469))
                     /gene="rpoC1"
                     /codon_start=1
                     /transl_table=11
                     /product="RNA polymerase beta subunit"
     gene            complement(22853..25708)
                     /gene="rpoC1"
     repeat_region   23274..23746
     repeat_region   23748..24103
     repeat_region   24410..24714
     repeat_region   25718..26165
     repeat_region   25718..26117
     CDS             complement(25735..28947)
                     /gene="rpoB"
                     /codon_start=1
                     /transl_table=11
                     /product="RNA polymerase beta subunit"
     gene            complement(25735..28947)
                     /gene="rpoB"
     repeat_region   25904..26328
     repeat_region   25904..26165
     repeat_region   26330..26844
     repeat_region   26330..26685
     repeat_region   26450..26844
     repeat_region   27332..27795
     repeat_region   27347..27942
     repeat_region   27347..27795
     repeat_region   27411..27942
     repeat_region   28319..28759
     repeat_region   28343..28671
     repeat_region   28534..28881
     tRNA            30161..30231
                     /gene="trnC-GCA"
                     /product="tRNA-Cys"
     gene            30161..30231
                     /gene="trnC-GCA"
     CDS             31686..31775
                     /gene="petN"
                     /codon_start=1
                     /transl_table=11
                     /product="cytochrome b6/f complex subunit VIII"
     gene            31686..31775
                     /gene="petN"
     CDS             complement(32989..33093)
                     /gene="psbM"
                     /codon_start=1
                     /transl_table=11
                     /product="photosystem II protein M"
     gene            complement(32989..33093)
                     /gene="psbM"
     tRNA            complement(33817..33890)
                     /gene="trnD-GUC"
                     /product="tRNA-Asp"
     gene            complement(33817..33890)
                     /gene="trnD-GUC"
     tRNA            complement(34341..34424)
                     /gene="trnY-GUA"
                     /product="tRNA-Tyr"
     gene            complement(34341..34424)
                     /gene="trnY-GUA"
     tRNA            complement(34491..34563)
                     /gene="trnE-UUC"
                     /product="tRNA-Glu"
     gene            complement(34491..34563)
                     /gene="trnE-UUC"
     tRNA            35391..35462
                     /gene="trnT-GGU"
                     /product="tRNA-Thr"
     gene            35391..35462
                     /gene="trnT-GGU"
     repeat_region   36905..37515
     repeat_region   36905..37308
     repeat_region   36978..38293
     repeat_region   36978..37515
     CDS             36983..38044
                     /gene="psbD"
                     /codon_start=1
                     /transl_table=11
                     /product="photosystem II protein D2"
     gene            36983..38044
                     /gene="psbD"
     repeat_region   37184..38245
     repeat_region   37391..38293
     repeat_region   37901..38653
     CDS             37992..39413
                     /gene="psbC"
                     /codon_start=1
                     /transl_table=11
                     /product="photosystem II CP43 chlorophyll apoprotein"
     gene            37992..39413
                     /gene="psbC"
     repeat_region   38217..38653
     repeat_region   38655..38972
     repeat_region   38982..39424
     tRNA            complement(39656..39748)
                     /gene="trnS-UGA"
                     /product="tRNA-Ser"
     gene            complement(39656..39748)
                     /gene="trnS-UGA"
     CDS             40078..40266
                     /gene="psbZ"
                     /codon_start=1
                     /transl_table=11
                     /product="photosystem II protein Z"
     gene            40078..40266
                     /gene="psbZ"
     tRNA            40967..41037
                     /gene="trnG-GCC"
                     /product="tRNA-Gly"
     gene            40967..41037
                     /gene="trnG-GCC"
     repeat_region   41212..41535
     repeat_region   41255..41535
     tRNA            complement(41259..41332)
                     /gene="trnfM-CAU"
                     /product="tRNA-Met"
     gene            complement(41259..41332)
                     /gene="trnfM-CAU"
     CDS             complement(41495..41797)
                     /gene="rps14"
                     /codon_start=1
                     /transl_table=11
                     /product="ribosomal protein S14"
     gene            complement(41495..41797)
                     /gene="rps14"
     repeat_region   41900..42380
     CDS             complement(41916..44120)
                     /gene="psaB"
                     /codon_start=1
                     /transl_table=11
                     /product="photosystem I P700 apoprotein A2"
     gene            complement(41916..44120)
                     /gene="psaB"
     repeat_region   42385..42698
     repeat_region   complement(42700..43265)
     repeat_region   complement(43275..43474)
     repeat_region   43691..45135
     repeat_region   43691..44514
     repeat_region   43794..44595
     CDS             complement(44146..46398)
                     /gene="psaA"
                     /codon_start=1
                     /transl_table=11
                     /product="photosystem I P700 apoprotein A1"
     gene            complement(44146..46398)
                     /gene="psaA"
     repeat_region   complement(44336..44835)
     repeat_region   44396..44913
     repeat_region   44672..45321
     repeat_region   44672..45135
     repeat_region   44732..45321
     repeat_region   45677..45966
     repeat_region   45791..46086
     CDS             join(complement(49065..49188),complement(48108..48337),
                     complement(47197..47349))
                     /gene="ycf3"
                     /codon_start=1
                     /transl_table=11
                     /product="photosystem I assembly protein Ycf3"
     gene            complement(47197..49188)
                     /gene="ycf3"
     repeat_region   47665..48042
     repeat_region   47920..48218
     repeat_region   47975..48271
     repeat_region   48036..48352
     repeat_region   48220..48566
     repeat_region   48232..48440
     repeat_region   48763..49041
     tRNA            49432..49519
                     /gene="trnS-GGA"
                     /product="tRNA-Ser"
     gene            49432..49519
                     /gene="trnS-GGA"
     repeat_region   49738..50054
     CDS             complement(49810..50421)
                     /gene="rps4"
                     /codon_start=1
                     /transl_table=11
                     /product="ribosomal protein S4"
     gene            complement(49810..50421)
                     /gene="rps4"
     repeat_region   50725..50930
     tRNA            complement(50741..50813)
                     /gene="trnT-UGU"
                     /product="tRNA-Thr"
     gene            complement(50741..50813)
                     /gene="trnT-UGU"
     tRNA            join(52234..52268,52822..52871)
                     /gene="trnL-UAA"
                     /product="tRNA-Leu"
     gene            52234..52871
                     /gene="trnL-UAA"
     repeat_region   52623..52906
     tRNA            53285..53357
                     /gene="trnF-GAA"
                     /product="tRNA-Phe"
     gene            53285..53357
                     /gene="trnF-GAA"
     repeat_region   53996..54572
     repeat_region   54039..54629
     repeat_region   54039..54572
     CDS             complement(54073..54549)
                     /gene="ndhJ"
                     /codon_start=1
                     /transl_table=11
                     /product="NADH-plastoquinone oxidoreductase subunit J"
     gene            complement(54073..54549)
                     /gene="ndhJ"
     CDS             complement(54698..55375)
                     /gene="ndhK"
                     /codon_start=1
                     /transl_table=11
                     /product="NADH-plastoquinone oxidoreductase subunit K"
     gene            complement(54698..55375)
                     /gene="ndhK"
     repeat_region   54826..55348
     repeat_region   54826..55225
     repeat_region   54843..55348
     repeat_region   55350..55783
     repeat_region   55350..55739
     CDS             complement(55417..55779)
                     /gene="ndhC"
                     /codon_start=1
                     /transl_table=11
                     /product="NADH-plastoquinone oxidoreductase subunit 3"
     gene            complement(55417..55779)
                     /gene="ndhC"
     repeat_region   55465..55863
     repeat_region   55465..55783
     repeat_region   55538..55820
     tRNA            join(complement(57372..57410),complement(56715..56751))
                     /gene="trnV-UAC"
                     /product="tRNA-Val"
     gene            complement(56715..57410)
                     /gene="trnV-UAC"
     repeat_region   57054..57338
     tRNA            57577..57649
                     /gene="trnM-CAU"
                     /product="tRNA-Met"
     gene            57577..57649
                     /gene="trnM-CAU"
     CDS             complement(57926..58327)
                     /gene="atpE"
                     /codon_start=1
                     /transl_table=11
                     /product="ATP synthase CF1 epsilon subunit"
     gene            complement(57926..58327)
                     /gene="atpE"
     repeat_region   58035..58356
     CDS             complement(58324..59820)
                     /gene="atpB"
                     /codon_start=1
                     /transl_table=11
                     /product="ATP synthase CF1 beta subunit"
     gene            complement(58324..59820)
                     /gene="atpB"
     repeat_region   58585..58854
     repeat_region   58658..59277
     repeat_region   58856..59277
     repeat_region   59279..59833
     repeat_region   59279..59769
     repeat_region   59530..59833
     CDS             60607..62034
                     /gene="rbcL"
                     /codon_start=1
                     /transl_table=11
                     /product="ribulose bisophosphate carboxylase"
     gene            60607..62034
                     /gene="rbcL"
     repeat_region   60675..60962
     repeat_region   60748..60962
     repeat_region   60872..61261
     repeat_region   60897..61260
     repeat_region   61000..61282
     repeat_region   61000..61261
     repeat_region   61583..62045
     CDS             63019..64812
                     /gene="accD"
                     /codon_start=1
                     /transl_table=11
                     /product="acetyl-CoA carboxylase carboxyltransferase beta
                     subunit"
     gene            63019..64812
                     /gene="accD"
     repeat_region   65378..65739
     CDS             65385..65498
                     /gene="psaI"
                     /codon_start=1
                     /transl_table=11
                     /product="photosystem I subunit VIII"
     gene            65385..65498
                     /gene="psaI"
     repeat_region   65418..65739
     CDS             65691..66245
                     /gene="ycf4"
                     /codon_start=1
                     /transl_table=11
                     /product="photosystem I assembly protein Ycf4"
     gene            65691..66245
                     /gene="ycf4"
     repeat_region   66600..66924
     CDS             66704..67393
                     /gene="cemA"
                     /codon_start=1
                     /transl_table=11
                     /product="envelope membrane protein"
     gene            66704..67393
                     /gene="cemA"
     repeat_region   66782..67065
     repeat_region   67017..67316
     CDS             67621..68583
                     /gene="petA"
                     /codon_start=1
                     /transl_table=11
                     /product="cytochrome f"
     gene            67621..68583
                     /gene="petA"
     repeat_region   67632..67921
     repeat_region   67923..68252
     repeat_region   68329..68629
     repeat_region   68419..68685
     CDS             complement(70068..70190)
                     /gene="psbJ"
                     /codon_start=1
                     /transl_table=11
                     /product="photosystem II protein J"
     gene            complement(70068..70190)
                     /gene="psbJ"
     repeat_region   70126..70487
     CDS             complement(70316..70432)
                     /gene="psbL"
                     /codon_start=1
                     /transl_table=11
                     /product="photosystem II protein L"
     gene            complement(70316..70432)
                     /gene="psbL"
     CDS             complement(70455..70574)
                     /gene="psbF"
                     /codon_start=1
                     /transl_table=11
                     /product="photosystem II cytochrome b559 beta subunit"
     gene            complement(70455..70574)
                     /gene="psbF"
     repeat_region   70489..70987
     repeat_region   70489..70919
     CDS             complement(70584..70835)
                     /gene="psbE"
                     /codon_start=1
                     /transl_table=11
                     /product="photosystem II cytochrome b559 alpha subunit"
     gene            complement(70584..70835)
                     /gene="psbE"
     CDS             72136..72231
                     /gene="petL"
                     /codon_start=1
                     /transl_table=11
                     /product="cytochrome b6/f complex subunit VI"
     gene            72136..72231
                     /gene="petL"
     CDS             72417..72530
                     /gene="petG"
                     /codon_start=1
                     /transl_table=11
                     /product="cytochrome b6/f complex subunit V"
     gene            72417..72530
                     /gene="petG"
     tRNA            complement(72659..72732)
                     /gene="trnW-CCA"
                     /product="tRNA-Trp"
     gene            complement(72659..72732)
                     /gene="trnW-CCA"
     tRNA            complement(72938..73011)
                     /gene="trnP-UGG"
                     /product="tRNA-Pro"
     gene            complement(72938..73011)
                     /gene="trnP-UGG"
     CDS             73456..73590
                     /gene="psaJ"
                     /codon_start=1
                     /transl_table=11
                     /product="photosystem I subunit IX"
     gene            73456..73590
                     /gene="psaJ"
     CDS             74141..74341
                     /gene="rpl33"
                     /codon_start=1
                     /transl_table=11
                     /product="ribosomal protein L33"
     gene            74141..74341
                     /gene="rpl33"
     CDS             74638..74946
                     /gene="rps18"
                     /codon_start=1
                     /transl_table=11
                     /product="ribosomal protein S18"
     gene            74638..74946
                     /gene="rps18"
     CDS             complement(75138..75551)
                     /gene="rpl20"
                     /codon_start=1
                     /transl_table=11
                     /product="ribosomal protein L20"
     gene            complement(75138..75551)
                     /gene="rpl20"
     repeat_region   75776..76003
     CDS             join(complement(76361..76474),160984..161215,
                     161752..161777)
                     /gene="rps12"
                     /codon_start=1
                     /transl_table=11
                     /product="ribosomal protein S12"
     CDS             join(complement(76361..76474),complement(105262..105493),
                     complement(104700..104725))
                     /gene="rps12"
                     /codon_start=1
                     /transl_table=11
                     /product="ribosomal protein S12"
     gene            order(complement(76361..76474),160984..161777)
                     /gene="rps12"
     gene            order(complement(76361..76474),complement(104700..105493))
                     /gene="rps12"
     CDS             join(complement(77675..78037),complement(76768..77004))
                     /gene="clpP"
                     /codon_start=1
                     /transl_table=11
                     /product="clp protease proteolytic subunit"
     gene            complement(76768..78037)
                     /gene="clpP"
     repeat_region   78321..78660
     CDS             78532..80058
                     /gene="psbB"
                     /codon_start=1
                     /transl_table=11
                     /product="photosystem II CP47 chlorophyll apoprotein"
     gene            78532..80058
                     /gene="psbB"
     repeat_region   78662..79175
     repeat_region   78662..79059
     repeat_region   78781..79416
     repeat_region   78796..79496
     repeat_region   78844..79439
     repeat_region   78880..79694
     repeat_region   78880..79496
     repeat_region   79061..79667
     repeat_region   79267..79694
     repeat_region   79489..79832
     repeat_region   79696..79970
     repeat_region   79972..80534
     repeat_region   79972..80295
     repeat_region   80222..80572
     repeat_region   80222..80534
     CDS             80248..80355
                     /gene="psbT"
                     /codon_start=1
                     /transl_table=11
                     /product="photosystem II protein T"
     gene            80248..80355
                     /gene="psbT"
     repeat_region   80391..80740
     repeat_region   80400..80725
     CDS             complement(80416..80547)
                     /gene="psbN"
                     /codon_start=1
                     /transl_table=11
                     /product="photosystem II protein N"
     gene            complement(80416..80547)
                     /gene="psbN"
     repeat_region   80423..80740
     CDS             80652..80873
                     /gene="psbH"
                     /codon_start=1
                     /transl_table=11
                     /product="photosystem II phosphoprotein"
     gene            80652..80873
                     /gene="psbH"
     CDS             join(81010..81015,81820..82461)
                     /gene="petB"
                     /codon_start=1
                     /transl_table=11
                     /product="cytochrome b6"
     gene            81010..82461
                     /gene="petB"
     repeat_region   81224..81540
     repeat_region   81868..82154
     repeat_region   82177..82505
     repeat_region   82177..82483
     CDS             join(82672..82679,83419..83893)
                     /gene="petD"
                     /codon_start=1
                     /transl_table=11
                     /product="cytochrome b6/f complex subunit IV"
     gene            82672..83893
                     /gene="petD"
     repeat_region   83615..84005
     repeat_region   83684..84005
     CDS             complement(84106..85101)
                     /gene="rpoA"
                     /codon_start=1
                     /transl_table=11
                     /product="RNA polymerase alpha subunit"
     gene            complement(84106..85101)
                     /gene="rpoA"
     repeat_region   84177..84498
     repeat_region   84500..84890
     repeat_region   84500..84834
     CDS             complement(85179..85595)
                     /gene="rps11"
                     /codon_start=1
                     /transl_table=11
                     /product="ribosomal protein S11"
     gene            complement(85179..85595)
                     /gene="rps11"
     CDS             complement(85767..85880)
                     /gene="rpl36"
                     /codon_start=1
                     /transl_table=11
                     /product="ribosomal protein L36"
     gene            complement(85767..85880)
                     /gene="rpl36"
     CDS             complement(86385..86789)
                     /gene="rps8"
                     /codon_start=1
                     /transl_table=11
                     /product="ribosomal protein S8"
     gene            complement(86385..86789)
                     /gene="rps8"
     repeat_region   86934..87404
     repeat_region   86985..87322
     repeat_region   87024..87404
     CDS             complement(87087..87455)
                     /gene="rpl14"
                     /codon_start=1
                     /transl_table=11
                     /product="ribosomal protein L14"
     gene            complement(87087..87455)
                     /gene="rpl14"
     CDS             join(complement(89167..89175),complement(87607..88005))
                     /gene="rpl16"
                     /codon_start=1
                     /transl_table=11
                     /product="50S ribosomal protein L16"
     gene            complement(87607..89175)
                     /gene="rpl16"
     repeat_region   87815..88094
     repeat_region   87824..88109
     CDS             complement(89320..89979)
                     /gene="rps3"
                     /codon_start=1
                     /transl_table=11
                     /product="ribosomal protein S3"
     gene            complement(89320..89979)
                     /gene="rps3"
     CDS             complement(90809..91087)
                     /gene="rps19"
                     /codon_start=1
                     /transl_table=11
                     /product="ribosomal protein S19"
     gene            complement(90809..91087)
                     /gene="rps19"
     repeat_region   90988..130764
                     /note="inverted repeat B"
                     /rpt_type="inverted"
     repeat_region   90988..130764
     repeat_region   91141..91537
     CDS             join(complement(92246..92636),complement(91156..91589))
                     /gene="rpl2"
                     /codon_start=1
                     /transl_table=11
                     /product="ribosomal protein L2"
     gene            complement(91156..92636)
                     /gene="rpl2"
     repeat_region   91193..91769
     repeat_region   91918..92440
     repeat_region   92230..92447
     repeat_region   92458..92900
     CDS             complement(92655..92936)
                     /gene="rpl23"
                     /codon_start=1
                     /transl_table=11
                     /product="ribosomal protein L23"
     gene            complement(92655..92936)
                     /gene="rpl23"
     tRNA            complement(93059..93132)
                     /gene="trnI-CAU"
                     /product="tRNA-Ile"
     gene            complement(93059..93132)
                     /gene="trnI-CAU"
     CDS             93221..100030
                     /gene="ycf2"
                     /codon_start=1
                     /transl_table=11
                     /product="hypothetical protein RF2"
     gene            93221..100030
                     /gene="ycf2"
     repeat_region   93465..93756
     repeat_region   93758..94072
     repeat_region   94074..94541
     repeat_region   94594..94996
     repeat_region   94998..95384
     repeat_region   95386..95700
     repeat_region   95884..96348
     repeat_region   96973..97337
     repeat_region   97151..97433
     repeat_region   97580..98188
     repeat_region   98316..98835
     repeat_region   98916..99334
     repeat_region   99336..99651
     repeat_region   100512..101288
     tRNA            complement(100980..101060)
                     /gene="trnL-CAA"
                     /product="tRNA-Leu"
     gene            complement(100980..101060)
                     /gene="trnL-CAA"
     repeat_region   101331..102240
     CDS             join(complement(103083..103859),
                     complement(101642..102397))
                     /gene="ndhB"
                     /codon_start=1
                     /transl_table=11
                     /product="NADH-plastoquinone oxidoreductase subunit 2"
     gene            complement(101642..103859)
                     /gene="ndhB"
     repeat_region   102242..103766
     repeat_region   103705..103888
     repeat_region   103768..104393
     CDS             complement(104179..104646)
                     /gene="rps7"
                     /codon_start=1
                     /transl_table=11
                     /product="ribosomal protein S7"
     gene            complement(104179..104646)
                     /gene="rps7"
     repeat_region   104294..104604
     repeat_region   104652..104875
     repeat_region   104890..105166
     repeat_region   105168..105904
     repeat_region   105906..106167
     repeat_region   106169..107072
     repeat_region   106196..107105
     tRNA            107354..107425
                     /gene="trnV-GAC"
                     /product="tRNA-Val"
     gene            107354..107425
                     /gene="trnV-GAC"
     repeat_region   107509..108439
     rRNA            107660..109152
                     /gene="rrn16"
                     /product="16S ribosomal RNA"
     gene            107660..109152
                     /gene="rrn16"
     repeat_region   107675..108526
     repeat_region   108528..108988
     repeat_region   108994..109257
     repeat_region   109287..109677
     repeat_region   109333..109933
     tRNA            join(109449..109485,110439..110473)
                     /gene="trnI-GAU"
                     /product="tRNA-Ile"
     gene            109449..110473
                     /gene="trnI-GAU"
     repeat_region   109935..111188
     tRNA            join(110538..110575,111378..111412)
                     /gene="trnA-UGC"
                     /product="tRNA-Ala"
     gene            110538..111412
                     /gene="trnA-UGC"
     repeat_region   110905..111222
     repeat_region   110926..114596
     rRNA            111570..114379
                     /gene="rrn23"
                     /product="23S ribosomal RNA"
     gene            111570..114379
                     /gene="rrn23"
     rRNA            114478..114581
                     /gene="rrn4.5"
                     /product="4.5S ribosomal RNA"
     gene            114478..114581
                     /gene="rrn4.5"
     repeat_region   114727..115078
     rRNA            114806..114926
                     /gene="rrn5"
                     /product="5S ribosomal RNA"
     gene            114806..114926
                     /gene="rrn5"
     repeat_region   115136..115397
     tRNA            115180..115253
                     /gene="trnR-ACG"
                     /product="tRNA-Arg"
     gene            115180..115253
                     /gene="trnR-ACG"
     repeat_region   115863..116195
     repeat_region   115865..116211
     tRNA            complement(115869..115940)
                     /gene="trnN-GUU"
                     /product="tRNA-Asn"
     gene            complement(115869..115940)
                     /gene="trnN-GUU"
     CDS             116516..121888
                     /gene="ycf1"
                     /codon_start=1
                     /transl_table=11
                     /product="hypothetical protein RF1"
     gene            116516..121888
                     /gene="ycf1"
     repeat_region   118845..119118
     repeat_region   119825..120140
     repeat_region   120292..120581
     repeat_region   120360..120692
     repeat_region   121542..121909
     repeat_region   122251..122581
     repeat_region   122269..123475
     CDS             122279..122551
                     /gene="rps15"
                     /codon_start=1
                     /transl_table=11
                     /product="ribosomal protein S15"
     gene            122279..122551
                     /gene="rps15"
     CDS             122655..123836
                     /gene="ndhH"
                     /codon_start=1
                     /transl_table=11
                     /product="NADH-plastoquinone oxidoreductase subunit 7"
     gene            122655..123836
                     /gene="ndhH"
     repeat_region   123477..124223
     CDS             join(123838..124390,125868..126406)
                     /gene="ndhA"
                     /codon_start=1
                     /transl_table=11
                     /product="NADH-plastoquinone oxidoreductase subunit 1"
     gene            123838..126406
                     /gene="ndhA"
     repeat_region   124225..124510
     repeat_region   125136..125414
     repeat_region   125360..126066
     repeat_region   125621..126971
     repeat_region   126068..126995
     CDS             126486..126971
                     /gene="ndhI"
                     /codon_start=1
                     /transl_table=11
                     /product="NADH-plastoquinone oxidoreductase subunit I"
     gene            126486..126971
                     /gene="ndhI"
     CDS             127207..127737
                     /gene="ndhG"
                     /codon_start=1
                     /transl_table=11
                     /product="NADH-plastoquinone oxidoreductase subunit 6"
     gene            127207..127737
                     /gene="ndhG"
     repeat_region   127308..128089
     repeat_region   127858..128290
     CDS             127977..128282
                     /gene="ndhE"
                     /codon_start=1
                     /transl_table=11
                     /product="NADH-plastoquinone oxidoreductase subunit 4L"
     gene            127977..128282
                     /gene="ndhE"
     repeat_region   128525..128865
     CDS             128542..128787
                     /gene="psaC"
                     /codon_start=1
                     /transl_table=11
                     /product="photosystem I subunit VII"
     gene            128542..128787
                     /gene="psaC"
     repeat_region   128560..128917
     repeat_region   128680..129020
     CDS             128914..130410
                     /gene="ndhD"
                     /locus_tag="AU116_gp018"
                     /gene_synonym="ndh4"
                     /exception="RNA editing"
                     /codon_start=1
                     /transl_table=11
                     /product="NADH dehydrogenase subunit 4"
                     /protein_id="YP_009193127.1"
                     /db_xref="GeneID:26522281"
     gene            128914..130410
                     /gene="ndhD"
                     /locus_tag="AU116_gp018"
                     /gene_synonym="ndh4"
                     /db_xref="GeneID:26522281"
     repeat_region   129022..130151
     repeat_region   129756..130504
     CDS             complement(130778..131749)
                     /gene="ccsA"
                     /codon_start=1
                     /transl_table=11
                     /product="cytochrome c heme attachment protein"
     gene            complement(130778..131749)
                     /gene="ccsA"
     tRNA            complement(131842..131921)
                     /gene="trnL-UAG"
                     /product="tRNA-Leu"
     gene            complement(131842..131921)
                     /gene="trnL-UAG"
     CDS             complement(132385..132552)
                     /gene="rpl32"
                     /codon_start=1
                     /transl_table=11
                     /product="ribosomal protein L32"
     gene            complement(132385..132552)
                     /gene="rpl32"
     CDS             133493..135718
                     /gene="ndhF"
                     /codon_start=1
                     /transl_table=11
                     /product="NADH-plastoquinone oxidoreductase subunit 5"
     gene            133493..135718
                     /gene="ndhF"
     repeat_region   complement(134357..134646)
     repeat_region   complement(135713..175489)
                     /note="inverted repeat A"
                     /rpt_type="inverted"
     repeat_region   complement(135713..175489)
     repeat_region   complement(135973..136721)
     CDS             complement(136067..137563)
                     /gene="ndhD"
                     /codon_start=1
                     /transl_table=11
                     /product="NADH-plastoquinone oxidoreductase subunit 4"
     gene            complement(136067..137563)
                     /gene="ndhD"
     repeat_region   complement(136326..137455)
     repeat_region   complement(137457..137797)
     repeat_region   complement(137560..137917)
     repeat_region   complement(137612..137952)
     CDS             complement(137690..137935)
                     /gene="psaC"
                     /codon_start=1
                     /transl_table=11
                     /product="photosystem I subunit VII"
     gene            complement(137690..137935)
                     /gene="psaC"
     repeat_region   complement(138187..138619)
     CDS             complement(138195..138500)
                     /gene="ndhE"
                     /codon_start=1
                     /transl_table=11
                     /product="NADH-plastoquinone oxidoreductase subunit 4L"
     gene            complement(138195..138500)
                     /gene="ndhE"
     repeat_region   complement(138388..139169)
     CDS             complement(138740..139270)
                     /gene="ndhG"
                     /codon_start=1
                     /transl_table=11
                     /product="NADH-plastoquinone oxidoreductase subunit 6"
     gene            complement(138740..139270)
                     /gene="ndhG"
     repeat_region   complement(139482..140409)
     CDS             complement(139506..139991)
                     /gene="ndhI"
                     /codon_start=1
                     /transl_table=11
                     /product="NADH-plastoquinone oxidoreductase subunit I"
     gene            complement(139506..139991)
                     /gene="ndhI"
     repeat_region   complement(139506..140856)
     CDS             join(complement(142087..142639),
                     complement(140071..140609))
                     /gene="ndhA"
                     /codon_start=1
                     /transl_table=11
                     /product="NADH-plastoquinone oxidoreductase subunit 1"
     gene            complement(140071..142639)
                     /gene="ndhA"
     repeat_region   complement(140411..141117)
     repeat_region   complement(141063..141341)
     repeat_region   complement(141967..142252)
     repeat_region   complement(142254..143000)
     CDS             complement(142641..143822)
                     /gene="ndhH"
                     /codon_start=1
                     /transl_table=11
                     /product="NADH-plastoquinone oxidoreductase subunit 7"
     gene            complement(142641..143822)
                     /gene="ndhH"
     repeat_region   complement(143002..144208)
     repeat_region   complement(143896..144226)
     CDS             complement(143926..144198)
                     /gene="rps15"
                     /codon_start=1
                     /transl_table=11
                     /product="ribosomal protein S15"
     gene            complement(143926..144198)
                     /gene="rps15"
     repeat_region   complement(144568..144935)
     CDS             complement(144589..149961)
                     /gene="ycf1"
                     /codon_start=1
                     /transl_table=11
                     /product="hypothetical protein RF1"
     gene            complement(144589..149961)
                     /gene="ycf1"
     repeat_region   complement(145785..146117)
     repeat_region   complement(145896..146185)
     repeat_region   complement(146337..146652)
     repeat_region   complement(147359..147632)
     repeat_region   complement(150266..150612)
     repeat_region   complement(150282..150614)
     tRNA            150537..150608
                     /gene="trnN-GUU"
                     /product="tRNA-Asn"
     gene            150537..150608
                     /gene="trnN-GUU"
     repeat_region   complement(151080..151341)
     tRNA            complement(151224..151297)
                     /gene="trnR-ACG"
                     /product="tRNA-Arg"
     gene            complement(151224..151297)
                     /gene="trnR-ACG"
     repeat_region   complement(151399..151750)
     rRNA            complement(151551..151671)
                     /gene="rrn5"
                     /product="5S ribosomal RNA"
     gene            complement(151551..151671)
                     /gene="rrn5"
     repeat_region   complement(151881..155551)
     rRNA            complement(151896..151999)
                     /gene="rrn4.5"
                     /product="4.5S ribosomal RNA"
     gene            complement(151896..151999)
                     /gene="rrn4.5"
     rRNA            complement(152098..154907)
                     /gene="rrn23"
                     /product="23S ribosomal RNA"
     gene            complement(152098..154907)
                     /gene="rrn23"
     tRNA            join(complement(155902..155939),
                     complement(155065..155099))
                     /gene="trnA-UGC"
                     /product="tRNA-Ala"
     gene            complement(155065..155939)
                     /gene="trnA-UGC"
     repeat_region   complement(155255..155572)
     repeat_region   complement(155289..156542)
     tRNA            join(complement(156992..157028),
                     complement(156004..156038))
                     /gene="trnI-GAU"
                     /product="tRNA-Ile"
     gene            complement(156004..157028)
                     /gene="trnI-GAU"
     repeat_region   complement(156544..157144)
     repeat_region   complement(156800..157190)
     repeat_region   complement(157220..157483)
     rRNA            complement(157325..158817)
                     /gene="rrn16"
                     /product="16S ribosomal RNA"
     gene            complement(157325..158817)
                     /gene="rrn16"
     repeat_region   complement(157489..157949)
     repeat_region   complement(157951..158802)
     repeat_region   complement(158038..158968)
     tRNA            complement(159052..159123)
                     /gene="trnV-GAC"
                     /product="tRNA-Val"
     gene            complement(159052..159123)
                     /gene="trnV-GAC"
     repeat_region   complement(159372..160281)
     repeat_region   complement(159405..160308)
     repeat_region   complement(160310..160571)
     repeat_region   complement(160573..161309)
     repeat_region   complement(161311..161587)
     repeat_region   complement(161602..161825)
     CDS             161831..162298
                     /gene="rps7"
                     /codon_start=1
                     /transl_table=11
                     /product="ribosomal protein S7"
     gene            161831..162298
                     /gene="rps7"
     repeat_region   complement(161873..162183)
     repeat_region   complement(162084..162709)
     repeat_region   complement(162589..162772)
     CDS             join(162618..163394,164080..164835)
                     /gene="ndhB"
                     /codon_start=1
                     /transl_table=11
                     /product="NADH-plastoquinone oxidoreductase subunit 2"
     gene            162618..164835
                     /gene="ndhB"
     repeat_region   complement(162711..164235)
     repeat_region   complement(164237..165146)
     repeat_region   complement(165189..165965)
     tRNA            165417..165497
                     /gene="trnL-CAA"
                     /product="tRNA-Leu"
     gene            165417..165497
                     /gene="trnL-CAA"
     CDS             complement(166447..173256)
                     /gene="ycf2"
                     /codon_start=1
                     /transl_table=11
                     /product="hypothetical protein RF2"
     gene            complement(166447..173256)
                     /gene="ycf2"
     repeat_region   complement(166826..167141)
     repeat_region   complement(167143..167561)
     repeat_region   complement(167642..168161)
     repeat_region   complement(168289..168897)
     repeat_region   complement(169044..169326)
     repeat_region   complement(169140..169504)
     repeat_region   complement(170129..170593)
     repeat_region   complement(170777..171091)
     repeat_region   complement(171093..171479)
     repeat_region   complement(171481..171883)
     repeat_region   complement(171936..172403)
     repeat_region   complement(172405..172719)
     repeat_region   complement(172721..173012)
     tRNA            173345..173418
                     /gene="trnI-CAU"
                     /product="tRNA-Ile"
     gene            173345..173418
                     /gene="trnI-CAU"
     CDS             173541..173822
                     /gene="rpl23"
                     /codon_start=1
                     /transl_table=11
                     /product="ribosomal protein L23"
     gene            173541..173822
                     /gene="rpl23"
     repeat_region   complement(173577..174019)
     CDS             join(173841..174231,174888..175321)
                     /gene="rpl2"
                     /codon_start=1
                     /transl_table=11
                     /product="ribosomal protein L2"
     gene            173841..175321
                     /gene="rpl2"
     repeat_region   complement(174030..174247)
     repeat_region   complement(174037..174559)
     repeat_region   complement(174708..175284)
     repeat_region   complement(174940..175336)
ORIGIN      
        1 ttagttagtt atgggcgaac gacgggaatt gaacccgcgc atggtggatt cacaatccac
       61 tgccttgatc cacttggcta catccgcccc tatactatct aaaaattaca gagatttcca
      121 tttgtattct ttcttctttt tttcattatt ttgaagtttt tactcgtctt ctaagataca
      181 atagactaga attaaaacat tcatttctca tttttttttc atttcaaaag ataaagaaag
      241 attgctggga aaaacgtata aaataaatta gtaaaaaaga aacaaaaagt atgaaactcc
      301 aatatttttt tcctatctta aaacaatggt aaagaatgtt gaagtaaata caaaattgat
      361 gtatgaaact actaaaaagt aaaggagcaa tattaaccct cttgatagaa caagaaatta
      421 attattgctc ctttacgttt aaaaactcgt atacattaag accaagattt tatccattta
      481 tagatggagc ctcaacccca gctaggtcta gagggaagtt atgagcatta cgttcatgca
      541 taacttccat accaaggtta gctcggttaa taatatcagc ccaagtatta attacacgac
      601 cttgactatc aactactgat tggttgaaat tgaaaccatt taaattgaaa gccatagtac
      661 tgatacctaa cgcggtaaac cagataccta ctacaggcca agcagccagg aagaaatgta
      721 aagaacgaga attgttgaaa ctagcatatt ggaagatcaa tcggccaaaa taaccatgag
      781 cagctacaat attataggtt tcttcctctt gaccaaatct gtaacctgca ttagcagatt
      841 cattttctgt ggtttccctg atcaaactag aagttaccaa ggaaccgtgc atagcactga
      901 atagggagcc gccgaataca ccagctacgc ctaacatgtg aaatggatgc ataagaatat
      961 tgtgttcagc ctgaaataca atcataaagt tgaaagtacc agaaattcct agaggcatac
     1021 catcagaaaa gcttccttga ccaattggat agatcaagaa aacagcagca gcagctgcaa
     1081 caggagctga atatgcaaca gcaatccaag gacgcatacc cagacgaaaa ctaagttccc
     1141 actcacgacc catgtaacaa gctacaccaa gtaagaagtg tagaactatt agttcataag
     1201 gaccgccatt gtataaccat tcatcaacgg atgccgcttc ccatatcggg taaaagtgca
     1261 aacctatagc cgcggaagta ggaataatgg caccagaaat aatattgttt ccataaagta
     1321 gagatccaga aacaggctca cgaataccat caatatctac tggaggggca gcaatgaaag
     1381 cgataataaa tacagaagtt gcggtcaata aggtagggat catcaaaaca ccaaaccatc
     1441 caatgtaaag acggttttca gtgctggtta tccagttaca aaagcgaccc cataggcttt
     1501 cgctctcgcg tctctctaaa attgcagtca tggtaaaatc ttggtttatt taatcatcag
     1561 ggactcccaa gcacacgaat tctctataac tagagaattt aaggcttgtt attcaacagt
     1621 ataacatgac ttatataccg gtgtcaacca ataccaatat ctataggata ctcttactca
     1681 ctcatttaga tttctccgaa ttctcgtttt attttacctc atttcattca ttcaaagcag
     1741 aaaatcaaaa aattagaatt tatatacata tgacttgata catatgactt ggattggata
     1801 tattaagtag aatgggttgc ccgggactcg aacccggaac tagtcggatg gagtagataa
     1861 tctttttgtt aatctaatta aacaacaaaa caaaaaaaat ctctccccaa gccgtacttg
     1921 catttttcat tgcacacggc tttccctatg tatacatcta aacctcagtt ccttccctag
     1981 aacaggactc taaaaaagtt aagtacttag tttatcaatt cctactctta ctacatgagc
     2041 atttcataat ccatttcata tttcataata gaaacgaatg aattcttttt tttttttttt
     2101 ctcttttcct cattatagtt tccattatca aagtatgata acctgttatt catgattgac
     2161 cagatcattg atgaaaatca aaaatatcaa aataccaaat ccgacctcta tataacttct
     2221 gcaaagtaga agaagctctt gagaagatca aagaaaaaat ctcttcttcc tctgtaaaga
     2281 attcttccaa taattcagaa ccaaatcttt tcaaaaaaac ccgtacagta cttttgtgtt
     2341 tacgcgccaa agttttaata caagaaagcc gaagtatata tttgattcga tacaaactct
     2401 ttttttttga ggatccgttg taataatgag agagatctct gcatatctgc aaaaagcgct
     2461 caataatatc aaaatcggat gaatcggccc agaccggctt actaatggga tgtcctaata
     2521 cattacaaaa tcttgcttta gccaatgatc taattagagg aataattgga attattgtat
     2581 caagcttttt cataagattt tccattataa atgacttttc gaacatttga ctccgtacca
     2641 ctaaaggatt tagccgcaca tttgaaaaat agcccaaaaa gtcaaatgaa tgctcggata
     2701 attggtttat atggatcttt cctggttgag accaaacaaa aaaatgacat tgccataaac
     2761 ggataagata gtatttccat tttttcatca aaaagggcgt attctttgaa gctagaatgg
     2821 attttccttg atatctaaca taatgaatga aagggtcctt gaagaaccat agggtggacg
     2881 gaaaatcctt atcaaagact tctacaaaat gttctatttt tgcatagaaa tagattcgtt
     2941 caaaaaagac tccagaagat gttaatcgta aataagaaga tttgttacgg agaaaaagaa
     3001 agatggattc gtattcacat acataagaat tatataggaa caggaaaaat cttggattac
     3061 tttttgaaaa agtagaaatc cttttttttg gagtaataag actattccaa ttacaatact
     3121 cataaagaaa gagccttaat aaatgaaagg aggaggcatc tttcacccag tatcgaaggg
     3181 tttgaatcaa gatttccaga tgtatagggt agggtatttg tacatttgac acataattta
     3241 aatatggaaa tctttcctca aaaaaaggaa atattgaatg aattgatcgt aaattatagg
     3301 attttatgtt ttctgccttc tctaaggaag agattaattg tagggaaaat ggaatttcca
     3361 cactgacggc aagcccctct gatattattt gagaatacaa attcttgttg tacccccaaa
     3421 atggattttt gttagaatta ttagcagaaa taatcaaatg attctgttga tacattcgag
     3481 taattaaacg ttttacaatt agtaaactag atttattgtc ataacctaga ttttgcacta
     3541 aaacggaact atttaaacca tgatcgtaag caagtgcaaa aatatactcc cgaaaaataa
     3601 gtgggtatag gaagtcatgt tgacgggatc tatctagttc taaatatact tgaaattcct
     3661 ccattttttg aaatttgatt tgggccaagg atcgaagatt tattgggtta tcaaataata
     3721 catagtgcga tacagtcaaa acagggtatt ctattctaat aaaaaagaaa tagataccta
     3781 gaaaacaagt aagactcatc aacggactct ctctactcgc tttttccatc taattgtttt
     3841 atgtttgttc taggataaca agatagttag aaatccttta ttttctcaac ccaatcgctc
     3901 ttttgatttt ggaaaaaaaa aagatcttta tcaatatact ctttcttcta cacatttatc
     3961 gccaccccat aatctaatta taatggagaa tagctaatag ttaggattca taacaaaaat
     4021 caataatcca ttaatgggaa aagcttttcc cccatcaagt actaatattt ttatttttaa
     4081 cgtataatta gatgggggaa tcattcaaat tcaaaacaaa agctcgttcc tttttgtttc
     4141 cctataattg gagccaccaa actctatcca tttattaatt caacccaact gtgaatttct
     4201 tttgttgcga gccaagaata caaacatgaa tttgggcccg atccaataaa aatgaaatat
     4261 tcttagaatt ctccattgat acgacatgct gctttttcca ttcattcctt tctggatcag
     4321 tcgtggtctt acaaactcta ccgatggtat ggacgaatcc attgcttcat agaaatgtgt
     4381 aaaaatttga gtcgcactta aaagccgagt actctaccat tgagttagca accctaaaaa
     4441 aaaactacaa aaataaacta ataagatgtg tagatacaat cgcaatcaaa ataaataaaa
     4501 agattgaatt ggataatcaa aaaaaatatt ccattaaaat ataaaatcca gaatccagaa
     4561 aaaagatttt aaatgtcgaa gtcgaatcga ttctgaacat aaaaatgttc agatcagatt
     4621 caaatacaag agattttctc agataacact cagataagag ataaaaaaag aaaataacaa
     4681 tttatagacc gcctctttgt cgcctatgtt atacgttata cattcttttt ttttttttca
     4741 tttcttttat ttaattattt atatttatat attccaattt ctaatttaga atttagatta
     4801 gaatattatt attctatatt tatatttata tattcgattt tatatatata ttcttttata
     4861 tatatattct tatattattt atttgatttt tttttattat attagaatta tattaatatt
     4921 atattaatat tatgatatta tattaatatt ataagttata aatagaaaga gattattata
     4981 aattattata ttattattat atttatatat tatattatta ttctatttta ttatatatta
     5041 tattattatt atattagaat attaaataat atattaaata atatagatat agatatagaa
     5101 tataaagaaa atataaagaa aaagaaataa agaaagaaaa gaatttcttt aattaaaaaa
     5161 aagaacttct tttcttcttt ctatcacaga aaatccaacg aacccatcta agtaaaaaag
     5221 atcctatgga acgggaataa aaggatccat ttattcacga tcggattata tttgtttgat
     5281 acactgttgt caatattaat attaatgttg aaaaaagaat acaatgaaga aaataaacga
     5341 attcaaaata aaaaacttaa atattaaatt gaataaatac caattgagat ccaattgaat
     5401 tgaattcaaa ttacaaatga ataataaaaa ataataataa atactaagaa aaaaaaatag
     5461 aatataaaat atatatatta tattatatat tttattactt aatttaattt atttttattc
     5521 atttgcccat ttttatatta tcaataaaaa tggatttttg tggttataaa aaacagcatt
     5581 ctatggcagc aataagaaat ccaaaattag gtatgaatag aacaagagag cgggggggga
     5641 ggaagacttt tatgtagatt tttagaatct ttttctctct tatctccccc ccctcttctt
     5701 tttttattat ttatttaaat ggaatttcgt ttgttgatta ggattaagtt ccataaaaac
     5761 acccgccttt tttgaaatat cctgaacagt tcctgtaggt tgagcgcctt tttcaaggaa
     5821 atatagaata acaggaatat ttaaataggt ttgattcttt atcggatcat aaaaacccac
     5881 tctccgaaga tctctcccct ctcttcggga tcgaacatca attgcaacga ttcgataaac
     5941 ggctcattgg gatagatata gataaacaat acaccccccc tagaaacgta taagaggttt
     6001 tctcctcgta cggctcgaga aaattcgaaa ttatgtttat gtatagaatt atgatgtcaa
     6061 atagattcat aaaatcatca aatcaattag actatgatta aaatgaaata ctttttctat
     6121 tctttcccaa aaaagaatca ctcgtattcg caacctctta actcaagttg gataactctc
     6181 aaataactca aaggaaaaca aaacctttag ttaggtattt tatttcattt attgagcggt
     6241 ctctatcccc tttcttgtct gtctccttta gctttataat ccatattttt ttttgtcttc
     6301 agtcagtgta atatagttct tgagacaatt gaaaacggtc tttacttgtt ccacgatccg
     6361 ttagcttttc cttgaatcat tgggtttaga cattatttcg aggatcttta atcatttcaa
     6421 aaatggcagc aacataccca tttttttatt tctttccatc aaagaatcgt acaaatagat
     6481 ggttgattcc cccagatcca cttttgatcg aaatagtttt accaattcca acaaatttta
     6541 ctttcttttt ttttttaact tgctcgaatt ggatcctttc gatttctata gcgaaaatat
     6601 acttacgaag ttgttggaac ttattaattt tcactaaccc tagaaacttg cccctgagaa
     6661 atgaatcaac tcgagctcca tcatgtacta tttccaccat caaaccctcc ctcctcccca
     6721 aaaaaagaaa ttcgagtgga atagaacaaa cgatgtcgag aaagagcacc ttcatttcta
     6781 tataatagaa aagatggtgg atgtaagaat ccacgactaa tgtaatcata tctttcaagt
     6841 cgcacgttgc tttttaccac atcgtttcaa acgaagtttt accataacat tcctctagtt
     6901 tggagccggc atgtaattga ttcaattctg aaatcatgaa tagtcattga ttcaatcgat
     6961 ccataataat ccatattttt tctttctata tgaatggaaa atttctaaag taaaagtaaa
     7021 gaaatatcaa attaaataaa taaataaaaa aaaaaaaaga agttcttttt gaatccatat
     7081 tttcaaagtg actcgattta gagatgaatc attaaaaaaa aaaaagaaga atcacattct
     7141 acccaatatt atataatctt aaacaaaagg tttataaaaa aagggcaatc ttgattatga
     7201 tatataattt gtattcagat atgatatata tcatgaacgg atatgctctc tctgggacgg
     7261 aaggattcga acctccgaat agcgggacca aaacccgttg ccttaccgct tggccacgcc
     7321 ccattttgat ttctattcga cactactaaa cactattatt gatattggtt gttcgtcaat
     7381 tccagtccaa atatctaaat atctatagaa taaattgttg ctagaatttt gatatgtcta
     7441 gatatagaat gaaactaaaa ttattgatca ttacatataa ttcaattaag atattgcatg
     7501 aaagttcaat taagatattg catgaaagtc tgatttgttc tattttttat ttctttttat
     7561 ttcagaatgg aaagattttg aatttgataa gttcaaatca aagaaagatt tttttggtct
     7621 actttttgtt atttgattca tcattttatt cgtaattaat tcgatctttt ttcttctata
     7681 tattagattc tatattccat attcattcta tttttttttt tattctaata tcttaaatga
     7741 aataaaaaaa aaaaaaaaag aaatgaaatt gaaaatccat ttattagaaa attcagaata
     7801 taatataata tattaataat aatataaact taaaatctaa taaaatataa actgaatctt
     7861 aatacttaat acttaataat attaacttaa ttttaatttt ttttttaatt gaattcacaa
     7921 aaagaaaaaa tacaattatc ttaaagaaca aaatgtttgt tatgcttaat atctttagtt
     7981 ttgtctgtat ttgtattaac tctgctcttt attcaagtag ttttttcttc gcgaaattac
     8041 ctgaagccta tgcttttttg aatccaattg tagatattat gccagtaata cctgtactct
     8101 tttttctctt agcttttgtt tggcaagctg ctgtaagttt tcgatgagat ccttaatttg
     8161 aataataata ctctatataa taaaaaaaga tatttaataa tttattcgaa aaaaagattc
     8221 gaacatttta ataatcttga tttctaagat cagataagtt ttacagtgtg tgtactatag
     8281 gagaatctat tctctttctt ttttttttga tcttggagat tgtgtaatgc ttactctaaa
     8341 actttttgtt tacacggtag tgatattctt tgtttctctt ttcatcttcg gattcctatc
     8401 taacgatcca ggacgtaatc cgggacgtga agaataaaaa atattatttt ttattctttt
     8461 gttttctgtg ttttccttgc ttgtgcttga ttttgaaata ttcttattat ccatttttca
     8521 tctttcaatt tgaactttta taaattagaa attctaaata gaaattagaa atccattttc
     8581 gaaatatatt tagaaatata ttcaattcaa tatagaaata tattgaatat ataaataaat
     8641 tagaaatcaa aattaaatat aaataaatta gaaatcaata tttctattct attttcaata
     8701 tttcaaaaat gaaaaaaaaa aaggtaaata agataccaaa tcattgatga aaacggaaag
     8761 agagggattc gaaccctcgg tacgaaaaat tcgtacaacg gattagcaat ccgacgcttt
     8821 agtccactca gccatctctc cccaattgaa gggggccctt tctttttttt tttttattta
     8881 tttaatttga tatttctatc ttatctctat ttatataata tatataatat ataattagaa
     8941 tagaattcta atttctaata tagaatattc taatttatat aatctaattt atataattag
     9001 aatattctat agaataataa aattagaata ctctatataa atataataaa taataataat
     9061 actctatata ataaaaaaga aaaagaatat ttaataattt atatattaat atattatttt
     9121 aaatattatt tgaatttaat atattcatct tattacctta ttacttatta atttttaatt
     9181 taagaataaa caattctaat actaataaag aatctaacta ataactaata aagaatctaa
     9241 aaaaaaatac ttgttattga aacaagatca aacataagaa tgtcatttat tattactctt
     9301 tctttttttc ccgtaaagta tctaaaaaga aaaaaaaaaa aaaaagaatg gaactaagga
     9361 tttttgcaca atgcattttt atgttatggc ttaagtagtt ttgtcgagat gtatctgtca
     9421 aaacaccttt agcaaaacaa aatcaaaaaa tccaatgggt cctcttttct taattccatt
     9481 agatcccctt acgaaacacg tcaacactat aaattttatg attcttttat gatcctattt
     9541 ctgattccct tgttggacaa aagttccatt tatatacaat aatcgcattg aagcgggtat
     9601 agtttagtgg taaaagtgcg attcgttcta tggatccctt actagttaag ggatccctcg
     9661 tttgattcat attccgatca aaaactttat ttcttatctt aaaagggttt aatcctttac
     9721 ctctcaacga agaattcgag gaataatata cattatcgta atttatcttc aaaaagaatc
     9781 aattcgaaat tgacaaattg aattatgaaa ttacaaaaac ataagttttt tgaattggat
     9841 caatactccc aattttttga gtatgagtaa aggatccatg gaaaaagata tagaaagttt
     9901 tttttatcgt aactaaatct tccatttttt tatttatata ggagagattg aagcaaaata
     9961 gctattaaac gattacttta gtttactaga gatatcgaca tatttctatt tttttttagc
    10021 tcgatgaaaa aaaaaatgct tttcctaagg attctcttaa atagaaatag agaacgaagt
    10081 aactagaaaa aaaagattgt tagaatccgc ctcttctaga ttctagaggg atcatctaaa
    10141 aagcggggtg ttttgaatgc attcagatag attcagacag aggggctgac atagatgtta
    10201 tggatggcat ttttttttac gtcttccatt tgtacttgtt aatctgttcc ataaaggagc
    10261 cgaatgaaac caaagtttca cgttcggttt tgaattagag acgttaaaaa tgatgaatca
    10321 acgtcgacta taacccctag ccttccaagc taacgatgcg ggttcgattc ccgctacccg
    10381 cttctattat atctctatat tctattcgaa gctcaatttg tgtattatag aatatagaat
    10441 agaattaata ttctaattat cgaattaata aactaaaact aattaattta gttatttagt
    10501 ttttaactaa aaaaaaatcg actagaatta gaatttctta attcattcta attctttaat
    10561 ttgaatctaa ttatattaat ttaattaatg taaaaatagt aaaaatagaa atgcaattca
    10621 tcattaaatt gaatacacaa tccccagatc acatattcgt ttgtttttcc gaatagaaca
    10681 ataaaaaaac aattgtaata aaaagaaaag cgtccattgt ctaatggata ggacagaggt
    10741 cttctaaacc tttggtatag gttcaaatcc tattggacgc aaattatttg catatatatt
    10801 taatttgatt tctatgtcaa gaaaaagatt ttgaatgctt tgaatttaac aaaagacact
    10861 tagactttta gagtaatttt ttgcgtaata acttaactta tttacataag ttatacacaa
    10921 tttatatctt gaccctctac cctctcctct attttttata gaatcttata aaaccaaatc
    10981 gtggatttct taaaaaaaaa tagaaaatat attaaattct catttttaat taattaaaat
    11041 caatataaaa tgaatattat taaatattaa ttaataataa taataaataa agaatattaa
    11101 aatagattct agatttatat atttatttaa atttcaatat ctctatatta taaaatttca
    11161 aattattcta atataactaa tattaataat aataaatatt aataaatatt attaattatt
    11221 ataaaatata aatattaaat aattattaaa ttttgaaaat tgaaaactaa gatttttaat
    11281 caattttttt ctacttgttc ctgaagtaaa aagagttcca tctgttcctg aatagcttct
    11341 ttcaaaaggg cttctgcttc ccgagtgaat gtcttggtag aagatatgat ttcttggaat
    11401 tgaggtttat tcgtttttaa gtaagcccgt aactcaacaa gaaatttcct tacctgtcca
    11461 atttctaatg aatcaagata accatttgtt ccggtataaa tagttattat ctgttcttcc
    11521 acagtgagag gggctgattg ggattgtttg agcaactcgc gcaaccgttg acctcttgcc
    11581 aattgatttt gagtagcttt atcgagatca gaagcaaatt gtgcaaaagc ttctaattct
    11641 gcgaattgtg ccaattctaa ttttaattta ccagctactt gtttcatggc tttaatttga
    11701 gccgcagatc ctactctgga gacggaaata cccacattaa tcgcaggtct gattccagca
    11761 ttgaatagat cggcggataa gaatatttgg ccatccgtaa tggaaattac attagtagga
    11821 atataagctg aaacatctcc cgattgggtc tcaactattg gtaaagcagt catacttcct
    11881 tcacctaact gagaacttga tttagcggct ctttccaaaa ggcgtgaatg caaataaaaa
    11941 acatctcccg gataagcttc gcgacccggt ggtcttcgta atagaagaga catttgtcga
    12001 taagcctgtg cttgtttgga gggatcgtca taaatgatta aagtgtgtcg ttcacgatac
    12061 ataaaatatt cagccagagc tgctcctgta taaggagcga ggtattgtaa tgtagctgga
    12121 gaatccgcca tttcagctac tacaatagtg tattccattg ctcccctttc ttgtaaagta
    12181 gtcaccactt gagccacaga agaggctttt tgaccgatag ctacataaac acatattaca
    12241 ttttgtcctt gttgattgag aatggtatcc gtggctactg ctgttttacc ggtttgtctg
    12301 tccccaataa ttaattctcg ctgaccacgc cctataggga tcatcgaatc aatagcaata
    12361 agtcctgttt gaagaggctc atatacggaa cgtctcgaaa taataccggg agcgggagat
    12421 tcaattaacc gagattcaga agctgaaatt tctcctcgac catcaatagg tttagccagg
    12481 gcatttataa cacgacccaa ataagcctca cttactggta tctgagcaat tcttcctgtt
    12541 gcttttacag aacttccctc ttgtatcatc aaaccgtcac ccattaatac aacaccaaca
    12601 ttatttgatt ccaaattcaa agcaatgcct attgtaccct cttcaaattc tactaattca
    12661 cccgccatta cttcatcaag gccataaata cgagcaatgc catcgcctac ttgaagtacg
    12721 gtaccagtat ttacaatctt tacttcagta ttatattgct caatacgttc acggataatt
    12781 ttactaattt catctgcacg aatggttacc atgagtattt cttaattctt ttttggaaga
    12841 aaaaaagagt aatgcctaca ataaacaata agaaggacta atccgttatc ttatttcttt
    12901 catcgtccaa aacatgccaa tattagcact gatggtacgt aaatgtaact cattgttcaa
    12961 gcaactattc agagttccta gagctccctg taaagcttgt tggaaaaccc gctgtcggac
    13021 ctgattaatc accctttgtt gttcaaaacg aatggtttca tttttgtaat tttctaattg
    13081 ttccaaagtc gtataaattg aattaatcaa attcaatttt tctcgttcta tctcagaata
    13141 gccattcact cgaaaccgat ctgcttccat ttctactttc cttaaccggt cccgggcttt
    13201 ttccagttgt tcaatggccc cttcccgtag ttcttctgaa tttcgaatag tcttcaagat
    13261 tctctgtttt cgattatcta ataaatcact taatgaaagt agattatctt tccattcatt
    13321 tcaaaacttc catgatctct tcccgaacca aacatgaatc tttcgattca tttggctctc
    13381 acgctcaatt acttatggga acttcccata tctttttttt atgtaatgaa cctatcttct
    13441 cttctctatt catattcaaa aaagaaatat cgaaacttct tactaataga agaccagaat
    13501 attcggaaga ctcttctgac caaacaaata attgtcagca aagttgtttt ttttttttta
    13561 atccaaagaa ttcttattac tttatacata ggtcatcgat ttcgcattgt ataaaaaggg
    13621 ggctgaaata aaatacccat tttttccatt tttcacccta aagggttcaa atcattttat
    13681 cgacatgagt gttctatatc gaaaaaaaga aattccaact atcttttttt tttaaacctt
    13741 ttctgtatta acataaacat agtagtagaa agagtactac actgcgtcta gacttcaaac
    13801 tgcttagctt taaccatgtt aatggtccca gattattggt tgatagagaa tcaaagtgga
    13861 tttaccaatg aatcacgaaa tgctatggtt cttaaatatg atttcttaat ttattcataa
    13921 tttattcaga agtaattcgc gggatcatgc accttttcct agttataaca aaaaaagtgc
    13981 agttggttgg atccaaccta ttcttgaaat aaacaactcg cacacactcc ctttccaaaa
    14041 aagatcaata caccaatcac tacacttaga tttattggat ttgttgctaa aatatcggta
    14101 ttaaacccga aactcccggc ggatggccag taacccaaag aaaggaaaga atcggttata
    14161 tttttcatat gatatcatct cctcttatag atagactaat tatctttcta tgatttctat
    14221 tttttatcga ttttttatta atcattaatc tatattaatc tattattatc tattaattat
    14281 ttattatttg attattaata ttattcttta atctttaata tctttaatat taatataatt
    14341 taatataata ataattttaa tataataata attctattaa ttgtttaatt gtttattatt
    14401 attaatagaa tctaatataa taaaatctaa tataataatc tcgaattcga tttctatatt
    14461 cattattcat tctatttgaa ttttttacta tttaattttt caatatatta atagaaatat
    14521 caatatattt agatattgta tattgatttt atttaaattt atttaaatga aattggtcaa
    14581 ttcgaagatt taccacaaga aaatgatact tattagaatt agataccagg tcttatgtca
    14641 attgccaaat acctagtttt ttgcaacact tttaaaaata aaaactttct aaaaaagagg
    14701 gggttgttcg ttggactaaa taaaaaaggg aaggaagaag gcgagttagt atgctaatta
    14761 cccactctca aatcagccct tcccatgggt tcttgtctga atccgaacga ataaataatt
    14821 gtagaagtaa aatcttaata ggattcgaaa aagcaagagc agcaaagcaa gtccacgaaa
    14881 aaaaagaaaa atatatgtat ttgatttgta tttttaggat taaacaaaag gattcgcaaa
    14941 taaaagcgct aatgctacaa ccagcccata aattgttaaa gcttccataa aagccagact
    15001 aagcaataaa gtacctcgta tttttccctc tgcctcgggt tgtctcgcga ttccttctac
    15061 agcttgacct gcagcagtac cttgaccaac cccaggtcca atagaagcaa gcccgacggc
    15121 caacccagca gcaataaccg aagcggcaga aatcagtgga ttcataataa gttcctcgca
    15181 ccaaaaataa agaaatagtt aatgatacaa tcaaccaaca aattatgact taattattcc
    15241 atcattaaga tttatccagt cgaagtaatt aagaattccg aattgaaaaa aaaaaaaaga
    15301 atatttattg aactataata agatttatca aattatcaga aagacttcga tatttctttt
    15361 ttagtttcta tccacatagt ttttgtgaat ccctacaact tttgttctta tcttacttta
    15421 cacttccaaa ccattctttg aatttttcgt tctttttctt gatttaatct ctttagtcat
    15481 tcaagattca attcacaatt ctagatacta gataaaatag aagtccttct atttttgaat
    15541 ccctatctaa atttacagta gcagagcaaa tttagatata tgtttagttc atatataact
    15601 agttaatatc taatatcaca tatacatgtg ttttttacat accgtaaacc tattattctt
    15661 gtcttagatt caatcggatt cgagaattct ttttgaaaca tccacaaaac aaagagctgt
    15721 cttatagcga ttagattcta tacacctagt ttgacccctc cactcctacc ctattttttt
    15781 taatctcgtt ttttttttaa agccttctct tccttttatt tatcacgagc ccatatggat
    15841 aaaatcaatc taaatcaatt cagtagaccg aattattgca tagaaatatc aacatttgag
    15901 tgatctaagt tcatataatt ttattttatt atttattcca atttggtcaa tcgttgaatt
    15961 gaatgactga atgaaaggag aatccgttct atacaacatc tttttaatca cacgtcgtaa
    16021 acgtaaacgg agataccata caaattctta ttcaaattat ttccaattct ggatcctaat
    16081 actaatatta ttaatcttat atatattata aatttaatta ttatatataa tatataatta
    16141 atataatata taattaatat tttatatatt ttataattca tattaatatt tattaataat
    16201 aatttattat attaatcttt tatataatct aatctaaatc taataatcta aataatctaa
    16261 tattttaata atctaatatt caatttaatg ttctaattga atcaacaaaa caaaatacaa
    16321 caaaacaatc caaaacaata aaaaaaagaa tattcattgg agggaagtaa aaattggtca
    16381 aagaaagagt ctttttagga aaaataggaa agagatcttt tagatggatc tctttcctat
    16441 tttttttaca attccctggt aatctttttt acttttagac aagatcgtat acttatttag
    16501 accttatttg catctctctt attttatttg ggataacctt ttttataaat ttctttctat
    16561 atttttgttc cgttcgctta agtagattat ttggaaccgc acatacattg cggcgggcta
    16621 agctaaaaaa aaaagactat tttgaaaact agtcaatgat ggccttccat ggattcacct
    16681 atataagccg cagctaaagt tgcaaaaata agagcttgaa taccgcttgt aaataatcca
    16741 aggaacatga caggtatagg aaccactaaa ggtactaaag aaacaagaac aacaactact
    16801 aattcatcag ctaatatatt tccaaaaagt cgaaaactaa gtgataaggg ttttgtgaaa
    16861 tcttctaaga tgttaatcgg taaaaggatt ggggttggtt ggatgtattt accaaaataa
    16921 cctaatcctt tttttgaaag acccgcataa aaatatgcta ccgacgtaag taaagctaat
    16981 gcaacagtag tatttatatc atttgtgggt gcagctaact ccccatgagg taactgtatg
    17041 attttccaag gcaaaagagc ccctgaccaa ttagaaacaa aaataaatag aaacatagtt
    17101 ccaataaagg gaacccacgg accatattct tctccaatct gagttttgct cacgtctcga
    17161 atgaattcaa ggacatactc aaagaaattc tgaccgtcag taggaatggt ttgtggattt
    17221 tgaacagcta taatggctga aactaataaa atagcaatta caacccaaga agtaataagt
    17281 acttgggcat ggacttggaa accccctatt tgccaataga aatgttggcc tacttccaca
    17341 gccgatatat cgtataatct ttttaatgtg ttgatggaac ataatagaac attcatattg
    17401 ccctctgaaa gaaatacaac tttaaaagga attattttga ttcaaccatc tctttttcgg
    17461 cttgtctact tgattttttg attttgaata ccaactaatt acataatatc tccggttatt
    17521 cttttttgcg cgattcagta atagtatagt aaccgattcc ataaatctat ggagttcccc
    17581 aaaccaaata atttatttat cttattatta atcaaaaatc tcgtatatag ctagaacgac
    17641 cctcacaaat tgcaaatact aatttggtaa gaattaatcg gattgaagct atagcatcat
    17701 cattagctgg aatcgaaata tccgcgagat ccggttcaca atttgtatcg attaaacaaa
    17761 tcgttggaat tcccaaagtg atacattctc gaagagccgt atattcttct tgctgatcaa
    17821 caattattac aatatcgggt aaccccgtca tatatttaat gccgcccaga tatgtttcca
    17881 agcgagataa ttgtctcttc accatagcgg catctctttt cggaagacag ttgagtctcc
    17941 ccgtcttttg tttcgttctc aagtccctga acttatgaag tctcctttct gtagtatacc
    18001 aattcgttaa cataccaccg agccattttt tattaacata atgacaccga gctcttattg
    18061 cagcccgcgc tactgaatca gctgcattct ttttggtacc aacaattaag aattgttttc
    18121 cactacttgc tgcatcaaaa actaaatcac aaacttctga taaaaaacga gcagttctag
    18181 taagatttgt aatatgaata cccttacgct ttgcggatat ataaggtgcc attctaggat
    18241 tccatttcct agtactatgg ccaaaatgaa ctcctgcttc catcatctct tccaaagtta
    18301 tgttccaata tctttttgtc atttatcccc acactttctc tctctttttt tttttttcaa
    18361 ataaaaaaaa ggaatttgaa aaaaaaaaaa gagatcaggt atcctgaaat agaaataaat
    18421 aattgttccg atggaacctt ctcttctacc gaagattggc cgttgataca cgatcagatc
    18481 aggccattca tttttttcta ttcgttatta tctttattac tattacaaaa taaaatgacc
    18541 gcgttgaaag gaaagggatg aatccgctct tagggtggtg gaacaaaata tctctcattt
    18601 ctccctcgaa aatttctttt tttcaaagta atcttgttat gttgccttgg ccttgaacgg
    18661 tgcattaatc ttttgaatcc ggtaccaacg ggtatcgtcc ctcctaaaac aacgttctct
    18721 ttcagacctt tcaaccaatc gatacgaccc cggagagcgg cctttgctaa aactcgagca
    18781 gtttcttgaa aactcgcttc ggatataaaa ctttgagtat tcagagatgt tttcgttatt
    18841 cccaataata gggctcggta aaagatcgct tcttccaaag cacgtcccgt tcgttcagct
    18901 cgcaacaatc caattagttc accgggtgaa aaaacattag acattccatc ttctgaaacc
    18961 aatacttttg atgttatttg acgcacaata atttctatat gtctattatg gatctgcacc
    19021 ccctgggatc gataaacctt ttggatctta ttaaccaaag aaatacgact ttgcgcaata
    19081 attagcttag caccaatcaa gaatccccag ggaatgccaa gaatttttgt tatatgctcg
    19141 ttccaaccct caactctctt ttctagattc atcgatattg aatcaatcga acgcacttct
    19201 aatacctgtt ccacttttgg aagaccctgt gttatatcac cagatctcga tttttcatat
    19261 ataaatgtaa gtaatatatc tccttcataa agcatttctc cataatggcc atgaacagtt
    19321 gctcctggag tcgccaaata agggttagcc gatcttatta ctacagaatc catttgaaca
    19381 attagaactt gacccgattt taggtgtggt tcgtttttcg ctatacacac attttcacaa
    19441 agaaattgcc caaggttaat tattgtacat cttttttcac aagaattatg atgataatta
    19501 tgatagagaa catgccaatt aaaatggaat ggattcaaaa cgatgttact gcatagatca
    19561 ggcttataaa ttctcccgtt ttcgcccatt aaataatatt taaatacttg aaaagtttcc
    19621 tttaaattgt caagttgcaa atatttagtt atcaagatct gattatgagt tattaaacgg
    19681 taaaatgaat aaaactttgc aacctgaagg gctattccta aagggcctaa cgaattccta
    19741 attggaatta gaggatctct tttaattgat tcttttatcc cattgtgata ttttacatcg
    19801 ttgaatgggg ccatttgaaa acaatgatcc gatgacaaaa ttattaaaga tcggcattcc
    19861 ttatttctat tcaacaacat acgaatagtt acgcgatttt ggctaagtgg ttgttgaatc
    19921 tttgccttgg aataaataga ataaaatgga ttgatattag tgcgatctga ctcattatca
    19981 gcgatcaatc ttgaaccgga gagatcattc ctttttctta tatacgaaat atgggatttc
    20041 actaagtcaa ttcttagaaa atctcgaatc aaaccatttg tacttacttc aacaaaagaa
    20101 gcgcgggtct cttcaataga agaaatcttt ttgtctcgat cccaattcaa gactaaacaa
    20161 gtccgaacta attgaatgct tgtgtcagaa attccctgaa ttggtttttc atttccataa
    20221 agaatataat tgacaacttt aagttccaga ttatcccttt cctgcaaaag atcctggggg
    20281 aaaagtttta ctaaatttat accatccgct atttcatata taattacggg tcgaactaaa
    20341 acaaaatact ttttcttggt aggtgtgatc cattggacat agatccaatt tttcaatttt
    20401 ttggattccg tagaattctt tttttttacc gttccgagtg gtatcaagat gccgctgtgt
    20461 cgggatatct tatccatctc tccgggaaaa tagatatccc cagaaaagat ttttaattca
    20521 atcctttttt ttttcttctc cactcgaacc aatccgccta ctcgacttct tatattgcca
    20581 gtgattggtg tatctactcc aatgatacta ttgttccgta ccattatgga agaagattca
    20641 ggtaaaatat gcacttcctc gggaatgaaa aaaaatcgat ccactttcat ttggtatttt
    20701 ggcttcaatt ctttgactcc tcgatactca attaaatcct cttttttgaa aatggaatga
    20761 actcctatag tcctatattt agtaattcct gaactctttt ttctgtattg aggatcatca
    20821 aaataagcaa gaatactatt tctacaaaaa atgccattga gaggtatttc aatcgagata
    20881 ccggaagggg gcattagtag ttctttgtct ccttcttgaa tcgattggaa tggaatgatt
    20941 aatctatttc ttcgcctctt tgccaataaa tccgaattct cgtggagaat agcaggatat
    21001 atgaaattaa aatgacccat acataggatt cgattaagcc ctaaataatc aggaatcccg
    21061 cttttttttt tatcagaagg atttgaacta aagaatttgt gtcttacttg aacttgatca
    21121 ttacttacta caaggttaga aatatatctt cctccggcag aaagagaatg aatgctcatt
    21181 tgatcttgat ccttgtggag tgaaaaagag attgcaccgg acctgcacga ccttcctgat
    21241 aatatccata aatgacttgt ttttggtaag atatggacat tactatatgt aaattcgggt
    21301 gcatggtaca catcggtact ccaatgcatc tctccctctg agtcagaata aatatgtttt
    21361 cgaaccctct ctttaaaatt aaaagtgtat gttcccgcgc gaatctcagc aatcacttgt
    21421 tctgattcta catattgatc gttttgaact aatagaaaac tttttggtgg aatagtcacg
    21481 ttatgtagaa tattttcact ttcaatagtt acatacaagt ctatataaca tagaaaagca
    21541 gggtgcccat gacgtgtacg tgtaggatga accaaatcct cattgaattt gatttttcca
    21601 ttagaggggg ctcgtacatg ttctgcagta ccccctgtga atactccgcc agtatgaaaa
    21661 gttcttaatg tgagttgagt acccggttct ccaatagatt gacccgcaat aatacctaca
    21721 gcttctccca gttccaccag gtcgccatga gtaggactcc ggccataaca caatcggcag
    21781 atccaagacg tactcctaca agtaaagggg gttcgaatag atattggttg tctttgaaag
    21841 gttatgaatc gattgacaag tccaatccca atatcttgat ttctaatggc aatgcatcgt
    21901 gaacctatat atatatcgtc tgctaataca cgaccaatta atgtttgtat caaaattctt
    21961 tcgggcatca tcccatttcg aggactcaca gaaatccctc gaatggtgcc acaatccgtt
    22021 ctacgtacaa caatgtgttg aaccacttca acaagtctgc gtgtaagata tccagcatct
    22081 gatgttcgta cagcagtatc cacaactcct ttgcgggctc cgtagcaaga aatgatatat
    22141 tctgttaaag acagcccttc acgtaaattg ctttgaatgg gtaaatcaat catttgtcct
    22201 tgtggatccg acattaatcc tctcatacct actaattggt gtacttgaga tgcatttcct
    22261 ctagctcccg aaaaagacat tatatggact ggattaaaag ggtcagtcat cctaaaatta
    22321 ggattcattt cttgtcgcaa atattcactt gtagcatacc atatctcaat ggattggcgt
    22381 aatttttcta ccgcatgcac attcccataa tgatggtgtt tttccaaaat caaactttgt
    22441 tgttcagcat cttgtactag ccatccctta gaaggtgttg ttaaaagatc atcaattcct
    22501 aatgaaacgg atgtagcagt agcttgtcgg aaccccagag ttttgacttg atccaggatg
    22561 tgtgatgtat atgccattcc gaagtgatct attaatctgc taatcagtcg tttaatggca
    22621 gttccgtcta tcactttatt gtgaaagact agattggccc gttctgccat aagtacctcc
    22681 atattccgct tagtggggtt cggttcgaca atgggtttga gtcaatgatt ggaaaacttc
    22741 cttttcttca tcttgattct tgtagaaatt taagaactag gatcctagtt gaaccggaga
    22801 aacccgaatt cacaccggta tcataaattt acttagctta ggatctatat gattagatac
    22861 tatctgaata ggccctgcaa aagccttgta tagcttcttc gatttctcga taaaaagaaa
    22921 tatgaccaac agaggttcga atgtatatac aacgaatttc tttttttata cttcttacta
    22981 ctagatagtg cccataaatc tcatgatagg tacccaaaga ttcgtagtga acttcgatag
    23041 gaacttctct tgaagaaata acgcattgat ctagtcgcca ccgaagccac aaaggactat
    23101 cgaaatttat tcttttctgc cgataagctc caattgcatc ataggaatta gaaaaaaaag
    23161 gttctttttc tttcgtatac ttatagttat tatcataaat tctttcattt tgataatttc
    23221 tgcgattaca cggattatac ctgtttgcac aaatacctcc acgattcccg ctcgttaata
    23281 tgtaaagccc aataagcata tcttgagttg gtacggaaat gggatcacca atagccggag
    23341 acaagagatt catatgggaa aacataagta aacgagcttc cgcttgagcc tccaaagata
    23401 aaggcacatg aacagccatt tgatccccat caaagtctgc attgaatccc ttacaaacta
    23461 atggatgtaa acaaatagca cgtccttcca ctaaaatggg ttggaatgcc tgtatgccta
    23521 atctatgcag agtaggtgct ctattcagca atacgggatg cccttgcata acctcttgaa
    23581 gtatttgcca tacaatcggt tctttttccc gaattttact cttagcaact cctatgtttg
    23641 aagcaaaatg ctttttaatt agaccacgaa ttacaaatgt ctggaaaagc tctattgcta
    23701 tttcgcgggg caatccacat cgatgtaatg aaagtgaggg acctacaaca atgacagaac
    23761 gccccgaata atcaacccgt ttgccaagca gagtctcgcg aaatcttccc tctttgccct
    23821 caattacatc tgaaaacgac ttgtaaacct tattatgacc gtccctcatt ggttgtccgc
    23881 ggattccatt atcaagaagt gtatccacgg cttcttgtac caatttctcc tgacacatta
    23941 ctaattcccc tggcgtcgat ctacttgttg ttaatagatc aataagagta ttgttccgat
    24001 agataactct tcgatagagt tcattaatat cggagctcat tagtttaccc ccacctattt
    24061 gaataattgg tctcaattcg ggaggaagaa ctggtaatag acacaaaacc atccattctg
    24121 gttctatatt tgttcgaata aaatgcttag ctatttccat gcgtcgaacc aaaaaattct
    24181 ttcttcttcc aacttttcga tcttcccatt cattgcccgt ggatccctct tcccctaatt
    24241 ctttccattc tatcaacgaa gaatctataa gaattctcaa atccagatcg gctaattgtt
    24301 ctcggatagc acctgctcca gtagaaattt ctcgatttcg aaatgtatcg aaaccttgga
    24361 tagtaaaaaa aagcgggatg ctgtatttcc aggattggat ttcatatttg aatgaacctc
    24421 gtaatcgtaa gaaagtaggt tttttaacta cgggcctagc aaacgaaaaa tttggatagg
    24481 atccaatagg atctccccct ttcaaaatcg gacgtgaaag tttcctctca tccggctcaa
    24541 gtagttacat caaataaaga ggggttctcg ttttcaaact ctataaaacc cctaaaagtt
    24601 ctacccttta ctcaagttct caataaagac caagcaacat ttcattgatt cattcttctt
    24661 tctatttcta tttagatttt ctgaattatt tattcaatta taattatcaa ttacaacata
    24721 aaagaaatga aatgtgaaat tcttgagtag tctacctctc ttcgaatgag gaatcccttt
    24781 aattcttaat tcaaaaaaaa aaattcttaa ttgaataaaa ataaaggagt accctggaat
    24841 ttataagaga tttccttgtc tatgtatcat tccattcgat cttttaggtc catacttcgc
    24901 ctcgacggtt atgccacgat gtccttaagc ctatatgcga tggatagact tccgtaacca
    24961 tgatatatct gcttagttga tttgatttga acataatttc agttccgtct aaaagaaatg
    25021 gaataagaaa ttcaaaaaaa aaaaaagaag tctttttttt tcacgaggta cagctagaaa
    25081 ttcatattta tttgttactg aatcgaccat agacctattt cctttttatt tgggagtctt
    25141 aaatacaccc ataattctga gcttcatgtt actcacccca agagacatgt cagatccagg
    25201 gcatcccaat tcgatttaat ggaatgacag tttctcattc tgaatctgta aaataagaat
    25261 ttggatcaaa tcacacatcg cagtatacta gaccctctaa ttctttaaga ggtttatcta
    25321 aaagattcgc gatataacta ggaagacgtt tcaaatacca cacatgggtt actgggcatg
    25381 ccagtttaat atatcccatt tgatatctcc gtatccgaga atcaacaaat tctactccgc
    25441 attgttcaca aaattttggg tcttcttttt tatctccgat tactcgataa tttccacaag
    25501 cacaaatccc actttttata ggcccaaaaa ttctttcaca aaataatcca tctttttcag
    25561 gcttattggt tttgtaatga aaagtatagg gttttgttac ctccccaact atctctccat
    25621 taggtagtat tttattggcc caagcactta tttgttcagg agaaactgat ccaatttgga
    25681 gttgttgatg tttatactga tcaatcatag aagaaagatt atgattcatt ccgattaagc
    25741 ttccttccta tgaatctgga agttcttctc agatacaagg aaatgattca gttccagagc
    25801 caaagatcgt agttctcgaa caagcaatcg aaaagattct ggagcatcct caggtttagg
    25861 tattgttcct ccaatgatcg tagtcccgag tacttcttgg cgagctctaa tatgatccga
    25921 tttataagta agcatctctt gtaaaatatg agcaacacca aatccctcta gagcccaaac
    25981 ctccatttct cctacccgtt gtcccccttg ctttgccctt cctctaaggg gttgttgcgt
    26041 aacaagtgca taatgtccac tggaacgtcc atgtatttta tcatcaactt gatgaattaa
    26101 tttcaagata taaggctctc ctattataac aggctgttca aaaggatccc ctgttcttcc
    26161 atcaaatatt ctgctttttc ccggatactc gggttcaaat atccatggat tcgctgtttg
    26221 cttactggct tcatataatt cagaaaacac tagttttctc gaagcctctt gttcatatct
    26281 ctcatcaaaa ggtgctattc gataatgtct atctagcata ccccctgcga acccgagtga
    26341 gcattcaaat atctgtccta cattcattcg tgaaggtacc cctaatggat tgaagaccat
    26401 atcaacgggt cttccatctt gcaaataagg catatcttgt ctagacaaga ttttggaaac
    26461 gataccttta tttccatgtc ttccagcaac tttatcacct actttgattt cacgtttctg
    26521 tgaaatatat atacgaatcg tttctggatt ataactagaa cccccctttt tatggatcca
    26581 tctcacatca ataactcgac ccctaccacc tataggtagt tttagacaag tttcctttga
    26641 ggtggatacc tgaatgccaa gtatagctcg taataatcta tcttccgggg catacgagga
    26701 ttctttcgcc atttgaggcg ttaatttacc cactaaaata tcgcccgtct ctacccaaga
    26761 tcccagtctc acaattccat ttttgtctaa atttcggagt aaatgggctt ctaggtgtgg
    26821 tatttcatta gtgattcttt cagggccgtg gcttgtcaca tgagtctgaa tttcatattt
    26881 ccgtatgtga aaagaggtat aaatatcttc atagaccaga cgctcactaa tgagtacagc
    26941 atcctcagaa ttgtaacctt cccatggcat ataagctact aatacgtttt ttcccaaagc
    27001 gagttcgcca ccaactgtag cagcaccatc cgctaaaatt tgtccctttt taatgcattt
    27061 acctcgctga acctggggtt tttgatgcat gcaagtattc ttgttggaac gttgatagat
    27121 aactaatgga atgcttagag tatcccgatt tcccgataaa attatcttgt cagtatcggt
    27181 ataaatgatc tttccctcgt gttcggctat agcgagaacc cctgaatcta gagccacctg
    27241 gcgttccaat ccagttccaa caatgcactt ttcggactga gaaagcggaa ctgcttgacg
    27301 ttgcatatta gaactcatta aagctcgatt tgcatcatta tgctcgataa aaggaatgag
    27361 ggaagctcca atagaaaaat attggaaggg aaaaatactt cgaagatgaa cctgttccca
    27421 tgcaatagtc agaaattctt gacggtatcg agctggaaca acctgttcct cctgaatacc
    27481 tcgattcagc gccaaagaat ttcctgtcgc tagcatatag tattcgtctc tacttggtga
    27541 taaataaagc atccgtattc tttttgatct ctcagagatt tcataaaatg gactttctat
    27601 agacccccaa tgaacaatcc tcgcatgaat tgctagggat ccgataagtc caacattgat
    27661 tccttcagac gtgtcaattg ggcaaatgcg tccataatga ctaggatgga tatctcgtat
    27721 ccgaaaacta gcagttcgcc ctgtcaatcc tccagggccc aaataactca attttctacc
    27781 atgaactatt tgtgtcaatg gattggttcg atccaaaact tgagataatg ggtgtaatcc
    27841 aaaaaaagat tcataagtgg ttgttaatgg agttgaagtc accaaattct gaggagtcgg
    27901 tatcaattta tgcctaattg ctccacatat agttccttta actgtatttt ctaaacgaac
    27961 cagagccaat ccaaattgat cttgtaagag atccgctacg gaacgaatac gtttattttt
    28021 caaatgattc atatcgtcaa gtgtacccat tccaaatttc attccaatca aatgatccgc
    28081 agctgccaat atatctcgtg gtaacaaaaa tgtattgttc tggggtatat caagattcag
    28141 ccttcggttc atattttgtc gaccaattct tcctaattca catctttgtt gaaaaaattt
    28201 tttttgtaat tccttacata aggattcaga aaataccgga tctccgccca cacaagcaaa
    28261 ttgttgataa aactccaaaa tggcattttc ttttgacccg attttctttt tctccttatc
    28321 attcaggaaa gacaagaaaa tttcagggta gcaaacattc tctagaattt ctcttaaatt
    28381 cgaacccata gctgataata gaactaaaat agatattttc tgtttcctac tcacacgagc
    28441 ccatatcctt gcttttctat caatctctaa ttctaatctc cctccccaat ctgatattat
    28501 ggtgccagta tagaccgaaa ttccattatg gtctaattct gaacggtaat agataccggg
    28561 gctttgcaat atttgattga ttacaattct gtatattcca tttattatag aagttcccag
    28621 ggaattcatt agaggaatgt ttccaataaa aatcgtttgt tcttggatat ccctacaggt
    28681 tttccaaatt aatcccgcgg atacatataa ttcagaggaa tatgtgagtg attcatatac
    28741 agcatctttt tcttttatcg agggttctac taattgatat gtttccacaa ataattgaaa
    28801 ttcaatttct tgatctgtat cttcaatttt tggaaactta gagagttctt ctgttaagcc
    28861 ctgatcaatg aacctacaaa acccttcaat ttgtatctga ttcaacccgg gtattgtaga
    28921 cattcccgca tttacacccc caagcatttt tactttcccc atttatagaa aatatcccac
    28981 tatttgctcc cattcttcat cgaatcatat gaatcgatga agaaataatg gaatttctat
    29041 ttttttttac tgaatcacat gaaattttac ctaactccgt atatggaatg tatgaaatac
    29101 ctacgaacag aggaataaat agaataattt tatactcaaa ttggaatttg caacaaacgg
    29161 atagaatata aattctaaat ggaaaggaat tgaaaaattc cacctagact tatggagttt
    29221 tttaaagaat atccgaacaa aaaatggatt ccatttctac cagtattatg atattccata
    29281 ttccaatcca attcgattgg ataccagaaa aataaatgaa ttgggaattt gatctgttcg
    29341 atgagataaa gacctaataa tcagaaacaa tatagaattt ctttttttag cacttaacct
    29401 tttcaccgat tcaattattc aaaaaagaat tcaaattcgc aaagaagaga gaaaatttta
    29461 cctatttttt tagtagaatc tgtagaatag gattgaggtg cgtaataagg cttggattta
    29521 ttaaacatgc gcagatataa ctctagtcta gctatagtta tctatataga tgtttcttct
    29581 tttattgcag tcctattcat ttggaacagc acatgtcgtg ttaaattttt attttctatt
    29641 caatctattt aaaatctatt taatgaaaaa ttgtaaaaaa aaaatgcaag tacgagaatt
    29701 tcttgaaaat tatcttaaat tatcttatag gcattatata cggataagat accggattag
    29761 ataatatctg tgtaacaatt tatgttctag ggtttacata tactgataat tgctgttata
    29821 attgaaatag gatttttttc ttgaaaaaag aaatactgat tagttatgtc tcaatttgga
    29881 ttttcttatc tcattaggaa aaaaccaatt tttttgaatt ttaattgaag aatcgttcat
    29941 gaatagttaa tggttccgat ttgtcctgaa ttttaacttt tttgactgaa aatgcacgtt
    30001 cgtttttttc aatagaaaaa aaggaagggg ggaagtgtct cttttaagaa tgggattaag
    30061 gaaaacagaa tcgaagatac aaacaaataa aaaaaacaag tttagaaccc ccttttttag
    30121 ttttttgggg gtattctcat ctattttttt gtatcatttt ggcggcatgg ccgagcggta
    30181 aggcggggga ctgcaaatcc tttttcccca gttcaaatcc gggtgtcgcc tgatcgacaa
    30241 aatagcttat tccgttttgt tgatataaaa cttgacaatc tttttccagc agaagcaagc
    30301 gggggaaggg gactcttgag acttccttga ttctaaattc taagcatctg caggttttag
    30361 gttttattct ttaaaattct ataaatcctt acgtctcgga ttccagaatt caagaaagat
    30421 tctagtagtg aaaaggaatc ggtaaatctt gatatgatag tccttccact actaatgtag
    30481 tgtctgtcta ctgactgggt cttgaattag attggatagg gatagatata gatcggacag
    30541 ggaatcgaat tccattttta gttggggaag ggtcaaaaaa aactttgtat acagactcct
    30601 gaaagtatat gagcactccg gcatttattc aatattagtt agattgaata gctaattggc
    30661 tttcttttta ttattattat ttctttttct atttagaatt ctatttataa atagaatatc
    30721 aaaatctatt tataatataa atatgaatat attctattta ttatttatta aattaaaata
    30781 aaaaaatgat aaattctaat actctaatac taatatataa attatataaa tatataaatt
    30841 aatagaaata tatattctat attaaaatat atattctata ttaatagaaa ttaatagaaa
    30901 tatataaaat ataaatatat taaatattaa ataaataata ttaatattat atattcaata
    30961 aataatatta tattcatatt ccattttatt caaaaaaaaa aagaatattc taattaaata
    31021 ttctaataaa gtgaaaaatg aaatagaaat ttttattaat atattagata ttattagaat
    31081 attagatatt attagaatat tagatattat tagaagattt taaatattta aaaattaata
    31141 ttctttaaaa tcttttaata atattctttt tttaatttaa attgaattaa aaagaaaaaa
    31201 agaaaaagaa ttctttttgg caacctctag tgaaagaatt tattcgtctg tcttccgatt
    31261 gttttacaga gacaatcggg agacggtaag gattagatta aatggaaata agagtatgcg
    31321 aagtgatcta tcttgattct atatatatat cttttttact taatgaaatc gaggacaaca
    31381 aaatcaaaaa ataaaacata agtcttatta ttcctacctg ttagtaacta acattcattc
    31441 ccttaatacc cccgagggtg tctccagata ttttgtttgt acttaatgtt ttcttattat
    31501 actagaaatc atataagaac ttgttagatg ttataattgg atttattgga ttctttcgtc
    31561 aatgatgtta ggctagaatc cctttttgac tctgtgccag tgattccact attatttatt
    31621 tttagtgaac aataaaaaaa tgaaataatt ccttcatatt gatagaaata ggagacataa
    31681 tttacatgga tatagtaagt ctcgcttggg ctgctttaat ggtagtcttt acattttccc
    31741 tttccctcgt agtatgggga agaggtggac tctaaaaata ctactaagtg agttgaggga
    31801 aaaaactaaa agaaaactgt atccattgtt ttatagatgg gttctgaaat tttctttttc
    31861 tatataatta attcaataat tcaataatta aaaaatatcc gcatttcgga attatagtgt
    31921 attcgaatgg aataatgtat tctatggata atatagaaat agaaaatact ctttcaatta
    31981 aacaaatatt tgactttttc ccatgtttgt attttgaaag tcaaggtagt acaaataatc
    32041 gaaaacttat tccaaccaaa ttctttattc tttctaagat ttcgatgaac tggctcttac
    32101 caaagtgata tatggacaat gaggaaccgc ggaacccgtt tttttattta tttttttatc
    32161 cccccttttt tcactttttt tttttttcaa agagaaaaga aatccgtttt ttattagtta
    32221 ttaagcgcag atacacactt cctataggaa acaaaataga catagtagtt gtctaaggaa
    32281 atactacaca taataagata ttgccgttgc cttaggcgag tcacatatta cgtgcttatc
    32341 gcttgtttta ttatttggtt tttgattgat ttgagtttcg aaattggatt tatgttttca
    32401 tttcatatca tggttcaaac gttaaaaatc ggttgggttt tactaatatt tttgaaatag
    32461 gaaaaagttt cccatagaac ccctagatca tctgttaact atttaattta atcaattact
    32521 tcttcggaat gctaaaaaga ttatttgatc tttttttaat atgatatcgg gattggtctt
    32581 gaaaaaaatc agaaatctag aaattcgaat cggaccaaaa aaagttgcct tttgattatt
    32641 ttagattgat tggaaccaat acaaatcaaa tagataaaac aaaaaaaatt ggacgctatg
    32701 tgcattacat atatgcgatt gactatatat atgaatatat gaagatagat attgtaaatc
    32761 gattcatatt aaacctctat ctttatagag taaaacttta tacactacaa taatagatag
    32821 tatggggtag aaagaaataa aatctatttc tttctaccat actatcagat ttcatagaat
    32881 actgctgatt ctagtccgat gatttcattt aagagtaaga cgcaaaattg aaatcttttt
    32941 tcattttcat tgcattgata agaactaaga agtaaagttt aagtcaaatt aatcactttg
    33001 acttactgtt tttacgtaaa ttataagtaa gaaggcagta ggaactagaa tgaacagtgc
    33061 agtagcaata aatgcgagaa tatttacttc cataatctca tcgttagatt tctctttaat
    33121 tcgcaataac tcgggattta atcccataga gatgataaat ctttcgtcgg taaattcaat
    33181 ggtataaatt acatctcgat gatatcgaat cggatcaata ttatgaataa caatatctga
    33241 actatcaaat cgattcatcg tcaagaattg aatagtataa cataggaaga tcttttatcc
    33301 ataccaaatt caaaaatgga tttctgatcc aatcaaaaaa gattccttta cttttttttt
    33361 aatattctca tccttcgatt agtaatagga taaactttga atcctaaagt gttctatcaa
    33421 aatcaaagga actccctttt tttgtatcgt gcaaattcca tttgtgtgtg tttgctgtaa
    33481 acatattcta tagtactata ttttattaca cagatcggga gtaatcgaaa aagccaggtc
    33541 tagtagtaca gtatctcttt ctcttggaat cctgaatacg acgctactat actaataatt
    33601 gtgctaatcc acatatgttt ctttttcatc aatcagtatt agttgaagaa atggaaatta
    33661 ccctatttgt ttgatgagaa atgaaatgtg aaacgaaaaa aagaaaaaaa aaaagaaaag
    33721 agagatccct gttaggaatg agattatgtt tgttattttg attccctttc acagaagaaa
    33781 tgaattgatg tatcttttta ttggatttct atccatcggg actgacgggg ctcgaacccg
    33841 cagcttccgc cttgacaggg cggtgctctg accaattgaa ctacaatccc aggaaaaaag
    33901 tgtacagcat gcatattctt acgatttcat tcaaaccttt ttttttctat ttcgatttta
    33961 gattagaatt gtcttgttct aactggcaga ggcgggacta atatattgat attgagattt
    34021 ttatttatat ggatatacac tttagcgaga tctacacgga ttactagtaa tctgtttgtt
    34081 atttccaaat cgattgaaaa taaatctttc aataaatcaa tgaaaataaa aaaagagtct
    34141 ctttttattt agactttata cttccagatc ttgatatgaa tctagatcat tagcaacatc
    34201 tgaatttgtg gaaaaaatac gtaataaaat aaatagtggt agggatgtag cagattttga
    34261 ttcttgtgta tcaaagttca ttgggcattt ccggagaaca acaaacggtt acatcatttc
    34321 atggtggatc ggcgaattat tgggccgagc tggatttgaa ccagcgtaga catattgcca
    34381 acgaatttac agtccgtccc cattaaccgc tcgggcatcg acccaggaaa aataaattta
    34441 agtccttatt gataatccac gatcaacttc ctttcgtagt accctaaccc tacccccagg
    34501 ggaagtcgaa tccccgctgc ctccttgaaa gagagatgtc ctgaaccact agacgatggg
    34561 ggcatacttg cccaaccgcc attatactat gttcatagta tgaacagttt tttgaaattg
    34621 tcaatataat ggaatgatat gactcgatca gaaggatctt tccgcctttc ataattccat
    34681 aaatctttag attcatcatt ctcattttta aattgttcag tccaatcccc actctataat
    34741 tctaaaaata gaaaaaaagg aatacgaaag agagatagga gcctttcggg gaatgattgg
    34801 tttgccggaa aagaaaaggc gagggggtta aacttcattt ctttcacttt cattcattgt
    34861 taagaaggat tcggtgggca tatttctatc tcacactaag ccgggaaatt aaaaaacgat
    34921 aatcaatctg gaaatccggg aagagggata gggatcaaca agttattgaa aaatggtttt
    34981 tcgataagaa tttggttgag agataaattg aatccattta tcaacgattc gatgaaaaat
    35041 cttgtatcta tgttttgaat tggtggatac atgtatcaat caaatgaatt tcgttaggat
    35101 gaggatcaat tcaattagaa tcggttttga aaaaaattaa ttacattgat gtttagaaaa
    35161 tccaatatta ataaacccat tttacctata ctatactcac taggtaaatc caatctcttg
    35221 ttccttaatc agtcgctatg cagataaaac gtatctatgt acatatattc taatttcata
    35281 taaatttcat ataatcatat aatataacat agaataagta tatgcagtaa taaatatatg
    35341 cactagactc atagcagcta gttccttatt caggaattga accaaacggg gcccttttaa
    35401 ctcagtggta gagtaacgcc atggtaaggc gtaagtcatc ggttcaaatc cgataagggg
    35461 cttttttttt tcttttttca taaaacccca gcggtagtat taatatttga agagagaata
    35521 gagatattgt tgatatttgt aataaaaaaa ctaaggaatc gtagaatttc ataagaaaat
    35581 ggaattctga attctaatat tatcattatc attctaatga attcaaatat agtaattcta
    35641 gttagctagt tagaaagtag aacatttttt gattatttca ttagaatgaa tgccagatat
    35701 tcctgttttc tattatttga atcaaaataa atcggaaaga ttctaaatca acaaaataaa
    35761 aagtaagtag acctaaccca ttgaatcaga actatatcaa ctattctgat attcaaattc
    35821 gatagagata aaattggaac agtggatctt tttttatttc attttttata tttgtttgat
    35881 ttggactccg caagaatctg tcgatatttc cgattaaatc ttcttgttcc tagaggttct
    35941 ataggaaaaa tttgctattc ccttccttca cggagaaagg tttattccaa gccccaacat
    36001 acaaataatt cttcattttc aatatctttc agaacacaag aaaagatcaa tttactctat
    36061 tatttataga atattattta gatagtatat attatttata taagatatga tatatccata
    36121 taaaaaagaa atatatcaaa tcgtggcttc acgtatcaaa aattttcata tcgatgcata
    36181 cgatattttt tctgacaatt gatggatgcg atgcgagaaa gagactttca cttacagtct
    36241 cttattatta atctatgaaa ttcaatacaa tattaatatt aattttgaat tattaatatt
    36301 aaaaaataat agcaaattcg ttagattttt tctgacagat aaaaaaaagt aactagaaaa
    36361 aatatttgaa gtgtcttttt tgcctcgatc tgcaaaaaaa atagactttg gagttctttt
    36421 ttattaatct gaaagaaagg aaaatataac aaagaagaca atacaaataa aagaaaaaaa
    36481 aaaagaaaga ataaaaaaga aagtaataag tactaaaaaa tatgataaat atgagactgt
    36541 agtagtttac tacacataga aattagaaga atacataaaa ccatttattt ttctcaattt
    36601 cacgaacaag attcaagaat aagatttttt gatgaaacga gaggagtatg tctgggaatc
    36661 aactggtaac aaaaaaaggg atcctttgtt tcttgaacag ttctttcaaa agattaatcc
    36721 acctgattta tgagtaataa gataattcat ggcttagggg gtttttaaga atagaaagga
    36781 ataaccaaat tgagttaatg gatttaccta ggtcaagaga ccaataaatg atttttatat
    36841 tcgaaaccca ttagaaaaga agggacaatt aatgagaaat caaatcatac agaaataatc
    36901 aaaaaaagaa aagaaggact tggccctgaa aatgctatga ggtgctcgga aatggttgaa
    36961 gtagttgaat aggaggatca ctatgactat agctcttggt aaatttacca aagatgaaaa
    37021 tgatttattt gatattatgg atgactggtt acgaagggac cgtttcgttt ttgtaggttg
    37081 gtccggtcta ttgctctttc cttgcgccta tttcgccttg ggaggttggt ttacaggtac
    37141 aacctttgta acttcatggt atactcatgg attggcaagc tcctatttgg aaggttgcaa
    37201 cttcttaact gctgcagtct ctactcctgc taatagttta gcacactctt tgttgttact
    37261 atggggtcct gaagcacaag gagattttac ccgttggtgt caattaggtg gtctgtggac
    37321 ttttgttgct ctgcacggtg ctttcggact aataggtttc atgttacgtc aatttgaact
    37381 tgctcgatcc gttcaattgc gtccttataa tgcaatcgcc ttttctggtc caattgctgt
    37441 ttttgtttct gtatttctga tttatccact gggtcagtct ggttggttct ttgcgcctag
    37501 ttttggtgta gcagctatat ttcgattcat cctctttttc caaggatttc ataattggac
    37561 attgaaccca tttcatatga tgggagttgc tggtgtattg ggcgctgctc tactatgcgc
    37621 tattcatggt gctaccgtgg aaaatactct atttgaagat ggtgatggcg caaatacatt
    37681 ccgtgctttt aacccaactc aagctgaaga aacttattca atggttaccg ctaaccgctt
    37741 ttggtcccaa atctttgggg ttgctttttc caataaacgt tggttacatt tctttatgtt
    37801 atttgtacca gtaaccggtt tatggatgag tgctcttgga gtagtcggtc tggccctgaa
    37861 cctacgtgcc tatgacttcg tttctcaaga aatccgcgca gcggaagatc ctgaatttga
    37921 gactttctac acaaaaaata ttctcttaaa cgaaggtatt cgtgcttgga tggcggctca
    37981 agatcagcct catgaaaacc ttatattccc tgaggaggtt ctaccacgtg gaaacgctct
    38041 ttaatggaac tttagcttta actagtcgtg accaagaaac taccggtttc gcttggtggg
    38101 ccgggaatgc ccgacttatc aatttatccg gtaaactact gggggctcat gtagcccatg
    38161 ccggattaat cgtattctgg gccggagcaa tgaacctatt tgaagtggct cattttgtac
    38221 cagagaagcc catgtatgaa caaggcttaa tcttacttcc ccatctagct actctaggtt
    38281 ggggggtagg tcctggtggg gaagttatag acacctttcc atactttgtg tctggagtgc
    38341 ttcacttaat ttcctctgca gtattgggct ttggcggtat ttatcatgca cttctgggac
    38401 ctgagactct tgaagaatct tttccattct tcggttatgt atggaaagat agaaataaaa
    38461 tgactacaat tttgggtatt cacttaatct tgttaggtat aggtgctttt cttctagtat
    38521 tcaaggctct ttattttggg ggtgtatatg atacctgggc tccagggggg ggagatgtaa
    38581 gaaaaattac caacttaacc cttagtccaa gtattatatt tggttattta ctaaaatcac
    38641 cttttggagg agaggggtgg attgttagtg tagacgattt ggaagatata attggaggac
    38701 atgtatggtt gggttccatt tgtatacttg gtggaatctg gcatatctta accaaacctt
    38761 ttgcatgggc tcgccgtgca cttgtatggt ctggagaagc ttacttgtct tatagtttag
    38821 gtgctttatc cgtttttggt tttattgctt gttgctttgt ctggtttaat aatacggctt
    38881 atcctagtga gttttacggg cccactggac cagaagcttc tcaagctcaa gcatttactt
    38941 ttctagttag agaccaacgt cttggggcta acataggatc cgctcaagga cctaccggtt
    39001 taggtaaata tctaatgcgt tccccgaccg gagaagttat ttttggggga gaaactatgc
    39061 gtttttggga tctacgtgct ccctggttag aacctctaag gggtcccaat ggtttggact
    39121 tgagtagact gaaaaaagac atacagcctt ggcaagaacg tcgctccgcg gaatatatga
    39181 ctcatgctcc tttaggttct ttaaattccg tgggtggcgt agctacagag atcaatgctg
    39241 tcaattatgt atctcctaga agttggttag ctacctctca ttttgttcta ggattcttct
    39301 ttttcgtagg tcatttatgg cacgcgggaa gagctcgcgc agctgcagcg ggatttgaaa
    39361 aaggcattga tcgggatttt gaacctgttc tttccatgac tcctcttaat tgagacatga
    39421 gatctaatgc ttgaaatagg aataatttgg atttcacgat agcatagata ttgggttgag
    39481 tggagcaggt catattaaaa aagtattccc ttttcctctc ttttcaactc atttatatct
    39541 aatctttttg ttttcgggct cggctatacc accacttagc cgagccattc ccttttagaa
    39601 aatcaactga gctaaccaaa accaataaaa taaacaaatc cattcgtcga gcaaaaggag
    39661 agagagggat tcgaaccctc gatagttctt tgtttcaaac tataccggtt ttcaagaccg
    39721 gagctatcaa ccactcagcc atctctccaa aagatgattt ctattttatc gttattccac
    39781 cgaatagaaa tgaccatatg agttgatacc cttcctatag ataggaaaga tatccgctat
    39841 gggtctattt ttctatctgt atatatatac atgcaggatc cagcatgccc ttttgtcaag
    39901 taaaaaaaaa ctacccttga tccatgcccg aaaaggggtg gtaataagtc attcatggta
    39961 aaaccctcca tgatacattt ttttattaca aattttttgt cgataaaggg atcaaacggt
    40021 ttgataaggg gatcaaatgg tatagttctt ttgttggtaa attggaggat tagaaagatg
    40081 actattgctt tccaattggc tgtttttgca ttaattgcta cttcatcaat tttattaatc
    40141 ggtgtacctg ttgtatttgc ttctcctgat ggttggtcga gtaacaaaaa tgttgtattt
    40201 tccggtacat cattatggat tggattagtc tttctagtag gtattcttaa ttctcttatc
    40261 tcttgaacct atttgttcta gatctaaaaa tgaaatgacc cctcccccga agtttttccg
    40321 attgtgagac acattaaaaa tggaatataa gccccaaaaa ttaaaataaa gaaaactcaa
    40381 aaattatagg gaggggtcaa acttctggaa aaatattata tcttatattg taaaactaaa
    40441 aaaaactaaa caatgaaaaa aatatacatt tctataagaa atctataaga atttaataat
    40501 taatattaga atattccata aatttatttt aatatattct aaaattctat aatctataat
    40561 tctaatttag aatatatttc taatttctaa tatagaattc tataatatta gaatagaata
    40621 tagaatagaa ttaagaattt aataattaag aatttaataa ttaagaatta aaatagaatt
    40681 tattatttta ttatttatta tattattata tagatatatt atatagatat agatatataa
    40741 aaaaaatgga attagaataa tatatatata aatatataat cttatataca atacaatata
    40801 caatacaatt tgattactta tacaatttga ttactatttt atagatatag atagatatag
    40861 aatctagaat tcctattttt tgaatttcga attaccccta acaaagtatc agacctagct
    40921 ctgcacaaat agaatctata tattacgtat caaggacgat aaaaatgcgg atatagtcga
    40981 atggtaaaat ttctctttgc caaagagaag acgcgggttc gattcccgct atccgccccg
    41041 cgccccctat ttatgtattt aatagtataa agttatgtat ttaatagtat aaggtattaa
    41101 atagagttga ctctgatagt atagtgtatc ccccctcccc cttctccttg aaccccaaaa
    41161 gaaaaaaaat agtaatccat ttttcatttg aattaatttc tagtttgaat aaatttctag
    41221 ttaattaaat caaacctcct ttttttgtca aaagaatgtt gcggagacgg gatttgaacc
    41281 cgtgacctca agattatgag ccttgcgagc taccaagctg ctctaccccg cgataaagag
    41341 aagatttgaa aactaatgga caaacaagga ttgaaagtgc ccctccacca tatctgtaca
    41401 aatagaataa cccatttata cagaatggta aagggaccct cctacgatcg atgatcatag
    41461 aaatcaatag aaaaatgaag agaatttttc atccttacca acttgatctt gttgcaccgg
    41521 gcaacaaaca tgcattaacc atttcacgaa gtatgtgtcc agataaccca aaatctcgat
    41581 aattagctct tggtcttccg gtcaaaaaac aacgtcgatg aagacgtgta ggtgcactat
    41641 tacgcggtag tgattgtaac tttccatgaa tttcccattt atcacttaac gacgaaactt
    41701 tgcttatttc tttttttgag gatcgacgaa tcaaatgata tttttgttcc aatttttgcc
    41761 tcttcttctc cctctgaatc aaactttttt ttgccataat gcttcacctc ctattactat
    41821 caacaataca agtcggatct tagatgtaga aatataagaa ggcggccccc cttctctata
    41881 gaaagaaatg atattttcac ggatacaata aagaattaac caaatttacc tgatgtcgaa
    41941 gcaatcaaga aagctgcata agtaaatata taacctacag aaaagtgagc taatccaacc
    42001 aatcttgctt gcacaatgga aagagccacc ggtttatctc tccatcgaat caaattagcc
    42061 aaaggtgtgc gttcatgagc ccatgctaaa gtttcaatca attcctgcca atatccacgc
    42121 caggagatta agaacataaa tccagtagcc caaacaagat gtccaaataa gaacatccac
    42181 gcccagactg ataaactatt cataccaaaa gggttatatc cattgataag ttgtgaagag
    42241 tttaaccata gataatctct taaccatccc atcaaatagg tagaagattc attaaactgt
    42301 gaaacgttac cctgccataa tgtaatgtgc ttccaatgcc aataaaaagt aacccatcca
    42361 atggtattta acatccagaa gactgccaaa taaaatgcgt cccaagccga aatatcacaa
    42421 gtaccacctc gtcctggacc atcgcaagga aaactataac caaaatcttt tttatccggc
    42481 attaacttgg aaccacgtgc atccaaagca ccttttacta agatcaatgt agttgtatgt
    42541 aaacctagag caatagcatg atgaaccaag aagtctccag gccctattgt taaaaataga
    42601 gaattactat tttgattaat agcatttaac caaccaggca accatatgct tcgccccgca
    42661 ttaaacgctg gactattcgt tgaagataaa agtacatcaa acccatatga agttttacca
    42721 tgagcagatt gtatccattg ggcaaatata ggttcgatca agatttgttt ctccggagta
    42781 ccaaaagcaa gcatgacatc attatgtaca taaagtccca aagtatggaa tcccagaaaa
    42841 agactggccc aacttaaatg ggatatgata gcttctttat ggtctaacat tcttgccaat
    42901 acattatcct cattctgttc cggattgtaa tctctaataa aaaagatagc tccatgagca
    42961 aaagctcctg tcatgatgaa tcctgcgatg tattgatgat gagtatataa cgcagcttga
    43021 gtagtaaagt cttgcgctat gaacgcataa gcaggtaaag agtacatgtg ttgagctacc
    43081 aaggaagtaa taacccctaa agaggctaga gcaaggccta attgaaaatg aattgaatta
    43141 ttgattgtgt cataaagacc cttatgtcca cgccccaatc taccccccgg aggaatatgt
    43201 gcttctaaaa gatcttttat actgtgtcca atcccgaagt tagttctata catatgaccg
    43261 gcaacgagaa aaagaaatgc aatagctaaa tgatgatgag caatatcagt cagccataaa
    43321 ctttgcgttt gcggatggaa tcccccgaga agtgttagaa tggcagttcc tgctccttgg
    43381 ggggtaccaa ataaatgact actggaatcg gggttttgag cataaagatt ccactgacct
    43441 gtaaaaagtg ggcctaatcc ttgggggtgt ggcagtacac ctaagaaatt attccatcga
    43501 acgtattctc ccctggatcc aggaatagcg acatggacta aatgtcctgt ccaagccaag
    43561 gaactgactc caaatagtcc tgacaaatga tgattgaggc gggattcggc atttttaaac
    43621 cacgaaacgc tcggtttcca tttcggttgt aggtgtaacc agcccgctat taaagatatg
    43681 gcagaaagag ataatagaaa aagagctcca gtataaagat ccccattagt acgtaaaccg
    43741 attgtatacc accactgata aacaccggaa taagcgatat tcactgggcc aagagcaccc
    43801 cctcgagtaa aagcttccac agccggttga ccaaaatgag gatcccaaat tgcatgagca
    43861 ataggtctta tatgtaaagg atcctgtacc catgcctcaa aatttccttg ccaagctaca
    43921 tgaaagagat tcccggaagt ccacagaaaa attattgcta attgtccgaa atgagaagca
    43981 aaaatattct gataaagacg ttcctcagta atatcatcat gactctcaaa gtcatgtgcg
    44041 gtagcaatac caaaccaaat acgacgagta gtggggtcct gagctaagcc ttggctaaac
    44101 cttggaaatc ttaatgccat aatgcttttc aaatcctcct agccattatc ctactgcaat
    44161 aattcttgct aagaagaacg cccatgttgt ggcaattcca cccagaaggt aatgagttac
    44221 tcctacagca cgtccctgta caatgctcaa ggctctaggc tgagtagcag gagcaacctt
    44281 taatttatta tgagcccaaa cgatggattc aataagttct tgccaataac cacgcccgct
    44341 gaatagaaac attaaactaa aagcccatac aaaatgggca cctaggaaaa aaagaccata
    44401 tgcagataat gaagaaccat aagactgaat tacctgggat gcctgcgccc ataagaaatc
    44461 gcggagccac ccattaatgg taatggaact ctgcgcaaag tttcctcccg tgatatgagt
    44521 taccacccct tgatcactta tactacccca aacatctgac tgcattttcc aactgaaatg
    44581 gaatattact accgaaatgg aattgtacat ccagaatagc cctaagaaga catgatccca
    44641 agcggatact tggcatgtcc cccctcttcc aggtccatca caagggaaac gaaaaccaag
    44701 atttgcttta tccggtatca atcgtgagct acgagcaaat agaacacctt ttaggagtat
    44761 caataccgtc acatgaatcg taaatgcatg aatatgatgg accaaaaaat ccgcagttcc
    44821 taatggaata ggtaacaaag caactttgcc gcccactgcc actaaatcac caccccccca
    44881 agtcaaactg gtgcttgttg ttgcaccagg ggccgttgca ccgggtgcta aagcgtgggt
    44941 gttttgtatc cattgagcaa agacgggttg taattgtata gcggtatctg aaaacatatc
    45001 ttgggggcgc cctaaagcac tcatggtatc attatgaata tacaaaccaa aactgtgaaa
    45061 gcctaaaaat atacataccc agttgagatg tgatatgatt gcatcgcgat gcctaaggac
    45121 acgatctaat agatcgttgt atcgagtagt tggatcatag tctcttacca taaaaatggc
    45181 tgcatgcgca gcagcaccaa ctatgagaaa tccaccaatc cacatgtgat gtgtgaacaa
    45241 tgagagttgt gtaccatagt cagtagctag atacggataa ggaggcatag aatacatatg
    45301 gtgagctaca acaatggtta aggagcctaa catagctagg ttaatagata attgagcatg
    45361 ccatgacgtt gttaggatct catataggcc tttatggccc tggcctgtaa atggaccttt
    45421 atgagcctct aaaatatctt ttataccatg accaataccc cagttagttc tatacatgtg
    45481 acccgctatc aggaaaagaa ttgcaatagc taaatgatgg tgtgcaatat cggtcagcca
    45541 tagaccacca gttactggat ctaatcctcc acggaaagta agaaattccg cgtattttga
    45601 ccaattcaag gtgaaaaagg gggttgctcc ctcagcaaaa ctgggataaa gttgagccaa
    45661 aaggtcccga ttcaaaataa attcatgagg aagtgggatc tctttaggat ctactccagc
    45721 atttagaaat tggttaatcg gtaaagatac atgtacttga tgccccgccc aagaaagaga
    45781 cccaagtcct agtagccctg ctaaatggtg attcaacata gattctacat cttggaacca
    45841 agccaatttt ggagcagctt tgtgataatg aaaccaacca gcaaaaagca ttaaggctgc
    45901 aaagaccaat gcaccaattg cggtacaata gagttgtaat tcactagtta ttccagatgc
    45961 tcgccacatc tgaaaaaaac cagaggttat ttgtattcct cggaaaccac cgcctacatc
    46021 accattcaat atttcttggc ccactattgg ccaaaccacc tgggcactag gtccaatgtg
    46081 agtagggtcg tttagccatg cttcataatt ggaaaaacga gcaccatgaa aatacatgcc
    46141 actcagccaa agaaagatga tggagagttg gccgaaatgg gcactaaata cttttcggga
    46201 aatctcctcc aaatcactag tatggctatc aaaatcatga gcatcagcat gtaggttcca
    46261 gatccaagta gtagtatcag gtcccttagc tattgttctt gagaaatgac cgggtttagc
    46321 ccattcctcg aaagacgttt ttacaggatc catatctacc aaaattttga cttctgattc
    46381 cggcgaacga ataatcattg agtcctcctc tttccggaca acacatacaa agagacctgc
    46441 caacataaaa cataattagt gaacttatga gatatttttc tattgagttt ctttctcttc
    46501 tatctcccac ctacctattc tattttcttt agttattcac tagaacaatt atgatctgga
    46561 agtcaatccg gggcaagtgt tcggatttat tatgacatag cggtgaggcg ctcaacggac
    46621 cttttgaatc ttataaaacc ctttctggat ataaaatact ctcataatat aaaagactat
    46681 cataatataa aatactataa tgatatataa ctaaatttat aaatttaata aacaaatcca
    46741 atactatcct aataattatc cgcctaataa acctccacat aataaaccta ataattacca
    46801 taatcaatct aatcattctt ttttttctgg atataaaata ctctcataat ataaaagagt
    46861 ctcatgatat aaaagactat cataatataa aatactataa tgatatataa ctaaatttat
    46921 aaatttaata aacaaatcca atactatcct aataattatc cgcctaataa acctccacat
    46981 aataaaccta ataattacca taatcaatct aatcatcctt tttttcatat caaacctcca
    47041 tatactaaaa tctactaaaa aaaaaaaaga aatactaaaa tctactaaaa aaagaactca
    47101 actctaacta ataataaaaa aactaaaact aataataaaa aaactaataa taaaaagaat
    47161 aataaaataa taaacagaat aataaacaga gtgctcttat tcaaaacgcc ctgtgatctt
    47221 caaccaattt tgcgcttcaa tataattacc cggggtaagg gctatagctt gtttccaata
    47281 ctcagcggct tgatcaaacc aagcctccgc aatttccgaa tctccctgtc gaatggcctg
    47341 ttctccgcgg tcggaatagg tgagtaaatt cccttccctt agaaccgtac ttgagagttt
    47401 cctgcctcat acggctcagc agttaattcc cttcgtgccc catttttttt attagatcta
    47461 ttccattttt ttttctcgag ttaaagaaaa aaaaagagga taattacatg agtttcaaac
    47521 ctgaatttgg attaataaaa aaaggaatcc gctttatagt tttatctttt ctcctacctt
    47581 cagaagaata aagcattggc atttacactc tcattataat tttctgaaag gtaactatct
    47641 cggtttccta tatcatatat gaaaatatat gatatataaa tttctataga atccgtgaaa
    47701 aagacttttc ttcataaaaa agaaaagact tactatcttt gggatctgat actacaccgc
    47761 tgctcaaaac tttaggggat caactctatt acataagtgg attcctaact tttctatcat
    47821 gatataagta agcagttctt cttgtattgg cccaaaacct cgctaattga tctttacggt
    47881 gctttctcta tcaattagat cttttatcca tagaaaaaaa gtatctaggc atatctattt
    47941 cttcatattt caacttctat gaagtttctt tctttttctt tgctacagct gataaaaatc
    48001 gttgttttgg acgatatata tgtagaaatc cttttttttt ttctagtatt tattagcgga
    48061 tttgctcttt cttttctttt ttctttctat agtggagata gtcgcacgta atgacagatc
    48121 acggccatat tattaaaagc ttgtggtaag aacgggtttc gttctagtgc ccgaaaataa
    48181 tattccaaag ctttcgtatg ttctccgtta cttgtgtgga taaggcctat gttataaagt
    48241 atataacttc gatcataggg atcaatttcc agtcgcatag cttcataata attctgtaaa
    48301 gcttccgcat aatttccttc ggattgagcc gacatccgtt acggtcgtca tttggttcaa
    48361 agaatctccg ttccagaacc gtacgtgaga ttttcatctc atacggctcc tcctctcctt
    48421 tatgtgcata atgataaaaa tacatagaat aaaaaaagat tgcagtattc tcattatgaa
    48481 ctgagcaggg ctagtgtttt tacaataaat ctctagccaa cctttctgta aaagatcttt
    48541 tcttaacatc aagtatgttg gtactgaata aaaaaaatgg taactccaac aatttctttg
    48601 tcctcaacgc cgcttaattt cctggaatta gtcacttcaa cagtcttcga tggttatacg
    48661 ggtatccaaa atacgaacga gatggatgtt tgttgtccca accattcttc ttagtcccga
    48721 tcccgataag gaagggggga tatttttttt aacaaagttt tcgtgttgtt gattcctaaa
    48781 cgtagtgctt cttcccccat gccgcccatt ggtactagtg gagtagagtt gacctaaccc
    48841 ataagtatag gtataacctt tcgcttaata ctataaatcc aaaatttaag catatgaggc
    48901 tgcattaatc ggggatacac gacagaagga attaattatt ttatttccac aaacttcacc
    48961 ttcagcaagc gtaggttttt ttccattttt tctttctatc cgaagaatgt gtctttctcc
    49021 taacactgag agcaaaaaaa aaggaaaaaa gaatcaaatc gcaccatctc tgtaataggt
    49081 gaatgcctcc ttttctcctg aagttgtcgg aattattcgt aataagatat tggctacaat
    49141 tgaaaaggtc ttatcaataa aatttccatt tatccgagat ctagtcatag gtagcaatcc
    49201 attctagaat ttaattatct ctcgtgagaa aataatccca caaagaaagg aattgtacaa
    49261 tagagtacga aataacgtaa aaagggctca ttaaaagaaa ttatttatga aggttttttt
    49321 tttttaagtt tttctatttt tctagttaaa tttgattgta tgtggctatc caaaaaatag
    49381 aatatgaatg actcactatt cactcggttt ctgggacata atcattatgt aggagagatg
    49441 gccgagtggt tcaaggcgta gcattggaac tgctatgtag gctttttgtt taccgggggt
    49501 tcgaatccct ctctttccgc acctttacct aattcatcaa tattattgac cgcaatgttt
    49561 caaataacaa agggtaccat tattccaact ttctttgatg tggattctct attcctaatt
    49621 tctggaatac tgcaaatact ggaaagaggg ggcaaggaat tcaaatcttc ctacctgatc
    49681 catgtctacg atagatgaat ggtagggaaa attcccgaat caaacacctt accccttttt
    49741 ttttgttttt tgttggtccc cttacttaga cgcgaaggga gtaaaaatct cttgttattt
    49801 tagttaggtt taagtctgac gagaataata ttctacaacc agcaattcat ttattttcaa
    49861 accaacccat ttactatcta ttatttgatt gactaatcct ttatattgga atgggtgaag
    49921 agtcaaatgt tttggcaatt cctcacgggg ggatgaatca agataatttt gaatcagagt
    49981 tctagacttt tgttcatccc tcgctgtaat aatatcttgg ggtttgcagc gataacttgg
    50041 tatatctact atacaaccat taactaaaac atgtctatgg ttaactaatt ggcgagcttg
    50101 aggaatagtc gaagccatac ccaatcggaa aagtatgtta tccaaacgca tttcgagtaa
    50161 ttgtaataaa acctgaccgg ttgacccttt cgcttttctg gcgataccaa cgtatttaag
    50221 caattgtcgt tctgtaagac cataatgaaa acgcaatttt tgtttttctt ctaaacgaat
    50281 acaatattga gatttttttt ttttatccaa gcgcgcttgg tttctaagtt cgcttccgac
    50341 tataggcttt ttactagtta gtcctggtaa agcccccaga cggcgtattt ttttgaaacg
    50401 aggccctctg taacgcgaca taaagactcc ttttttttta atttcataaa cctaaattca
    50461 aactaaacta aactaaatgg gaaatatgat aaatcaagcg aaatctacta attatatcaa
    50521 tatccgaacc ttattgtata tataaaacaa aaaaaaggag gttcttttct tgatttgttc
    50581 tacagaaatc gaaccccccc aatttgaatt cataattgga agttcctacg acataataga
    50641 tcggtgactc ttgaaaaaaa aaaatgggaa aaattttcaa tattctttga tttcaaaaag
    50701 acattatcaa ttatataaaa aatcaaaaca aatagagaaa agccggctat cggaatcgaa
    50761 ccgatgacca tcgcattaca aatgcgacgc tctaacctct gagctaagcg ggctcacata
    50821 acagaaattg tgcatgcata ggaatttaat aaactactga gatcttagtt attaactctt
    50881 tattcttagc tattgataac ataattccta tgaatataga aaagaatata gaatttcaaa
    50941 taaatattcc attttttttt ctattctagg acataaagaa catataacaa tttgaagaga
    51001 aggattaata gaatatattt caatctattt attaagtata ttatgtttct caataatcaa
    51061 ttatatgttt attaatgatc aatatcttta tcttaatatc tttatcttat taatctcttt
    51121 atcttaaaat aagattttct tttttcattt ttgaattcaa atttgattat ttaaatgaat
    51181 ttataagttt ctagtttaaa agtttaatta aagtttaatt aattattatt tttatttcat
    51241 ttttatttta aaatttgaaa tttttattta atatttcaat tcaattcaat ttttgatttt
    51301 atattctaat attttagaat attttaatat tgaattgaat tattattatt agaatttaga
    51361 aattagaatt caatattaaa ttaatctaaa ttctaaataa atatcaatat tgaaatagaa
    51421 atatatagta aagaaatcaa aatatatagt tatatagtaa agtaataata tgaatctaaa
    51481 attagaaaat gaatagaatt caaaattgga atatatttaa atatattgat attgaatatt
    51541 cttttcattt tattaatata aaatttgatt aataaaatga attaatattt ataaataata
    51601 aatataaata atatatatat aatatataaa tagaatgatt atttataacc attacattag
    51661 gtctagctat tctaaattaa gaaaaagaaa tcgatttctt ttttatttaa tctaaaaaaa
    51721 taagagattt ccatccattt tagttatctt tagttatgtt atatatatag agcctatccg
    51781 ttctaaggaa aaaagataaa aataaaaaca aatgaaagaa agggaaaggc ccaattccga
    51841 tcataatgaa acattccttc ggaaaggtta aaactaagac gaaaaaaaag aatcgaccct
    51901 tcgagtattc caaattgcat gagaaaaccg ctagaaggag aggcatctaa aaaatatata
    51961 tgtgatatat atccatggat attgaatatg tggtatatat ccatgtatat tgaatatgtg
    52021 gtatatatcc atggatattg aattgcgaat acacaaatga tagaattatt tgtgattgga
    52081 ccaaatatgg gtatctgaaa tacaaataaa aaagaaacat ttttttggta taggaatcgg
    52141 tatctaacaa attcaacagt tccggcataa ttctcataat ttaaatgaaa aaaaaaaaca
    52201 tcctaatgag attctaatct caaagaaaaa aggggggata tggcgaaatt ggtagacgct
    52261 acggacttaa ttggattgag ccttggtatg gaaacctacc aagtgataac tttcaaattc
    52321 agagaaaccc tggaattaac aatgggcaat cctgagccaa atcctgtttt ccgaaaacca
    52381 agaagagttc agaaagggag aataaaataa aaaaaaagga taggtgcaga gactcaacgg
    52441 aagctgttct aacaaatgga gttgacgaca tttcgtttcc ttagtaagga tttcgtttcg
    52501 ttagtaaaga gatccttcca tcaaaactcc agaaaagaaa ggatcaagga tgagcatacg
    52561 tatacgtact gaaatactat ttcaattgat tagaccagac agacccaacc caaaatctct
    52621 atttttttat tttaatattt atatgacaaa taaaagatgt gaatcgattc caagttgaag
    52681 aaagaatcaa atattaattg atcaaattca ctccatgata gtctgataga ttttttgaag
    52741 aactgattaa tcagacgaga ataaagatag agtcccattc tacatgtcaa taccgacaac
    52801 aatgaaattt atagtaagag gaaaatccgt cgactttaga aatcgtgagg gttcaagtcc
    52861 ctctatcccc aaaaggcccg tttaactctc taattattta tcctatatcc tctttttttt
    52921 ttttagtggt tccaaattcg ttatgtttct tattcattct attctttcac aaacggatct
    52981 gagtggaatt tttcttatca caacacaggt gttggaatat gtaatgtaat atatatgata
    53041 gacgtaaatt taggtttcta tatgataaat gtacaaatga gcatcttatc tttgagcaag
    53101 gaatcctcat ttgacggatt aacaatacat atcattactc cgactgaaac atacaaagtc
    53161 ttattttgga agatccaaga aattctaggg cttggatgaa actttgtaat tctttttcgt
    53221 cttttttttt tagttgacat atactcaagt aatctcttaa aatgaggatg atgcgtcacg
    53281 aaaggtcggg atagctcagc tggtagagca gaggactgaa aatcctcgtg tcaccagttc
    53341 aaatctggtt cctggcacat gattaatttg tatgagtatc tattccacaa attcattaaa
    53401 ctgaatatgg gtcaacatac atatttctta gtagtctaga tcatcataca tgtttatcca
    53461 tctaggtgtc tggagatata ctctttctag atgagatgaa taaagaatat atgtatgttc
    53521 tgtgtatata taaagtatgt aaaaaaatga attcttccat ttttttttct gcactccaaa
    53581 aaagaatgtt aatacttctt aaataatatt tgaaaggtta aattagttgg ttttggttgc
    53641 aaaacccaaa agtctaggct agggaaattt aggggtagaa ctagcaaaaa tgaatctcag
    53701 atccattaca aatagaatcc gaccccttct ttcatttcat ttctttgtat tttctttcat
    53761 attttattca tttcctttaa tgttgatgtg cgcgatacat agttcatgat gcagaacttt
    53821 tttagttcat cctattggct cggctcatcc aaaataagta tcttaacaac tttaaaatct
    53881 caatgaagcc ctactcgaat tttttttaat ccctacttat ttaacccatc cataataata
    53941 tgaataaggc ctcaattatt ctgtctgatt taacttcaat tactttgtct gatctataaa
    54001 gtacagctat tcaaggaata tctggcgttg tagaagtggt gcggattagt ttcttatttt
    54061 tatcatttac atttaatgag catcttgtat ttcataaaaa ttgggagtga tataatcttt
    54121 acgcaagggc catcctatcc aactttcggg cattaagata cgtttcagac gtggatgatt
    54181 atcataagag attcctaaca tatcataaga ttccctttct tgaaaatccg cacttttcca
    54241 aacccagaaa atagagggaa ttctaggatt tttccttgag acaaatactt ttatgcatac
    54301 ctcttctggt tgatctatac catattctat tctcgtaaga tgatacacac tggctaacag
    54361 tcctcctggt gctacatcat aggcacattg gaaacggaga taattgtaac catatacata
    54421 taaaatgaca gcaatcgaat gccaatcctc gggctttatt tgtaaagtct ctattccttg
    54481 gtaatcgaaa cccaaggatc tatgaactag cccatgtttg actagccaag cagacaaacg
    54541 accctgcatt tttttatctc tcccacattt ttatttgtat aagttttgta taagtataag
    54601 tatttaatat ttacgattac gatgaaattt ttgaagattg tcttgttctt attttgtaca
    54661 atgcaatttc ttattttgta caaaaaaaag atcctgccta attcaccatt tcgtgggagg
    54721 atactgaact tttgtatttg aaaaatgttt cagagggtat ctctgaagta gatggtggtt
    54781 gatagagtaa tccttgatca taattgccgg tatgagtact gcgcaccaca tgaaacttgt
    54841 gggtggtagt aaaacaccta ttctcctgtt gagacctaat tcgatcttcg tagatttctc
    54901 gagaaatttt cttacgaagt tttgttatag catctataat ggcctccggt ttaggtggac
    54961 agcccggcaa atagacatcc acaggaatta gcttatccac gccccgaaca gtactataag
    55021 aatcggtact gaacatcccc cctgtaattg tacaagctcc catagcaata acatattttg
    55081 gttcaggcat ttgctcatat aatctcacta aagaaggagc catcttcatt gttactgtgc
    55141 ctgctgttaa aattagatcc gcttgtctag gactagatcg tggtaccagt ccataacgat
    55201 caaagtcgaa tcgtgatcct attaaggaag caaattcaat gaagcaacaa ctggtaccat
    55261 agagaagtgg ccataaactg gatagtcttg accaatttga aagatcattt aatgtagttg
    55321 aaataacaga attttgggtt gttcgatcca ataagggaaa ctcaatggaa ttcataactg
    55381 tctcaatgtt ttttttattg tctaaatatt caagaattaa gaccactcta gtgctccttt
    55441 tcgccatgca taaattaaac caacaattag gataagcaca aaaatgaaag cttctataaa
    55501 tacggatacc cccaatacat cgaaactcat tgcccacgga taaagaaaaa ccgtttcaac
    55561 atcaaaaaca acaaaaacta gagcaaacat ataataacgg attctaaact gtaaccaagc
    55621 atcgcccatt ggttctattc ccgattcata actagaaagt ttctctggcc ctttattaat
    55681 cggggctaaa attccagaaa ttagaaatgc caaaatagga ataagactcg atattattag
    55741 aaatgcccaa agaatatcat attcgtaaag caaaaacata gatgtactcc tatgaatgtg
    55801 gaaaatctac cagattagta ttagtcgatt caaattgaat taattatcaa gtcagccata
    55861 actgtttata attttaagcg aactgctcag tttagtttcg tttgtttcct gtggtacata
    55921 tctcatttca agatataaat ataaccatat atatatattt tgtataacgt acaaagaaaa
    55981 caaaaaaaac tctcgcattt tcgcctgact tcggattctc tctaaagaaa agtaattcca
    56041 gattgaaatc caatctcttt tttttttaat attaactagt taaaatctca ttattttatt
    56101 aaatttttta ttttagaggt gaattatttt attttgattt tttgttaatt ctcaatttca
    56161 ttttaatatt ctaataaaat ataagaaaaa ggatttcctt ttcttttcta tttcaatatt
    56221 gatattgatg atgattattt attgagatta ataattattt tattattatt gaaattaata
    56281 ataaaatatt gaaatcttat aataataata aataataaat attccatttt gaaattcaga
    56341 aattaaatag aaaaatgaaa ttgaaattta gaaattagaa atccattttg aaatcttaaa
    56401 tagtataaaa gatttatact actatataca tagtatacta catacatact aatatactaa
    56461 catacagact aaatagaata gaataatatg aaaatattta atatattcta ttctatttaa
    56521 tattgaatat gttctattta agtgaagata ttatctatta ttattagaag tataagaaag
    56581 aatttagact actaatattt agttatttag tatttaatag tattagtcaa actaaataag
    56641 taaataaaaa agaaaagtaa ataaataata aataaataag taaatataaa cattagtagt
    56701 attagtagga atattagggc tatacggact cgaaccgtag accttctcgg taaaacagat
    56761 taaacttctt attatcaaaa tgatttgaat tgctttacag acccaacgtg catctttttt
    56821 gcattgggct tcttcattaa ctgatagaaa gatcagttaa tctaccatct tttttcttga
    56881 cagaaagaga aagataagga gatggctcca tgtgctctga ttttgttttt atcccaatca
    56941 atctaagagc actaccaaag tgtttcaaag aagggttatc ctgacgtagg tctgcttctg
    57001 gcctggatca acttaagtta aatggagtct ctatcgacct tctttaaaga atcaaatatg
    57061 aaacttcata caccttaaag ttcataagat aggacgaaaa gatcattttt ttgaggtccc
    57121 tatactcatt atgcctagca ttgaatagac taggtattca ccttatcaat atctcaaaat
    57181 ctcaaatcaa tgatgggttc tatttgccgt ctaaattaaa tgtacactca aattgtaccg
    57241 aaccctttgt caggctattg ttctcttgtt ttgttctcta aaagtcatgg agtaagacat
    57301 cgatttctca ataagatcaa ctcttttgat tatatgatat gatggactcc tctgaaaaaa
    57361 cattggcgcg cgtgtaaacg aggtgctcta cctaactgag ctatagccct tgtgctcttt
    57421 tttgatacat attttatcat attatgtaga gaatttattg tcaagatgaa tattacatga
    57481 tcaaatctct ttgattggta ttgcttataa gtaatattcc atttataatc catcgatatg
    57541 ataggtccca cttgtttttc tttggaataa taaatgacct acttaactca gtggttagag
    57601 tattgctttc atacggcggg agtcattggt tcaaatccaa tagtaggtat aggtagaact
    57661 ttttagctac cagagtcaat aatatctaat aagttttttt attcaccttt ttcttttatt
    57721 gattttgtat cttttctatc ttatcttact cttctatttc atttttattc attttttgaa
    57781 tttccaattt tttcgttgca ttagaattcg attacactat ttgattctat tcaatcaaca
    57841 gaaatccaaa taggttgtag aaacagaagt ctttttctac aacctatttg gatttaaaat
    57901 tattttattc gtacgcacca acttgttacg aaatcatatt gatagcctct actcgtgtcc
    57961 tagctcgtct gagagctaga tttgcctcaa ttgtttgtct cttgccttca gctttactca
    58021 agttagcttc cgcaatttca agagtttgct gagcttcttg tggatcaatg tcactaccct
    58081 tctccgcatc atttactaaa acagtgatct cattattgcc tattctagca aaaccgccca
    58141 tcagagccat cgttacccat tggtcgttaa ggcgtattct caaaataccg atatctacag
    58201 ctgtggcaat aggcgcgtga tttggtaata ctccaatttg tccactatta gtagataaaa
    58261 taatttcctt cacttctgaa tcccaaacaa ttcgatttgg ggtcagtaca caaagattta
    58321 aggtcatttc ttcaatttgc tctccatttc taagtttgta gccttcgcag tagcttcatc
    58381 gatattacct accaaataaa aggcctgttc gggaagacca tctaattctc cagaaagaat
    58441 caatttaaac cctctaattg tttctgctag accaacatat ttccccggcg aaccggtaaa
    58501 tacttctgct acgaaaaaag gctgtgataa gaaacgctca atttttcgtg ctcttgctac
    58561 ggttaagcga tcctcttcgg atagttcgtc taacccaagg atagctataa tgtcctgaag
    58621 ttctttgtaa cgttgtaaag tttgtttaac tctttgcgca gtttcatagt gttcttcgcc
    58681 aacgatccga ggttgtagca tagttgacgt tgaatctaaa ggatctactg ctggatagat
    58741 acctttggca gccaatcctc ttgatagtac ggtagtagca tctaaatggg caaatgtcgt
    58801 ggcaggagca ggatcggtca aatcgtctgc aggtacataa actgcttgaa tagaggttat
    58861 ggacccttct ttggtagaag taattctttc ttgtaaagaa cccatttcgg tactaagggt
    58921 gggttgataa cccacagcgg aaggcattcg acccaataag gcggatactt cggatcctgc
    58981 ttggacgaat cggaagatat tgtcgataaa tagaagtacg tcttgttcat tgacatctcg
    59041 gaaatattcc gccatagtta gggcagttaa accaactctc atacgagctc cgggcggttc
    59101 attcatttga ccgtagacta gagccacttt tgattctgca atattttgtt cattaattac
    59161 tccagattct ttcatttcca tgtaaagatc atttccctca cgagtacgtt cacctactcc
    59221 cccaaatacg gatacacccc catgagcttt ggcaatgtta ttgatcaatt ccataattag
    59281 tactgtttta cccaccccag ctccaccgaa aagtcctatt tttcctccac ggcgataagg
    59341 agctaaaaga tctactactt taattcctgt ttcaaaaatg gataattttg tatctaactg
    59401 tataaaggca ggcgcggatc tatgaatagg agatgttgtg cgagtatcta caggacctaa
    59461 attatcaata ggttctccaa gcacgttgaa aattcgtcct agagttgctc cgccgactgg
    59521 aacacttaga ggagcttccg tgtcaatcac ttccattcct ctcattagac catctgtagc
    59581 actcatagct acagctctaa ctcgattatt tcctaataat tgctgtactt cacaagtcac
    59641 gttaatttgt tgaccaacag tatcttgacc cttaactacc agagcgttgt aaatataagg
    59701 catcttccct gggggaaaag ctacatccag taccggacca attatttgag cgatacgtcc
    59761 caggttcttt ttttcaagcg cagaaacctc aggaccagaa gtggtaggat ttattctcat
    59821 aataaaatat attcattttt tttttttgca aaaaatttgg aaatacaaaa taaatgtttg
    59881 ataacagagc aagttgacaa gttgatcggt taattcacta agaattcaat aagaaatggg
    59941 ggttagtact ggattttctt ggtaccatcc aaccaattca attgtttact tattccattt
    60001 ttcaatttca atgagtgaat tttcaagttc aaccaactca ttttcaaaat atcaagtgga
    60061 taaaatcttt agaaagtctt tcatttgtct atcagtatag acaatacctt ctatattatc
    60121 tatggaattc gaacctgaac tttatttacg attttttttc tatctcattg gcccttattt
    60181 cagcatacga tttataccta gcatattttt tttttaccta tactctttct tttcgtgggc
    60241 aaattctgta tattttcaca tctaggattt acacatacaa catatatcac tgtcaagggt
    60301 gaatttctta ttatttacat ttttcgatta aaaaaagggg ggataagcta taagagatta
    60361 tcaattgaaa aaaaaaaaca aggattgggt tgcgccatac atatgaaaca gtatacaata
    60421 atgatgtatt tgacaaataa aataccgtgg tttaataacg aaccattctg attaattgat
    60481 atgataatat taggtgataa tcttgtgaaa gattcctgtg aaaggtttca ttaactccta
    60541 agtcatgtcg agtagacctt gttttgttgc gagaattctt aattcataag ttttagggag
    60601 ggatttatgt caccacaaac agagactaaa gcaagtgttg gattcaaagc gggtgttaaa
    60661 gattataaat tgaattatta tactcctgac tatgaaacca aagatagtga tatcttggca
    60721 gcattccgag taactcctca acctggagtt ccgcctgaag aagcaggtgc cgcggtagct
    60781 gctgaatctt ctactggtac atggacaact gtgtggaccg atgggcttac cagtcttgat
    60841 cgttacaaag gacgatgcta ccacatcgag cccgttgctg gagaagaaaa tcaatatatt
    60901 gcttatgtag cttatccctt agaccttttt gaagaaggtt ctgttactaa catgtttact
    60961 tcgattgtgg gtaatgtatt tgggttcaag gccctgcgcg ctctacgtct ggaagatttg
    61021 cgaatccctc cttcttattc taaaactttc caaggtccgc ctcacggcat ccaagttgag
    61081 agagataaat tgaacaagta cggccgtccc ctattgggat gtactattaa accaaaattg
    61141 gggttatccg cgaagaatta cggtagagcg gtttatgaat gtctccgtgg tggacttgat
    61201 tttaccaaag atgatgagaa tgtgaattcc caaccattta tgcgttggag agaccgtttc
    61261 ttattttgtg ccgaagcact ttttaaagca caggccgaaa caggtgaaat caaagggcat
    61321 tacttgaatg ctactgcagg tacatgcgaa gaaatgataa aaagagctgt atttgcccga
    61381 gaattgggcg ctcctatcgt aatgcatgac tacttaacag ggggattcac cgcaaatact
    61441 agcttggctc attattgccg agataatggt ctacttcttc atatccatcg tgcaatgcat
    61501 gcagttatcg atagacagaa gaatcatggt atgcactttc gtgtactagc taaagcgtta
    61561 cgtttgtctg gtggagatca tgttcacgct ggtaccgtag taggtaaact tgaaggggaa
    61621 agagaaatca ctttaggttt tgttgattta ctacgtgatg attatattga gaaagatcga
    61681 agccgcggta tttatttcac tcaggattgg gtctctctac cgggtgttct gcccgttgct
    61741 tcggggggta ttcacgtttg gcatatgcct gctcttaccg agatctttgg agatgattcc
    61801 gtactacaat tcgggggggg aactttaggg cacccttggg gaaatgcacc cggtgccgta
    61861 gctaaccgag tagctctaga agcatgtgta caggctcgta atgagggacg tgatcttgct
    61921 cgtgagggta atgaaattat tcgtgaggct agcaaatgga gtcctgaatt agctgctgct
    61981 tgtgaagtat ggaaagaaat caaatttgaa ttcccagcaa tggatacttt gtaatccagt
    62041 aattatcgtt cgttctatta attgaattgc aattaaactc ggcccaatct tttactaaaa
    62101 agattgagcc gaatacaata caaagatact attggatact attgtatata tttgtatata
    62161 ttttttagcg tatatatttt tgattagatt tcttttttat tttatatatt ttttatttta
    62221 tattatttta tatatatata atatatatat tatatatata tatcttttat tttgattatt
    62281 tattattaat attaattctt tttttgattt atattatttt attattttat tttcgatttt
    62341 atagataact atttatctag atatacgaga tcaaaaataa aaaatagaag acgaaacaac
    62401 tttaacgttt ctattgttaa gttggatgca caattaatcc tatggatctt taggattggt
    62461 gtattctttt ctattttgta ggtttgaatc ctgggtcgag ctaaatatca caactcttgt
    62521 tacccatcct gtatattgtc cttttgtttc gtgttggaat agaaacttat tagtatttaa
    62581 gtagacgaga ttttacgaaa aaagttattc agattcatag gagagaacaa ctatttcttt
    62641 tttgatgtga atttgacaca acagggggta aactactaaa aaaattaaat aaattgttta
    62701 tgtttatttg tattttcttt tttttttatt aaattttaag attttttcaa ttctatttca
    62761 attctataat aatagaattg aaatagaaaa ccagcacata tagtgacata tcatatatag
    62821 tgaaacgata ctctgggttc tcaagaaaaa gaatcgtttt ttttaatatc cactcactcg
    62881 ttattattat tagttaataa tcctagtgat tggatttata tgcttgttgt gataggaaat
    62941 gaaatattca aaagatatct ttcatcgaat aactattcat ctagtgtatt ttcatgtaaa
    63001 tagaggcaag aaagctctat ggaaaaatgg tggttcaatt cgatgttgtt taatagggag
    63061 ttagaataca ggtgtgggct aagtaaatca atggatagtt ttggtcctat tgaaaatacc
    63121 ggtgtaagtg aagacccaat tctaactgat atggataaaa acattcagag gtggagtgat
    63181 agtgacaatt ctagttacag taatgttgat tatttagtcg gcgttgagaa cattcggaat
    63241 ttcatatctg atgacacttt tttagttagg gatagtaata gggacagtta ttccatatat
    63301 tttgatatta aaaatcaaat ttttgagatt gataatgatc attcttttct aagtgaacta
    63361 gaatgttttt tttatagtta taagaatgta tctaagagtg acgatcccga ctatgataaa
    63421 tatagttgga ataatcacat tcataattgc attgacagtt atcttcgttc taaaatctgt
    63481 attgatggtt acattttagg tgatagtgat aaatacaatg acagttacat ttctagttac
    63541 atttgtggta aaggcagaaa tcttagtgaa agaaggaatt ccagtcgcac aaatgctacg
    63601 agtgatagtg ctttaactag aagagaaagt tctaatcatc tagaggaaat tcaagattta
    63661 gaggaaactc aagatttaga ggaaattcaa gatttagagg aaattcaaga tttagaggaa
    63721 actcaagatt tagaggaaac tcaagattta gaggaaattc aagatttaga ggaaactcaa
    63781 ggtttagagg aaactcaaga tttagaggaa actcaaggtt tagaggaaac tcaagattta
    63841 gaggaaactc aaggtttagt gaaaattcaa gatttagaga aacctataaa ttacagccat
    63901 ttgtgggttg tatgcgaaaa tgaagattgt tatggattta attataagaa attttttaaa
    63961 tcaagaatga atatttgtga atactgtgga tatcatttga aaatgagcag ttcagataga
    64021 attgaacttt tgattgatca aggtacttgg aatccgatgg atgaagatat ggtttgggtg
    64081 gaacccattg gatttgaatt taatccagaa gaggaatctt gtgaggaatc ttgtgaggaa
    64141 tcttataagg aatcttgtga ggaatcttat aaggaatctt gtgaggaatc ttatgaggaa
    64201 tcttatactt ataaggaacc ttataaagat cgtattgatt cttatcaaag aaagacagga
    64261 ttaactgatg ctgttcaaac aggcacaggt caactaaatg gtattcccgt agcaattggg
    64321 gttatggatt ttcagtttat agggggtagt atgggatccg tagtaggtga gaaaatcacc
    64381 cgtttgatcg aatatgctgc caatcaattt ttacctctta ttctagtatg tgcttctgga
    64441 ggagcacgta tgcaagaagg aagtttgagc ttgatgcaaa tggctaaaat atcttctgct
    64501 ttatatgagt atcaagtaaa taaaaagtta ttctatgtct cgatccttac atctcctact
    64561 actggtgggg tgacggctag ttttggtatg ttgggggata tcattattgc cgaacccaat
    64621 gcaaccattg catttgcggg taaaagagta attgagcaaa cattgaatat aacagtacct
    64681 gaaggtgtac aagaggctga aaatttattc cataagggct tatttgattc aattgtaccg
    64741 cgtaatcttt taaagggcgt tcttagtgag ttattgcagt tccatgcttt ctttcctttg
    64801 actccaaatt aaatgaatta aatgaagtag agctttcaat tattcaattt ttttatcatt
    64861 tatttttatt ataattagta taattagtaa taaaataaat atataaatat ataaagaaat
    64921 atgaataata atattaatat aatatagaat tcaaaaatat aattaaataa aatagaattc
    64981 aatattcaat ataataatta taatagaatt atactattct aaaattcatt ctaaaattaa
    65041 tattgaatat tactcttttt tttttttatt taaaattaga attctaatta atattgaatt
    65101 tatattaata atttaagaat ttatattaat aatttaagaa tttattatat atactcatac
    65161 tcatttagat atacttagta gaattctata gaaaattcta ttctatatag atttctatat
    65221 aaaaatctac ttggtagaag tatatacaat atgaattcta gtgattcaaa aatctcttta
    65281 tagcaatata aaaatagaaa aataacaggt aaaaatctta atagaacaat aacaaaaaac
    65341 taaaaaaata acaggtacaa atattaaatc gaggtatcca ttctatgaca actctcagca
    65401 acttaccctc tatttttgtg cctttagtag gcctagtatt tccggcaatt gcaatggctt
    65461 ctttatttct ccatgttcaa aaaaacaaga ttttttagat acggacagca gtagggacaa
    65521 atctcatcta ttttttttag atctagaagc aattcgatga attactccta aaggtttaca
    65581 taaaaatagt actagttgat gagagttact tcgcaaacaa ggaaaagtca aataaaattc
    65641 atttggttgg gttattttct caattccaaa aaaatacaac tggatctaat atgggttggc
    65701 gatcagaacg tatatggata gaacttataa cggggtctca aaaaacaagt aatttctgct
    65761 gggccattat ccttttttta ggttcattag ggttcttatt ggttggaact tcgagttatc
    65821 ttggtaggaa tttgctatct ttatttccgt ctcagcaaat tctttttttt ccacaaggga
    65881 tcgtgatgtc tttctatgga atcgctggtc tctttattag ctcttatttg tggtgtacaa
    65941 ttttgtggaa tgtaggtagt ggttatgatc tattcgatag aaaagaggga atagtgtgta
    66001 tttttcgttg gggatttcct ggaaaagatc gtcgtatctt tctccgattc cttatgaaag
    66061 acattcagtc catcagaata gaagttaaag agggtattta tactcgtcgt gtcctttata
    66121 tggaaatcag aggacagggg gtcattccct tgactcgtac tgatgagaat ttgactccac
    66181 gagaaattga acaaaaagcg gcagaattgg cctatttctt gcgtgtacca attgaagtat
    66241 tttaaaaaag aaaacgaact gaaaaatgaa tgctttctta aaaaaaaaac ggaaaaaatt
    66301 cttgaatctt tttttgaaaa tatttgatat ttttttttat tttgatagtt gatagaaagg
    66361 gtgttttttt gtttcgaaat ccaactaata ttcattactt gaagtgctct ttcatgcatt
    66421 catcgaaagg ggcaattgcg tcgaatttta gcaattgata tctttggaaa caatattttt
    66481 tcttcattca aattggaagc agactctttc tttttcttat tctattttct atttgtgtat
    66541 tctttctaaa ttcaagaact aattcccgaa ttgcacaaat agaaaaaacg tgagaatcga
    66601 tttataggct ctatgacttg taatagaact tatgcttgat agaaatattc ttatcatata
    66661 gagttgacga atgaggtgaa gctgacttca ttaaagacga aaaatggcaa aaaagaaagc
    66721 attcattccc cttctatatc ttacatctat agtctttttg ccctggtgga tctctttctc
    66781 gtttaagaaa aatatggaat cttgggttac taattggtca aatactaggc aatccgaaat
    66841 tttcttgaat gatattcaag aaaagagtat tctaaaaaaa ttcatagaat tagaggaact
    66901 gttactcttg gatgaaatga taaaggaata cccggaaaca cgtctacaaa accttcgtat
    66961 cggaatctac aaagaaacga tccaattgat caagacgcac aacgaagatc ttatgaatac
    67021 gattttgcac ttctcgacaa atataatctg tttcgttatt ttaagtggtt attctattct
    67081 aggtaatcaa gaacttatta ttcttaactc ttgggttcaa gaattcctat ataacttaag
    67141 cgacacaata aaagcttttt ctattctttt attaactgat ttatgtatag gattccattc
    67201 gacccatggt tgggaactaa tgattggttc tgtctataaa gattttggat ttgctcataa
    67261 tgatcaaatt atatccggtc ttgtttccac ttttccagtc attctagata caatttggaa
    67321 atattggatt ttccgttatt taaatcgtgt atctccgtca cttgtagtga tttatcattc
    67381 aatgaatgac tgaaaaaagg atccactgat ccaattctaa agtttgttat tttgtacaaa
    67441 agctaaccat tccaaaattg acttattctt tttttttttc tttttctttc tactcatcca
    67501 gcggattcct cctatattcc agtaaaattc tttcagtaca tagcagaatt atggataggg
    67561 aactgtacca gtgaccaacc taattttatt gtagaacttt tcaggatcaa tgattggacc
    67621 atgcaaacta taaattactg ttcttggata aaggaagaga ttactcgatc aatttccgta
    67681 tcgctcatga tatatataat aactcgagca cccatttcaa atgcatatcc catttttgca
    67741 cagcagggtt atgaaaatcc gcgagaagca actggccgta ttgtatgtgc caattgccat
    67801 ttagctaata agcccgtgga tatcgaggtt ccacaagcgg tacttcctga tactgtattt
    67861 gaagcagttg ttcgaattcc ttatgatatg caagtgaaac aagttcttgc taatggtaaa
    67921 aggggggctt taaatgtggg ggctgttctt attttaccgg aggggtttga attggctccc
    67981 cccgatcgta tttcgcctga gattaaagaa aagataggta atctgtcttt tcaaagctat
    68041 cgtcccacta aaaaaaatat tcttgtggta ggccctgttc ctggtcagaa atataatgaa
    68101 ataacctttc ctattctttc ccccgatccc gctactaaga gagatgttca cttcttaaaa
    68161 tatccaatat acgtaggcgg gaacagggga agggggcagc tttatcccga cgggagcaag
    68221 agtaataata atgtttataa tgctacagct gcgggtatag taaacaaaat catacgaaaa
    68281 gaaaaggggg gatatgaaat aactatagta gatgcatcgg atggccgtga agtgattgat
    68341 attatacctc caggaccaga acctcttgtt tcagagggtg aatctatcaa acttgatcaa
    68401 ccattaacga gtaatccaaa tgtgggtgga tttggtcagg gggatgcgga aatagtactt
    68461 caagatccgt tacgtgtcca aggtctcttg ttcttcgtgg catctgttat tttggcacaa
    68521 atctttttgg ttcttaaaaa gaaacagttt gagaaggttc aattatctga aatgaatttc
    68581 taggtccgcg gatttatcaa catattaagt tcgtaaaaat aacgaaatct ttttgttgat
    68641 aattatgtaa ttctgtataa tcaaaagatt atgaaaagcc ccttgtttgt ttctattctt
    68701 tttctaccat attttctacc atatttagtt ctaccatatt tagagaattc accgcagtac
    68761 tagtcagtca tagtatgtag attgtgaaga agactatttg actttaccca ttttttgttt
    68821 cttttttttt ttttcacccc caagaaattg gagcactata attatgtcac agttttcgga
    68881 tttcaatgtc atagaatata aatatattca attaatagtt ttaatagttt ttgtttttct
    68941 atttgactgt aagaaaattc aactcgatac taaacagaag ataaataaac ggagaatatt
    69001 aagcacagta taaattgaaa ttggaaaaac gggattctag gagggattat ttgtcttcct
    69061 agaacccttc ttgtttgtgt cgaaatattc tcccaaatag tttcgtatac caaatatttt
    69121 catataataa tgcctattga tctcgttcgt caaagaatcc tatcccccat tcttcgttta
    69181 gattttttcc gagtttttat tagaaccttt atgacatata atatattttt tgatttattg
    69241 catataacat ataagcatat aagaagtagt agagtagtcg acaaacaaaa aagagaggga
    69301 attttattga acaaatagga tttcttcgaa aaatattata tactccaatt taaaataaga
    69361 ttcttttagc atagttagca tagaaagggt tcgcttcgca tgatatgtga tcgaaaataa
    69421 atataataaa tatataaaat atcaaataaa tagatatata tatattatat ataatcttat
    69481 aatataaata atataaaaat ataataataa taaaaaggga tatatatata attaaatatt
    69541 aatctaatta atataaatag aaatctatta gattctataa tctaattaat aataatataa
    69601 ttaatatatt cctcttacaa tttattacaa tacaatatat ttaatacaat atatttaaca
    69661 ttttaattac attttatatt tctatttatt attatttatt attttatatt tatttatttt
    69721 atatttgttt gtgccgccca gaaaaaggaa atcaagtgat tccttctttg ttttcctttt
    69781 gttttcttta ttcttacttt gctttgaaag tattgacaga tattatcgag gaagagatgt
    69841 tttgaatcaa ttaatgaaat tcatttttca aaaatatcat cagaaaaaaa aatgaaatgg
    69901 agttttttaa aacatcggaa aaggttttct attttgtcat ttatacgaat aaaagatctt
    69961 atgattatta agaactcaac aggacctcct ctcgtcaaag caaagaaaga gggggtctcc
    70021 tgttgagttc ttacgctttc atttcgaaaa ttcagttcag ccaattacta cagggatgaa
    70081 cccaatccgg aatatgaacc ataaaagaaa ataccaatta aaccaatcac aggaatacca
    70141 gttacagtac ctattatcca aagaggaatc cttccagtag tatcagccat ttatcccact
    70201 ttcctccaca tttcatcaag tagtcatgct agagacataa acagtcatag ataattatga
    70261 aattatatcc ttccgaatgg gataagagaa ttcctaatat atatttatta ttcccttaat
    70321 tgaagaaata attggaaaat aaaacagcaa gtacaaaaat gagtaataac ccccagtaga
    70381 gactggtacg attcaattca acattttgtt cgtttgggtt tgattgtgtc gtagctctat
    70441 aattcggatt aggtttatcg ttggatgaac tgcattgctg atattgatcc caaaaaagaa
    70501 acggtgggta ccgctagtcc gtgaacagcc aaccatcgta ctgtaaaaat gggataggtt
    70561 ctatctatgg tcattggggc ctcctaaaaa gatctactaa attcatcgag ttgttccaaa
    70621 ggatcaaaac ggccagttat taatggaatt ccttgtcggc tctctgtaaa atactcgttg
    70681 ggacgagggc ttccaaatac atcgtaagct aaacccgtgc tgacaaataa ccaacccgca
    70741 atgaataggg agggtatagt aatgctatga ataacccagt atcgaatact ggtaataata
    70801 tcagcaaaag aacgttctcc tgtgcttcca gacatgtcga gctccacata ttcttgtaca
    70861 gtcaaagggg gatcgattcc ataaaagatg agatcagtaa gtagaaattt actgaaatta
    70921 catctttgtt agatcgtcaa tattgtacca agggtgtctt tagagtatac cgaatcagta
    70981 tagctatgct tcttctgaca cagcaacgca atttcacaat caatagcgag atcaagtact
    71041 agataatttt tttcttcttt tcttgttgct tgtcgcgatg tactcaatag agaattcctc
    71101 catttttata agatgagggt tttctacatt attagcttcg gactagaaac tgagggtcaa
    71161 ataaaatgtg aatctgacgg attttttttc tcaaaattca tggagtagat tatcatattt
    71221 ctacaattta attagatgcg aaatctagaa atatactttt tgtggttgta gaagatgttt
    71281 tttgttggaa ccccttcttt tttgatttta aaaactgggt tagttgtcca ataaaaagta
    71341 acaataacaa taatagcagt aatagatagt atttaatggc agaaaaatac caaaaaaaat
    71401 tccattttta agaagaattt tatcaatatt tgtggcacgc gcattgttgt tcttgtatta
    71461 cacccaaaag gccccttctt ggcttaatta cttaattaca aggatagagc tttattttat
    71521 attaaaataa ggaaagagaa aaaaatgtag aaccctagtt tcgagcgatt tgataccttt
    71581 tttcttctcg ttggagatat tatgttatga gaatggaacc cactacaaaa tccaatgaat
    71641 taaaatcaaa gtaaaaaagt aaaggaaagg gcattagaag gtcactcttc ttttggtcta
    71701 aaaaaatgga tttgatacaa tcaaaattaa taaataaaaa aaggggatca aaatagatat
    71761 ttttccgatt tgattctata ttaattcaaa gaaaaagaga gtttttcctt tttgatttga
    71821 attgaataaa attacacaac aaagttctta ttcttataat aagatttttt tattatatta
    71881 gtttactcaa ctcaagagtt gttttatcaa tctgttgatt tggaatcaca ggatgggtag
    71941 atgtcacaga tgatgaatgg atttcttacc tatgtcactc tatttttgtt cgtctataat
    72001 gattgattga tgaatcaaaa attttcaatt ggatttttca agtggtattt ttgtttatct
    72061 tcctatcttt ctaatggaaa cttagggaag tgctttttaa acatatgtaa agaacatatt
    72121 tcatttagcc ccttcatgcc cactataact agttattttg gttttctact agcagcttta
    72181 actataacct catctctatt tatcggtctg agcaagatac gacttatttg atttgagatt
    72241 atgaaattaa ttgaatgaac aattcataaa aatcaatctt tctgggatat tcaatatatt
    72301 ctatagttcc ttaccgtgtc aatttccaat tcttggtcat tgagattcat gggcaataca
    72361 gattaatatt taaagatata tattacctcc ccctttctcc tttcaaacaa ataaaaatga
    72421 ttgaagtttt tctatttgga atcgtgttag gtctaattcc tattactttg gctggattat
    72481 tcgtaaccgc atatttacaa taccgacgtg gtgatcagtt ggacctttga ttaatttaca
    72541 tttttttatt gacctcctat tttgtttgtt ttaatcctaa tccacaggag gtaaaattaa
    72601 gactttagac tgctgttcca ttatttcagt gtcattctcg atctaacaag aatggaatca
    72661 cgctctgtag gatttgaacc tacgacatcg ggttttggag acccgcgttc taccgaactg
    72721 aactaagagc gctttatttt cataaatcat aaaaaaattt tatgtgaccc caattcatct
    72781 tgcatgcata tactatcata atctatatat atagaactct catcatatat atatattgat
    72841 agaatatcca tctatttcta ttgagtatgt atgtctactt ttaattggtc tcaattgatc
    72901 ccttgttact gctcataaga taggtaatag ttagggatag ggatgacagg atttgaaccc
    72961 gtgacatttt gtacccaaaa caaacgcgct accaagctgc gctacatccc tttcaattgg
    73021 tttacagtgt cattgtaaag agtctttgtc ttgttttcca tatcttgatt tttttcggtt
    73081 gatatatata aattatcctg ccattttttt tagtttcatc tttttagttt catattgtat
    73141 aacatatatt ataataataa taaaagactt atatacatct gaaatccgcc taacaaaaaa
    73201 aaatgaatat ttttagagaa tgctcgggca gagaagaaag ggacctcttt tttttgttaa
    73261 aaaaaaaaaa aagaaagaat atctaatgaa tcgttataca tttcaatttg aattaagaat
    73321 tttgcgtaca aatacaagtc gttattaatt aaataaccat ctgatcatat atgtaattat
    73381 gtattacaaa ttctaatata ataatataat atataataaa gaataagaat taagaataaa
    73441 gaaggaggat tttaaatgcg agatctaaaa acatatctct ccgtggcacc agtggtaagt
    73501 actctatggt ttggtgcttt agcaggtcta ttgatagaga tcaatcgttt attcccggat
    73561 gcattgatat ttcccttttt ttcattctag ttattgacac gggaaggggt gaagaagatt
    73621 agagatacaa tcaaatatct gtgattaatc cccccttctc cttctttttt tttttctttt
    73681 tttttttaga agttagaaaa gagaaagaat aaagttggat tcggcctcag ttaaactcgg
    73741 aatttggtcc aggcttcaat tgaatttaat taataagaaa ttcataaatt tataatccat
    73801 tccatttcta tttctggtct caccctatcc tattatttac tagattaata gaaatggaat
    73861 ggctaaggcg gggcaagaat atcatatagg atacttaaat gaaaacagaa atactgtact
    73921 gtgattctaa atatagttag aaatcgttgt attacttaat tattactata cttataatta
    73981 ctatacttat aacttatatt atattgacta tattgattat tgattggaac gagatccttc
    74041 ataattggat tttgagttag caacttctat tattttattt tttgttcctt tttgcttcga
    74101 atcgtaaaat agaagtgaat caaaaacaca aaggaggttc atggccaaag gtaaagatat
    74161 ccgaataggg gttattttgg aatgtaccaa ttgtgttcga aacagtgtta ataagaaatc
    74221 aacgggtatt tctagatata ttactcaaaa gaatcgacac aatacgccta gtcgattgga
    74281 attgagaaaa ttctgtccct gttgttgcaa acatacgatt cacggggaga taaagaaata
    74341 gagaaaattg atcacttgtg tgtcacccct cgaaggaaga tgaaaaatga tatatttttt
    74401 catattgttc taaattatag aagagattga tataacatat aattcaatat aacatataaa
    74461 tatacatata tttatagatt ctattgaatt tattttatat atatttatat atatatttca
    74521 atatatttaa aaacaaaaac attattaaaa attaaaaaaa tcaaaaatat aagaatcaaa
    74581 aaatagaaac aaagtaaatc ctattttttg attttcgcga taaggaataa acaaactatg
    74641 gataaatcta agcgactttt tcttaaatcc aagcgatctt ttcgtagacg tttgcccccg
    74701 atccaatcgg gggatcgaat tgattataaa aacatgagtt taattagtcg atttattagt
    74761 gaacagggaa aaatattatc tagacgggtg aatagattga ccttaaaaca acaacgattg
    74821 attacgattg ctataaaaca agctcgtatt ttatcttcgt taccttttct taataatgaa
    74881 aaacaatttg aaaaaagcaa gtcggccact agaactacag gtcttaaaaa aaaaaaaaaa
    74941 aaataggatt actcttcaat tgaattcaaa ttccaatcaa aactcaaatc aaacgtggat
    75001 tgatgttttg ttcgaaaact acgacaatcc aattttgatt atcgtgttgt atgtaagaaa
    75061 aaagagaatc ggtgaagaag aataaatctt tttttattga acgtggttgc tcattttgac
    75121 gactttatca tatgattcta ttttatcata caaatctcta ctctaccttc ccggagttca
    75181 gtctccggga aattttttat gctctcattg gaaatcatat aaagacaatt cttatttaat
    75241 atagctattt gtgaaagtat tttacgatta agaagcaact gcctcttgta cagattatac
    75301 aagaatctgc tataactata gtataccctt tcttgattct cgcgaattac tgcatttatt
    75361 cgactgatcc acaaacgacg aaaatctctt tttttcctat ctctatcccg atgagccgaa
    75421 acaaaagctt ttattttctg ttgagtaata gttcgagtaa gttttgaatg agcccctcca
    75481 caacttgatg taaataaacc catttttgtc ctacgtttcc gagctatata tcctcgttta
    75541 attctggtca ttgaatagat caaactttga tgaataacta tttgatttct tttctttcag
    75601 ttattctttt ccctttacta gtgtattaat aataaaaacg gatttttcca atgtataaaa
    75661 taaaagactc caatggcttt tgctactata accttcccaa ccacgatttt tttttttatt
    75721 tctaagcatt taacctcgaa ataagaaatt gtattgatac taggtatcaa aaaagcatat
    75781 tcaattaaat agaaatggat aaagaaatag tggattccat cgtttctatg gttacttctt
    75841 aaacggcgag gtcctctcta tacaccggag ccccttctct catttaatca atgctattgt
    75901 taacttgtac agttcacact ctttggctct acccatgaaa tagctagtaa aaagtctttc
    75961 acaacgaaat ctaactatac agtaacggta tttaagtatg aagtgaagat tagctgggga
    76021 gctgaccctc ttagtccgtt cttgcaagaa taagggcata atctttcttt taattttgaa
    76081 ttagaattct ccctgcttaa tggataagca tttgctacca atggggaaat ctttctcatc
    76141 tgaaattgca aatggaggtg attggatttg caccaaggga aaccataaat ttgatacaca
    76201 ataacaataa aaggatatat attataagag attctttttt tttttttaag taagatagtg
    76261 aatggaatgg agttttttca ttctatccta accgatcact tataccggaa taatttgttt
    76321 cctctgtttt gtcttagtcc atgatcggaa cgagtcgcac atacacccta gtacatgttc
    76381 ctcggcgctg agggcatccc cgaagggcgg gggatttcgt gacatttcgg attggctgtc
    76441 ttgtgtttct aataagttgt ttaatagttg gcatgttgaa tcatatatat aatgagctgg
    76501 tttagatcaa tcctaacccg ataattatga attactgata ttctagatta ctctcattct
    76561 atattaattc tatattaatt ctatattagt tatattctta ttctagatta atagattata
    76621 gattaatcat gggtagcaat ccattctaga atttaattat ctctcgtgag aaaataatcc
    76681 cacaaacaaa ggaattatac aataaataga gaaataacgt aaaatattaa taaaatagat
    76741 taattaatag agatattata atgaatttta ttcacccccc gccccgataa gatcaacaat
    76801 tccatgagtt ttggcttctt ctgctgacat aaagatatcc ctatccagat cttcggatat
    76861 aatccatgcg ggttggcccg ttctttgtac ataaatattt atgatagagt tgcgtatgta
    76921 ccctacttcg ttcaattcca ggacatattc tcccattgct gacttctcaa taagatcagc
    76981 catgggttga tgcatcatta ccctgacgat ataacataat aaaaagttcc tctatctcgt
    77041 acgataagac aagagataaa gaatcaaaaa aaaaaaacaa agattgaaca accgtacagg
    77101 catcttttgc gtattgcata cggctctact atggaattgg tttttacctt ccatagaaca
    77161 aagagaaaaa tggagaaggt ctatcagacc tagatcggta aatgatccaa taaccaccct
    77221 tccttttttt tgagtagtta aaaaatacta tgatggttcc gttgctttat tatttggtct
    77281 gttattcagc aatcccaaag tttctttttt tttttcaaat caaatgtaaa tgttatatag
    77341 ttatattata tatattatta ttatatagtt atataagtat aagtaaaaaa atcttctttt
    77401 tttttttttc atattctttc ataacataaa gattgttaaa agctttccgg tgtaaaaaca
    77461 aaaaagtttg tgacgctgaa ataggctcct gatagatcag ataaaatcgg aaatacccat
    77521 tttctcatac tactctttcg atacataatc aaatggtttt gaaaaatttt tgcatatcga
    77581 attcgaagtg ccatgctatt attgcttaat attcatatgg cgaaggcata gtcttctttt
    77641 ttttttttct caaataaaag actcattggc gccaagcgtg agggaatgct gtacgtttag
    77701 taatttctcc tgctgtgaga ataaaagatc ccattgaagc ggctattcct acgcatattg
    77761 tctgtacatc tgatttcact acttgcatca tatcgtgaag agctattccg ggtaggatcc
    77821 atccgcccgg agaatttata aacaaataaa tatctttggt aggatcctct aaattgagat
    77881 atgtcataat gcccataagt tgattcgata ctgcattatc aaccttttgg cataaaaaaa
    77941 ggagtctttc tcgataaagt cggttgtata ggtcaaccca agttgcttcg tcgtctccag
    78001 gacctcgaaa gggtactttt ggaacaccaa caggcataaa ataaaaaaag aattgaattt
    78061 aatattgctt tgatgcgaaa acgtaacaat gggtttattg tcttactaat gattggtctt
    78121 tatcatattt tatttataga ttgaacataa atatagattg aaaaaattca taaaaaaaaa
    78181 tcctaaatac aaaaggaaga ccgagtgact aaaggaaaat tcttacgaat aggttttttg
    78241 agtgatgaac aaatatgtct gcattcactg ataaaaatat ttaaacactc atatacaata
    78301 aagtaaaccc cccccccttc accattgcgt attcttactt atcgggtata gaatagatct
    78361 gcttcttttg ttcctacgaa tagaattctt tcgttattac taaaaaacta gaacaaatat
    78421 taatccttta cccgagataa tccactaaaa agagagggtc catagtatag ttttttatag
    78481 tgcaataaag ttacatagtg tccatttttt gttgatataa gaggtatttt catgggtttg
    78541 ccttggtatc gtgttcatac cgtcgtatta aatgatcccg gccgtttact ttctgtccat
    78601 ataatgcata cagctctggt tgctggttgg gccggttcga tggctctata tgaattagcc
    78661 atttttgatc cctctgaccc tgttcttgac ccaatgtgga gacaaggtat gtttgttata
    78721 cccttcatga ctcgtttagg aataaccaat tcatggggtg gttggagtat cacaggagga
    78781 actataacga atccaggtat ttggagttac gaaggtgtgg ccggggcaca tattgtgttt
    78841 tccggcttgt gctttttggc ggctatctgg cattgggtat attgggatct agaaatcttt
    78901 tgtgatgaac gtacaggaaa accttctttg gatttgccta aaatttttgg aattcattta
    78961 tttctttcag gggtggcttg ttttggtttt ggcgcatttc atgtaacagg attgtatggt
    79021 cctggaatat gggtgtccga tccttatgga ctaaccggaa gggtacaatc cgtaaatccc
    79081 gcatggggtg tggaaggttt tgatcctttt gttccagggg gaatagcctc tcatcatatt
    79141 gcagcaggga cattgggcat attagcgggc cttttccatc ttagtgtccg tccaccccaa
    79201 cgtctgtaca aaggattgcg tatgggaaat attgaaaccg tcctttccag tagtatcgct
    79261 gctgtctttt ttgcagcttt tgttgttgct ggaactatgt ggtatggttc agcaactacg
    79321 ccgattgaat tatttggtcc cactcgttat caatgggatc agggatactt ccagcaagaa
    79381 atatatcgaa gagttggtgc tgggctagcc gaaaatcaaa gtttatcaga agcttggtct
    79441 aaaattcccg aaaaattagc cttttatgat tacattggca ataatccggc aaaaggcgga
    79501 ttgtttagag cgggctcaat ggacaatggg gatggaatag ctgttggttg gttaggacac
    79561 cctatcttta gagataaaga ggggcgtgaa ctttttgtac gtcgtatgcc tacttttttt
    79621 gaaacatttc cggttgtttt ggtagacgga gacggaattg ttagagccga tgttcctttt
    79681 cgaagggcgg aatcaaaata tagtgtcgaa caagtaggtg taactgttga gttctatggt
    79741 ggcgaactca atggagtcag ttatagtgat cctgctactg tgaaaaaata tgctagacgt
    79801 gctcaattgg gtgaaatttt tgaattagat cgtgctactt tgaaatcgga tggtgttttt
    79861 cgtagcagtc caagaggttg gtttactttt ggacatgctt cgtttgctct gctcttcttt
    79921 ttcggacaca tttggcatgg tgctagaacc ttgttcagag atgtttttgc cggtatcgac
    79981 ccagatttgg atgctcaagt agaatttgga gcattccaaa aacttggaga tccaactaca
    80041 agaagacaag tagtctgata caacattgtt ttgttccttt tggactttat tttctttttg
    80101 tgattggaat ttgccatagg gaaccggata aatcttgatt tgaattgcta ccttttcttt
    80161 tactcttgtt ctttcttttt ctttatccga gagacgatcc caaataaaca ggtatgaaag
    80221 ctataattgt aaaccacgat caaatccatg gaagcattgg tttatacatt cctcttagtt
    80281 tctactttag gaattatttt tttcgctatc ttttttagag aaccacctaa agttccaact
    80341 aaaaagatga aatgattttt cattatctca attgaagtaa tgagcctacc aatattggta
    80401 ggctcattac ttcaactagt ccccatgttc ttcgaatgga tctcttagtt gttgagaggg
    80461 ttgcccaaaa gcagtatata aggcgtaccc agtaaaactt acaagtaaac cagatataga
    80521 gatggcaact agggttgctg tttccattat tatataattt caagaccaaa atggatctag
    80581 gataagatca tttatttaca gcggaatggt atacaaagtc aacagatctc aatgaataaa
    80641 aaataggatt tatggctaca caaactgttg agggtagttc tagatctggt ccaagacgaa
    80701 ctattgtagg gaatttattg aaacctttga attcggaata cggtaaagta gctcctggtt
    80761 ggggaactac tcctttgatg ggtgttgcaa tggccctatt tgcgatattt ctatctatta
    80821 ttttggagat ttataattct tccattttac tggacggaat ttctatgaat tagattcaca
    80881 agaaccgact aactaatttt tcaatacaaa gaaagtgaag cacttgggtc ttagattttt
    80941 agcccattct attttggttt ggtagtttag ttcgatcgtg gaatttcttt tcttctgtat
    81001 ttctggaata tgagtgtgtg acttgttata attgatccta ttgatagtac agagagtgag
    81061 tctgtcatct tgatagagat ggtttttttt taccccgtcg gatatttact ctagtatctg
    81121 gagcacggaa tatagaaaat ggattctaaa gtattagaac tatgattcat acttaatatt
    81181 tagaccccgc aaccggactt aaaaattttt ttcaaggagt tagaagttat aataaatcga
    81241 aagattttga ttctttcaaa ccgccgctta tcctttcttt tatcaaagga caaacgttta
    81301 tttggatttt ttattatatc tattcattga ataagtgatg atccaatagt tcttactcag
    81361 ggaatttttg gacttagatt aaaggtttta ttgaatcatc gtggttttag tatgaatctg
    81421 aggttttttt ttaatcgatt ttatagggtc ttaacaagag aattcctatc aataataaag
    81481 aagacagtag taaagccaca ttacacacaa aataaaacaa atcaaagaaa agaaaaaaaa
    81541 gagttaaaga atattcaaga ggccagtaac gatcaaaata aagacgagtg agccgacttg
    81601 agattttggc attataacca caaagaagag ctttcggatc tctatttttt gtatcttcag
    81661 agaagattgg aatcataggg ttaagctaag aagttgcaaa ctctctatta cacatatccg
    81721 ttagaaccag tatttgggta tttctgtttg agccgtacga gatgaaattc tcatatacgg
    81781 ttctcagagg gggagtcccc ttggtttacc tatctcaata aagtctatga ttggtttgaa
    81841 gaacgtcttg agattcaggc gattgcggat gatataacta gtaaatatgt tcctcctcat
    81901 gtcaacatat tttattgttt agggggaatt acacttactt gttttttagt ccaagtagcg
    81961 acggggtttg ctatgacttt ttactatcgt ccgaccgtta ctgaggcttt tgcctctgtt
    82021 caatatataa tgactgaagc taactttggt tggttaatcc gatcagttca tcgatggtcg
    82081 gcaagtatga tggtcctaat gatgatcctg cacgtatttc gtgtgtatct caccggtggt
    82141 tttaaaaaac ctcgtgaatt gacgtgggtt acgggcgtag ttttggctgt attgaccgca
    82201 tcctttggtg taactggtta ttccttacct tgggaccaaa ttggttattg ggcagtcaaa
    82261 attgtaactg gcgtacccga agctattcct gtaataggat catctttggt agagttatta
    82321 cgcggaagtg ctagtgtggg ccaatctacc ttgactcgtt tttatagttt acacactttt
    82381 gtattacctc ttcttactgc cgtatttatg ttaatgcact ttccaatgat acgtaagcaa
    82441 ggcatttccg gtcctttata gagaatatgg atcatagata tttggaatca atcatttatc
    82501 atttttggga ggagaacaat agtatttcat tgctacaaat atgtcttatt taagattcaa
    82561 ataataagac atgtatttgg atatttccct tcaatttcac aaaattggat tatattatct
    82621 tttttatttg acagacacga tgaagggaat tcttcgaaga aaaaatggat tatgggagtg
    82681 tgtgacttga actattgatt gggccgcgca gatatatgac tttatcttat ccgccacatt
    82741 tgaattcaca atgaaatgtg tctttattcc aaccaccgcg caagtcccct acagaggata
    82801 ggctggttcg cttgaagaga atcttttcta tgatcagact ccatcatgtc ctgcatgaac
    82861 aggctccgta agatccagta aaataagtga tgtggtataa ttcagattat gtcttatatt
    82921 tcacttaact taatagtatg gaaatgcatt catttcctct gcattgactc gatttatgat
    82981 actatcggag tgaaacaagt agatctaaag aagaacaggg gctagattat ttatattagt
    83041 aacaagtaaa tcctttgtat gtaaagtaaa aataaagagt ctcgagattt ttggggataa
    83101 aggccaaccg caaggtctga gatgacccag aaagcactat caactttgta agcctacttg
    83161 ggtattgagc atttacttaa cttataagaa cataagtaag aacataagaa cagaatttaa
    83221 tgggtagttg taactccgga aaagagattc tgctaaattc tttcgtaggt agaatcctca
    83281 tattcatata tgttatgcgt gtataacata tcaatttttt agatagatac gtttgagtcg
    83341 tgctcgagcc ggatgatgaa aaattatcat gtccggttct tttggaggat ggatctataa
    83401 gaattcacct atcccaataa caaaaaaacc tgacttgaat gatcctgtat taagagctaa
    83461 attggctaaa ggaatgggtc ataattatta cggagaaccc gcatggccca acgatctttt
    83521 atatattttt ccagtagtaa ttctaggtac tattgcttgt aacgtaggct tagcggttct
    83581 agaaccatca atgattgggg aacctgcgga tccgtttgca actcctttgg aaatattgcc
    83641 tgaatggtat ttctttcccg tatttcaaat acttcgtaca gtgcccaata agttattggg
    83701 tgttctttta atggttttgg taccggcggg attattaaca gtaccctttt tggagaatgt
    83761 taataaattc caaaacccat ttcgtcgtcc agtagcgaca accgtctttt tgattggtac
    83821 cgcagtggcc ctttggttgg gtattggagc aacattacct attgagaaat ccctaacttt
    83881 aggtgttttt taaattgatt caattgtgaa ataaaatatc atgatatgtg tattgtgtat
    83941 ctagggagaa ttcactttga aaccactaat ccctagatac atctattcca ttttggacct
    84001 attccaagta tatggatttg tgctaaagat tcaaaacccg cattttcgtc tttttttttt
    84061 ttagaaaaaa aaaaaaaaga taaaaaaatc caatggattt ccattttatg caaaatgctt
    84121 ttctatttct aaaatgtcca atatacgttt tacatcttct atgcgaagat gttccgtttt
    84181 cataaggtct tcttgactgt tattcaaaag ctccaataat gtatgtatat tggacctttt
    84241 gagacaatta tagatcctgg gaggcaattc taattggtca ataaaaatgg atttcaatgc
    84301 tatttctttt ttatttttcc ttagttttgc caatccatca tgaaaagtaa aaaggggtaa
    84361 agtaactttg tcttgattgt tttctaaatt taagtttttt tcgtccgcat gtaaaaaagg
    84421 aataaataaa tcaatcaaat tccgggaggc ttcataaagt gcttctttag gagttaaact
    84481 tccatttgtc catatttcaa gaaaaagtat ctcttgtttt tcattcccat tcacataaga
    84541 atgaatacta aaatttgcat ttcgaacagg catgaataca gcatctatag gataacttcc
    84601 gtcttgaaag gtatttagtg tttttatacg atatccgcga ttcctctcga tttttaatcc
    84661 aatacacaaa ttgataggtt ctgttaggtt agctatatgt tgtgtattgt caacgatttc
    84721 cacagaaggt ggtaaaatta tgtcttgagc agttacatat ccaggaccct tgacccaaat
    84781 agacgcgtcc cgagttccat agagattact tctcaataca atttttttca aattcattaa
    84841 aatctcatgt actgattctt gaatacccgc tatggtagaa tattcatgtg gtattttctc
    84901 agattttgca cgtgtgatac atgttccctc tatttctccg agcaaagctc ttcgcatcgc
    84961 aatgcctatt gtgtcggctt gacctttcct aagtggagac agaataaagc gtccataata
    85021 aagacgctta ctgtctgctc ttgattcaac acacttccac tgcagtgtcc gagtggatgc
    85081 tcttactttc tctcgaacca taataatata ttttgatcaa atccttgaat ttgaattatt
    85141 tatttctctt gaaatctctt caatgtttat tttttctttt acacacgtct ttttttaggg
    85201 ggcctacatc cattatgtgg cataggggtt acatcccgta tgaaacttaa tagtatacga
    85261 cttctacgaa tagctcttaa tgccgcatct cttccgagac cgggaccttt tatcatgact
    85321 tctgctcgtt gcataccttg atccgctact gtccgaatag catttactgc tgcggtttga
    85381 gcggcaaaag gtgtccccct tcttgtaccc ttgaatccac aagtaccggc ggaggaccaa
    85441 gaaatcacct gacctcgtac atctgtaata gttacaatgg tattgttaaa actagcttga
    85501 acatgaataa ctacttttgg tattttacgc gcattcttac gtgaaccaat acgtccattt
    85561 ttacgtgaac caatttttgg tataggtttt cccatatttt attatctcat aaatataagt
    85621 cagagatata tggatatatc catttcatgt caaaagcgga tcctttctat ttttctattt
    85681 ttcgattttt tcattttttt tttttctttt tttttgtgca tctggtcaag cccaagccct
    85741 ttttttttat ttgttttttg gaaagattat ccttgtcttt gtttatgtct tggattggaa
    85801 caaattacta taattcgtcc gcgtctacga atcagtcgac atttttcaca aattttacga
    85861 acggaggccc ttattttcat atttgttatt ccttaactct taactgaatt ccgaattttt
    85921 ttattggaag agaatagggt tttctgaaat ttttaacttc taattgtatc cccataaaaa
    85981 aagatgttga agttgaaaaa cagtataatc attcgaattt ttgttccgga gtctataacc
    86041 ctctgcttga atcaaaatta tttacttttt tttttacttt atctcccggt agtatacgta
    86101 taaaactatg tcaaatcttt ccggaaacat gaccacctag aatctatatt ttcattatct
    86161 agaatcttat tttcattata ggaacgaacc tggaacatac cattggcaag tgattcagta
    86221 attaaacact catgattttc tttctattgc tgttaaaaaa aaaaaacctt tcccgtatta
    86281 actaatgtat gtggagtgag attagaaacc cgctttttct ctctcttttt tctttttcac
    86341 aaaaatgtat gtaagtttct catagaattc gtatatcaga aggattacca tatataacat
    86401 aaaatttctc cgccgattct ttctaatcga gcctctcgat ctgtcattat acctcgagaa
    86461 gtagaaagaa ttacaatccc catccctcct aaaattctag gaattcgttg ataattagaa
    86521 tagattcgta gaccgggtct actgattcgt tttaaattca aaatagtttt atatgaccct
    86581 ttcctatttc ttctatgccg tagagttaaa accaaaaaat ctttgttgct ttccctatgt
    86641 tttctcacgt tttcaataaa accttctcgg aaaagtattg taacaatgtt tttggtgatg
    86701 ttagtagatg gtattcgaac cgtccctttt ctattcatgt cagcatttcg tatagaggtt
    86761 attatgtcag caatggtgtc cttacccatg ataaactaaa atgattgttg cccttgactt
    86821 ttgatataat caacatgctc ttttattaat tattaaaatt cattattatt ttatttttat
    86881 taatatattt taattattct attttttatt tatattttga tatttaatat ttctattgat
    86941 atattgattt ttatatttat ttattttgaa tttttaaata tcttttttta taataattac
    87001 aaaagaaaag gtatatgcgt gagacataat caatctatta attaatctat ttcattcaaa
    87061 tactataaat atatcatagt ctcgtcttat aatacttcgg gtgctaatga aactatttta
    87121 gtgaaattta actgtctcaa ttcccgagcg atcgcaccaa aaattcgagt tccttttgga
    87181 tttccttctt gatcaatgac aactgcagca ttatcatcat attgtattat cataccgttg
    87241 ttacgtttga gttctttaca agtacgtaca attacagctc tgatcacttc tgatctttct
    87301 aacggtgtat ttggtactgc tttcttgatt acagcaacaa taacgtcacc aatataggca
    87361 tatcgtcgat tactagttcc tatgattcga atacacatca attcacgggc cccgctgtta
    87421 tcggctacat ttaaatgggt ttgaggttga atcatatcat tttttttttt tttctgttct
    87481 ttcagtgcaa agggcgaagt aaaaaaaaaa aaagaaatat tgtgtaaaaa aaaaaaaaaa
    87541 agaaatctac aattgcaatt gttttttttt ttcatcccaa agatctcttt cctttggttt
    87601 tcattattat gccaaaataa tgaatcgagt ttgtataggc attttggatg ctgctattgc
    87661 aatagctttt ctggctatat tttttgtgac tccgcccatt tcataaagta ttctacccgg
    87721 tttaacgaca gctacccaat attcgggaga tccttttcct gaccccatac gtgtttctgt
    87781 aggtcttact gtaaccggct tgtctggaaa tatgcgtacc cagatttttc caccgcggcg
    87841 ggcatttcgt gacattgctc gccgccctgc ttctatttgt ctagatgtga tccaagtggg
    87901 ttcaagtgct tgaagagcat atctaccgaa gcaaatatga ttaccccgag aggatattcc
    87961 tttcattctt cctctatgtt gtttacggaa tctggttttt ttggggttat agttgatggt
    88021 tttttctcaa ttccatctct actacagaac cgtacatgag attttcacct catacggctc
    88081 ctcgcgaatg aaacgattaa aatagaatat aaatatacat ggatttcatg aataatatat
    88141 cgaatcgggg tgggactttt tgagatttca tctaatctat tggtttattg aaaatttgta
    88201 tatcttgttt tgatatataa ctaaacaagt attctttgtt acaaatattc ttttttatag
    88261 acaattcttg ttatctaggt ataaatagat aatgttgttt tcttatgtta taaggttcta
    88321 acgaatcttt atttttgttt ttccttttat taccatatcg gattggcccc tatttagaaa
    88381 tccaataaaa tccaaatttt cgcgggcgaa tatttactct ttcattatct atttcaggtg
    88441 tagggttagc ccatgactcc tcagaacatg attcctcaga ataaatggat tggtttttgg
    88501 ttccttccgc catcccacct aatgaatcat taagatttgt ttttaataag atcttaggca
    88561 ttcacaggtt ccgtcgttcc catcgcttct cgcttaatgg ttaggtctca attgtacagt
    88621 ggagcctcta attccaattc cattttgttt tttctttagt caaccttctc agtttttagt
    88681 gactcggggc tcttgatttg tttgttcgat caatatagtt atctaattat ggattaatta
    88741 ctattgatgc tttattacac taccgtttat gacatgactc atagacctta catattagaa
    88801 ttctatatca ttgatattct ttttctctct ttctttcacc ctttcagtta tccatatatt
    88861 cttattgctt cacaactcat aatccgattc gtttttcttt tttttttatg caatatttca
    88921 gttggtataa tgatatcgcc aatatattat atctttactt atatcttgac tggttcttta
    88981 gatccagata atgcgaagcg atgagttggt tattagttct atagttatta attaattaat
    89041 tagttattaa ttaattaatt aataactaat taattaatta atactactac tacgagttgg
    89101 tttatttttt tgttgaattc taaccattct aaaaaaaaaa aaataaacca acgcaacgag
    89161 tcgcacacta agcatagcaa ttatatcaat attaaatgat taatcgaatt tttattcaat
    89221 cttataaaat taaaaattga ttaaatagaa taagaataga agaatttttc attttttgtt
    89281 tcttcgctag atagaacgtt aacgataagg caaagttgat tattcctcgt ttacaaatat
    89341 ccaaattttg atgcctaata ccccataaat agttcgaact ggataagaac aataatccat
    89401 ttttgctcga atggtttgta gaggaaccct accttctctg atccattgga cacgtgcaac
    89461 ttcttttcca gcgatacgtc ccgcaatttg tatttgaact ccttttgtac ccgccttttt
    89521 agttaattca atagcttttt tcattactct tttaaaggga actctattct ttaattgtcc
    89581 ggctataaat tctgcaagaa tattagggtg tccataaggg tttgcaattc ttctaatagc
    89641 aatgttgagt tttccattca tacaattcag ttttttttgc acattcatct gtaattcttc
    89701 gattcttcga gatttaccac cttctattaa taactttgga aatcccatat agattatgac
    89761 ttgaatcaga tcgattcttt tttgaatctt tatccgtgca attccctcga taccagaaga
    89821 tattttcatc ttttttttta cataattctt gatacaatcc cgtatttttt catcttcttg
    89881 tagactttcg gaataatttt ttggttgtgc aaaccaaaga gaatgatgac tttgggttgt
    89941 accaagtctg aaaccgagcg gatttatttt ttgtcccata atcccccact attatacata
    90001 aaatgacatc acacttcgta tctgtgtact ttttttcttt atagatccgg tttttttgaa
    90061 gcataatatg gcgtatttgc gtctttgata ctcttcttta ctttactttc atactcttct
    90121 tcaatttata gatatatctt tcaataaaca aaagattcaa taaacaataa aatagttata
    90181 tgacaattta gcggataacc ttgtctttga gtttgaagtt ttcatttttt tttttcatag
    90241 tagtaccttt atttattatt tatttatttt atatttattt ttttttttat ttttattaat
    90301 tctaaatttt tattaatgac tcaacttgtt tcgttaaaac tcatattgtg actagcattt
    90361 gttgttgcag aataaaccaa tttgtaaatg gaataagata cttgataaag catgagttcg
    90421 agtatcctaa gtctttccgt ttacaaattt catcaattac tatttgtgtt aacaattccg
    90481 tttacaaatt tcatcaatta ctatttgtgt tgtactttgt gttgtgagca aacatgcata
    90541 taggttcacc taaagggtat acttctttat attggttctt ctttttcata aggtttgact
    90601 ctcttttttt tattattatt tatttatttc atttttaatt ttaattaatt atttttaatt
    90661 aattattatt attttcttat tcttatttaa atgaataatt gataataaat aattaataaa
    90721 tacattatat taataaatta agataagaat attaatatat aaatgatatt ctcattttaa
    90781 tgaattattt tatttcttaa tcattaaatt aacgacgaga tcttttatca ttttttgcat
    90841 gtccccaaaa gtttatagta ggtgaaaatt ctcccaattt atgtcctacc atacgatctg
    90901 ttatataaat aggtaaatgc tcttttccat tatggatagc aatcgtatga ccaatcattg
    90961 tgggtataat ggtagatgct ctggaccaag ttactattat ttctttttct tcttttgtgt
    91021 taacttgatt tatttttctt aataaatgat tcgctacaaa aggatttttt tttagtgaac
    91081 gtgtcacagt ccattactcc tatttttttt ttgtaaagac gaagaaacaa attctattcc
    91141 attttctcta ctctactatt tactacggcg acgaagaatc aaattattac tatatttttt
    91201 cctttttcta gttcttcttc caagtgcagg ataaccccaa ggagttgcgg gtttttttct
    91261 accaattggg gccctccctt caccaccccc atggggatgg tctacagggt tcataactac
    91321 tcctcttact acaggacgct tacctagcca agatttagat ccggctctac ccaaactttt
    91381 ctggtttacc ccaacattcc ccacttgtcc gattgttgct gagcagtttt tggatatcaa
    91441 acggacctct ccagaaggta attttaatgt ggccgatttc ccctcttttg caatcagttt
    91501 cgctacagca cctgctgctc tagctaattg tccacccttt ccgagtgtga tctctatgtt
    91561 atgtatggcc gtgcctaagg gcatatcggt tgaagtagat tcttcttttt gatcaatcaa
    91621 aaccccttcc caaactgtac aagcttcttc caaagcatac ggctttctgg atgtagatga
    91681 tgatatctat acagatggat cttatatata tcatacaatg aagtaccgca tgagtggata
    91741 tataggaatc caaatctgcc gaatcactcg tgttatgatc ttctacatcc taggtcttcc
    91801 cgttccttca tctggcttat gttcttcatg tagcattcag accgaatgac tctatgagat
    91861 tacgtcgata cttccacata ttacgggtaa cgtaggagac atctctattt ttccccgggg
    91921 gaatccttag aattaccact gcttagcttt caattcgcct ttgaccatca aatgaaatgt
    91981 gaataaccct ctttgaaaca aggggcgctt ctggttctgt cggtgcttga aacaatttga
    92041 tcttctccat attattatat ctctagagtc aataatctta tatgaggaac tactgaactc
    92101 aatcacttgc tgccgttact cttcagtttt ctgttgaggt ctatcctgta gaggtactca
    92161 aattggatca gtgatcgatt tctaggtttc gccgtaaacc taattggtta cttccaatca
    92221 cgtaaatcaa tagttcaaac cgcactcaaa ggtagggcat ttcccatttt tataggaact
    92281 tctgtaccag aaacaatggt atctccaatt atagcccctc tgggatgtaa aatatatctt
    92341 ttctcaccat ccccatagtg tatgagacaa atgtatgcat ttcgattagg gtcgtattct
    92401 atggttacga ttctaccata tatgtctttt tcattccgtc gaaaatctat tttacgatat
    92461 agacgcttat gacctccccc tctatgccct gcggtaatga ttcctctggc attacgacct
    92521 ttaccacaac gatgctgtcc atagatcaaa ttatttcgtg gattggattt cacttgactg
    92581 tctacggctc cattgcgtgt gctcggggta gaagttttgt ataaatgtat cgccatgcta
    92641 ttaagtattt tgatttaagt tcttttcttt ctaagaggtg gaatagaata acccggttga
    92701 agcgtaatga tcatacgtct gtaatgcatt gtatgtccca taataggccc cattcttcta
    92761 ccctttaccg ggagtcgatg actattcata gctattacct tgacaccaaa gaagagttcg
    92821 acccaatgct ttatttctgt cctagttgat cctgattcga cattagaagt atattgattt
    92881 ttccccaata accgaatact cttgtctgta aatactgcat atttgattcc atccataaat
    92941 ctattttctt ccctatcagt tctagtctca ataagaatgc tcgttcttac tgtttatatg
    93001 ttatgatatg aatatactag accaattagt ttagacttat tggagggtcc cattggcgtg
    93061 catccagtag gaattgaacc tacgaattcg ccaattatga gttgggcgct ttaaccattc
    93121 agccatggat gcttagcggg gatcctcgta catggtgaat aaccaaattc caattgaaat
    93181 gaaatctttt ggataaatca atgcaattta ggaggacttt atgagaggac atcaattcaa
    93241 attctggatt ttcgaattga gagagatatt gagagagatc aagaattctc actatttctt
    93301 agattcatgg acccaattca atttagtggg atctttcatt cacatttttt tccatcaaga
    93361 gcgttttata aaactcttgg actcccgaat tttgagtatc ctactttcac gcaattcaca
    93421 gggttcaaca agcaatcgat atttcacgat caagggtgta gtattctttg tagtagcggt
    93481 ccttatatat cgtattaaca atcgaaagat ggtcgaaaga aaaaatctct atttgacagg
    93541 gcttcttcct atacctatga attccattgg acccagaaat gatacattgg aagaatcttt
    93601 tgagtcttcc aatatcaata ggttgattgt ttcgctcctg tatcttccaa aaggaaaaaa
    93661 gatctctgag agctctttcc tggatccgaa agagagtact tgggttctcc caataactaa
    93721 aaagtgtatc atgcctgaat ctaactgggg ttcgcgatgg tggaggaact ggatcggaaa
    93781 aaagagggat tctagttgta agatatctaa tgaaaccgtc gctggaattg agatctcatt
    93841 caaagagaaa gatatcaaat atctggagtt tccttttgta tattatatgg atgatccgat
    93901 ccgcaaggac catgattggg aattgtttga tcgtctttct ccgaggaaga ggcgaaacat
    93961 aatcaacttg aattcgggac agctattcga aatcttagtg aaagactgga tttattatct
    94021 catgtttgct tttcgtgaaa aaataccaat tgaagtggag ggtttcttca aagaacaagg
    94081 agctgggtca actattcaat caaatgatat tgagcatgtt tcccatctct tcttgagaaa
    94141 caagcgggct ttttctttgc aaaattgtgc tcaatttcat atgtggcaat tccgccaaga
    94201 tctcttcgtt agttggggga agaatccgca cgaatcggat tttttgagga acatctcgag
    94261 agagaattgg atttggttag acaatgtgtg gttggtaaac aaggatcggt tttttagcaa
    94321 ggtacggaat gtatcgtcaa atattcaata tgattccaca agatctagtt tcattcaagt
    94381 aacggattct agccaattga aaggatcttc tgatcaatcc agagatcatt tcgattccat
    94441 tagtaatgag gattcggaat atcacacatt gatcaatcaa agagagattc aacaactaaa
    94501 agaaagatcg attctttgtt gggatccttc ctttcttcaa acggaacaaa cagagataga
    94561 atcagagcaa ttccctaaat gcctttctgg agattcctca atgtcccggc tattcacgga
    94621 acgtgagaag cagatgaata atcatccgct tccggaagaa atcgaagaat ctcttgggaa
    94681 tcctacaaga tccattcgtt cttttttctc tgaaagatgg tcagaacttc atctgggttc
    94741 gaatcctact gagaggtcca ctagagatca gaaattgttg aagaaagaac aagatgtttc
    94801 ttttgttctt tccaggcgat cggaaaataa agaaatagtt aatatattca agatgattat
    94861 gtatttacaa aataccgtct caattcatcc tatttcatca gatccgggat gtgatatggt
    94921 tccgaaggat gaactggaca gttccaataa gatttcattc ttgaacaaga atccattttt
    94981 tgatttattt catctagtcc atgaccggaa caggggggga tacacgttac accacgattt
    95041 tgaatcagaa gagagatttc aagaaatggc agatctattc actctatcaa taaccgagcc
    95101 ggatctggtg tatcataagg gatttgcctt ttctattgat tcctccggat tggatcaaaa
    95161 acaattcttg aatgaggtat tcaactccag ggatgaatcg aaaaagaaat ctttattggt
    95221 tctacctcct attttttatg aagagaatga atctttttat cgaaggatca gaaaaagatg
    95281 ggtccggacc tcttgcggga atgatttgga agatccaaaa ccaaaaatag tggtatttgc
    95341 tagcaacaac ataatggagg cagtcaatca atatagattg atccaaaatc tgattcaaat
    95401 ccaatatagc acctatgggt acataagaaa tgtattgaat cgattctttt taatgaatcg
    95461 atccgatcgc aacttcgaat atggaattca aaggtatcaa ataggaaatg atactctgaa
    95521 tcatagaact ataatgaaat acacgatcaa ccaacattta tcaaatttga aaaagagtca
    95581 gaagaaatgg ttcgatcctc ttattttgat ttctcgaacc gagagatcca tgaatcggga
    95641 tcctaatgca tatagataca aatggtccaa tgggagcaag aatttccagg aacatttgga
    95701 gcatttcatt tctgagcaga atagccgttt tcaagtagtg ttcgatcgat tacgtattaa
    95761 tcaatattcg attgattggt ctgaggttat cgacaaaaaa gatttctcta agtcactttg
    95821 tttctttttg tccaagtttc ttctcttttt gtctaactca cttccttttt tctttgtgag
    95881 ttccgggagt atccccattc ataggtccga gatccacatc catgaattga aaggtccgaa
    95941 tgatcaactc tgcaatcagt tgttagaatc aataggtctt caaatcgttc atttgaaaaa
    96001 atggaaaccc ttcttattgg atgaccatga tacttcccaa aaatcgaaat tcttgatcaa
    96061 tggaggaaca atatcaccat ttttgttcaa taagatacca aagtggatga ttgactcatt
    96121 ccatactaga aagaatcgca ggaaatcttt tgataacacg gattcctatt tctcaatgat
    96181 atcccgcgat caagacaatt ggctgaatcc cgcgaaacca tttcatagaa gttcattgat
    96241 atcctctttt tctaaagcaa atcgacttcg attcttgaat aatcgacatc acttctgctt
    96301 ctattgtaac aaaagattcc ctttttatgt ggaaaaggcc tgtatcaaga attctgattt
    96361 tacgtatgga caattcctca atatcttgtt cattcgcaac aagatatttt ctttgtgcgg
    96421 cggtaaaaga aaacatgctt ttttggagag agatactatt tcaccaatcg agtcacaggt
    96481 atctaacata ttcataccta acgattttcc gcaaagtggt gacgaaaggt ataacttgta
    96541 caaatctttc cattttccaa ttcgacccga tccattcgtt cgtagagcta tttactcgat
    96601 cgcagacatt tctggaacac ctctaacaga gggacaaata gtcaattttg aaagaactta
    96661 ttgtcaacct ctttcagata tgaatctatc tgattcagaa gggaagaact tgcatcagta
    96721 tctcaatttc aattcaaaca tgggtttgat tcacactcca tgctctgaga aatatttacc
    96781 atccgaaaag aggaaaaaac ggagtctttg tctaaaaaaa tggcttgaga aagggcagat
    96841 gtatagaacc tttcaacgag atagtgcttt ttcaactctc tcaaaatgga atctattcca
    96901 aacatatata ccatggttct ttacttcgac agggtacaaa tatctaaatt ttttcttttt
    96961 agatctattg cagatacaaa aatttgtatc catttttcat gatattatgc atagatcaga
    97021 tatatcatgg cgaattcttc agaaaaaatt gtatcttcca caatggaatc tgataagtga
    97081 gatttcgagt aagtgtttac ataatcttct tctgtccgaa gaaattattc atcgaaataa
    97141 tgagtcacca ttgatatcga cacatctgag atcgctaaat gttcgggagt tcctctattc
    97201 aatccttttc cttcttcttg ttgctggata tctcgttcgt acacatcttc tctttgtttc
    97261 tcgagcctat agtgagttac agacagagtt cgaaaaggtc aaatctttga tgattccatc
    97321 atacatgatt gagttgcaaa aacttctgga tgggtatcct acatctgaac tgaattcttt
    97381 ctggttaaag aatctctttc tagttgctct gaaacaatta ggagattctc tagaaaaaat
    97441 acggggttct gtttctggcg gcaacatgct atggggtggt ggtcccgctt atggggtcaa
    97501 atcaatacgt tctaagaaga aatattggaa tctcatcgat ctcataagta tcataccaaa
    97561 tcccatcaat caaatcgctt tttcgagaaa tacgagacat ctaagtcata caagtaaagc
    97621 gatctattcc ttgataagaa aaagaaaaaa cgtgaatggt gattggattg atgataaaat
    97681 agaatcttgg gtctcgaaca gtgattcgat tgatgataaa gaaagagaat tcttggttca
    97741 gttctctacc ttaacgacag aaaaaaggat tgatcaaatt ctattgagtc tgactcatag
    97801 tgatcattta tcaaagaatg actctggtta tcaaatgatt gaacaaccgg gagcaattta
    97861 cttacgatac ttagttgaca ttcataaaaa gtatctaatg aattatgagt tcaatacatc
    97921 ctgtttagca gaaagacgga tattccttgc tcattatcag acaatcactt attcacaaac
    97981 cccgtgtggg gctaatagtt ttcatttccc atctcatgga aaaccctttt cgctccgcgt
    98041 agccctatcc ccccctaggg gtattttagt gataggttct ataggaactg gacgatccta
    98101 tttggtcaaa tacctagcga caaactccta tcttcctttc attacagtat ttctgaacaa
    98161 gttcctggat aacaagccta agggttcttt tattgatgat agtgatagtg acgatgagga
    98221 tattgatgat agtgacgata tcgaccgtga ccttgatgtg gagctggagc ttctaactat
    98281 gatgaatgcg ctaaatatgg atatgatgta tatggtgccg gaaaaagacc gattttctat
    98341 ctatatcacc cttcaattcg aattagcaaa agcaatgtct ccttgcataa tatggattcc
    98401 aaacattcat gatctggatg tgaatgagtc gaattactta tccctcggtc tattagtgaa
    98461 ctatctctcc agggattgtg aaagatgttc cactagagat attcttgtta ttgcttcgac
    98521 tcatattccc caaaaagtgg atcccgctct aatagctccg aataaattaa atacatgcat
    98581 taagatacga aggcttctta ttccacaaca acgaaagcac tttttcactc tttcatatac
    98641 taggggattt cacttggaaa agaaaatgtt ccatactaat ggattcgggt ccataactat
    98701 gggttccaat gtacgagatc ttgtagcact taccaatgag gccctatcga ttagtattat
    98761 acaaaagaaa tcaattatag acactaatat aattagatcc gctcttcata gacaaacttg
    98821 ggatttgcga tcccatgtaa gatcggttca ggatcatggg atccttttct atcaggtagg
    98881 aagggctgtt tcacaaaatg tacttctaag taatggctcc atagatccta tatctatcta
    98941 tataaagaag aaatcatgta acgaggggga ttcttatttg tacaaatggt acttcgaact
    99001 tggaacgagc atgaagagat taacgatact tctttatctt ttgagttgtt ctgccggatc
    99061 ggtcgctcaa gacctttggt ctccacccgg acctgatgaa aaaaatggga tcacttctta
    99121 tggactcgtt gagaatgatt ctgatctagt tcatggccta ttagaagtag aaggcgctct
    99181 ggtgggatcc tcacggacag aaaaagattg cagtcagttt gataatgatc gagtgacatt
    99241 gcttcttcgg cccgaaccaa ggaatccctt aaatatgatt caaaatggat cttgttctat
    99301 ccttgatcag agatttagat ttctctacga aaaagatgaa tcggagtttg aagaagggga
    99361 aggagtcctc gacccgcaac agatagagga ggatttattc aatcacatag tttgggctcc
    99421 tagaatatgg cgcccttggg gccttctatt tgattgtatc gaaaggccca atgaattggg
    99481 atttccctat tgggccaggt catttcgggg caagcggatc atttatgatg aagaggatga
    99541 gcttcaagag aatgattcgg agttcttgca gagtggaacc atgcagtacc agacacgaga
    99601 tagatcttcc aaagaacaag gcctttttcg aataagccaa ttcatttggg agcccgcgga
    99661 tccactcttt ttcctattca aagatcagtc ttttgtctct gtgttttccc atcgagaatt
    99721 ctttgcagat gaagagatgt caagggggct ttttacttcc caaacagatc cttctacatc
    99781 tatgtctaaa cgctggttta tcaagaatac gcaagaaaag cattttgaat tgttgattca
    99841 tcgccagaga tggcttagaa ccaatagttc attatctaat ggattcttcc gttctaatac
    99901 tctatccgag agttatcagt atttatcaaa tctgttccta tctaacggaa cgctattgga
    99961 tcaaatgaca aagacattgt tgagaaaaag atggcttttc ccggatgaaa tgaaaaaagg
   100021 attcatgtaa caaaagaaga gtttcccatt ccttagccgg aaagatatgt ggccatgaaa
   100081 tagggattaa gtgaaacaga attgactggg tggtagagtc gtggaaacac cagtttcttc
   100141 catattttgg accttagctc catggaacaa tatgctactg cggaaacatg gaagaattga
   100201 aatcttagat caaaacatta tgtatggatg gtatgacctg cctaaacaag aattcttgaa
   100261 gagcgaacaa ccagagctat tactcactac atcaaaaaat ttccattaat gaaagattca
   100321 aatccattgg aaaatccaaa atacgtatgc cggatgagat ggttgttgct atctgctcca
   100381 ataacgaatc attggtttaa ctgaataact aaataaaata gatagacctt tctttctctt
   100441 cgtctcaggt cgatggatct tctcaattga gaagatcccc tatatggata atacacattc
   100501 cagttgaccg agcctaattc taattgtttt gttccgaagc aaagatatcc acggggcggt
   100561 ttgtcctatt ccgatattca cgaccaagaa gtactgaatt ctctttcctt tcggataggc
   100621 cctgaaaggg gaaggaaggc tggaatgcca acaggcgtct attattgaat tcacccgacc
   100681 cgagagtaca gtacccattt tgggaacgtc cggtgccaaa gtcattgaat gggtaagtcg
   100741 ccaatcccta aaacggacta tgtaatgtac tttatccgct gggttacggg tgggcatttt
   100801 accagaggtt tctattgtat caatctaccc ctgtgtgatt cctgttgaag catatagggg
   100861 ggtgggtgca gggcggacga tttcaaaacg gactccccat tcattagata gagaagatca
   100921 ccaagatttc gtgatccgct gccgaactta ttccaattca ataagagatc tcaatattat
   100981 gccttgaaga ggactcgaac ctccacgctc tttagcacga gattttgagt ctcgcgtgtc
   101041 taccatttca ccaccaaggc atcttgaaag tgaatcgtat tccatgaata tgatatctat
   101101 ctagtgtgat gtatggaata tatgacaaag gtggagtgtt agagtatttt tattgatcgg
   101161 tcatgtcata taggcccgag tcggacatcc aattggttcg atttgaatta tctggaggat
   101221 accttatata tattctatca aaaagatgga caatcaaacc tatttctcga ttcaatagaa
   101281 gcccaaaggg gtgaataggg tcccaaataa cgagagatat gtaaaaagcg ggtccgatta
   101341 cgcctattcc taatcctaaa tggaatggaa tggaacgacg cagggatcta tatgtaaaca
   101401 tagtatctat ttagatacac tcgaatgacc ccttctcata atgagaatgt ataaaaccct
   101461 attccggtct ggtccggtat ggaatgaact tataatcatg gaatcgactc gatcatcaga
   101521 ttatagatta taagttcata accctagccc attcccattt tgggcggaac agatctacta
   101581 attctttgat tccagttagt aagagaagag ggatcttgaa ctaagaaata gattctagaa
   101641 gctaaaaaag ggtatcctga gcaatttcaa taatcgggtt cattgatatt cctggtatag
   101701 tagatgctat cacacataca atcatactca attcgatgga attgtttgat cttaaagggg
   101761 accctctata atttcgcacg tgaggagtta tttcttggtt tcgtccagtc attaataact
   101821 tgattatttt tagataatag tagatagaaa caacgctcgt aaggagtcct attgaaacca
   101881 agaaatatag gcctgcctgc catccacacc agaataaatg aagttttccg aaaaaacctg
   101941 ctagtggagg aagacctcct aaggataaga gacatagggc taaagagaga gccaaaaaag
   102001 gatctttcgt gtataatcct gcataatctc gaatgttatc agttccggta cgtagaccaa
   102061 atgatacaat gcaagcaaaa gttcctagat tcatggagat atagaacagc atataagtta
   102121 tcatgcttgc atatccacca tttgagtctc caacaattat tccaataatt acatatccga
   102181 tttgacctat ggacgaatac gcaagcatac gtttcatgct tgtttgggta atagcaatga
   102241 tattccccaa tatcatgcta agaatagcta ggatttccag aagaagatgc cattcgtttg
   102301 atgagaaata aaaaggaata tcgaaaattc gagtggctga agctgaagca gctactttcg
   102361 aagtaacaga aagaaaagca acgactggag tgggagagtc agagtcgaaa agaggattcc
   102421 tcacttcttt ctctcattca aaaccgtgca tgagactttc atctcgcacg gctcctaagt
   102481 gataaaagaa agaagatgag ttcttctttc ttttttgatt accttcctcg cgtatgtata
   102541 agaccgaatc cattcgattt ttcattttaa aaaggattac taatccttaa cttttcgagg
   102601 aatccttcat cagtggttgt gaatgaccga tttttctcaa tctttatgac ttgctcctac
   102661 ggaaccgagg tcgaaaagat tgagaaatag aaccatctga tttgattcgt tctcaatagc
   102721 cacgagatga tcatcttagg gtgatccttt tgtcgacgga tgctcctatt acactcgtag
   102781 tctctgaagg atgagaacca actatgtagc atctacatcg agaattcaag tattgtatac
   102841 gtcattagtc cgatcctttg taggaactac ccgtaataac gaacttgcaa aatgaatctg
   102901 tttatcataa agggattcgt tgttcctgac tctgcttcac cttaattgtt atttgaacaa
   102961 gtaaagttat gtcttggtcc gagtgggaat agcatttctc ttctgcatgt ccatggagtt
   103021 ttgaaaaatc caaacatctc agaaatagat agagaggtag gaatttatcg aacgaaccgc
   103081 actccttcgt atacgtcagg agtccattga tgagaagggg ctggggaaag cttgaaccca
   103141 attcctgcag tgatgaatat aagcgcaatt gaaattcctg gggagttata catttgtgta
   103201 ttgataagac cattcactat ttcttgaagc tcgatctctc ccccggatga accatatagc
   103261 caagagaaac catgaaccag aatagaagag cttgccccac ccatgagtaa atatttcgta
   103321 gtagcctcat tagaccgtac atctttcttg gtatatccag ataatagata ggagcataaa
   103381 ctgaaacatt ctggagctac aaagatagtt attaaatcgt tagcaccgca taaaaacatt
   103441 cctcctagag tagctgttaa tacgaataac agaaactctg ttatagccat ttctgtacat
   103501 tcaatgtact ctacggatag aggaatacat agagttgaac atagtaaaat aagaaattga
   103561 aagatttcgt tgaaattgtt cgtttggaaa tttcctgaaa agctaatcat aggttcttct
   103621 ctccatcgga acaatagggc cgttatgctc attactaaac ttgttgaaga gataaaatat
   103681 aaccaaggta tatctttttg atcagaggtt gaatcgatca tcagaagaag aattaggccc
   103741 aaaattagga tacattctgg gaaaatcaaa cttccatcga agagaagcaa atgaaaggct
   103801 ttcataaaaa ttctcgtaga atcgagaatg aagttttcat tctgtacatg ccagatcatg
   103861 aattagtaac tgcatccaat ctccaaaaga atcccaattg tttcgaattt tctctttttg
   103921 gaatggaata tttacagaat ccccatgaat aggaccaaac cttattccat ggtatttaca
   103981 taggattcct ctttcttatt cttaagcaag tccccgagag ggcttagttg atccatgatt
   104041 tatgtttcgt ctttcgtttc cttttcgttt gtttcgagag atatatcgat caattccgat
   104101 tctttttcta ttgattcttt tccgatcgag atgtatggat ccatgggtct atgtgtctat
   104161 atagatcctg ttcatggatt aacgaaaatg tgcaaaagct ctatttgcct ctgccattct
   104221 atgagtctct tcctttttgc gtatggcatc gccactccct ttggcagcat ccactaattc
   104281 ggaacttaat ttgaaagcca tatttcgacc cggacgtttt cgggatgccc ctaataacca
   104341 acgaatggca agtgcttttc cttgtgtgga tcctatttca atgggaactt gataagtcga
   104401 tccgcctaca cgtcttgctt ttactgctat atcgggagtt actccacgta ttgcttgacg
   104461 taaaacagat agtggatttg tttctgtctt ttgttgaatc tttttcatgg ctcgatagag
   104521 aatttgataa gccaatgatt tttttccgtg tttcagaata cggttaacca acatgttaac
   104581 taatcgatta cgataaattg gatcggattt tgcggttttt tcttctgcag tacctcgatg
   104641 tgacatgagc atgaaaggag ttcaagaatc cgttttcttt ttataagggc taaaatcatt
   104701 tattttggct ttttgacccc atattgtagg gtggatctcg aaagatatga aagatctccc
   104761 tccaagccgt acatacgact ttcatcgaat acggctttcc acagaattct atatgtatct
   104821 atgagatcga gtatggaatt ctgtttactc acttgaaatt gagtatccgt ttccccccct
   104881 ttcctgctag gattggaaat cctgtatttt acatatccat acgattgagt ccttgggttt
   104941 ccgaaatagt gtaaaaagaa gtgcttcgaa tcattgctat ttgactcgga cctgttctaa
   105001 aaaagtcgag gcatttcgaa ttgtttgttg acacggacaa agtcaaggaa aacctctgaa
   105061 attatttcaa tattggacct tggacatatc atagttccga atcgaatctc tttagaaaga
   105121 agatcttttg tctcatggta gcctgctcca gttcccttac gaaactctcg ttattgggtt
   105181 agccatacac ttcacatgtt tctagcgatt cacatggcat catcaaatga tacaagtctt
   105241 ggataagaat ctacaacgca ctagaacgcc cttgttgacg atcctttact ccgacagcat
   105301 ctagggttcc tcgaacaatg tgatatctca caccgggtaa atccttaacc cttccccctc
   105361 ttactaagac tacagaatgt tcttgtaaat tatggccaat accaggtata taagcagtga
   105421 tttcaaatcc agaggttaag cgtactctgg caactttacg taaggcagag tttggttttt
   105481 tgggggtgat agtggaaaag ttgacagata agtcacgctt actgccactc tacagaaccg
   105541 tacatgagat tttcacctca tacggctcct cgttcaattc tttcgaagtc attggatcct
   105601 tttcctcgtt cgagaatctc cccccttctt ccactccgtc ccgaagagta actaggacca
   105661 attcagtcac gttttcatgt tccaattgaa cactttcctt ttttgattat tctcaaagga
   105721 gaagattatt ctttttacca aacatatgtg gatccaatca cgatcttcta ataagaacaa
   105781 gaaatctttc tcgatcaatc cttttgcccc tcattcttcg agaatcagaa agatcctttt
   105841 caatcaagtt tgaatttgtt cgtttggaat ctggactctt ctacttcatt tttatttact
   105901 tattcttttt tattattttt cttttttgat ttctttttta tttccttcca tcattcctta
   105961 agtcccacag gtttgatcct gtagaatctg acccattttc tcattgagcg aaaggtacga
   106021 aataaataag attgattttt cgatcaaaag tactatgtga aatcttcggt ttttcctctt
   106081 tctctatccc tatcccgtag gtatagcgtt tgaatcaata gagaaccctt tcttctgtat
   106141 ctgtatgaat ccgatattat tacattctaa ttccttcccg atacctccca aggaaaatcc
   106201 cgaattggat ccaaaattga cgggttagtg tgagcttatc catgcggtta tgcactcttc
   106261 gaataggaat ccattttctg aaagatcccg gctttcgtgc tttggtgggt cttcgagatc
   106321 ctttcgatga cctatgttgt gttgaaggga tatctatatg atccgatatg atccgatcga
   106381 ttgcgtaaag cccgcggtag caacggaacc ggggagagta tacagaaaag acagttctat
   106441 ttctattata ttagtattag attagtatta gttagtgatc tcggctcagt gagtcctttc
   106501 tttcgtgatg aactgttggc accagtccta cattttgtct ctgtggaccg aggagaaagg
   106561 gagctcggcg ggaagaggat tgtaacatga gagaagcaag gaggtcaacc tctttcaaat
   106621 atacaacatg ggttctggca atgcaatgtg gttggactct catgtcgatc cgaatgaatc
   106681 atcctttgca cggaggtaaa tctttgcctg ctaggcaaga ggatagcaag ttacaaattc
   106741 tgtcttggta ggacatgtat ttctattact atgaaattca taaatgaagt agttaatggt
   106801 ggggttacca ttatcctttt tgtggtgacg aatcttgtat gtgttcctaa gaaaaggaat
   106861 ttgtccattt ttcggggtct cgaaggggcg tggaaacaca taagaactct tgaattgaaa
   106921 tggaaaaata gatgtaactc cagttacttc ggaaatggta agatctttgg cgcaagaaga
   106981 ggggttgatc cgtatcatct tgacttggtt ctgatttctc tattttttta agaataccga
   107041 gtcgggttct tctcctaccc gtatcgaata gaacatgctg agccaaatct tcttcatgta
   107101 aaacctttta gatcggtaaa atcatacggt tttatgaaac catgtgctat tgctcgaatc
   107161 cgtagtcaat cctatttccg ataggagcag ttgacaattg aatccaattt ttcccattat
   107221 tttcgtatcc gtaatagtgc gaaaagaaaa gaaggcccga ctccaagttg ttcaagaata
   107281 gtggcgttga gtttctcgac cccttgcctt aggattagtc agttctattt ctcgatgggg
   107341 gcggggcaag gaaagggata taactcagcg gtagagtgtc accttgacgt ggtggaagtc
   107401 atcagttcga gcctgattat ccctaaaccc aatgtgagtt tttctatttt gacttgctcc
   107461 cccgccgcga tcgaatgaga attgagaatg gataagaggc tcgtggggtt gacgtgaggg
   107521 ggtagggagg gctatatttc tgggagcgaa ctccaggcga atatgaagcg catggataca
   107581 agttatgcct tggaatgaaa gagaattccg aatcagcttt gtctacgaac aaggaagcta
   107641 taagtaatgc aactatgaat ctcatggaga gtttgatcct ggctcaggat gaacgctggc
   107701 ggcatgctta acacatgcaa gtcggacggg aagtggtgtt tccagtggcg gacgggtgag
   107761 taacgcgtaa gaacctgccc ttgggagggg aacaacagct ggaaacggct gctaataccc
   107821 cgtaggctga ggagcaaaag gaggaatccg cccgaggagg ggctcgcgtc tgattagcta
   107881 gttggtgagg caatagctta ccaaggcgat gatcagtagc tggtccgaga ggatgatcag
   107941 ccacactggg actgagacac ggcccagact cctacgggag gcagcagtgg ggaattttcc
   108001 gcaatgggcg aaagcctgac ggagcaatgc cgcgtggagg tagaaggcct acgggtcgtt
   108061 aacttctttt cccggagaag aaggaatgac ggtatctggg gaataagcat cggctaactc
   108121 tgtgccagca gccgcggtaa gacagaggat gcaagcgtta tccggaatga ttgggcgtaa
   108181 agcgtctgta ggtggctttt taagttcgcc gtcaaatccc agggctcaac cctggacagg
   108241 cggtggaaac taccaagctg gagtacggta ggggcagagg gaatttccgg tggagcggtg
   108301 aaatgcgtag agatcggaaa gaacaccaac ggcgaaagca ctctgctggg ccgacactga
   108361 cactgagaga cgaaagctag gggagcgaat gggattagat accccagtag tcctagccgt
   108421 aaacgatgga tactaggcgt tgtgcgtatc gacccgtgca gtgctgtagc taacgcgtta
   108481 agtatcccgc ctggggagta cgttcgcaag aatgaaactc aaaggagttg acgggggccc
   108541 gcacaagcgg tggagcatgt ggtttaattc gatgcaaagc gaagaacctt accagggctt
   108601 gacatgccgc gaatcctctt gaaagagagg ggtgccttcg ggaacgcgga cacaggtggt
   108661 gcatggctgt cgtcagctcg tgccgtaagg tgttgggtta agtcccgcaa cgagcgcaac
   108721 cctcgtgttt agttgccaac gttgagtttg gaaccctgag cagactgccg gtgataagcc
   108781 ggaggaaggt gaggatgacg tcaagtcatc atgcccctta tgccctgggc gacacacgtg
   108841 ctacaatggc cgggacaaag gatcgcgatc ccgcgagggt gagctaactc caaaaacccg
   108901 tcctcagttc ggattgtagg ctgcaactcg cctgcatgaa gccggaatcg ctagtaatcg
   108961 ccggtcagcc atacggcggt gaattcgtgc tctcgggcct tgtacacacc gcccgtcaca
   109021 ctatgggagc tggccatgcc cgaagtcgtt accttaaccg caaggagggg gatgccgaag
   109081 gcagggctag tgactggagt gaagtcgtaa caaggtagcc gtactggaag gtgcggctgg
   109141 atcacctcct tttcagggag agctaatgct tgttgggtat tttggtttga cactgcttca
   109201 cacccaaaaa gaagcgagct acgtctgagt tcaatttgga gatggaagtc ttctttcctt
   109261 tctcgacggt gaagtaagac taagcccatg agcttattat cctaggtcgg aacaagttga
   109321 taggatcccc cttttttcgc ccccatgtcg ccacacgggg gcgacatggg gacgtaaaaa
   109381 aggaaagaga gggatggggc ttctctcgct tttggcatag cgggccccca gcgggaggcc
   109441 cgcacgacgg gctattagct cagtggtaga gcgcgcccct gataattgcg tcgttgtgcc
   109501 tggactgtga gggctctcag ccacatggat agttcaatgt gctcatcggc gcctgaccct
   109561 gagatgtgga tcatccaagg cacattagca tggcgtactt ctcctgttcg aaccggggtt
   109621 tgaaaccaaa cttctcctca ggaggataga tggggcgatt caggtgagat ccaatgtgga
   109681 tccaactttc tattcactcg tgggatccgg gcggtccggg ggggaccacc acggctcctc
   109741 tcttctcgag aattcataca tcccttatca gtatatggac agctatctct cgagcacagg
   109801 tttaggttcg gcctcaatgg aaaaataaaa acggagcacc taacaacgta tcttcacaga
   109861 ccaagaacta cgagatcgcc cctttcattc tggggtgacg gcgggatcgt accattcgag
   109921 cctttttttc atgtttttcc cgggggtctg gagaaaattg caatcaatag gattttccta
   109981 atcctccctt cccgaaagga agaacgtgaa attctttttc ctttccgcag ggaccgggag
   110041 attggatcta gccataagaa gaatagaatg cttggctgat aaataactca cttcttggtc
   110101 ttcgaccccc tcagtcacta cgaacgcccc cgatcagtgc aatgggatgt gtctatttat
   110161 ctatctcttg actcgaaatg agagcaggtt tgaaaaagga tcttagagtg tctagggttg
   110221 ggccaggagg gtctcttaac gccttctttt ttcttctcat cggagttatt tcacaaagac
   110281 ttgccatggt aaggaagaag gggggaacaa gcacacttgg agagcgcagt acaacggaga
   110341 gttgtatgct gcgttcggga aggatgaatc actcccgaaa aggaatctat tgattctctc
   110401 ccaattggtt ggaccgtagg tgcgatgatt tacttcacgg gcgaggtctc tggttcaagt
   110461 ccaggatggc ccagctgcgc caaggaaaag aatagaagaa gcatctgact ccttcatgca
   110521 tgctccactt ggctcggggg gatatagctc agttggtaga gctccgctct tgcaattggg
   110581 tcgttgcgat tacgggttgg atgtctaatt gtccaggcgg taatgatagt atcttgtacc
   110641 tgaaccggtg gctcactttt tctaagtaat ggggaagagg accgaaacat gccactgaaa
   110701 gactctactg agacaaagat gggctgtcaa gaacgtagag gaggtaggat gggcagttgg
   110761 tcagatctag tatggatcgt acatggacgg tagttggagt cggtggctcc cctagggttt
   110821 cctcatctgg gatccctggg gaagaggatc aagttggccc ttgcgaacag cttgatgcac
   110881 tatctccctt caaccctttg agcgaaatgc ggcaaaagga aagaaaatcc atggaccgac
   110941 cccatcgtct ccaccccgta ggaactacga gatcacccca aggacgcctt cggcatccag
   111001 gggtcgcgga ccgaccatag aaccctgttc aataagcgga acgcattagc tgtccgctct
   111061 caggttggac agtaagggtc ggagaagggc aatcactcat tcttaaaacc agcattctta
   111121 agaccaaaga gtcgggcgga aaggggggga aagctctccg ttcccggttc tcctgtagct
   111181 ggatcctctg gaaccacaag aatccttagt tagaatggga ttccaactca gcactttttg
   111241 agattttgag aagagttgct ctttggagag cacagtacga tgaaagttgt aagctgtgtt
   111301 cgggggggag ttattgtcta tcgttggcct ctatggtaga atcagtcggg ggcctgagag
   111361 gcggtggttt accctgtggc ggatgtcagc ggttcgagtc cgcttatctc caactcgtga
   111421 acttaaccga tacaaagcta tatgatagca cccaattttt ccgattcggc agttcgatct
   111481 atgctatgat ttattattca tggacgttga taagatcctt ccatttagca gcaccttagg
   111541 atggcatagc cttcaagtta agggcgaggt tcaaacgagg aaaggcttat ggtggatacc
   111601 taggcaccca gagacgagga agggcgtagt aagcgacgaa atgcttcggg gagttgaaaa
   111661 taagcgtaga tccggagatt cccgaatagg tcaacctttc gaactgctgc tgaatccatg
   111721 ggcaggcaag agacaacctg gcgaactgaa acatcttagt agccagagga aaagaaagca
   111781 aaagcgattc ccgtagtagc ggcgagcgaa atgggagcag cctaaaccgt gaaaacgggg
   111841 ttgtgggaga gcaatacaag cgtcgtgctg ctaggcgaag cggtggagtg ctgcacccta
   111901 gatggctaga gtccagtagc cgaaagcatc actagcttac gctctgaccc gagtagcatg
   111961 gggcacgtgg aatcccgtgt gaatcagcaa ggaccacctt gcaaggctaa atactcctgg
   112021 gtgaccgata gtgaagtagt accgtgaggg aagggtgaaa agaaccccca tcggggagtg
   112081 aaatagaaca tgaaaccgta agctcccaag cagtgggagg agcccggggc tctgaccgcg
   112141 tgcctgttga agaatgagcc ggcgactcat aggcagtggc ttggttaagg gaacccaccg
   112201 gagccgtagc gaaagcgagt cttcataggg caattgtcac tgcttatgga cccgaacctg
   112261 ggtgatctat ccatgaccag ggtgaagctt gggtgaaact aagtggaggt ccgaaccgac
   112321 tgatgttgaa gaatcagcgg atgagttgtg gttaggggtg aaatgccact cgaacccaga
   112381 gctagctggt tctccccgaa atgcgttgag gcgcagcagt tgactggaca tctaggggta
   112441 aagcactgtt tcggtgcggg ccgcgagagc ggtaccaaat cgaggcaaac tctgaatact
   112501 agatatgacc tcaaaataac aggggtcaag gtcggccagt gagacgatgg gggataagct
   112561 tcatcgtcga gagggaaaca gcccggatca ccagctaagg cccctaaatg accgctcagt
   112621 gataaaggag gtaggggtgc agagacagcc aggaggtttg cctagaagca gccacccttg
   112681 aaagagtgcg taatagctca ctgatcgagc gctcttgcgc cgaagatgaa cggggctaag
   112741 cgatctgccg aagctgtggg atgtaaaaat gcatcggtag gggagcgttc cgccttagag
   112801 ggaaggaccc gcgcgagcag tggtggacga agcggaagcg agaatgtcgg cttgagtaac
   112861 gcaaacattg gtgagaatcc aatgccccga aaacctaagg gttcctccgc aaggttcgtc
   112921 cacggagggt gagtcagggc ctaagatcag gccgaaaggc gtagtcgatg gacaacaggt
   112981 gaatattcct gtactaccct ttgttggtcc cgagggacgg aggaggctag gttagccgaa
   113041 agatggttat cggttcaagg acgcaaggtg cccctgcttt ttcagggtaa gaaggggtag
   113101 agaaaatgcc tcgagccaat gttcgagtac caggcgctac ggcgctgaag taacccatgc
   113161 catactccca ggaaaagctc gaacgacctt caacaaaagg gtacctgtac ccgaaaccga
   113221 cacaggtggg taggtagaga atacctaggg gcgcgagaca actctctcta aggaactcgg
   113281 caaaatagcc ccgtaacttc gggagaaggg gtgcctcctc acaaaggggg tcgcagtgac
   113341 caggcccggg cgactgttta ccaaaaacac aggtctccgc aaagtcgtaa gaccatgtat
   113401 gggggctgac gcctgcccag tgccggaagg tcaaggaagt tggtgacctg atgacagggg
   113461 agccggcgac cgaagccccg gtgaacggcg gccgtaacta taacggtcct aaggtagcga
   113521 aattccttgt cgggtaagtt ccgacccgca cgaaaggcgt aacgatctgg gcactgtctc
   113581 ggagagaggc tcggtgaaat agacatgtct gtgaagatgc ggactacctg cacctggaca
   113641 gaaagaccct atgaagcttc actgttccct gggattggct ttgggccttt cctgcgcagc
   113701 ttaggtggag ggcgaagaag gcctccttcc gggggggccc gagccatcag tgagatacca
   113761 ctctggaaga gctagaattc taaccttgtg ccaggaccta cgggccaagg gacagtctca
   113821 ggtagacagt ttctatgggg cgtaggcctc ccaaaaggta acggaggcgt gcaaaggttt
   113881 cctcgggcca gacggagatt ggccctcgag tgcaaaggca gaagggagct tgactgcaag
   113941 acccacccgt cgagcaggga cgaaagtcgg ccttagtgat ccgacggtgc cgagtggaag
   114001 ggccgtcgct caacggataa aagttactct agggataaca ggctgatctt ccccaagagc
   114061 tcacatcgac gggaaggttt ggcacctcga tgtcggctct tcgccacctg gggctgtagt
   114121 atgttccaag ggttgggctg ttcgcccatt aaagcggtac gtgagctggg ttcagaacgt
   114181 cgtgagacag ttcggtccat atccggtgtg ggcgttagag cattgagagg acctttccct
   114241 agtacgagag gaccgggaag gacgcacctc tggtgtgcca gttatcgtgc ccacggtaaa
   114301 cgctgggtag ccaagtgcgg agcggataac tgctgaaagc atctaagtag taagcccacc
   114361 tcaagatgag tgctctccta ttccgacttc cccagagcct ccggtagcac agccgagaca
   114421 gcgatgggtt ctctgcccct gcggggatgg agcgacagaa gttttgagaa ttcaagagaa
   114481 ggtcacggcg agacgagccg tttatcatta acgataggtg tcaagtggaa gtgcagtgat
   114541 gtatgcagct gaggcatcct aacagaccgg tagacttgaa ccttgttcct acatgattcg
   114601 atcaattcga tcaggcactc gccatctatt ttcattgttc aactctttga caacatgaaa
   114661 aaaccaaaag ctctgccctc cctctctatc tatccaaggg atggaagggc agaggccttt
   114721 ggtgttccct ccagtcaaga attagggcct cacaatcaat agccaatatg cttttatctc
   114781 atgcctttct tcattcatgc ttcgatattc tggtgtccta ggcgtagagg aaccacacca
   114841 atccatcccg aacttggtgg ttaaactcta ctgcggtgac gatactgtag gggaggtcct
   114901 gcggaaaaat agctcggcgc caggatgata aaaagcttaa cacctctcct tcttattcct
   114961 ttttcatatt gaaaaaggaa taagaatgaa aaatgaaaag gtcgtcttat tcaaaacccc
   115021 aattatgaaa tcccttctct cccacttcac acctcggaac gcaccgttct tatagagaag
   115081 gaggcgcttt cacatcttct taagccgaaa tggctgggga gaggaagggt tccccttttt
   115141 tagggtactc cggggaatag atccagtgga gacggggtgg ggcctgtagc tcagaggatt
   115201 agagcacgtg gctacgaacc acggtgtcgg gggttcgaat ccctcctcgc ccacaaccgg
   115261 ccaaaaaggg aaggaccttt ccctctgggg gtaggaaaat catgatcggg atagcggacc
   115321 caaagctatg gaacttgggt gtgggtattt tgtcgaaatg gaatggcctt accttactgt
   115381 tttcttttta ttaaaaaaag caaaaaagat atgcggatta gggcataata aatatagtat
   115441 gcccctttcc gcatatcttt ttttgtttta cgcctcgtaa ttcttcctca gccaggcttg
   115501 ggcagaatag cagagcaagt aaagtattag tagcatagca aaaatgcctt cctcgtcatt
   115561 aatatgtttg ctcgcggtaa ttgtggcctc tcgggagaat tgatgactgc atcaaagatc
   115621 cacttgctag tactagtaca tctgagaatt cttaattggt tagtttaaat aaccccggac
   115681 tgtggaacaa aggaatatcc cggacctaca ccgaggtatt gactgcgatt ctcaaatatc
   115741 acagaacaga atgggatacg atgagataga atgcaataga aacaaagaca cggggaacgg
   115801 gttacctact cttaacggtc aaagcgaacc ctttcattcc gaattcttta attcggaatg
   115861 attcaaatct ccccaagtag gattcgaacc tacgaccagt cagttaacag ccgaccgctc
   115921 taccactgag ctactgagga acaacgggaa attagatctc atagagttca attcccgttc
   115981 tcaacccatg accaatatga gctcgaagtt tccttcgtaa ctcgcggaac ttcttcgtag
   116041 tggctccgtt ccatgcctca tttcataggg aacctcaaag tggctctatt tcattatagt
   116101 ccatccatat actaattcca ttcatttaat atccctttct ttggtgtcat tgagataaga
   116161 gatgtcgttt ctagtctatc tgtttctatt tctatatata tggaaagttt ccaaattatc
   116221 atataataat ctagaaatca caatagaaaa agaaaagaaa aaaaaaaaag aattatcata
   116281 tatcatataa aaatctagaa atcacaatag aaaaagaaaa gaaaaaaaag aattatcata
   116341 tatcatataa taatctagaa atcacaatag aaaaagaaaa gaaaaaaaag aattatcata
   116401 tatcatataa aaatctagaa atcacaatag aaaaagaaaa gaaaaaaaag aattatcata
   116461 tatcatataa taatctagaa atcacaatca aaaagaaaaa aaagggaggt ttgtgatgat
   116521 tttaaaatgt tttatactag ataatctagt atccttatgc atgaagataa ttaattcggt
   116581 cgttgtggtc ggactctatt atggatttct gaccacattc tccatagggc cctcttatct
   116641 cttgcttctc cgagctcggg ttatggaaga aggaaccgag aagaaagtat cagcaacaac
   116701 tggttttatt acgggacagc tcatgatgtt catatcgatc tattatgcgc ctttgcatct
   116761 agcattgggt agacctcata caataactgt catagctcta ccctatcttt tatttcattt
   116821 cttctgcaat aatcacaaca agcacttttt gaattatgga tccactaatc aaaattcaat
   116881 gcgtaatttt agcattcaaa ggatattcct gaataatctg atttttcagt tattgaacct
   116941 tttcatttta ccaagttcaa tcttagtcag attagtcaac atttatatgt ttcgatgcaa
   117001 caaccaattc ttatttctaa caagtagttt tgttggttgg ttaattggtc acattttatt
   117061 catgaaatgg gttggattgg tattagtctg gatacggaaa ttggtattag tctggataca
   117121 gaaaaagaat tctattaaat ctaatgtact tattcgatct aataagtaca ttatgtcaga
   117181 attgagaaga tggatgtctc gaatctttat tattttttta tttatttcct caatatacta
   117241 tttagggaga acaccactgc ctgtttttat ttttgataaa aaactgtcag aaattcaaga
   117301 aggagatgaa attgataaaa aagaacaaaa agaatccaac gcagaatctc cttctgatgc
   117361 tctttggtcg gcatatcttt ctgctaattt ttttccgaat gaaagagata attcgtacaa
   117421 aatcgatgaa agagaggaga aagataaaga tatctttcga ttggaaaaac cttttttaag
   117481 gattattttc gattataaac tattccatcg tcctttgcga tatataaaaa atgatcaatt
   117541 tgaaaatgct gtaagaaatg agatgtcaca attctttttt catacatctc aaagtgatgg
   117601 aaaagaaaga atatctttta cgtatccatc tagtttatca acttttcttg aaatgatgca
   117661 aagaaagaca tctctcttca caacagaaaa actctcctat gatgaattgg ataatcattg
   117721 gagttcgatt aatgaacaaa aaagaaacaa cctaagtaat caatttctaa atagggccga
   117781 agctctagat aagggatttt ttgctttgga tgtactcgaa aaaaagatta gattatgtaa
   117841 tgatgagact aaaaaatact tacctaaaat atatgatcct ttgttgaacg gaccctatcg
   117901 cggacgaatc caaaaaagtt ttttattctc aatcaagaat aaaactgaca caaaaaacta
   117961 cattttgata aataagattc acgtcatcct tcttaatact aatactgatt atccagactt
   118021 tgaacagaaa atagatagat ttgataaaaa atcattatca aatgaaattc gttttttttt
   118081 taacttgatc agtcaatttt ctggaaaatc agtatccaat ttaaatttta aaggacttta
   118141 tttatttcga gaacatgaaa agatggattc cgaagctaaa aaaaaaatgg aattcttatt
   118201 agacgcaatg ctaactgatg cgttagacga aattctaact gatgcgaacg ataaaccaat
   118261 tctaaaagaa tgtactggac taaaagaaag cagtaaaaaa gttcctcgat ggtcatacaa
   118321 attcattgac gaagacgaat acctggaaag cgatggtaaa agagaagatt atgagatttg
   118381 ttcaagaaga cccaaaccac ctatagtaat ttatactgat actgataact cagagaatgc
   118441 cgatgtttat acggctccca aggatactga gaattctgat ggaaaagaag aatttgcttt
   118501 aatagattat tcacaacaat cggattttac ccgagacata atcaaaggat ctagacgcgt
   118561 tcaaagacgt aaaactgtta tttggaaaat ccttcaagca ggtccacatt ctcctctttt
   118621 tttggacaaa attgacaaat cctttttctt ttcttttgag attttcgagc caatgaaaat
   118681 cttttttcta aattggatgt ggaaaaagaa aaatacagaa ttgaaaattt cggattatac
   118741 agaggaaaag aaaagtaaaa aagagattaa gaaaaaagag gaagcagacc gtatggaaat
   118801 agcggaagcc tgggaaaaca ctcaaaatgc tcaaccaata agaggtcttt tattagtagc
   118861 ccactggatt attagaaaat atattctatt accctcattg ataataacta aaaatatcgt
   118921 tcgtatacta ttatttcaat ctcccgaatg gtcagaggat ttaaaggatt ggaatagaga
   118981 aatgtatatt aagtgcacct ataatggcgt tccattatcc gaaacagaat ttccgaaaaa
   119041 ctggctaact gagggtattc aaataaaggt cctttttcct tttcgtctga aaccttggca
   119101 cagatacaga tctaagctac gatcccctca aaaggaaaag gatccaatga aaaaaaaaga
   119161 agtgaaaaac ttggatttct tcttttttac agttttcgga atggaagtag aatttccctt
   119221 ttcttcttct ccccgaaacc gaaaccgacg ttcgtttttt gatcccattt ttaaagaact
   119281 taaaaaaaaa ataagaattt ggaaaaagaa tctttttcaa agaacaaaat cctttctaaa
   119341 tatcacaaaa gaaaaagcac aatggatcat ccaaattatt ctatttctaa aagaaaaaag
   119401 aaaagaacta tcattatcag aattgataaa aataagaata tatgaattga atgaaattca
   119461 aaaagattca acaaaaagta agagtaatcc aatgatttac gaatccgcca ttccaattca
   119521 atctattaat tggacagact gctcattgac agaaaaaaga ataaaagatc tgaatgatag
   119581 aacaaagaaa atcataaaac aaatagaaga atttcaaaaa gacaacaaaa aaggttcaga
   119641 gagaaatatt tgttctaaga aaacaactta tgatgataaa agattagaat tacaaaaaaa
   119701 tatttggcag atattacaaa aaagaaatgt tcgattattc cgcaaatcac attatttttt
   119761 taaatttttc atagaaaggg tatatataga tatctttcta tgtatcatta atattcctaa
   119821 aatcaaaatc aatgtacaac tttttcttga atcaacaaaa aaaattctta ataaatacat
   119881 ttacaataat gaagcaaatg aagaaagaaa aagaagtgat aaaaaagatc aaagtctaat
   119941 tcactttatt tctactataa aaaaatcaat ttgtaatatt aggaatacga attcacagaa
   120001 tttttgtgac gtatcctctt tgtcacaagc atatgtattt tttaaattat cacaaaccca
   120061 agttattaac ttagataagt ataaattaag atcccttttt gaatatcatg gaacacctct
   120121 ttttcttaag aatgaaataa gggattattt ttttggagta caaggaatat ctcattccaa
   120181 attaaaacat aagagcgctc ccaattctgt aatgaatcaa tggacaaatt ggttaaaagg
   120241 tcattatcaa tacgatttat ctcagaatgg atggtctaga ttagtatccc caaaatggcg
   120301 aaataaaatg aatgaacgcc atgtggctca aaataaagat ttaaccaaat atcattcata
   120361 tgaaaaaaac ggattaattc tttacaaaaa acaagaaata gactcattaa caaatcaaaa
   120421 aaaaaaaatg aaaaaacaat atgggtatga tcttttatca tataaatcta ttaattatgc
   120481 agataagaag gactcatata tttatggata tagatcgtca ttccaagcaa ataataacca
   120541 agcgatttct tataattgca acacgcgtaa aaaaaaaaaa tgggatatga cggatgatat
   120601 tcctatcaag aattatatag tagaagattc tattctagat atggaaaaaa atctggatag
   120661 aaagtgtttt gattggagaa ttctgaattt ttgtcttaga aataaaatgc attttggggg
   120721 ttcgatcgat accgattatt attttacgct tcatcaagag attaacccag aaaatcaaaa
   120781 aaaaaaaaaa aacctttttg attggatggg aatgaatgta gaaatactaa atcgttctat
   120841 agcgaatcgg gaatcttttt tcttctctaa aaattggata ttttataatg catatacgag
   120901 taacccatgg atcatcccaa tcaaattcct ttttttgaat ttgaatgtaa atcaaaatgt
   120961 tagtgaaaag aaaaagatca cggaaaagaa taaaacagaa tatgcaagtc aactaaatct
   121021 tgaagcatcc ctttcaaaga aagaaaaaga tgttaaagaa gattatgcag gatccgacat
   121081 aaaaaagggt gtaaaaaaag atagatacac gaacaacacc gaagcagaac ttaattgctt
   121141 cctaagaggg tatttgcctt ctcaattgaa ctggcatcat tgcttaaatg aaagaataat
   121201 aaataatatc caagtatatt gtctcctgct tagactgaaa aatagaaaag agattactat
   121261 agcctctatt caaagaggag aactaagtct agatattatg aaaattcaga atcagaagga
   121321 tttcactctt acagaattga ataaaaatac ggaattgata aaaaatacgg aattgataaa
   121381 aaatggaata ttgagtatcg aaccaattcg tctgtctaga agaaaccatg aacaatttaa
   121441 tatgtatcaa atcataggcc cttcgtttat tcataagaga aagcaccaaa ttattaagaa
   121501 atccattaca agaacaagag atcaaaagct gactgaaaat caagaaaaaa agaattatga
   121561 tttgcttgtt cctgaaaata ttttatccgc tagacgtcgt agagaattga gaattctaat
   121621 ttgtttcaat cctaagaata gaaatagtgt gcatagaaat aaggcatttt acaatgagaa
   121681 taaagtgaat aattgctgtc aagttttggc tacaagtaaa gatcttgata gagataaaaa
   121741 aaaactaatt aatttaaagt tctttctttg gccaaattat cgattagaag atttagcttg
   121801 tatgaatcgc tattggtttg ataccaataa tggcagccgt ttcagtatgg taaggataca
   121861 tatgtatccc cgattgaaaa ttagttaatc tacatttttc tttttttttc tatttctcgt
   121921 aacatatctg atatgtgaaa acaaatagat gcacatacgc attgtcttac cctctattct
   121981 gaggcacgat actaattcaa tgatatatcc tacccattag atctataact gaatcttctt
   122041 atttgaagtc tacaattttg cttttgtgaa tgcataaata tagtattttt tgtataccta
   122101 tttgaattgg gttgattaat caaaatttat ttgaaaaatc aggaactctt aagaaaatta
   122161 agattattgt atatactaaa ttgaaaatga gtgtcattat tattactgat caataaaaat
   122221 atctagactc tataaaataa aaaaaaaagg ggggggaaag acaagctttc atttttttat
   122281 ggtaaaaaaa tcatttatat ccgttatttc acaagaaaaa aaagaagaaa acccgggatc
   122341 gattgaattt caagtattca atttcaccaa taagatacga agacttactt cacatttgga
   122401 attgcacaga aaagactatt tatctcaaag gggtttacgt aaaattctgg gaaaacggaa
   122461 acgactcctg tcttatttgt caaagaaaaa tggaatacgt tataaaaaat taattaatca
   122521 gttggatatt cgggagccac aaactaatta atttgaagag tcgttttgaa ttattcgatt
   122581 tattagatct tgaatcttga tgaactcatt tttgttttaa gcaattcatg gaagaatgaa
   122641 tcgaggaaaa acctatgaat gccccagcta caagaaaaga cctcatgata gtcaatatgg
   122701 gtcctcacca cccatcaatg catggtgttc ttcgacttat tgttactcta gatggtgagg
   122761 atgttattga ttgtgaacca atattgggtt atttacatag agggatggaa aaaattgcag
   122821 aaaaccgaac aattgtacaa tatctgcctt atgtaacacg ttgggattat ttagctacta
   122881 tgttcacaga agcaataacc gtaaatggac cggaacagtt aggaaatatt caagtaccta
   122941 aaagagccag ctatattcga ataattatgt tggagttgag tcgtatagct tctcacctac
   123001 tatggctggg accttttatg gcagatattg gtgcacaaac ccctttcttc tatattttca
   123061 gagaaagaga attaatatat gatctattcg aagctgccac aggtatgaga atgatgcata
   123121 atttttttcg tatcggaggg gtagcggctg atctacctca tggctggata gataaatgtt
   123181 tggatttctg cgattatttt ttaacaaggg ttgttgaata tcaaaaactt attacgcgaa
   123241 atcctatttt tttagaacgg gttgagggag taggcattgt tggtggagag gaagtaataa
   123301 attggggttt atcaggacca atgcttcggg cttccggaat acaatgggat ctacgtaaag
   123361 ttgatcatta tgaatgttac gaggaatttg attgggaagt tcaatggcaa aaagaaggag
   123421 attcattagc tcgttattta gtacgaattg gtgaaatggt agaatccata aaaatgattc
   123481 aacaggctct ggaaggaatt ccgggagggc catatgagaa tttagaaatc cgttgctttg
   123541 atagagaaaa ggatccagaa tggaatgatt ttgaatatcg attcattagt aaaaagccgt
   123601 ctccgacttt tgaattaccg aaacaagaac tttatgtgag agttgaagcc ccaaagggag
   123661 aattaggaat ttttctaata ggggatcaga atggttttcc ttggagatgg aaaattcgtc
   123721 ccccgggttt tatcaatttg caaattcttc ctcagttagt taaaagaatg aaattggctg
   123781 atattatgac aatactaggt agcatagata tcattatggg agaagttgat cgttgaaatg
   123841 ataattgata caacagaagt acaagatatc aattcttttt ccagattgga atctttaaaa
   123901 gaggtgtatg gaattatatg gatacttgtc cctattttga ctcttgtatt gggaatcaca
   123961 ataggtgtgc tagtgattgt atggttagaa agagaaatat ccgcagggat acaacagcgt
   124021 attggacctg aatacgccgg tcctttggga gttcttcaag ctctagcaga tggaacaaaa
   124081 ctacttttca aagagaatct tattccatct aggggagata ttcgtttatt cagtattgga
   124141 ccatccatat cagtcatatc aattctagta agctattcag taattccttt tggctataac
   124201 tttgttttag ctgatctcaa tattggtgtt tttttatgga ttgctatttc gagtattgct
   124261 cccattggac ttcttatgtc aggatatggg tcaaataata aatattcctt tttgggtggt
   124321 ctacgggctg ctgctcaatc gattagttat gaaataccat taactctatg tgtgttatca
   124381 atatctctac gtgtgattcg ttgagacaga aacttttcca tgctcctttc ttttcgtctt
   124441 tatttctttt cttctttata ggaaatttat aggaaagggg tagaaaaaat ggaatagata
   124501 tcctgatttt tgattttcat tatttttatt cggaattcgg attgatgaac taaatcagat
   124561 agttatatga gtgaaataaa acagcttcca tttattcatt attcattgat ttaatattct
   124621 aatattctat aatattctct aatttgaatt attaatttaa tgaaattgaa attcaatatc
   124681 aatatattta gtaataaaat tcaaaaaata gatatatatt tatagatata tatttgtatt
   124741 ttgaatatag aatatttata tttaagaata taataaacta ttttaattta aactatttaa
   124801 tataatatta atataaaatt ctttaaaatt cttaatatct taatatatta ttaatatata
   124861 atatattaag atataatata atatatagat atagaattaa tatactatga tttgaatttc
   124921 atttgaatct gcagtaaaaa tattgagtct cattttctat gtataagaat taagtgaaaa
   124981 aaaattataa acggaagaaa gcgtttaccc caaaattggt tgattagtca tcctgttttg
   125041 aagcgggctc aaaagaccaa ccttattgag ttttcactat cgtttgtatg aattaccata
   125101 catctattac cataagggga gattgataaa aaatacgtgg atggttagaa acaccaagat
   125161 acacaaagga ttagtaatgg agattatgta aattctccaa aagagcattt ccgcataata
   125221 taaaaagaat acaaattggg gctttaagtt ggtagaaaaa atcaggcagt actccccaca
   125281 attccgatcc agagtatgct cctatccact cattaaataa ataactatca gaaacgaaat
   125341 aatcctttaa tcttttttta agtccctttt tgttttgcac ataaaaaaaa gaagaatagg
   125401 aacgaaaaaa aaaaaacaaa agaatagaat acaataaaaa aaagagggat cccttttgat
   125461 tctttcttat atccatattc atggaaatac aatttatgtc ataattcata aactaatgtc
   125521 gaattttttt tcgtaatcaa aaacgacggg ttattgagaa ttctaaagga gtattttatt
   125581 gaattgaaga gttcaattat tactcaacaa attcaaatta ttaagggatg agatcaattc
   125641 ggaagtacct tttttgtatt tattattata acagacagaa ttcaattggt ctaattcagg
   125701 accgtccaat ggatttgaat cctatctatc ctagggatat atcaagataa ataaccggcc
   125761 cggtccctta gatttattta tgaccttcga ggagccgtat gaggtgaaaa tctcatgtac
   125821 ggttctgtaa tagcgatggg aacagtaatg ttatcaccga ctaggattat ctaacagttt
   125881 aagtacagtt gatatagttg acgcgcaatc aaaatatggt ttttggggat ggaatttatg
   125941 gcgtcaacct ataggtttta tcatttttct aatttcttcc ctagcggaat gtgaaagatt
   126001 accttttgat ttaccagaag cagaagaaga attagtagca ggttatcaaa ccgaatattc
   126061 gggtatcaaa tttggtttat tttacgttgc ttcctattta aacttattag tttcttcatt
   126121 atttgtaaca gttctttact tgggcggttg gaatatctct attccgtaca tatttgtttc
   126181 tgagcttttt gaaataaata aaacatgtgg agtttttgga actacaattg gtatctttat
   126241 tacattagct aaaacttatt tgttcttgtt cctttctatc acaacaagat ggactttgcc
   126301 taggctaaga atggatcaat tattaaatct tggatggaaa tttcttttac ctatttctct
   126361 gggtaatcta ttattaacaa cttcgtttcg actattttca ctgtaaaaga ttgatattca
   126421 atattcataa cttgtctcaa acaagagaaa gaaacaaaac aaaaatattc atagatattc
   126481 acgatatgtt ccttatggta actgggttca tgaattatgg tcaacaaaca gtacgagctg
   126541 caagatacat tggtcaaagt ttcatgatta ccttagccca cgcaaatcgt ttacctgtaa
   126601 ctattcaata tccttatgaa aaattaataa catcggaacg tttccgcggt cgaatccatt
   126661 ttgaatttga taagtgcatt gcttgtgaag tatgtgttcg tgtatgtcct atagatctac
   126721 ccgttgttga ttggaaactg gaaactgata ttcgaaagaa acgattgctt aattacagta
   126781 ttgattttgg gatctgtata ttttgtggta actgcgttga gtattgtcca acaaattgtt
   126841 tatcaatgac tgaagaatat gaactttcga cttatgatcg tcacgaattg aattataatc
   126901 aaattgcttt gggccgttta ccaatgtcag taattgacga ttatacaatt cgaacaattc
   126961 aattcaaata aaattctgta tttatattta gatttctata attttattaa taatctagtt
   127021 tatagtttcg aaatcgtttc gaatactcgt tcgtataaag aattagattc gtcctataac
   127081 tgtacctaga tgaattcaca ctccttagga tttaattcaa ttaggaattt agtatataaa
   127141 attttttcct ggtcgtatca ataaggtcat gaaatttcaa tttatttatc ttttattttt
   127201 catctaatgg atttacctga accgatacat gattttcttt taatctttct gggatcaggt
   127261 cttgtattag gaagtctagg agtagtatta tttaccaacc caatcttttc tgccttttcg
   127321 ttgggactgg ttcttgtttg tatatcttta ttctatattt tatcaaactc ccattttgta
   127381 gctgcagcac agctacttat ttacgtagga gctataaacg ttttaatcat atttgctgtg
   127441 atgttcataa atggttcaga atattaccaa gattttcatc tttggaccgt tggggatgga
   127501 gttactttgg tggtttgtac aagtattttt gtttcactaa taactactat tccagatata
   127561 tcatggtacg ggattatttg gactacaaga tcaaatcaga ttatagagca agatttgata
   127621 aataatagtc aacaaattgg aattcattta tcaacagatt tttttcttcc atttgaactc
   127681 atttcaataa ttcttttagc tgctttgata ggtgcaattg tcgtggctcg ccagtaagaa
   127741 tagaactagt aatatcaatc taaattccat tttgttctat ttattttatc tccatttcct
   127801 ttgaatttta catgtgaatg ggaaagtgaa agattgttta tgtttaaaag aattttatta
   127861 ttcgacttat taccaatatc ttctttttgt ctgtacttgt tatattctct agtcaatcga
   127921 atctgttgaa gtgttgttca tattgaaatg aatcaaaatt gataaggagt tggtcaatga
   127981 tgctcgaaca tgtacttgtt ttgagtgcct atttattttc tatcggtatc tacggattga
   128041 tcacaagccg aaatatggtt agagccctta tgtgtcttga acttatactg aatgcggtta
   128101 atataaattt cgtagctttt tctgattttt ttgatagtcg ccaattaaaa ggaaatattt
   128161 tttccatttt tgttatagct atcgcagccg ctgaagcagc tattggaccg gctattgttt
   128221 cgtcaattta tcgtaacaga aaatcaactc gtatcaatca atcgaatttg ttgaataaat
   128281 agtattaatt agaaagattt gaatttcgaa tattgaaatt cgaatattta tcaattcaaa
   128341 ttcgcatgta tgataacgta tgatcatgtt tgcgaaaacg taagaaatca aagtatcttg
   128401 gccctctgtt atgaattgat ccagaggtag attgattaga aaaattctgg taaatcattg
   128461 attcatctgg tgtcgaaata tatgattcat ttacaagttt actagatcga aaattgctga
   128521 tgttaaaaat taatagagcc aatgtctcat tcagtaaaga tttatgatac atgtatagga
   128581 tgtactcaat gtgtccgagc ctgccccaca gatgtattag aaatgatacc ttgggacgga
   128641 tgtaaagcta agcaaatagc ttctgctcca agaacagagg actgtgttgg ttgtaagagg
   128701 tgtgaatccg cctgtccgac agatttcttg agtgttcgag tttatttatg gcatgaaaca
   128761 actcgaagca tgggtctagc ttattgatac gtttcaaaaa accacatacg aatacctttt
   128821 ttttactgac aaaaacccgt gctcaaagtg gaaaagattt tttttccatt ttgagcacgg
   128881 gtttttctgg cccaagtgta tcttattttt accacgaatt tttttccttg gttaacaata
   128941 gttgtagttt tcccaatatc cgcgggttcc ttaatcttct tatttcccca tagaggaaat
   129001 aaggtaatta ggtggtatac cattttgata tgcttaatga atctccttat aacaacctat
   129061 gcattctgtt atcatttcca attggacgat ccattaatcc agttgacgga gaattataaa
   129121 tggatccaat tttttgattt ttactggaga ttcggaatag atggactctc tataggccct
   129181 attttactga cgggatttat caccacttta gctactttag cggctcaacc ggttactcgg
   129241 gaatcccgat tattccattt cctgatgtta gcaatgtata gcggtcaaat aggatcattt
   129301 tcttctcaag acattttact ttttttcatc atgtgggaat tagaattaat tcctgtttat
   129361 ctacttttat ccatgtgggg tggaaagaaa cgtttgtatt cggctacaaa gtttattttg
   129421 tatactgcgg gaagttccat ttttttatta atgggagttc tcggtatcgg tttatatggt
   129481 tcgaatgaac caacattaaa ttttgaaaca tcagctaatc agtcgtatcc tgtggcactg
   129541 gaaataatat tctatattgg atttcttatt gcttttgctg tcaaatcgcc gattataccc
   129601 ttacatacat ggttaccaga cacccacgga gaagcacatt acagtacttg tatgctttta
   129661 gccggaatct tattaaaaat gggagcgtat ggattggttc gaattaatat ggaattatta
   129721 ccccacgctc attctctatt ttccccctgg ttaattctat taggcgcaat tcaaataatc
   129781 tatgcagctt caacatctct tggtcaacgt aatttaaaaa aaagaatagc ttattcctcc
   129841 gtatctcata tgggtttcat aattatagga atttgttcta taagcgatat gggactcaac
   129901 ggagccattt tacaaataat ttctcatgga tttattggtg ctgcgctttt tttcttggca
   129961 ggaacgagtt atgatagaat acgtctttat tatctcgacg aaatgggcgg aatggctatt
   130021 ccaatgccaa aaatattcac ggttttcagt atcttatcga tggcttctct tgcattgccg
   130081 ggcatgagcg gttttgttgc agaattgata gttttttttg gaataattac cagtcaaaaa
   130141 tatcttttaa tgacaaaaat actaatcact tttgtaatgg caattggaat gatattaact
   130201 cctatttatt cattatctat gttacgccag atgttctatg gatacaagtt ttttaataaa
   130261 ccaaactctt tattttttga ttctgggccc cgagagttat ttatttcgat ttctatcctt
   130321 atacctgtaa taggtattgg tatttatccg gatttcattt tctcattatc agttgacaag
   130381 gtcgaagcta ttctatctaa ttttttatag atagttttca tgaataaatg actaaaacca
   130441 aaaaattaaa gagagcaaaa aatcctatct ttttttaata gtgttcattg tacaatgaaa
   130501 aaaatctttt tagattaaga ttaacttaaa aaaaaaatga attggaattg taaccggata
   130561 cgtttggtgt ttgtgagaac cccttgaatc actacattac ttgatttaaa gggttctcga
   130621 cggtttggtt tatgcgaagt tttcttatac ttttacttaa tattttattc tattttctta
   130681 tctattgtat tttattaaac tttaaactat aaatattgaa atattgtatt ttatttaaaa
   130741 aaatattaaa atgaaatatt aaataaccca ttttaattca attagatgta aatgaaccat
   130801 aaccatgtag tccgattcct aatagattga tcccaaaata acatatccaa attataagaa
   130861 agcccataga ggccactatt gaagaattta taccttccaa tcttttattt tttctagtat
   130921 gtaaataaat tgcgaatatg gtccaagtaa taaaggccca agtttccttt ggatcccagt
   130981 tccaatatga tccccaggcc tcattagccc atactgctcc cgaaagaata cctatggtta
   131041 aaaagataaa acctagacta ataatacgat aactccaacg atccaattgt tgaataaatt
   131101 gagacctata ataatttcta taagaagcaa aagaaatgtt tcgtaaaaca ttgttttttt
   131161 cgttcatgta tttgatctca gcaaaagaaa atgactcatt caaaaaaaga ttattgttct
   131221 taccaatttt tcttattatg actttttgaa atgtaatgac taaaagagct actgataata
   131281 atgatccaca taaaagagct gcatagccca atatcatcat acttacgtgc atcattaacc
   131341 aatgcgattg tagagcgggt actaatattc cgaattcatg cagttcggtt aaaagacccg
   131401 aagtcgcaaa gccttgggta aaaataacac ttggtgctat tattgtgctt aaatggggtt
   131461 taagcttctt aaaaccaaaa cctggaatta tatgaaaaat ggaaaaaccc catgaaagaa
   131521 agattaccga ttcatataaa tcacttaatg gtaaatggcc cgaaaaaatc caacgagtaa
   131581 ctaataatcc cgttatacag aaaaaagtta ctatcatgcc ttttttggac gaatcatata
   131641 gtactacaat ttcattgact aatagggtta gcaaacgaat tgcaattaaa atggatacga
   131701 ccgaaaacga tatatgagtt aatatatgct ctaaagttga aaatatcata taaaaaaaag
   131761 atctcctaat tatatgaacg gaaattggga atagtaattg aattcattat aggacttact
   131821 cttttagaaa ataagatgcc atgccgccac tcggactcga accgagatgc tctagcactg
   131881 cttcctaaga gcagcgtgtc taccgatttc accatagcgg cttgctcgaa atcataataa
   131941 acgattttga gtcaatcgtc gagattgaaa gagtcgattc aaatgcaaga tttctttcca
   132001 aaattggata tttcggaaag aaatcttgca tttcagaaac cgaaacatta aagaatttta
   132061 ataaaaaaaa gccaattcaa aaaacaaaaa tgaggtcaat tttctattga acagttcaaa
   132121 acattaacaa atataaattt gtacttatat cttaatctta tctcattttt ttattttttg
   132181 tttgtataaa aatatctata agattaagat atagaaacta aaaaaaaacc atccaaaaaa
   132241 atcaaaatga atataattaa attgaaatat aatatatata atataaaaga ccaaaaaacc
   132301 aaaaatcttc aaaagatttc aatatatata tatacaaaac tcttttttga aattagacta
   132361 ttctttgagt ccagctaatt cagattattc caatgtttgt atttgttgca caaaaaagct
   132421 ttttgagttc cccgtagaaa gagattttgc taacgaaaaa gctttcaatg ctacccaata
   132481 tcccttcttt ttccaaattg ttttccgaat cctttttttt gatatagaag tgcgtttttt
   132541 tggagctgcc attccaaaat tagactagtt tgtttattgc tatagttgga tgtgaaagac
   132601 atctattgtt caaaatgaat tgttcttaaa ttagattaga catatatctt tcttatctat
   132661 ttgtttttct aaattatatt attctactcc ttttcataag gaatgtggat ttgtaaaaat
   132721 aacatagtct ttttttccta ataatcgttt atttatgtaa ttcttacaaa aaaactatcc
   132781 attaagatta ttaaaattat atatatattt atttatatat tatattatat accgttctat
   132841 tttttggatt tatacatgga ataaaataca tcaaaaagtt taagaaccca acccttatct
   132901 ttatcccgct tacttggtcc ttaaaaagat acataatttt tcaaaatcat gtatcttaat
   132961 tcctttttta gtaaactgtt gaatatcata acttttttac aaactttttc caaagatata
   133021 tgtctttttc ttgaaatgga aaataataaa ttagtgccaa aacaaattaa tgattcggaa
   133081 taaaaaaaaa aaacctaaaa aaaagattct tatttgaatc agatggatta ttttttatga
   133141 ttcatataaa aataaagtaa tatttttagt tttggtgtaa ttatttatcc ccactctctg
   133201 gatataaatt attgtataat aataatttaa aaatcttaat ttcttaagat ttttaaattc
   133261 atattaaaaa aaagttgatt tttcactagt aatttggtta tatcatttga cccatttcac
   133321 ttcgtacttt caactattgg aaatattgga caaaaattca gaataatgaa cagtggataa
   133381 ttctattttt tatcttaata ttcatttttt tattaactga accctttcaa aagagataaa
   133441 attggcgaat aagaaacaaa actcattaag aatccatttt tttctttttt gtatggaata
   133501 tacacatcaa ttttcatgga tcataccctt cattccactt ccagttccta tgttaatagg
   133561 agtgggactt ctcctttttc ccgcggcaac aaaagatatt cgccgtatgt gggcttttcc
   133621 tagtgtttta ttattaagta tagttatgat tttttcggtg aatctgtcta ttcatcaaat
   133681 caataacagt tctatctatc aatatatatg gtcttggact ataaataatg atctttcttt
   133741 agagtttggc tacttgattg attcacttac ttctattatg ttaatattga ttactactgt
   133801 tggaattctg gttcttattt atagtgacag ttatatgtct catgatgaag gatatttgag
   133861 atttttcgct tatatgagtt tttttaatac ttcaatgttg ggattggtta ctagttctaa
   133921 tttgatacaa atttatcttt tttgggaatt ggttggaatg tgttcttatc tattaatagg
   133981 tttttggttc acacgtccta ttgcggcaaa tgcttgtcaa aaagcgtttg taactaatcg
   134041 ggtaggggat ttttgtttat tattgggaat tttgggtctt tattggataa caggtagttt
   134101 ggaatttcgg gagttgtttg aaatattcaa taacttgatt tctaataatg aggttaatct
   134161 tttattagtt actttgtgcg ccttcctgtt atttggcggt tcagttgcta agtctgccca
   134221 attccccctt catgtatggt taccggatgc tatggaaggg cctaccccta tttccgctct
   134281 tatccacgct gctactatgg tagcggcggg aatttttctt gtagcccgcc ttcttcctct
   134341 tttcatagtt ataccctcca taatgaatgg aatagctttc atagggataa taacagtagt
   134401 attaggagct actttagctc ttgctcaaaa ggatattaag agaggtttgg cctattctac
   134461 aatgtctcaa ttgggttata tgatgttagc tctaggtatg ggctcttatc gagccgcttt
   134521 atttcatttg attactcatg cttattcaaa agcattgttg tttttaggat ccggatccat
   134581 tattcattca atggaagcta ttgttggata ttctccagat aaaagtcaaa atatggttct
   134641 tatggggggt ttaagaaaac atgtgccaat tacaaaaact gcttttttag tgggtacact
   134701 ttctctttgt ggtattccac cctttgcttg tttttggtcc aaagatgaga ttcttaatga
   134761 tagttggttg tattcaccaa tttttgcaat aatagcttgt ttcacagcag gattaactgc
   134821 attttatatg tttcggatct atttacttgt ttttgaagga tatttaaacg ttaattgtaa
   134881 aaatttcaat ggaaaaaaaa atagctcatt tcattcaata tctttatggg gtaaagaaaa
   134941 agaagcaaaa aaagagatgc atttattatc tttattaaca ataacaatca ataataatgg
   135001 aaggacttgc ttttttcgaa agaagactga ttcacatcga attgatagaa atcaaaaaag
   135061 cataacatgg ccttttattg atattagcta ttttgaaact aacaacacta ctttttccta
   135121 tccccatgaa tcggaaaata ctatgttatt ttctatgctt gtattaatac tatttacttt
   135181 gtttatcggg gttataggaa tctctttcaa ccaagaagga ctagatttgg atatattatc
   135241 aaaattatta attccgttta tagatctttt acatccaaat tcaaaaaatt ctgagaattg
   135301 gtatgaattt gtcacaaatg caactttttc ggtcagtata gcttttttcg gaatatttat
   135361 agcgtccctt ttctataagc ctttttattc atctttacaa aatttcaact tacttaattt
   135421 attttcaaaa aaggtttcta aaaagattgt tgcagataaa ataagaaatc tcatatatga
   135481 ttggtcatat aatcgtggtt acatagatgc tttttataaa atatctttaa ttaataatgt
   135541 aagaagatta gctaaactaa attctttttt tgatagacga gtaattgatg gaattcccaa
   135601 tggggtgggt attacaagtt tttttatggg agaagttata aaatatacag ggggtggccg
   135661 aatttcttcg tatattttat tttatttttt ttatgcatta atctttttat taatttaata
   135721 tttcatttta atattttttt aaataaaata caatatttca atatttatag tttaaagttt
   135781 aataaaatac aatagataag aaaatagaat aaaatattaa gtaaaagtat aagaaaactt
   135841 cgcataaacc aaaccgtcga gaacccttta aatcaagtaa tgtagtgatt caaggggttc
   135901 tcacaaacac caaacgtatc cggttacaat tccaattcat ttttttttta agttaatctt
   135961 aatctaaaaa gatttttttc attgtacaat gaacactatt aaaaaaagat aggatttttt
   136021 gctctcttta attttttggt tttagtcatt tattcatgaa aactatctat aaaaaattag
   136081 atagaatagc ttcgaccttg tcaactgata atgagaaaat gaaatccgga taaataccaa
   136141 tacctattac aggtataagg atagaaatcg aaataaataa ctctcggggc ccagaatcaa
   136201 aaaataaaga gtttggttta ttaaaaaact tgtatccata gaacatctgg cgtaacatag
   136261 ataatgaata aataggagtt aatatcattc caattgccat tacaaaagtg attagtattt
   136321 ttgtcattaa aagatatttt tgactggtaa ttattccaaa aaaaactatc aattctgcaa
   136381 caaaaccgct catgcccggc aatgcaagag aagccatcga taagatactg aaaaccgtga
   136441 atatttttgg cattggaata gccattccgc ccatttcgtc gagataataa agacgtattc
   136501 tatcataact cgttcctgcc aagaaaaaaa gcgcagcacc aataaatcca tgagaaatta
   136561 tttgtaaaat ggctccgttg agtcccatat cgcttataga acaaattcct ataattatga
   136621 aacccatatg agatacggag gaataagcta ttcttttttt taaattacgt tgaccaagag
   136681 atgttgaagc tgcatagatt atttgaattg cgcctaatag aattaaccag ggggaaaata
   136741 gagaatgagc gtggggtaat aattccatat taattcgaac caatccatac gctcccattt
   136801 ttaataagat tccggctaaa agcatacaag tactgtaatg tgcttctccg tgggtgtctg
   136861 gtaaccatgt atgtaagggt ataatcggcg atttgacagc aaaagcaata agaaatccaa
   136921 tatagaatat tatttccagt gccacaggat acgactgatt agctgatgtt tcaaaattta
   136981 atgttggttc attcgaacca tataaaccga taccgagaac tcccattaat aaaaaaatgg
   137041 aacttcccgc agtatacaaa ataaactttg tagccgaata caaacgtttc tttccacccc
   137101 acatggataa aagtagataa acaggaatta attctaattc ccacatgatg aaaaaaagta
   137161 aaatgtcttg agaagaaaat gatcctattt gaccgctata cattgctaac atcaggaaat
   137221 ggaataatcg ggattcccga gtaaccggtt gagccgctaa agtagctaaa gtggtgataa
   137281 atcccgtcag taaaataggg cctatagaga gtccatctat tccgaatctc cagtaaaaat
   137341 caaaaaattg gatccattta taattctccg tcaactggat taatggatcg tccaattgga
   137401 aatgataaca gaatgcatag gttgttataa ggagattcat taagcatatc aaaatggtat
   137461 accacctaat taccttattt cctctatggg gaaataagaa gattaaggaa cccgcggata
   137521 ttgggaaaac tacaactatt gttaaccaag gaaaaaaatt cgtggtaaaa ataagataca
   137581 cttgggccag aaaaacccgt gctcaaaatg gaaaaaaaat cttttccact ttgagcacgg
   137641 gtttttgtca gtaaaaaaaa ggtattcgta tgtggttttt tgaaacgtat caataagcta
   137701 gacccatgct tcgagttgtt tcatgccata aataaactcg aacactcaag aaatctgtcg
   137761 gacaggcgga ttcacacctc ttacaaccaa cacagtcctc tgttcttgga gcagaagcta
   137821 tttgcttagc tttacatccg tcccaaggta tcatttctaa tacatctgtg gggcaggctc
   137881 ggacacattg agtacatcct atacatgtat cataaatctt tactgaatga gacattggct
   137941 ctattaattt ttaacatcag caattttcga tctagtaaac ttgtaaatga atcatatatt
   138001 tcgacaccag atgaatcaat gatttaccag aatttttcta atcaatctac ctctggatca
   138061 attcataaca gagggccaag atactttgat ttcttacgtt ttcgcaaaca tgatcatacg
   138121 ttatcataca tgcgaatttg aattgataaa tattcgaatt tcaatattcg aaattcaaat
   138181 ctttctaatt aatactattt attcaacaaa ttcgattgat tgatacgagt tgattttctg
   138241 ttacgataaa ttgacgaaac aatagccggt ccaatagctg cttcagcggc tgcgatagct
   138301 ataacaaaaa tggaaaaaat atttcctttt aattggcgac tatcaaaaaa atcagaaaaa
   138361 gctacgaaat ttatattaac cgcattcagt ataagttcaa gacacataag ggctctaacc
   138421 atatttcggc ttgtgatcaa tccgtagata ccgatagaaa ataaataggc actcaaaaca
   138481 agtacatgtt cgagcatcat tgaccaactc cttatcaatt ttgattcatt tcaatatgaa
   138541 caacacttca acagattcga ttgactagag aatataacaa gtacagacaa aaagaagata
   138601 ttggtaataa gtcgaataat aaaattcttt taaacataaa caatctttca ctttcccatt
   138661 cacatgtaaa attcaaagga aatggagata aaataaatag aacaaaatgg aatttagatt
   138721 gatattacta gttctattct tactggcgag ccacgacaat tgcacctatc aaagcagcta
   138781 aaagaattat tgaaatgagt tcaaatggaa gaaaaaaatc tgttgataaa tgaattccaa
   138841 tttgttgact attatttatc aaatcttgct ctataatctg atttgatctt gtagtccaaa
   138901 taatcccgta ccatgatata tctggaatag tagttattag tgaaacaaaa atacttgtac
   138961 aaaccaccaa agtaactcca tccccaacgg tccaaagatg aaaatcttgg taatattctg
   139021 aaccatttat gaacatcaca gcaaatatga ttaaaacgtt tatagctcct acgtaaataa
   139081 gtagctgtgc tgcagctaca aaatgggagt ttgataaaat atagaataaa gatatacaaa
   139141 caagaaccag tcccaacgaa aaggcagaaa agattgggtt ggtaaataat actactccta
   139201 gacttcctaa tacaagacct gatcccagaa agattaaaag aaaatcatgt atcggttcag
   139261 gtaaatccat tagatgaaaa ataaaagata aataaattga aatttcatga ccttattgat
   139321 acgaccagga aaaaatttta tatactaaat tcctaattga attaaatcct aaggagtgtg
   139381 aattcatcta ggtacagtta taggacgaat ctaattcttt atacgaacga gtattcgaaa
   139441 cgatttcgaa actataaact agattattaa taaaattata gaaatctaaa tataaataca
   139501 gaattttatt tgaattgaat tgttcgaatt gtataatcgt caattactga cattggtaaa
   139561 cggcccaaag caatttgatt ataattcaat tcgtgacgat cataagtcga aagttcatat
   139621 tcttcagtca ttgataaaca atttgttgga caatactcaa cgcagttacc acaaaatata
   139681 cagatcccaa aatcaatact gtaattaagc aatcgtttct ttcgaatatc agtttccagt
   139741 ttccaatcaa caacgggtag atctatagga catacacgaa cacatacttc acaagcaatg
   139801 cacttatcaa attcaaaatg gattcgaccg cggaaacgtt ccgatgttat taatttttca
   139861 taaggatatt gaatagttac aggtaaacga tttgcgtggg ctaaggtaat catgaaactt
   139921 tgaccaatgt atcttgcagc tcgtactgtt tgttgaccat aattcatgaa cccagttacc
   139981 ataaggaaca tatcgtgaat atctatgaat atttttgttt tgtttctttc tcttgtttga
   140041 gacaagttat gaatattgaa tatcaatctt ttacagtgaa aatagtcgaa acgaagttgt
   140101 taataataga ttacccagag aaataggtaa aagaaatttc catccaagat ttaataattg
   140161 atccattctt agcctaggca aagtccatct tgttgtgata gaaaggaaca agaacaaata
   140221 agttttagct aatgtaataa agataccaat tgtagttcca aaaactccac atgttttatt
   140281 tatttcaaaa agctcagaaa caaatatgta cggaatagag atattccaac cgcccaagta
   140341 aagaactgtt acaaataatg aagaaactaa taagtttaaa taggaagcaa cgtaaaataa
   140401 accaaatttg atacccgaat attcggtttg ataacctgct actaattctt cttctgcttc
   140461 tggtaaatca aaaggtaatc tttcacattc cgctagggaa gaaattagaa aaatgataaa
   140521 acctataggt tgacgccata aattccatcc ccaaaaacca tattttgatt gcgcgtcaac
   140581 tatatcaact gtacttaaac tgttagataa tcctagtcgg tgataacatt actgttccca
   140641 tcgctattac agaaccgtac atgagatttt cacctcatac ggctcctcga aggtcataaa
   140701 taaatctaag ggaccgggcc ggttatttat cttgatatat ccctaggata gataggattc
   140761 aaatccattg gacggtcctg aattagacca attgaattct gtctgttata ataataaata
   140821 caaaaaaggt acttccgaat tgatctcatc ccttaataat ttgaatttgt tgagtaataa
   140881 ttgaactctt caattcaata aaatactcct ttagaattct caataacccg tcgtttttga
   140941 ttacgaaaaa aaattcgaca ttagtttatg aattatgaca taaattgtat ttccatgaat
   141001 atggatataa gaaagaatca aaagggatcc ctcttttttt tattgtattc tattcttttg
   141061 tttttttttt ttcgttccta ttcttctttt ttttatgtgc aaaacaaaaa gggacttaaa
   141121 aaaagattaa aggattattt cgtttctgat agttatttat ttaatgagtg gataggagca
   141181 tactctggat cggaattgtg gggagtactg cctgattttt tctaccaact taaagcccca
   141241 atttgtattc tttttatatt atgcggaaat gctcttttgg agaatttaca taatctccat
   141301 tactaatcct ttgtgtatct tggtgtttct aaccatccac gtatttttta tcaatctccc
   141361 cttatggtaa tagatgtatg gtaattcata caaacgatag tgaaaactca ataaggttgg
   141421 tcttttgagc ccgcttcaaa acaggatgac taatcaacca attttggggt aaacgctttc
   141481 ttccgtttat aatttttttt cacttaattc ttatacatag aaaatgagac tcaatatttt
   141541 tactgcagat tcaaatgaaa ttcaaatcat agtatattaa ttctatatct atatattata
   141601 ttatatctta atatattata tattaataat atattaagat attaagaatt ttaaagaatt
   141661 ttatattaat attatattaa atagtttaaa ttaaaatagt ttattatatt cttaaatata
   141721 aatattctat attcaaaata caaatatata tctataaata tatatctatt ttttgaattt
   141781 tattactaaa tatattgata ttgaatttca atttcattaa attaataatt caaattagag
   141841 aatattatag aatattagaa tattaaatca atgaataatg aataaatgga agctgtttta
   141901 tttcactcat ataactatct gatttagttc atcaatccga attccgaata aaaataatga
   141961 aaatcaaaaa tcaggatatc tattccattt tttctacccc tttcctataa atttcctata
   142021 aagaagaaaa gaaataaaga cgaaaagaaa ggagcatgga aaagtttctg tctcaacgaa
   142081 tcacacgtag agatattgat aacacacata gagttaatgg tatttcataa ctaatcgatt
   142141 gagcagcagc ccgtagacca cccaaaaagg aatatttatt atttgaccca tatcctgaca
   142201 taagaagtcc aatgggagca atactcgaaa tagcaatcca taaaaaaaca ccaatattga
   142261 gatcagctaa aacaaagtta tagccaaaag gaattactga atagcttact agaattgata
   142321 tgactgatat ggatggtcca atactgaata aacgaatatc tcccctagat ggaataagat
   142381 tctctttgaa aagtagtttt gttccatctg ctagagcttg aagaactccc aaaggaccgg
   142441 cgtattcagg tccaatacgc tgttgtatcc ctgcggatat ttctctttct aaccatacaa
   142501 tcactagcac acctattgtg attcccaata caagagtcaa aatagggaca agtatccata
   142561 taattccata cacctctttt aaagattcca atctggaaaa agaattgata tcttgtactt
   142621 ctgttgtatc aattatcatt tcaacgatca acttctccca taatgatatc tatgctacct
   142681 agtattgtca taatatcagc caatttcatt cttttaacta actgaggaag aatttgcaaa
   142741 ttgataaaac ccgggggacg aattttccat ctccaaggaa aaccattctg atcccctatt
   142801 agaaaaattc ctaattctcc ctttggggct tcaactctca cataaagttc ttgtttcggt
   142861 aattcaaaag tcggagacgg ctttttacta atgaatcgat attcaaaatc attccattct
   142921 ggatcctttt ctctatcaaa gcaacggatt tctaaattct catatggccc tcccggaatt
   142981 ccttccagag cctgttgaat catttttatg gattctacca tttcaccaat tcgtactaaa
   143041 taacgagcta atgaatctcc ttctttttgc cattgaactt cccaatcaaa ttcctcgtaa
   143101 cattcataat gatcaacttt acgtagatcc cattgtattc cggaagcccg aagcattggt
   143161 cctgataaac cccaatttat tacttcctct ccaccaacaa tgcctactcc ctcaacccgt
   143221 tctaaaaaaa taggatttcg cgtaataagt ttttgatatt caacaaccct tgttaaaaaa
   143281 taatcgcaga aatccaaaca tttatctatc cagccatgag gtagatcagc cgctacccct
   143341 ccgatacgaa aaaaattatg catcattctc atacctgtgg cagcttcgaa tagatcatat
   143401 attaattctc tttctctgaa aatatagaag aaaggggttt gtgcaccaat atctgccata
   143461 aaaggtccca gccatagtag gtgagaagct atacgactca actccaacat aattattcga
   143521 atatagctgg ctcttttagg tacttgaata tttcctaact gttccggtcc atttacggtt
   143581 attgcttctg tgaacatagt agctaaataa tcccaacgtg ttacataagg cagatattgt
   143641 acaattgttc ggttttctgc aattttttcc atccctctat gtaaataacc caatattggt
   143701 tcacaatcaa taacatcctc accatctaga gtaacaataa gtcgaagaac accatgcatt
   143761 gatgggtggt gaggacccat attgactatc atgaggtctt ttcttgtagc tggggcattc
   143821 ataggttttt cctcgattca ttcttccatg aattgcttaa aacaaaaatg agttcatcaa
   143881 gattcaagat ctaataaatc gaataattca aaacgactct tcaaattaat tagtttgtgg
   143941 ctcccgaata tccaactgat taattaattt tttataacgt attccatttt tctttgacaa
   144001 ataagacagg agtcgtttcc gttttcccag aattttacgt aaaccccttt gagataaata
   144061 gtcttttctg tgcaattcca aatgtgaagt aagtcttcgt atcttattgg tgaaattgaa
   144121 tacttgaaat tcaatcgatc ccgggttttc ttcttttttt tcttgtgaaa taacggatat
   144181 aaatgatttt tttaccataa aaaaatgaaa gcttgtcttt cccccccctt ttttttttat
   144241 tttatagagt ctagatattt ttattgatca gtaataataa tgacactcat tttcaattta
   144301 gtatatacaa taatcttaat tttcttaaga gttcctgatt tttcaaataa attttgatta
   144361 atcaacccaa ttcaaatagg tatacaaaaa atactatatt tatgcattca caaaagcaaa
   144421 attgtagact tcaaataaga agattcagtt atagatctaa tgggtaggat atatcattga
   144481 attagtatcg tgcctcagaa tagagggtaa gacaatgcgt atgtgcatct atttgttttc
   144541 acatatcaga tatgttacga gaaatagaaa aaaaaagaaa aatgtagatt aactaatttt
   144601 caatcgggga tacatatgta tccttaccat actgaaacgg ctgccattat tggtatcaaa
   144661 ccaatagcga ttcatacaag ctaaatcttc taatcgataa tttggccaaa gaaagaactt
   144721 taaattaatt agtttttttt tatctctatc aagatcttta cttgtagcca aaacttgaca
   144781 gcaattattc actttattct cattgtaaaa tgccttattt ctatgcacac tatttctatt
   144841 cttaggattg aaacaaatta gaattctcaa ttctctacga cgtctagcgg ataaaatatt
   144901 ttcaggaaca agcaaatcat aattcttttt ttcttgattt tcagtcagct tttgatctct
   144961 tgttcttgta atggatttct taataatttg gtgctttctc ttatgaataa acgaagggcc
   145021 tatgatttga tacatattaa attgttcatg gtttcttcta gacagacgaa ttggttcgat
   145081 actcaatatt ccatttttta tcaattccgt attttttatc aattccgtat ttttattcaa
   145141 ttctgtaaga gtgaaatcct tctgattctg aattttcata atatctagac ttagttctcc
   145201 tctttgaata gaggctatag taatctcttt tctatttttc agtctaagca ggagacaata
   145261 tacttggata ttatttatta ttctttcatt taagcaatga tgccagttca attgagaagg
   145321 caaataccct cttaggaagc aattaagttc tgcttcggtg ttgttcgtgt atctatcttt
   145381 ttttacaccc ttttttatgt cggatcctgc ataatcttct ttaacatctt tttctttctt
   145441 tgaaagggat gcttcaagat ttagttgact tgcatattct gttttattct tttccgtgat
   145501 ctttttcttt tcactaacat tttgatttac attcaaattc aaaaaaagga atttgattgg
   145561 gatgatccat gggttactcg tatatgcatt ataaaatatc caatttttag agaagaaaaa
   145621 agattcccga ttcgctatag aacgatttag tatttctaca ttcattccca tccaatcaaa
   145681 aaggtttttt tttttttttt gattttctgg gttaatctct tgatgaagcg taaaataata
   145741 atcggtatcg atcgaacccc caaaatgcat tttatttcta agacaaaaat tcagaattct
   145801 ccaatcaaaa cactttctat ccagattttt ttccatatct agaatagaat cttctactat
   145861 ataattcttg ataggaatat catccgtcat atcccatttt ttttttttac gcgtgttgca
   145921 attataagaa atcgcttggt tattatttgc ttggaatgac gatctatatc cataaatata
   145981 tgagtccttc ttatctgcat aattaataga tttatatgat aaaagatcat acccatattg
   146041 ttttttcatt tttttttttt gatttgttaa tgagtctatt tcttgttttt tgtaaagaat
   146101 taatccgttt ttttcatatg aatgatattt ggttaaatct ttattttgag ccacatggcg
   146161 ttcattcatt ttatttcgcc attttgggga tactaatcta gaccatccat tctgagataa
   146221 atcgtattga taatgacctt ttaaccaatt tgtccattga ttcattacag aattgggagc
   146281 gctcttatgt tttaatttgg aatgagatat tccttgtact ccaaaaaaat aatcccttat
   146341 ttcattctta agaaaaagag gtgttccatg atattcaaaa agggatctta atttatactt
   146401 atctaagtta ataacttggg tttgtgataa tttaaaaaat acatatgctt gtgacaaaga
   146461 ggatacgtca caaaaattct gtgaattcgt attcctaata ttacaaattg atttttttat
   146521 agtagaaata aagtgaatta gactttgatc ttttttatca cttctttttc tttcttcatt
   146581 tgcttcatta ttgtaaatgt atttattaag aatttttttt gttgattcaa gaaaaagttg
   146641 tacattgatt ttgattttag gaatattaat gatacataga aagatatcta tatataccct
   146701 ttctatgaaa aatttaaaaa aataatgtga tttgcggaat aatcgaacat ttcttttttg
   146761 taatatctgc caaatatttt tttgtaattc taatctttta tcatcataag ttgttttctt
   146821 agaacaaata tttctctctg aacctttttt gttgtctttt tgaaattctt ctatttgttt
   146881 tatgattttc tttgttctat cattcagatc ttttattctt ttttctgtca atgagcagtc
   146941 tgtccaatta atagattgaa ttggaatggc ggattcgtaa atcattggat tactcttact
   147001 ttttgttgaa tctttttgaa tttcattcaa ttcatatatt cttattttta tcaattctga
   147061 taatgatagt tcttttcttt tttcttttag aaatagaata atttggatga tccattgtgc
   147121 tttttctttt gtgatattta gaaaggattt tgttctttga aaaagattct ttttccaaat
   147181 tcttattttt tttttaagtt ctttaaaaat gggatcaaaa aacgaacgtc ggtttcggtt
   147241 tcggggagaa gaagaaaagg gaaattctac ttccattccg aaaactgtaa aaaagaagaa
   147301 atccaagttt ttcacttctt tttttttcat tggatccttt tccttttgag gggatcgtag
   147361 cttagatctg tatctgtgcc aaggtttcag acgaaaagga aaaaggacct ttatttgaat
   147421 accctcagtt agccagtttt tcggaaattc tgtttcggat aatggaacgc cattataggt
   147481 gcacttaata tacatttctc tattccaatc ctttaaatcc tctgaccatt cgggagattg
   147541 aaataatagt atacgaacga tatttttagt tattatcaat gagggtaata gaatatattt
   147601 tctaataatc cagtgggcta ctaataaaag acctcttatt ggttgagcat tttgagtgtt
   147661 ttcccaggct tccgctattt ccatacggtc tgcttcctct tttttcttaa tctctttttt
   147721 acttttcttt tcctctgtat aatccgaaat tttcaattct gtatttttct ttttccacat
   147781 ccaatttaga aaaaagattt tcattggctc gaaaatctca aaagaaaaga aaaaggattt
   147841 gtcaattttg tccaaaaaaa gaggagaatg tggacctgct tgaaggattt tccaaataac
   147901 agttttacgt ctttgaacgc gtctagatcc tttgattatg tctcgggtaa aatccgattg
   147961 ttgtgaataa tctattaaag caaattcttc ttttccatca gaattctcag tatccttggg
   148021 agccgtataa acatcggcat tctctgagtt atcagtatca gtataaatta ctataggtgg
   148081 tttgggtctt cttgaacaaa tctcataatc ttctctttta ccatcgcttt ccaggtattc
   148141 gtcttcgtca atgaatttgt atgaccatcg aggaactttt ttactgcttt cttttagtcc
   148201 agtacattct tttagaattg gtttatcgtt cgcatcagtt agaatttcgt ctaacgcatc
   148261 agttagcatt gcgtctaata agaattccat ttttttttta gcttcggaat ccatcttttc
   148321 atgttctcga aataaataaa gtcctttaaa atttaaattg gatactgatt ttccagaaaa
   148381 ttgactgatc aagttaaaaa aaaaacgaat ttcatttgat aatgattttt tatcaaatct
   148441 atctattttc tgttcaaagt ctggataatc agtattagta ttaagaagga tgacgtgaat
   148501 cttatttatc aaaatgtagt tttttgtgtc agttttattc ttgattgaga ataaaaaact
   148561 tttttggatt cgtccgcgat agggtccgtt caacaaagga tcatatattt taggtaagta
   148621 ttttttagtc tcatcattac ataatctaat ctttttttcg agtacatcca aagcaaaaaa
   148681 tcccttatct agagcttcgg ccctatttag aaattgatta cttaggttgt ttcttttttg
   148741 ttcattaatc gaactccaat gattatccaa ttcatcatag gagagttttt ctgttgtgaa
   148801 gagagatgtc tttctttgca tcatttcaag aaaagttgat aaactagatg gatacgtaaa
   148861 agatattctt tcttttccat cactttgaga tgtatgaaaa aagaattgtg acatctcatt
   148921 tcttacagca ttttcaaatt gatcattttt tatatatcgc aaaggacgat ggaatagttt
   148981 ataatcgaaa ataatcctta aaaaaggttt ttccaatcga aagatatctt tatctttctc
   149041 ctctctttca tcgattttgt acgaattatc tctttcattc ggaaaaaaat tagcagaaag
   149101 atatgccgac caaagagcat cagaaggaga ttctgcgttg gattcttttt gttctttttt
   149161 atcaatttca tctccttctt gaatttctga cagtttttta tcaaaaataa aaacaggcag
   149221 tggtgttctc cctaaatagt atattgagga aataaataaa aaaataataa agattcgaga
   149281 catccatctt ctcaattctg acataatgta cttattagat cgaataagta cattagattt
   149341 aatagaattc tttttctgta tccagactaa taccaatttc cgtatccaga ctaataccaa
   149401 tccaacccat ttcatgaata aaatgtgacc aattaaccaa ccaacaaaac tacttgttag
   149461 aaataagaat tggttgttgc atcgaaacat ataaatgttg actaatctga ctaagattga
   149521 acttggtaaa atgaaaaggt tcaataactg aaaaatcaga ttattcagga atatcctttg
   149581 aatgctaaaa ttacgcattg aattttgatt agtggatcca taattcaaaa agtgcttgtt
   149641 gtgattattg cagaagaaat gaaataaaag atagggtaga gctatgacag ttattgtatg
   149701 aggtctaccc aatgctagat gcaaaggcgc ataatagatc gatatgaaca tcatgagctg
   149761 tcccgtaata aaaccagttg ttgctgatac tttcttctcg gttccttctt ccataacccg
   149821 agctcggaga agcaagagat aagagggccc tatggagaat gtggtcagaa atccataata
   149881 gagtccgacc acaacgaccg aattaattat cttcatgcat aaggatacta gattatctag
   149941 tataaaacat tttaaaatca tcacaaacct cccttttttt tctttttgat tgtgatttct
   150001 agattattat atgatatatg ataattcttt tttttctttt ctttttctat tgtgatttct
   150061 agatttttat atgatatatg ataattcttt tttttctttt ctttttctat tgtgatttct
   150121 agattattat atgatatatg ataattcttt tttttctttt ctttttctat tgtgatttct
   150181 agatttttat atgatatatg ataattcttt tttttttttc ttttcttttt ctattgtgat
   150241 ttctagatta ttatatgata atttggaaac tttccatata tatagaaata gaaacagata
   150301 gactagaaac gacatctctt atctcaatga caccaaagaa agggatatta aatgaatgga
   150361 attagtatat ggatggacta taatgaaata gagccacttt gaggttccct atgaaatgag
   150421 gcatggaacg gagccactac gaagaagttc cgcgagttac gaaggaaact tcgagctcat
   150481 attggtcatg ggttgagaac gggaattgaa ctctatgaga tctaatttcc cgttgttcct
   150541 cagtagctca gtggtagagc ggtcggctgt taactgactg gtcgtaggtt cgaatcctac
   150601 ttggggagat ttgaatcatt ccgaattaaa gaattcggaa tgaaagggtt cgctttgacc
   150661 gttaagagta ggtaacccgt tccccgtgtc tttgtttcta ttgcattcta tctcatcgta
   150721 tcccattctg ttctgtgata tttgagaatc gcagtcaata cctcggtgta ggtccgggat
   150781 attcctttgt tccacagtcc ggggttattt aaactaacca attaagaatt ctcagatgta
   150841 ctagtactag caagtggatc tttgatgcag tcatcaattc tcccgagagg ccacaattac
   150901 cgcgagcaaa catattaatg acgaggaagg catttttgct atgctactaa tactttactt
   150961 gctctgctat tctgcccaag cctggctgag gaagaattac gaggcgtaaa acaaaaaaag
   151021 atatgcggaa aggggcatac tatatttatt atgccctaat ccgcatatct tttttgcttt
   151081 ttttaataaa aagaaaacag taaggtaagg ccattccatt tcgacaaaat acccacaccc
   151141 aagttccata gctttgggtc cgctatcccg atcatgattt tcctaccccc agagggaaag
   151201 gtccttccct ttttggccgg ttgtgggcga ggagggattc gaacccccga caccgtggtt
   151261 cgtagccacg tgctctaatc ctctgagcta caggccccac cccgtctcca ctggatctat
   151321 tccccggagt accctaaaaa aggggaaccc ttcctctccc cagccatttc ggcttaagaa
   151381 gatgtgaaag cgcctccttc tctataagaa cggtgcgttc cgaggtgtga agtgggagag
   151441 aagggatttc ataattgggg ttttgaataa gacgaccttt tcatttttca ttcttattcc
   151501 tttttcaata tgaaaaagga ataagaagga gaggtgttaa gctttttatc atcctggcgc
   151561 cgagctattt ttccgcagga cctcccctac agtatcgtca ccgcagtaga gtttaaccac
   151621 caagttcggg atggattggt gtggttcctc tacgcctagg acaccagaat atcgaagcat
   151681 gaatgaagaa aggcatgaga taaaagcata ttggctattg attgtgaggc cctaattctt
   151741 gactggaggg aacaccaaag gcctctgccc ttccatccct tggatagata gagagggagg
   151801 gcagagcttt tggttttttc atgttgtcaa agagttgaac aatgaaaata gatggcgagt
   151861 gcctgatcga attgatcgaa tcatgtagga acaaggttca agtctaccgg tctgttagga
   151921 tgcctcagct gcatacatca ctgcacttcc acttgacacc tatcgttaat gataaacggc
   151981 tcgtctcgcc gtgaccttct cttgaattct caaaacttct gtcgctccat ccccgcaggg
   152041 gcagagaacc catcgctgtc tcggctgtgc taccggaggc tctggggaag tcggaatagg
   152101 agagcactca tcttgaggtg ggcttactac ttagatgctt tcagcagtta tccgctccgc
   152161 acttggctac ccagcgttta ccgtgggcac gataactggc acaccagagg tgcgtccttc
   152221 ccggtcctct cgtactaggg aaaggtcctc tcaatgctct aacgcccaca ccggatatgg
   152281 accgaactgt ctcacgacgt tctgaaccca gctcacgtac cgctttaatg ggcgaacagc
   152341 ccaacccttg gaacatacta cagccccagg tggcgaagag ccgacatcga ggtgccaaac
   152401 cttcccgtcg atgtgagctc ttggggaaga tcagcctgtt atccctagag taacttttat
   152461 ccgttgagcg acggcccttc cactcggcac cgtcggatca ctaaggccga ctttcgtccc
   152521 tgctcgacgg gtgggtcttg cagtcaagct cccttctgcc tttgcactcg agggccaatc
   152581 tccgtctggc ccgaggaaac ctttgcacgc ctccgttacc ttttgggagg cctacgcccc
   152641 atagaaactg tctacctgag actgtccctt ggcccgtagg tcctggcaca aggttagaat
   152701 tctagctctt ccagagtggt atctcactga tggctcgggc ccccccggaa ggaggccttc
   152761 ttcgccctcc acctaagctg cgcaggaaag gcccaaagcc aatcccaggg aacagtgaag
   152821 cttcataggg tctttctgtc caggtgcagg tagtccgcat cttcacagac atgtctattt
   152881 caccgagcct ctctccgaga cagtgcccag atcgttacgc ctttcgtgcg ggtcggaact
   152941 tacccgacaa ggaatttcgc taccttagga ccgttatagt tacggccgcc gttcaccggg
   153001 gcttcggtcg ccggctcccc tgtcatcagg tcaccaactt ccttgacctt ccggcactgg
   153061 gcaggcgtca gcccccatac atggtcttac gactttgcgg agacctgtgt ttttggtaaa
   153121 cagtcgcccg ggcctggtca ctgcgacccc ctttgtgagg aggcacccct tctcccgaag
   153181 ttacggggct attttgccga gttccttaga gagagttgtc tcgcgcccct aggtattctc
   153241 tacctaccca cctgtgtcgg tttcgggtac aggtaccctt ttgttgaagg tcgttcgagc
   153301 ttttcctggg agtatggcat gggttacttc agcgccgtag cgcctggtac tcgaacattg
   153361 gctcgaggca ttttctctac cccttcttac cctgaaaaag caggggcacc ttgcgtcctt
   153421 gaaccgataa ccatctttcg gctaacctag cctcctccgt ccctcgggac caacaaaggg
   153481 tagtacagga atattcacct gttgtccatc gactacgcct ttcggcctga tcttaggccc
   153541 tgactcaccc tccgtggacg aaccttgcgg aggaaccctt aggttttcgg ggcattggat
   153601 tctcaccaat gtttgcgtta ctcaagccga cattctcgct tccgcttcgt ccaccactgc
   153661 tcgcgcgggt ccttccctct aaggcggaac gctcccctac cgatgcattt ttacatccca
   153721 cagcttcggc agatcgctta gccccgttca tcttcggcgc aagagcgctc gatcagtgag
   153781 ctattacgca ctctttcaag ggtggctgct tctaggcaaa cctcctggct gtctctgcac
   153841 ccctacctcc tttatcactg agcggtcatt taggggcctt agctggtgat ccgggctgtt
   153901 tccctctcga cgatgaagct tatcccccat cgtctcactg gccgaccttg acccctgtta
   153961 ttttgaggtc atatctagta ttcagagttt gcctcgattt ggtaccgctc tcgcggcccg
   154021 caccgaaaca gtgctttacc cctagatgtc cagtcaactg ctgcgcctca acgcatttcg
   154081 gggagaacca gctagctctg ggttcgagtg gcatttcacc cctaaccaca actcatccgc
   154141 tgattcttca acatcagtcg gttcggacct ccacttagtt tcacccaagc ttcaccctgg
   154201 tcatggatag atcacccagg ttcgggtcca taagcagtga caattgccct atgaagactc
   154261 gctttcgcta cggctccggt gggttccctt aaccaagcca ctgcctatga gtcgccggct
   154321 cattcttcaa caggcacgcg gtcagagccc cgggctcctc ccactgcttg ggagcttacg
   154381 gtttcatgtt ctatttcact ccccgatggg ggttcttttc acccttccct cacggtacta
   154441 cttcactatc ggtcacccag gagtatttag ccttgcaagg tggtccttgc tgattcacac
   154501 gggattccac gtgccccatg ctactcgggt cagagcgtaa gctagtgatg ctttcggcta
   154561 ctggactcta gccatctagg gtgcagcact ccaccgcttc gcctagcagc acgacgcttg
   154621 tattgctctc ccacaacccc gttttcacgg tttaggctgc tcccatttcg ctcgccgcta
   154681 ctacgggaat cgcttttgct ttcttttcct ctggctacta agatgtttca gttcgccagg
   154741 ttgtctcttg cctgcccatg gattcagcag cagttcgaaa ggttgaccta ttcgggaatc
   154801 tccggatcta cgcttatttt caactccccg aagcatttcg tcgcttacta cgcccttcct
   154861 cgtctctggg tgcctaggta tccaccataa gcctttcctc gtttgaacct cgcccttaac
   154921 ttgaaggcta tgccatccta aggtgctgct aaatggaagg atcttatcaa cgtccatgaa
   154981 taataaatca tagcatagat cgaactgccg aatcggaaaa attgggtgct atcatatagc
   155041 tttgtatcgg ttaagttcac gagttggaga taagcggact cgaaccgctg acatccgcca
   155101 cagggtaaac caccgcctct caggcccccg actgattcta ccatagaggc caacgataga
   155161 caataactcc cccccgaaca cagcttacaa ctttcatcgt actgtgctct ccaaagagca
   155221 actcttctca aaatctcaaa aagtgctgag ttggaatccc attctaacta aggattcttg
   155281 tggttccaga ggatccagct acaggagaac cgggaacgga gagctttccc cccctttccg
   155341 cccgactctt tggtcttaag aatgctggtt ttaagaatga gtgattgccc ttctccgacc
   155401 cttactgtcc aacctgagag cggacagcta atgcgttccg cttattgaac agggttctat
   155461 ggtcggtccg cgacccctgg atgccgaagg cgtccttggg gtgatctcgt agttcctacg
   155521 gggtggagac gatggggtcg gtccatggat tttctttcct tttgccgcat ttcgctcaaa
   155581 gggttgaagg gagatagtgc atcaagctgt tcgcaagggc caacttgatc ctcttcccca
   155641 gggatcccag atgaggaaac cctaggggag ccaccgactc caactaccgt ccatgtacga
   155701 tccatactag atctgaccaa ctgcccatcc tacctcctct acgttcttga cagcccatct
   155761 ttgtctcagt agagtctttc agtggcatgt ttcggtcctc ttccccatta cttagaaaaa
   155821 gtgagccacc ggttcaggta caagatacta tcattaccgc ctggacaatt agacatccaa
   155881 cccgtaatcg caacgaccca attgcaagag cggagctcta ccaactgagc tatatccccc
   155941 cgagccaagt ggagcatgca tgaaggagtc agatgcttct tctattcttt tccttggcgc
   156001 agctgggcca tcctggactt gaaccagaga cctcgcccgt gaagtaaatc atcgcaccta
   156061 cggtccaacc aattgggaga gaatcaatag attccttttc gggagtgatt catccttccc
   156121 gaacgcagca tacaactctc cgttgtactg cgctctccaa gtgtgcttgt tccccccttc
   156181 ttccttacca tggcaagtct ttgtgaaata actccgatga gaagaaaaaa gaaggcgtta
   156241 agagaccctc ctggcccaac cctagacact ctaagatcct ttttcaaacc tgctctcatt
   156301 tcgagtcaag agatagataa atagacacat cccattgcac tgatcggggg cgttcgtagt
   156361 gactgagggg gtcgaagacc aagaagtgag ttatttatca gccaagcatt ctattcttct
   156421 tatggctaga tccaatctcc cggtccctgc ggaaaggaaa aagaatttca cgttcttcct
   156481 ttcgggaagg gaggattagg aaaatcctat tgattgcaat tttctccaga cccccgggaa
   156541 aaacatgaaa aaaaggctcg aatggtacga tcccgccgtc accccagaat gaaaggggcg
   156601 atctcgtagt tcttggtctg tgaagatacg ttgttaggtg ctccgttttt atttttccat
   156661 tgaggccgaa cctaaacctg tgctcgagag atagctgtcc atatactgat aagggatgta
   156721 tgaattctcg agaagagagg agccgtggtg gtcccccccg gaccgcccgg atcccacgag
   156781 tgaatagaaa gttggatcca cattggatct cacctgaatc gccccatcta tcctcctgag
   156841 gagaagtttg gtttcaaacc ccggttcgaa caggagaagt acgccatgct aatgtgcctt
   156901 ggatgatcca catctcaggg tcaggcgccg atgagcacat tgaactatcc atgtggctga
   156961 gagccctcac agtccaggca caacgacgca attatcaggg gcgcgctcta ccactgagct
   157021 aatagcccgt cgtgcgggcc tcccgctggg ggcccgctat gccaaaagcg agagaagccc
   157081 catccctctc tttccttttt tacgtcccca tgtcgccccc gtgtggcgac atgggggcga
   157141 aaaaaggggg atcctatcaa cttgttccga cctaggataa taagctcatg ggcttagtct
   157201 tacttcaccg tcgagaaagg aaagaagact tccatctcca aattgaactc agacgtagct
   157261 cgcttctttt tgggtgtgaa gcagtgtcaa accaaaatac ccaacaagca ttagctctcc
   157321 ctgaaaagga ggtgatccag ccgcaccttc cagtacggct accttgttac gacttcactc
   157381 cagtcactag ccctgccttc ggcatccccc tccttgcggt taaggtaacg acttcgggca
   157441 tggccagctc ccatagtgtg acgggcggtg tgtacaaggc ccgagagcac gaattcaccg
   157501 ccgtatggct gaccggcgat tactagcgat tccggcttca tgcaggcgag ttgcagccta
   157561 caatccgaac tgaggacggg tttttggagt tagctcaccc tcgcgggatc gcgatccttt
   157621 gtcccggcca ttgtagcacg tgtgtcgccc agggcataag gggcatgatg acttgacgtc
   157681 atcctcacct tcctccggct tatcaccggc agtctgctca gggttccaaa ctcaacgttg
   157741 gcaactaaac acgagggttg cgctcgttgc gggacttaac ccaacacctt acggcacgag
   157801 ctgacgacag ccatgcacca cctgtgtccg cgttcccgaa ggcacccctc tctttcaaga
   157861 ggattcgcgg catgtcaagc cctggtaagg ttcttcgctt tgcatcgaat taaaccacat
   157921 gctccaccgc ttgtgcgggc ccccgtcaac tcctttgagt ttcattcttg cgaacgtact
   157981 ccccaggcgg gatacttaac gcgttagcta cagcactgca cgggtcgata cgcacaacgc
   158041 ctagtatcca tcgtttacgg ctaggactac tggggtatct aatcccattc gctcccctag
   158101 ctttcgtctc tcagtgtcag tgtcggccca gcagagtgct ttcgccgttg gtgttctttc
   158161 cgatctctac gcatttcacc gctccaccgg aaattccctc tgcccctacc gtactccagc
   158221 ttggtagttt ccaccgcctg tccagggttg agccctggga tttgacggcg aacttaaaaa
   158281 gccacctaca gacgctttac gcccaatcat tccggataac gcttgcatcc tctgtcttac
   158341 cgcggctgct ggcacagagt tagccgatgc ttattcccca gataccgtca ttccttcttc
   158401 tccgggaaaa gaagttaacg acccgtaggc cttctacctc cacgcggcat tgctccgtca
   158461 ggctttcgcc cattgcggaa aattccccac tgctgcctcc cgtaggagtc tgggccgtgt
   158521 ctcagtccca gtgtggctga tcatcctctc ggaccagcta ctgatcatcg ccttggtaag
   158581 ctattgcctc accaactagc taatcagacg cgagcccctc ctcgggcgga ttcctccttt
   158641 tgctcctcag cctacggggt attagcagcc gtttccagct gttgttcccc tcccaagggc
   158701 aggttcttac gcgttactca cccgtccgcc actggaaaca ccacttcccg tccgacttgc
   158761 atgtgttaag catgccgcca gcgttcatcc tgagccagga tcaaactctc catgagattc
   158821 atagttgcat tacttatagc ttccttgttc gtagacaaag ctgattcgga attctctttc
   158881 attccaaggc ataacttgta tccatgcgct tcatattcgc ctggagttcg ctcccagaaa
   158941 tatagccctc cctaccccct cacgtcaacc ccacgagcct cttatccatt ctcaattctc
   159001 attcgatcgc ggcgggggag caagtcaaaa tagaaaaact cacattgggt ttagggataa
   159061 tcaggctcga actgatgact tccaccacgt caaggtgaca ctctaccgct gagttatatc
   159121 cctttccttg ccccgccccc atcgagaaat agaactgact aatcctaagg caaggggtcg
   159181 agaaactcaa cgccactatt cttgaacaac ttggagtcgg gccttctttt cttttcgcac
   159241 tattacggat acgaaaataa tgggaaaaat tggattcaat tgtcaactgc tcctatcgga
   159301 aataggattg actacggatt cgagcaatag cacatggttt cataaaaccg tatgatttta
   159361 ccgatctaaa aggttttaca tgaagaagat ttggctcagc atgttctatt cgatacgggt
   159421 aggagaagaa cccgactcgg tattcttaaa aaaatagaga aatcagaacc aagtcaagat
   159481 gatacggatc aacccctctt cttgcgccaa agatcttacc atttccgaag taactggagt
   159541 tacatctatt tttccatttc aattcaagag ttcttatgtg tttccacgcc ccttcgagac
   159601 cccgaaaaat ggacaaattc cttttcttag gaacacatac aagattcgtc accacaaaaa
   159661 ggataatggt aaccccacca ttaactactt catttatgaa tttcatagta atagaaatac
   159721 atgtcctacc aagacagaat ttgtaacttg ctatcctctt gcctagcagg caaagattta
   159781 cctccgtgca aaggatgatt cattcggatc gacatgagag tccaaccaca ttgcattgcc
   159841 agaacccatg ttgtatattt gaaagaggtt gacctccttg cttctctcat gttacaatcc
   159901 tcttcccgcc gagctccctt tctcctcggt ccacagagac aaaatgtagg actggtgcca
   159961 acagttcatc acgaaagaaa ggactcactg agccgagatc actaactaat actaatctaa
   160021 tactaatata atagaaatag aactgtcttt tctgtatact ctccccggtt ccgttgctac
   160081 cgcgggcttt acgcaatcga tcggatcata tcggatcata tagatatccc ttcaacacaa
   160141 cataggtcat cgaaaggatc tcgaagaccc accaaagcac gaaagccggg atctttcaga
   160201 aaatggattc ctattcgaag agtgcataac cgcatggata agctcacact aacccgtcaa
   160261 ttttggatcc aattcgggat tttccttggg aggtatcggg aaggaattag aatgtaataa
   160321 tatcggattc atacagatac agaagaaagg gttctctatt gattcaaacg ctatacctac
   160381 gggataggga tagagaaaga ggaaaaaccg aagatttcac atagtacttt tgatcgaaaa
   160441 atcaatctta tttatttcgt acctttcgct caatgagaaa atgggtcaga ttctacagga
   160501 tcaaacctgt gggacttaag gaatgatgga aggaaataaa aaagaaatca aaaaagaaaa
   160561 ataataaaaa agaataagta aataaaaatg aagtagaaga gtccagattc caaacgaaca
   160621 aattcaaact tgattgaaaa ggatctttct gattctcgaa gaatgagggg caaaaggatt
   160681 gatcgagaaa gatttcttgt tcttattaga agatcgtgat tggatccaca tatgtttggt
   160741 aaaaagaata atcttctcct ttgagaataa tcaaaaaagg aaagtgttca attggaacat
   160801 gaaaacgtga ctgaattggt cctagttact cttcgggacg gagtggaaga aggggggaga
   160861 ttctcgaacg aggaaaagga tccaatgact tcgaaagaat tgaacgagga gccgtatgag
   160921 gtgaaaatct catgtacggt tctgtagagt ggcagtaagc gtgacttatc tgtcaacttt
   160981 tccactatca cccccaaaaa accaaactct gccttacgta aagttgccag agtacgctta
   161041 acctctggat ttgaaatcac tgcttatata cctggtattg gccataattt acaagaacat
   161101 tctgtagtct tagtaagagg gggaagggtt aaggatttac ccggtgtgag atatcacatt
   161161 gttcgaggaa ccctagatgc tgtcggagta aaggatcgtc aacaagggcg ttctagtgcg
   161221 ttgtagattc ttatccaaga cttgtatcat ttgatgatgc catgtgaatc gctagaaaca
   161281 tgtgaagtgt atggctaacc caataacgag agtttcgtaa gggaactgga gcaggctacc
   161341 atgagacaaa agatcttctt tctaaagaga ttcgattcgg aactatgata tgtccaaggt
   161401 ccaatattga aataatttca gaggttttcc ttgactttgt ccgtgtcaac aaacaattcg
   161461 aaatgcctcg acttttttag aacaggtccg agtcaaatag caatgattcg aagcacttct
   161521 ttttacacta tttcggaaac ccaaggactc aatcgtatgg atatgtaaaa tacaggattt
   161581 ccaatcctag caggaaaggg ggggaaacgg atactcaatt tcaagtgagt aaacagaatt
   161641 ccatactcga tctcatagat acatatagaa ttctgtggaa agccgtattc gatgaaagtc
   161701 gtatgtacgg cttggaggga gatctttcat atctttcgag atccacccta caatatgggg
   161761 tcaaaaagcc aaaataaatg attttagccc ttataaaaag aaaacggatt cttgaactcc
   161821 tttcatgctc atgtcacatc gaggtactgc agaagaaaaa accgcaaaat ccgatccaat
   161881 ttatcgtaat cgattagtta acatgttggt taaccgtatt ctgaaacacg gaaaaaaatc
   161941 attggcttat caaattctct atcgagccat gaaaaagatt caacaaaaga cagaaacaaa
   162001 tccactatct gttttacgtc aagcaatacg tggagtaact cccgatatag cagtaaaagc
   162061 aagacgtgta ggcggatcga cttatcaagt tcccattgaa ataggatcca cacaaggaaa
   162121 agcacttgcc attcgttggt tattaggggc atcccgaaaa cgtccgggtc gaaatatggc
   162181 tttcaaatta agttccgaat tagtggatgc tgccaaaggg agtggcgatg ccatacgcaa
   162241 aaaggaagag actcatagaa tggcagaggc aaatagagct tttgcacatt ttcgttaatc
   162301 catgaacagg atctatatag acacatagac ccatggatcc atacatctcg atcggaaaag
   162361 aatcaataga aaaagaatcg gaattgatcg atatatctct cgaaacaaac gaaaaggaaa
   162421 cgaaagacga aacataaatc atggatcaac taagccctct cggggacttg cttaagaata
   162481 agaaagagga atcctatgta aataccatgg aataaggttt ggtcctattc atggggattc
   162541 tgtaaatatt ccattccaaa aagagaaaat tcgaaacaat tgggattctt ttggagattg
   162601 gatgcagtta ctaattcatg atctggcatg tacagaatga aaacttcatt ctcgattcta
   162661 cgagaatttt tatgaaagcc tttcatttgc ttctcttcga tggaagtttg attttcccag
   162721 aatgtatcct aattttgggc ctaattcttc ttctgatgat cgattcaacc tctgatcaaa
   162781 aagatatacc ttggttatat tttatctctt caacaagttt agtaatgagc ataacggccc
   162841 tattgttccg atggagagaa gaacctatga ttagcttttc aggaaatttc caaacgaaca
   162901 atttcaacga aatctttcaa tttcttattt tactatgttc aactctatgt attcctctat
   162961 ccgtagagta cattgaatgt acagaaatgg ctataacaga gtttctgtta ttcgtattaa
   163021 cagctactct aggaggaatg tttttatgcg gtgctaacga tttaataact atctttgtag
   163081 ctccagaatg tttcagttta tgctcctatc tattatctgg atataccaag aaagatgtac
   163141 ggtctaatga ggctactacg aaatatttac tcatgggtgg ggcaagctct tctattctgg
   163201 ttcatggttt ctcttggcta tatggttcat ccgggggaga gatcgagctt caagaaatag
   163261 tgaatggtct tatcaataca caaatgtata actccccagg aatttcaatt gcgcttatat
   163321 tcatcactgc aggaattggg ttcaagcttt ccccagcccc ttctcatcaa tggactcctg
   163381 acgtatacga aggagtgcgg ttcgttcgat aaattcctac ctctctatct atttctgaga
   163441 tgtttggatt tttcaaaact ccatggacat gcagaagaga aatgctattc ccactcggac
   163501 caagacataa ctttacttgt tcaaataaca attaaggtga agcagagtca ggaacaacga
   163561 atccctttat gataaacaga ttcattttgc aagttcgtta ttacgggtag ttcctacaaa
   163621 ggatcggact aatgacgtat acaatacttg aattctcgat gtagatgcta catagttggt
   163681 tctcatcctt cagagactac gagtgtaata ggagcatccg tcgacaaaag gatcacccta
   163741 agatgatcat ctcgtggcta ttgagaacga atcaaatcag atggttctat ttctcaatct
   163801 tttcgacctc ggttccgtag gagcaagtca taaagattga gaaaaatcgg tcattcacaa
   163861 ccactgatga aggattcctc gaaaagttaa ggattagtaa tcctttttaa aatgaaaaat
   163921 cgaatggatt cggtcttata catacgcgag gaaggtaatc aaaaaagaaa gaagaactca
   163981 tcttctttct tttatcactt aggagccgtg cgagatgaaa gtctcatgca cggttttgaa
   164041 tgagagaaag aagtgaggaa tcctcttttc gactctgact ctcccactcc agtcgttgct
   164101 tttctttctg ttacttcgaa agtagctgct tcagcttcag ccactcgaat tttcgatatt
   164161 cctttttatt tctcatcaaa cgaatggcat cttcttctgg aaatcctagc tattcttagc
   164221 atgatattgg ggaatatcat tgctattacc caaacaagca tgaaacgtat gcttgcgtat
   164281 tcgtccatag gtcaaatcgg atatgtaatt attggaataa ttgttggaga ctcaaatggt
   164341 ggatatgcaa gcatgataac ttatatgctg ttctatatct ccatgaatct aggaactttt
   164401 gcttgcattg tatcatttgg tctacgtacc ggaactgata acattcgaga ttatgcagga
   164461 ttatacacga aagatccttt tttggctctc tctttagccc tatgtctctt atccttagga
   164521 ggtcttcctc cactagcagg ttttttcgga aaacttcatt tattctggtg tggatggcag
   164581 gcaggcctat atttcttggt ttcaatagga ctccttacga gcgttgtttc tatctactat
   164641 tatctaaaaa taatcaagtt attaatgact ggacgaaacc aagaaataac tcctcacgtg
   164701 cgaaattata gagggtcccc tttaagatca aacaattcca tcgaattgag tatgattgta
   164761 tgtgtgatag catctactat accaggaata tcaatgaacc cgattattga aattgctcag
   164821 gatacccttt tttagcttct agaatctatt tcttagttca agatccctct tctcttacta
   164881 actggaatca aagaattagt agatctgttc cgcccaaaat gggaatgggc tagggttatg
   164941 aacttataat ctataatctg atgatcgagt cgattccatg attataagtt cattccatac
   165001 cggaccagac cggaataggg ttttatacat tctcattatg agaaggggtc attcgagtgt
   165061 atctaaatag atactatgtt tacatataga tccctgcgtc gttccattcc attccattta
   165121 ggattaggaa taggcgtaat cggacccgct ttttacatat ctctcgttat ttgggaccct
   165181 attcacccct ttgggcttct attgaatcga gaaataggtt tgattgtcca tctttttgat
   165241 agaatatata taaggtatcc tccagataat tcaaatcgaa ccaattggat gtccgactcg
   165301 ggcctatatg acatgaccga tcaataaaaa tactctaaca ctccaccttt gtcatatatt
   165361 ccatacatca cactagatag atatcatatt catggaatac gattcacttt caagatgcct
   165421 tggtggtgaa atggtagaca cgcgagactc aaaatctcgt gctaaagagc gtggaggttc
   165481 gagtcctctt caaggcataa tattgagatc tcttattgaa ttggaataag ttcggcagcg
   165541 gatcacgaaa tcttggtgat cttctctatc taatgaatgg ggagtccgtt ttgaaatcgt
   165601 ccgccctgca cccacccccc tatatgcttc aacaggaatc acacaggggt agattgatac
   165661 aatagaaacc tctggtaaaa tgcccacccg taacccagcg gataaagtac attacatagt
   165721 ccgttttagg gattggcgac ttacccattc aatgactttg gcaccggacg ttcccaaaat
   165781 gggtactgta ctctcgggtc gggtgaattc aataatagac gcctgttggc attccagcct
   165841 tccttcccct ttcagggcct atccgaaagg aaagagaatt cagtacttct tggtcgtgaa
   165901 tatcggaata ggacaaaccg ccccgtggat atctttgctt cggaacaaaa caattagaat
   165961 taggctcggt caactggaat gtgtattatc catatagggg atcttctcaa ttgagaagat
   166021 ccatcgacct gagacgaaga gaaagaaagg tctatctatt ttatttagtt attcagttaa
   166081 accaatgatt cgttattgga gcagatagca acaaccatct catccggcat acgtattttg
   166141 gattttccaa tggatttgaa tctttcatta atggaaattt tttgatgtag tgagtaatag
   166201 ctctggttgt tcgctcttca agaattcttg tttaggcagg tcataccatc catacataat
   166261 gttttgatct aagatttcaa ttcttccatg tttccgcagt agcatattgt tccatggagc
   166321 taaggtccaa aatatggaag aaactggtgt ttccacgact ctaccaccca gtcaattctg
   166381 tttcacttaa tccctatttc atggccacat atctttccgg ctaaggaatg ggaaactctt
   166441 cttttgttac atgaatcctt ttttcatttc atccgggaaa agccatcttt ttctcaacaa
   166501 tgtctttgtc atttgatcca atagcgttcc gttagatagg aacagatttg ataaatactg
   166561 ataactctcg gatagagtat tagaacggaa gaatccatta gataatgaac tattggttct
   166621 aagccatctc tggcgatgaa tcaacaattc aaaatgcttt tcttgcgtat tcttgataaa
   166681 ccagcgttta gacatagatg tagaaggatc tgtttgggaa gtaaaaagcc cccttgacat
   166741 ctcttcatct gcaaagaatt ctcgatggga aaacacagag acaaaagact gatctttgaa
   166801 taggaaaaag agtggatccg cgggctccca aatgaattgg cttattcgaa aaaggccttg
   166861 ttctttggaa gatctatctc gtgtctggta ctgcatggtt ccactctgca agaactccga
   166921 atcattctct tgaagctcat cctcttcatc ataaatgatc cgcttgcccc gaaatgacct
   166981 ggcccaatag ggaaatccca attcattggg cctttcgata caatcaaata gaaggcccca
   167041 agggcgccat attctaggag cccaaactat gtgattgaat aaatcctcct ctatctgttg
   167101 cgggtcgagg actccttccc cttcttcaaa ctccgattca tctttttcgt agagaaatct
   167161 aaatctctga tcaaggatag aacaagatcc attttgaatc atatttaagg gattccttgg
   167221 ttcgggccga agaagcaatg tcactcgatc attatcaaac tgactgcaat ctttttctgt
   167281 ccgtgaggat cccaccagag cgccttctac ttctaatagg ccatgaacta gatcagaatc
   167341 attctcaacg agtccataag aagtgatccc atttttttca tcaggtccgg gtggagacca
   167401 aaggtcttga gcgaccgatc cggcagaaca actcaaaaga taaagaagta tcgttaatct
   167461 cttcatgctc gttccaagtt cgaagtacca tttgtacaaa taagaatccc cctcgttaca
   167521 tgatttcttc tttatataga tagatatagg atctatggag ccattactta gaagtacatt
   167581 ttgtgaaaca gcccttccta cctgatagaa aaggatccca tgatcctgaa ccgatcttac
   167641 atgggatcgc aaatcccaag tttgtctatg aagagcggat ctaattatat tagtgtctat
   167701 aattgatttc ttttgtataa tactaatcga tagggcctca ttggtaagtg ctacaagatc
   167761 tcgtacattg gaacccatag ttatggaccc gaatccatta gtatggaaca ttttcttttc
   167821 caagtgaaat cccctagtat atgaaagagt gaaaaagtgc tttcgttgtt gtggaataag
   167881 aagccttcgt atcttaatgc atgtatttaa tttattcgga gctattagag cgggatccac
   167941 tttttgggga atatgagtcg aagcaataac aagaatatct ctagtggaac atctttcaca
   168001 atccctggag agatagttca ctaatagacc gagggataag taattcgact cattcacatc
   168061 cagatcatga atgtttggaa tccatattat gcaaggagac attgcttttg ctaattcgaa
   168121 ttgaagggtg atatagatag aaaatcggtc tttttccggc accatataca tcatatccat
   168181 atttagcgca ttcatcatag ttagaagctc cagctccaca tcaaggtcac ggtcgatatc
   168241 gtcactatca tcaatatcct catcgtcact atcactatca tcaataaaag aacccttagg
   168301 cttgttatcc aggaacttgt tcagaaatac tgtaatgaaa ggaagatagg agtttgtcgc
   168361 taggtatttg accaaatagg atcgtccagt tcctatagaa cctatcacta aaatacccct
   168421 agggggggat agggctacgc ggagcgaaaa gggttttcca tgagatggga aatgaaaact
   168481 attagcccca cacggggttt gtgaataagt gattgtctga taatgagcaa ggaatatccg
   168541 tctttctgct aaacaggatg tattgaactc ataattcatt agatactttt tatgaatgtc
   168601 aactaagtat cgtaagtaaa ttgctcccgg ttgttcaatc atttgataac cagagtcatt
   168661 ctttgataaa tgatcactat gagtcagact caatagaatt tgatcaatcc ttttttctgt
   168721 cgttaaggta gagaactgaa ccaagaattc tctttcttta tcatcaatcg aatcactgtt
   168781 cgagacccaa gattctattt tatcatcaat ccaatcacca ttcacgtttt ttctttttct
   168841 tatcaaggaa tagatcgctt tacttgtatg acttagatgt ctcgtatttc tcgaaaaagc
   168901 gatttgattg atgggatttg gtatgatact tatgagatcg atgagattcc aatatttctt
   168961 cttagaacgt attgatttga ccccataagc gggaccacca ccccatagca tgttgccgcc
   169021 agaaacagaa ccccgtattt tttctagaga atctcctaat tgtttcagag caactagaaa
   169081 gagattcttt aaccagaaag aattcagttc agatgtagga tacccatcca gaagtttttg
   169141 caactcaatc atgtatgatg gaatcatcaa agatttgacc ttttcgaact ctgtctgtaa
   169201 ctcactatag gctcgagaaa caaagagaag atgtgtacga acgagatatc cagcaacaag
   169261 aagaaggaaa aggattgaat agaggaactc ccgaacattt agcgatctca gatgtgtcga
   169321 tatcaatggt gactcattat ttcgatgaat aatttcttcg gacagaagaa gattatgtaa
   169381 acacttactc gaaatctcac ttatcagatt ccattgtgga agatacaatt ttttctgaag
   169441 aattcgccat gatatatctg atctatgcat aatatcatga aaaatggata caaatttttg
   169501 tatctgcaat agatctaaaa agaaaaaatt tagatatttg taccctgtcg aagtaaagaa
   169561 ccatggtata tatgtttgga atagattcca ttttgagaga gttgaaaaag cactatctcg
   169621 ttgaaaggtt ctatacatct gccctttctc aagccatttt tttagacaaa gactccgttt
   169681 tttcctcttt tcggatggta aatatttctc agagcatgga gtgtgaatca aacccatgtt
   169741 tgaattgaaa ttgagatact gatgcaagtt cttcccttct gaatcagata gattcatatc
   169801 tgaaagaggt tgacaataag ttctttcaaa attgactatt tgtccctctg ttagaggtgt
   169861 tccagaaatg tctgcgatcg agtaaatagc tctacgaacg aatggatcgg gtcgaattgg
   169921 aaaatggaaa gatttgtaca agttatacct ttcgtcacca ctttgcggaa aatcgttagg
   169981 tatgaatatg ttagatacct gtgactcgat tggtgaaata gtatctctct ccaaaaaagc
   170041 atgttttctt ttaccgccgc acaaagaaaa tatcttgttg cgaatgaaca agatattgag
   170101 gaattgtcca tacgtaaaat cagaattctt gatacaggcc ttttccacat aaaaagggaa
   170161 tcttttgtta caatagaagc agaagtgatg tcgattattc aagaatcgaa gtcgatttgc
   170221 tttagaaaaa gaggatatca atgaacttct atgaaatggt ttcgcgggat tcagccaatt
   170281 gtcttgatcg cgggatatca ttgagaaata ggaatccgtg ttatcaaaag atttcctgcg
   170341 attctttcta gtatggaatg agtcaatcat ccactttggt atcttattga acaaaaatgg
   170401 tgatattgtt cctccattga tcaagaattt cgatttttgg gaagtatcat ggtcatccaa
   170461 taagaagggt ttccattttt tcaaatgaac gatttgaaga cctattgatt ctaacaactg
   170521 attgcagagt tgatcattcg gacctttcaa ttcatggatg tggatctcgg acctatgaat
   170581 ggggatactc ccggaactca caaagaaaaa aggaagtgag ttagacaaaa agagaagaaa
   170641 cttggacaaa aagaaacaaa gtgacttaga gaaatctttt ttgtcgataa cctcagacca
   170701 atcaatcgaa tattgattaa tacgtaatcg atcgaacact acttgaaaac ggctattctg
   170761 ctcagaaatg aaatgctcca aatgttcctg gaaattcttg ctcccattgg accatttgta
   170821 tctatatgca ttaggatccc gattcatgga tctctcggtt cgagaaatca aaataagagg
   170881 atcgaaccat ttcttctgac tctttttcaa atttgataaa tgttggttga tcgtgtattt
   170941 cattatagtt ctatgattca gagtatcatt tcctatttga tacctttgaa ttccatattc
   171001 gaagttgcga tcggatcgat tcattaaaaa gaatcgattc aatacatttc ttatgtaccc
   171061 ataggtgcta tattggattt gaatcagatt ttggatcaat ctatattgat tgactgcctc
   171121 cattatgttg ttgctagcaa ataccactat ttttggtttt ggatcttcca aatcattccc
   171181 gcaagaggtc cggacccatc tttttctgat ccttcgataa aaagattcat tctcttcata
   171241 aaaaatagga ggtagaacca ataaagattt ctttttcgat tcatccctgg agttgaatac
   171301 ctcattcaag aattgttttt gatccaatcc ggaggaatca atagaaaagg caaatccctt
   171361 atgatacacc agatccggct cggttattga tagagtgaat agatctgcca tttcttgaaa
   171421 tctctcttct gattcaaaat cgtggtgtaa cgtgtatccc cccctgttcc ggtcatggac
   171481 tagatgaaat aaatcaaaaa atggattctt gttcaagaat gaaatcttat tggaactgtc
   171541 cagttcatcc ttcggaacca tatcacatcc cggatctgat gaaataggat gaattgagac
   171601 ggtattttgt aaatacataa tcatcttgaa tatattaact atttctttat tttccgatcg
   171661 cctggaaaga acaaaagaaa catcttgttc tttcttcaac aatttctgat ctctagtgga
   171721 cctctcagta ggattcgaac ccagatgaag ttctgaccat ctttcagaga aaaaagaacg
   171781 aatggatctt gtaggattcc caagagattc ttcgatttct tccggaagcg gatgattatt
   171841 catctgcttc tcacgttccg tgaatagccg ggacattgag gaatctccag aaaggcattt
   171901 agggaattgc tctgattcta tctctgtttg ttccgtttga agaaaggaag gatcccaaca
   171961 aagaatcgat ctttctttta gttgttgaat ctctctttga ttgatcaatg tgtgatattc
   172021 cgaatcctca ttactaatgg aatcgaaatg atctctggat tgatcagaag atcctttcaa
   172081 ttggctagaa tccgttactt gaatgaaact agatcttgtg gaatcatatt gaatatttga
   172141 cgatacattc cgtaccttgc taaaaaaccg atccttgttt accaaccaca cattgtctaa
   172201 ccaaatccaa ttctctctcg agatgttcct caaaaaatcc gattcgtgcg gattcttccc
   172261 ccaactaacg aagagatctt ggcggaattg ccacatatga aattgagcac aattttgcaa
   172321 agaaaaagcc cgcttgtttc tcaagaagag atgggaaaca tgctcaatat catttgattg
   172381 aatagttgac ccagctcctt gttctttgaa gaaaccctcc acttcaattg gtattttttc
   172441 acgaaaagca aacatgagat aataaatcca gtctttcact aagatttcga atagctgtcc
   172501 cgaattcaag ttgattatgt ttcgcctctt cctcggagaa agacgatcaa acaattccca
   172561 atcatggtcc ttgcggatcg gatcatccat ataatataca aaaggaaact ccagatattt
   172621 gatatctttc tctttgaatg agatctcaat tccagcgacg gtttcattag atatcttaca
   172681 actagaatcc ctcttttttc cgatccagtt cctccaccat cgcgaacccc agttagattc
   172741 aggcatgata cactttttag ttattgggag aacccaagta ctctctttcg gatccaggaa
   172801 agagctctca gagatctttt ttccttttgg aagatacagg agcgaaacaa tcaacctatt
   172861 gatattggaa gactcaaaag attcttccaa tgtatcattt ctgggtccaa tggaattcat
   172921 aggtatagga agaagccctg tcaaatagag attttttctt tcgaccatct ttcgattgtt
   172981 aatacgatat ataaggaccg ctactacaaa gaatactaca cccttgatcg tgaaatatcg
   173041 attgcttgtt gaaccctgtg aattgcgtga aagtaggata ctcaaaattc gggagtccaa
   173101 gagttttata aaacgctctt gatggaaaaa aatgtgaatg aaagatccca ctaaattgaa
   173161 ttgggtccat gaatctaaga aatagtgaga attcttgatc tctctcaata tctctctcaa
   173221 ttcgaaaatc cagaatttga attgatgtcc tctcataaag tcctcctaaa ttgcattgat
   173281 ttatccaaaa gatttcattt caattggaat ttggttattc accatgtacg aggatccccg
   173341 ctaagcatcc atggctgaat ggttaaagcg cccaactcat aattggcgaa ttcgtaggtt
   173401 caattcctac tggatgcacg ccaatgggac cctccaataa gtctaaacta attggtctag
   173461 tatattcata tcataacata taaacagtaa gaacgagcat tcttattgag actagaactg
   173521 atagggaaga aaatagattt atggatggaa tcaaatatgc agtatttaca gacaagagta
   173581 ttcggttatt ggggaaaaat caatatactt ctaatgtcga atcaggatca actaggacag
   173641 aaataaagca ttgggtcgaa ctcttctttg gtgtcaaggt aatagctatg aatagtcatc
   173701 gactcccggt aaagggtaga agaatggggc ctattatggg acatacaatg cattacagac
   173761 gtatgatcat tacgcttcaa ccgggttatt ctattccacc tcttagaaag aaaagaactt
   173821 aaatcaaaat acttaatagc atggcgatac atttatacaa aacttctacc ccgagcacac
   173881 gcaatggagc cgtagacagt caagtgaaat ccaatccacg aaataatttg atctatggac
   173941 agcatcgttg tggtaaaggt cgtaatgcca gaggaatcat taccgcaggg catagagggg
   174001 gaggtcataa gcgtctatat cgtaaaatag attttcgacg gaatgaaaaa gacatatatg
   174061 gtagaatcgt aaccatagaa tacgacccta atcgaaatgc atacatttgt ctcatacact
   174121 atggggatgg tgagaaaaga tatattttac atcccagagg ggctataatt ggagatacca
   174181 ttgtttctgg tacagaagtt cctataaaaa tgggaaatgc cctacctttg agtgcggttt
   174241 gaactattga tttacgtgat tggaagtaac caattaggtt tacggcgaaa cctagaaatc
   174301 gatcactgat ccaatttgag tacctctaca ggatagacct caacagaaaa ctgaagagta
   174361 acggcagcaa gtgattgagt tcagtagttc ctcatataag attattgact ctagagatat
   174421 aataatatgg agaagatcaa attgtttcaa gcaccgacag aaccagaagc gccccttgtt
   174481 tcaaagaggg ttattcacat ttcatttgat ggtcaaaggc gaattgaaag ctaagcagtg
   174541 gtaattctaa ggattccccc ggggaaaaat agagatgtct cctacgttac ccgtaatatg
   174601 tggaagtatc gacgtaatct catagagtca ttcggtctga atgctacatg aagaacataa
   174661 gccagatgaa ggaacgggaa gacctaggat gtagaagatc ataacacgag tgattcggca
   174721 gatttggatt cctatatatc cactcatgcg gtacttcatt gtatgatata tataagatcc
   174781 atctgtatag atatcatcat ctacatccag aaagccgtat gctttggaag aagcttgtac
   174841 agtttgggaa ggggttttga ttgatcaaaa agaagaatct acttcaaccg atatgccctt
   174901 aggcacggcc atacataaca tagagatcac actcggaaag ggtggacaat tagctagagc
   174961 agcaggtgct gtagcgaaac tgattgcaaa agaggggaaa tcggccacat taaaattacc
   175021 ttctggagag gtccgtttga tatccaaaaa ctgctcagca acaatcggac aagtggggaa
   175081 tgttggggta aaccagaaaa gtttgggtag agccggatct aaatcttggc taggtaagcg
   175141 tcctgtagta agaggagtag ttatgaaccc tgtagaccat ccccatgggg gtggtgaagg
   175201 gagggcccca attggtagaa aaaaacccgc aactccttgg ggttatcctg cacttggaag
   175261 aagaactaga aaaaggaaaa aatatagtaa taatttgatt cttcgtcgcc gtagtaaata
   175321 gtagagtaga gaaaatggaa tagaatttgt ttcttcgtct ttacaaaaaa aaaataggag
   175381 taatggactg tgacacgttc actaaaaaaa aatccttttg tagcgaatca tttattaaga
   175441 aaaataaatc aagttaacac aaaagaagaa aaagaaataa tagtaactt
//
