# Supplementary material for: Dispersed repeats and inverted repeat expansion drive major plastomic rearrangements in Calliandra haematocephala (Leguminosae: Mimoseae)
Source: Front Plant Sci. 2025 Oct 3;16:1673127. doi: 10.3389/fpls.2025.1673127 (PMC12531236; doi:10.3389/fpls.2025.1673127)
Supplement: Supplementary file 1 [file DataSheet1.zip › Assemled_data/Leucaena_leucocephala_PQ181007.gb]

LOCUS       Leucaena_leucocephala_PQ181007      167423 bp    DNA     linear   PLN 08-JUL-2025
DEFINITION  .
ACCESSION   urn.local...r-j4u526s (modified)
KEYWORDS    .
SOURCE      null
  ORGANISM  
            .
FEATURES             Location/Qualifiers
     source          1..167423
                     /organism="Leucaena_leucocephala_PQ181007"
                     /organelle="plastid:chloroplast"
                     /mol_type="genomic DNA"
                     /note="Annotation Method :: PGA-Plastid Genome Annotator"
     tRNA            complement(5..78)
                     /gene="trnH-GUG"
                     /product="tRNA-His"
     gene            complement(5..78)
                     /gene="trnH-GUG"
     CDS             complement(502..1563)
                     /gene="psbA"
                     /codon_start=1
                     /transl_table=11
                     /product="photosystem II protein D1"
     gene            complement(502..1563)
                     /gene="psbA"
     repeat_region   734..1512
     repeat_region   734..1143
     repeat_region   998..1260
     repeat_region   1037..1305
     repeat_region   1102..1592
     repeat_region   1102..1512
     repeat_region   1241..1528
     repeat_region   1298..1592
     repeat_region   1346..1624
     repeat_region   1367..1635
     repeat_region   1367..1624
     tRNA            join(complement(4430..4466),complement(1856..1890))
                     /gene="trnK-UUU"
                     /product="tRNA-Lys"
     gene            complement(1856..4466)
                     /gene="trnK-UUU"
     CDS             complement(2206..3705)
                     /gene="matK"
                     /codon_start=1
                     /transl_table=11
                     /product="maturase K"
     gene            complement(2206..3705)
                     /gene="matK"
     repeat_region   2303..2572
     CDS             join(complement(6985..7024),complement(5849..6093))
                     /gene="rps16"
                     /codon_start=1
                     /transl_table=11
                     /product="ribosomal protein S16"
     gene            complement(5849..7024)
                     /gene="rps16"
     tRNA            complement(7964..8035)
                     /gene="trnQ-UUG"
                     /product="tRNA-Gln"
     gene            complement(7964..8035)
                     /gene="trnQ-UUG"
     CDS             8871..9056
                     /gene="psbK"
                     /codon_start=1
                     /transl_table=11
                     /product="photosystem II protein K"
     gene            8871..9056
                     /gene="psbK"
     CDS             9234..9344
                     /gene="psbI"
                     /codon_start=1
                     /transl_table=11
                     /product="photosystem II protein I"
     gene            9234..9344
                     /gene="psbI"
     tRNA            complement(9948..10035)
                     /gene="trnS-GCU"
                     /product="tRNA-Ser"
     gene            complement(9948..10035)
                     /gene="trnS-GCU"
     tRNA            join(11624..11646,12362..12409)
                     /gene="trnG-UCC"
                     /product="tRNA-Gly"
     gene            11624..12409
                     /gene="trnG-UCC"
     tRNA            12909..12980
                     /gene="trnR-UCU"
                     /product="tRNA-Arg"
     gene            12909..12980
                     /gene="trnR-UCU"
     repeat_region   13468..13728
     repeat_region   13478..13764
     CDS             complement(13486..15018)
                     /gene="atpA"
                     /codon_start=1
                     /transl_table=11
                     /product="ATP synthase CF1 alpha subunit"
     gene            complement(13486..15018)
                     /gene="atpA"
     repeat_region   13847..14335
     repeat_region   14003..14386
     repeat_region   14003..14370
     repeat_region   14210..14655
     repeat_region   14381..14667
     repeat_region   14477..14907
     repeat_region   14624..14865
     repeat_region   14657..14994
     repeat_region   14657..14907
     repeat_region   14669..14994
     CDS             join(complement(16220..16364),complement(15085..15491))
                     /gene="atpF"
                     /codon_start=1
                     /transl_table=11
                     /product="ATP synthase CF0 subunit I"
     gene            complement(15085..16364)
                     /gene="atpF"
     repeat_region   17094..17459
     repeat_region   17094..17378
     CDS             complement(17116..17361)
                     /gene="atpH"
                     /codon_start=1
                     /transl_table=11
                     /product="ATP synthase CF0 subunit III"
     gene            complement(17116..17361)
                     /gene="atpH"
     CDS             complement(19043..19786)
                     /gene="atpI"
                     /codon_start=1
                     /transl_table=11
                     /product="ATP synthase CF0 subunit IV"
     gene            complement(19043..19786)
                     /gene="atpI"
     repeat_region   19443..19710
     repeat_region   19605..19861
     CDS             complement(20000..20710)
                     /gene="rps2"
                     /codon_start=1
                     /transl_table=11
                     /product="ribosomal protein S2"
     gene            complement(20000..20710)
                     /gene="rps2"
     repeat_region   20031..20509
     repeat_region   20247..20742
     repeat_region   20291..20808
     repeat_region   20291..20742
     CDS             complement(20944..25119)
                     /gene="rpoC2"
                     /codon_start=1
                     /transl_table=11
                     /product="RNA polymerase beta subunit"
     gene            complement(20944..25119)
                     /gene="rpoC2"
     repeat_region   21194..21528
     repeat_region   21215..21666
     repeat_region   21215..21528
     repeat_region   21254..21666
     repeat_region   22928..23288
     repeat_region   22967..23288
     repeat_region   23535..23793
     repeat_region   24433..24906
     repeat_region   24455..24906
     repeat_region   24908..25209
     CDS             join(complement(27727..28179),complement(25306..26922))
                     /gene="rpoC1"
                     /codon_start=1
                     /transl_table=11
                     /product="RNA polymerase beta subunit"
     gene            complement(25306..28179)
                     /gene="rpoC1"
     repeat_region   25355..25710
     repeat_region   25355..25683
     repeat_region   25427..25722
     repeat_region   25768..26049
     repeat_region   26051..26484
     repeat_region   26573..26903
     repeat_region   27779..28106
     repeat_region   27890..28193
     repeat_region   27910..28240
     CDS             complement(28185..31397)
                     /gene="rpoB"
                     /codon_start=1
                     /transl_table=11
                     /product="RNA polymerase beta subunit"
     gene            complement(28185..31397)
                     /gene="rpoB"
     repeat_region   28324..28593
     repeat_region   28741..29012
     repeat_region   28798..29002
     repeat_region   28873..29216
     repeat_region   28900..29216
     repeat_region   29218..29925
     repeat_region   29927..30383
     repeat_region   29964..30383
     repeat_region   30451..30752
     repeat_region   30524..30791
     repeat_region   30816..31121
     tRNA            32634..32704
                     /gene="trnC-GCA"
                     /product="tRNA-Cys"
     gene            32634..32704
                     /gene="trnC-GCA"
     CDS             34175..34264
                     /gene="petN"
                     /codon_start=1
                     /transl_table=11
                     /product="cytochrome b6/f complex subunit VIII"
     gene            34175..34264
                     /gene="petN"
     CDS             complement(35484..35588)
                     /gene="psbM"
                     /codon_start=1
                     /transl_table=11
                     /product="photosystem II protein M"
     gene            complement(35484..35588)
                     /gene="psbM"
     tRNA            complement(36429..36502)
                     /gene="trnD-GUC"
                     /product="tRNA-Asp"
     gene            complement(36429..36502)
                     /gene="trnD-GUC"
     tRNA            complement(36942..37025)
                     /gene="trnY-GUA"
                     /product="tRNA-Tyr"
     gene            complement(36942..37025)
                     /gene="trnY-GUA"
     tRNA            complement(37092..37164)
                     /gene="trnE-UUC"
                     /product="tRNA-Glu"
     gene            complement(37092..37164)
                     /gene="trnE-UUC"
     tRNA            38054..38125
                     /gene="trnT-GGU"
                     /product="tRNA-Thr"
     gene            38054..38125
                     /gene="trnT-GGU"
     CDS             39703..40764
                     /gene="psbD"
                     /codon_start=1
                     /transl_table=11
                     /product="photosystem II protein D2"
     gene            39703..40764
                     /gene="psbD"
     repeat_region   39913..40289
     repeat_region   39940..40565
     repeat_region   39940..40289
     repeat_region   39967..40368
     repeat_region   40003..40565
     repeat_region   40567..41322
     repeat_region   40567..40875
     repeat_region   40588..40929
     repeat_region   40654..41007
     CDS             40712..42133
                     /gene="psbC"
                     /codon_start=1
                     /transl_table=11
                     /product="photosystem II CP43 chlorophyll apoprotein"
     gene            40712..42133
                     /gene="psbC"
     repeat_region   40862..41322
     repeat_region   41324..41700
     repeat_region   41552..42024
     repeat_region   41597..42178
     tRNA            complement(42371..42463)
                     /gene="trnS-UGA"
                     /product="tRNA-Ser"
     gene            complement(42371..42463)
                     /gene="trnS-UGA"
     repeat_region   42709..43080
     repeat_region   42709..42957
     repeat_region   42721..43032
     CDS             42797..42985
                     /gene="psbZ"
                     /codon_start=1
                     /transl_table=11
                     /product="photosystem II protein Z"
     gene            42797..42985
                     /gene="psbZ"
     tRNA            43733..43803
                     /gene="trnG-GCC"
                     /product="tRNA-Gly"
     gene            43733..43803
                     /gene="trnG-GCC"
     tRNA            complement(44009..44082)
                     /gene="trnfM-CAU"
                     /product="tRNA-Met"
     gene            complement(44009..44082)
                     /gene="trnfM-CAU"
     repeat_region   44216..44616
     repeat_region   44216..44539
     repeat_region   44241..44616
     CDS             complement(44245..44547)
                     /gene="rps14"
                     /codon_start=1
                     /transl_table=11
                     /product="ribosomal protein S14"
     gene            complement(44245..44547)
                     /gene="rps14"
     repeat_region   44651..45475
     repeat_region   44658..45058
     CDS             complement(44666..46870)
                     /gene="psaB"
                     /codon_start=1
                     /transl_table=11
                     /product="photosystem I P700 apoprotein A2"
     gene            complement(44666..46870)
                     /gene="psaB"
     repeat_region   44739..45136
     repeat_region   44781..45646
     repeat_region   44781..45475
     repeat_region   44883..45499
     repeat_region   complement(45501..46009)
     repeat_region   46134..46901
     CDS             complement(46896..49148)
                     /gene="psaA"
                     /codon_start=1
                     /transl_table=11
                     /product="photosystem I P700 apoprotein A1"
     gene            complement(46896..49148)
                     /gene="psaA"
     repeat_region   46903..47273
     repeat_region   complement(47281..47462)
     repeat_region   47464..47855
     repeat_region   47590..47984
     repeat_region   47590..47855
     repeat_region   47674..47984
     repeat_region   48355..49093
     repeat_region   48355..49079
     repeat_region   48733..49093
     repeat_region   48817..49220
     repeat_region   48846..49305
     repeat_region   48846..49220
     repeat_region   48910..49305
     CDS             join(complement(51854..51977),complement(50893..51122),
                     complement(49994..50146))
                     /gene="ycf3"
                     /codon_start=1
                     /transl_table=11
                     /product="photosystem I assembly protein Ycf3"
     gene            complement(49994..51977)
                     /gene="ycf3"
     repeat_region   50004..50234
     repeat_region   50482..50850
     repeat_region   50504..50834
     repeat_region   50851..51237
     repeat_region   50858..51230
     repeat_region   51058..51356
     tRNA            52217..52304
                     /gene="trnS-GGA"
                     /product="tRNA-Ser"
     gene            52217..52304
                     /gene="trnS-GGA"
     CDS             complement(52593..53198)
                     /gene="rps4"
                     /codon_start=1
                     /transl_table=11
                     /product="ribosomal protein S4"
     gene            complement(52593..53198)
                     /gene="rps4"
     repeat_region   52736..53149
     repeat_region   52736..53129
     tRNA            complement(53566..53638)
                     /gene="trnT-UGU"
                     /product="tRNA-Thr"
     gene            complement(53566..53638)
                     /gene="trnT-UGU"
     tRNA            join(55533..55567,56112..56161)
                     /gene="trnL-UAA"
                     /product="tRNA-Leu"
     gene            55533..56161
                     /gene="trnL-UAA"
     tRNA            56596..56668
                     /gene="trnF-GAA"
                     /product="tRNA-Phe"
     gene            56596..56668
                     /gene="trnF-GAA"
     repeat_region   57381..57886
     repeat_region   57381..57775
     repeat_region   57419..57886
     CDS             complement(57422..57898)
                     /gene="ndhJ"
                     /codon_start=1
                     /transl_table=11
                     /product="NADH-plastoquinone oxidoreductase subunit J"
     gene            complement(57422..57898)
                     /gene="ndhJ"
     CDS             complement(58053..58730)
                     /gene="ndhK"
                     /codon_start=1
                     /transl_table=11
                     /product="NADH-plastoquinone oxidoreductase subunit K"
     gene            complement(58053..58730)
                     /gene="ndhK"
     repeat_region   58134..58496
     repeat_region   58177..58496
     CDS             complement(58772..59134)
                     /gene="ndhC"
                     /codon_start=1
                     /transl_table=11
                     /product="NADH-plastoquinone oxidoreductase subunit 3"
     gene            complement(58772..59134)
                     /gene="ndhC"
     repeat_region   58836..59192
     repeat_region   58842..59106
     repeat_region   58908..59228
     repeat_region   58908..59192
     repeat_region   58961..59228
     tRNA            join(complement(61101..61139),complement(60449..60485))
                     /gene="trnV-UAC"
                     /product="tRNA-Val"
     gene            complement(60449..61139)
                     /gene="trnV-UAC"
     repeat_region   60969..61243
     repeat_region   61000..61243
     tRNA            61302..61374
                     /gene="trnM-CAU"
                     /product="tRNA-Met"
     gene            61302..61374
                     /gene="trnM-CAU"
     repeat_region   61641..61987
     repeat_region   61641..61881
     CDS             complement(61652..62053)
                     /gene="atpE"
                     /codon_start=1
                     /transl_table=11
                     /product="ATP synthase CF1 epsilon subunit"
     gene            complement(61652..62053)
                     /gene="atpE"
     repeat_region   61700..61987
     repeat_region   61989..62472
     CDS             complement(62050..63546)
                     /gene="atpB"
                     /codon_start=1
                     /transl_table=11
                     /product="ATP synthase CF1 beta subunit"
     gene            complement(62050..63546)
                     /gene="atpB"
     repeat_region   62474..62820
     repeat_region   62543..62820
     repeat_region   62822..63276
     repeat_region   62822..63262
     repeat_region   62875..63276
     repeat_region   63278..63562
     CDS             64328..65755
                     /gene="rbcL"
                     /codon_start=1
                     /transl_table=11
                     /product="ribulose bisophosphate carboxylase"
     gene            64328..65755
                     /gene="rbcL"
     repeat_region   65001..65371
     repeat_region   65060..65346
     CDS             66823..68355
                     /gene="accD"
                     /codon_start=1
                     /transl_table=11
                     /product="acetyl-CoA carboxylase carboxyltransferase beta
                     subunit"
     gene            66823..68355
                     /gene="accD"
     CDS             69138..69251
                     /gene="psaI"
                     /codon_start=1
                     /transl_table=11
                     /product="photosystem I subunit VIII"
     gene            69138..69251
                     /gene="psaI"
     CDS             69443..69997
                     /gene="ycf4"
                     /codon_start=1
                     /transl_table=11
                     /product="photosystem I assembly protein Ycf4"
     gene            69443..69997
                     /gene="ycf4"
     CDS             70479..71168
                     /gene="cemA"
                     /codon_start=1
                     /transl_table=11
                     /product="envelope membrane protein"
     gene            70479..71168
                     /gene="cemA"
     repeat_region   70650..70951
     repeat_region   71181..71480
     repeat_region   71294..71579
     repeat_region   71319..71579
     CDS             71389..72351
                     /gene="petA"
                     /codon_start=1
                     /transl_table=11
                     /product="cytochrome f"
     gene            71389..72351
                     /gene="petA"
     repeat_region   72120..72395
     CDS             complement(73686..73808)
                     /gene="psbJ"
                     /codon_start=1
                     /transl_table=11
                     /product="photosystem II protein J"
     gene            complement(73686..73808)
                     /gene="psbJ"
     repeat_region   73928..74527
     CDS             complement(73934..74050)
                     /gene="psbL"
                     /codon_start=1
                     /transl_table=11
                     /product="photosystem II protein L"
     gene            complement(73934..74050)
                     /gene="psbL"
     CDS             complement(74073..74192)
                     /gene="psbF"
                     /codon_start=1
                     /transl_table=11
                     /product="photosystem II cytochrome b559 beta subunit"
     gene            complement(74073..74192)
                     /gene="psbF"
     CDS             complement(74202..74453)
                     /gene="psbE"
                     /codon_start=1
                     /transl_table=11
                     /product="photosystem II cytochrome b559 alpha subunit"
     gene            complement(74202..74453)
                     /gene="psbE"
     CDS             75817..75912
                     /gene="petL"
                     /codon_start=1
                     /transl_table=11
                     /product="cytochrome b6/f complex subunit VI"
     gene            75817..75912
                     /gene="petL"
     CDS             76098..76211
                     /gene="petG"
                     /codon_start=1
                     /transl_table=11
                     /product="cytochrome b6/f complex subunit V"
     gene            76098..76211
                     /gene="petG"
     tRNA            complement(76340..76413)
                     /gene="trnW-CCA"
                     /product="tRNA-Trp"
     gene            complement(76340..76413)
                     /gene="trnW-CCA"
     tRNA            complement(76604..76677)
                     /gene="trnP-UGG"
                     /product="tRNA-Pro"
     gene            complement(76604..76677)
                     /gene="trnP-UGG"
     repeat_region   76970..77339
     CDS             77113..77247
                     /gene="psaJ"
                     /codon_start=1
                     /transl_table=11
                     /product="photosystem I subunit IX"
     gene            77113..77247
                     /gene="psaJ"
     repeat_region   77805..78077
     CDS             77818..78018
                     /gene="rpl33"
                     /codon_start=1
                     /transl_table=11
                     /product="ribosomal protein L33"
     gene            77818..78018
                     /gene="rpl33"
     repeat_region   78496..78796
     repeat_region   78518..78832
     CDS             78552..78860
                     /gene="rps18"
                     /codon_start=1
                     /transl_table=11
                     /product="ribosomal protein S18"
     gene            78552..78860
                     /gene="rps18"
     repeat_region   78945..79220
     CDS             complement(79110..79469)
                     /gene="rpl20"
                     /codon_start=1
                     /transl_table=11
                     /product="ribosomal protein L20"
     gene            complement(79110..79469)
                     /gene="rpl20"
     CDS             join(complement(80276..80389),152870..153100,
                     153637..153663)
                     /gene="rps12"
                     /trans_splicing
                     /codon_start=1
                     /transl_table=11
                     /product="ribosomal protein S12"
                     /protein_id="XED93918.1"
     CDS             join(complement(80276..80389),complement(110238..110469),
                     complement(109676..109701))
                     /gene="rps12"
                     /trans_splicing
                     /codon_start=1
                     /transl_table=11
                     /product="ribosomal protein S12"
                     /protein_id="XED93919.1"
     gene            join(complement(80276..80389),152870..153663)
                     /gene="rps12"
                     /trans_splicing
     gene            join(complement(80276..80389),complement(109676..110469))
                     /gene="rps12"
                     /trans_splicing
     CDS             join(complement(82567..82637),complement(81402..81693),
                     complement(80598..80825))
                     /gene="clpP"
                     /codon_start=1
                     /transl_table=11
                     /product="clp protease proteolytic subunit"
     gene            complement(80598..82637)
                     /gene="clpP"
     repeat_region   83056..84158
     repeat_region   83059..83396
     CDS             83134..84660
                     /gene="psbB"
                     /codon_start=1
                     /transl_table=11
                     /product="photosystem II CP47 chlorophyll apoprotein"
     gene            83134..84660
                     /gene="psbB"
     repeat_region   83383..84018
     repeat_region   84160..84612
     repeat_region   84160..84449
     CDS             84849..84956
                     /gene="psbT"
                     /codon_start=1
                     /transl_table=11
                     /product="photosystem II protein T"
     gene            84849..84956
                     /gene="psbT"
     CDS             complement(85017..85148)
                     /gene="psbN"
                     /codon_start=1
                     /transl_table=11
                     /product="photosystem II protein N"
     gene            complement(85017..85148)
                     /gene="psbN"
     repeat_region   85024..85475
     repeat_region   85024..85341
     repeat_region   85157..85699
     repeat_region   85157..85519
     CDS             85253..85474
                     /gene="psbH"
                     /codon_start=1
                     /transl_table=11
                     /product="photosystem II phosphoprotein"
     gene            85253..85474
                     /gene="psbH"
     CDS             join(85607..85612,86419..87060)
                     /gene="petB"
                     /codon_start=1
                     /transl_table=11
                     /product="cytochrome b6"
     gene            85607..87060
                     /gene="petB"
     repeat_region   86467..86900
     repeat_region   86488..86762
     repeat_region   86524..86855
     CDS             join(87271..87278,88003..88477)
                     /gene="petD"
                     /codon_start=1
                     /transl_table=11
                     /product="cytochrome b6/f complex subunit IV"
     gene            87271..88477
                     /gene="petD"
     repeat_region   88094..88380
     repeat_region   88094..88368
     repeat_region   88115..88380
     CDS             complement(88683..89678)
                     /gene="rpoA"
                     /codon_start=1
                     /transl_table=11
                     /product="RNA polymerase alpha subunit"
     gene            complement(88683..89678)
                     /gene="rpoA"
     repeat_region   88987..89647
     repeat_region   88987..89218
     repeat_region   89287..89565
     CDS             complement(89756..90172)
                     /gene="rps11"
                     /codon_start=1
                     /transl_table=11
                     /product="ribosomal protein S11"
     gene            complement(89756..90172)
                     /gene="rps11"
     CDS             complement(90326..90439)
                     /gene="rpl36"
                     /codon_start=1
                     /transl_table=11
                     /product="ribosomal protein L36"
     gene            complement(90326..90439)
                     /gene="rpl36"
     CDS             complement(90935..91339)
                     /gene="rps8"
                     /codon_start=1
                     /transl_table=11
                     /product="ribosomal protein S8"
     gene            complement(90935..91339)
                     /gene="rps8"
     repeat_region   91035..91293
     repeat_region   91116..91389
     repeat_region   92014..92421
     CDS             complement(92042..92410)
                     /gene="rpl14"
                     /codon_start=1
                     /transl_table=11
                     /product="ribosomal protein L14"
     gene            complement(92042..92410)
                     /gene="rpl14"
     CDS             join(complement(94056..94064),complement(92550..92948))
                     /gene="rpl16"
                     /codon_start=1
                     /transl_table=11
                     /product="50S ribosomal protein L16"
     gene            complement(92550..94064)
                     /gene="rpl16"
     repeat_region   92782..93066
     repeat_region   94139..94597
     CDS             complement(94218..94874)
                     /gene="rps3"
                     /codon_start=1
                     /transl_table=11
                     /product="ribosomal protein S3"
     gene            complement(94218..94874)
                     /gene="rps3"
     CDS             complement(95740..96018)
                     /gene="rps19"
                     /codon_start=1
                     /transl_table=11
                     /product="ribosomal protein S19"
     gene            complement(95740..96018)
                     /gene="rps19"
     repeat_region   95768..96681
     repeat_region   95916..121973
                     /note="inverted repeat B"
                     /rpt_type="inverted"
     repeat_region   95916..121973
     repeat_region   95916..96681
     CDS             join(complement(97180..97570),complement(96081..96514))
                     /gene="rpl2"
                     /codon_start=1
                     /transl_table=11
                     /product="ribosomal protein L2"
     gene            complement(96081..97570)
                     /gene="rpl2"
     repeat_region   96683..98746
     CDS             complement(97589..97870)
                     /gene="rpl23"
                     /codon_start=1
                     /transl_table=11
                     /product="ribosomal protein L23"
     gene            complement(97589..97870)
                     /gene="rpl23"
     tRNA            complement(98036..98109)
                     /gene="trnI-CAU"
                     /product="tRNA-Ile"
     gene            complement(98036..98109)
                     /gene="trnI-CAU"
     CDS             98198..105013
                     /gene="ycf2"
                     /codon_start=1
                     /transl_table=11
                     /product="hypothetical protein RF2"
     gene            98198..105013
                     /gene="ycf2"
     repeat_region   98760..99420
     repeat_region   99129..99640
     repeat_region   99422..99888
     repeat_region   99642..100188
     repeat_region   100643..101327
     repeat_region   101342..101592
     repeat_region   101946..102569
     repeat_region   102640..103199
     repeat_region   103739..104311
     repeat_region   105144..105385
     CDS             105154..105291
                     /gene="ycf15"
                     /codon_start=1
                     /transl_table=11
                     /product="hypothetical chloroplast RF15"
                     /protein_id="XED93940.1"
     gene            105154..105291
                     /gene="ycf15"
     repeat_region   105387..105897
     repeat_region   105438..105959
     repeat_region   105456..106114
     repeat_region   105572..106310
     repeat_region   105818..106434
     tRNA            complement(105961..106041)
                     /gene="trnL-CAA"
                     /product="tRNA-Leu"
     gene            complement(105961..106041)
                     /gene="trnL-CAA"
     CDS             join(complement(108059..108835),
                     complement(106618..107373))
                     /gene="ndhB"
                     /codon_start=1
                     /transl_table=11
                     /product="NADH-plastoquinone oxidoreductase subunit 2"
     gene            complement(106618..108835)
                     /gene="ndhB"
     repeat_region   106667..107536
     repeat_region   107740..108312
     repeat_region   107876..108939
     repeat_region   108941..110051
     CDS             complement(109155..109622)
                     /gene="rps7"
                     /codon_start=1
                     /transl_table=11
                     /product="ribosomal protein S7"
     gene            complement(109155..109622)
                     /gene="rps7"
     repeat_region   110053..110600
     repeat_region   110596..110879
     repeat_region   110889..111263
     repeat_region   110965..111436
     repeat_region   111447..112048
     repeat_region   112050..115723
     tRNA            112360..112431
                     /gene="trnV-GAC"
                     /product="tRNA-Val"
     gene            112360..112431
                     /gene="trnV-GAC"
     rRNA            112666..114156
                     /gene="rrn16"
                     /product="16S ribosomal RNA"
     gene            112666..114156
                     /gene="rrn16"
     tRNA            join(114453..114489,115443..115477)
                     /gene="trnI-GAU"
                     /product="tRNA-Ile"
     gene            114453..115477
                     /gene="trnI-GAU"
     tRNA            join(115542..115579,116382..116416)
                     /gene="trnA-UGC"
                     /product="tRNA-Ala"
     gene            115542..116416
                     /gene="trnA-UGC"
     repeat_region   115725..119408
     rRNA            116574..119383
                     /gene="rrn23"
                     /product="23S ribosomal RNA"
     gene            116574..119383
                     /gene="rrn23"
     repeat_region   119410..120381
     rRNA            119482..119585
                     /gene="rrn4.5"
                     /product="4.5S ribosomal RNA"
     gene            119482..119585
                     /gene="rrn4.5"
     rRNA            119810..119930
                     /gene="rrn5"
                     /product="5S ribosomal RNA"
     gene            119810..119930
                     /gene="rrn5"
     tRNA            120184..120257
                     /gene="trnR-ACG"
                     /product="tRNA-Arg"
     gene            120184..120257
                     /gene="trnR-ACG"
     repeat_region   120458..120875
     repeat_region   120486..121223
     repeat_region   120862..121461
     tRNA            complement(120881..120952)
                     /gene="trnN-GUU"
                     /product="tRNA-Asn"
     gene            complement(120881..120952)
                     /gene="trnN-GUU"
     repeat_region   121146..121841
     repeat_region   121205..121930
     CDS             121281..121997
                     /gene="ycf1"
                     /codon_start=1
                     /transl_table=11
                     /product="Ycf1 protein"
                     /protein_id="XED93943.1"
     gene            121281..121997
                     /gene="ycf1"
     CDS             complement(122072..124318)
                     /gene="ndhF"
                     /codon_start=1
                     /transl_table=11
                     /product="NADH-plastoquinone oxidoreductase subunit 5"
     gene            complement(122072..124318)
                     /gene="ndhF"
     repeat_region   122097..122374
     repeat_region   122852..123130
     repeat_region   122852..123109
     repeat_region   122933..123366
     repeat_region   123027..123366
     repeat_region   123111..123732
     repeat_region   123165..123454
     repeat_region   123368..123732
     repeat_region   123969..124237
     repeat_region   124008..124329
     CDS             125311..125478
                     /gene="rpl32"
                     /codon_start=1
                     /transl_table=11
                     /product="ribosomal protein L32"
     gene            125311..125478
                     /gene="rpl32"
     tRNA            125937..126016
                     /gene="trnL-UAG"
                     /product="tRNA-Leu"
     gene            125937..126016
                     /gene="trnL-UAG"
     CDS             126103..127098
                     /gene="ccsA"
                     /codon_start=1
                     /transl_table=11
                     /product="cytochrome c heme attachment protein"
     gene            126103..127098
                     /gene="ccsA"
     CDS             complement(127908..129404)
                     /gene="ndhD"
                     /codon_start=1
                     /transl_table=11
                     /product="NADH-plastoquinone oxidoreductase subunit 4"
     gene            complement(127908..129404)
                     /gene="ndhD"
     repeat_region   128050..128582
     CDS             complement(129545..129790)
                     /gene="psaC"
                     /codon_start=1
                     /transl_table=11
                     /product="photosystem I subunit VII"
     gene            complement(129545..129790)
                     /gene="psaC"
     CDS             complement(130051..130356)
                     /gene="ndhE"
                     /codon_start=1
                     /transl_table=11
                     /product="NADH-plastoquinone oxidoreductase subunit 4L"
     gene            complement(130051..130356)
                     /gene="ndhE"
     CDS             complement(130616..131146)
                     /gene="ndhG"
                     /codon_start=1
                     /transl_table=11
                     /product="NADH-plastoquinone oxidoreductase subunit 6"
     gene            complement(130616..131146)
                     /gene="ndhG"
     repeat_region   131378..131715
     CDS             complement(131395..131880)
                     /gene="ndhI"
                     /codon_start=1
                     /transl_table=11
                     /product="NADH-plastoquinone oxidoreductase subunit I"
     gene            complement(131395..131880)
                     /gene="ndhI"
     CDS             join(complement(134064..134616),
                     complement(131960..132498))
                     /gene="ndhA"
                     /codon_start=1
                     /transl_table=11
                     /product="NADH-plastoquinone oxidoreductase subunit 1"
     gene            complement(131960..134616)
                     /gene="ndhA"
     repeat_region   132149..132454
     repeat_region   complement(134165..134478)
     repeat_region   complement(134549..134919)
     CDS             complement(134618..135799)
                     /gene="ndhH"
                     /codon_start=1
                     /transl_table=11
                     /product="NADH-plastoquinone oxidoreductase subunit 7"
     gene            complement(134618..135799)
                     /gene="ndhH"
     repeat_region   134921..135544
     repeat_region   complement(134922..135492)
     repeat_region   135116..135514
     repeat_region   135165..135544
     CDS             complement(135903..136175)
                     /gene="rps15"
                     /codon_start=1
                     /transl_table=11
                     /product="ribosomal protein S15"
     gene            complement(135903..136175)
                     /gene="rps15"
     repeat_region   136537..136822
     CDS             complement(136575..142058)
                     /gene="ycf1"
                     /codon_start=1
                     /transl_table=11
                     /product="hypothetical protein RF1"
     gene            complement(136575..142058)
                     /gene="ycf1"
     repeat_region   complement(141366..167423)
                     /note="inverted repeat A"
                     /rpt_type="inverted"
     repeat_region   complement(141366..167423)
     repeat_region   complement(141409..142134)
     repeat_region   complement(141498..142193)
     repeat_region   complement(141878..142477)
     repeat_region   complement(142116..142853)
     tRNA            142387..142458
                     /gene="trnN-GUU"
                     /product="tRNA-Asn"
     gene            142387..142458
                     /gene="trnN-GUU"
     repeat_region   complement(142464..142881)
     repeat_region   complement(142958..143929)
     tRNA            complement(143082..143155)
                     /gene="trnR-ACG"
                     /product="tRNA-Arg"
     gene            complement(143082..143155)
                     /gene="trnR-ACG"
     rRNA            complement(143409..143529)
                     /gene="rrn5"
                     /product="5S ribosomal RNA"
     gene            complement(143409..143529)
                     /gene="rrn5"
     rRNA            complement(143754..143857)
                     /gene="rrn4.5"
                     /product="4.5S ribosomal RNA"
     gene            complement(143754..143857)
                     /gene="rrn4.5"
     repeat_region   complement(143931..147614)
     rRNA            complement(143956..146765)
                     /gene="rrn23"
                     /product="23S ribosomal RNA"
     gene            complement(143956..146765)
                     /gene="rrn23"
     tRNA            join(complement(147760..147797),
                     complement(146923..146957))
                     /gene="trnA-UGC"
                     /product="tRNA-Ala"
     gene            complement(146923..147797)
                     /gene="trnA-UGC"
     repeat_region   complement(147616..151289)
     tRNA            join(complement(148850..148886),
                     complement(147862..147896))
                     /gene="trnI-GAU"
                     /product="tRNA-Ile"
     gene            complement(147862..148886)
                     /gene="trnI-GAU"
     rRNA            complement(149183..150673)
                     /gene="rrn16"
                     /product="16S ribosomal RNA"
     gene            complement(149183..150673)
                     /gene="rrn16"
     tRNA            complement(150908..150979)
                     /gene="trnV-GAC"
                     /product="tRNA-Val"
     gene            complement(150908..150979)
                     /gene="trnV-GAC"
     repeat_region   complement(151291..151892)
     repeat_region   complement(151903..152374)
     repeat_region   complement(152076..152450)
     repeat_region   complement(152460..152743)
     repeat_region   complement(152739..153286)
     repeat_region   complement(153288..154398)
     CDS             153717..154184
                     /gene="rps7"
                     /codon_start=1
                     /transl_table=11
                     /product="ribosomal protein S7"
     gene            153717..154184
                     /gene="rps7"
     repeat_region   complement(154400..155463)
     CDS             join(154504..155280,155966..156721)
                     /gene="ndhB"
                     /codon_start=1
                     /transl_table=11
                     /product="NADH-plastoquinone oxidoreductase subunit 2"
     gene            154504..156721
                     /gene="ndhB"
     repeat_region   complement(155027..155599)
     repeat_region   complement(155803..156672)
     repeat_region   complement(156905..157521)
     repeat_region   complement(157029..157767)
     repeat_region   complement(157225..157883)
     tRNA            157298..157378
                     /gene="trnL-CAA"
                     /product="tRNA-Leu"
     gene            157298..157378
                     /gene="trnL-CAA"
     repeat_region   complement(157380..157901)
     repeat_region   complement(157442..157952)
     repeat_region   complement(157954..158195)
     CDS             complement(158048..158185)
                     /gene="ycf15"
                     /codon_start=1
                     /transl_table=11
                     /product="hypothetical chloroplast RF15"
                     /protein_id="XED93958.1"
     gene            complement(158048..158185)
                     /gene="ycf15"
     CDS             complement(158326..165141)
                     /gene="ycf2"
                     /codon_start=1
                     /transl_table=11
                     /product="hypothetical protein RF2"
     gene            complement(158326..165141)
                     /gene="ycf2"
     repeat_region   complement(159028..159600)
     repeat_region   complement(160140..160699)
     repeat_region   complement(160770..161393)
     repeat_region   complement(161747..161997)
     repeat_region   complement(162012..162696)
     repeat_region   complement(163151..163697)
     repeat_region   complement(163451..163917)
     repeat_region   complement(163699..164210)
     repeat_region   complement(163919..164579)
     repeat_region   complement(164593..166656)
     tRNA            165230..165303
                     /gene="trnI-CAU"
                     /product="tRNA-Ile"
     gene            165230..165303
                     /gene="trnI-CAU"
     CDS             165469..165750
                     /gene="rpl23"
                     /codon_start=1
                     /transl_table=11
                     /product="ribosomal protein L23"
     gene            165469..165750
                     /gene="rpl23"
     CDS             join(165769..166159,166825..167258)
                     /gene="rpl2"
                     /codon_start=1
                     /transl_table=11
                     /product="ribosomal protein L2"
     gene            165769..167258
                     /gene="rpl2"
     repeat_region   complement(166658..167423)
ORIGIN      
        1 tatgggcgaa cgacgggaat tgaacccgcg catggtggat tcacaatcca ctgccttgat
       61 ccacttggct acatccgccc ctatactatc taacaattat agatatttcc atttgtattc
      121 tttctttttc attattttga aagtttttac tcgtcttcta agatacgata gactataatt
      181 taaacattaa tttctcattt ttttatttta catttcaaaa caaaagataa acaaagattg
      241 atgagaaaaa cgtataaaat aaattagtaa aaaagaaaca atataaaaga aattagtaaa
      301 aaagaaacaa aaagtatgaa acaccaatat ttttttctta tcttaaaata atggtaaaga
      361 atgttgaagt aaatacaaaa ttgatgtatg aagaaaaaga ctactaaaaa gtaaaggagc
      421 aatatcaacc ctcttgatag aacaagaaat gaattattgc tcctttacgt tcaaaaactc
      481 gtatacatta agacaaaaat tttatccatt tatagctgga gcctcaactg cagctaggtc
      541 tagagggaag ttatgagcat tacgttcatg cataacttcc ataccaaggt tagctcggtt
      601 aataatatca gcccaggtat taattacacg accttgacta tcaactacag attggttgaa
      661 attgaaacca tttaaattga aagccatagt actgatacct aacgcggtaa accagatacc
      721 tactacaggc cacgcagcca ggaagaaatg taaagaacga gaattgttga aactagcata
      781 ttggaagatc aatcggccaa aataaccatg agcagctaca atattatagg tttcttcctc
      841 ttgaccaaat ctgtaacctt cattagcaga ttcattttct gtggtttccc tgatcaaact
      901 agaagttacc aaggaaccgt gcatagcact gaatagggag ccgccgaata caccagctac
      961 gcctaacatg tgaaatggat gcataagaat attgtgttca gcctgaaata caatcataaa
     1021 gttgaaagta ccagaaattc ctagaggcat accatcagaa aagcttcctt gaccaattgg
     1081 atagatcaag aaaacagcag tagcagctgc aacaggagct gaatatgcaa cagcaatcca
     1141 agggcgcata cccagacgaa aactaagttc ccactcacga cccatgtaac aagctacacc
     1201 aagtaagaag tgtagaacaa ttagttcata aggaccgcca ttgtataacc attcatcaac
     1261 ggatgccgct tcccatatcg ggtaaaagtg caaacctata gccgcggaag taggaataat
     1321 ggcaccagaa ataatattgt ttccataaag tagagatcca gaaacaggct cacgaatacc
     1381 atcaatatct actggagggg cagcaatgaa agcgataata aatacagaag ttgcggtcaa
     1441 taaggtaggg atcatcaaaa caccaaacca tccaatgtaa agacggtttt cagtgctggt
     1501 tatccagtta cagaagcgac cccataggct ttcgctctcg cgtctctcta aaattgcagt
     1561 catggtaaaa tcttggttta tttaatcatc agggactccc aagcacacga attctctata
     1621 actagagaat tgaagacttg ttattcaaca gtataacatg acttatatac cggtgtcaac
     1681 caataccaat atgcatagga tactcttact catttagatc ataggatact cttactcatt
     1741 tagatttctc agaattctcg ttttatttta cctcatttca tagaaaataa aaaaattcta
     1801 atttctaaaa tttatataca tatgacttgg atatattaag tataatgaag tataatgggt
     1861 tgcccgggac tcgaacccgg aactagtcgg atggagtaga taattttttt gttaatctaa
     1921 ttaaacaaca aaacaaaaaa aatccctccc caagccgtac ttgcattttt cattgcacac
     1981 ggctttccct atgtatacat ctaaacctca gttccttccc tagaacagga ttctaaaaaa
     2041 gttaagtact tagtttatca attcctactc ttactacatg agcatttcat aatccatttc
     2101 atatcatatt tcataataga aacgaatgca ttttttttct tttcctcatt taaggatagt
     2161 ttccattatc aaagtatgat aaccaattat tcatgattga ccagatcatt gatgaaaata
     2221 aaaaatatcc aaataccaaa tccgacctct atataacttc tggaaagtag aagaagctct
     2281 tgagaagatc aaagcaaaaa tctcttcttc ctctgtaaag aattcttcca ataattcaga
     2341 acctaatctt ttcaaaaaaa cccgtacagt acttttgtgt ttacgcgcca aagttttaat
     2401 acaagaaagc cgaagtatat atttgattcg atacaaactc tttttttttg aggatccgtt
     2461 gtaataatga gaaagatttc tgcatatctg caaaaatcgg tcaataatat caaaatcgga
     2521 tgaatcggcc cagaccggct tactaatggg atgtcctaat acattacaaa attttgcttt
     2581 agccaacgat ctaattagag gaataattgg aattattgta tcaagctttt tcataagatt
     2641 ttccattata aatgactttt ccaacatttg actccgtacc attgaaggat ttagccgcac
     2701 atttgaaaaa tagcccaaaa agtaaaatga atgctcggat aattggttta tatggatctt
     2761 tcctggttga gaccaaacaa aaaaatgaca ttgccataaa tggataagat agtatttcca
     2821 ttttttcatc aaaaagggcg tattctttga agccagaatg gattttcctt gatatctaac
     2881 ataatgaatg gtagggtcct tgaagaacca taggatggac ggaaaatcct tatcaaagac
     2941 ttctacaaaa tgttctattt ttgcatagaa atagattcgc tcaaaaagga ctccagaaga
     3001 tgttaatcgt aaataagagg atttgttacg gagaaaaaga aagatggatt cgtattcaca
     3061 tacataaaaa ttatatagga acaggaaaaa tcttggatta ctttttgaaa aagtagaaat
     3121 cctttttttt ggagtaataa gactattcca attacaatac tcataaagaa agagccttaa
     3181 taaatgaaag gaggaggcat ctttcaccca gtatcgaagg gtttgaatca agatttccag
     3241 atgcataggg tagggtattt gtacatctga cacataattt aaatatggaa atttttcctc
     3301 aaaaaaagga aatattgaat gaattgatcg taaattatag gattttatga tttctgcctt
     3361 ttctaaggaa gagattaatt gtagggaaaa tggaatttcc acactgacgg caagcccctc
     3421 tgatattatt tgagaataca aattcttgtt gtaccccaaa aatggatttt tgttcgaatc
     3481 attagcagaa ataatcaaat gattctgttg atacattcga ataattaaac gttttacaat
     3541 tagtaaacta gatttattgt cataacctag attttgcacc aaaatggaac tatttaaacc
     3601 atgatcgtaa gcaagtgcat aaatatactc ccgaaaaata agtgggtata ggaagtcatg
     3661 ttgacgagat ctatctagtt ctaaatatac ttgaaattcc tccatttttg aaattcgatt
     3721 tgggacaagg atcgaagatt tattgggtta tcaaataata catagtgcga tacagtcaaa
     3781 acagggtatt ctattctaat aaaaaagaaa tagataccta gaaaacaagt aagactcatc
     3841 aacggactct ctctactcgc tttttccatc taattgtttt atgttcgttc taggataaca
     3901 agatagttag aaatccttta ttttctcaac ccaatcgctc ttttgatttt ggaaaaaaag
     3961 gatctttatc aatatactct ttcttctaca catttatcgc caccccataa tataatggag
     4021 aatagctaat agttaggatt cataacaaaa ataaataatc cattcatggg aaaagctttt
     4081 cccacatcaa gtactaatat ttttattttt aacgtataat tagatggggt aatcatttaa
     4141 attcaaaacg aaagctcgtt cttttttgtt tccctataat tggagccaca aaactctatc
     4201 catttattaa ttcaacccaa ttgtgaattt attttgttgc gagccaagaa ttcaaacacg
     4261 gatttgggcc cgatccaata acaatgaaat attcttagaa ttctccattg atacgacatg
     4321 ctgctttttc cattcattcc tttctggatc agtcgtggtc ttacaaactc taccgatggt
     4381 atggacaaat ccattgcttc atagaaatgt gtaaaaattt gagtcgcact taaaagccga
     4441 gtactctacc attgagttag caaccctaaa aaaataaact acaacaataa actaataaga
     4501 tgtgtagata caaccgtaat caaaataaat aaaaagattg aattggataa taaaaaaaat
     4561 cttccattaa aatcaaaaat ccagaaaaag gattttaaat gtcgaagtcg aatcgattct
     4621 gaacataaaa atgttcagat cagattaaaa tacaagagat tttctcagat aacagataaa
     4681 aaaataaaat aataatttat agaccgcctc ttcctatgtt atacattatt ttcattttat
     4741 ttatttatat aatttattta tattcgaatt tctaatttag aatttagatt agactatttt
     4801 tattcgatta ttctattttt tatattttat tattataaag tataaaaata agtattataa
     4861 taaagtaaag tattataaag aaataaagaa aaaaatttct ttaattaaaa aaaaaaaaaa
     4921 agaacttatt ttcttctttc tatcacagaa aatccaacga acccatctat ttgatgaagt
     4981 aaaaaaaaat cctatggaat gggaataaat ggaaataaat ggatccattt attcacgatc
     5041 ggattatatt tgtttgatac gctgttgtca atattaatgt tgaaaaaaga atacaaaaat
     5101 aaacaaatta aaaacttaaa tattaaattg aataaatacc aattgaaatc caattgaatt
     5161 gaattcaaat taataaaatt aatataattt aattttaata taataaatac taaataataa
     5221 atactaaata ctaagaaaaa aaaaagaaaa atatatataa ttaattctaa ttaatataat
     5281 taatattaaa attcaatttt aaattgaaat taaagtttaa agtaaagtaa ataaaaaaaa
     5341 aaaccaagca attatgttgt attaacacta cataaataat cgacatagat acaaaaaagg
     5401 cgtatgcaaa aaggaaagaa aaaggtagag atcgggttta ttcaatcaat aataattcaa
     5461 aaatagaata attcaatcaa tataatataa aatataaata gaataagaaa gcttaaccta
     5521 accccccttt ctttttaaat ttcctcagct ttttaaatct ctttagagaa ttctaacaaa
     5581 aaccagctca ttgaggataa tgtatttata gacccaatta cttcatttat tacttaatta
     5641 cttaatttca tatttaattt ctttttattc atttgcccat ttttatatta tcaataaaaa
     5701 tggatttttg tagttttaaa aaacagcatt ctatggcagc aataagaaat caaaaatttg
     5761 gtatgacaag agagcggggg gaggggggga taagagagaa aaggattata taaatctata
     5821 taaaagtcat ccacaccctc tttttttttt atttatttat tttgaaattg aatttcgttt
     5881 gttgattagg attaagttcc ataaaaacac ccgccttttt tgaaatatcc tgaacagttc
     5941 ctgtaggttg agcgcctttt tcaaggaaat atagaataac aggaatattt aaataggttt
     6001 gattctttat cggatcaaaa aaacccactc tccgaagatc tctcccctct cttcgggatc
     6061 gaacatcaat tgcaacgatt cgataaacgg ctcattggga tagatataca taaacaatac
     6121 acccccccta gaaacgtata agaagttttc tcctcgtacg gctcgagaaa attcgaaatt
     6181 atgtctatgt atagaattct gatgtcaaat agattcaaaa aatcatcaaa tcaattagac
     6241 tatgatttaa attaaatact tttttcttat tcttgcccga aaaaaaaaaa tcactcgtat
     6301 tcgcaacctc ataactcaag ttggataact ctcaaataac tcaaaggaaa acaaaacctt
     6361 tagttaggta tttgatttaa tttattgagc ggtctctacc ccctttcttg tctgtctctc
     6421 tcctttagaa tcgatttttc gtcttcagtc agtgtaatat agttgttgag acaattgaaa
     6481 acggtattta cttgttccac gatccgttag cttttccttg aatcattggg tttagacatt
     6541 atttcgagga tctttaatca tttcaaaaat ggcagcaaca taccaatttt tttatttctt
     6601 tccatcaaag aatcgtacaa atagatggtt gattccccca gatccacttt tgatcgaaat
     6661 agttttacca gttccaacaa attttacttt ttttgaaact tgctcgaatt ggatcctttc
     6721 gatttctata gcgaaaatat acttacgaag ttgttctaac ttattaattt tcactaaccc
     6781 tagaaacttg cccccgagaa acgaatcaac tcgagctcca tcatgtacta tttccatcat
     6841 caaacccttt ctcctccccc aaaaaagaaa ttcgagtgga atagaacaaa cgatgtcgag
     6901 aaagagcacc ttcatttcta tataatagaa aaatggtgga tgtaataatc cacggctaat
     6961 gtaatcatgt ctttcaagtc gcacgttgct ttttaccaca tcgtttcaaa cgaagtttta
     7021 ccataacatt cctctagttt ggagccggca tgtaattgat tcaattctga aatcatgaat
     7081 agtcattgat tcaatcgatc cataataatc catatttttt ccttctatat gaatggcaaa
     7141 tttctaaagt aaaagtaaag aagtatcaaa aaaaaataaa attaactcga tctcgatatt
     7201 gtaggaatag aatttctatt ctatttctat ttatttttta taaaaataag gattcaaaaa
     7261 tagaaaaaaa tagaaaaaaa atcgaattag aattccaatt tttactagaa gattttgatt
     7321 tattatccaa tttaaatttc aaaatttata aatctatttt ataaatagat taataattaa
     7381 aaataaaaaa aaaaaaaaaa gaaatataaa gaaatatatt attaattaaa tattaaatat
     7441 attttaaata tattattaat taattaatat tcaatatata taaataaata ttcaatatat
     7501 ataaataata tattcaatat ataaataata tattcaatat taaatatata tataaaatat
     7561 atataaattc aatatatata aataatagat aatagaaaaa attttattta atatattttc
     7621 tattttatta aatttattag tttttattaa attttcttaa aataataata tacattttga
     7681 agatacaata acacgaataa aaaaaataaa ataagttctt tttgaatcta cattttcaaa
     7741 gtgactcgat ttagagacga atcattaaaa aaaaagaaga atcacattct acccaatatt
     7801 atatactctt aaacaaaaag gtttctcaaa aaagggcaat cttaatcttt attatgatat
     7861 ataatttgta tttatgatat ataatttgta ttcagatatg atatatttta ttatgatata
     7921 taatttgtat tcagatatga tatatatcat gaatggatat gctctgggac ggaaggattc
     7981 gaacctccga atagcgggat caaaacccgt tgccttaccg cttggccacg ccccatttcg
     8041 attcgacact actaaataaa cagtattatt gatattggtt gttcgtcaat tccagtccaa
     8101 atatctaaat atctatagaa tgaattgttc ctagaatttt gatatgtcta gatatagaat
     8161 gaaactgaaa ttattgatca ttacatataa ttcaattaag atattgcatg aaagtctgat
     8221 ttctgctatt ttttatttct ttttatttca gaatggaaag attttgaatt tgataagttc
     8281 aaatcaaaga aggatttttg gagtctactt tttcttattt gattgatttt attctattat
     8341 tcgtattcta tttttattat catttttatt ttccattttt gtgatttatt tttttatttc
     8401 ttattaatat tattatttta agatttttaa tattattatt ttatttcttt taatattatt
     8461 attttttttc ttattaatat tattattatt aattaatatc ttattaaatt aatatcttat
     8521 taatattatt aattaataat taattaaaaa atgaattatt tctttttttt ttattaatat
     8581 gaatttaatt aattaagaaa ttgaattatt atttattatt aatattataa ttattattta
     8641 ttaatattat aattattatt aatattaata ataattgata tattaatata ttaataaata
     8701 gtataaatca taaatgaaat ggaaaattca tttattagaa aattcagaat ataatgtatt
     8761 aataataata taaacttaat aacttaataa tattaactta atttaaattt ttattaattt
     8821 aattcccaaa aagaaaaaat acaattatct taaagaacaa aatgtttgtt atgcttaata
     8881 tctttagttt ggtctgtatt tggattaact ctgctcttta ttcaagtagt tttttcttcg
     8941 cgaaattacc tgaagcctat gcttttttga atccaattgt agatattatg ccagtaatac
     9001 ctgtactctt ttttctctta gcttttgttt ggcaagctgc tgtaagtttt cgatgagatc
     9061 tttaatttga atactgtcct agaaaaattc ataatttatt cgaaaaaaag gttcgaacat
     9121 tttaacaatt tttatttcta agatcagata agttttacag tgtgaatcct catgtgtagt
     9181 ataggagaat ctattctctt tctttttttt ttaatgatct tggagattgt gtaatgctta
     9241 ctctaaaact ttttgtttac acggtagtga tattctttgt ttctcttttc atcttcggat
     9301 tcctatctaa cgatccagga cgtaatccgg gacgtgaaga ataagaaatc atatttttga
     9361 ttcttttgtt ttctgtgttt tccttgcttg tgcttgcttt ttaaaaattc ttattatcta
     9421 ttttacatct tttaatttta actattaaat atataactat taaatatatt aatatattat
     9481 taaaattatt aaatatatat attattaaat atatatatat attattaaat atatataaat
     9541 ataataaata tataaataaa tatataaata taaattataa atataaataa attataaata
     9601 aatataaatt aaatataatt tatatttaaa tttatattca attaaatata atttatataa
     9661 tttattatat aatttatata atttaaatat aaatttaaat ataataaata ataaaataaa
     9721 taaattagaa ataaataaaa ataaaatcta aataaattag aaataaatat ttctattcaa
     9781 tttgaactat tcaatatttc aatattaaat aaaatgaaaa agaaataaaa aaataatata
     9841 aataataaat atcgttaaaa ttcaaacaaa taaagaaaag aaaaaaaaaa agagactctg
     9901 ttctagaaat tcaaaaggta aataaaatac caaatcattg atggaaacgg aaagagaggg
     9961 attcgaaccc tcggtacgaa aaattcgtac aacggattag caatccgacg ctttagtcca
    10021 ctcagccatc tctccccaat tgaaaagggc cctttctttt tttttttttt tctttttttt
    10081 ttatttaatt tcatattcat atttctatct tatctctata ttactttatt aaactttatt
    10141 aatatcttta ttaatatatt atattatttt atattattat atattaatat ttatattatt
    10201 aatatttata ttaataaata taaatattaa tatattaata tttatataat tagaattata
    10261 ttatataatt ctaatataat aaataaataa ataatataat aatattaata ttattaatat
    10321 tatattaaat aaataaataa tattatatta ttttgatttt aatatattaa ttttattact
    10381 aatatattaa ttttattact tattaattta ttaatttaaa ttttaaatag attaatctta
    10441 ttacttatta atttaaaatt gaatagttaa tagaataact taatagaata aataattcta
    10501 atacaaatcg aattctaata ctaataaata ctctaactaa taaagaataa aaaaaataaa
    10561 tagaattcta atagaaattt gagattttga aattctagaa attcaaatta ataaaattaa
    10621 tttaattaat aatattaaaa ttaaaatatt taattaataa tattaaaata taattattat
    10681 aataattaat taaaatataa ttattataat aattaatata ataataatta atataataaa
    10741 tataaatata atttaaatag aattaatata attctaatta atataattct aaaattaata
    10801 taattaatta atattaatta ttagtaattc taattaatta ctaattaatt agaataattc
    10861 tagattctat tttttagaaa ttattattct aatttgattt gaattttaga attctaaaaa
    10921 taaataaaaa aattattcaa atcaaattag aataataatt tttatagaat attatttttt
    10981 atagaatatt attaaatata aataatagaa tattattaaa taatattcta tttaataata
    11041 ttctatttat agtttattta tagtttatag aagaatattt ttagtaatct tattattagt
    11101 attagaattg agtattagaa tttatagaat aaagaataaa aaaacttgtt tttcagcccg
    11161 gccaggttag tacctagccg ggcctttttt gttcccatga attctggata aaaatgattt
    11221 atttgatctg aaaaaaaata cttgttattg aaacaagatc aaacataaga atgaaacaag
    11281 atcaaacata agaatgtcat ttcttattac tctttctttt tttccggtaa agtatctaaa
    11341 aaaaaaaaag aatggaacat ggaactaagg attcttgcac aatgcatttt tatgttatgg
    11401 cttaagtagc ttaagtataa gtagttttgt cgagatgttc tgtcaaaaca aaaacacctt
    11461 taggaaaaca aaatccaaaa atcaaatggg tcctcttttc ttaatttcat tagattccct
    11521 tatgaaacac atcaacacta taaattttct gattctttta tgatcctatt tctgagtccc
    11581 ttgttggaca aaagttgcat ttatatacaa taatcgcatt gaagcgggta tagtttagtg
    11641 gtaaaagtgc gattcgttct atggatccct tactagttaa aggatccctc gtttgattca
    11701 tattccgatc aaaaacttta tttcttatct taaaagggtt taatccttta cctctcaacg
    11761 aacaattcga ggaataatat acattatcgt aatttgtatt taaaaagaat caattcaaaa
    11821 ttgacaaatt gaattatgaa attacaaaaa cataagtttt ttgaattgga tcaatactcc
    11881 caattttttg agtatgagta aaggatccat ggagaaagat atagaaagtc ttttttttat
    11941 cgtaactaaa tcttccattt tttttatttg tataggagag attgaagcaa aatagctatt
    12001 aaacgattac tttagtttac tagagatatc gacatatttt tttttagctc gatgaaaaaa
    12061 aatgcttttc ctaaggattc tcttaaatag aaatagagaa cgaagtaact agaaaaaaaa
    12121 aaaacaaaag attgttagaa tccgcctctt ctagattcta gagggatcat ctaaaaagcg
    12181 ggatgttttg aatgcattca gacagattca gacagaaggg ctgacataga tgttatggat
    12241 ggcatttgtt ttacgtcttc catttgttaa tctcttccat aaaggagccg aatgaaacca
    12301 aagtttcacg ttcggttttg aattagagac gttaaaaatg atgaatcaac tcgactataa
    12361 cccctagcct tccaagctaa cgatgcgggt tcgattcccg ctacccgctt ctattctatc
    12421 tctatattct attcgaatct aaatttgtgt atttgtatta ttttgtatta tagaatagaa
    12481 ttaattatag aattaatata tattaatata taactaaata tattaatata taactaaatt
    12541 aatatataac taaaactaat ataactaaga ctaattaatt tagttattta gtttttaact
    12601 aaaaaaaatc gactagaatt cgaaaaaaaa aaatagaatt ttagaattca ttgtaattat
    12661 ttaatctaat tatattatat tattttatat tatattattt aatctaatta ttatattatt
    12721 taatctaatt atattatata ttaaatatta ttattatata ttaattatta atttaatgta
    12781 aaataattaa taattaatgt aaaaaaaata gaaattcaat tcatcattaa attgaataca
    12841 taatccccgg atcacatatt cctttttccg aatagaacaa taaaaaaaca attgtaatga
    12901 aaagaaaagc gtccattgtc taatggatag gacagaggtc ttctaaacct ttggtatagg
    12961 ttcaaatcct attggacgca aattatttgc atatatattt aaattttttc tatgtcaaga
    13021 aaaatatttt gaatgctttg aatttaacaa gagagactta gacttttaga gtaattttta
    13081 gcgtaataac ttaacttata tacataagtt atacacaatt tatatcttga ccctctcctc
    13141 tattttttat agaatattat aaaaatcgat ttgattttca tttttaatta tttatttaat
    13201 tattaatttt ttaattaaaa ttattaattt tttaattaat aaaaatatta aaaataaata
    13261 aaaatataaa aatggattct atatttatat atttctattt ctatattatt tagatttcta
    13321 tattctaatt agaaaattgc aaattgattc taatataact aatagaaatc taaataataa
    13381 taataaaata ataaaaaata ttattattat tattattaaa tttaaaaata ttattattat
    13441 tattattaaa tttattattt attaaatatt aaatgagatt tttaatcaat ttttttctac
    13501 ttgttcctga agtaaaaaga gttccatctg ttcctgaata gcttctttca aaagggcttc
    13561 tgcttcccga gtgaatgtct tggtagaaga tatgatttct tggaattgag gtttattcgt
    13621 ttttaagtaa gcacgtaact caacaagaaa tttccttacc tgtccaattt ctaatgaatc
    13681 aagataacca ttcgttccgg tataaatagt tattatctgt tcttccacag tgagaggggc
    13741 tgattgggat tgtttgagca actcacgcaa ccgttgacct cttgccaatt gattttgagt
    13801 agctttatcg agatcagaag cgaattgtgc aaaagcttct aattcggcga attgtgccaa
    13861 ttctaatttt aatttaccag ctacttgttt catggcttta atttgagccg cagatcctac
    13921 tctggagacg gaaataccca cattaatcgc aggtctgatt ccagcattga atagatcggc
    13981 ggataagaat atttggccat ccgtaatgga aattacatta gtaggaatat aagctgaaac
    14041 atctcccgat tgggtctcaa ctattggtaa agcagtcata cttccttcac ctaactgaga
    14101 acttgattta gcggctcttt ccaaaaggcg tgaatgcaaa taaaaaacat ctcccggata
    14161 agcttcgcga cccggtggtc ttcgtaatag aagagacatt tgtcgataag cctgtgcttg
    14221 tttggaggga tcgtcataaa tgattaaagt gtgtcgttca cgatacataa aatattcagc
    14281 cagagctgct cctgtataag gagcgaggta ttgtaatgta gctggagaat ccgccgtttc
    14341 agctactaca atagtgtatt ccattgctcc cctttcttgt aaagtagtca ccacttgagc
    14401 cacagaagag gctttttgac caatagctac ataaacacat attacatttt gtccttgttg
    14461 attgagaatg gtatccgtgg ctactgctgt tttaccggtt tgtctgtccc caataattaa
    14521 ttctcgctga ccacgcccta tagggatcat cgaatcaata gcaataagtc ctgtttgaag
    14581 aggctcatat acggaacgtc tcgaaataat accgggagcg ggagattcaa ttaaccgaga
    14641 ttcagaagct gaaatttctc ctcgaccgtc aataggttta gccagggcat ttataacacg
    14701 acccaaataa gcctcactta ctggtatctg agcaattctt cctgttgctt ttacagaact
    14761 tccctcttgt atcatcaaac cgtcacccat taatacaaca ccaacattat ttgattccaa
    14821 attcaaagca atgcctattg taccctcttc aaattctact aattcacctg ccattacttc
    14881 atcaagacca taaatacgag caatgccatc gcctacttga agtacggtac cagtatttac
    14941 aatctttact tcggtattat attgctcaat acgttcacgg ataattttac taatttcatc
    15001 tgcgcgaatg gttaccatga gtatttctta attctttttt agaagaaaaa aaaagtaatg
    15061 cctacaataa gaaggactaa tctgttattt tatttctttc atcgtcccaa acatgccaat
    15121 attagcactg atggtacgta aatgtaactc gttgttcaag caactattca gagttcctag
    15181 agctccctgt aaggcttgtt ggaaaacccg ctgtcggact tgattaatca ccctttgttg
    15241 ttcaaaacga atggtttcat ttttgtaatt ttctaattgt tccaaagtcg tataaattga
    15301 attaatcaaa ttcgattttt ctcgttctat ctcagaatag ccattcactc gaaaccgatc
    15361 tgcttccatt tctactttcc ttaaccggtc ccgggctttt tccagttgtt caacggcccc
    15421 ttcccgtagt tcttctgaat ttcgaatagt cttcaagatt ctctgttttc gattatctaa
    15481 taaatcactt aatgaaagta gattatcttt ccattcattt caaaacttcc atgatctctt
    15541 cccgaaccaa acatgaatct ttcgattcat ttggctctca cgctcaatta cttatgggaa
    15601 cttcccatat ctttttttta tgtaatgaac ctatcttctc ttctctattc atattcaaaa
    15661 aataaatatc gaaacttatt actaatacaa gaccagaata gtcggaagac tcttctgacc
    15721 aaacaaataa ttgtcagcaa agttgttttt ttttttcaaa tccaaagaat tcttattact
    15781 ttatacttat acataggtca tcgatttcgc attgtataaa aaaggggctg aaatgaaata
    15841 cccatttttt ccatttttca ccctaagagg ttcaaatcat tttatcgaca tgagtgttct
    15901 atatcgaaaa aaagaaattc caactatttt ttggaaacct tttctgtatt aacatagtag
    15961 tagaaagagt actacgctgc gtctagactt caaactgctt agctttaacc atgttaatgg
    16021 tcccagatta ttggttgata gagaatcaaa gtggatttac caatgaatca cgaaatgcta
    16081 tggttcttaa atatgatttc ttaatttatt cataatttat tcagaagtaa ttcgcgggat
    16141 catgcacctt ttcctagtta taacgaaaaa aagtgcagtt ggttggatcc aacctattct
    16201 tgaaataaac aactcgcaca cactcccttt ccaaaaaaga tcaatacacc aagcactaca
    16261 cttagattta ttggatttgt tgctaaaata tcggtattaa acccgaaact cccggcggat
    16321 ggccagtaac ccaaagaaag gaaagaatcg gttatatttt tcatatgata ttatctcctc
    16381 ttatagatag actaattatc tttctatgat ttctattttt tatcgatttt ttttattaat
    16441 cattaatcta ttattatcta ttaattattt attattaatt ctattattct attctattat
    16501 tctattaatt tctattattc tattaattgt taattattat tattaataga atcttaaaga
    16561 atcttaatat taatattaag aatctaatat taatataaat ctaatataat aataatataa
    16621 taatttaata ataatttaga attcgatttc tatattcatt attcattcta tttgaatttt
    16681 ttactatttc attttttgaa tttttgaatt tttcaatata ttaatagaaa tatcaatata
    16741 tttagatatt atatattgat ttgatttcaa tgaaattggt caattggaag atttcccaca
    16801 agaaaatgat acttattaga attagatacc aggtcttatg tcaattgcca aatacctagt
    16861 tttttgcaac actttttaaa aactttctaa aaaaagaggg ggttcgttgg actaaataaa
    16921 aaaagggaag gaagaaggcg agtcagtatg ctaattactc accctcaaat cagcccttcc
    16981 catgggttct tatctgaatc cgaacgaata aacaattgta gaagtaaaat cttaatagga
    17041 ttcgaaaaag caagagcagc aaagcaagtc cacgaaaaat aaaaaaatat atctatttga
    17101 tttgtatttt taggattaaa caaaaggatt cgcaaataaa agcgctaatg ctacaaccag
    17161 cccataaatt gttaaagctt ccataaaagc cagactaagc aataaagtac cccgtatttt
    17221 tccctctgcc tcgggttgtc tcgcgatccc ttctacagct tgacctgcag cagtaccttg
    17281 accaacccca ggtccaatag aagcaagccc gacggccaac ccagcagcaa taaccgaagc
    17341 ggcagaaatc agtggattca tgataagttc ctcgcaccca aaataaagaa aagaaatagt
    17401 taatgataca atcaaccaac aaattatgac ttaattattc catcattaag atttatccaa
    17461 tcgaagtaat taagaattcc gaattgaaaa aagaatattt attgaactat aataagattt
    17521 atcgaactat cagaaagact tcgatatttc ttttttagtt tctatccaca tagtttttgt
    17581 gaatccctac aactttagtt cttatcttac tttacatttc caaacgattc tttgaattct
    17641 tcgttctttt tcttgattta atctctttag tcattcaaga ttcaattcac aattctagat
    17701 actacataaa acggaaggac ttcttttttt gaatccctat ctaaatttac agtagcaggg
    17761 caaatttaga tatatgttta gttcatatat aactagttaa tatctaatat cacatataca
    17821 tgtgtttttt acataccgta aacctattat tcttgtctta gattcaatcg gattcgagaa
    17881 ttcttttttt gaaacatcca caaaacaaag agctgtctta tagcgattat attctataca
    17941 cctagtttga cccctccact cctaccctat ttttttgaat ctcgtttttt ttttttttaa
    18001 gcgttctctt ccttttattt atcacgagcc catatggata aaataaatct aaatcaattc
    18061 agtagaccga attattgcat agaaatatca gcatttgagt gatctaagtt catgtaattt
    18121 tattttatta tttattccaa tttggttaat cgttgaattg aatgactgaa tgaaagggga
    18181 atccgttcta tataacatct ttttaatcac acgtcgtaaa cagagatacc atacaaattc
    18241 ttattcaaat tatttcaaat tctggaccct aatcctaata ctaatatttc taatacttat
    18301 atctttttat cttttatctt taattatctt tttaattatc tttaatatat attatatata
    18361 atatatatta tatatattta tatttaatat atattatata tatatattct atatataatt
    18421 tctatatata attatataat tatttattta tttattataa ttatttattt atttataatt
    18481 attctaatta tattctaatt aatatttttt taatttattt attgtttatt tattatttta
    18541 tttattctat attctataat tctatattct atttattata ttaatttatt atataattta
    18601 tataatctaa tctaaatcta ataatctaaa taatcttaaa taatctaata tttaataata
    18661 tttaatgttc taattgaatg aacaaaacaa aatacaacaa aacaatccaa atccaaaaca
    18721 ataaaaaaag aatattcatt ggagggaagt ataaattggt caaagaaaag aaagagtctt
    18781 tttaggaaaa taggaaaaag atcttttaga tggatctatt tcctattttt tttttacaat
    18841 tccctgggaa tcttttttac ttttagacaa aatcgtatac ttattttatt tagaccttat
    18901 ttgcatcttt cttattttat tttggataac cttttttttt ttattttttc tatatttttg
    18961 ttgttccctt aagtagatta ttttgaaccg cacatacatt gcggcgggct aagctaaaaa
    19021 caaagactat ttcgaaaact agtcaatgat gaccttccat ggattcacct atataagccg
    19081 cagctaaagt tgcaaaaata agagcttgaa taccgcttgt aaataatcca aggaacataa
    19141 caggtatagg aaccactaaa ggtactaaag aaacaagaac aacaactact aattcatcag
    19201 ctaatatatt tccgaaaagt cgaaaactaa gtgataaggg ttttgtaaaa tcttctaaga
    19261 tgttaatagg taaaaggatt ggggttggtt ggatgtattt accaaaataa cctaatcctt
    19321 tttttgaaag acccgcataa aaatatgcta ccgacgtaag taaagctaat gcaacagtag
    19381 tatttatatc atttgtgggt gcagctaact ccccatgagg taactgtatg attttccaag
    19441 gtaaaagagc ccctgaccaa ttagaaacaa aaataaatag aaacatagtt ccaataaagg
    19501 gaacccacgg accatattct tctccaatct gagttttgct cacgtctcga atgaattcaa
    19561 ggacatattc aaagaaattc tgaccgtcag taggaatggt ttgtggattt cgaacagcta
    19621 taatggctga aactaataaa atagcaatta caacccaaga agtaataagt acttgggcat
    19681 ggacttggaa accccctatt tgccaataga gatgttggcc tacttccaca gccgatatat
    19741 cgtataatct ttttaatgtg ttgatggaac ataatagaac attcatattg ccctctgaaa
    19801 gaaatacaac tttaaaagga attattttga ttcaaccatc tctttttcgg cttgtctact
    19861 tccattttgg atttagaata ccaactaatc acataatata ttcttttttg cgcgattcag
    19921 taatagtata gttatagtaa ccgattccat aaatccatgg agttccccaa accaaataat
    19981 ttatttatct tattattaat caaaaatctc gtatatagct agaacgacct tcacaaattg
    20041 caaatactaa tttggtaaga attaatcgga ttgaagctat agcatcatca ttagctggaa
    20101 tcgaaatatc cgcgagatcc ggttcacaat ttgtatcgat taaacaaatc gttggaattc
    20161 ccaaagtgat acattctcga agagccgtat attcttcttg ctgatcaacg attattacaa
    20221 tatcgggtaa ccccgtcata tatttaatgc cgcccagata tgtttccaag cgagataatt
    20281 gtctcttcac catagcggca tctcttttcg gaagacagtt gagtctcccc gtcttttgtt
    20341 ccgttctcaa gtccctgaac ttatgaagtc tcctttctgt agtataccaa ttcgttaaca
    20401 taccaccgag ccatttttta ttaacataat gacaccgagc tcttattgca gcccgcgcta
    20461 ctgaatcagc tgctttattt ttggtaccaa caattaagaa ttgttttcca ctacttgctg
    20521 catcaaaaac taaatcacaa gcttctgata aaaaacgagc agttctagta agatttgtaa
    20581 tatgaatacc cttacgcttt gcagatatat aaggtgccat tctaggattc catttcctag
    20641 taccatggcc aaaatgaact cctgcttcca tcatctcttc caaagttatg ttccaatatc
    20701 tttttgtcat ttatccccac actttctctc tctttttttt ttcaaataaa aaaaagaatt
    20761 tgaaaaaaag agatcaggta tcctgaaata gaaataaata attgttccaa tggaaccttc
    20821 tcttctaccg aagattggcc gttgatacac gaccaggcca ttcatttttt tctattcgtt
    20881 attatcttta ttactattac caaataaaat gaccgcgttg aaaggaaaga gatgaatccg
    20941 ctcttaggaa tgattaaatc ctcgaaatga ttgctctgat atatcacata aattctttga
    21001 aattaaaaaa tcaaataatt ctctgtggtg gaacaaaata tctctcattt ctccctcgaa
    21061 aatttttgtt tttttcaaag taatcttgtt atgttgcctt ggccttgaac ggtgcattaa
    21121 tcttttgaat ccggtaccaa cgggtatcgt ccctcctaaa acaacgttct ctttcagacc
    21181 tttcaaccaa tcaatacgac cccggagagc ggcctttgct aaaactcgag cagtttcttg
    21241 aaaactcgct tcggatataa aactttgagt attcagagat gttttcgtta ttcccaataa
    21301 tagggctcgg taacagatcg cttcttccaa agcacgtccc gttcgttcag ctcgcaacaa
    21361 tccaattagt tcaccgggtg aaaaaacatt agacattcca tcttctgaaa ccaatacttt
    21421 tgatgttatt tgacgcacaa taatttctat atgtctatta tggatctgca ccccctggga
    21481 tcgataaacc ttttggatct tattaaccaa agaaatacga ctttgcgcta taattagctc
    21541 agcaccaatc aagaatcccc agggaatgcc aagaattctt gttatacgct cgttccaacc
    21601 ctcaactctc ttttctaggt tcatcgatat tgaatcaatc gaacgcactt ctaatacctg
    21661 ttccaccttt ggaagaccct gtgttatatc accagatctc gatttttcat atataaatgt
    21721 aagtaatata tctccttcat aaagcatttc tccataatcg ccatgaacag ttgctcctgg
    21781 agttgccaaa taagggttag ccgatcttat tactacagaa tcaatttgaa caattagaac
    21841 ttgacccgat tttaggtgtg gttcgttttt agctatacat acattttcac aaagaaattg
    21901 cccaaggtta attattgtac atgttttttc acaagaatta tgatgataat tatgatagag
    21961 aacatgccaa ttaaaatgga atggattcaa aacgatgtta ctgcatagat caggcttata
    22021 aattctcccg ttttcgccca ttaaataaca tttaaatact tgaaaagttt cctttaaatt
    22081 gtcaagttgc aaatatttag ttatcgagat ctgattatga gttattaaac ggtaaaatga
    22141 ataaaacttt gcaacttgaa gggctattcc taaagggcct aacaaattcc taattggaat
    22201 tagaggatct tttttaattg attcttttat cacattgtga tattttacac cgttgaatgg
    22261 gaccatttga aaacaatgat ccgatgacaa aattatcaaa gatcggcatt ccttatttct
    22321 attcaacaac atacgaatag ttccgtgatt ttggctaagt gattgttgaa tctttgcctt
    22381 ggaataaata gaataaaatg gattgatatt agtgcgatct gactcattat cagcgatcaa
    22441 tcttgaaccg gagagatcat tcctttttct tatatacgaa atatgggatt tcactaagtc
    22501 aattcttata aaatatcgaa tcaaaccatt tgtacttact tcaacaaaag aagcgcgggt
    22561 ctcttcaata gaagaaattt ttttgtctcg atcccaattc aagactaaac aagtccgaac
    22621 taattgaatg cttgtgtcag aaattccctg aattggtttt ccatttccat aaagaatata
    22681 attgacaact ttaagttcca gattatccct ttcctgcaac agatcctggg ggaaaagttt
    22741 tactaaattt agatcatccg ctatttcata tataattacg ggtcgaacta aaacaaaata
    22801 ctttttcttg gtaggtgtga tccattggac atagatccaa tttttaaatt tttttgattc
    22861 cgtagaattt ttttttttta ccgttccgag tggtatcaag atgccgctgt gtcgggatat
    22921 cttatcgatc tctccaggaa aatagatatc cccagaaaat atttttaatt caatcctttt
    22981 ttttttcttc tccactcgaa ccaatccgcc tactcgactt cttatattga cagtgattgg
    23041 tgtatctact ccaatgatac tattgttccg taccattatg gaagaagatt caggtaaaat
    23101 atgcacttcc tcgggaatga aaaaaaatcg atctactttc atttggtatt ttggcttcaa
    23161 ttctttgact cctcgatact caattaaatc ctcttttttg aaaatggaat gaactcctat
    23221 agtcctatat ttagtaattc ctgaactctt ttttctgtat tgaggatcat cgaaataagc
    23281 aagaatacaa tttctacgaa aaatgccatt gagaggtatt tcaatcgaga taccggaagg
    23341 gggcattagt tctttgtctc gttcttgaat cgattggaat ggaatgatta atctatttct
    23401 tcgcctcttt gccaataaat ccgaattctc gtggagaata gcaggatata tgaaattaaa
    23461 atgacccata cataggattc gattaagccc tgaataatca ggaatccggc tttttttttt
    23521 atcagaagga tttaaactaa agaatttgtg tcttacttga acttgatcat tacttactac
    23581 aaggttagaa atatatcttc ctccggcaga aagagaatga atgttcattt gatcttgatc
    23641 cttgtggagt gaaaaagaga ttgcaccgga cctgcacgac cttcctgata atatccataa
    23701 atgacttgtt tttggtaaga tatggacatt actatatgta aattcgggtg catggtacac
    23761 atcggtactc caatgcatct ctccctctga gtcggaataa atatgttttc gaaccctctc
    23821 tttcaaatta aaagtgtatg ttcccgcgcg aatctcagca atcacctgtt ctgattctac
    23881 atattgatcg ttttgaacta atagaaaact ttttggtgga atagtcacgt tatgtagaat
    23941 attttcactt tcaatagtta catacaagtc tatataacat agaaaagcag ggtgcccatg
    24001 acgtgtacgt gtaggatgaa ccaaatcctc attgaatttt atttttccat tagagggggc
    24061 tcgtacatgt tctgcagtac ccccggtgaa tactccgcca gtatgaaaag ttcttaatgt
    24121 tagttgagtg cccggttctc caatagattg acccgcaata atacctacag cttctcccag
    24181 ttccaccagg tcgccatgag taggactcct gccataacac aatcggcaga tccaagatgt
    24241 actcctacaa gtaaaggggg ttcgaataga tattggttgt gtttgaaagg ttatgaatcg
    24301 attgacaagt ccaatcccaa tatcttgatt tcgaatggca atgcatcgtg aacctatata
    24361 tatatcgtct gctaatacac gaccaattaa tgtttgtatc aaaattcttt ccggcatcat
    24421 cccattccga ggactcacag aaatccctcg aatcgtgcca caatccgttc tacgtacaac
    24481 aatgtgttga accacttcaa caagtctgcg tgtaagatat ccagcatctg atgttcgtac
    24541 agcagtatcc acaactcctt tgcgggctcc gtagcaagaa atgatatatt ctgttaaaga
    24601 cagtccttca cgtaaattgc tttgaatggg taaatcaatc atttgtcctt gtggatccga
    24661 cattaatcct ctcataccta ctaattggtg tacttgagat gcatttcctc tagctcccga
    24721 aaaagacatt atatggactg gattaaaagg gtcagtcatc ctaaaattag gattcatttc
    24781 ttgtcgcaaa tattcacttg tagcatacca tatctcaatg gattggcgta atttttctac
    24841 cgcatgcaca ttcccataat gatggtgttt ttccaaaata aaactttgtt gttcagcatc
    24901 ttgtaccagc catcccttag aaggtattgt taaaagatca tcaattccta atgaaatgga
    24961 tgtagcagta gcttgccgga accccagagt ttttacttga tccaggatgt gtgatgtata
    25021 tgccattccg aagtgatcta ttaatctgct aataagtcgt ttaatggcag ttccgtctat
    25081 cactttattg tgaaagacta gattggcccg ttctgccata agtacctcca tattccgctt
    25141 agtggggttc ggttcgacaa tgggtttgag tcaatgattg gaaaacttcc ttttcttcat
    25201 cttgattcgc gtagaaattt aagaactatg atcctagttg aaccggagaa acccgaattc
    25261 acaccggtat cataaattta cttagcttag atacgatcta tatgattaga tactatatga
    25321 ataggccccg caaaagcctt gtatagcttc ttctatttct cgataaaaag aaatatgacc
    25381 aacagtggtt cgaatgtata tacaacgaat ttcttttttt atacttctta ctactagata
    25441 gtgcccataa atctcatgat aggtacccaa agattcgtag tgaacttcga taggaacttc
    25501 tcttgaagaa ataacgcatt gatctagtcg ccaccgaagc cacaaaggac tatcgaaatt
    25561 tattcttttc tgtcgataag ctccaattgc atcataggaa ttagaaaaaa aaggttcttt
    25621 ttctttcgta tacttatagt tattatcgta aattctttca tttttataat ttctgcgatt
    25681 acacggatta tacctgtttg cacaaatacc tccacgattc ccactcgtta atatgtaaag
    25741 cccaataagc atatcttgag ttggtatgga aatgggatca ccaatagccg gagacaagag
    25801 attcatatgg gaaaacataa gtaaacgagc ttctgcttga gcctccaaag ataaaggcac
    25861 atgaacagcc atttgatccc catcaaagtc tgcattgaat cccttacaaa ctaatggatg
    25921 taaacaaata gcacgtcctt ccactaaaat gggttggaat gcctgtatgc ctaatctatg
    25981 cagagtaggc gctctattca gcaatacggg atgcccttgc ataacctctt gaagtatttg
    26041 ccatacaatg ggttcttttt cccgaatttt actcttagca actcctatgt ttgaagcaaa
    26101 atgtttttta attagaccac gaattacaaa tgtctggaaa agctctattg ctatttcgcg
    26161 gggcaatcca catcgatgta atgaaagtga gggacctacg acaatgacag aacgccccga
    26221 ataatcaacc cgtttgccaa gcagagtctc gcgaaatctt ccctctttgc cctcaattac
    26281 atctgaaaac gacttgtaaa ccttattatg accgtccctc attggttgtc cgcggattcc
    26341 attatcaaga agtgtatcca cggcttcttg taccaatttc tcctgacaca ttactaattc
    26401 ccctggcgtc gatctacttg ttgttaatag atcaataaga gtattgttcc gatagataac
    26461 tcttcgatag agttcattaa tatccgagct cattagttta ctcccaccta tttgaataat
    26521 tggtctcaat tcgggaggaa gaactggtaa tagacataaa accatccatt ctggttctat
    26581 atttgttcga ataaaatgct tagctaattc catgcgtcga accaaaaaat tctttcttct
    26641 tccaactttt cgatcttccc attcattgcc cgtggatccc tcttccccta attctttcca
    26701 ttctatcaac gaagaatcta taagaattct caaatccaga tcggctaatt gttctcggat
    26761 agcacctgct ccagtagaaa tttctcgatt tcgaaatgta tcgaaacctt ggatagtaaa
    26821 aaaaagtggg atgctgtatt tccaggattg gatttcatat tcgaatgaac ctcgtaatcg
    26881 taagaaagta ggttttttaa ctatgggcct ggcaaacgaa aaatttggat aggatccaat
    26941 aggatctccc cctttcaaaa tcggacgtga aagtttcctc tcatccggct caagtagtta
    27001 catcaaataa agaggggttc tcgctttcaa attctataaa acccctaaaa gttctaccct
    27061 ttactcaagt tctcaataaa gaccaagcaa catttgattg attcattctt ctttctattt
    27121 ctatttagat tttctgaatt atttattcaa ttatcaatta cgacataaaa gagatgaaat
    27181 gtgaaattct tgagtagtct atctcccttc gaatgaggaa tccctttaat tcttaattca
    27241 aaaaaaaaaa gaaaaaattc ttaattgaat aaaaataaag gaataccctg gaatttctaa
    27301 gagatttcct tgtctatgta ttattccatt cgatctttta ggtccatact tcgcctcgac
    27361 ggttatgcca cgacgtcttt aagcctatat gcgatggata gacttccgta accatgatat
    27421 atttgcttag ttgatttgat ttgaacagaa tttcagttct gtctaaaaga gatggaataa
    27481 ttaattcaaa aaaaaaagaa gtcttttttt tcacgaggta cagctataaa ttcatattta
    27541 tttgttactg aatcgaccat agacctattc cctttttatt tgggagtctt aaatacaccc
    27601 ataattctga gcttcatgtt actcacccca agagacatgt cagatccagg gcatcccaat
    27661 tcgattgaat ggaatgacag tttctcattc tgaatctgta aaataataat ttggatcaaa
    27721 tcacacatcg cagtatacta gaccctctaa ttctttaaga ggtttatcta aaagatttgc
    27781 gatataacta ggaagacgtt tcaaatacca cacatgggtt actgggcatg ccagtttaat
    27841 atatcccatt tgatatctcc gtatccgaga atcaacaaat tctactccgc attgttcaca
    27901 aaatttttgg tcttcttttt tatctccgat tactcgataa tttccacaag cacaaatccc
    27961 actttttata ggcccaaaaa ttctttcaca aaataatcca tctttttcag gcttattggt
    28021 tttgtaatga aaagtatagg gttttgttac ctccccaact atctctccat taggtagtat
    28081 tttattggcc caagcactta tttgttgagg agaaactgat ccaattcgga gttgttgatg
    28141 tttatactga tcaatcatag aagaaaaatt atgattcatt ccgattaagc ttccttccta
    28201 tgaatctgga agttcttctc agatacaagg aaatgattca attccagagc caaagatcgt
    28261 agttctcgaa caagcaatcg aaaagattct ggagcatcct caggtttcgg tattgttcct
    28321 ccgatgatcg tagtcccgag tacttcttgg cgagctctaa tatgatccga tttataagta
    28381 agcatctctt gtaaaatatg agcaacacca aatccctcta gagcccaaac ctccatttct
    28441 cctacccgtt gtcccccttg cttggccctt cctctaaggg gttgttgcgt aacaagtgca
    28501 taatgtccac tggaacgtcc atgtatttta tcatcaactt gatgaattaa tttcaagata
    28561 taaggctttc ctattataac aggctgttca aaaagatccc ctgttcttcc atcaaatatt
    28621 ccgctttttc ccggatactc gggttcaaat atccatggat tcgctgtttg cttactggct
    28681 tcatataatt cagaaaacac tagttttctc gaagcctctt gttcatatct ctcatcaaag
    28741 ggtgctattc gataatgtct atctagcata ccccctgcta acccgagtga gcattcaaat
    28801 atctgtccta cattcattcg tgaaggtacc cctaatggat tgaagaccat atcaacgggt
    28861 cttccatctt gcaaataagg catatcttgt ctagacaaaa ttttggaaac gataccttta
    28921 tttccatgtc ttccagcaac tttatcacct actttgattt cacgtttctg tgaaatatat
    28981 atacgaatcg tttctggatt ataactagaa cccccctttt tatggatcca tctcacatca
    29041 ataactcgac ccctaccacc tataggtagt tttagacaag tttcctttga ggtggatacc
    29101 tgaatgccaa gtatagctcg taataatcta tcttccgggg catacgagga ttctttcgcc
    29161 atttgaggcg ttaatttacc cactaaaata tcgcccgtct ctacccaaga tcccagcctc
    29221 acaattccat ttttgtctaa atttcggagt aaatgggctt ctaggtgtgg tatttcatta
    29281 gtgattcttt caggaccgtg gcttgtcaca tgagtctgaa tttcatattt ccgtatgtga
    29341 aaagaagtat aaatatcttc atagaccaga cgctcactaa tgagtacagc atcctcagaa
    29401 ttgtaacctt cccatggcat ataagctact aatacgtttt ttcccaaagc gagttcgcca
    29461 ccaactgtag cagcaccatc cgctaaaatt tgtccctttt taatgcattt acctcgctga
    29521 acctggggtt tttgatgcat gcaagtattt ttgttggaac gttgatacat aactaatgga
    29581 atgcttagag tatcccgatt tcccgataaa attatcttgt cagtatcggt ataaatgatc
    29641 tttccctcgt gttcggctat agcgagaacc cctgaatcta gagccacttg gcgttccaat
    29701 ccagttccaa caatgcactt ttcggactga gaaagcggaa ctgcttgacg ttgcatatta
    29761 gaactcatta aagctcgatt cgcatcatta tgctcgataa aaggaatgag ggaagctcca
    29821 atagaaaaat attggaaggg aaaaatactt cgaagatgaa cctgttccca tgcaatagtc
    29881 agaaattctt gacggtatcg agctggaaca acctgttcct cctgagtacc tcgattcagc
    29941 gccaaagaat ttcctgtcgc taccatatag tattcgtctc tacttggtga taaataaagc
    30001 atccgtattc tttttgatct ctcagagatt tcataaaatg gactttctat agacccccaa
    30061 tgaacaatcc tcgcatgaat tgctagggat ccgataagtc caacattgat tccttcagac
    30121 gtgtcaattg ggcaaatgcg tccataatga ctaggatgga tatctcgtat ccgaaaacta
    30181 gcagttcgcc ctgtcaatcc tccagggccc aaataactca attttctacc atgaactatt
    30241 tgtgtcaatg gattggttcg atccaaaact tgagataatg ggtgtaatcc aaaaaaagat
    30301 tcataagtgg ttgttaatgg agttgaagtc accaaattct gaggagtcgg tatcaattta
    30361 tgcctaattg ctccacatat agtaccttta accatatttt ctaaacgaac tagagccaat
    30421 ccaaattgat cttgtaagag atccgctaca gaacgaatac gtttattttt caaatgattc
    30481 atatcgtcaa gtgtacccat tccaaatttc attccaatca aatgatccgc agctgccaat
    30541 atatctcgtg gtaacaaaaa tgtattgttc tgaggtatat caagattcag ccttcggttc
    30601 atatttcgtc gaccaattct tcctaattca catctttgtt gaaaaaattt tttttgtaat
    30661 tccttacata aggattcaga aaataccgga tctccgccca cacaagcaaa ttgttgataa
    30721 aactccaaaa tggcattttc ttttgacccg attttttttt tctccttatc attcaggaaa
    30781 gacaagaaaa tctcagggta gcaaacattc tctataattt ctcttaaatt cgaacccata
    30841 gctgatgata gaactaaaat agatattttc tgtttcctac tcacacgagc ccatatcctt
    30901 gcttttctat caatctctaa ttctaatctc cctccccaat ctgatattat ggtgccagta
    30961 tagaccgaaa ttccgttatg gtctaattct gaacggtaat agataccggg gctttgcaat
    31021 atttgattga ttacaattct gtatattcca tttattatag aagttcccag ggaattcatt
    31081 agaggaatgt ttccaataaa aatcgtttgt tcttggatat ctctataggt tttccaaatt
    31141 aatcccgcgg atacatataa ttcagaggaa tatgtgagtg attcatatac agcatctttt
    31201 tcttttatca agggttctac caattgatat gtttccacaa ataattgaaa ttgaatttct
    31261 tgatctgtat cttccatttt tggaaactta gaaagttctt ctgttaagcc ctgatcaatg
    31321 aacctacaaa acccttcaat ttgtatctga ttcaacccgg gtattgtaga cattcccaca
    31381 tttacacccc caagcatttt aactttcccc atttatagaa aatatcccac tatttgctcc
    31441 cattcttgat cgaatcatat gaatcgattt agaaataatg gaatttctat tttttttact
    31501 gaatcacatg aaattttacc gaactccgta tatggaatgt atgaaatacc tataggaata
    31561 aatagaataa ttctatactc aaattggaat ttgcaacaaa cggatagaat ataaattcta
    31621 aatggaaagg aattgaaaaa ttctacctag acttatggag ttttttaaag aatatccaaa
    31681 gcaaaaatgg attctatttc taccattatt atgatattcc atattccaat ccaattcgat
    31741 tggataccag aaaaataaaa tgaattggga atttgatctg ttcgatgaga taaagaccta
    31801 ataatcagaa acaatataga atttcttttt ttagcactta accttttcac cgattcaatt
    31861 gttcaaaaaa gaattcaaat tcgcacaaag aagagagaaa attttaccta tttttttagt
    31921 agaatctgta gaataggatt gaggtgcgta ataaggcttg gatttattaa acatgcgcag
    31981 atataactct agtctagcta tagttattta tatagatgtt tcttccttta ttgcagtcct
    32041 attcattcgg aacagcacat gtcgtgttaa atttttattt tctattcaat ctattaaaaa
    32101 tctatttaat gaaaaattgt aaaaaaaaaa aatgcaagta cgaaaatttc ttgaaaattc
    32161 ccttataggc attatataca gataagatac ccgattagat actatctgtg taacaattta
    32221 tgttctaggg tttacatata ctgataattg ctgttataat tgaaatggta ttttttttct
    32281 tgaaaaataa atactgatta gttatgtctc aatttggatt ttcttatctc attaggaaaa
    32341 aaccattttt tttttatttg aattgaagaa tcattcatga attaaattaa ttaattataa
    32401 ttaataatta atagttaacg gttccgattt gtcctgaatt ttagcttttt tgactgaaaa
    32461 tgcacgtttg cttttttttt ttttcaatag aaaaaaaggg gggggaaggg tctcttttaa
    32521 gaatgggatt aaggaaaaca gaatcgaaga tagaaacaaa taaaaaaaga agtttagaac
    32581 tccctttttt agttttttgg gggtattctc atatattttt tttgtatcat tttggcggca
    32641 tggccgagcg gtaaggcggg ggactgcaaa tcctttttcc ccagttcaaa tccgggtgtc
    32701 gcctgatcga caaaatagct tattccgttt tgttgatata aaacttgaca atcttttttc
    32761 cagcagaagc aagcggggga aggggactct tgagacttcc ttgattctaa attctaagca
    32821 tctgcaggtt ttattcttta aaattctata aatccttatg tctcggattc aagaattcaa
    32881 gaaagattct agtagtgaaa aggaatcggt aaatcttgat atgatagtcc ttccactcca
    32941 ctactaatgt agtgtctgtc tactgactag gtcttgaatt agattggata gggatagata
    33001 tagatcggac agggaatcaa attccatttt tagttaggga agggtcgaaa aaaactttgt
    33061 atacagactc ctgaaagtat attagcactc cggcatttat tcaatattag ttagattgaa
    33121 tagataattg gcttttttta ttattatttc tttttttaat tctaaataaa atataaaaat
    33181 ctatttagaa tttagaatat aaatattcta aattaatata tttaattttt gaaattcaaa
    33241 atagtataat tataaaaaaa atagtataat tataaatagt ataattataa ataaaaatag
    33301 tataattata aaaagttaga aattcgaatt ctaaaattct aatatataaa tgaagaaatg
    33361 aaagaaatta aatattttat taatttatta attaatttat tatttattaa attattattt
    33421 attaaattaa aaatatatta aataaaattt aaataaataa tattatattc attatattca
    33481 tattccattt tattcaaata ttataattca atattaaata ttctaataaa ttgaaaaatg
    33541 aaatagaaat atttattaat atttagaaaa ttagaaatat ttataaatta atattcttta
    33601 aaatttgtta ataatatttt ttaaatttaa atggaattat aattatttat atttaattaa
    33661 aaagaaaaaa gaattctttc ttttcggcaa cccctagtga aagaatttat tcggctgtct
    33721 tccgattgtt ttacagagac aatcgggaga cggtaaggat tagattaaat ggaaataaga
    33781 gtatgcgaag tgatctatct tgattctata tatatatttt ttttacttaa tgaaatcgag
    33841 ggcaaaaaaa tcaaaataaa gcataggtct tattattcct acctgttagt aacattcatt
    33901 cccttaatac ttccaagggt gtctccggat attttgtttg tacttaatgt tttctgatta
    33961 tactagaaat catataagaa cttgttagat gttatataag aacttgttag atgttataat
    34021 tcgatttatt ggattctttt ctttcgtcaa tgatgttagg ccagaatacc tttttgactc
    34081 tgtgccagtg attccactat tatttattat tagtgaacaa taacaaaaat gaaataattc
    34141 cttcatattg atagaaatag gagacataat ttacatggat atagtaagtc tcgcttgggc
    34201 tgctttaatg gtagtcttta cattttccct ttccctcgta gtatggggaa gaagtggact
    34261 ctaaaaatac tactaattga gttgagggaa aaaacgaaaa taaaactgta tccattgttt
    34321 tatagatggg ttctgaaatt ggatttttct atttaattca ttaattccat ttctaaatgg
    34381 aattcaaaaa tatctgcatt ttgtaattct agtgtattcg aatggaataa tgtattctat
    34441 ggataatata gaaatagaaa atactctttc aattaaacaa atattttact ttttcccatg
    34501 ttcgtatttt gaaagtcaag gtaatacaaa taatcggaaa cttattccaa ccaaattctt
    34561 tattctttct aaaatttcga tgaactggct cttaccaaag ttatatatgg acaatgagga
    34621 accgcggaac ccttttttat ttcttttttt atcctccctt ttttcacttt ttttcaaaga
    34681 gaaaagaaat ccgtttttta ttagttatta agcgcggata cacactttct ataggaaaca
    34741 aaatagacat agtagttgtc taaggagata ctacacataa taagatattg ccgttgcctt
    34801 aggcgagtca catattacgt gcttatcgct tgttttatta tttggttttt tatttttttg
    34861 agtttcaaaa tcaaaatagg atttatgttt tcatttcata tcatggttca aacgttaaaa
    34921 atcggttggg ttttactaat atttattttt gaaataggaa aaagtttccc atagaactcc
    34981 tggatcatct gttaactatt tcattttatc aattacttct tcggaatgct aaaaatatta
    35041 ttttttttta ttttaatatg ataccgggat tggtcttgaa aataatcaga aatctagaaa
    35101 ttagaatcgg acgaaaaaga gttgcctttt gattatttca gattgattgg aaccaataca
    35161 aatcaaatag atgaaacaaa aaaattggga cgctatgtgc attacatata tgtgatgtga
    35221 ttgatattct atatatatat tgtaaatcga ttcatattaa acctctatct ttatagagta
    35281 aaactttata cactacaata atagatagta tggtagaaag aaaaaaaatc gatttctttc
    35341 taccatacta tcagatttca tagaatactg ctgattctag tccgatcatt tcatttaaga
    35401 gtaagacgcg aaattgaaat cctttttcct tttttcttcc atcattgcat tgataagaac
    35461 taagaagtaa agtttaagtc aaattaatca ctttgactta ccgtttttac gtaaattatc
    35521 agtaagaagg cggtaggaac tagaatgaac agtgcagtag caataaatgc gagaatattt
    35581 acttccataa tctcatcgtt agatttctct ttaattcgca ataactcggg atttaatccc
    35641 atagagatga taaatctttc gtcggtaaat tcaatggtat aaattacatc tcgatgatat
    35701 cgaatcggat caatatcatg aataacaata tcggaactat caaatcgatt catcgtcaag
    35761 aattgaatag tataacatag gaagatcttt tatccatacc aaattcaaaa atggatttct
    35821 gatccaatca aaaattactt tacttttttt ttttatattc tcatccttcg attagtaata
    35881 ggataaacat atatcaaaag ttcagtgtga aatttgaatg agatagattg tttaaaatgc
    35941 aaataattag aaattgaaat aggtacttag tacttgaggt tatacaaaat cggagccaga
    36001 aaaggataaa ctttgaatcc taaagtgttc tatcaaaatc aaaggaactc cttttttttt
    36061 tgtatcgtgc aaattccatt tgtgtgtgtg tgttcgctgt aaacatattc tatagtattc
    36121 tagtactcta tttcattaca cagatcgaga gtaatcgaaa aagccaggtc tagtagtacg
    36181 gtatctcctt ctcttggaat cttgaatacg acgctactaa taattgtgct aatccacata
    36241 tgtttctttt ccatcaatca gtattagttg aagaaatgga aattacccta ttggtttgat
    36301 gagaaatgtg aaacgaaaaa aagaaaaaaa gagaaatccc tgttaggaat gagattatgt
    36361 ttgttatttt gactcccttt tacagaagaa atgaattgat gtattttttt tattggattt
    36421 ctatccatcg ggactgacgg ggctcgaacc cgcagcttcc gccttgacag ggcggtgctc
    36481 tgaccaattg aactacaatc ccaggaaaaa aagtgtacag catgcatatt cttacaattt
    36541 cattcaaacc ttttctattt ttattttaga ttcgaattgt cttgttctaa ctggcagaga
    36601 cgagactaat atattgatat ttatatggat atgcacttta gcgagatcta cacggattat
    36661 tagtaatctg tttgttattt ccaaatcgat tgaaaatcaa tctttcaata aatcaatgaa
    36721 aataaaaaat aaaaagagtc tctttttatt tagactttat acttacagat cttgatatga
    36781 atctagacca ttagcaagat ctgaatttgt ggaaaaatta cgtaataaaa tcaatagtgg
    36841 tagggatgta gcagattttg attcttgtgt atcaaagctc attgggcatt tccggagaac
    36901 aacaaatggt tacatcattt catggtggat cagcaaatta ttgggccgag ctggatttga
    36961 accagcgtag acatattgcc aacgaattta cagtccgtcc ccattaaccg ctcgggcatc
    37021 gacccaggaa aaatcaattt aagtctttat tgataatcca cgatcaactt cctttcgtag
    37081 taccctaacc ctacccccag gggaagtcga atccccgctg cctccttgaa agagagatgt
    37141 cctgaaccac tagacgatgg gggcatactt gcccgaccgc cattatacta tgttcatagt
    37201 atgaacagtt ttttgaaatt gtcaatataa tggaatgata tgactcgatc agaaggatct
    37261 ttccgtcttt cagaattcca tagaattttt ggattcatca ttttcatttt taaattgttc
    37321 attccaatcc ccactctaga attctaaaaa tagaaaaaaa aaaagtaata cgaaagagag
    37381 ataggagcct ttcggggaat gcttggtttg ccggaaaaga aaaggcgagg gggttaaact
    37441 tcatttcttt cactttcatt cattgttaag aaagattcgg tgggcatatt tctatctcac
    37501 actaagtcgg gaaattaaaa aacgataatc aatctggaaa tccgggaaga gggataggga
    37561 tcaacaagtt attgaaaaat tgtttttcga taagaatttg gttgagagac aaattgaatc
    37621 catttatcaa cgattcgatg aaaaatcttg tatctatgtt ttgaattggt ggatacatgt
    37681 atcaatcaaa tgaatttcgt taggatgagg atcaattcaa ttagaatcgg ttttgaaata
    37741 attcattaca ttgatattta gaaaatccaa tatcaataaa cccattttac ctatactata
    37801 ctcaccaatt ttacctatac tctactcact aggtaaatcc catttcttgt tccttaatga
    37861 gccgctatgc agataaaacg tatctatgta catatattct aatttcatat aaatttcata
    37921 taatcacata taatcatata atataacata tatataatca tataatataa catataataa
    37981 gtatatgcag taataaatat atgcactaga ctcatagtgg ctagttcctt attcaggaat
    38041 tgaatcaaac ggggcccttt taactcagtg gtagagtaac gccatggtaa ggcgtaagtc
    38101 atcggttcaa atccgataag gggctttttt cttttttcat aaaactccag cggtagtatt
    38161 catatttgaa gagagaatag agatattgtt gatatttgta ataaaaaaac taaggaatcg
    38221 tagaatttca ttagaaaatg gaattctcaa ttctaataaa ttatcgttat cattctaatg
    38281 aattagaagt tatcattcta atgaattaga atatagtaat tctagttaga aagtagaaca
    38341 tttttttatt atttcattag aatgaataat gataagtcat cccctttaat tgccagatat
    38401 tgctattttt tattattcca atcaaaagga atcggaaaaa ttctaaatca acaaaagaaa
    38461 aagtaagtag acctaaccca ttgaatcaga actttatcaa ctattctgat attcaaattc
    38521 gatagagatg aaattagaac agtggatctt ttttatttca ttttttctat ttgtttgatt
    38581 tggactccgc aagaatctgt cgatatttcc gattaaatct tcttgttcct agaggttcta
    38641 taggaaaaat ttgctattcc cttcctccac ggagaaaggt ttattccaag tcccaacata
    38701 caaataattt ttcattttca atatctttca gaacacaaga aaagatcaat ttactctaga
    38761 tcaatttact ctatactatt attatactat tatttataga atattattta gataggatat
    38821 atttatttag ataggatata ttattttata taatatatga tatatctata taaaactaaa
    38881 agaaatctat caaatcgtgt cttcacgtat caaaaaattt catatcgatg catacgatat
    38941 tttttccggc aattgatgga tgcgagaaag agactttcac ttacagtctc ttattattaa
    39001 tctatgaaat tcaatacaag attaattaat taatattaac aaattcattc gattttttct
    39061 gacagataaa aataactagc aaaaatattc gaagtgtctt tcttgccccg atctgcaaaa
    39121 aatagacttt ggagtttttt ttttattaat ctgaaagaaa ggaaaatata acaaagaaga
    39181 caataccaat aaaagaaaaa aaagaaagaa taaaaaagaa agtaataaaa aatatgatac
    39241 tgtagtagtt tactacacaa tgtagtagtt tactacacat agaaattaga agaatacata
    39301 aaactattta tttttctcaa tttcacgaac aagattcaag aataagattt tttgctgaaa
    39361 ggagaggagt atgtctggga atcaactggt aacgaaaaaa gggatcattt gtttcttgaa
    39421 cagttctttc aaaaaatcaa tccacctgat ttatgagtaa taagataatt catggcttag
    39481 gggggggggt taagaataga aaggaataac cgaattgagt taatggattt acctaggtca
    39541 agagaccaat aaatgatttt tatattcgaa acccattaga aaagaaggga caatcaatga
    39601 gaaataaaat catacagaaa tgctaaaata aagaaggcct tggccctgaa aatgctatga
    39661 ggtgctcgga aatggttgaa gtagttgaat aggaggatca ctatgactat agctcttggt
    39721 aaatttacca aagatgaaaa tgatttattt gatattatgg atgactggtt acggagggac
    39781 cgtttcgttt ttgtaggttg gtccggtcta ttgctctttc cttgcgccta tttcgccttg
    39841 ggaggttggt ttacaggtac aacctttgta acttcatggt atactcatgg attggcaagc
    39901 tcctatttgg agggttgcaa cttcttaact gctgcagtct ctactcctgc taatagttta
    39961 gcacactctt tgttgttact atggggtcct gaagcacaag gagattttac ccgttggtgt
    40021 caattaggtg gtctgtggac ttttgttgct ctgcacggtg ctttcggact aataggtttc
    40081 atgttacgtc aatttgaact tgctcgatct gttcaattgc gtccttataa tgcaatcgcc
    40141 ttttctggtc caattgctgt ttttgtttct gtatttctga tttatccact gggtcagtct
    40201 ggttggttct ttgcgcctag ttttggtgta gcagctatat ttcgattcat cctctttttc
    40261 caaggatttc ataattggac attgaaccca tttcatatga tgggagttgc tggtgtattg
    40321 ggcgctgctc tactatgcgc tattcatggt gctaccgtgg aaaatacttt atttgaagat
    40381 ggtgatggcg caaatacatt ccgtgctttt aacccaactc aagctgaaga aacttattca
    40441 atggtcaccg ctaaccgctt ttggtcccaa atctttgggg ttgctttttc caataaacgt
    40501 tggttacatt tctttatgtt atttgtacca gtaaccggtt tatggatgag tgctcttgga
    40561 gtagttggtc tggccctgaa cctacgtgcc tatgacttcg tttctcaaga aatccgcgca
    40621 gcggaagatc ctgaatttga gactttctac accaaaaata ttctcttaaa cgaaggtatt
    40681 cgtgcttgga tggcggctca agatcagcct catgaaaacc ttatattccc tgaggaggtt
    40741 ctaccacgtg gaaacgctct ttaatggaac tttagcttta actagtcgtg accaagaaac
    40801 taccggtttc gcttggtggg ccgggaatgc ccgacttatc aatttatccg gtaaactact
    40861 gggggctcat gtagcccatg ccggattaat cgtattctgg gccggagcaa tgaacctatt
    40921 tgaagtggct catttcgtac cagagaagcc catgtatgaa caaggcttaa tcttacttcc
    40981 ccatctagct actctaggtt ggggggtagg tcctggtggg gaagttatag acacctttcc
    41041 atactttgtg tctggagtgc ttcacttaat ttcctctgca gtattgggct ttggcggtat
    41101 ttatcatgca cttctgggac ctgagactct tgaagaatct tttccattct tcggttatgt
    41161 atggaaagat agaaataaaa tgactacaat tttgggtatt cacttaatct tgttaggtat
    41221 aggtgctttt cttctagtat tcaaggctct ttattttggg ggtgtatatg atacctgggc
    41281 tccagggggg ggagatgtaa gaaaaattac caacttaacc ctcagtccaa gtattatatt
    41341 tggttattta ctaaaatcac cttttggagg agaagggtgg attgttagtg tagacgattt
    41401 ggaagatata attggaggac atgtatggtt gggttccatt tgtatacttg gtggaatctg
    41461 gcatatctta accaaacctt ttgcatgggc tcgccgtgca cttgtatggt ctggagaagc
    41521 ttacttgtct tatagtttag gtgctttatc tgtttttggt tttattgctt gttgctttgt
    41581 ctggtttaat aataccgctt atcctagtga gttttacggg cccactggac cagaagcttc
    41641 tcaagctcaa gcatttactt ttctagttag agaccaacgt cttggggcta acgtaggatc
    41701 cgctcaagga cctaccggtt taggtaaata tctaatgcgt tccccgaccg gagaagttat
    41761 ttttggggga gaaactatgc gtttttggga tctacgtgct ccctggttag aacctctaag
    41821 gggtcccaat ggtttggact tgagtagact gaaaaaagac atacagcctt ggcaagaacg
    41881 tcgctccgcg gaatatatga ctcatgctcc tttaggttct ttaaattccg tgggtggcgt
    41941 agctacagag atcaatgctg tcaattatgt atctcctaga agttggttag ctacctctca
    42001 ttttgttcta ggattcttct ttttcgtagg tcatttatgg cacgcgggaa gagctcgcgc
    42061 agctgcagcg ggatttgaaa aaggcattga tcgggatttt gaacctgttc tttccatgac
    42121 tcctcttaat tgagacatga gatccaatgc ttgaaatagg aataatttgg atttcaccat
    42181 agatgttggg ttgagtggag caggtcatat taaaaaagta tttccttttc ctctcttttg
    42241 aactcattta tatctaatct ttttgttttc gggctcggct ataccaccac ttagccgagc
    42301 cattcccttt tagaaaatca actgagccaa ccaaaaccaa taaaataaac aaatccattc
    42361 gccgagcaaa aggagagaga gggattcgaa ccctcgatag ttctttgttt cgaactatac
    42421 cggttttcaa gaccggagct atcaaccact cagccatctc tccaaaagat gatttctatt
    42481 ttatcgttat tccaccaaat agaacatgac catatgagtt gatatccttc ctatagatag
    42541 gaaagatatc cgttatgggt ctatttttct atctgtatat atacatgcag gatccagcat
    42601 gcccttttgt caagtaaaaa aaaactaccc ttgatccatg cccgaaaagg ggtggtaata
    42661 agtcattcat ggtaaaaccc tctatgatat gatacatttt tttattaaaa attttttgtc
    42721 gataaaggga tcaaacggtt tgataagggg atcaaatggt atagttcttt tgttggtaaa
    42781 ttggaggatt agaaacatga ctattgcttt ccaattggct gtttttgcat taattgctac
    42841 ttcatcaatt ttactgattg gtgtacctgt tgtatttgct tctcctgatg gttggtcgag
    42901 taacaaaaat gttgtatttt ccggtacatc attatggatt ggattagtct ttctagtagg
    42961 tattcttaat tctctcatct cttgaaccta tttgttctag atctaaaaat gaaatgaccc
    43021 ctcccccgaa ttttttccga ttgtgagaca cattaaaatg gaatataagc ccccaaaatt
    43081 aaaataaaga aaactcaaaa aattataggg aggggtcaaa cttctggaaa aatcttatat
    43141 cttatattgt aaaactaaaa aaaactaaac aataaataaa aaaaaaaata taccatttct
    43201 ataagaaatc tataagtcta taagaaatct ataagaaatt aatattagaa tattctataa
    43261 atatattaaa ttctgtaaat agaaaatcta aattctataa atatattcaa aaatatattc
    43321 aaatatatta taaaattcta tttaaatatt agattagtat tagattagaa taataattaa
    43381 atagaatttt atatttatta tattatttta ttattctagt atatagatag attttcttat
    43441 tatattctat agatagataa atagaataat aatatagaat taataatata gaattctata
    43501 taattttata tacaatacga tttgattact tattgattac ttagaattga ttacttatta
    43561 tacaattgtg attactttta cttatatact tatacaatta caattttata gatatagata
    43621 gatatagaat ctagaattcc tgttttttta tttcgaatta cgcctaacag agtatcagac
    43681 ctagctctgc acaaatagaa tctatatatt acgtatcaag gacgataaaa atgcggatat
    43741 agtcgaatgg taaaatttct ctttgccaaa gagaagacgc gggttcgatt cccgctatcc
    43801 gccccgcgcc ctctatttat gtatttaatt tatgtattta atagtataaa ggattaaata
    43861 gaattgactc tgatagtata gtgtatcccc cctcctcctt ctccttgaac cccaaaagaa
    43921 aaaaatagga attcattttt aattaatttc tagttttaat taatttctag ttaattaaat
    43981 caaacctcct tttttttgtc aaaaaatgtt gcggagacgg gatttgaacc cgtgacctca
    44041 aggttatgag ccttgcgagc taccaagctg ctctaccccg cgataaagag aagatttgaa
    44101 aactaatgga caaacaagga ttgaaagtgc ccctccacca tatctgtaca aatagaataa
    44161 cccatttata cagaatggta aagggaccct cctacgatcg atgatcatag aaatgaatag
    44221 aaaaatgaag agaatttttc atccttacca acttgatctt gttgcaccgg gcaacaaaca
    44281 tgcatgaacc atttcacgaa gtatgtgtcc agataaccca aaatctcgat aattagctct
    44341 cggtcttccg gtcaaaaaac aacgtcgatg aagacgtgta ggtgcactat tacgcggtgg
    44401 tgattgtaac tttccatgaa tttcccattt atcacttaac gacgaaactt tgcttatttc
    44461 tttttttgag gatcgacgaa tcaaatgata tttttgttcc aatttttgcc tcttcttctc
    44521 cctctgaatc aaacttttct ttgccataat gcttcatttc ctattactat caacgataca
    44581 agtcggatct tagatgtaga aatataagaa ggcggctccc cttctctata gaaagaaatg
    44641 agattttcgc ggatacaata aagaattaac caaatttacc tgatgtcgaa gcaatcaaga
    44701 aagctgcata agtaaatata taacctacag aaaagtgagc taatccaacc aatcttgctt
    44761 gcacaatgga aagagccact ggtttatctc tccatcgaat caaattagcc aaaggtgtgc
    44821 gttcatgagc ccatgctaaa gtttcaatca attcctgcca atatccacgc caggagatta
    44881 agaacataaa tccagtagcc caaacaagat gtccaaataa gaacatccac gcccagactg
    44941 ataaactatt cataccaaaa gggttatatc cattgataag ttgtgaagag tttaaccata
    45001 gataatctct taaccatccc atcaaatagg tagaagattc attaaactgt gaaacgttac
    45061 cctgccataa tgtaatgtgc ttccaatgcc aataaaaagt aacccatcca atggtattta
    45121 acatccagaa aactgccaaa taaaatgcgt cccaagccga aatatcacaa gtaccacctc
    45181 gtcctggacc atcgcaagga aaactataac caaaatcttt tttatccggc attaacttgg
    45241 aaccacgtgc atccaaagca ccttttacta agatcaatgt agttgtatgt aaacctagag
    45301 caatagcatg atgaaccaag aagtctccag gccctattgt taaaaataga gaattactat
    45361 tttgattaat agcatttaac caaccaggca accatatgct tcgccccgca ttaaacgctg
    45421 gactattcgt tgaagataaa agtacatcga acccatatga agttttacca tgagcagatt
    45481 gtatccattg ggcaaatatg ggttcgatca agatttgttt ctccggagta ccaaaagcaa
    45541 gcatgacatc attatgtaca taaagtccca aagtatggaa tcccagaaaa agactggccc
    45601 aacttaaatg ggatatgata gcttctttat ggtctaacat tcttgccaat acattatcct
    45661 cattctgttc cggattgtaa tctctaataa aaaagatagc tccatgagca aaagctcctg
    45721 tcatgatgaa tcctgcgatg tattgatgat gagtatataa cgcagcttga gtagtaaagt
    45781 cttgcgctat gaacgcataa gcaggtaaag agtacatgtg ttgagctacc aaggaagtaa
    45841 taacccctaa agaggctaga gcaaggccta attgaaaatg aattgaatta ttgattgtgt
    45901 cataaagacc cttatgtcca cgccccaatc taccccccgg aggaatatgt gcttctaaaa
    45961 gatcttttat actgtgtcca atcccgaagt tagttctata catatgaccc gcaacgagaa
    46021 aaataaatgc aatagctaaa tgatgatgag caatatcagt tagccataaa ctttgcgttt
    46081 gcggatggaa tcccccgaga agtgttagaa tggcagttcc tgctccttgg ggagtaccaa
    46141 ataaatgact actggaatcg gggttttgag cataaagatt ccactgacct gtaaaaagtg
    46201 ggcctaatcc ttgggggtgt ggcaatacac ctaagaaatt attccatcga acgtattctc
    46261 ccctggatcc aggaatagcg acatggacta aatgtcctgt ccaagccaag gaactgactc
    46321 cgaatagtcc tgacaaatga tgattgaggc gggattcggc atttttaaac cacgaaacgc
    46381 tcggtttcca tttcggttgt aggtgtaacc agcccgctat taaagatatg gcagaaagaa
    46441 ataatagaaa aagagctcca gtataaagat ccccattagt acgtaaaccg attgtatacc
    46501 accactgata aacaccggaa taagcgatat tcactgggcc aagagcaccc cctcgagtaa
    46561 aagcttccac agccggttga ccaaaatgag gatcccaaat tgcatgagca ataggtctta
    46621 tatgtaaagg atcctgtacc catgcctcaa aatttccttg ccaagctaca tgaaagagat
    46681 tcccggaagt ccacagaaaa attattgcta attgtccgaa atgagaagca aaaatattct
    46741 gataaagacg ttcctcagta atatcatcat gactctcaaa gtcatgtgcg gtagcaatac
    46801 caaaccaaat acgacgagta gtggggtcct gagctaagcc ttggctaaac cttggaaatc
    46861 ttaatgccat aatgcttttc aaatcctcct agccattatc cgactgcaat aattcttgct
    46921 aagaagaacg cccatgttgt ggcaattcca cccagaaggt aatgagttac tcctacagca
    46981 cgtccctgta caatgctcaa ggctctaggc tgagtagcag gagcaacctt taatttatta
    47041 tgagcccaaa cgatggattc aataagttct tgccaataac cacgcccgct gaatagaaac
    47101 attaaactaa aagcccatac aaaatgggca cctaggaaaa aaaggccata tgcagataat
    47161 gaagaaccat aagactgaat tacctgggat gcctgcgccc ataagaaatc gcggagccac
    47221 ccattaatgg taatggaact ctgcgcaaag tttcctcccg tgatatgagt taccaccccc
    47281 tgatcactta tactacccca aacatctgac tgcattttcc aactgaaatg gaatattact
    47341 accgaaatgg aattgtacat ccagaatagc cctaagaaga catgatccca agcggatact
    47401 tggcatgtcc cccctcttcc aggtccatca caagggaaac gaaaaccaag atttgcttta
    47461 tcaggtatca atcgtgagct acgagcaaat agaacacctt ttaggagtat caataccgtc
    47521 acatgaatcg taaatgcatg aatatgatgg accaaaaaat ccgcagttcc taatggaata
    47581 ggtaacaaag caactttgcc gcccactgcc actaaatcac caccccccca agtcaaactg
    47641 gtgcttgttg ttgcaccagg ggccgttgca ccaggtgcta aagcgtgggt gttttgtatc
    47701 cattgagcaa agacgggttg taattgtata gcggtatctg aaaacatatc ttgggggcgc
    47761 cctaaagcac tcatggtatc attatgaata tacaaaccaa aactgtgaaa gcctaaaaat
    47821 atacataccc agttgagatg tgatatgatt gcatcgcgat gcctaaggac acgatctaat
    47881 agatcgttgt atcgagtagt tggatcatag tctcttacca taaaaatggc tgcatgcgca
    47941 gcagcaccaa ctatgagaaa tccaccaatc cacatgtgat gtgtaaacaa tgaaagttgt
    48001 gtaccatagt cagtagctag atacggataa ggaggcatag aatacatatg gtgagctaca
    48061 acaatggtta aagagcctaa catagctagg ttaatagata attgagcatg ccatgacgtc
    48121 gttaggatct catataggcc tttatggccc tggcctgtaa atggaccttt atgagcctct
    48181 aaaatatctt ttataccatg accaataccc cagttagttc tatacatgtg acccgctatc
    48241 aggaaaagaa ttgcaatagc taaatgatgg tgtgcaatat cggtcagcca tagaccacca
    48301 gttactggat ctaatcctcc acgaaaagta agaaattccg cgtattttga ccagttcaag
    48361 gtgaaaaagg gggttgctcc ctcagcaaaa ctgggataaa gttgagccaa aagatcccga
    48421 ttcaagataa attcatgagg aagtgggatc tctttaggat ctactccagc atttagaaat
    48481 tggttaatcg gtaaagatac atgtacttga tgccccgccc aagaaagaga cccaagtcct
    48541 agtagccctg ctaaatggtg attcaacata gattctacat cttggaacca agccaatttt
    48601 ggagcagctt tgtgataatg aaaccaacca gcaaaaagca ttaaggctgc aaagaccaat
    48661 gcaccaattg cggtacaata gagttgtaat tcactagtta ttccagatgc tcgccaaatc
    48721 tgaaaaaaac cagaggttat ttgtattcct cggaaacccc cgcctacatc accattcaat
    48781 atttcttggc ccactattgg ccaaaccacc tgggcgctag gtccaatgtg agtaggatcg
    48841 cttagccatg cttcataatt ggaaaaacga gcaccatgga aatacatgcc actcagccaa
    48901 agaaagatga tggagagttg gccgaaatgg gcactaaata cttttcggga aatctcctcc
    48961 aaatcactag tatggctatc gaaatcatga gcatcagcat gtaggttcca gatccaagta
    49021 gtagtatcag gtcccttagc tattgttctt gagaaatgac cgggtttagc ccattcctcg
    49081 aaagacgttt ttacgggatc catatctacc aaaattttga cttctggttc cggcgaacga
    49141 ataatcattg agtcctcctc tttccggaca acacatacaa agagacctgc caacataaaa
    49201 cataattagt gaacttatga gagatttttc tattgagttt ctttctcttc tatctcccac
    49261 ctatctattc tattttcttt agttattcac tagaacaatt atgatttgga agtcaatccg
    49321 gggcaagtgt tcggatttat tatgacatag cagtgaggcg ctcaacggac cttttgaatc
    49381 ttataaaacc ctttgaattg aagtgaaaca gtttttttgt gcaacctagt gtattcatat
    49441 ttcaattaga agttcctaga tggagctact ttatgtctta catagaagat attactatgt
    49501 actctatttc aaatcacgtg aacagtcatt agcattacta gggtacatac cggtatttct
    49561 atttagtcat ttgagagtct cttttattat ttagtttcaa taggagaaaa aatagaattc
    49621 tctactgtat ccgcgtatcg tttatcccta cgaaatacca gacgaaatag aacgatctta
    49681 gaagggatat aatgaaattc gttgattgtt tgttcctaga gaaatgatct atctgtttta
    49741 tttgaatggg gacaacaaaa aattaattag aaaattaact atactagaat ttaactatac
    49801 tataatacta taactataat aactataata aaaactataa tcaaaaaata actataataa
    49861 aaaatataaa tataaaatat aaataatact taaataatac taataataaa atacttaaat
    49921 aatactaata ataaaaataa ataatactaa taataaaaat aatactaata ataaaataat
    49981 aaacagagtg ctcttattca aagcgccctg tgatcttcaa ccaattttgc gcttcaatat
    50041 aattaccagg ggtaagggct atagcttgtt tccaatactc agcggcttga tcaaaccaag
    50101 cctccgcaat ttccgaatct ccctgtcgaa tggcctgttc tccgcggtcg gaataggtga
    50161 gtaaattccc ttcccttaga accgtacttg agagtttcct gcctcatacg gctcagcagt
    50221 caattctttt cgtgccccat tttttttaga tctattccat tttttttctc gagttaacaa
    50281 aaaaagcaaa aaaagaggat aattacatga gtttcaaact tgaatttgga ttaataaaaa
    50341 aaggaatccg ctttctagtt ttatcttttc tcctaccttc agaagaataa agcatcggca
    50401 tttacactct cattatactt ttctgaaagg taactatctc ggtttcctat atcatatact
    50461 ttcctatatg atatataaat ttctatagaa tccgtgaaaa agacttttct tcataaaaaa
    50521 gaaaagactt actatctttg ggatctgata ctacaccgct gctcaaaact ttaggggatc
    50581 aactctatta cataagtgga ttcctaactt ttctatcatg atataagtaa gcagttcttc
    50641 ttgtattggc ccaaaacctc gctaattgat ctttacggtg ctttctctat caattagatc
    50701 ttttatccat agaaaaaaaa gtatctaggc atatctattt cttcatattt caacttctat
    50761 gaagtttctt tctttgctac agctgataaa aatcgttgtt ttggacgata tatatgtaga
    50821 aatccttttt ttttctagta tttattagcg tctttctttt cttttttctt tctatagtgg
    50881 agatagtcgc acgtaatgac agatcacggc catattatta aaagcttgtg gtaagaacgg
    50941 gtttcgttct agtgcccgaa aataatattc caaagctttc gtatgttctc cgttacttgt
    51001 gtggataagg cctatgttat aaagtatata acttcgatca tagggatcaa tttccagtcg
    51061 catagcttca taataattct gtaaagcttc cgcataattt ccttcggatt gagccgacat
    51121 ccgttacggt cgtcattcgg ttcaaagaat ctccgttcca gaaccgtacg tgagattttc
    51181 atctcatacg gctcctcctt tatgtgcata atgataaaaa tacatagaat aaaaaaaaga
    51241 ttgcagtatt ctcattatga actgagcagg gctagtgttt ttacaataaa tctctagcca
    51301 accttcctgt aaaagatctt ttcttaacat caagtatgtt ggtactggat aaaaaaaaat
    51361 ggtaactcca acaatttctt tgtcctcaac gccgcttaat ttcctggaat tagtcacttc
    51421 aacagtcttc gatggttata cgggtatcca aaatacgaac gagatggatg tttgttgtcc
    51481 caaccattct tcttagtccc gatcccgata aggaagggaa gggggggata ttttttttaa
    51541 caaagttttc gtgttgttga ttcctaaacg tagtgcttct tcccccatgc cgcccattgg
    51601 tactagtgga gtagagttga cctaacccat aagtataggt ataacctttc gcttaatact
    51661 ataaatcaaa aattcaagca tatgaggctg cattaatcgg ggatacacga cagaaggaat
    51721 taattatttt atttccacaa aattcacctt cagcaagcgt aggttttttt ttcatttttt
    51781 ttttttctat ccgaagaatg tgtctttctc ctaagactga gagcaaaaaa aggaaaaaag
    51841 aatcaaatcg caccatctct gtaataggtg aatgcctctt tttctcctga agttgtcgga
    51901 attattcgta ataagatatt ggctacaatt gaaaaggtct tatcaataaa atttccattt
    51961 atccgagatc tagtcatagg tagcaatcca ttctagaatt taattatctc tcgtgagaaa
    52021 ataatcccac aaacaaagga attgtacaat agagtacgaa ataacataaa aaggactcat
    52081 taaaaaaaaa tcttatgaag gttttttttt agtttttcta tttttctagt taaatttgat
    52141 tgtatgtggc tatccaaaaa aatcgaatat gaatgactca ctattcactc ggtttctggg
    52201 acataatcat tatgtaggag agatggccga gtggttcaag gcgtagcatt ggaactgcta
    52261 tgtaggcttt ttgtttaccg agggttcgaa tccctctctt tccgcacctt tacctaattc
    52321 atcaatatta ttgaccgcaa tgtttcaaat aacaaagggt accattattc caactttctt
    52381 tgatgtggat tttctattcc taatttctgg aatactgcaa atactgcaaa gagggggcaa
    52441 ggaatgagaa tcttcctacc cgatccatgt ctatgataga tgaatgggag ggaaaatccc
    52501 cggatcaagc accttacccc tttttttgtt ttttgttggt ccccttactt agacgcgaag
    52561 ggagtcaaaa tctcttgtta ttttagttag gtttaagtct gacgagaata atattctaca
    52621 accagcaatt catttatttt caaaccaacc catttactat ctattatttg attgactaat
    52681 cctttatatt ggaatgggtg aagagtcaaa tgttttggca attcctcacg ggggtatgaa
    52741 tcaagataat tttgaatcag agttctagac ttttgttcat ccctcgctgt aataatatct
    52801 tggggtttgc agcgataact tggtatatct actatatgac cattaactaa aacatgtcta
    52861 tggttaacta attggcgagc ttgaggaata gtcgaagcca tacccaatcg gaaaagtatg
    52921 ttatccaaac gcatttcgag taattgtagt aaaacctgac cggttgaccc tttcgctttt
    52981 ctggcgatac caacgtattt aagcaattgt cgttctgtaa gaccataatg aaaacgcaat
    53041 ttttgttttt cttctaaacg aatacgatat tgagattttt tacccaagcg cgcttggttt
    53101 ctaagttcgc ttccgactat aggcctttta ctagttagtc ctggtaaagc ccccagacgg
    53161 cgtatttttt tgaaacgagg ccctctgtaa cgcgacataa agactccttt ttttttaatt
    53221 tcataaacct aaattcaaac taaactaaat gagaaatatg ataaatgaag cgaaatctac
    53281 taaagtattg tactacaaat aagaattaga tgaattaaga attagatgaa ttatatcaat
    53341 atccgaacct tattgtatat ataaaacaaa aaaaggggtt cttttcttga tttgttctac
    53401 agaaatcgaa ctccccccaa ttatgaattc ataattggaa gttcctacga cataatagat
    53461 cggtgactct tgaaaaaatg aaaaaagaaa ggggaaaaat ttcaatattc tttgatttca
    53521 aaaagacatt ctcaattata taaaaaatca aaacaaatag agaaaagccg gctatcggaa
    53581 tcgaaccgat gaccatcgca ttacaaatgc gacgctctaa cctctgagct aagcgggctc
    53641 acataacaga aattgtgcat gcataggaat ttaataaact actgagatct tagttattaa
    53701 ctctttattc ttaactattt tattcttagc tattgataac ataattccta tgaatataga
    53761 aaagaatata gaatttcaaa taaatattca attttatttg atattctagg acataaagaa
    53821 cataacaatt tgatttgaag ataaggatta atagaatcta tttcaatcta tttattaaat
    53881 atattatgtt tctcaataat caattatatg tttcttaatg atcaatatct ttatcttaat
    53941 atctttatct taattagtat tagtatagta agattttttt tttcattttt gaattgaaat
    54001 tttcttattt taattaaatt taaaatttaa ttaaataatt tataatttaa aataaattaa
    54061 ataaaaataa gaaaattaaa taattttaaa taattaaata ataataattt aaataattaa
    54121 taataaataa gaaatttata agtttctagt tatagtttaa aagtttaaag tttaattagt
    54181 ttaattaata tttaaattta aataattttt aaaaaaatat ttaattatta tttaaaaatg
    54241 gaattctatt taagattttc taatttttat ttaattaaat ttttatattt taattatatt
    54301 aattatattt tatatttata ttatttatat tatatttatt tatattatat tataattata
    54361 tatatatatt atatttattt atatatttat ttatatattt attaaatatt tattaatatt
    54421 caataatatt acaataatat tattaaatta ttattattat aattaattta taattaatat
    54481 attataatta atttataatt aatataaaat tagaaaattc gaaatataga aatctagtta
    54541 aaaaaatata gaaatctagt taaaaaatag aaaatatata tataaaatat atatagttaa
    54601 aaatatatat agttaaaata tatatatata gatatagata tagttaaaat atatatatat
    54661 agatatagtt aaaatataga tattatttat aaatgatata gatattatta taaataatat
    54721 gagtaaagtt gagtaaagta aataatatga atcttaaatt agaaaatgaa tagaattcca
    54781 aatttgaata tatttcaata tattgatatt gaatattctt ttaattttat taattgaatt
    54841 ttatttcatt ttatttttat taatagaaat aaaatgaata taaataaata ataataaata
    54901 atatagaaat aatatagaat agatagaata gaaataaaat aactcgaatt cttttctaaa
    54961 ttaatttgaa attaatagac tgcttattta tagccattac attaggtcta gctattctaa
    55021 attaataaat agaaatagat ttctttttta tttaatctaa aaaaataaga gatttccatc
    55081 cattttagtt atctttagtt atgttatttt agttatgtta tatagggcct atccgttcta
    55141 agcaaaaaag ataagaataa aaacaaatgc aagaaaggga aaggcccaat tccgatcata
    55201 atgaaacatt ccttcggaaa ggttaaaact aagacgaaaa aaaagaatcg accgttcgag
    55261 tattccaaat tgtatgagaa aaacgctaga aggagaggca tataaaatat atatatgtgg
    55321 tatatatcca tgtatattga attgtgaata cagaaatgat agaattattt ctggttggac
    55381 caaatatgag tatctgaaat acaaatagaa agaaacattt ttcggtatag gaatcggtat
    55441 ctaatgaatt caacagttcc ggcataattc tcataattta aatgaaaaaa aaaaagcatc
    55501 ctaatgagat tctaatctca aagagaaaag ggggggatat ggcgaaattg gtagacgcta
    55561 cggacttaat tggattgagc cttggtatgg aaacctacca agtgagaact ttcaaattca
    55621 gagaaaccct ggaattaaca atgggcaatc ctgagccaaa tcctgttttc cgaaaagcaa
    55681 gaagagttca gaaagggaga atcaaaataa aaaaaggata ggtgcagaga ctcaacggaa
    55741 gctgttctaa caaatggagt tgacgacatt tcgtttcgtt agtaaagatt tcgtttcgtt
    55801 agtaaagaga tccttccatc gaaactccag aaaagaaagg atcaaggatg agcatatgta
    55861 tacgtactga aatactattt caattgatta gaccagacag acaaaaaatc tctatttttt
    55921 aatatttata tgaaaaataa aagatgtgaa tcgattccaa gttgaagaaa gaatcgaata
    55981 ttaattgatc aaatcattca ctccatgata gtctgataga tcttttgaag aactgattaa
    56041 tcagacgaga ataaagatag agtcccattc tacatgtcaa taccgacaac aatgaaattt
    56101 atagtaagag gaaaatccgt cgactttaga aatcgtgagg gttcaagtcc ctctatcccc
    56161 aaaagacccg tttaactctc taattattta tcctatatcc tctttttttt tagtggttcc
    56221 aaattcgtta tgtttcttat tcattctatt ctttcacaaa cgcatctgag tggaattttt
    56281 ctttttctta tcacaagtgt tggaatatgt aatgtactat atatgataga catccaattt
    56341 gatatgatag acatccaatt tggtttttat atgataaacg tacaaatgaa catcttatct
    56401 ttgagcaagg aatcctcatt tgactgatta acaatacata tcattacttc gactgaaaca
    56461 tacaaagtct tattttggaa gatccaagtc ctggaatttc ttggatcaaa ctttgtaatt
    56521 tttttttcgt cttttttttt ttagttgaca tatactcaag taatctctta aaatgaggat
    56581 gatgcgtcac gaatggtcgg gatagctcag ctggtagagc agaggactga aaatcctcgt
    56641 gtcaccagtt caaatctggt tcctggcaca tgattaattt gtatgagtat ctattccaca
    56701 aaccacaaat tcattaaaat gaatatgggt caacatacat atttcttggt aggttagatc
    56761 atcatacata tttatccatc taggtgtctg gagatatact ctttctagct gaataaagaa
    56821 tatatgtatg ttctatgtat atagaaagta tgtaaaaaaa tgaattattc cttttttttt
    56881 tttttctttt ttttttctgc actcccaaaa agaatgttaa tacttcttca ataatattcg
    56941 aaaggttaaa ttagttgatt gaaaaaccaa aaagtctagt ctagggaaat ggaggggtag
    57001 aactagccaa aatgaatctc agatacatta caaatagaat ctgacccctt ctttcatttc
    57061 tttgtatttt ctttctttca tattttattc atttccttcg atgttgatgt gcgcgaaaca
    57121 tagttgatga tgcagaactt ttttagttca tcctattggc tcggctcatc cgaaataagt
    57181 atcttaatct taacaacttt aaaatctcaa tgaagcccta ctcgaatttt ttttaatccc
    57241 tacattttta tttaaccttt tatttattat ttaacccatc cataataata tgaataagac
    57301 ctcaattatt ctgtctgatt taacttcaat tactttgtct gatctataaa agaacgtaca
    57361 gctattcaag gaatatctgc cgttgtagaa gtggtgcgga ttagtttctt atttttatca
    57421 tttaatgagc atcttgtatt tcataaaaat tgggagtgat ataatcttta cgcaagggcc
    57481 atcctatcca actttcgggc attaagatac gtttcagacg tggatgatta tcataagaga
    57541 ttcctaacat atcataagat tccctttctt gaaaatccgc acttttccaa acccagaaaa
    57601 tagagggaat tctaggattt ttccttgaga caaatacttt tatgcatacc tcttctggtt
    57661 gatctatacc atattctatt ctcgtaagat gatacacact ggctaacagt cctcctggtg
    57721 ctacatcata ggcacattgg aaacggagat aattgtaacc atatacatat aaaatgacag
    57781 caatcgaatg ccaatcctcg ggctttattt gtaaagtctc tattccttgg taatcgaaac
    57841 ccaaggatct atgaactagc ccatgtttga ctagccaagc agacaaccga ccctgcattt
    57901 ttttatctct cccacatatt tgtataagtt ttgtatataa gttttgtata agtatttaat
    57961 atttacgatt acgatgaaat ttttgaagat tgtcctgttc ttatcttatt ttgtacaatg
    58021 caatttctta ttttgtacaa aaaggatcct gcctaattca ccatttcgtg ggaggatact
    58081 gaacttttgt atttgaaaaa tgtttcagag ggtatctctg aagtagatgg tggttgatag
    58141 agtaatcctt gatcataatt gccggtatga gtactgcgcc ccacatgaaa cttgtggttg
    58201 gtagtaaaac acctattctc ctgttgagac ctaattcgat cttcgtagat ttctcgagaa
    58261 attttcttac gaagttttgt tatagcatct ataatggcct ccggtttagg tggacagccc
    58321 ggcaaataga catccacagg aattagctta tccacgcccc gaacagtact ataagaatcg
    58381 gtactgaaca tcccccctgt aattgtacaa gctcccatag caataacata ttttggttca
    58441 ggcatttgct catataatct cactaaagaa ggagccatct tcattgttac tgtgcccgct
    58501 gttaaaatta gatccgcttg tctaggacta gatcgtggta ccagtccata acgatcaaag
    58561 tcgaatcgtg atcctattaa ggaagcaaat tcaatgaagc aacaactggt accatagaga
    58621 agtggccata aactggatag tcttgaccaa tttgaaagat catttaatgt agttgaaata
    58681 actgaatttt gggttgttcg atcaagtaag ggaaactcaa tggaattcat aactgtctca
    58741 atgttttttt tattgtctaa atattcaaga attaagacca ttctagtgct ccttttcgcc
    58801 atgcataaat taaaccaaca attaggataa gcacgaaaat taaagcttct ataaatacgg
    58861 atacccccaa tacatcgaaa ctcattgccc acggataaag aaaaaccgtt tcaacatcaa
    58921 aaacaacaaa aactagagca aacatataat aacggattct aaactgtaac caagcatcgc
    58981 ccattggttc tattcccgat tcataactag aaagtttctc tggcccttta ttaatcgggg
    59041 ctaaaattcc agaaattaga aatgccaaaa taggaataag actcgatatt attagaaatg
    59101 cccaaaaaat atcatattcg taaagcaaaa acatagatgt actcctatga atgtggaaaa
    59161 tctaccagat tagtattagt cgattcgaat tggaattaat tatcaagtca gccataactg
    59221 tttataatat taagcgaact gctcagtttc gtttgtttcc tgtagtacat atctaatttc
    59281 aagatagaaa tataaccata tatatatttt ttgtataacg tacaaagaaa acacaaaaaa
    59341 aactctagca ttttcgcctg actttggatt ctctctaaag aaaagtaatt ccagattgaa
    59401 attcaatctc ttttttttta ttatttatta ttactatatt attattaata tatttattat
    59461 taatatattt attattaata tataatttaa tatattaata tatatattaa tataatttaa
    59521 tatattatat aattttatat aatttaatat ataatatata atatataata tataatatat
    59581 ttattattaa tttgaatatt aattatttca aataaaaaaa atcaaattca tttttctttt
    59641 tgaatttgaa ttgttttcga attctttttc tatttttatt tatttatact actattctac
    59701 tatttatact aatttctaat taatattcat tatttcatta tttttttttc tagttccaat
    59761 ttattctagt taaaatctca ttattttttt cattttttat tttagaagtg aattatttta
    59821 tttgtttttt atttgttaat tctcaatttc attttaatat tttaataaat tttatatttt
    59881 aataaaatat aaaataaaat ataaaatata agaaattaat aataataata aataataatt
    59941 aataataata ataaataata aaatattgaa attcagaaat tcattataat aaaaatgaat
    60001 aataaatatt ccatttgaaa tttttgaaat taaatagaaa aatgcaattt caatttagaa
    60061 atccattttt aaatagtata aaaaatttat actactatat acataacata gtatactaca
    60121 tacatactaa tatactaaca tacagactaa taataaatag attaatctat ttaagtgaat
    60181 atattctatt taagttaaga tattatctat tattattagt ataagagtat aagaaagaat
    60241 ttagactact actaatatac aatttagact actactaata tactaatatt tagttattta
    60301 gtatttatta gttatttatt agtatattta tttattagta tatttattag taaatttatt
    60361 agtaaattta taaatttatt tatatttata aatttattag taaaagtaaa taagtaaata
    60421 gaaacattag tagtattagt aggaatatta gggctatacg gactcgaacc gtagaccttc
    60481 tcggtaaaac agattaaact tattattata aaaatgattt gaattgcttt acaaacccaa
    60541 cgtgcatctt ttttgcattg ggctttttca ttaactgata gaaagatcag ttaatctacc
    60601 atcttttttc ttgacagaaa gagaaagata aggagatggc tccatgtgct ctgattttgt
    60661 ttttattcca atctaagagc actaccaaag tttttcaaag aagagttatc ctgacgtagg
    60721 tttgcttctg gcctggatca acttaagtta aatggagtct ctatcgacct tcttaaatta
    60781 aagaatcaaa tatgaaactt catacacctt aaagttcata agataggacg aaaagatcat
    60841 ttttttgagg tccctatact cattatgcct agcattgaat agactaggta ttcaccttat
    60901 caatatctca aaatctcaaa tcaatgatgg gttctatttg ccgtctaaat taaatgtaca
    60961 ctcgaattgt accgaaccct ttgtcaggct attgttctct tgttttgttc cctaaaagtc
    61021 atggagtaag acatcgattt ctcaataaga tcaactcttt tgattacatg atggactcct
    61081 ctgaaaaaac attggcgcgc gtgtaaacga ggtgctctac ctaactgagc tatagccctt
    61141 gtgcttttga tacatatttt atcatattat gtagagaatt tattgtcaag atgaatatta
    61201 catgatctaa tctctttgat tggtattgct tataagtaat attccattta taatccatcg
    61261 atatgatagg tcccacttgt ttttctttgg aataataaat gacctactta actcagtggt
    61321 tagagtattg ctttcatacg gcgggagtca ttggttcaaa tccaatagta ggtataggta
    61381 gaacttttta gctgccagag tcaatggtat ctaataagtt tttttactca cctttttctt
    61441 ttattgattt tgtatctttt tccatcttat cttactcttc tatttcattt ttattcattt
    61501 tttgaatctc caattttttc gttgcattag aattcgattg cactatttga ttctattcaa
    61561 tcaacagaaa ttcaaatagg ttgtataaac agaagttttt ttatacaacc tatttagatt
    61621 tttaattatt ttattcgtat gcaccaactt gttacgaaat catattgata gcctctactc
    61681 gtgtcctagc tcgtctgaga gctagatttg cctcaattgt ttgtctcttg ccttcagctt
    61741 tactcaagtt agcttctgct atttcaagag tttgctgagc ttcttgtgga tcaatgtcac
    61801 tacccttctc cgcatcattt actaaaacag tgatctcatt attgcctatt ctagcaaaac
    61861 cgcccatcag agccatcgtt acccattggc cgttaaggcg tattctcaaa ataccgatat
    61921 ctacagctgt ggcaataggc gcgtgatttg gtaatactcc aatttgtcca ctattagtag
    61981 ataaaatgat ttccttcact tctgaatccc aaacaattcg atttggggtc agtacacaaa
    62041 gatttaaggt catttcttca atttgctctc catttctaag ttcgtagcct tcgcagtagc
    62101 ttcatcgata ttacctacca aataaaaggc ctgttcggga agaccatcta attctccaga
    62161 aagaatcaat ttaaaccctc taattgtttc tgctagacca acatatttcc ccggcgaacc
    62221 ggtaaatact tctgctacga aaaaaggctg tgataagaaa cgctcaattt ttcgtgctct
    62281 tgctacggtt aagcgatcct cttcggataa ttcgtctaac ccaaggatag ctataatgtc
    62341 ctgaagttct ttgtaacgtt gtaaagtttg tttaactctt tgcgcagttt catagtgttc
    62401 ttcgccaacg atccgaggtt gtagcatagt tgacgttgaa tctaaaggat ctactgctgg
    62461 atagatacct tttgcagcca atcctcttga tagtacggta gtagcatcta aatgggcaaa
    62521 tgtcgtggca ggagcagggt cggtcaaatc gtctgcaggt acataaactg cttgaataga
    62581 agttatggac ccttctttgg tagaagtaat tctttcttgt aaagaaccca tttcggtact
    62641 aagggtgggt tgataaccca cagcggaagg cattcgaccc aataaggcgg atacttcgga
    62701 tcctgcttgg acgaatcgga agatattgtc gataaataga agtacgtctt gttcattgac
    62761 atctcggaaa tattccgcca tagttagggc agttaaacca actctcatac gagctccggg
    62821 tggttcattc atttgaccgt agactagagc cacttttgat tctgcaatat tttgttcatt
    62881 aattactcca gattctttca tttccatgta aagatcattt ccctcacgag tacgttcacc
    62941 tactccccca aatacggata cacccccatg agctttggca atgttattga tcaattccat
    63001 aatgagtact gttttaccca ccccagctcc accgaaaagt cctatttttc ctccacggcg
    63061 ataaggagct aaaagatcta ctactttaat tcctgtttca aaaatggata attttgtatc
    63121 taactgtata aaggcaggcg cggatctatg aataggagat gttgtgcgag tatctacagg
    63181 acctaaatta tcaataggtt ctccaagcac gttgaaaatt cgtcctagag ttgctccgcc
    63241 gactggaaca cttagaggag ctcccgtgtc aatcacatcc attcctctca ttagaccatc
    63301 tgtagcactc atagctacag ctctaactcg attatttcct aataattgct gtacttcaca
    63361 agtcacgtta atttgttgac caacagtatc tcgaccctta actaccagag cgttgtaaat
    63421 attaggcatc ttccctgggg gaaaagctac atccagtacc ggaccaatta tttgagcgat
    63481 acgtcccagg tttttttttt caagcgcaga aacctcagga ccagaagtgg taggatttat
    63541 tctcataata aaatatatta attttttttt gcgaaaaatt tggaaatcaa aaataaatgt
    63601 ttgataacag agcaagttga tcggttaatt cactaagaat tcaataagaa atgggagtta
    63661 gtactggatt ttcttggtac catccaacca attcaattgt ttacttattc catttttcaa
    63721 tttcaatgag tgaattttca agttcaacca actcattttc aaaatatcaa gtggatgaaa
    63781 tctttagaaa gtctttcatt tgtctatcag tatagacaat accttctata ttatctatgg
    63841 aattcgaacc tgaactttat ttacgatttt gtttttctat ctcattggcc cttatttcag
    63901 catacgattt atacctagca tatttttttt tacctatact ctttcttttt gtgggcaaat
    63961 tctgtagatt ttcacaccta ggatttacat atacaacata tatcactgtc aagagtgaat
    64021 ttcttattat ttacattttt cgattaaaaa aaagggggta taagctataa gagattatca
    64081 atttgaaaaa aaaaaaaaac aaggattggg ttgcgccata catatgaaac agtatacaat
    64141 aatgatgtat ttgacaaatc aaataccgtg gtttaataac gaaccattct gattaattga
    64201 tatgataata ttaggtgata attttgtgaa agattcctgt gaaaggtttc attaactcct
    64261 aagtcatgtc gagtagacct tgtcttgttg tgagaattct taattcataa gttgtaggga
    64321 gggatttatg tcaccacaaa cagagactaa agcaagtgtt gggttcaaag ctggtgttaa
    64381 agattataaa ttgacttatt atactcctga ctatgaaact aaagatagtg atatcttggc
    64441 agcattccga gtaactcctc aacctggagt tccgcctgaa gaagcgggtg ccgcggtagc
    64501 tgctgaatct tctactggta catggacaac tgtgtggacc gatgggctta ccagtcttga
    64561 tcgttacaaa ggacgatgct accacatcga gccagttgct ggagaagaaa gtcaatttat
    64621 tgcttatgta gcttatccct tagacctttt tgaagaaggt tctgttacta acatgtttac
    64681 ttccattgtg ggtaatgtat ttgggttcaa ggccctgcgt gctctacgtc tggaggattt
    64741 gcgaatccct ccttcttatt ctaaaacttt ccaaggtccg cctcacggca tccaagttga
    64801 gagggataaa ttgaacaagt atggccgtcc cctattggga tgtactatta aaccaaaatt
    64861 ggggttatcc gctaagaatt acggtagagc ggtttatgaa tgtctccgtg gtggacttga
    64921 ttttaccaaa gatgatgaga atgtgaattc ccaaccattt atgcgttgga gagaccgttt
    64981 cttattttgt gccgaagcaa tttataaagc acaggccgaa acaggtgaaa tcaaagggca
    65041 ttacttgaat gctactgcag gtacatgcga agaaatgatc aaaagagctg tatttgcccg
    65101 agaattgggc gttcctatcg taatgcatga ctacttaaca gggggattca ctgcaaatac
    65161 tagcttggct cattattgcc gggataatgg tctacttctt catatccatc gtgcaatgca
    65221 tgcagttatc gatagacaga agaatcatgg tatgcacttt cgtgtactag ctaaagcgtt
    65281 acgtttgtct ggtggagatc atattcacgc tggtaccgta gtaggtaaac ttgaagggga
    65341 aagagaaatc actttaggtt ttgttgattt attacgtgat gattatattg agaaagatcg
    65401 aagccgcggt atttatttca ctcaggattg ggtctctcta ccgggtgttc tgcccgttgc
    65461 ttcggggggt attcacgttt ggcatatgcc tgctcttacc gagatctttg gagatgattc
    65521 cgtactacaa ttcggtgggg gaactttagg gcacccttgg ggaaatgcac ctggtgctgt
    65581 agctaaccga gtagctctag aagcatgtgt acaggctcgt aatgaaggac gtgatcttgc
    65641 tcgtgagggt aatgaaatta ttcgtgaggc tagcaaatgg agtcctgaat tagctgctgc
    65701 ttgtgaagta tggaaagaaa tcaaatttga attcccagca atggatactt tgtaatccag
    65761 taattaccgt tcgttctatt aattgaattg caattaaact cggcccaatc ttttactaaa
    65821 aagattgcgc cgaatacaat acaaagatac tattgtatat attacaaaga tactattgga
    65881 tactattgta tatatttgta tatatttttg attagattcg ttttttattt tatatattct
    65941 aatttttatt ttatatattc taatttatat attatatatt ctaatttata tattataata
    66001 tattatatat taatattatt tttatattaa ttattttttt tttattttta tattatttat
    66061 attaattatt attaattatt tcattttttt ttttattaat tatttaattt atttattttt
    66121 ttagattttc tattttatag ataactattt atctagatat acgagatctt aaatacaaat
    66181 taaatacaaa atagaagacg aaaccactta aacgtttcta ttgttaagtt ggatgcacaa
    66241 ttaatcctat ggatctttag gattggtgta ttcttttcta tctcgtaggt tcggatcctg
    66301 ggtcgagcta aatatcacaa cttttgttac ccatcctgta tattgccctt tcttttcgtt
    66361 tcgtgttgga atagaaactt attagtattt aagtagacga gattttacga aaaaagttct
    66421 tcagattcat aggagagaac aactatttcg ttttttgatg tgaatttgac acaacagggg
    66481 gtaaactatt aaaaaaatga aataaattgt ttattttttt ttattaaatt tcaatttttt
    66541 gaagattatt tcttttctat ttcaattcta taataataga attgaaatag aaaagagttg
    66601 cagcacatat agtgacatat atagtgaaac gatactctgg gttctcaaga aaaagaatcg
    66661 ttttttttaa tatccactca ctcgttatta cgttattatt agttaataat cctagtgatt
    66721 ggatttatat gcttattgtg ataggaaata ttcaaaagat atttttcatc gaatgactat
    66781 tcatctagtg tatttttatg taaatagagg caagaaagct ctatggaaaa atggtggttc
    66841 aactcgatgt tgtttaatag ggagttagaa tacaggtgtg ggctaagtaa atcaatggat
    66901 agttttggtc ctattgaaaa taccagtgga agtgacgacc aaattctata tgaaattgat
    66961 agtgtaagtg aagacccaat tctatatgaa actgatatgg ataaaaacat tcaggggtgg
    67021 agtgatagtg acaattctag ttacagtaat gttgattatt tagtcggcgt tgggaacatt
    67081 cggaatttca tatctgatga cactttttta gttagggata gtaataggga cagttattcc
    67141 atatattttg atattgaaaa tcaaattttt gagattgata atgatcattc ttttctaagt
    67201 gaactagaaa gtttttttta tagttataag aatttcagct atctgaataa tgtatctaag
    67261 agtgacgatc ccgactatga tcattacatg tatgatacta aatatagttg gaataatcac
    67321 attaataatt gcattgacag ttatcttcgt tctgaaatct gtattgatgg ttacatttta
    67381 ggtgatagtc acaaatacaa tgacagttac atttatagtt acatttgtgg taaaggcaga
    67441 aatattagtg aaagagggaa tttcagtata aaaactcgca cgaatgctac gagtgatagt
    67501 gatttaacta gaagagaaag ttctaatgat ctagaggaaa ctaaaaaata cagacatttg
    67561 tggattcaat gcgaaaattg ttatggatta aattataaga aagttttgaa atcaaaaatg
    67621 aatatttgtg aacactgtga atatcatttg caaatgagca gttcagatag aatcgaactt
    67681 ttgattgatc gaggtacttg gaatccgatg gatgaagaca tggtttcggg ggatcccatt
    67741 gaatttcatt cagaagagga accttataaa gatcgtattt cttcttatca aagaaagaca
    67801 ggattaactg atgctgttca aacaggcacg ggccaactaa atggtattcc cgtagcaatt
    67861 ggggttatgg attttcagtt tatggggggt agtatgggat ctgtagtagg tgagaaaatc
    67921 acccgtttga tcgaatatgc tgccaatcaa tttttacctc ttattctagt atgtgcttct
    67981 ggaggagcac gtatgcaaga aggaagtttg agcttgatgc aaatggctaa aatatcttct
    68041 gctttatatg attatcaagc aaataaaaag ttattctatg tctcgatcct tacatctcct
    68101 actactggtg gggtgacggc tagttttggt atgttggggg atatcattat tgccgaacca
    68161 aatgcttaca ttgcatttgc gggtaaaaga gtaattgagc aaacattgaa taaaacagta
    68221 cctgaaggtt cacaagcggc tgaatattta ttccataagg gcttatttga ttcaatcgta
    68281 ccgcgtaatc ctttaaaggg tgttcttagt gagttatttc agctccatgc tttctttcct
    68341 ttgactccaa attaaatcaa gtagagcttt aaattattca atttatttat tatttattaa
    68401 ttaataaaat ttattattta ttaattaata aaatgaatta ataaataatt taataaataa
    68461 taatttaata aataaataat aataattcat tttttattat tttttatttt tttctattat
    68521 actattacta ttatactaat tatatactat tatactaatt atactattat actattctaa
    68581 attctaatag aattctatta ttctaaaatt catatttaaa tatgaattta tattaatact
    68641 atttttaata ctattttatt tatttgtatt tgaatttcta tttattattt attaaaaaat
    68701 tcatattaat ttgaatatta atttatttaa tttattaatt gtaattgaat tttttaatta
    68761 atatgaattt gtaaattaat attaatttgt attaatttga attaatattc ttttgattcc
    68821 atttttttct acttaattag attcttattt attatatata ctcatactat ttattatata
    68881 ctcatactat ttattagaat tatatatact catactcatt tagatatact tagtagaatt
    68941 ctataataga attctattct atatagattt ctatataaaa atctacttgg tataagtata
    69001 tatgaattct agtgattcta aaatctgttt ataacaatat aaaaaaaaaa agaataacag
    69061 gtaaaaatct taatagaaca ataacaaaaa aactaaaaaa ataacaggta caaatattaa
    69121 atcgaggtac ccattctatg acaactctca gcaacttacc ctctattttt gtgcctttag
    69181 taggcctagt atttccggca attgcaatgg cttctttatt tctccatgtt caaaaaaaca
    69241 agatttttta gatacggaca gcagtaggga caaatctcat ctattttttt tagatctaga
    69301 agcaattcga tgaattactc ctaaaggttt acataaaaat agtgctagtt gatgagagtt
    69361 acttcgcaaa caaggaaaac taaaataaaa ttcatttggt tgggttattt tcccaaatca
    69421 aaaaaataca actggatcta atatgggttg gcgatcagaa cgtatatgga tagaacttat
    69481 aacggggtct cgaaaaacaa gtaatttctg ctgggccgtt atcctttttt taggttcatt
    69541 agggttctta ttggttggag cttcgagtta tcttggtagg aatttgctat ctttatttcc
    69601 gtctcagcaa attctttttt ttccacaagg gatcgtgatg tctttctatg gaatcgctgg
    69661 tctctttatt agctcttatt tgtggtgtac aatttcgtgg aatgtaggta gtggttatga
    69721 tcgattcgat agaaaagcgg gaatagtgtg tatttttcgt tggggatttc ctggaaaaaa
    69781 tcgtcgtatc tttctccgat tccttatgaa agacattcag tccatcagaa tagaagttaa
    69841 agagggtatt tatactcgtc gtgtccttta tatggaaatc agaggacagg gggtcattcc
    69901 cttgactcgt actgatgaga attttactcc acgagaaatt gaacaaaaag cggcggaatt
    69961 ggcctatttc ttgcgtgtac caattgaagt attttgaaaa aaaaaaaaca aatgaactga
    70021 aaaatgaatg ctttctaaaa ataaaaaaaa aaaagggaaa aaattcttga attttttttt
    70081 tgaaatattt gatatttttc attttgatcg tttgatagag agggtgtttt ttcgtttcga
    70141 aatccaacta atattcatta cttgaagtgc tctttcatgc attcatcgaa aggggcaatt
    70201 gcttcgaatt ttagcaattg atatctttgg aaacaatctt tttttcttca ttcgaattgg
    70261 aagcggactc tttctttttc ttattctatt tgtgtgttct ttctaaattc aagaactaac
    70321 tcccgaattg caaataaaaa aaaaacgtga gaatagagaa tagatttata ggctctatga
    70381 cttgtaatag aacttatgct tgatagaaat attcttatca tatagagttg acgaatgagg
    70441 tgaagctgac ttcattaaag ataaagaaaa gacgaaaaat ggcaaaaaag aaagcattca
    70501 ttccccttct atatcttaca tctatagtct ttttgccctg gtggatctct ttctcattta
    70561 agaaaaatat ggaatcttgg gttactaatt ggtcaaatac taggcaatcc gaaattttct
    70621 tgaatgatat tcaagaaaag agtattctca aaaaattcat agaattagag gaactgttac
    70681 tcttggatga aatgataaag gaatacccgg aaacacgtct acaaaacctt cgtatcggaa
    70741 tctacaaaga aacgatccaa ttgatcaaga cgcacaacga agatcgtatg aatacgattt
    70801 tgcacttctc gacaaatata atctgtttcg ttattttaag tggttattct attctaggta
    70861 atcaagaact tattattctt aactcttggg ttcaagaatt cctatataac ttaagcgaca
    70921 caataaaagc tttttctatt cttttattaa cggatttatg tataggattc cattcgaccc
    70981 atggttggga actaatgatt ggttctgtct ataaagattt tggatttgct cataatgatc
    71041 aaattatatc cggtcttgtt tccacttttc cagtcattct agatacaatt ttgaaatatt
    71101 ggattttccg ttatttaaat cgtgtatctc cgtcacttgt agtgatttat cattcaatga
    71161 atgactgaaa aaaggatccg ctgatccaat tataaagttt gttattttgt acaaaagcta
    71221 accattcaaa aattgactta ttcttttctt tttctttcta ctcatccagg ggattcctcc
    71281 tatattccag taaaattctt tcagtacata gcagaatcat ggatagggaa ctgtaccagt
    71341 gaccaaccta attttattgt agaacttttc aggatcaatg attggaccat gcaaactaga
    71401 aattactgtt cttggataaa ggaagagatt actcgatcaa tttccgtatc gctcatgata
    71461 tatataataa ctcgagcacc catttcaaat gcatatccca tttttgcaca gcagggttat
    71521 gaaaatccgc gagaagcaac tggccgtatt gtatgtgcca attgccattt agctaataaa
    71581 cccgtggata tcgaggttcc acaagcggta cttcctgata ctgtatttga agcagttgtt
    71641 cgaattcctt atgatatgca agtgaaacaa gttcttgcta atggtaaaaa gggggctttg
    71701 aatgtggggg ctgttcttat tttaccggag gggtttgaat tggctccccc cgatcgtatt
    71761 tcgcctgaga ttaaagaaaa gataggtaat ctgtcttttc aaaactatcg tcccactaaa
    71821 aaaaatattc ttgtggtagg ccctgttcct ggtcagaaat ataatgaaat cacctttcct
    71881 attctttccc ccgatcccgc tactaagaga gatgttcact tcttaaaata tccaatatac
    71941 gtaggcggga acaggggaag ggggcagatt tatcccgacg ggagcaagag taataataat
    72001 gtttataatg ctacagcaac aggtatagta aacaaaatca tacgaaaaga aaagggggga
    72061 tatgaaataa ctatagtaga tgcatcggat ggccgcgaag tgattgatat tatacctcga
    72121 ggaccagaac ttcttgtttc agagggtgaa tctatcaaac ttgatcaacc attaacgagt
    72181 aatcccaatg tgggtggatt tggtcagggg gatgcggaaa tagtacttca agatccgtta
    72241 cgtgtccaag gtctcttgtt cttcgtggca tctgttattt tggcacaaat ctttttggtt
    72301 cttaaaaaga aacagtttga gaaggttcaa ttatctgaaa tgaatttcta ggtccgcgga
    72361 tttatcaaca tattaagttc gtaaaaataa cgaaattctt ttgttgataa ttatgtaatt
    72421 ctgtataatc aaaagattat gaaaagcccc ttgcttgttt ctattctttt tctaccatat
    72481 ttagagaatt caccgcagta ctagtcagtc atagtatgta tattgtgaag aagactattt
    72541 gactttacct attttttgtt tctttttttt tcacccccaa gaaattggag cactataatt
    72601 atgtcactgt tttcggattt caatgtcata gaatataaat atattcaatt aatagtttta
    72661 atagtttttg tttttctatt tgactataag aaaattcaac tcgatactaa acataagata
    72721 aataagcgga gaatattaag cacagtataa atcgaaattg gaaaaacggg attctaggag
    72781 ggattatttg tcttcctaga acccttcttg tttgtgtcga aatattctcc aaaatattaa
    72841 tataataatg cctattgatc tcgttcgtca aagaatccta ttccctattc ttagtttaga
    72901 ttttttccga gtttttatta gaacccttat tacataatta atattttttt tttattgcat
    72961 atattttatt gcatataaca tataagcata taacatataa gaagtagtag agtagtcgac
    73021 aaacaaaaaa gagagggaat tttattgaac aaataggatt tcttcgaaaa atattatata
    73081 ctccaattta aaataagatt cttttagcat agaaagggtt cgcttcggat gatatgtgat
    73141 cgaaaatata taaaatatat agaaaaaaaa tagaaatata tataataata tatataataa
    73201 atagaaatag aaatatataa atatatataa taaatataaa aaaattatat aatctaatta
    73261 atatattact attccaattt attacaatac aatatattta ttacattttt tttttatttt
    73321 tttttattta tttatttgga tttgtgtttg tgccgcccag aaaaaggaaa tcaagtgatt
    73381 ccttctttgt tttcctttcg ttttctttat tttaactttg aaagtattga cagatattat
    73441 cgaggaagag atgttttgaa tcaattaatg aaattcattt ttcaaaaata tcatcagaaa
    73501 aaaaaatgaa atggagtttt ttgaaacatc ggaaaaagtt ttctattttg tcatttatac
    73561 gaataaagga tcttatgatt atgattatta agaactcaac aggaccccct ctcgtcaaag
    73621 caaagaaaga gggggtcctg ttgagttctt acgctttcat ttcgaaaatt aagttcagcc
    73681 gattactaca gggatgaacc caatccggaa tatgaaccat aaaagaaaat accaattaaa
    73741 ccgatcacag gaataccagt tacagtacct attatccaaa gaggaatcct tccagtagta
    73801 tcagccattt atcccacttt cctccacatt tcatcaagta gtcatgctag agacataaac
    73861 agtcatagat aattatgaaa ttatatcctt ccgaatggga taagagaatt cctaatatat
    73921 atttacaatt cccttaattg aagaaataat tggaaaataa aacagcaagt acaaaaatga
    73981 gtaataaccc ccagtagaga ctggtacgat tcaattcaac attttgttcg tttgggtttg
    74041 attgtgtcgt agctctataa ttcggattag gtttatcgtt ggatgaactg cattgctgat
    74101 attgacccca aaaaagaaac ggtgggtacc gctagtccgt gaacagccaa ccatcgtact
    74161 gtaaaaatag gataggttct atctatggtc attggggcct cctaaaaaga tctactaaat
    74221 tcatcgagtt gttccaaagg atcaaaacgg ccagttatta atggaattcc ttgtcggctc
    74281 tctgtaaaat actcgttggg acgagggctt ccaaatacat cgtaagctaa acccgtgctg
    74341 acaaataacc aacccgcaat gaatagggag ggtatagtaa tgctatgaat aacccagtat
    74401 cgaatactgg taataatatc agcaaaagaa cgttctcctg tgcttccaga catgtcgagc
    74461 tccacatatt cttgtacagt caaaggggga tcgattccat aaaagatgag atcagtaagt
    74521 agaaattgac tgaaattcca tctttgttag atcgtcaata ttgtaccaag ggtgtcttta
    74581 gagtataccg aatcagtata gctatccttc ttctgacaca gcaacgcaat ttcacaatca
    74641 gtagcgagat caagtactag ataatttttt tcttattttc ttgttgcttg tcgcgatgta
    74701 ctcaaaagat aattcctcca tttttttata gtataagatg agggttttct acattattag
    74761 cttcggacta gaaactgaag gtcaaataaa atgtgaatct gacggatttt tttctaaaaa
    74821 ttaatggagg agattatcat atttctacaa ttcaattaga tgcgaaatct agaaatatac
    74881 tttttgtggt tgtagaagat gttttttgtt ggaaccccct ctttttttat tttaaaaaaa
    74941 tgggttcgtt gtccaataaa aagtaacaat aatagcagta atagatagta tttaatggca
    75001 gaaaaataac aaataattcc atttttaaga agaattttat caatattcgt gacacgcgca
    75061 ttgttgttct tgtattacac ccaaaaggct ccttcttggc ttaattactt aattacaagg
    75121 atagagcttt attttctatt aaaataataa aataaggaaa atcaaataag gaaagataaa
    75181 aaaatgtaga accctagttt cgagcgattt gatacctttt ttcttctcgt tggagatatt
    75241 atgagaatgg aacctactac aaaatccaat gaattaaaat caaagtaaaa aagtaaagta
    75301 aagggcatta gaaggtcact cttcttttgg tctaaaaaaa atggattaga tacaatcaaa
    75361 attaataaat aaaaaaaaaa ggatcaaaat agatattttt ccgatttgat tctatattaa
    75421 ttcaaagaaa aagaggaaaa agagagtttt cctttttttt ttttgaattg aatgaaatta
    75481 cacaacaaag ttcttattct tataataata ataatttctt ataataataa taataatttt
    75541 ttattatatc agtttactca actcaagagt tgttcaatga atctgttgat ttggaatcac
    75601 aggatgggta gatgtcacag atgatgaatg gatttcttac ctatgtcact atatttttgt
    75661 tcgtctataa tgattgattg atgaatcaaa aactttcaat tggatttttc aagtggtatt
    75721 tttgtttatc ttcctatctt tctaatggaa acttagggaa gtgcttttta tttttaaaca
    75781 tatgtataaa aagaacatat ttcatttagc ctcttcatgc ccactataac tagttatttc
    75841 ggttttctac tagcagcttt aactataacc tcatctctat ttatcggtct gagcaagata
    75901 cgacttattt gatttgagat tatgaaatta attgaatgaa caattcataa aaatcaatcc
    75961 ttctgggata ttcaatatat tctatagttc cttaccgtgt caatttccaa ttcttggtca
    76021 ttgagattcc tgggcaatac agattaatat ttaaggatat atattacctc ctcctttctc
    76081 ctttcaaaca aataaaaatg attgaagttt ttctatttgg aatcgtgtta ggtctaattc
    76141 ctattacttt ggctggatta ttcgtaactg catatttaca ataccgacgt ggtgatcagt
    76201 tggacctttg attaattaac atttttttat tgacctccta ttttctttgg attaatccta
    76261 atccacagga ggtaaaatga ggactttaga ctgctgttcc attatttcag tgtcattctc
    76321 gatctaacaa gaatgaaatc acgctctgta ggatttgaac ctacgacatc gggttttgga
    76381 gacccgcgtt ctaccgaact gaactaagag cgcttttcat aaaaaaaatt ttatgtgacc
    76441 ccaattcatc ttgcatgcat atactatcat aatctatata tagaactctc atcatatata
    76501 tatgatagaa tatccatcta tttctattga gtatgtatgt ctacttttaa tcggtctcaa
    76561 tttatcccct gttactgctc ataagataag taatagttag ggatagggat gacaggattt
    76621 gaacccgtga cattttgtac ccaaaacaaa cgcgctacca agctgcgcta catccctttc
    76681 aattggttta cagtgtcatt gtaaagaatc tttgtcttgt tttccatatc ttgattttct
    76741 cagttgatat atataaatta tcctgccatt tttttctttt tagtttccta tcgtataaca
    76801 tatattataa taataataaa aaaataataa taataaaaga cttatataca tctgaaatcc
    76861 gcctaacaaa taacaaaaaa atgaatattt ttagggaatg ctcgggcaga gaagagaaga
    76921 aatggacctc tttttttgtt aaaaaaagaa tatctaatga atcgttatac atttcaattt
    76981 gaattaagaa ttttgcgtac aaatacaagt cgttattaat taaataacca tctgatcata
    77041 ttcatatatg taattatgta ttacaaatta caataaagaa taagaattaa gaataaagaa
    77101 ggaggatttt aaatgcgaga tctaaaaaca tatctctccg tggcaccagt ggtaagtact
    77161 ctatggttcg gtgctttagc aggtctattg atagagatca atcgtttatt cccggatgca
    77221 ttgatattcc cctttttttc attctagtta ttgacacggg aaggggtgaa gaagattaga
    77281 gatacaatca aatatctgtg attaatcccc ccttctcctt cttttttctt ttttttttta
    77341 gaagttagaa aagagaaaga ataaagttgg attcggcctc agtgaaactc ggaattcggt
    77401 ccaggcttca attgaatttt attaataaga aattcaaaat tcaattaata atcaattcca
    77461 tttctattaa tctattaaat aatttctatt aatctattaa ataatagggt gagaccagaa
    77521 atagaaatgg aatggctaag gcgggtcaag aatatcatac aggatattta aatgaaaaca
    77581 gaaatactgt actgtgattc taaatatagt tagaaatcat tgtattactt aattattact
    77641 atacttataa ttactatact tatactctat tgactatatt gattattgat tggaacgaga
    77701 tccttcataa ttggatttcg agttagcaac ttcgattatt ttatttttcg ttccttttcg
    77761 ctttgaatcg taaaatagaa gagttaagtg aatcaaaaac acaaacaaag gaggttcatg
    77821 gccaaaggta aagatatccg aataggggtt attttggaat gtaccagttg tgttcgaaac
    77881 agtgttaata agaaatcaac gggtatttcc agatatatta ctcaaaagaa tcgacacaat
    77941 acgcctagtc gattggaatt gagaaaattc tgtccctgtt gttgcaaaca tacgattcac
    78001 ggggagataa agaaatagag aaaattgatc acttgtgtgt cacccctcga aggaacatga
    78061 aaaatgatat attttttttt tcatattgtt ctaaattata gaagagatta gatatatata
    78121 acatataatt cgaaattgta tatataacat atatttaata ttttataaca tatatttaaa
    78181 acatatattt aatatttaat ataacataga acatatattt atagattata tatttatata
    78241 tatttaaata tatatttaaa tatatttaaa tttaaatata tttaaaaaca ttatattatt
    78301 attattatat tattattatt atattattaa ttattatatt attaattatt attatattat
    78361 taattattat attattaatt attattatat tattattaaa tattattaaa ttctaaattt
    78421 caatttcaat ataaatattc aaattagaat tctaaattaa aaaaaaaaat atataagaat
    78481 aaaaaaatag aaacaaaagc aaatcctatt ttttacaaaa taggattttc gggataagga
    78541 ataaacaaac tatggataaa tctaagcgac tctttcttaa atccaagcga tcttttcgta
    78601 gacgtttgcc cccgatccaa tcgggggatc gaattgatta taaaaacatg agtttaatta
    78661 gtcgatttat tagtgaacag ggaaaaatat tatctagacg ggtgaataga ttgaccttaa
    78721 aacaacaacg attaattacg attgctataa aacaagctcg tattttatct tcgttacctt
    78781 ttcttaataa tgaaaaacaa tttgaaaaaa gcgagtcggc cgctagaact accggtctta
    78841 aaacaaaaaa aaaaaaatag gattactctt caattgaatt caaattccaa tcgaaactca
    78901 aatcaaatgt ggattgatgt tttgttcgaa aactacgaca atccaatttt gattatcgtg
    78961 ttgtatgtaa gaaaaaaggg aatcggtgaa gaagaataaa tcttttttta ttgaacgtgg
    79021 ttgctcattt tgacgacttt atcatatgat tctattttat catacaaatc tctactctac
    79081 cttcccggag ttcagtctcc ggggaatttt tattttatga tctcattgga aatcatataa
    79141 agacaattct tatttaatat agctatttgt gaaagtattt tacgattaag aagcaactgc
    79201 ctcttgtaca gattatacat caatatacta taactatagt ataccttttt ttgattctcg
    79261 cgaattactg catttattcg actgatccac aaacgacgaa aatctctttt tttcctatct
    79321 ctatcccgat gagccgaaac caaagctttt attttctgtt gagtaatagt tcgagtaagt
    79381 cttgaatgag cccctcgaaa acttgatgta aataaacgaa ttcttgtcct acgtttccga
    79441 gctatatatc ctcgtttaat tctggtcatt gaataaatca aactttgatg aataactatt
    79501 tgatttcttt tctttcagtt attcttttcc ctttactagt gtattaataa taaaaaacgg
    79561 atttttccaa tgtataaaat aaaagattcc aatggctttt gctactataa ccttcccaac
    79621 cacgattttt tctttttatt tctaagcatt taacctcgaa ataagaaatt gtattgatac
    79681 taggtatcaa aaaaacatat tcaattaaat agaataaaga aatagtggat tccatcgttt
    79741 ctatggttac ttcttaaacg gcgaggtcct ctctatacac cggagcccct tctctcattt
    79801 aatcaatgct attgttaact tgtacagttc acactctttg gctctaccaa tgaaatagct
    79861 agtaaaaagt ctttcacaac gaaatctaac tatacagtaa cggtatttaa gtatgaagat
    79921 tagctgggga gctgaccctc ttagtccgtt cttgcaagaa taagggcata atctttcggc
    79981 tttttaattt tgaaatagaa tctcccctgc ttaatggata agcatttgct accaatgggg
    80041 aagtctttct catctgaaat tgcaaattga ggtgattgga tttgcaccaa cggaaaccat
    80101 aaatttgata cacaataaaa ggatatatat tattattaat aattaataga ttcttttttt
    80161 ttttaagttt taggatagtg aatggagttt ttccattcta tcctaaccga tcactgatac
    80221 cggaataatt tgtttcctct gttttgtctt agtccatgat cggaacgagt cgcacataca
    80281 ccctagtaca tgttcctcgg cgctgagggc atccccgaag ggcgggggat ttcgtgacat
    80341 ttcggattgg ctgtcttgtg tttctaataa gttgtttaat agtcggcatg ttgaatcata
    80401 tatataatga gctggtttag atcaatccta acccgatggt tatgaattac ttatattctt
    80461 attctagatt aatagattat agattaatta attattaata gaatagatta attaatagag
    80521 atattatatt aaatccggta agcggtaaga agaaaaaatc tcaaattgtg tatttgcgcg
    80581 gaatccctgc taatttttta ttcaaccgct acaagatcaa caattccatg agcttgggct
    80641 tctgctgctg acataaaaac atccctttcc atgtcttcgg atacaaccca taagggtttg
    80701 cccgttcttt gtacataaac ccttgtgata gtttcgcgca gtttcagtag ttcttccgct
    80761 tccaggataa attctcccgt ttgtgcctca taaaaagaac ttgcgggttg atggatcatt
    80821 accctgacga tataacataa taaaaggttc ctctatctcg taggataaga cgagagataa
    80881 agaataataa aaaacaaaga ttgaacaacc gtacaggcat cttttgcgta ttgcatacgg
    80941 ctctactatg gaattggttt ttcccttcca tcgaagaaag agaaaaatag agaggttcta
    81001 tcagacctag ataggtaaat gatccaataa ccacccttcc tttttttgtt ttggagtagt
    81061 taaaaaatac tatgatggtt ccgttgcttt attatttggt ctgttattca gcaatcccaa
    81121 agtttctttt tttttcatat tctttcataa cataaagatt attaaaagct ttccggtgta
    81181 aaaacaaaaa agtttgtgac gcttaaatag gctcctgata gatcagataa aatcggaaat
    81241 acccattttc tcataccact ctttcgatac ataatcgaat ggaatggttt tgcaaaattt
    81301 ttgcatatcg aattcgaagt gccatgctat tattgcttaa tattcatatg gcgaaggcat
    81361 agtcttcttc tttttctcaa ataaaagact cattggcgcc aagcgtgagg gaatgctaga
    81421 cgtttagtaa tttctcctcc tgcgagaata aaagatccca ttgaagcggc taatcccatg
    81481 catactgtct gtacatctgg ttgcacaaat tgcatagtat cataaatagc tattccgggt
    81541 attatccatc cgcccggaga atttataaac aaatacaaat ctttggtatc atcctctata
    81601 ctgagatata ccataaggcc aataagttga ttcgaaatcg cactatcaat cccttggcct
    81661 aaaaaaagta gtctttctcg ataaagtcgg ttgattagga taagatttta tcccttagga
    81721 gccgtacatg caccttttga tgcatacggt tcaccaaaaa tcgcgaaaaa gaatcaatgt
    81781 gtagatttca accctctttc ttttttcata gcagactttt tcgaacttct aacgaataac
    81841 gaaagcgaaa ggtctttttc ttacattttt caagaaagac gacttttgac ccgtttatct
    81901 atatttatct atattaatct atattaatat tattctatat tctatattct atattaatat
    81961 tctatattaa tagaattatt attctaatta ttattaataa taataattaa taataataat
    82021 taaaaaaaaa atactaaaca cttattgata ttgaactagc ttctcattga tgtattgttt
    82081 tcatcgagat cgaatccaaa tcgcgatgta attttcttgt ttttgattgg gcttcttcaa
    82141 ttccattctt ttaggtttct gttctactcc gagtaaagat ctacccgatt tggatttgca
    82201 catatagcac aaatactcca ataccacgtc tttttgctac gacttctttt cttcaattta
    82261 tttcatgttt tccagcaaat acaaatatat gatagaagta gtaatcgtag atatattacc
    82321 aattggtttt tttttttaac agagcctgga tgcttcattt tattggtcca accaagccaa
    82381 ccataaattc ttgtaaattt ctaatatgaa tctgaatatc cccccaaaaa aagatctaat
    82441 tacatacttc acgctccaac tttttgctga ttcaatcaat cttttttggg gtgaaagaga
    82501 ggatatctcg atcgggggag agaacgggga aatcccatat gacccaatat atctgacaag
    82561 tcgcactata cgtcaaccca agatgcatct tcctctccag gacttcgaaa gggtactttt
    82621 ggaacaccaa taggcattaa atgaaaaaag aattgaatta agtagtatat ctcgctttga
    82681 tgcggaaacg taagaatggg tttattgtct taataatgat tggtctttat catatttttt
    82741 tttatagatt gaatatagat tgaataaatt cgtaaaaaaa atcctaaata caaaaggaag
    82801 accgagtgac taaaggaaaa ttcttcttac gaataggttc tttgagtgat gaacaaatat
    82861 gtctgcattc accgatataa agatataaac actcatataa aatacggtca acccccccct
    82921 ccaccattgc gtattcttac ttatcgggta tagaatagat ctgcttcttt tgttcctacg
    82981 aatagaattc ttacgttatt actaaaaaac tagaacaaat attaatcttt tacgcgagat
    83041 aatccactaa aaagagaggg tccatagtat agttttttac agtgcaataa agttacatag
    83101 tgtccatttt ttgttgatat aagaggtatt ttcatgggtt tgccttggta tcgtgttcat
    83161 accgtcgtat taaatgatcc cggccgttta ctttctgtcc atataatgca tacagctctg
    83221 gttgctggtt gggccggttc gatggctcta tatgaattag ccgtttttga tccctctgac
    83281 cctgttcttg acccaatgtg gagacaaggt atgtttgtta tacccttcat gactcgttta
    83341 ggaataacca attcatgggg tggttggagt atcacaggag ggactataac gaatccaggt
    83401 atttggagtt acgaaggtgt ggccggggca catattgtgt tttccggctt gtgctttttg
    83461 gcggctatct ggcattgggt atattgggat ctagaaatct tttgtgatga acgtacagga
    83521 aaaccttctt tggatttgcc taaaattttt ggaattcatt tatttctttc aggggtggct
    83581 tgttttggtt ttggcgcatt tcatgtaaca ggattgtatg gtcctggaat atgggtgtcc
    83641 gatccttatg gactaaccgg aagggtacaa tccgtaaatc ccgcatgggg tgtggaaggt
    83701 tttgatcctt ttgttccagg gggaatagcc tctcatcata ttgcagcagg gacattgggc
    83761 atattagcgg gccttttcca tcttagtgtc cgtccacccc aacgtctgta caaaggattg
    83821 cgtatgggaa atattgaaac cgtcctttcc agtagtatcg ctgctgtctt ttttgcagct
    83881 tttgttgttg ctggaactat gtggtatggt tcagcaacta cgccgattga attatttggt
    83941 cccactcgtt atcaatggga tcagggatac ttccagcaag aaatatatcg aagagttggt
    84001 gctgggctag ccgaaaataa aagtttatca gaagcttggt ctaaaattcc cgaaaaatta
    84061 gccttttatg attacattgg caataatccg gcaaaagggg gattgtttag agcgggctca
    84121 atggacaatg gggatggaat agctgttggg tggttagggc accctatctt tagagataaa
    84181 gaggggcgtg aactttttgt acgtcgtatg cctacttttt ttgaaacatt tccggttgtt
    84241 ttggtagacg gagacggaat tgttagagcc gatgttcctt ttcgaagggc ggaatcgaaa
    84301 tatagtgtcg aacaagtagg tgtaactgtt gagttctatg gtggcgaact caatggagtc
    84361 agttatagtg atcctgctac tgtgaaaaaa tatgctagac gtgctcaatt gggtgaaatt
    84421 tttgaattag atcgtgctac tttgaaatct gatggtgttt ttcgtagcag tccaagaggt
    84481 tggtttactt ttggacatgc ttcgtttgct ctgctcttct ttttcggaca catttggcat
    84541 ggtgctagaa ccttgttcag agatgttttt gctggtatcg acccagattt ggatgctcaa
    84601 gtagaatttg gaacattcca aaaacttgga gatccaacta caagaagaca agtagtctga
    84661 tacaacattg ttttgttcct tttggatttt attttttttt gtgattgtaa tttgccatag
    84721 ggaaccggat aaatcttgat ttgaattgct accttttctt ttactcttgt tctttctttt
    84781 tctttatccg agagacgatc caaaataaac aggtatgaaa gctataattg taaaccacga
    84841 tcaaatccat ggaagcattg gtttatacat tcctcttagt ttctacttta ggaattattt
    84901 ttttcgctat cttttttaga gaaccaccta aagttccaac taaaaagacg aaatgatttt
    84961 tcattatctc aattgaagta atgagcctac caatattggt aggctcatta cttcaactag
    85021 tctccatgtt cttcgaatgg atctcttagt tgttgagagg gttgcccaaa agcagtatat
    85081 aaggcgtacc cagtaaaact tacaagtaaa ccagatatag agatggcaac tagggttgct
    85141 gtttccatta ttatataatt tcaagaccaa aatggatcta ggataagatc atttatttac
    85201 agcggaatgg tatacaaagt caacagatct caatgaataa aaaataggat ttatggctac
    85261 acaaactgtt gagggtagtt ctagatctgg tccaagacga actattgtag ggaatttatt
    85321 gaaacctttg aattcggaat atggtaaagt agctcctggt tggggaacta ctcctttgat
    85381 gggtgttgca atggccctat ttgcgatatt tctatctatt attttggaga tttataattc
    85441 ttccatttta ctggacggaa tttctatgaa ttagattcac aagaaccgac taactagttt
    85501 ttcaatacaa agtgaagcat ttgggtctta gatttttagc ccattctatt ttggtttggt
    85561 agtttagttc gatcgtggaa tttcttttct tctgtatttc cggaatatga gtgtgtgact
    85621 tgttataatt gatcctattg atagtacaga gagtgagtct gtcatcttga tagagatggt
    85681 tttaccccgt cggatattta ttctagtatc tggagcacgg aatatataaa atggattcta
    85741 aagtattaga actatgattc atacttaata tttagacccc gcaaccggac ttaaaatttt
    85801 ttttcaagga gttagaagtt ctaataaatc gaaagatttt gattctttca aactgacgct
    85861 tatcctttcc tttttttatc aaaggacaga cgtttatttg gattttttat tagatctatt
    85921 cattgaataa gtgatgatcc aatagttctt actcagggaa tttttggact tagattaaag
    85981 gttttattga atcatcgtgg ttttagtatg aatctgaggt ttttttttaa tcgattttat
    86041 agggtcttaa caagagaatt cctatcaata ataaagaaga cagcagtaaa gccacattac
    86101 acacaaaaaa aataaaacaa atcaaacaaa agaaaaaaaa agttaaagaa tattcaagag
    86161 gccagtaacg atcaaaataa agacgagtga gccgacttga gattttggca ttataaccac
    86221 aaagaagagc tttcggatct ctattttttg tatcttcaga gaagattgga atcatagggt
    86281 taagttaaga agttgcaaac tttctattac acatatccgt tagaaccagt atttgggtat
    86341 ttctgtttga gccgtacgag atgaaattct catatacggt tctcagaggg ggagtcccct
    86401 tggtttacct atctcaataa agtctatgat tggttcgaag aacgccttga gattcaggcg
    86461 attgcagatg atataactag taaatacgtt cctcctcatg tcaacatatt ttattgttta
    86521 gggggaatta cacttacttg ttttttagtc caagtagcga cggggtttgc tatgactttt
    86581 tactatcgtc cgaccgttac tgaggctttt gcttctgttc aatatataat gactgaagct
    86641 aactttggtt ggttaatccg atcagttcat cgatggtcgg caagtatgat ggtcctaatg
    86701 atgatcctgc acgtatttcg tgtgtatctc accggtggtt ttaaaaaacc tcgcgaattg
    86761 acttgggtta cgggtgtagt tttggctgta ttgaccgcat cctttggtgt aactggttat
    86821 tccttacctt gggaccaaat tggttattgg gcagtaaaaa ttgtaactgg cgtacctgaa
    86881 gctattcctg taataggatc atctttggta gagttattac gcggaagtgc tagtgtgggc
    86941 caatctacct tgactcgttt ttatagttta cacacttttg tattacctct tcttactgcc
    87001 gtatttatgt taatgcactt tccaatgata cgtaagcaag gcatttccgg tcctttatag
    87061 agaatatgga tcgtagatat tttgaatcaa tcatttatca tttgggggag gagaacaata
    87121 gtatttcatt gctacaaata tggcttattt aaaattaaaa taataagaca tgtatttgga
    87181 tatttctctt caacttcacc aaattggatt atattattta tttgacagac acgaatagtt
    87241 gaagggaatt cttcgaagaa aaaatggatt atgggagtgt gtgacttgaa ctattgattg
    87301 ggccccgcag atatatgact ttatcttatc cgccacattt gaattcacaa tgaaatgtgt
    87361 ctttgttcca accaccacgc aagtccccta cagaggatag gctggttcgc ttgaagagaa
    87421 tcttttctat gatcagactc catcatgtcc tgcatgaaca ggctccgtaa gatccagtaa
    87481 aataagtgat gtggtataat ccggattatg tcttatattt cacttaactt aatagtatgg
    87541 aaatgcattc atttcctctg cattgactcg atttatgata ctatcggagt gaaacaagta
    87601 gatctaaaga agaacagggg ctagattcta ttagtaacaa gtaaatcctt tgtatgtaaa
    87661 gtaaaaagtc tcgagatttt gggggataaa gataaaggcc aaccgcaagg tctgagatga
    87721 cccagaaagc actatcaact ttgtaagcct acttgggtat tgagcattta cttaacttat
    87781 aagaacataa tttcttgcaa tggatagttg taactccaga aaagagactc tgctaaattt
    87841 tttcgtacgt agaatcctca tattcatata tgttatgtgt gtataacata taaatttttt
    87901 agttagatag atacgtttga ttcgtgctcg agccggatga tgaaaaatta tcatgtccgg
    87961 ttcttttgga ggatggatct ataagaattc acctatccca ataacaaaaa aacctgactt
    88021 gaatgatcct gtattaagag ctaaattggc taaaggaatg ggtcataatt attacggaga
    88081 acccgcatgg ccgaacgatc ttttatatat ttttccagta gtaattctag gtactattgc
    88141 ttgtaacgta ggcttagcgg ttctagaacc atcaatgatt ggggaacccg cggatccatt
    88201 tgcaactcct ttggaaatat tgcctgaatg gtatttcttt cccgtatttc aaatacttcg
    88261 tacagtgccc aataagttat tgggtgttct tttaatggtt tcggtaccgg cgggattatt
    88321 aacagtaccc tttttggaga atgttaataa attccaaaac ccatttcgtc gtccagtagc
    88381 aacaaccgtc tttttgattg gtaccgcagt ggccctttgg ttgggtattg gagcaacatt
    88441 acctattgag aaatccctaa ctttaggtgt tttttaaatt gattcaattc tgaaataaaa
    88501 tatcatgata tgtgtattgt gtatctaggg agaattcact ttgaaacggc taatccctag
    88561 atacatctat tccattttgg acctattccg agtatatgga tttgtgctaa agattcaaaa
    88621 cccgcatttt cgtctttttt tttctaaaaa aaaaagataa aaaaatccaa tggatttcaa
    88681 ttttatgcaa aatgcttttc catttctaaa atgtccaata tacgttttac atcttctatc
    88741 cgaagatgtt ccattttcat aaggtcttct tgactgttat tcaaaagctc caataatgta
    88801 tgtatattgg accttttgag acaattatag atcctgggag gcaattctaa ttggtcaata
    88861 aaaatggatt tcaatgctat ttctttttga tttttcctta gtttagccaa tccatcatga
    88921 aaagtaaaaa ggggtaaagt aactttgtct tgattgtttt ctaaatttaa gtttttttcg
    88981 tccgcgtgta aaaaaggaat aaataaatca atcaaattcc gggaggcttc ataaagtgct
    89041 tctttaggag ttaaacttcc atttgtccat atttcgagaa aaagtatctc ttgtttttca
    89101 ttcccattca cataagaatg aatactaaaa tttgcatttc gaacaggcat gaatacagca
    89161 tctataggat aacttccgtc ttgaaaggta tttagtgttt ttatacgata tccgcgattc
    89221 ctctcgattt gtaatccaat acacaaattt ataggttctg ttaggttagc tatatgttgt
    89281 gtattatcaa cgatttccac agaaggtggt aaaattatgt cttgagcagt tacatatcca
    89341 ggacccttga cccaaataga cgcgtcccga gttccataga gattacttct caatacaatt
    89401 tttttcaaat tcattaaaat ttcatgtact gattcttgaa tacccgctat ggtagaatat
    89461 tcatgtggta ttttctcaga ttttgcacgt gtgatacatg ttccctctat ttctccgagc
    89521 aaagctcttc gcatcgcaat gcctattgtg tcggcttgac ctttcataag tggagacaga
    89581 ataaagcgtc cataataaag acgcttactg tctgctcttg attcaacaca cttccactgc
    89641 agtgtcccag tggatgctct tactttctct cgaaccataa taatctattt tgattaaatc
    89701 cttgaatttg aattatttat ttctcttgaa atctcttcaa tgtttatttt tccttttaca
    89761 cacgtctttt tttagggggc ctacatccat tatgtggcat aggggttaca tcccgtatga
    89821 aacttaatag tataccactt ctacgaatag ctcttaatgc cgcatctctt ccgagaccgg
    89881 gaccttttat catgacttcc gctcgttgca taccttgatc cgctactgtc cgaatagcgt
    89941 ttcctgctgc ggtttgagcg gcaaaaggcg tcccccttct tgtacccttg aatccacaag
    90001 taccggcgga ggaccaagaa atcacctgac cccgtacatc tgtaatagtc acaatggtat
    90061 tgttaaaact agcttgaaca tgaataactc cctttggtat tttacgcgca ttcttacgtg
    90121 aaccaatacg tccatttcta cgtgaaccaa tttttggtat aggttttccc atattttatt
    90181 atctcataaa tataagtcag agatatatgg atatatccat ttcatgtcaa aagcggatct
    90241 tttctatttt tcgatttttt catttttttt tgtgcatccg gtcaagcccc ccttttttgt
    90301 tttttggatt tgttttttgg aaagattatc cttgtctttg tttatgtctt ggattggaac
    90361 aaattactat aattcgtccg cgtctacgaa tcagtcgaca tttttcacaa attttacgaa
    90421 cggaggccct tattttcata tttgttattc cttaacttta actgaattcc gaattttttt
    90481 attggaagag aatagggttt cctgaaattt ttaacttcta attgtatccc cataaaaaaa
    90541 agaatgttga agttgaaaaa aagtataatc attcgaattt ttgttccgga gtctataacc
    90601 ctccgcttga atcaaaatga tttacttcta ttttttactt tatctcccgg tagtatacgt
    90661 ataaaactat gtcgaatcct tccggaaaca tgaccaccta gaatctatat tttcattatc
    90721 tagaatctta gtttcattat aggaacgaac ctggaacata ccatcgggaa gtgattcaat
    90781 acttaaaccc tcatgatttt atttctattg cagttaaaac cccttatccc gtattaacta
    90841 atgtatgtgg agtgatatta gaaacccgct ttttctctct cttttttcac aaaaatgtat
    90901 gtaagtttct catagaattc ggatatcaga aagattacca tatataacat aaaatttctc
    90961 cgccgattct ttctaatcga gcctctcgat ctgtcattat acctcgagaa gtagaaagaa
    91021 ttacaatccc catacctcct aaaattctag gaattcgttg ataattagaa tagattcgta
    91081 gaccaggtct actgattcgt tttaaattca aaatagtttt atatgaccct ttcctatttc
    91141 ttctatgccg tagagttaaa actaaaaaat atttgttgct ttccctatgt tttctcacgt
    91201 tttcaataaa accttctcgg aaaagtattg taacaatgtt ttcggtgatg ttagtagatg
    91261 gtattcgaac cgtccctttt ctattcatgt cagcatttcg tatagaggtt attatgtcag
    91321 caatggtgtc cttacccatg ataaactaaa atgattgttg cccttgactt ttgatataat
    91381 caacatgctt ttttattaat tattattatt aatgattaaa attattaaaa ttcattatca
    91441 ttattatttc attatttaat taatatattc gatattcgaa ttgaattttt aatttgaatt
    91501 tattatatta ttatttttat tattcttatt tattattatt attatatata tttattatat
    91561 attaatatat atttattata tttattatat attatttata ttatattata tattatttat
    91621 attatatatt atttatattc tatttattat atttcatttg aattaatatt tcatatttca
    91681 ttttgaattt taaatataaa aatctcataa tatttctcaa aaaattaaaa ttaataagaa
    91741 aaataaatag aaaaaaaaat aattaataat taaataaatt aattttaaat aaattaatta
    91801 taaaattaat tataatttta attataaaat tataaaatta attataatta aataaattaa
    91861 taaattaata attaaataaa ttaattaaaa ttataattaa ataaataatt aaataaatta
    91921 attaaataat aataaattaa ttaaataata attaaaaaag aaaaggtata tgcgtgagac
    91981 ataatcaatc tattaattaa tctatttcat tccaatacta taaatatatc atagtctcgt
    92041 cttataatac ttcgggtgct aatgaaacta ttttagtgaa atttaactgt ctcaattccc
    92101 gagcgatcgc accaaaaatt cgagttcctt ttggatttcc ttcttgatca atgacaactg
    92161 cagcattatc atcatattgt attatcatac cgttgttacg tttgagttct ttacaagtac
    92221 gtacaattac agctctgatc acttctgatc tttctaacgg tgtatttggt actgcttcct
    92281 tgattacagc aacaataacg tcaccaatat aggcatatcg tcgattacta gttcctatga
    92341 ttcgaataca catcaattcg cgggccccgc tgttatcggc tacattcaaa tgggtttgag
    92401 gttgaatcat atcatttttt tctctgttct ttcagtgcaa agggcgaagt aaaaaaaaaa
    92461 aaagaaatat tgtgtatcaa aaaaaaagaa acctacaatt gcaattgttt tttttcatcc
    92521 caaagacctc tttcctttgg ttctaattat tatgccgaaa taatgaattg agttcgtata
    92581 ggcattttgg atgctgctat tgcaatagcc tttctggcta tattttctgt gactccgccc
    92641 atttcataaa gtattctacc cggtttaacg acagctaccc aatattcggg agatcctttt
    92701 cctgacccca tacgtgtttc tgtaggtctt actgtaaccg gcttgtctgg aaatatgcgt
    92761 acccatattt ttccaccacg tcgggcattt cgtgacattg ctcgccgccc tgcttctatt
    92821 tgtctagatg tgatccaagt gggttcaagt gcttgaagag catatctacc gaagcaaata
    92881 tgattacctc gagaggatat tcctttcatt cttcctctat gttgtttacg gaatctggtt
    92941 tttttggggt tatagttgat ggttttttct caattccatc tctactacag aaccgtacat
    93001 gagattttca cctcatacgg ctcctcgcga atgaaacgat taaaatagaa tatacatgga
    93061 tttcattaat aatatatcga atcgtggtgg gactttttga gatttcatct aatctattgg
    93121 tttattggaa atttgtatat cttgttttga ttttgatata taactaaaca agtattcttt
    93181 gttacaaata ttctttttct attatagaca attcttctta tctagatata aatagataat
    93241 gttgttttct tatgttataa gttttctaac gaatctttat tttgtttttc tttttattac
    93301 catatcggat tggcccttat ttagaaatcc aataaaataa aaattttcgc gggcgaatat
    93361 ttactctttc attatctatt tcagatgtag ggttagccca tgactcctca gaacatgatt
    93421 cctcagaata aatggattgg tttttggttc cttccgccat cccacctaat gaatcattaa
    93481 gatttgtttt taataagatc ttaggcattc acaggttccg tcgttcccat cgcttctcgc
    93541 ttaatggtta ggtctcaatt gtacaatgga gcctctattt tgttttttct ttagtcaacc
    93601 ttctcagttt ttagtgactc gaggctcttg atttgtttgt tcgatcaata tagtcatcta
    93661 attatggatt aattaatatt gatgctttat tacactacct tttatgacat gactcataga
    93721 ccttacatat tcgaattcta tatcattgat attctttttc tctctttctt tcaccctttc
    93781 atttatccat atattcttat tgcttcacaa ctcataatca gattcgtttt tctttttttt
    93841 atggaatatt tcagttggta taatgatatc gccaatatat tatatcttta cttatatctt
    93901 gactggttct ttagatctag ataatgcgaa gcgatgagtt ggttattagt tctatagtta
    93961 ttaattaatt aatactacta ctacgagttg gtttattttt tttgttgaat tctaaccatt
    94021 ctaaaaaaaa aataaagcaa cgcaacgagt cgcacactaa gcatagcaat tatatcaata
    94081 tcaaatgatt aatcgaattt ttattcaatc ttataaaatt tattaaaatt tatttaactt
    94141 taacagaata agaatagaag aatttttcat tttttgtttt ttcgctagat agaacgttaa
    94201 cgataaggca aagtttatta ttcttcgttt acaaatatcc aaattttgat gcctaatacc
    94261 ccataaatag ttcgaactgt ataagaacaa taatcaattt ttgctcgaat ggtttgtaga
    94321 ggaaccctac cttctctgat ccattcgaca cgtgcaattt cttttccatc gatacgtccc
    94381 gcaatttgta cttgaactcc ttttgtaccc gcctgttcag ttaattcaat agcttttttc
    94441 attgctttac gaaaggaaac tctattcttt aattgtccgg ctataaattc tgcaagaata
    94501 ttagggtgtc cataagggtt tgcaattctt gtaatagcaa tgttgagttt tccattcata
    94561 caattaagtt ttttttgcac attcatctgt aattctttga ttcttcgagg tttaccttct
    94621 attaataact ttggaaatcc cagatagatt atgacttgaa tcagatcgat tcttttttga
    94681 atctttatcc gtgcaattcc ctcgatacca gaagatattc tcatattttt ttgtacataa
    94741 ttcttgatac aatcccgtat tttttgatct tcttgtagac tctcggaata attttttggt
    94801 tgtgcaaacc aaagagaatg atgactttgg gttgtaccaa gtctgaaacc gagcggattt
    94861 attttttgtc ccataatccc ccactattat acataaaatt atacataaaa tgacacttcg
    94921 tatctgtgta ctttttttct ttatagatcc ggtttttttg aagcataata tggcgtattt
    94981 gcgtctttca tactcttctt caatttatag atatatcttt caataaacaa taaattcaat
    95041 aaaaaaaaaa tagttatatg acaatttagc aaataacttg gtctttgagt ttgaagtttt
    95101 catttgcttt tttcatagta gtacccttat ttataattta tatataattt atatttatat
    95161 atttaaattt tatatttaat taattttaat taataaatag aatttaataa atagaataaa
    95221 tatatttaat aaatataata aatatataat aaatagaatt taattaatat ttattaatat
    95281 ttaattaata tatttaaata tatttaatat ttaattaata tattaatata atttaatata
    95341 ttaatataat aaatatataa taaatataat aaatcgaatt tcattataat taatagaata
    95401 ttctaattaa tataatataa ttaatataat aattagaata ttctaattaa tataataaat
    95461 agaatttcat taataaatat taataaatat atatttaata aatatatata tattattata
    95521 tatttattta tatattttta tttatatatt tatattaatt tatatattta tattattaat
    95581 ataattaata tattattaat attagaatat attaataata ttctaataat aaaataataa
    95641 taaatattaa ttaataataa taaatagata ttaattatta aaaaattaag ataagaatat
    95701 taatcatttt aatgaattag taatttctta atcactaaat taacgacgag atctattatc
    95761 attttttgca tgtccccgga agtttatagt aggtgaaaat tctcccaatt tatgtcctac
    95821 catacgatct gttatataaa taggtaaatg ctcttttcca ttatggatag caatcgtatg
    95881 accaatcatt gtgggtataa tggtagatgc tctggaccaa gttactatta tttctttttc
    95941 tgcttttgtg ttaagtttat ttatttttct taataaatga ttcgctacaa aaggattttt
    96001 ttttagtgaa cgtgtcacag tccattactc ctattttttt ttgtaaagac gaagaaacaa
    96061 attctatttt ctctactcta ctatttacta cggcgacgaa gaatcaaatt attactatat
    96121 tttttccttt ttctacttct tcttccaagt gcaggataac cccaaggagt tgcgggtttt
    96181 tttctaccaa ttggggccct cccttcacca cccccatggg gatggtctac agggttcata
    96241 actactcctc ttactacagg acgcttacct agccaacatt tagatccggc tctacccaaa
    96301 cttttctggt ttaccccaac attccccact tgtccgactg ttgctgagca gtttttggat
    96361 atcaaacgga cctctccaga aggtaatttt aatgtggccg atttcccctc ttttgcaatc
    96421 agtttcgcta cagcacctgc tgctctagct aattgtccac cctttccgag tgtgatttct
    96481 atgttatgta tggccgtgcc taagggcata tcggttgaag tagattcttc tttttgatca
    96541 atcaaaaccc cttcccaaac tgtacaagct tcttccaaag catacggctt tctggatgta
    96601 gatgatgata tctatacaga tggatcttat atatatcgta caatgaagta ccgcatgagt
    96661 ggatatatag gaatccaaat ccgccgaatc actcatgtta tgatcttcta catcctaggt
    96721 cttcccgttc cttcatctgg cttatgttct tcatgtagca ttcagaccga atgactctat
    96781 gaaattacgt cgatacttcc acatattacg ggtaacgtag gagacatctc tatttttccc
    96841 ccggggaatc cttagaatta ccactgctta gctttcaatt cgcctctgac catcaaatga
    96901 aatgtgaata acccgtcctc ccctctttga aacaaggggc gcttctggtt ctgtcggtgc
    96961 ttgaaacaat tttgtcttct ccatattact atatctctag agtcaataat tttatatgag
    97021 gaactactga actcaatcac ttgctgccgt tactcttcag ttttctgttg aggtctatcc
    97081 tgtagaggta ctcaaattgg atcagtgatc gatttctagg tttcgccgta aacctaattg
    97141 gttacttcca attacgtaaa tcaatagttc aaaccgcact caaaggtagg gcatttccca
    97201 tttttatagg aacttctgta ccagaaacaa tggtatctcc aattatagcc cctctgggat
    97261 gtaaaatata tcttttctca ccatccccat agtgtatgag acaaatgtat gcatttcgat
    97321 tagggtcgta ttctatggtt acgattctac catatatgtc tttttcattc cgtcgaaaat
    97381 cgattttacg gtatagacgc ttatgacctc cccctctatg ccctgcggta atgattcctc
    97441 tggcattacg acctttacca caacgatgct gtccatagat caaattattt cgtggattgg
    97501 atttcacttg actgtctacg gctccattgc gtgtgctcgg ggtagaagtt ttgtataaat
    97561 gtatcgccat gctattaagt attttgattt aagttctttt ctttctaaga ggtggaatag
    97621 aataacccgg ttgaagcgta atgatcatac gtctgtaatg cattgtatgt cccataatag
    97681 gtcccattct tctacccttt accgggagtc gatgactatt catagctatt accttgacac
    97741 caaagaagag ttcgacccaa tgctttattt ctgtcctagt tgatcctgat tcgacattag
    97801 aagtatattg atttttcccc aataaccgaa tacttttgtc tgtaaatact gcatatttga
    97861 ttccatccat aaatctattt tcttccctat gagttctagt ctcaataaga atgctagttc
    97921 ttactgttca tatgttatga tatgaatata ctacaccaat tcgttatgta tggatgatga
    97981 gattccattg atacagagcc aattccaata gacttattgg agggtcccat tggcgtgcat
    98041 ccagtaggaa ttgaacctac gaattcgcca attatgagtt gggcgcttta accattcagc
    98101 catggatgct tagcggggat cctcgtacat ggtgaataac caaattccaa ttgaaatgaa
    98161 atctttagga taaatcaatg caatttagga ggactcaatg aaaggacatc aattcaaatc
    98221 ctggattttc gaattgagag agatattgag agagatcaag aattctcact atttcttaga
    98281 ttcatggacc caattcaatt cagtgggatc tttcattcac atttttttcc atcaagagcg
    98341 ttttataaaa ctcttggact cccgaatttg gagtatccta ctttcacgca attcacaggg
    98401 ttcaacaagc aatcgatatt tcacgatcaa gggtgtagta ctctttgtag tagcggtcct
    98461 tatatatcgt attaacaatc gaaagatggt cgaaagaaaa aatctctatt tgacagggct
    98521 tcttcctata cctatgaatt ccattggacc cagaaatgat acattggaag aatcttttga
    98581 gtcttccaat atcaataggt tgattgtttc gctcctgtat cttccaaaag gaaaaaagat
    98641 ctctgagagc tctttcctgg atccgaaaga gagtacttgg gttctcccaa taactaaaaa
    98701 gtgtatcatg cctgaatcta actggggttc gcggtggtgg aggaacagga tcggaaaaga
    98761 gagggattct agttgtaaga tatctaatga aaccgtcgct ggaattgaga tctcattcaa
    98821 agagaaagat atcaaatatc tggagtttct ttttgtatat tatatggatg atccgatccg
    98881 caaggaccat gattgggaat tgtttgatcg tctttctccg aggaagaggc gaaacataat
    98941 caacttgaat tcgggacagc tattcgaaat cttagtgaaa gactggattt attatctcat
    99001 gtttgctttt cgtgaaaaaa taccaattga agtggagggt ttcttcaaac aacaaggagc
    99061 tgggtcaact attcaatcaa atgatattga gcatgtttcc catctcttct tgagaaacaa
    99121 gcgggctatt tctttgcaaa attgtgctca atttcatatg tggcaattcc gccaagatct
    99181 cttcgttagt tgggggaaga atccgcacga atcggatttt ttgaggaaca tctcgagaga
    99241 gaattggatt tggttagaca atgtgtggtt ggtaaacaag gatcggtttt ttagcaaggt
    99301 acggaatgta tcgtcaaata ttcaatatga ttccacaaga tctagtttca ttcaagtaac
    99361 ggattctagc caattgaaag gatcttctga tcaatccaga gatcatttcg attccattag
    99421 gaatgaggat tcggaatatc acacattgat caatcaaaga gagattcaac aactaaaaga
    99481 aagatcgatt ctttgttggg atccttcctt tcttcaaacg gaacgaacag agatagaatc
    99541 agagcgattc cctaaatgcc tttctggata ttcctcaatg tcccggctat tcacggaacg
    99601 tgagaagcag atgaataatc atctgcttcc ggaagaaatc gaagaatttc ttgggaatcc
    99661 tacaagatcc attcgttctt ttttctctga aagatggtca gaacttcatc tgggttcgaa
    99721 tcctactgag aggtccacta gagatcagaa attgttgaag aaagaacaag atgtttcttt
    99781 tgttctttcc aggcgatcgg aaaataaaga aatagttaat atattcaaga tgattatgta
    99841 tttacaaaat accgtctcaa ttcatcctat ttcatcagat ccgggatgtg atatggttcc
    99901 gaaggatgaa ctggacagtt ccaataagat ttcattcttg aacaaaaatc cattttttga
    99961 tttatttcat ctattccatg accggaacag ggggggatac acgttacacc acgattttga
   100021 atcagaagag agatttcaag aaatggcaga tctattcact ctatcaataa ccgagccgga
   100081 tctggtgtat cataagggat ttgccttttc tattgattcc tccggattgg atcaaaaaca
   100141 attcttgaat gaggtattca actccaggga tgaatcgaaa aagaaatcct tattggttct
   100201 acctcctatt ttttatgaag agaatgaatc tttttatcga aggatcagaa aaaaatgggt
   100261 ccggacctct tgcgggaatg atttggaaga tccaaaacca aaaatagtgg tatttgctag
   100321 caacaacata atggaggcag tcaatcaata tagattgatc cgaaatctga ttcaaatcca
   100381 atatagcacc catgggtaca taagaaatgt attgaatcga ttctttttaa tgaatcgatc
   100441 cgatcgcaac ttcgaatatg gaattcaaag gtatcaaata ggaaatgata ctctgaatca
   100501 tagaactata atgaaataca cgatcaacca acatttatca aatttgaaaa agagtcagaa
   100561 gaaatggttc gatcctctta ttttgatttc tcgaaccgag agatccatga atcgggatcc
   100621 taatagatac aaatggtcca acgggagcaa gaatttccag gaacatttgg aacatttcat
   100681 ttctgagcag aatagccgtt ttcaagtagt gttcgatcga ttacgtatta atcaatattc
   100741 gattgattgg tctgaggtta tcgacaaaaa agatttctct aagtcacttt gtttcttttt
   100801 gtccaagtta cttctttttt tgtccaagtt tcttctcttt ttgtctaact cacttccttt
   100861 tttctttgtg agtttcggga gtatccccat tcataggtcc gagatccaca tctatgaatt
   100921 gaaaggtccg aatgatcaac tctgcaatca gttgttagaa tcaataggtc ttcaaatcgt
   100981 tcatttgaaa aaatggaaac ccttcttatt ggatgaccat gatacttccc aaaaatcgaa
   101041 attcttgatc aatggaggaa caatatcacc atttttgttc aataagatac caaagtggat
   101101 gattgactca ttccatacta gaaagaatcg caggaaatct tttgataaca cggattccta
   101161 tttctcaatg atatcccgcg atcaagacaa ttggctgaat cccgcgaaac catttcatag
   101221 aagttcattg atatcctctt tttctaaagc aaatcgactt cgattcttga ataatcgaca
   101281 tcacttctgc ttctattgta acaaaagatt ccctttttat gtggaaaggg cctgtatcaa
   101341 gaattatgat tttacgtatg gacaattcct caatatcttg ttcattcgca acaaaatatt
   101401 ttctttgtgc ggcggtaaaa aaaaacatgc ttttttggag agagatacta tttcaccaat
   101461 cgagtcacag gtatctaaca tattcatacc taacgatttt ccgcaaagtg gtgacgaaag
   101521 gtataacttg tacaaatctt tccattttcc aattcgatcc gatccattcg ttcgtagagc
   101581 tatttactcg attgcagaca tttctggaac acctctaaca gagggacaaa tagtcaattt
   101641 tgaaagaact tattgtcaac ctctttcaga tatgaatcta tctgattcag aagggaagaa
   101701 cttgcatcag tatctcaatt tcaattcaaa catgggtttg attcacactc catgttctga
   101761 gaaatattta ccatccgaaa agaggaaaaa acggagtctt tgtttaaaaa aatgccttga
   101821 gaaagggcag atgtatagaa cctttcaacg agatagtgct ttttcaactc tctcaaaatg
   101881 gaatctattc caaacatata taccatggtt ccttacttcg acagggtaca aatatctaaa
   101941 ttttctattt ttagatactt tttcagacct attgccgata ctaagtagca gccaaaaatt
   102001 tgtatccatt tttcatgata ttatgcatgg atcagatata tcatggcgaa ttcttcagaa
   102061 aaaattgtgt cttccacaat ggaatctgat aagtgagatt tcgagtaagt gtttacataa
   102121 tcttcttctg tccgaagaaa ttattcatcg aaataatgag tcaccattga tatcgacaca
   102181 tctgagatcg ctaaatgttc gggagttcct ctattcaatc cttttccttc ttcttgttgc
   102241 tggatatctc gttcgtacac atcttctctt tgtttctcga gcctatagtg agttacagac
   102301 agagttcgaa aaggtcaaat ctttgatgat tccatcatac atgattgagt tgcgaaaact
   102361 tctggatagg tatcctacat ctgaactgaa ttctttctgg ttaaagaatc tctttctagt
   102421 tgctctgaaa caattaggag attctctaga aaaaatacgg ggttctgttt ctggcggcaa
   102481 catgctatgg ggtggtggtc ccgcttatgg ggtcaaatca atacgttcta agaagaaata
   102541 tttgaatctc atcgatctca taagtatcaa tcccatcaat cgaatcgctt tttcgagaaa
   102601 tacgagacat ctaagtcata caagtaaagc gatctatttc ttgataagaa aaagaaaaaa
   102661 cgtgaatggt gattggattg atgataaaat agaatcttgg gtctcgaaca gtgattcgat
   102721 tgatgataaa gaaagagaat tcttggttca gttctctacc ttaacgacag aaaaaaggat
   102781 tgatcaaatt ctattgagtc tgactcatag tgatcattta tcaaagaatg actctggtta
   102841 tcaaatgatt gaacaaccgg gagcaattta cttacgatac ttagttgaca ttcataaaaa
   102901 gtatctaatg aattatgagt tcaatacatc ctgtttagca gaaagacgga tattccttgc
   102961 tcattatcag acaatcactt attcacaaac cccgtgtggg gctaatagtt ttcatttccc
   103021 atctcatgga aaaccctttt cgctccgctt agccctatcc ccccctaggg gtattttagt
   103081 gataggttct ataggaactg gacgatccta tttggtcaaa tacctagcga caaactccta
   103141 tgttcctttc attacagtat ttctgaacaa gttcctggat aacaagccta agggttttcg
   103201 tattgatgat attgacgata ttgatgatag tgacgatatc gaccgtgacc ttgatacgga
   103261 gctggagctt ctaactatga tgaatgcgct aactatggat atgatgccga aaaaagaccg
   103321 attttctatc tatatcaccc ttcaattcga attagcaaaa gcaatgtctc cttgcataat
   103381 atggattcca aacattcatg atctggatgt gaatgagtcg aattacttat ccctcggtct
   103441 attagtgaac tatctctcca gggattgtga aagatgttcc actagaaata ttcttgttat
   103501 tgcttcgact catattcccc aaaaagtaga tcccgctcta atagctccga ataaattaaa
   103561 cacatgcatt aagatacgaa ggcttcttat tccacaacaa cgaaagcact ttttcactct
   103621 ttcatatact aggggatttc acttggaaaa gaaaatgttc catactaatg gattcgggtc
   103681 cataactatg ggttccaatg tacgagatct tgtagcactt accaatgagg ccctatcaat
   103741 tagtattata caaaagaaat caattataga cactaatata attagatccg ctcttcatag
   103801 acaaacttgg gatttgcgat cccaggtaag atcggttcag gatcatggga tccttttcta
   103861 tcagatagga agggctgttt cacaaaatgt acttctaagt aattgctcca tagatcctat
   103921 atctatctat atgaagaaga aatcatgtaa cgagggggat tcttatttgt acaaatggta
   103981 cttcgaactt ggaacgagca tgaagaaatt aacgatactt ctttatcttt tgagttgttc
   104041 tgccggatcg gtcgctcaag acctttggtc tctacccgga cctgatgaaa aaaatgggat
   104101 cacttcttat ggactcgttg agaatgattc tgatctagtt catggcctat tagaagtaga
   104161 aggcgctctg gtgggatcct cacggacaga aaaagattgc agtcagtttg ataatgatcg
   104221 agtgacattg cttcttcggc ccgaaccaag gaatccctta aatatgattc aaaatggatc
   104281 ttgttctatc gttgatcaga gatttctcta ccaaaaatat gaatcggagt ttgaagaagg
   104341 ggaaggagtc ctcgacccac aacagataga ggaggattta ttcaatcaca tagtttgggc
   104401 tcctagaata tggcgccctt ggggccttct atttgattgt atcgaaaggc ccaatgaatt
   104461 gggatttccc tattgggcca ggtcatttcg gggcaagcgg atcatttatg atgaagagga
   104521 tgagcttcaa gagaatgatt cggaattctt gcagagtgga accatgcagt accagacacg
   104581 agatagatct tccaaagaac aaggcttttt tcgaataagc caattcattt gggaccctcc
   104641 ggatccactc tttttcctat tcaaagatca gccttttgtc tctgtgtttt cccatcgaga
   104701 attctttgca gatgaagaga tgtcaagggg gcttcttact tcccaaacag atccttctac
   104761 atctatgtct aaacgctggt ttatcaagaa tacgcaagaa aagcatttcg aattgttgat
   104821 tcatcgccag agatggctta gagccaatag ttcattatct aatggatttt tccgttctaa
   104881 tactctatcc gagagttatc agtatttatc aaatctgttc ctatctaacg gaacgctatt
   104941 ggatcaaatg acaaagacat tgttgagaaa aagatggctt ttcccggatg aaatgaaaat
   105001 aggattcatg taacaaaaga ggagtttccc attccttagc cggaaagata tgtggccatg
   105061 aaatagggaa gggattaagt gaaacagaat tgactgggtg gtagagtcgt ggaaacacct
   105121 gtttcttccc tattttggac cttatggaac aatatgctac tgcggaaaca tggaagaatt
   105181 gaaatcttag atcaaaacat tatgtatgga tggtatgaac tgcctaaaca agaattcttg
   105241 aagagcgaac aaccagagct attactcact acatcaaaaa atttccatta atgaaagatg
   105301 taaatccatt ggaaaatcaa aaatacgtat gccggatgaa atggttgttg ctatctgctc
   105361 caataacgaa tcattggttt aactgcataa ctaaataaaa tagatagacc tttctttctc
   105421 ttcgtctcag gtcgatggat cttctcaatt gaaagatccc ctatatggat aatacacatt
   105481 ccagttgacc gagcctaatt ctaattgttt tgttccgaag caaagatatc cacggggcgg
   105541 tttgtcctat tccgatattc acgaccaaga agtactgaat tctctttcct ttcggatagg
   105601 ccctgaaagg agaaggaagg ctggaatgcc aacaggcgtc tattattgaa ttcacccgac
   105661 ccgagagtac agtacccatt ttgggaacgt ccggtgccaa agtcattgaa tgggtaagtc
   105721 gccaatccct aaaacggact atgtaatgta ctttatccgc tgggttacgg gtgggcattt
   105781 taccagaggt ttctattgta tcaatctacc cctgtgtgat tcctgttgaa gcatataggg
   105841 gggtgggtgc agggcggacg atttcaaaac ggactcccca ttcattagat agagaagatc
   105901 accaagattt cgtgatccgc tgccgaactt attccaattc aataagagat ctcaatatta
   105961 tgccttgaag aggactcgaa cctccacgct ctttagcacg agattttgag tctcgcgtgt
   106021 ctaccatttc accaccaagg catcttgaaa gtgaatcgta ttccatgaat atgatatcta
   106081 tctagtgtga tgtatggaat atatgacaaa ggtggagtgt tagagtattt ttattgatcg
   106141 gtcatgtcat ataggcccga gtcggacatc caattggttc gatttgaatt atctggagga
   106201 taccttatat atattctatc aaaaagatgg acaatcaaac ctatttctcg attcaataga
   106261 agcccaaaga ggtgaatagg gtcccaaata acgagagata tgtaaaaagc gggtccgatt
   106321 acgcctattc ctaatcctaa atggaatgga atggaacgac gcagggatct atatgtaaac
   106381 atagtatcta tttagataca ctcgaatgac cccttctcat aatgagaatg tatataaccc
   106441 tattccggtc tggtccggta tggaatgaac ttataatcat ggaatcgact cgatcatcag
   106501 attatagatt ataagttcat aaccctagcc cattcccatt ttgggcggaa cagatccact
   106561 aattctttga ttccagttag taagagggat cttgaactaa gaaatagatt ctagaagcta
   106621 aaaaagggta tcctgagcaa tttcaataat cgggttcatt gatatccctg gtatagtaga
   106681 tgctatcaca catacaatca tactcaattc gatggaattg tttgatctta aaggggaccc
   106741 tctataattt cgcacgtgag gagttatttc ttggtttcgt ccagtcatta ataacttgat
   106801 tatttttaga taatagtaga tagaaacaac gctcgtaagg agtcctattg aaaccaagaa
   106861 atataggcct gcctgccatc cacaccagaa taaatgaagt tttccgaaaa aacctgctag
   106921 tggaggaaga cctcctaagg ataagagaca tagggctaaa gagagagcca aaaaaggatc
   106981 tttcgtgtat aatcctgcat aatctcgaat gttatcagtt ccggtacgta gaccaaatga
   107041 tacaatgcaa gcaaaagttc ctagattcat ggagatatag aacagcatat aagttatcat
   107101 gcttgcatat ccaccatttg agtctccaac aattattcca ataattacat atccgatttg
   107161 acctatggac gaatacgcaa gcatacgttt catgcttgtt tgggtaatag caatgagatt
   107221 ccccaatatc atgctaagaa tagctaggat ttccagaaga agatgccatt cgtttgatga
   107281 gaaataaaaa ggaatatcga aaattcgagt ggctgaagct gaagcagcta ctttcgaagt
   107341 aacagaaaga aaagcaacga ctggagtggg agagtcagag tcgaaaagag gattcctcac
   107401 ttctttctct cattcaaaac cgtgcatgag actttcatct cgcacggctc ctaagtgata
   107461 aaagaaagaa gatgagttct tctttctttt ttgattacct tcctcgcgta tgtataagac
   107521 cgaatccatt cgatttctca ttttaaaaag gattactaat ccttaacttt tcgaggaatc
   107581 cttcatcagt ggttgtgaat gaccgatttt tctcaatctt tatgacttgc tcctacggaa
   107641 ccgaggtcga aaagattgat aaatagaacc atctgatttg attcgttctc aatagccacg
   107701 agatgatcat cttagggtga tccttttgtc gacggatgtt cctattacac tcgtagtctc
   107761 tgaaggatga gaaccaacta tgtagcatct acatcgagaa ttcaagtatt gtatacgtca
   107821 ttagtccgat cctttgtagg aactacccgt aataacgaac ttgcaaaatg aatccgttta
   107881 tcataaaggg attcgttgtt cctgactctg cttcacctta attgttattt gaacaagtaa
   107941 agttatgtct tggtccgagt gggaatagca tttctcttct gcatgtccat ggagttttga
   108001 aaaatccaaa catctcagaa atagatagag aggtaggaat ttatcgaacg aaccgcactc
   108061 cttcgtatac gtcaggagtc cattgatgag aaggggctgg ggaaagcttg aacccaattc
   108121 ctgcagtgat gaatataagc gcaattgaaa ttcctgggga gttatacatt tgtgtattga
   108181 taagaccatt cactatttct tgaagctcga tctctccccc ggatgaacca tatagccaag
   108241 agaaaccatg aaccagaata gaagagcttg ccccacccat gagtaaatat ttcgtagtag
   108301 cctcattaga ccgtacatct ttcttggtat atccagataa tagataggag cataaactga
   108361 aacattctgg agctacaaag atagttatta aatcgttagc accgcataaa aacattcctc
   108421 ctagagtagc tgttaatacg aataacagaa actctgttat agccatttct gtacattcaa
   108481 tgtactctac ggatagagga atacatagag ttgaacatag taaaataaga aattgaaaga
   108541 tttcgttgaa attgttcgtt tggaaatttc ctgaaaagct aatcataggt tcttctctcc
   108601 atcggaacaa tagggccgtt atgctcatta ctaaacttgt tgaagagata aaatataacc
   108661 aaggtatatc tttttgatca gaggttgaat cgatcatcag aagaagaatt aggcccaaaa
   108721 ttaggataca ttctgggaaa ataaaacttc catcgaagag aagcaaatga aaggctttca
   108781 taaaaattct cgtagaatcg agaatgaagt tttcattctg tacatgccag atcatgaatt
   108841 agtaactgca tccaatctcc aaaaaaatcc caattgtttc gaattttctc tttttggaat
   108901 ggaatattta cagaatcccc atgaatagga ccaaaccttc ttccatggta tttacatagg
   108961 attcctcttt cttattctta agcaagtccc cgagagggct tagttgatcc atgatttatg
   109021 tttcgtcttt cgtttccttt tcgtttgttt cgagagatat atcgatcaat tccgattctt
   109081 tttctattga ttcttttccg atcgagatgt atggatccat gggtctatgt gtctatatag
   109141 atcctgttca tggattaacg aaaatgtgca aaagctctat ttgcctctgc cattctatga
   109201 gtctcttcct ttttgcgtat ggcatcgcca ctccctttgg cagcatccac taattcggaa
   109261 cttaatttga aagccatatt tcgacccgga cgttttcggg atgcccctaa taaccaacga
   109321 atggcaagtg cttttccttg tgtggatcct atttcaatgg gaacttgatg agtcgatccg
   109381 cctacacgtc ttgcttttac tgctatatcg ggagttactc cacgtattgc ttgacgtaaa
   109441 acagatagtg gatttgtttc tgtcttttgt tgaatctttt tcatggctcg atagataatt
   109501 tgataagcca atgatttttt tccgtgtttc agaatacggt taaccaacat gttaactaat
   109561 cgattacgat aaattggatc ggattttgcg gttttttctt ctgcagtacc tcgacgtgac
   109621 atgagcgtga aaggagttca agaatccgtt ttctttttat aagggctaaa atcatttatt
   109681 ttggcttttt gaccccatat tgtagggtgg atctcgaaag atatgaaaga tctccctcca
   109741 agccgtacat acgactttca tcgaatacgg ctttccacag aattctatat gtatctatga
   109801 gatcgagtat ggaattctgt ttactcactt gaaattgagt atccgtttcc ctccttttcc
   109861 tgctaggatt ggaaatcctg tattttacat atccatacga ttgagtcctt gggtttccga
   109921 aatagtgtaa aaagaagtgc ttcgaatcat tgctatttga ctcggacctg ttctaaaaaa
   109981 gtcgaggcat ttcgaattgt ttgttgacac ggacaaagtc aaggaaaacc tctgaaatta
   110041 tttcaatatt gaaccttgga catatcatag ttccgaatcg aatctcttta gaaagaagat
   110101 cttttgtctc atggtagcct gctccagttc ccttacgaaa ctttcgttat tgggttagcc
   110161 atacacttca catgtttcta gcgattcaca tggcatcatc aaatgataca agtcttggat
   110221 aagaatctac aacgcactag aacgcccttg ttgacgatcc tttactccga cagcatctag
   110281 ggttcctcga acaatgtgat atctcacacc gggtaaatcc ttaacccttc cccctcttac
   110341 taagactaca gaatgttctt gtaaattatg gccaatacca ggtatataag cagtgatttc
   110401 aaatccagag gttaagcgta ctctggcaac tttacgtaag gcagagtttg gttttttggg
   110461 ggtgatagtg gaaaagttga cagataagtc acgcttactg ccactctaca gaaccgtaca
   110521 tgagattttc acctcatacg gctcctcgtt caattctttc gaagtcattg gatccttttc
   110581 ctcgttcgag aatctccccc ttcttccact ccgtcccgaa gagtaactag gaccaattca
   110641 gtcacgtttt catgttccaa ttgaacactt tccttttttg attattctca aaggagaaga
   110701 ttattctttt taccaaacat atgtggatcc aatcacgatc ttctaataag aacaagaaat
   110761 ctttctcgat caatcctttt gcccctcatt cttcgagaat cagaaagatc cttttcaatc
   110821 aagtttgaat ttgttcgttt ggaatctgga ctcttctact tcatttttat ttacttattt
   110881 ttttttttta tttttctttt ttgatttctt ttttatttcc ttccatcatt ccttaagtcc
   110941 cacaggtttg atcctgtaga atctgaccca ttttctcatt gagcgaaagg tacgaaataa
   111001 ataagattga tttttcgatc aaaagtacta tgtgaaatct tcggtttttc ctctttctct
   111061 atccctatcc cgtaggtata gcgtttgaat caatagagaa ccctttcttc tgtatctgta
   111121 tgaatcgata ttattacatt ccaattcctt cccgatacct cccaaggaaa atcccgaatt
   111181 ggatcccaaa ttgacgggtt agtgtgagct tatccatgcg gttatgcact cttcgaatag
   111241 gaatccattt tctgaaagat cccggctttc gtgctttggt gggtcttcga gatcctttcg
   111301 atgacctatg ttgtgttgaa gggatatcta tatgatccga tatgatccga tcgattgcgt
   111361 aaagcccgcg gtagcaacgg aaccggggag agtatacaga aaagacagtt ctatttctat
   111421 tatattagta ttagatatta gattagtata ttagtattag attagtatta gttagtgatc
   111481 tcggctcagt gagtcctttc tttcgtgatg aactgttggc accagtccta cattttgtct
   111541 ctgtggaccg aggagaaagg gagctcagcg ggaagaggat tgtaacatga gagaagcaag
   111601 gaggtcaacc tctttcaaat atacaacatg ggttctggca atgcaatgtg gttggactct
   111661 catgtcgatc cgaatgaatc atcctttcca cggaggtaaa tctttgcctg ctaggcaaga
   111721 ggatagcaag ttacaaattc tgtcttggta ggacatgtat ttctattact atgaaattca
   111781 taaatgaagt agttaatggt ggggttacca ttatcctttt tgtggtgacg aatcttgtat
   111841 gtgttcctaa gaaaaggaat ttgtccattt ttcggggtct cgaaggggcg tggaaacaca
   111901 taagaactct tgaattgaaa tggaaaaata gatgtaactc cagttacttc ggaaatggta
   111961 agatctttgg cgcaagaaga ggggttgatc cgtatcatct tgacttggtt ctgatttctc
   112021 tattttttta agaataccga gtcgggtttt tctcctaccc gtatcgaata gaacatgctg
   112081 agccaaatct tcttcatgta aaacccgctt tatttagatc ggtaaaatca tacggtttta
   112141 tgaaaccatg tgctattgct cgaatccgta gtcaatccta tttccgatag gagcagttga
   112201 caattgaatc caatttttcc cattattttc gtatccgtaa tagtgcgaaa agaaaagaag
   112261 gcccgactcc aagttgttca agaatagtgg cgttgagttt ctcgaccctt tgccttagga
   112321 ttagtcagtt ctatttctcg atgggggcgg ggcaaggaaa gggatataac tcagcggtag
   112381 agtgtcacct tgacgtggtg gaagtcatca gttcgagcct gattatccct aaacccaatg
   112441 tgagtttttc tattttgact tgctcccccg ccgcgatcga atgagaattg agaatggata
   112501 agaggctcgt gggattgacg tgagggggta gggagggcta tatttctggg agcgaactcc
   112561 aggcgaatat gaagcgcatg gatacaagtt atgccttgga atgaaagaga attccgaatc
   112621 agctttgtct acgaacaagg aagctataag taatgcaact atgaatctca tggagagttc
   112681 gatcctggct caggatgaac gctggcggca tgcttaacac atgcaagtcg gacgggaagt
   112741 ggtgtttcca gtggcggacg ggtgagtaac gcgtaagaac ctgcccttgg gaggggaaca
   112801 acagctggaa acggctgcta ataccccgta ggctgaggag caaaaggagg aatccgcccg
   112861 aggaggggct cgcgtctgat tagctagttg gtgaggcaat agcttaccaa ggcgatgatc
   112921 agtagctggt ccgagaggat gatcagccac actgggactg agacacggcc cagactccta
   112981 cgggaggcag cagtggggaa ttttccgcaa tgggcgaaag cctgacggag caatgccgcg
   113041 tggaggtaga aggcctacgg gtcgttaact tcttttcccg gagaagaagg aatgacggta
   113101 tctggggaat aagcatcggc taactctgtg ccagcagccg cggtaagaca gaggatgcaa
   113161 gcgttatccg gaatgattgg gcgtaaagcg tctgtaggtg gctttttaag ttcgccgtca
   113221 aatcccaggg ctcaaccctg gacaggcggt ggaaactacc aagctggagt acggtagggg
   113281 cagagggaat ttccggtgga gcggtgaaat gcgtagagat cggaaagaac accaacggcg
   113341 aaagcactct gctgggccga cactgacact gagagacgaa agctagggga gcgaatggga
   113401 ttagataccc cagtagtcct agccgtaaac gatggatact aggcgctgtg cgtatcgacc
   113461 cgtgcagtgc tgtagctaac gcgttaagta tcccgcctgg ggagtacgtt cgcaagaatg
   113521 aaactcaaag gaattgacgg gggcccgcac aagcggtgga gcatgtggtt taattcgatg
   113581 caaagcgaag aaccttacca gggcttgaca tgccgcgaat cctcttgaaa gagaggggtg
   113641 ccttcgggaa cgcggacaca ggtggtgcat ggctgtcgtc agctcgtgcc gtaaggtgtt
   113701 gggttaagtc ccgcaacgag cgcaaccctc gtgtttagtt gccaacgttg agtttggaac
   113761 cctgagcaga ctgccggtga taagccggag gaaggtgagg atgacgtcaa gtcatcatgc
   113821 cccttatgcc ctgggcgaca cacgtgctac aatggccggg acaaaggatc gcgatcccgc
   113881 gagggtgagc taactccaaa aacccgtcct cagttcggat tgtaggctgc aactcgcctg
   113941 catgaagccg gaatcgctag taatcgccgg tcagccatac ggcggtgaat tcgttcccgg
   114001 gccttgtaca caccgcccgt cacactatgg gagctggcca tgcccgaagt cgttacctta
   114061 accgcaagga gggggatgcc gaaggcaggg ctagtgactg gagtgaagtc gtaacaaggt
   114121 agccgtactg gaaggtgcgg ctggatcacc tccttttcag ggagagctaa tgcttgttgg
   114181 gtattttggt ttgacactgc ttcacaccca aaaagaagcg agctacgtct gagttcaatt
   114241 tggagatgga agtcttcttt cgtttctcga cggtgaagta agactaagct catgagctta
   114301 ttatcctagg tcggaacaag ttgataggat cccccttttt tcgcccccat gtcgccacac
   114361 gggggcgaca tggggacgta aaaaaggaaa gagagggatg gggcttctct cgcttttggc
   114421 atagcgggcc cccagcggga ggcccgcacg acgggctatt agctcagtgg tagagcgcgc
   114481 ccctgataat tgcgtcgttg tgcctggact gtgagggctc tcagccacat ggatagttca
   114541 atgtgctcat cggcgcctga ccctgagatg tggatcatcc aaggcacatt agcatggcgt
   114601 acttctcctg ttcgaaccgg ggtttgaaac caaacttctc ctcaggagga tagatggggc
   114661 gattcaggtg agatccaatg tagatccaac tttctattca ctcgtgggat ccgggcggtc
   114721 cgggggggac caccacggct cctctcttct cgagaattca tacatccctt atcagtatat
   114781 ggacagctat ctctcgagca caggtttagg ttcggcctca atggaaaaat aaaaacggag
   114841 cacctaacaa cgtatcttca cagaccaaga actacgagat cgcccctttc attctggggt
   114901 gacggcggga tcgtaccatt cgagcctttt tttcatgctt ttcccggggg tctggagaaa
   114961 attgcaatca ataggatttt cctaatcctc ccttcccgaa aggaagaacg tgaaattctt
   115021 tttcctttcc gcagggaccg ggagattgga tctagccata agaagaatag aatgcttggc
   115081 tgataaataa ctcacttctt ggtcttcgac cccctcagtc actacgaacg cccccgatca
   115141 gtgcaatggg atgtgtctat ttatctatct cttgactcga aatgggagca ggtttgaaaa
   115201 aggatcttag agtgtctagg gttgggccag gagggtctct taacgccttc ttttttcttc
   115261 tcatcggagt tatttcacaa agacttgcca tggtaaggaa gaagggggga acaagcacac
   115321 ttggagagcg cagtacaacg gagagttgta tgctgcgttc gggaaggatg aatcactccc
   115381 gaaaaggaat ctattgattc tctcccaatt ggttggaccg taggtgcgat gatttacttc
   115441 acgggcgagg tctctggttc aagtccagga tggcccagct gcgccaagga aaagaataga
   115501 agaagcatct gactccttca tgcatgctcc acttggctcg gggggatata gctcagttgg
   115561 tagagctccg ctcttgcaat tgggtcgttg cgattacggg ttggatgtct aattgtccag
   115621 gcggtaatga tagtatcttg tacctgaacc ggtggctcac tttttctaag taatggggaa
   115681 gaggaccgaa acatgccact gaaagactct actgagacaa agacgggctg tcaagaacgt
   115741 agaggaggta ggatgggcag ttggtcagat ctagtatgga tcgtacatgg acggtagttg
   115801 gagtcggtgg ctcccctagg gtttcctcat ctgggatccc tggggaagag gatcaagttg
   115861 gcccttgcga acagcttgat gcactatctc ccttcaaccc tttgagcgaa atgcggcaaa
   115921 aggaaagaaa atccatggac cgaccccatc gtctccaccc cgtaggaact acgagatcac
   115981 cccaaggacg ccttcggcat ccaggggtcg cggaccgacc atagaaccct gttcaataag
   116041 cggaacgcat tagctgtccg ctctcaggtt ggacagtaag ggtcggagaa gggcaatcac
   116101 tcattcttaa aaccagcatt cttaagacca aagagtcggg cggaaagggg gggaaagctc
   116161 tccgttcccg gttctcctgt agctggatcc tccggaacca caagaatcct tagttagaat
   116221 gggattccaa ctcagcactt tttgagattt tgagaagagt tgctctttgg agagcacagt
   116281 acgatgaaag ttgtaagctg tgttcggggg ggagttattg tctatcgttg gcctctatgg
   116341 tagaatcagt cgggggcctg agaggcggtg gtttaccctg tggcggatgt cagcggttcg
   116401 agtccgctta tctccaactc gtgaacttaa ccgatacaaa gctatatgat agcacccaat
   116461 ttttccgatt cggcagttcg atctatgcta tgatttatca ttcatggacg ttgataagat
   116521 ccttccattt agcagcacct taggatggca tagccttcaa gttaagggcg aggttcaaac
   116581 gaggaaaggc ttatggtgga tacctaggca cccagagacg aggaagggcg tagtaagcga
   116641 cgaaatgctt cggggagttg aaaataagcg tagatccgga gattcccgaa taggtcaacc
   116701 tttcgaactg ctgctgaatc catgggcagg caagagacaa cctggcgaac tgaaacatct
   116761 tagtagccag aggaaaagaa agcaaaagcg attcccgtag tagcggcgag cgaaatggga
   116821 gcagcctaaa ccgtgaaaac ggggttgtgg gagagcaata caagcgtcgt gctgctaggc
   116881 gaagcggtgg agtgctgcac cctagatggc tagagtccag tagccgaaag catcactagc
   116941 ttacgctctg acccgagtag catggggcac gtggaatccc gtgtgaatca gcaaggacca
   117001 ccttgcaagg ctaaatactc ctgggtgacc gatagtgaag tagtaccgtg agggaagggt
   117061 gaaaagaacc cccatcgggg agtgaaatag aacatgaaac cgtaagctcc caagcagtgg
   117121 gaggagcccg gggctctgac cgcgtgcctg ttgaagaatg agccggcgac tcataggcag
   117181 tggcttggtt aagggaaccc accggagccg tagcgaaagc gagtcttcat agggcaattg
   117241 tcactgctta tggacccgaa cctgggtgat ctatccatga ccagggtgaa gcttgggtga
   117301 aactaagtgg aggtccgaac cgactgatgt tgaagaatca gcggatgagt tgtggttagg
   117361 ggtgaaatgc cactcgaacc cagagctagc tggttctccc cgaaatgcgt tgaggcgcag
   117421 cagttgactg gacatctagg ggtaaagcac tgtttcggtg cgggccgcga gagcggtacc
   117481 aaatcgaggc aaactctgaa tactagatat gacctcaaaa taacaggggt caaggtcggc
   117541 cagtgagacg atgggggata agcttcatcg tcgagaggga aacagcccgg atcaccagct
   117601 aaggccccta aatgaccgct cagtgataaa ggaggtaggg gtgcagagac agccaggagg
   117661 tttgcctaga agcagccacc cttgaaagag tgcgtaatag ctcactgatc gagcgctctt
   117721 gcgccgaaga tgaacggggc taagcgatct gccgaagctg tgggatgtaa aaatgcatcg
   117781 gtaggggagc gttccgcctt agagggaagg acccgcgcga gcagtggtgg acgaagcgga
   117841 agcgagaatg tcggcttgag taacgcaaac attggtgaga atccaatgcc ccgaaaacct
   117901 aagggttcct ccgcaaggtt cgtccacgga gggtgagtca gggcctaaga tcaggccgaa
   117961 aggcgtagtc gatggacaac aggtgaatat tcctgtacta ccctttgttg gtcccgaggg
   118021 acggaggagg ctaggttagc cgaaagatgg ttatcggttc aaggacgcaa ggtgcccctg
   118081 ctttttcagg gtaagaaggg gtagagaaaa tgcctcgagc caatgttcga gtaccaggcg
   118141 ctacggcgct gaagtaaccc atgccatact cccaggaaaa gctcgaacga ccttcaacaa
   118201 aagggtacct gtacccgaaa ccgacacagg tgggtaggta gagaatacct aggggcgcga
   118261 gacaactctc tctaaggaac tcggcaaaat agccccgtaa cttcgggaga aggggtgcct
   118321 cctcacaaag ggggtcgcag tgaccaggcc cgggcgactg tttaccaaaa acacaggtct
   118381 ccgcaaagtc gtaagaccat gtatgggggc tgacgcctgc ccagtgccgg aaggtcaagg
   118441 aagttggtga cctgatgaca ggggagccgg cgaccgaagc cccggtgaac ggcggccgta
   118501 actataacgg tcctaaggta gcgaaattcc ttgtcgggta agttccgacc cgcacgaaag
   118561 gcgtaacgat ctgggcactg tctcggagag aggctcggtg aaatagacat gtctgtgaag
   118621 atgcggacta cctgcacctg gacagaaaga ccctatgaag cttcactgtt ccctgggatt
   118681 ggctttgggc ctttcctgcg cagcttaggt ggagggcgaa gaaggcctcc ttccgggggg
   118741 gcccgagcca tcagtgagat accactctgg aagagctaga attctaacct tgtgccagga
   118801 cctacgggcc aagggacagt ctcaggtaga cagtttctat ggggcgtagg cctcccaaaa
   118861 ggtaacggag gcgtgcaaag gtttcctcgg gccagacgga gattggccct cgagtgcaaa
   118921 ggcagaaggg agcttgactg caagacccac ccgtcgagca gggacgaaag tcggccttag
   118981 tgatccgacg gtgccgagtg gaagggccgt cgctcaacgg ataaaagtta ctctagggat
   119041 aacaggctga tcttccccaa gagctcacat cgacgggaag gtttggcacc tcgatgtcgg
   119101 ctcttcgcca cctggggctg tagtatgttc caagggttgg gctgttcgcc cattaaagcg
   119161 gtacgtgagc tgggttcaga acgtcgtgag acagttcggt ccatatccgg tgtgggcgtt
   119221 agagcattga gaggaccttt ccctagtacg agaggaccgg gaaggacgca cctctggtgt
   119281 gccagttatc gtgcccacgg taaacgctgg gtagccaagt gcggagcgga taactgctga
   119341 aagcatctaa gtagtaagcc cacctcaaga tgagtgctct cctattccga cttccccaga
   119401 gcctccggca gcacagccga gacagcgatg ggttctctgc ccctgcgggg atggagcgac
   119461 agaagttttg agaattcaag agaaggtcac ggcgagacga gccgtttatc attaacgata
   119521 ggtgtcaagt ggaagtgcag tgatgtatgc agctgaggca tcctaacaga ccggtagact
   119581 tgaaccttgt tcctacatga cccgatcaat tcgatcaggc actcgccatc tattttcatt
   119641 gttcaactct ttgacaacat gaaaaaacca aaagctctgc cctccctctc tatctatcca
   119701 agggatggaa gggcagaggc ctttggtgtc ccctccagtc aagaattagg gcctcacaat
   119761 caatagccaa tatgctttta tctcatgcct ttcttcattc atgcttcgat attctggtgt
   119821 cctaggcgta gaggaaccac accaatccat cccgaacttg gtggttaaac tctactgcgg
   119881 tgacgatact gtaggggagg tcctgcggaa aaatagctcg gcgccaggat gataaaaagc
   119941 ttaacacctc tcattcttat tactttttca tattgaaaaa gtaataagaa tgaaaaatga
   120001 aaaggtcgtc ttattcaaaa ccccaattat gaaatccctt ctctcccact tcacacctcg
   120061 gaacgcaccg ttcttataga gagagaggcg ctttcacatc ttcttaagcc gaaatggctg
   120121 gggagaggaa aggttccctt tttttagggt actccgggga atagatccag tggagacggg
   120181 gtggggcctg tagctcagag gattagagca cgtggctacg aaccacggtg tcgggggttc
   120241 gaatccctcc tcgcccacaa ccggccaaaa agggaaggac ctttccctct gggggtagga
   120301 aaatcatgat cgggatagcg gacccaaagc tatggaactt gggtgtgggt attttgtcga
   120361 aatggaatgg ccttacctta cagttttctt tttattaaaa aaaaacaaaa aaaatataaa
   120421 aatatgcgga ttagggcata ataaatatag tatacctttt ccgcatatct ttttttgttt
   120481 tacgcctcgt aattcttcct cagccaggct tgggcagaat agcagagcaa gtaaagtatt
   120541 agtagcatag caaaaatgcc ttcctcgtca ttaatatgtt tgctcgcggt aattgtggcc
   120601 tctcgggaga attgatgact gcatcaaaga tgcacttgct agtactagta catctgagaa
   120661 ttcttaattg gttagtttaa atagccccgg actgtggaac aaaggagtat cccggaccta
   120721 caccgaggta ttgacggcga ttctcaaata tcgcagaaca gaatgggata cgatgagata
   120781 gaatgcaata gaaacaaaga cacggggaac gggttaccta ctcttaacgg tcaaagcgaa
   120841 ccctttcatt ccgaattctt taattcggaa tgaatcaaat ctccccaagt aggattcgaa
   120901 cctacgacca gtcagttaac agccgaccgc tctaccactg agctactgag gaacaacggg
   120961 aaattagatc tcatagagtt caattcccgt tctcaaccca tgaccaatat gagctcgaag
   121021 tttccttcgt aactcgcgga acttcttcgt agtggctccg ttccatgcct catttcatag
   121081 ggaacctcaa agtggctcta tttcattata gtccatccat atactaattc cattcattta
   121141 atatcccttt ctttggtgtc attgagataa gagatgtcgt ttctagtcta tctgtttcta
   121201 tttctatata tatggaaagt ttcaaaatca tcatataata atccagaaat tgcaatagaa
   121261 aagaaaaagg gaggtttgtg atgattttga aatcttttat actagataat ctagtatcct
   121321 tatgcatgaa gataattaat tcggtcgttg tggtcggact ctattatgga tttctgacca
   121381 cattctccat agggccctct tatctcttcc ttctccgagc tcgggttatg gaagaaggaa
   121441 ccgagaagaa agtatcagca acaactggtt ttattacggg acagctcatg atgttcatat
   121501 cgatctatta tgcgcctttg catctagcat tgggtagacc tcatacaata actgtcatag
   121561 ctctacccta tcttttattt catttcttct gcaataatca caaacacttt ttgaattatg
   121621 gatccactaa tcaaaattca atgcgtaatt ttagcattca aaggatattc ctgaataatc
   121681 ttatttttca gttattgaac cttttcattt taccaagttc aatgttagtc agattagtca
   121741 acatttatat gtttcgatgc aacaaccaat ttttatttct aacaagtagt tttgttggtt
   121801 ggttaattgg tcacatttta ttcatgaaat gggttggatt ggtattagtc tggatacaga
   121861 aaaataattc tattaaatct aatgtactta ttcgatctaa taagtacatt atgtcagaat
   121921 tgagaaattt tatgtctcga atctttatta tttttttatt tatttcctcc ataatcaata
   121981 attctatatc tatctagaat taatatactt aatattcaaa taataattta ataattgaat
   122041 attcaaaaat attaaatttc aatattgaaa tttaaataaa gtagtaaatt aataaaaata
   122101 aaaagattaa tgcataaaaa aaatacaata aaatatacga agaaattcgg ccaccccctg
   122161 catattttat aacttctccc agaaaaaaac ttgtaatacc caccccattg ggaattccat
   122221 caattactcg tctatcaaaa aaataattta gtttagctaa tcttcttaca ttattaatta
   122281 aagatattct ataaaaagca tctatgtaac cacgattata tgaccaatca tatatgagat
   122341 ttcttatttt atctgcaaca atctttttag aaacattttt tgaaaataaa ttaagtaagt
   122401 tgaaatttag taaggatgaa taaaaaggct tatagaaaaa ggacgctata aatattccga
   122461 aaaaagctat actgaccgaa gaagttgcat ttgtgacaaa ttcataccaa ttctcagaat
   122521 tctcagaatt atttgaattt ggatgtaaaa gatctataga cggaattaaa aattttgata
   122581 atatatccaa atctagtcct tcttggttga aagaaattcc tatgaccccg atgaacaaag
   122641 taaatagtat taatacaagc atagaaaata acatagtatt ttccgattca tggggatagg
   122701 aaaaagtggt gttgttagtt tcaaaatagg taatatcaat aaaaggccat gttatgtttt
   122761 ttagatttct atcaattcga tgtgaatcag tcttcttccg aaaaaaggaa gtccttccat
   122821 tattattgat tgttaataaa gataataaat tcattttttt tttcgcttct ttttctttac
   122881 cccataaaga tattgaatgg aatgagctat ttttttttcc attgaaattt tgacaattaa
   122941 cgtttaaata tccttcaaaa acaagtaaat agatccgaaa catataaaat gcagttaatc
   123001 ctgctgtgga acaagctatt attgcgaaaa ttggtgaata caaccaacta tcattaagaa
   123061 tttcatcttt ggaccaaaaa caagcaaagg gtggaatacc acaaagagaa agtgtaccca
   123121 ctaaaaaagc agtttttgta attggcacat gttttgttaa accgcccata agaaccatat
   123181 tttgactttt atctggagaa tatccaacaa tagcttccat tgaatgaata atggatccgg
   123241 atcctaaaaa caacaatgct tttgaataag catgagtaat caaatgaaat aaagcggctc
   123301 gataagagcc catacctaga gctaacatca tataacccaa ttgagacatt gtagaatagg
   123361 ccaaacctct cttaatatcc ttttgagcaa gagctaaagt agctcctaat actactgtta
   123421 ttatccctat gaaagctatt ccattcatta tggaaggtat aactatgaaa agaggaagaa
   123481 ggcgggctac aagaaaaatt cccgccgcta ccatagtagc agcgtggata agagcggaaa
   123541 taggggtagg cccttccata gcatccggta accatacatg aagggggaat tgggcagact
   123601 tagcaactga accgccaaat aacaggaagg cgcacaaagt aactaataaa agattaacct
   123661 cattattaga aatcaagtta ttgaatattt caaacaaatc ccgaaattcc aaactacctg
   123721 ttatccaata aacacccaaa attcctaata ataaacaaaa atcccctacc cgattagtta
   123781 caaacgcttt ttgacaagca tttgccgcaa taggacgtgt gaaccaaaaa cctattaata
   123841 gataagaaca cattccaacc aattcccaaa aaatataaat ttgtatcaaa ttagaactag
   123901 taaccaatcc caacattgaa gtattaaaaa aactcatata agcaaaaaat ctcaaatatc
   123961 cttcatcgtg agacatataa ttgtcactat aaataagaac cagaattcca acagtagtaa
   124021 tcaatattga cataatagaa gtaagtgaat cgatcaagta gccaaactct aaagaaagat
   124081 cattatttat agtccaagac catacatatt gatagataga actgttattg atttgatgaa
   124141 tagacagatc caccgaaaaa atcataacta tacttaataa taaaacacta ggaaaagccc
   124201 acatacggcg aatatttttt gttgccgcgg gaaaaaggag aagtcccact cctattaaca
   124261 taggaactgg aagtggaatg aagggtatga tccatgaaaa ttgatgtgta tattccatac
   124321 aaaaaaaaag aaaaaaatgg attcttaatg agttttgttt cttattcgcc aattttatct
   124381 cttttgaaag ggttcagtta ataaaaaaaa aaaatgaaaa ttaagataga aatagaatta
   124441 tctattgttc attattctga atttttgtcc aaaatttcca atagttgaaa gtacgaagta
   124501 aaaatggctc aaatgatatg accaaattac tagtgaaaaa tccacttttt tttttgaata
   124561 ttaatatgaa cttttcgata ttaatagaat attaataaag attaataata ttaagaaatt
   124621 caaattttga aattattatt atacaataat ttatctccag agagtgggga taaataatta
   124681 cacaaaaact taaaatatga gtttattttg atatgaatca taaaaaacaa tccatctgat
   124741 tcaaaaagat aagaattttt ttgtagtttt tgattccgaa tcattaattt gttttggcac
   124801 taatttattt ttttccattc caagaaaaag acatatatct ttggaaaaag tttgtaaaaa
   124861 agggttatga tattcaacaa tttactttag atagaaaaag ggaattaaga gatagaaaaa
   124921 aggaattaag atatatgctt ttttaaaatc atgtatcttt taaaccacca agtaagcggg
   124981 ataaagataa gggttgggtt cttaaacttt ttttttgatg tattttattc catgtataga
   125041 tccaatatga cgaaaataga acgatatatg atatagatat aaaaggatag ttttttttgt
   125101 aagaattaca taaacgatta ttaggaaaaa aaagactatg ttatttttac atatccacat
   125161 tctttatgaa aaggagtaga atagtataat ttagaaaaac aaatagataa gatagatata
   125221 tgtctaatct aattaaagaa caattcattt tgaacaatag atgtctttca catccaacta
   125281 tagcaataaa caaactagtc taattttgga atggcagctc caaaaaaacg cacttctata
   125341 tcaaaaaaaa ggattcggaa aacaatttgg aagaagaagg ggtattgggt agcattgaaa
   125401 gctttttcat tagcgaaatc tctttctacg gggaactcaa aaagtttttt tgtgcaacaa
   125461 atacaagcat tggaataatc tgaattagct ggactcaaag aatagtctaa tttcaaaaaa
   125521 tttcaatata tatattgaaa ttttttgaag attattagtt tttttttttt tcttttattt
   125581 tagattttat attatatatt aattattaat atttttttgg atagtttttt tttttagttt
   125641 atgtatttta tagatatttt tatacaaaca aaaaatcaaa atgagatatc aaaatgagat
   125701 agaagtacaa atttctattt gttaatgttt tgaactgttc aatagaaaat tgacctgatt
   125761 ttgttttgtt tttgaattgg cttttttttt aataaaaatt ctttaatgtt ttggtttctg
   125821 aaatgcaata tttctttccg aaatttgata tttcggaaag aaatattgca tttgtttgaa
   125881 tcgactcttt ccatctcgac gattgactaa aaatcgttta ttatgatttc gagcaagccg
   125941 ctatggtgaa atcggtagac acgctgctct taggaagcag tgctagagca tctcggttcg
   126001 agtccgagtg gcggcatggc atcttatttt ctaaaagagt aagtcctata atgaattcaa
   126061 ttcccgattt ccgttcatat aattaggaga tctttttttt atatgatatt ttcaacttta
   126121 gagcatatat taactcatat atcgttttcg gtcgtatcaa ttgtaattgc aattcgtttg
   126181 ctaaccttat tagtcaatga aatcatagta ctatatgatt cgtccgaaaa aggcatgata
   126241 gtaacctttt tctgtataac gggattatta gttactcgtt ggattttttc gggccattta
   126301 ccattaagtg atttatatga atcggtaatc tttctttcat ggggtttttc catttttcat
   126361 ataattccag gttttggttt tcaaaagctt aaaaaccatt taagcacaat aatagcacca
   126421 agtgttattt ttacccaagg ctttgctact tcgggtcttt taaccgaact gcatgaatcc
   126481 ggaatattag tacccgctct acaatcgcat tggttaatga tgcacgtaag tatgatggta
   126541 ttgggctatg cagctctttt atgtggatca ttattatcag tagctctttt agtcattaca
   126601 tttcgaaaag tcataataag aaaaattggt aagaacaata atcttttttt taatgagtca
   126661 ttttcttttg ctgagatcaa atacatgaac gaaagaaaca atgttttacg aaacacttct
   126721 tttacttctt atagttatag aaattattac aggtctcaat ttattcaaca attggatcgt
   126781 tggagttatc gtattattag tctaggtttc atctttttaa ccataggtat tctttcggga
   126841 gcagtatggg ctaatgaggc ctggggatca tattggaatt gggatccaaa ggaaacttgg
   126901 gcgtttatta cttggaccat attcgcgatt tatttacata ctagaaaaaa gaaaagattg
   126961 gaaggtataa attcttcaat agtggcctct atgggctttc ttataatttg gatatgttat
   127021 tttgggatta atctattagg aataggacta catagttatg gttcatttac tagttatggt
   127081 tcatttacat ctaattgaat taaaataagt aagggggtta tggttcattt acatctaatt
   127141 gaattaaaat aagtaaaggg cctgacaaat aaaaaaatac aaacataata agcataacaa
   127201 acataataag catattaata ttaaatatta aatattaaat attatgataa gcatattaat
   127261 acatattgca tattaataca tattcaaatt ctattctaaa tatatattat atttagaatg
   127321 tgaattctat atttatatat attatattta tattatatat atattatttt tatataatat
   127381 atattattta tatatatatt attatttata tatatattat tattatttat atatatatta
   127441 ttaatattat attattatat taatttattt ctattatcta ttaatttctt aatttatatt
   127501 aaattatatt aaattatatt aaaattagaa attatattaa aattatatta atattaataa
   127561 ttaataaatt taataaaata aaatacaata gataaaaaaa tagaataata gaatataata
   127621 taaaaaatag aataatagaa tataatatga atataatatt aagtaaaagt ataagaaaac
   127681 ttcgcataaa ccaaaccgtc gagaaccctt taaatcaagt aatgtagtga ttcaaggggt
   127741 tctcacaaac accaaacgta tccggttcca attccaattc atttttttaa gttaatctag
   127801 agaagaaaaa agattttttt cattgtacaa tgaacactat taaaaaaaaa taggattttt
   127861 tgctctcttt aatttttttg ttttagttat ttattcatga aaactatcta taaaaaatta
   127921 gatagaatag cttcgacctt gtcaaccgat aatgagaaaa tgaaatccgg ataaatacca
   127981 atacctatta caggtataag gatagaaatc gaaataaata actctcgggg cccagaatca
   128041 aaaaagaagg agtttggttt attaaaaaac ttgtatccat agaacatctg gcgtaacata
   128101 gataatgaat aaataggagt taatatcatt ccaattgcca ttacaaaagt gattagtatt
   128161 tttgtcatta aaagatattt ttgactggta attattccaa aaaaaactat caattctgca
   128221 acaaaaccgc tcatgcccgg caatgcaaga gaagccatcg ataagatact gaaaaccgtg
   128281 aatatttttg gcattggaat agccattccg cccatttcgt cgagataata aagacgtatt
   128341 ctatcataac tcgttcctgc caagaaaaaa agcgcagcac caataaatcc atgagaaatt
   128401 atttgtaaaa tggctccgtt gagtcccgta tcgcttatag aacaaattcc tataattatg
   128461 aaacccatat gagatacgga ggaataagct attctttttt ttaaattacg ttgaccaaga
   128521 gatgttgaag ctgcatagat tatttgaatt gcgcctaata gaattaacca gggggaaaat
   128581 agcgaatgag cgtggggtaa taattccata ttaattcgaa ccaatccata cgctcccatt
   128641 tttaataaga ttccggctaa aagcatacaa gtactgtaat gtgcctctcc gtgggtgtct
   128701 ggtaaccatg tatgtaaggg tataatcggc gatttgacag caaaagcaaa aagaaatcca
   128761 atatagaata ttatttccag tgccacagga tacgactgat tagctgatgt ttcaaaattt
   128821 aatgttggtt cattcgaacc atataaaccg ataccgagaa ctcccattaa taaaaagatg
   128881 gaacttcctg cagtatacaa aataaacttt gtagctgaat acaaacgttt ctttccaccc
   128941 cacatggata aaagtagata aacaggaatt aattcgaatt cccacatgat gaaaaaaagt
   129001 aaaatgtctt gagaagaaaa tgatcctatt tgaccgctat acattgctaa catcaggaaa
   129061 tgaaataatc gggattcccg agtaaccggt tgagccgcta aagtagctaa agtggtgata
   129121 aatcccgtca gtaaaatagg gcctatagag agtccatcta ttccgaatct ccagtaaaaa
   129181 tcaaaaaatt ggatccattt ataattctcc gtcaattgga ttaatggatc gtccaattgg
   129241 aaatgataac agaatgcata ggttgttata aggagattca ttaagcatat aaaaatagta
   129301 taccacctaa ttaccttatt tcctctatgg ggaaataaga agattaagga acccgcggat
   129361 attggcaaaa ctacaactat tgttaaccaa ggaaaaaaat tcgtggtaaa aataagatac
   129421 acttgggcca gaaaaacccg tgctcaaaat ggaaaagatc ttttttccat tttgagcacg
   129481 ggtttttgtc agtaaaaaat ggtattcgta tgtggtttat tcgtatgtgg ttttttgaaa
   129541 cgtatcaata agctagaccc atgcttcgag ttgtttcatg ccataaataa actcgaacac
   129601 tcaagaaatc tgtcggacag gcggattcac acctcttaca accaacacag tcctctgttc
   129661 ttggagcgga agctatttgc ttagctttac atccgtccca aggtatcatt tctaatacat
   129721 ctgtggggca ggctcggaca cattgagtac atcctataca tgtatcataa atctttactg
   129781 aatgtgacat tggctctatt aatttttgaa catcagcaat tttcgatcta gtaaccttgt
   129841 aaatgaatca tatatttcga caccagatga atcaatgatt taccagaatt tttctaatca
   129901 atctacctct agatcaattc ataagagagg gccaagatac tttgatttct tacgttttcg
   129961 caaacatgat catacgttat catacatgtg aatttgaatt gataaatatt agaatctcaa
   130021 tattcaaaat tctaattttt ctgattaata ctatttattc aacaaattcg attgattgat
   130081 acgagttgat tttctgttac gataaattga cgaaacaata gccagtccaa tagctgcttc
   130141 agcggctgca atagctataa caaaaatgga aaaaatattt ccttttaatt ggcgactatc
   130201 aaaaaaatca gaaaaagcta cgaaatttat attaaccgca ttcagtataa gttcaagaca
   130261 cataagggct ctaaccatat ttcggcttgt gatcaatcca tagataccga tagaaaataa
   130321 ataggcactc aaaacaagta catgttcgag catcattgag caactcctta tcaatttcga
   130381 ttcatttcaa tatgaacaac acttcaacgg attcgattga ctagagaata taacaagtac
   130441 agaccaaaag aagatattgg taataagtcg aataataaaa ttcttttaaa cataaacaat
   130501 ctttcacttt cccattcaca tgtaaaattc aaatcaaagt aaatggagat aaaataaaaa
   130561 aaaaaataga aaatagaaca aaatggaatt tagattgata ttactagttc tattcttact
   130621 ggcgagccac gacaattgca cctatcaaag cagctaaaag aattattgaa atgagttcaa
   130681 atggaagaaa aaaatctgtt gataaatgaa ttccaatttg ttgactatta tttatcaaat
   130741 cttgctcgat aatctgattt gatcttgtag tccaaataat cccgtaccat gatgtatctg
   130801 gaatagtagt tattagtgaa acaaaaatac ttgtacaaac caccaaagta actccatccc
   130861 caacggtcca aagatgaaaa tcttggtaat attctgaatc atttatgaac atcacagcaa
   130921 atatgattaa aacgtttata gctcctacgt aaataagtag ctgtgctgca gctacaaaat
   130981 gggagtttga taaaatatag aataaagata tacaaacaag agccagtccc aacgaaaagg
   131041 cagaaaaaat tgggttggta aataatacta ctcctagact tcctaataca agacctgatc
   131101 ccagaaagat taaaagaaaa tcatgtatcg gttcaggtaa atccattaga tgtaaaataa
   131161 aaggtaaata aattgaaatc tcatgacctt attgatacga ccaggaaaaa attttatata
   131221 ctaaattcct aattgaatta aatcctaagg agtgtgaatt catctaggta cagttatagg
   131281 actaatctaa ttctttatac gctttatacg aacgaatatt cgaaactatt tcgaaactat
   131341 aaactatatt aataaaatta tataaatctt ttacttttaa ataaataaag aattttattt
   131401 gaattgaatt gttcgaattg tataatcgtc aattactgac attggtaaac ggcccaaagc
   131461 aatttgatta taattcaatt cgtgacgatc ataagtcgaa agttcatatt cttcagtcat
   131521 tgataaacaa tttgttggac aatactcaac gcagttacca caaaatatac agatcccgaa
   131581 atcaatactg taattaagca atcgtttctt tcgaatatca gtttccagtt tccaatcaac
   131641 aacgggtaga tctataggac atacacgaac acatacttca caagcaatgc acttatcaaa
   131701 ttcaaaatgg attcgcccac ggaaacgttc cgatgttatt aatttttcat aaggatattg
   131761 aatagttaca ggtaaacgat ttgcgtgggc taaggtaatc atgaaacctt gaccaatgta
   131821 ccttgcagct cgtactgttt gttgaccata attcatgaac ccagttacca taaggaacat
   131881 atcgtgaata tctatgaata tttttgtttt gtttctttct cttgtttgag acaagttatg
   131941 aatatagaat ataaatcttt tagagtgaaa atagtcgaaa cgaagttgtt aataatagat
   132001 tacccagaga aataggtaaa agaaatttcc atccaagatt taataattga tccattctta
   132061 gcctaggcaa agtccatctt gttgtgatag aaaggaacaa gaacaaataa gttttagcta
   132121 atgtaataaa gataccaatt gtagttctaa aaactccaca tgttttattt atttcaaaaa
   132181 gctcagaaac aaatatgtac ggaatagaga tattccaacc gcccaagtaa agaactgtta
   132241 caaataatga agaaactaat aagtttaaat aggaagcaac gtaaaataaa ccaaatttta
   132301 tacccgaata ttcggtttga taacctgcta ctaattcttc ttctgcttct ggtaaatcaa
   132361 aaggtaatct ttcacattcc gctagggaag aaattagaaa aatgataaaa cctataggtt
   132421 gacgccataa attccatccc caaaaaccat atttggattg cgcgtcaact atatcaactg
   132481 tacttaaact gttagataat cctagtcggt gataacatta ctgttcccat cgctattaca
   132541 gaaccgtaca tgagattttc acctcatacg gctcctcgaa ggccttaaat aaatctaagg
   132601 gaccgggccg gttatttatc ttgatatatc cctaggatag ataggattca aatccattgg
   132661 acggtcctga attagaccaa ttgaattctg tctgttataa taataaatac aaaaaggtac
   132721 ttctgaattg atctcatccc ttaataattt gaatttgttg agtaataatt gaattcttca
   132781 attcaataaa atactccttt agaattctca ataacctgtc gttttcgatt acgtaaaaaa
   132841 attagacact agtttatgaa ttatgacata aattgtattt ccatgaatat ggatataaga
   132901 aataatccaa ggggatcccc tctttttttt tttttaattg tattctatat tctattcttt
   132961 tgtttttttt ttttcgttcc tattcttctt tttttttttt atgtgcaaaa caaaaaggga
   133021 cttaaaaaaa attaaaggat tatttcgttt ctgatagtta tttatttaat cagtggatag
   133081 gagcatactc tggatcggaa ttgtggggag tactgcctta ttttttctac caacttaaag
   133141 ccccaatttg tattcttttt atattatgcg gaaatgctct tttggagaat ttacataatc
   133201 tccgttacta atcctttgtg tatcttggtg tttctaacca tccacgcatt ttttatcaat
   133261 ctccccttat ggttgtaata catgtatggt atacaaacga tagtgaaaac tcaataaggt
   133321 tggtcttttc agcccgcttc aaaacaggat gactaatcaa ccaattttgg ggtaaacgct
   133381 ttcttccgct tataattttt tttccactta attcttatac atagaaaatg agactcaata
   133441 tttttactgc ggattcaaat gaaattcaaa tcatagtata ttaattctag aatattaaat
   133501 aatattaata atttaaaata aaaataatct tatattaata taaaaaataa ttttatatta
   133561 atataaaatt taaattgaaa tattttatta tattcttaaa tattgtatat tcaaaataca
   133621 aatatatatc tattttattt aattttatta ctaaatattt gaatttcaat ttcattaaat
   133681 taataattaa aattagaata ttctaatatt atattaatta tattataaat tctattagaa
   133741 tattatagaa taaatattta ttaataaata tttattatag aataaatata taaatattct
   133801 aatagaataa atattagaat attctagaat attagaatat taaatcaatg aataatgaat
   133861 aaatagaagc tgttttattt cactcatata actatctgat ttagttcatc aatccgaatt
   133921 ccgaataaaa ataatgaaaa taaaaaatca ggatatctat tccatttttt gtaccccttt
   133981 cctatcaatt tcctataaag aagaaaagag ataaagacga aaagaaagga gcatggaaaa
   134041 gtttctgtct caacgaatca cacgtagaga tattgataac acacatagag ttaatggtat
   134101 ttcataacta atcgattgag cagcagcccg tagaccaccc aaaaaggaat atttattatt
   134161 tgagccatat cctgacataa gaagtccaat gggagcaata ctcgaaatag caatccataa
   134221 aaaaacaccg atattgagat cagctaaaac aaagttatag ccaaaaggaa ttactgaata
   134281 gcttactaga attgatatga ctgatatgga tggtccaata ctgaataaac gaatatctcc
   134341 cctagatgga ataagattct ctttgaaaag tagttttgtt ccatctgcta gagcttgaag
   134401 aactcccaaa ggaccggcgt attcaggtcc aatacgctgt tgtatccctg cggatatttc
   134461 tctttctaac catacaatta ctagcacacc tattgtgatt cccaatacaa gagtcaaaat
   134521 agggacaagt atccatagaa ttccatagac ctcttttaaa gattccaatc tggaaaaaga
   134581 attgatatct tgtacttctg ttgtatcaat tatcatttca acgatcaact tctcccataa
   134641 tgatatctat gctacctagt attgtcataa tatcagccaa tttcattctt ttaactaact
   134701 gaggaagaat ttgcaaattg ataaaacccg gggggcgaat tttccatctc caaggaaaac
   134761 cattctgatc ccctattaga aaaattccta attctccctt tggggcttca actctcacat
   134821 aaagttcttg tttcggtaat tcaaaagtcg gagacggctt tttactaatg aatcgatatt
   134881 caaaatcatt ccattctgga tccttttctc tatcaaagct gcggatttct aaattctcat
   134941 atggccctcc cggaattcct tccagagcct gttgaataat ttttatggat tctaccattt
   135001 caccaattcg tactaaataa cgagctaatg aatctccttc tttttgccat tgaacttccc
   135061 aatcaaattc ctcgtaacat tcataatgat caactttacg tagatcccat tgtattccgg
   135121 aagcccgaag cattggtcct gataaacccc aatttattac ttcctctcca ccaacaatgc
   135181 ctactccctc aacccgttct aaaaaaatag gatttcgcgt aataagtttt tgatattcaa
   135241 caacccttgt taaaaaataa tcgcagaaat ccaaacattt atctatccag ccatgaggta
   135301 gatcagccgc tacccctccg atacgaaaaa aattatgcat cattctcata cctgtggcag
   135361 cttcgaatag atcatatatt aattctcttt ctctgaaaat atagaagaaa ggggtttgtg
   135421 caccaatatc tgccataaaa ggtcccagcc atagtaggtg agaagctata cgactcaact
   135481 ccaacataat tactcgaata tagctggctc ttttaggtac ttgaatattt cctaactgtt
   135541 ccggcccatt tacggttatt gcttctgtga acatagtagc taaataatcc caacgtgtta
   135601 cataaggcag atattgtaca attgttcggt tttctgcaat tttttccatc cctctatgta
   135661 aataacccaa tattggttca caatcaataa catcctcacc atctagagta acaataagtc
   135721 gaagaacacc atgcattgat ggatggtgag gacccatatt gactatcatg aggtcttttc
   135781 ttgtagctgg ggcattcata ggtttttcct cgattcattc ttccatgaat tgcttaaaac
   135841 aaaaattagt tcatcaaaat tcaagatcta ataaatcgaa taattcaaaa tgactcttca
   135901 aattaattag tttgtggctc ccgaatatcc aactgattaa ttaatttttt ataacgtatt
   135961 ccatttttct ttgacaaata agacaggagt cgtttccgtt ttcccagaat tttacgtaaa
   136021 cccctttgag ataaatagtc ttttctgtgc aattccaaat gtgaagtaag tcttcgtatc
   136081 ttattggtga aattgaatac ttgaaattca atcgatcccg ggttttcttc ttttttttct
   136141 tctgaaataa cgggtataaa tgattttttt accataaaaa aatgaaagct tgtctttccc
   136201 cccttttatc cttttataga gtctagatat ttttattgat cagtaataat aatatgacac
   136261 tcgttttcaa tttggtatat acaataatct taattttctt aagaattcct tattttattt
   136321 ttcaaataaa ttttgattaa tcaacccaat tcaaataggt atacaaaaaa tactatattt
   136381 atgcattcac aaaagcaaaa ttgtagactt caaataagaa gattttgttg attcatttat
   136441 agatctaatg gataggatat atcattgaat tagtatcgtg cctcagaata gagggtaaga
   136501 caatgcgtat gtgcatctat ttgttttcgc gtacccgata tgttacgaga aatagaaaaa
   136561 aagaaaaatg tagattaacg aattttcaat cgcggataca tatgtatcct taccatactg
   136621 aaacggctgc cattattggt atcaaaccaa tagcgattca tacaagctaa atcttctaat
   136681 cgataatttg gccaaagaaa taactttaaa ttaattagtt tttttttatc tctatcaaga
   136741 tctttacttg tagccaaaac ttgacagcaa ttattcactt tattctcatt gtaaaatgcc
   136801 gtatttctat gcacactatt tctattccta ggattgaaac aaattagaat tctcaattct
   136861 ctacgacgtc tagcggataa aatattttca ggaacaagca aatcagaatt atttttttct
   136921 ttattttcag tcagcttttg atctcttgtt cttgtaatgg atttcttaat ggatttatcc
   136981 aaatttttct tatcaacgtg gcttttttct cggtatcttt gattaatttg gtgctttctc
   137041 ttatgaatca acgaaaggcc tatggtttga tacatattaa attgttcatg gttttttcta
   137101 gacagacgaa ttggttcgat actcaatatt ccttttttca tcaattccgt atttttattc
   137161 aattctgtaa gagtgaaatc cttctgattc tgaattttca taatatctag acttagttct
   137221 cctctttgaa tagaggctat agcaatttct tttagatttt tcagtctaag caggagacaa
   137281 tatacttgga tattattcat tattctttca tttaagcaat tacgccagtt caattgaaaa
   137341 agcaaatagc ttcttaagaa gcaattaagt tctgcttcga tgttattcgt gtatttattt
   137401 ttttttacac ccttttttat gtcggatcct gcataatctt ctttaacatc tttttctttg
   137461 tttgaaaggg atgcttcaag atttagtcga cttgcatatt ccgttttttc tttatttcga
   137521 gtctctaact ctaattcaag atattttttt tttttccacc gtctaaaaat atctattttt
   137581 ttcttttccg tgatgttttt cttttcacta acatttttat ttacattaaa attgaaaaaa
   137641 aggaatttga ttggtatgat ccatgggtta ctcgtatatg cattataaaa tataaaaatt
   137701 ttagagaaga aaaaaaattc ccgattcgct atggaacgat ttagtatttc tacattcatt
   137761 cccatccaat caaaaaggtt ttttttttga ttgaatgagt tgatttcttg atgaagcgta
   137821 aaataataat cggtatcgat cgaaccccca aaattcactt tatttctaag acaaaaatta
   137881 agaattctcc aatcaaaaca ctttctatcc agattttttt ccatatctag aatagaatct
   137941 tctactatat aattcttgat aggaatatca tccgtcatat ccaatttttt ttttttacgc
   138001 gtgttggaat tataagaaat cgcttggtta ttatttgctt ggaatgatga tctatatcca
   138061 taaatatatg agtccttctt atctgcataa ttaatatctg cataattaat agatttatat
   138121 gataaaagat catacccata ttgttttttc attttttttt tttgatttgt taatgagtct
   138181 atttcttgtt ttttgtaaag aattaatccg tttttttcat atgaatgata tttggttaaa
   138241 tccttatttt gagccacatg gccttcattc attttatttc gccatttttg ggatactaat
   138301 ctagaccatc cattctgaga taaatcgtat tgataatgac cttttaacca atttgtccat
   138361 tgattcatta cagaattggg agcgctcttt tgttttaatt tggaatgaga tattccttgt
   138421 actccaaaaa aataatcctt tatttcattt ttaagaaaaa gaggtgttcc atcatattca
   138481 aaaatggatc ttaatttata cttatataag ttaataactt gggtttgtga taatttgtaa
   138541 aatacatatg cttgtgacaa agaggatacg tcacaaaaat tctgtgaatt catattccta
   138601 atattacaaa ttgatttttt tatagtagaa ataaggtgaa ttagactttt atttttttta
   138661 tcacttcttt ttctttcttc atttgcttca ttattgtaaa tgtatttatt aagaattttt
   138721 tttgttgatt caagaaaaag ttgtacattg attctaggaa tattaatgat acatagaaag
   138781 atatctatat ataccctttc tatgaaaaat tgaaaaaaat aatgtgattt gcgggataat
   138841 cgaacatttc ttttttgtaa tatctgccaa atattttttt ttaattctaa tcttttatca
   138901 tcataagttg ttttcttaga acaaatattt ctctctgaac cctttttctt gtctttttta
   138961 aatttttcta tttgttttat gattttcttt gttctatcat tcagatcttt tatttttttt
   139021 tctgtcaatg aacagtctgt ccaattaata gattgaattg gaatggtgga ttcgtaaatc
   139081 attggattac tcttactttt tgttgaatct ttttgaattt cattcaattc atatattttt
   139141 ctcaatccaa atatcaataa aagatttgat aatgatagtt tttttatttt ttcttttaga
   139201 aatagaatcc ttttgagaat actttggatg atgcattgtg ctctttcttt tgcgatattt
   139261 agaaaaaatt ttgttctttc gtttaatact tttagaaata gaaaaaaatt ctttttccaa
   139321 atttttattt tttttttaag ttctttaaaa atgggatcaa aaaacgaacg tcggtttcgg
   139381 ggtcggggag aagaagaaaa aggcaattct acttccattc ccaaaactgt taaaaagaag
   139441 aaatccattt ttttcacttt ttttttcatt ggatcctttt ccttttgagg ggatcgtagc
   139501 ttagatctgt atctgtgcca aggtttcata cgaaaaggaa aaaggacctt tatttgaata
   139561 ccctcagtta gccagttttt cggaaattct gtttcggata atggaacgcc attataggtg
   139621 catttaatgt acatttctct attccaatcc tttaaatcct ctgaccattc gggagattga
   139681 aataatagta tacgaacgat atttttagtt attatcaatg agggtaatag aatatatttt
   139741 ctaataatcg attgggttac taataaaaaa cctcttattg cttgagcata tagaatgtta
   139801 tcccaggctt ctgctatttc tagacgcctt tcttcctctt ttttcttaat ctcttttttc
   139861 ttttcctctg tataatccga aattttcaat tctgtatttt tttttttcca catccaattt
   139921 agaaaaaata ttttcattgg ctcgaaaata tcaaaagaaa agaaagaggg tttgtcaatt
   139981 ttgtacaaaa aaagaggaga atgtgccctt gcttgaaaga ttttccaatt aatagtttta
   140041 cgtctttgag cgcgtctaga tcctttgatt atgtctcgcc gaaaatccgg ttgttgtgaa
   140101 taacgtatta aagctaattc atctttttca tcagaattat tagtattctt ggtatccgta
   140161 taagcatcgg cattctctga gtcatcagta aaaattacta cacgtttggc tcttcttgaa
   140221 cgaatctcat aatttgctgt ttcaccatcg ctttccaggt gttctacctc gtcaattaat
   140281 ttgtatgacc atcgaggaac ttttttactg ctttctttta ttccaataca tttttttcta
   140341 tttataattg ttttatcgtt cgcatcaatt agaattgcgt cgaataaaaa tctcattttt
   140401 attttagctt cggaatccat cctttcatgt tctcgaaata aataaattcc tgtaaaagtg
   140461 aaattggata ctggttttcc agaaaattga ctgatcaagt aaaaaaaaaa acgaatttca
   140521 tttgataatg attttttatc aaatctatct attttctgtt caaagtctgg ataatcagta
   140581 ttaatattaa gaaggatggc gtgaatctta tttatccaaa tgtagttttt tgtgtaagtt
   140641 ttattcttga ttgagaataa aaaacttttt ttgattcgtc cgcgataggg tccgttcaag
   140701 agaggatcat atattttagg taagtatttt tttttagtct catcattaca taatctaatc
   140761 tttttttcga gtacatccaa agcaaaaaat tccttatcta gagcttcggc cctatttaga
   140821 aattgattac ttaggttgtt tcttttttgt tcattaatag aactccaatg attatccaat
   140881 tcatcatagg agagtttttc tgttgtgaag agagacgtct ttctttgcat catttcaaga
   140941 aaagttgata aactagatgg atacgtaaaa gatattcttt cttttgcatc actttgacat
   141001 ttatgaaaaa agaattgtga catttgattt cttacagcat tttcaaatcg atcatttttt
   141061 atatatcgca aaggacgatg gaatcgttta taatcgaaaa gaatccttag aagaggtttt
   141121 tccaatcgaa agaaatcttt ctcctctctt tcatcgattt tgtacgaatt ctctctttcc
   141181 ttcgaaaaaa gagaagtaga aagatattct gggttggatt ttttttgttc ttgtttagtt
   141241 accttcgttt tggaagttct ttttacatct attttttttt ttttatcaat ttcacctctt
   141301 tcttgaattt ctgacaattt cttattttta ataaaaatgg gcagcggtgt tctccctaaa
   141361 tagtatatgg aggaaataaa taaaaaaata ataaagattc gagacataaa atttctcaat
   141421 tctgacataa tgtacttatt agatcgaata agtacattag atttaataga attatttttc
   141481 tgtatccaga ctaataccaa tccaacccat ttcatgaata aaatgtgacc aattaaccaa
   141541 ccaacaaaac tacttgttag aaataaaaat tggttgttgc atcgaaacat ataaatgttg
   141601 actaatctga ctaacattga acttggtaaa atgaaaaggt tcaataactg aaaaataaga
   141661 ttattcagga atatcctttg aatgctaaaa ttacgcattg aattttgatt agtggatcca
   141721 taattcaaaa agtgtttgtg attattgcag aagaaatgaa ataaaagata gggtagagct
   141781 atgacagtta ttgtatgagg tctacccaat gctagatgca aaggcgcata atagatcgat
   141841 atgaacatca tgagctgtcc cgtaataaaa ccagttgttg ctgatacttt cttctcggtt
   141901 ccttcttcca taacccgagc tcggagaagg aagagataag agggccctat ggagaatgtg
   141961 gtcagaaatc cataatagag tccgaccaca acgaccgaat taattatctt catgcataag
   142021 gatactagat tatctagtat aaaagatttc aaaatcatca caaacctccc tttttctttt
   142081 ctattgcaat ttctggatta ttatatgatg attttgaaac tttccatata tatagaaata
   142141 gaaacagata gactagaaac gacatctctt atctcaatga caccaaagaa agggatatta
   142201 aatgaatgga attagtatat ggatggacta taatgaaata gagccacttt gaggttccct
   142261 atgaaatgag gcatggaacg gagccactac gaagaagttc cgcgagttac gaaggaaact
   142321 tcgagctcat attggtcatg ggttgagaac gggaattgaa ctctatgaga tctaatttcc
   142381 cgttgttcct cagtagctca gtggtagagc ggtcggctgt taactgactg gtcgtaggtt
   142441 cgaatcctac ttggggagat ttgattcatt ccgaattaaa gaattcggaa tgaaagggtt
   142501 cgctttgacc gttaagagta ggtaacccgt tccccgtgtc tttgtttcta ttgcattcta
   142561 tctcatcgta tcccattctg ttctgcgata tttgagaatc gccgtcaata cctcggtgta
   142621 ggtccgggat actcctttgt tccacagtcc ggggctattt aaactaacca attaagaatt
   142681 ctcagatgta ctagtactag caagtgcatc tttgatgcag tcatcaattc tcccgagagg
   142741 ccacaattac cgcgagcaaa catattaatg acgaggaagg catttttgct atgctactaa
   142801 tactttactt gctctgctat tctgcccaag cctggctgag gaagaattac gaggcgtaaa
   142861 acaaaaaaag atatgcggaa aaggtatact atatttatta tgccctaatc cgcatatttt
   142921 tatatttttt ttgttttttt ttaataaaaa gaaaactgta aggtaaggcc attccatttc
   142981 gacaaaatac ccacacccaa gttccatagc tttgggtccg ctatcccgat catgattttc
   143041 ctacccccag agggaaaggt ccttcccttt ttggccggtt gtgggcgagg agggattcga
   143101 acccccgaca ccgtggttcg tagccacgtg ctctaatcct ctgagctaca ggccccaccc
   143161 cgtctccact ggatctattc cccggagtac cctaaaaaaa gggaaccttt cctctcccca
   143221 gccatttcgg cttaagaaga tgtgaaagcg cctctctctc tataagaacg gtgcgttccg
   143281 aggtgtgaag tgggagagaa gggatttcat aattggggtt ttgaataaga cgaccttttc
   143341 atttttcatt cttattactt tttcaatatg aaaaagtaat aagaatgaga ggtgttaagc
   143401 tttttatcat cctggcgccg agctattttt ccgcaggacc tcccctacag tatcgtcacc
   143461 gcagtagagt ttaaccacca agttcgggat ggattggtgt ggttcctcta cgcctaggac
   143521 accagaatat cgaagcatga atgaagaaag gcatgagata aaagcatatt ggctattgat
   143581 tgtgaggccc taattcttga ctggagggga caccaaaggc ctctgccctt ccatcccttg
   143641 gatagataga gagggagggc agagcttttg gttttttcat gttgtcaaag agttgaacaa
   143701 tgaaaataga tggcgagtgc ctgatcgaat tgatcgggtc atgtaggaac aaggttcaag
   143761 tctaccggtc tgttaggatg cctcagctgc atacatcact gcacttccac ttgacaccta
   143821 tcgttaatga taaacggctc gtctcgccgt gaccttctct tgaattctca aaacttctgt
   143881 cgctccatcc ccgcaggggc agagaaccca tcgctgtctc ggctgtgctg ccggaggctc
   143941 tggggaagtc ggaataggag agcactcatc ttgaggtggg cttactactt agatgctttc
   144001 agcagttatc cgctccgcac ttggctaccc agcgtttacc gtgggcacga taactggcac
   144061 accagaggtg cgtccttccc ggtcctctcg tactagggaa aggtcctctc aatgctctaa
   144121 cgcccacacc ggatatggac cgaactgtct cacgacgttc tgaacccagc tcacgtaccg
   144181 ctttaatggg cgaacagccc aacccttgga acatactaca gccccaggtg gcgaagagcc
   144241 gacatcgagg tgccaaacct tcccgtcgat gtgagctctt ggggaagatc agcctgttat
   144301 ccctagagta acttttatcc gttgagcgac ggcccttcca ctcggcaccg tcggatcact
   144361 aaggccgact ttcgtccctg ctcgacgggt gggtcttgca gtcaagctcc cttctgcctt
   144421 tgcactcgag ggccaatctc cgtctggccc gaggaaacct ttgcacgcct ccgttacctt
   144481 ttgggaggcc tacgccccat agaaactgtc tacctgagac tgtcccttgg cccgtaggtc
   144541 ctggcacaag gttagaattc tagctcttcc agagtggtat ctcactgatg gctcgggccc
   144601 ccccggaagg aggccttctt cgccctccac ctaagctgcg caggaaaggc ccaaagccaa
   144661 tcccagggaa cagtgaagct tcatagggtc tttctgtcca ggtgcaggta gtccgcatct
   144721 tcacagacat gtctatttca ccgagcctct ctccgagaca gtgcccagat cgttacgcct
   144781 ttcgtgcggg tcggaactta cccgacaagg aatttcgcta ccttaggacc gttatagtta
   144841 cggccgccgt tcaccggggc ttcggtcgcc ggctcccctg tcatcaggtc accaacttcc
   144901 ttgaccttcc ggcactgggc aggcgtcagc ccccatacat ggtcttacga ctttgcggag
   144961 acctgtgttt ttggtaaaca gtcgcccggg cctggtcact gcgaccccct ttgtgaggag
   145021 gcaccccttc tcccgaagtt acggggctat tttgccgagt tccttagaga gagttgtctc
   145081 gcgcccctag gtattctcta cctacccacc tgtgtcggtt tcgggtacag gtaccctttt
   145141 gttgaaggtc gttcgagctt ttcctgggag tatggcatgg gttacttcag cgccgtagcg
   145201 cctggtactc gaacattggc tcgaggcatt ttctctaccc cttcttaccc tgaaaaagca
   145261 ggggcacctt gcgtccttga accgataacc atctttcggc taacctagcc tcctccgtcc
   145321 ctcgggacca acaaagggta gtacaggaat attcacctgt tgtccatcga ctacgccttt
   145381 cggcctgatc ttaggccctg actcaccctc cgtggacgaa ccttgcggag gaacccttag
   145441 gttttcgggg cattggattc tcaccaatgt ttgcgttact caagccgaca ttctcgcttc
   145501 cgcttcgtcc accactgctc gcgcgggtcc ttccctctaa ggcggaacgc tcccctaccg
   145561 atgcattttt acatcccaca gcttcggcag atcgcttagc cccgttcatc ttcggcgcaa
   145621 gagcgctcga tcagtgagct attacgcact ctttcaaggg tggctgcttc taggcaaacc
   145681 tcctggctgt ctctgcaccc ctacctcctt tatcactgag cggtcattta ggggccttag
   145741 ctggtgatcc gggctgtttc cctctcgacg atgaagctta tcccccatcg tctcactggc
   145801 cgaccttgac ccctgttatt ttgaggtcat atctagtatt cagagtttgc ctcgatttgg
   145861 taccgctctc gcggcccgca ccgaaacagt gctttacccc tagatgtcca gtcaactgct
   145921 gcgcctcaac gcatttcggg gagaaccagc tagctctggg ttcgagtggc atttcacccc
   145981 taaccacaac tcatccgctg attcttcaac atcagtcggt tcggacctcc acttagtttc
   146041 acccaagctt caccctggtc atggatagat cacccaggtt cgggtccata agcagtgaca
   146101 attgccctat gaagactcgc tttcgctacg gctccggtgg gttcccttaa ccaagccact
   146161 gcctatgagt cgccggctca ttcttcaaca ggcacgcggt cagagccccg ggctcctccc
   146221 actgcttggg agcttacggt ttcatgttct atttcactcc ccgatggggg ttcttttcac
   146281 ccttccctca cggtactact tcactatcgg tcacccagga gtatttagcc ttgcaaggtg
   146341 gtccttgctg attcacacgg gattccacgt gccccatgct actcgggtca gagcgtaagc
   146401 tagtgatgct ttcggctact ggactctagc catctagggt gcagcactcc accgcttcgc
   146461 ctagcagcac gacgcttgta ttgctctccc acaaccccgt tttcacggtt taggctgctc
   146521 ccatttcgct cgccgctact acgggaatcg cttttgcttt cttttcctct ggctactaag
   146581 atgtttcagt tcgccaggtt gtctcttgcc tgcccatgga ttcagcagca gttcgaaagg
   146641 ttgacctatt cgggaatctc cggatctacg cttattttca actccccgaa gcatttcgtc
   146701 gcttactacg cccttcctcg tctctgggtg cctaggtatc caccataagc ctttcctcgt
   146761 ttgaacctcg cccttaactt gaaggctatg ccatcctaag gtgctgctaa atggaaggat
   146821 cttatcaacg tccatgaatg ataaatcata gcatagatcg aactgccgaa tcggaaaaat
   146881 tgggtgctat catatagctt tgtatcggtt aagttcacga gttggagata agcggactcg
   146941 aaccgctgac atccgccaca gggtaaacca ccgcctctca ggcccccgac tgattctacc
   147001 atagaggcca acgatagaca ataactcccc cccgaacaca gcttacaact ttcatcgtac
   147061 tgtgctctcc aaagagcaac tcttctcaaa atctcaaaaa gtgctgagtt ggaatcccat
   147121 tctaactaag gattcttgtg gttccggagg atccagctac aggagaaccg ggaacggaga
   147181 gctttccccc cctttccgcc cgactctttg gtcttaagaa tgctggtttt aagaatgagt
   147241 gattgccctt ctccgaccct tactgtccaa cctgagagcg gacagctaat gcgttccgct
   147301 tattgaacag ggttctatgg tcggtccgcg acccctggat gccgaaggcg tccttggggt
   147361 gatctcgtag ttcctacggg gtggagacga tggggtcggt ccatggattt tctttccttt
   147421 tgccgcattt cgctcaaagg gttgaaggga gatagtgcat caagctgttc gcaagggcca
   147481 acttgatcct cttccccagg gatcccagat gaggaaaccc taggggagcc accgactcca
   147541 actaccgtcc atgtacgatc catactagat ctgaccaact gcccatccta cctcctctac
   147601 gttcttgaca gcccgtcttt gtctcagtag agtctttcag tggcatgttt cggtcctctt
   147661 ccccattact tagaaaaagt gagccaccgg ttcaggtaca agatactatc attaccgcct
   147721 ggacaattag acatccaacc cgtaatcgca acgacccaat tgcaagagcg gagctctacc
   147781 aactgagcta tatccccccg agccaagtgg agcatgcatg aaggagtcag atgcttcttc
   147841 tattcttttc cttggcgcag ctgggccatc ctggacttga accagagacc tcgcccgtga
   147901 agtaaatcat cgcacctacg gtccaaccaa ttgggagaga atcaatagat tccttttcgg
   147961 gagtgattca tccttcccga acgcagcata caactctccg ttgtactgcg ctctccaagt
   148021 gtgcttgttc cccccttctt ccttaccatg gcaagtcttt gtgaaataac tccgatgaga
   148081 agaaaaaaga aggcgttaag agaccctcct ggcccaaccc tagacactct aagatccttt
   148141 ttcaaacctg ctcccatttc gagtcaagag atagataaat agacacatcc cattgcactg
   148201 atcgggggcg ttcgtagtga ctgagggggt cgaagaccaa gaagtgagtt atttatcagc
   148261 caagcattct attcttctta tggctagatc caatctcccg gtccctgcgg aaaggaaaaa
   148321 gaatttcacg ttcttccttt cgggaaggga ggattaggaa aatcctattg attgcaattt
   148381 tctccagacc cccgggaaaa gcatgaaaaa aaggctcgaa tggtacgatc ccgccgtcac
   148441 cccagaatga aaggggcgat ctcgtagttc ttggtctgtg aagatacgtt gttaggtgct
   148501 ccgtttttat ttttccattg aggccgaacc taaacctgtg ctcgagagat agctgtccat
   148561 atactgataa gggatgtatg aattctcgag aagagaggag ccgtggtggt cccccccgga
   148621 ccgcccggat cccacgagtg aatagaaagt tggatctaca ttggatctca cctgaatcgc
   148681 cccatctatc ctcctgagga gaagtttggt ttcaaacccc ggttcgaaca ggagaagtac
   148741 gccatgctaa tgtgccttgg atgatccaca tctcagggtc aggcgccgat gagcacattg
   148801 aactatccat gtggctgaga gccctcacag tccaggcaca acgacgcaat tatcaggggc
   148861 gcgctctacc actgagctaa tagcccgtcg tgcgggcctc ccgctggggg cccgctatgc
   148921 caaaagcgag agaagcccca tccctctctt tcctttttta cgtccccatg tcgcccccgt
   148981 gtggcgacat gggggcgaaa aaagggggat cctatcaact tgttccgacc taggataata
   149041 agctcatgag cttagtctta cttcaccgtc gagaaacgaa agaagacttc catctccaaa
   149101 ttgaactcag acgtagctcg cttctttttg ggtgtgaagc agtgtcaaac caaaataccc
   149161 aacaagcatt agctctccct gaaaaggagg tgatccagcc gcaccttcca gtacggctac
   149221 cttgttacga cttcactcca gtcactagcc ctgccttcgg catccccctc cttgcggtta
   149281 aggtaacgac ttcgggcatg gccagctccc atagtgtgac gggcggtgtg tacaaggccc
   149341 gggaacgaat tcaccgccgt atggctgacc ggcgattact agcgattccg gcttcatgca
   149401 ggcgagttgc agcctacaat ccgaactgag gacgggtttt tggagttagc tcaccctcgc
   149461 gggatcgcga tcctttgtcc cggccattgt agcacgtgtg tcgcccaggg cataaggggc
   149521 atgatgactt gacgtcatcc tcaccttcct ccggcttatc accggcagtc tgctcagggt
   149581 tccaaactca acgttggcaa ctaaacacga gggttgcgct cgttgcggga cttaacccaa
   149641 caccttacgg cacgagctga cgacagccat gcaccacctg tgtccgcgtt cccgaaggca
   149701 cccctctctt tcaagaggat tcgcggcatg tcaagccctg gtaaggttct tcgctttgca
   149761 tcgaattaaa ccacatgctc caccgcttgt gcgggccccc gtcaattcct ttgagtttca
   149821 ttcttgcgaa cgtactcccc aggcgggata cttaacgcgt tagctacagc actgcacggg
   149881 tcgatacgca cagcgcctag tatccatcgt ttacggctag gactactggg gtatctaatc
   149941 ccattcgctc ccctagcttt cgtctctcag tgtcagtgtc ggcccagcag agtgctttcg
   150001 ccgttggtgt tctttccgat ctctacgcat ttcaccgctc caccggaaat tccctctgcc
   150061 cctaccgtac tccagcttgg tagtttccac cgcctgtcca gggttgagcc ctgggatttg
   150121 acggcgaact taaaaagcca cctacagacg ctttacgccc aatcattccg gataacgctt
   150181 gcatcctctg tcttaccgcg gctgctggca cagagttagc cgatgcttat tccccagata
   150241 ccgtcattcc ttcttctccg ggaaaagaag ttaacgaccc gtaggccttc tacctccacg
   150301 cggcattgct ccgtcaggct ttcgcccatt gcggaaaatt ccccactgct gcctcccgta
   150361 ggagtctggg ccgtgtctca gtcccagtgt ggctgatcat cctctcggac cagctactga
   150421 tcatcgcctt ggtaagctat tgcctcacca actagctaat cagacgcgag cccctcctcg
   150481 ggcggattcc tccttttgct cctcagccta cggggtatta gcagccgttt ccagctgttg
   150541 ttcccctccc aagggcaggt tcttacgcgt tactcacccg tccgccactg gaaacaccac
   150601 ttcccgtccg acttgcatgt gttaagcatg ccgccagcgt tcatcctgag ccaggatcga
   150661 actctccatg agattcatag ttgcattact tatagcttcc ttgttcgtag acaaagctga
   150721 ttcggaattc tctttcattc caaggcataa cttgtatcca tgcgcttcat attcgcctgg
   150781 agttcgctcc cagaaatata gccctcccta ccccctcacg tcaatcccac gagcctctta
   150841 tccattctca attctcattc gatcgcggcg ggggagcaag tcaaaataga aaaactcaca
   150901 ttgggtttag ggataatcag gctcgaactg atgacttcca ccacgtcaag gtgacactct
   150961 accgctgagt tatatccctt tccttgcccc gcccccatcg agaaatagaa ctgactaatc
   151021 ctaaggcaaa gggtcgagaa actcaacgcc actattcttg aacaacttgg agtcgggcct
   151081 tcttttcttt tcgcactatt acggatacga aaataatggg aaaaattgga ttcaattgtc
   151141 aactgctcct atcggaaata ggattgacta cggattcgag caatagcaca tggtttcata
   151201 aaaccgtatg attttaccga tctaaataaa gcgggtttta catgaagaag atttggctca
   151261 gcatgttcta ttcgatacgg gtaggagaaa aacccgactc ggtattctta aaaaaataga
   151321 gaaatcagaa ccaagtcaag atgatacgga tcaacccctc ttcttgcgcc aaagatctta
   151381 ccatttccga agtaactgga gttacatcta tttttccatt tcaattcaag agttcttatg
   151441 tgtttccacg ccccttcgag accccgaaaa atggacaaat tccttttctt aggaacacat
   151501 acaagattcg tcaccacaaa aaggataatg gtaaccccac cattaactac ttcatttatg
   151561 aatttcatag taatagaaat acatgtccta ccaagacaga atttgtaact tgctatcctc
   151621 ttgcctagca ggcaaagatt tacctccgtg gaaaggatga ttcattcgga tcgacatgag
   151681 agtccaacca cattgcattg ccagaaccca tgttgtatat ttgaaagagg ttgacctcct
   151741 tgcttctctc atgttacaat cctcttcccg ctgagctccc tttctcctcg gtccacagag
   151801 acaaaatgta ggactggtgc caacagttca tcacgaaaga aaggactcac tgagccgaga
   151861 tcactaacta atactaatct aatactaata tactaatcta atatctaata ctaatataat
   151921 agaaatagaa ctgtcttttc tgtatactct ccccggttcc gttgctaccg cgggctttac
   151981 gcaatcgatc ggatcatatc ggatcatata gatatccctt caacacaaca taggtcatcg
   152041 aaaggatctc gaagacccac caaagcacga aagccgggat ctttcagaaa atggattcct
   152101 attcgaagag tgcataaccg catggataag ctcacactaa cccgtcaatt tgggatccaa
   152161 ttcgggattt tccttgggag gtatcgggaa ggaattggaa tgtaataata tcgattcata
   152221 cagatacaga agaaagggtt ctctattgat tcaaacgcta tacctacggg atagggatag
   152281 agaaagagga aaaaccgaag atttcacata gtacttttga tcgaaaaatc aatcttattt
   152341 atttcgtacc tttcgctcaa tgagaaaatg ggtcagattc tacaggatca aacctgtggg
   152401 acttaaggaa tgatggaagg aaataaaaaa gaaatcaaaa aagaaaaata aaaaaaaaaa
   152461 ataagtaaat aaaaatgaag tagaagagtc cagattccaa acgaacaaat tcaaacttga
   152521 ttgaaaagga tctttctgat tctcgaagaa tgaggggcaa aaggattgat cgagaaagat
   152581 ttcttgttct tattagaaga tcgtgattgg atccacatat gtttggtaaa aagaataatc
   152641 ttctcctttg agaataatca aaaaaggaaa gtgttcaatt ggaacatgaa aacgtgactg
   152701 aattggtcct agttactctt cgggacggag tggaagaagg gggagattct cgaacgagga
   152761 aaaggatcca atgacttcga aagaattgaa cgaggagccg tatgaggtga aaatctcatg
   152821 tacggttctg tagagtggca gtaagcgtga cttatctgtc aacttttcca ctatcacccc
   152881 caaaaaacca aactctgcct tacgtaaagt tgccagagta cgcttaacct ctggatttga
   152941 aatcactgct tatatacctg gtattggcca taatttacaa gaacattctg tagtcttagt
   153001 aagaggggga agggttaagg atttacccgg tgtgagatat cacattgttc gaggaaccct
   153061 agatgctgtc ggagtaaagg atcgtcaaca agggcgttct agtgcgttgt agattcttat
   153121 ccaagacttg tatcatttga tgatgccatg tgaatcgcta gaaacatgtg aagtgtatgg
   153181 ctaacccaat aacgaaagtt tcgtaaggga actggagcag gctaccatga gacaaaagat
   153241 cttctttcta aagagattcg attcggaact atgatatgtc caaggttcaa tattgaaata
   153301 atttcagagg ttttccttga ctttgtccgt gtcaacaaac aattcgaaat gcctcgactt
   153361 ttttagaaca ggtccgagtc aaatagcaat gattcgaagc acttcttttt acactatttc
   153421 ggaaacccaa ggactcaatc gtatggatat gtaaaataca ggatttccaa tcctagcagg
   153481 aaaaggaggg aaacggatac tcaatttcaa gtgagtaaac agaattccat actcgatctc
   153541 atagatacat atagaattct gtggaaagcc gtattcgatg aaagtcgtat gtacggcttg
   153601 gagggagatc tttcatatct ttcgagatcc accctacaat atggggtcaa aaagccaaaa
   153661 taaatgattt tagcccttat aaaaagaaaa cggattcttg aactcctttc acgctcatgt
   153721 cacgtcgagg tactgcagaa gaaaaaaccg caaaatccga tccaatttat cgtaatcgat
   153781 tagttaacat gttggttaac cgtattctga aacacggaaa aaaatcattg gcttatcaaa
   153841 ttatctatcg agccatgaaa aagattcaac aaaagacaga aacaaatcca ctatctgttt
   153901 tacgtcaagc aatacgtgga gtaactcccg atatagcagt aaaagcaaga cgtgtaggcg
   153961 gatcgactca tcaagttccc attgaaatag gatccacaca aggaaaagca cttgccattc
   154021 gttggttatt aggggcatcc cgaaaacgtc cgggtcgaaa tatggctttc aaattaagtt
   154081 ccgaattagt ggatgctgcc aaagggagtg gcgatgccat acgcaaaaag gaagagactc
   154141 atagaatggc agaggcaaat agagcttttg cacattttcg ttaatccatg aacaggatct
   154201 atatagacac atagacccat ggatccatac atctcgatcg gaaaagaatc aatagaaaaa
   154261 gaatcggaat tgatcgatat atctctcgaa acaaacgaaa aggaaacgaa agacgaaaca
   154321 taaatcatgg atcaactaag ccctctcggg gacttgctta agaataagaa agaggaatcc
   154381 tatgtaaata ccatggaaga aggtttggtc ctattcatgg ggattctgta aatattccat
   154441 tccaaaaaga gaaaattcga aacaattggg atttttttgg agattggatg cagttactaa
   154501 ttcatgatct ggcatgtaca gaatgaaaac ttcattctcg attctacgag aatttttatg
   154561 aaagcctttc atttgcttct cttcgatgga agttttattt tcccagaatg tatcctaatt
   154621 ttgggcctaa ttcttcttct gatgatcgat tcaacctctg atcaaaaaga tataccttgg
   154681 ttatatttta tctcttcaac aagtttagta atgagcataa cggccctatt gttccgatgg
   154741 agagaagaac ctatgattag cttttcagga aatttccaaa cgaacaattt caacgaaatc
   154801 tttcaatttc ttattttact atgttcaact ctatgtattc ctctatccgt agagtacatt
   154861 gaatgtacag aaatggctat aacagagttt ctgttattcg tattaacagc tactctagga
   154921 ggaatgtttt tatgcggtgc taacgattta ataactatct ttgtagctcc agaatgtttc
   154981 agtttatgct cctatctatt atctggatat accaagaaag atgtacggtc taatgaggct
   155041 actacgaaat atttactcat gggtggggca agctcttcta ttctggttca tggtttctct
   155101 tggctatatg gttcatccgg gggagagatc gagcttcaag aaatagtgaa tggtcttatc
   155161 aatacacaaa tgtataactc cccaggaatt tcaattgcgc ttatattcat cactgcagga
   155221 attgggttca agctttcccc agccccttct catcaatgga ctcctgacgt atacgaagga
   155281 gtgcggttcg ttcgataaat tcctacctct ctatctattt ctgagatgtt tggatttttc
   155341 aaaactccat ggacatgcag aagagaaatg ctattcccac tcggaccaag acataacttt
   155401 acttgttcaa ataacaatta aggtgaagca gagtcaggaa caacgaatcc ctttatgata
   155461 aacggattca ttttgcaagt tcgttattac gggtagttcc tacaaaggat cggactaatg
   155521 acgtatacaa tacttgaatt ctcgatgtag atgctacata gttggttctc atccttcaga
   155581 gactacgagt gtaataggaa catccgtcga caaaaggatc accctaagat gatcatctcg
   155641 tggctattga gaacgaatca aatcagatgg ttctatttat caatcttttc gacctcggtt
   155701 ccgtaggagc aagtcataaa gattgagaaa aatcggtcat tcacaaccac tgatgaagga
   155761 ttcctcgaaa agttaaggat tagtaatcct ttttaaaatg agaaatcgaa tggattcggt
   155821 cttatacata cgcgaggaag gtaatcaaaa aagaaagaag aactcatctt ctttctttta
   155881 tcacttagga gccgtgcgag atgaaagtct catgcacggt tttgaatgag agaaagaagt
   155941 gaggaatcct cttttcgact ctgactctcc cactccagtc gttgcttttc tttctgttac
   156001 ttcgaaagta gctgcttcag cttcagccac tcgaattttc gatattcctt tttatttctc
   156061 atcaaacgaa tggcatcttc ttctggaaat cctagctatt cttagcatga tattggggaa
   156121 tctcattgct attacccaaa caagcatgaa acgtatgctt gcgtattcgt ccataggtca
   156181 aatcggatat gtaattattg gaataattgt tggagactca aatggtggat atgcaagcat
   156241 gataacttat atgctgttct atatctccat gaatctagga acttttgctt gcattgtatc
   156301 atttggtcta cgtaccggaa ctgataacat tcgagattat gcaggattat acacgaaaga
   156361 tccttttttg gctctctctt tagccctatg tctcttatcc ttaggaggtc ttcctccact
   156421 agcaggtttt ttcggaaaac ttcatttatt ctggtgtgga tggcaggcag gcctatattt
   156481 cttggtttca ataggactcc ttacgagcgt tgtttctatc tactattatc taaaaataat
   156541 caagttatta atgactggac gaaaccaaga aataactcct cacgtgcgaa attatagagg
   156601 gtccccttta agatcaaaca attccatcga attgagtatg attgtatgtg tgatagcatc
   156661 tactatacca gggatatcaa tgaacccgat tattgaaatt gctcaggata ccctttttta
   156721 gcttctagaa tctatttctt agttcaagat ccctcttact aactggaatc aaagaattag
   156781 tggatctgtt ccgcccaaaa tgggaatggg ctagggttat gaacttataa tctataatct
   156841 gatgatcgag tcgattccat gattataagt tcattccata ccggaccaga ccggaatagg
   156901 gttatataca ttctcattat gagaaggggt cattcgagtg tatctaaata gatactatgt
   156961 ttacatatag atccctgcgt cgttccattc cattccattt aggattagga ataggcgtaa
   157021 tcggacccgc tttttacata tctctcgtta tttgggaccc tattcacctc tttgggcttc
   157081 tattgaatcg agaaataggt ttgattgtcc atctttttga tagaatatat ataaggtatc
   157141 ctccagataa ttcaaatcga accaattgga tgtccgactc gggcctatat gacatgaccg
   157201 atcaataaaa atactctaac actccacctt tgtcatatat tccatacatc acactagata
   157261 gatatcatat tcatggaata cgattcactt tcaagatgcc ttggtggtga aatggtagac
   157321 acgcgagact caaaatctcg tgctaaagag cgtggaggtt cgagtcctct tcaaggcata
   157381 atattgagat ctcttattga attggaataa gttcggcagc ggatcacgaa atcttggtga
   157441 tcttctctat ctaatgaatg gggagtccgt tttgaaatcg tccgccctgc acccaccccc
   157501 ctatatgctt caacaggaat cacacagggg tagattgata caatagaaac ctctggtaaa
   157561 atgcccaccc gtaacccagc ggataaagta cattacatag tccgttttag ggattggcga
   157621 cttacccatt caatgacttt ggcaccggac gttcccaaaa tgggtactgt actctcgggt
   157681 cgggtgaatt caataataga cgcctgttgg cattccagcc ttccttctcc tttcagggcc
   157741 tatccgaaag gaaagagaat tcagtacttc ttggtcgtga atatcggaat aggacaaacc
   157801 gccccgtgga tatctttgct tcggaacaaa acaattagaa ttaggctcgg tcaactggaa
   157861 tgtgtattat ccatataggg gatctttcaa ttgagaagat ccatcgacct gagacgaaga
   157921 gaaagaaagg tctatctatt ttatttagtt atgcagttaa accaatgatt cgttattgga
   157981 gcagatagca acaaccattt catccggcat acgtattttt gattttccaa tggatttaca
   158041 tctttcatta atggaaattt tttgatgtag tgagtaatag ctctggttgt tcgctcttca
   158101 agaattcttg tttaggcagt tcataccatc catacataat gttttgatct aagatttcaa
   158161 ttcttccatg tttccgcagt agcatattgt tccataaggt ccaaaatagg gaagaaacag
   158221 gtgtttccac gactctacca cccagtcaat tctgtttcac ttaatccctt ccctatttca
   158281 tggccacata tctttccggc taaggaatgg gaaactcctc ttttgttaca tgaatcctat
   158341 tttcatttca tccgggaaaa gccatctttt tctcaacaat gtctttgtca tttgatccaa
   158401 tagcgttccg ttagatagga acagatttga taaatactga taactctcgg atagagtatt
   158461 agaacggaaa aatccattag ataatgaact attggctcta agccatctct ggcgatgaat
   158521 caacaattcg aaatgctttt cttgcgtatt cttgataaac cagcgtttag acatagatgt
   158581 agaaggatct gtttgggaag taagaagccc ccttgacatc tcttcatctg caaagaattc
   158641 tcgatgggaa aacacagaga caaaaggctg atctttgaat aggaaaaaga gtggatccgg
   158701 agggtcccaa atgaattggc ttattcgaaa aaagccttgt tctttggaag atctatctcg
   158761 tgtctggtac tgcatggttc cactctgcaa gaattccgaa tcattctctt gaagctcatc
   158821 ctcttcatca taaatgatcc gcttgccccg aaatgacctg gcccaatagg gaaatcccaa
   158881 ttcattgggc ctttcgatac aatcaaatag aaggccccaa gggcgccata ttctaggagc
   158941 ccaaactatg tgattgaata aatcctcctc tatctgttgt gggtcgagga ctccttcccc
   159001 ttcttcaaac tccgattcat atttttggta gagaaatctc tgatcaacga tagaacaaga
   159061 tccattttga atcatattta agggattcct tggttcgggc cgaagaagca atgtcactcg
   159121 atcattatca aactgactgc aatctttttc tgtccgtgag gatcccacca gagcgccttc
   159181 tacttctaat aggccatgaa ctagatcaga atcattctca acgagtccat aagaagtgat
   159241 cccatttttt tcatcaggtc cgggtagaga ccaaaggtct tgagcgaccg atccggcaga
   159301 acaactcaaa agataaagaa gtatcgttaa tttcttcatg ctcgttccaa gttcgaagta
   159361 ccatttgtac aaataagaat ccccctcgtt acatgatttc ttcttcatat agatagatat
   159421 aggatctatg gagcaattac ttagaagtac attttgtgaa acagcccttc ctatctgata
   159481 gaaaaggatc ccatgatcct gaaccgatct tacctgggat cgcaaatccc aagtttgtct
   159541 atgaagagcg gatctaatta tattagtgtc tataattgat ttcttttgta taatactaat
   159601 tgatagggcc tcattggtaa gtgctacaag atctcgtaca ttggaaccca tagttatgga
   159661 cccgaatcca ttagtatgga acattttctt ttccaagtga aatcccctag tatatgaaag
   159721 agtgaaaaag tgctttcgtt gttgtggaat aagaagcctt cgtatcttaa tgcatgtgtt
   159781 taatttattc ggagctatta gagcgggatc tactttttgg ggaatatgag tcgaagcaat
   159841 aacaagaata tttctagtgg aacatctttc acaatccctg gagagatagt tcactaatag
   159901 accgagggat aagtaattcg actcattcac atccagatca tgaatgtttg gaatccatat
   159961 tatgcaagga gacattgctt ttgctaattc gaattgaagg gtgatataga tagaaaatcg
   160021 gtcttttttc ggcatcatat ccatagttag cgcattcatc atagttagaa gctccagctc
   160081 cgtatcaagg tcacggtcga tatcgtcact atcatcaata tcgtcaatat catcaatacg
   160141 aaaaccctta ggcttgttat ccaggaactt gttcagaaat actgtaatga aaggaacata
   160201 ggagtttgtc gctaggtatt tgaccaaata ggatcgtcca gttcctatag aacctatcac
   160261 taaaataccc ctaggggggg atagggctaa gcggagcgaa aagggttttc catgagatgg
   160321 gaaatgaaaa ctattagccc cacacggggt ttgtgaataa gtgattgtct gataatgagc
   160381 aaggaatatc cgtctttctg ctaaacagga tgtattgaac tcataattca ttagatactt
   160441 tttatgaatg tcaactaagt atcgtaagta aattgctccc ggttgttcaa tcatttgata
   160501 accagagtca ttctttgata aatgatcact atgagtcaga ctcaatagaa tttgatcaat
   160561 ccttttttct gtcgttaagg tagagaactg aaccaagaat tctctttctt tatcatcaat
   160621 cgaatcactg ttcgagaccc aagattctat tttatcatca atccaatcac cattcacgtt
   160681 ttttcttttt cttatcaaga aatagatcgc tttacttgta tgacttagat gtctcgtatt
   160741 tctcgaaaaa gcgattcgat tgatgggatt gatacttatg agatcgatga gattcaaata
   160801 tttcttctta gaacgtattg atttgacccc ataagcggga ccaccacccc atagcatgtt
   160861 gccgccagaa acagaacccc gtattttttc tagagaatct cctaattgtt tcagagcaac
   160921 tagaaagaga ttctttaacc agaaagaatt cagttcagat gtaggatacc tatccagaag
   160981 ttttcgcaac tcaatcatgt atgatggaat catcaaagat ttgacctttt cgaactctgt
   161041 ctgtaactca ctataggctc gagaaacaaa gagaagatgt gtacgaacga gatatccagc
   161101 aacaagaaga aggaaaagga ttgaatagag gaactcccga acatttagcg atctcagatg
   161161 tgtcgatatc aatggtgact cattatttcg atgaataatt tcttcggaca gaagaagatt
   161221 atgtaaacac ttactcgaaa tctcacttat cagattccat tgtggaagac acaatttttt
   161281 ctgaagaatt cgccatgata tatctgatcc atgcataata tcatgaaaaa tggatacaaa
   161341 tttttggctg ctacttagta tcggcaatag gtctgaaaaa gtatctaaaa atagaaaatt
   161401 tagatatttg taccctgtcg aagtaaggaa ccatggtata tatgtttgga atagattcca
   161461 ttttgagaga gttgaaaaag cactatctcg ttgaaaggtt ctatacatct gccctttctc
   161521 aaggcatttt tttaaacaaa gactccgttt tttcctcttt tcggatggta aatatttctc
   161581 agaacatgga gtgtgaatca aacccatgtt tgaattgaaa ttgagatact gatgcaagtt
   161641 cttcccttct gaatcagata gattcatatc tgaaagaggt tgacaataag ttctttcaaa
   161701 attgactatt tgtccctctg ttagaggtgt tccagaaatg tctgcaatcg agtaaatagc
   161761 tctacgaacg aatggatcgg atcgaattgg aaaatggaaa gatttgtaca agttatacct
   161821 ttcgtcacca ctttgcggaa aatcgttagg tatgaatatg ttagatacct gtgactcgat
   161881 tggtgaaata gtatctctct ccaaaaaagc atgttttttt ttaccgccgc acaaagaaaa
   161941 tattttgttg cgaatgaaca agatattgag gaattgtcca tacgtaaaat cataattctt
   162001 gatacaggcc ctttccacat aaaaagggaa tcttttgtta caatagaagc agaagtgatg
   162061 tcgattattc aagaatcgaa gtcgatttgc tttagaaaaa gaggatatca atgaacttct
   162121 atgaaatggt ttcgcgggat tcagccaatt gtcttgatcg cgggatatca ttgagaaata
   162181 ggaatccgtg ttatcaaaag atttcctgcg attctttcta gtatggaatg agtcaatcat
   162241 ccactttggt atcttattga acaaaaatgg tgatattgtt cctccattga tcaagaattt
   162301 cgatttttgg gaagtatcat ggtcatccaa taagaagggt ttccattttt tcaaatgaac
   162361 gatttgaaga cctattgatt ctaacaactg attgcagagt tgatcattcg gacctttcaa
   162421 ttcatagatg tggatctcgg acctatgaat ggggatactc ccgaaactca caaagaaaaa
   162481 aggaagtgag ttagacaaaa agagaagaaa cttggacaaa aaaagaagta acttggacaa
   162541 aaagaaacaa agtgacttag agaaatcttt tttgtcgata acctcagacc aatcaatcga
   162601 atattgatta atacgtaatc gatcgaacac tacttgaaaa cggctattct gctcagaaat
   162661 gaaatgttcc aaatgttcct ggaaattctt gctcccgttg gaccatttgt atctattagg
   162721 atcccgattc atggatctct cggttcgaga aatcaaaata agaggatcga accatttctt
   162781 ctgactcttt ttcaaatttg ataaatgttg gttgatcgtg tatttcatta tagttctatg
   162841 attcagagta tcatttccta tttgatacct ttgaattcca tattcgaagt tgcgatcgga
   162901 tcgattcatt aaaaagaatc gattcaatac atttcttatg tacccatggg tgctatattg
   162961 gatttgaatc agatttcgga tcaatctata ttgattgact gcctccatta tgttgttgct
   163021 agcaaatacc actatttttg gttttggatc ttccaaatca ttcccgcaag aggtccggac
   163081 ccattttttt ctgatccttc gataaaaaga ttcattctct tcataaaaaa taggaggtag
   163141 aaccaataag gatttctttt tcgattcatc cctggagttg aatacctcat tcaagaattg
   163201 tttttgatcc aatccggagg aatcaataga aaaggcaaat cccttatgat acaccagatc
   163261 cggctcggtt attgatagag tgaatagatc tgccatttct tgaaatctct cttctgattc
   163321 aaaatcgtgg tgtaacgtgt atccccccct gttccggtca tggaatagat gaaataaatc
   163381 aaaaaatgga tttttgttca agaatgaaat cttattggaa ctgtccagtt catccttcgg
   163441 aaccatatca catcccggat ctgatgaaat aggatgaatt gagacggtat tttgtaaata
   163501 cataatcatc ttgaatatat taactatttc tttattttcc gatcgcctgg aaagaacaaa
   163561 agaaacatct tgttctttct tcaacaattt ctgatctcta gtggacctct cagtaggatt
   163621 cgaacccaga tgaagttctg accatctttc agagaaaaaa gaacgaatgg atcttgtagg
   163681 attcccaaga aattcttcga tttcttccgg aagcagatga ttattcatct gcttctcacg
   163741 ttccgtgaat agccgggaca ttgaggaata tccagaaagg catttaggga atcgctctga
   163801 ttctatctct gttcgttccg tttgaagaaa ggaaggatcc caacaaagaa tcgatctttc
   163861 ttttagttgt tgaatctctc tttgattgat caatgtgtga tattccgaat cctcattcct
   163921 aatggaatcg aaatgatctc tggattgatc agaagatcct ttcaattggc tagaatccgt
   163981 tacttgaatg aaactagatc ttgtggaatc atattgaata tttgacgata cattccgtac
   164041 cttgctaaaa aaccgatcct tgtttaccaa ccacacattg tctaaccaaa tccaattctc
   164101 tctcgagatg ttcctcaaaa aatccgattc gtgcggattc ttcccccaac taacgaagag
   164161 atcttggcgg aattgccaca tatgaaattg agcacaattt tgcaaagaaa tagcccgctt
   164221 gtttctcaag aagagatggg aaacatgctc aatatcattt gattgaatag ttgacccagc
   164281 tccttgttgt ttgaagaaac cctccacttc aattggtatt ttttcacgaa aagcaaacat
   164341 gagataataa atccagtctt tcactaagat ttcgaatagc tgtcccgaat tcaagttgat
   164401 tatgtttcgc ctcttcctcg gagaaagacg atcaaacaat tcccaatcat ggtccttgcg
   164461 gatcggatca tccatataat atacaaaaag aaactccaga tatttgatat ctttctcttt
   164521 gaatgagatc tcaattccag cgacggtttc attagatatc ttacaactag aatccctctc
   164581 ttttccgatc ctgttcctcc accaccgcga accccagtta gattcaggca tgatacactt
   164641 tttagttatt gggagaaccc aagtactctc tttcggatcc aggaaagagc tctcagagat
   164701 cttttttcct tttggaagat acaggagcga aacaatcaac ctattgatat tggaagactc
   164761 aaaagattct tccaatgtat catttctggg tccaatggaa ttcataggta taggaagaag
   164821 ccctgtcaaa tagagatttt ttctttcgac catctttcga ttgttaatac gatatataag
   164881 gaccgctact acaaagagta ctacaccctt gatcgtgaaa tatcgattgc ttgttgaacc
   164941 ctgtgaattg cgtgaaagta ggatactcca aattcgggag tccaagagtt ttataaaacg
   165001 ctcttgatgg aaaaaaatgt gaatgaaaga tcccactgaa ttgaattggg tccatgaatc
   165061 taagaaatag tgagaattct tgatctctct caatatctct ctcaattcga aaatccagga
   165121 tttgaattga tgtcctttca ttgagtcctc ctaaattgca ttgatttatc ctaaagattt
   165181 catttcaatt ggaatttggt tattcaccat gtacgaggat ccccgctaag catccatggc
   165241 tgaatggtta aagcgcccaa ctcataattg gcgaattcgt aggttcaatt cctactggat
   165301 gcacgccaat gggaccctcc aataagtcta ttggaattgg ctctgtatca atggaatctc
   165361 atcatccata cataacgaat tggtgtagta tattcatatc ataacatatg aacagtaaga
   165421 actagcattc ttattgagac tagaactcat agggaagaaa atagatttat ggatggaatc
   165481 aaatatgcag tatttacaga caaaagtatt cggttattgg ggaaaaatca atatacttct
   165541 aatgtcgaat caggatcaac taggacagaa ataaagcatt gggtcgaact cttctttggt
   165601 gtcaaggtaa tagctatgaa tagtcatcga ctcccggtaa agggtagaag aatgggacct
   165661 attatgggac atacaatgca ttacagacgt atgatcatta cgcttcaacc gggttattct
   165721 attccacctc ttagaaagaa aagaacttaa atcaaaatac ttaatagcat ggcgatacat
   165781 ttatacaaaa cttctacccc gagcacacgc aatggagccg tagacagtca agtgaaatcc
   165841 aatccacgaa ataatttgat ctatggacag catcgttgtg gtaaaggtcg taatgccaga
   165901 ggaatcatta ccgcagggca tagaggggga ggtcataagc gtctataccg taaaatcgat
   165961 tttcgacgga atgaaaaaga catatatggt agaatcgtaa ccatagaata cgaccctaat
   166021 cgaaatgcat acatttgtct catacactat ggggatggtg agaaaagata tattttacat
   166081 cccagagggg ctataattgg agataccatt gtttctggta cagaagttcc tataaaaatg
   166141 ggaaatgccc tacctttgag tgcggtttga actattgatt tacgtaattg gaagtaacca
   166201 attaggttta cggcgaaacc tagaaatcga tcactgatcc aatttgagta cctctacagg
   166261 atagacctca acagaaaact gaagagtaac ggcagcaagt gattgagttc agtagttcct
   166321 catataaaat tattgactct agagatatag taatatggag aagacaaaat tgtttcaagc
   166381 accgacagaa ccagaagcgc cccttgtttc aaagagggga ggacgggtta ttcacatttc
   166441 atttgatggt cagaggcgaa ttgaaagcta agcagtggta attctaagga ttccccgggg
   166501 gaaaaataga gatgtctcct acgttacccg taatatgtgg aagtatcgac gtaatttcat
   166561 agagtcattc ggtctgaatg ctacatgaag aacataagcc agatgaagga acgggaagac
   166621 ctaggatgta gaagatcata acatgagtga ttcggcggat ttggattcct atatatccac
   166681 tcatgcggta cttcattgta cgatatatat aagatccatc tgtatagata tcatcatcta
   166741 catccagaaa gccgtatgct ttggaagaag cttgtacagt ttgggaaggg gttttgattg
   166801 atcaaaaaga agaatctact tcaaccgata tgcccttagg cacggccata cataacatag
   166861 aaatcacact cggaaagggt ggacaattag ctagagcagc aggtgctgta gcgaaactga
   166921 ttgcaaaaga ggggaaatcg gccacattaa aattaccttc tggagaggtc cgtttgatat
   166981 ccaaaaactg ctcagcaaca gtcggacaag tggggaatgt tggggtaaac cagaaaagtt
   167041 tgggtagagc cggatctaaa tgttggctag gtaagcgtcc tgtagtaaga ggagtagtta
   167101 tgaaccctgt agaccatccc catgggggtg gtgaagggag ggccccaatt ggtagaaaaa
   167161 aacccgcaac tccttggggt tatcctgcac ttggaagaag aagtagaaaa aggaaaaaat
   167221 atagtaataa tttgattctt cgtcgccgta gtaaatagta gagtagagaa aatagaattt
   167281 gtttcttcgt ctttacaaaa aaaaatagga gtaatggact gtgacacgtt cactaaaaaa
   167341 aaatcctttt gtagcgaatc atttattaag aaaaataaat aaacttaaca caaaagcaga
   167401 aaaagaaata atagtaactt ggt
//
