# Supplementary material for: Dispersed repeats and inverted repeat expansion drive major plastomic rearrangements in Calliandra haematocephala (Leguminosae: Mimoseae)
Source: Front Plant Sci. 2025 Oct 3;16:1673127. doi: 10.3389/fpls.2025.1673127 (PMC12531236; doi:10.3389/fpls.2025.1673127)
Supplement: Supplementary file 1 [file DataSheet1.zip › Assemled_data/Mimosa_pudica_NC_042921.gb]

LOCUS       Mimosa_pudica_NC_042921      163237 bp    DNA     linear   PLN 08-JUL-2025
DEFINITION  .
ACCESSION   urn.local...s-j4u526s (modified)
KEYWORDS    .
SOURCE      null
  ORGANISM  
            .
FEATURES             Location/Qualifiers
     source          1..163237
                     /organism="Mimosa_pudica_NC_042921"
                     /organelle="plastid:chloroplast"
                     /mol_type="genomic DNA"
                     /note="Annotation Method :: PGA-Plastid Genome Annotator"
     tRNA            complement(4..77)
                     /gene="trnH-GUG"
                     /product="tRNA-His"
     gene            complement(4..77)
                     /gene="trnH-GUG"
     CDS             complement(469..1530)
                     /gene="psbA"
                     /codon_start=1
                     /transl_table=11
                     /product="photosystem II protein D1"
     gene            complement(469..1530)
                     /gene="psbA"
     repeat_region   638..963
     repeat_region   965..1227
     repeat_region   1313..1591
     repeat_region   1313..1559
     repeat_region   1334..1591
     tRNA            join(complement(4466..4502),complement(1812..1846))
                     /gene="trnK-UUU"
                     /product="tRNA-Lys"
     gene            complement(1812..4502)
                     /gene="trnK-UUU"
     CDS             complement(2169..3668)
                     /gene="matK"
                     /codon_start=1
                     /transl_table=11
                     /product="maturase K"
     gene            complement(2169..3668)
                     /gene="matK"
     CDS             join(complement(6108..6147),complement(4929..5170))
                     /gene="rps16"
                     /codon_start=1
                     /transl_table=11
                     /product="ribosomal protein S16"
     gene            complement(4929..6147)
                     /gene="rps16"
     tRNA            complement(6923..6994)
                     /gene="trnQ-UUG"
                     /product="tRNA-Gln"
     gene            complement(6923..6994)
                     /gene="trnQ-UUG"
     CDS             7697..7882
                     /gene="psbK"
                     /codon_start=1
                     /transl_table=11
                     /product="photosystem II protein K"
     gene            7697..7882
                     /gene="psbK"
     CDS             8060..8170
                     /gene="psbI"
                     /codon_start=1
                     /transl_table=11
                     /product="photosystem II protein I"
     gene            8060..8170
                     /gene="psbI"
     tRNA            complement(8562..8649)
                     /gene="trnS-GCU"
                     /product="tRNA-Ser"
     gene            complement(8562..8649)
                     /gene="trnS-GCU"
     tRNA            join(10090..10112,10824..10871)
                     /gene="trnG-UCC"
                     /product="tRNA-Gly"
     gene            10090..10871
                     /gene="trnG-UCC"
     tRNA            11278..11349
                     /gene="trnR-UCU"
                     /product="tRNA-Arg"
     gene            11278..11349
                     /gene="trnR-UCU"
     repeat_region   11905..12126
     CDS             complement(11923..13455)
                     /gene="atpA"
                     /codon_start=1
                     /transl_table=11
                     /product="ATP synthase CF1 alpha subunit"
     gene            complement(11923..13455)
                     /gene="atpA"
     CDS             join(complement(14690..14834),complement(13523..13929))
                     /gene="atpF"
                     /codon_start=1
                     /transl_table=11
                     /product="ATP synthase CF0 subunit I"
     gene            complement(13523..14834)
                     /gene="atpF"
     CDS             complement(15630..15875)
                     /gene="atpH"
                     /codon_start=1
                     /transl_table=11
                     /product="ATP synthase CF0 subunit III"
     gene            complement(15630..15875)
                     /gene="atpH"
     repeat_region   17281..17585
     CDS             complement(17289..18032)
                     /gene="atpI"
                     /codon_start=1
                     /transl_table=11
                     /product="ATP synthase CF0 subunit IV"
     gene            complement(17289..18032)
                     /gene="atpI"
     repeat_region   17308..17615
     CDS             complement(18252..18962)
                     /gene="rps2"
                     /codon_start=1
                     /transl_table=11
                     /product="ribosomal protein S2"
     gene            complement(18252..18962)
                     /gene="rps2"
     repeat_region   18597..18818
     CDS             complement(19192..23373)
                     /gene="rpoC2"
                     /codon_start=1
                     /transl_table=11
                     /product="RNA polymerase beta subunit"
     gene            complement(19192..23373)
                     /gene="rpoC2"
     repeat_region   19556..19770
     repeat_region   22712..22974
     repeat_region   22976..23217
     CDS             join(complement(26039..26491),complement(23595..25211))
                     /gene="rpoC1"
                     /codon_start=1
                     /transl_table=11
                     /product="RNA polymerase beta subunit"
     gene            complement(23595..26491)
                     /gene="rpoC1"
     repeat_region   23617..23823
     repeat_region   23965..24179
     repeat_region   24694..24899
     repeat_region   26202..26505
     repeat_region   26202..26418
     repeat_region   26222..26505
     CDS             complement(26497..29712)
                     /gene="rpoB"
                     /codon_start=1
                     /transl_table=11
                     /product="RNA polymerase beta subunit"
     gene            complement(26497..29712)
                     /gene="rpoB"
     repeat_region   28044..28271
     repeat_region   28676..28881
     tRNA            30964..31034
                     /gene="trnC-GCA"
                     /product="tRNA-Cys"
     gene            30964..31034
                     /gene="trnC-GCA"
     CDS             32520..32609
                     /gene="petN"
                     /codon_start=1
                     /transl_table=11
                     /product="cytochrome b6/f complex subunit VIII"
     gene            32520..32609
                     /gene="petN"
     CDS             complement(33851..33955)
                     /gene="psbM"
                     /codon_start=1
                     /transl_table=11
                     /product="photosystem II protein M"
     gene            complement(33851..33955)
                     /gene="psbM"
     tRNA            complement(34371..34444)
                     /gene="trnD-GUC"
                     /product="tRNA-Asp"
     gene            complement(34371..34444)
                     /gene="trnD-GUC"
     tRNA            complement(34902..34985)
                     /gene="trnY-GUA"
                     /product="tRNA-Tyr"
     gene            complement(34902..34985)
                     /gene="trnY-GUA"
     tRNA            complement(35053..35125)
                     /gene="trnE-UUC"
                     /product="tRNA-Glu"
     gene            complement(35053..35125)
                     /gene="trnE-UUC"
     tRNA            35970..36041
                     /gene="trnT-GGU"
                     /product="tRNA-Thr"
     gene            35970..36041
                     /gene="trnT-GGU"
     CDS             37561..38622
                     /gene="psbD"
                     /codon_start=1
                     /transl_table=11
                     /product="photosystem II protein D2"
     gene            37561..38622
                     /gene="psbD"
     repeat_region   38113..38439
     repeat_region   38500..38682
     CDS             38570..39991
                     /gene="psbC"
                     /codon_start=1
                     /transl_table=11
                     /product="photosystem II CP43 chlorophyll apoprotein"
     gene            38570..39991
                     /gene="psbC"
     repeat_region   38831..39084
     repeat_region   38879..39084
     repeat_region   39353..39603
     repeat_region   39770..39949
     tRNA            complement(40231..40323)
                     /gene="trnS-UGA"
                     /product="tRNA-Ser"
     gene            complement(40231..40323)
                     /gene="trnS-UGA"
     CDS             40684..40872
                     /gene="psbZ"
                     /codon_start=1
                     /transl_table=11
                     /product="photosystem II protein Z"
     gene            40684..40872
                     /gene="psbZ"
     tRNA            41573..41643
                     /gene="trnG-GCC"
                     /product="tRNA-Gly"
     gene            41573..41643
                     /gene="trnG-GCC"
     tRNA            complement(41890..41963)
                     /gene="trnfM-CAU"
                     /product="tRNA-Met"
     gene            complement(41890..41963)
                     /gene="trnfM-CAU"
     repeat_region   42123..42503
     CDS             complement(42127..42429)
                     /gene="rps14"
                     /codon_start=1
                     /transl_table=11
                     /product="ribosomal protein S14"
     gene            complement(42127..42429)
                     /gene="rps14"
     repeat_region   42547..42947
     CDS             complement(42555..44759)
                     /gene="psaB"
                     /codon_start=1
                     /transl_table=11
                     /product="photosystem I P700 apoprotein A2"
     gene            complement(42555..44759)
                     /gene="psaB"
     repeat_region   complement(42874..43064)
     repeat_region   complement(43435..43658)
     repeat_region   complement(43822..44009)
     repeat_region   44065..44267
     repeat_region   44608..45162
     CDS             complement(44785..47037)
                     /gene="psaA"
                     /codon_start=1
                     /transl_table=11
                     /product="photosystem I P700 apoprotein A1"
     gene            complement(44785..47037)
                     /gene="psaA"
     repeat_region   45260..45495
     repeat_region   46121..46428
     repeat_region   46229..46437
     CDS             join(complement(49698..49821),complement(48752..48981),
                     complement(47847..47999))
                     /gene="ycf3"
                     /codon_start=1
                     /transl_table=11
                     /product="photosystem I assembly protein Ycf3"
     gene            complement(47847..49821)
                     /gene="ycf3"
     tRNA            50082..50169
                     /gene="trnS-GGA"
                     /product="tRNA-Ser"
     gene            50082..50169
                     /gene="trnS-GGA"
     CDS             complement(50453..51058)
                     /gene="rps4"
                     /codon_start=1
                     /transl_table=11
                     /product="ribosomal protein S4"
     gene            complement(50453..51058)
                     /gene="rps4"
     repeat_region   51403..51608
     tRNA            complement(51419..51491)
                     /gene="trnT-UGU"
                     /product="tRNA-Thr"
     gene            complement(51419..51491)
                     /gene="trnT-UGU"
     tRNA            join(52789..52823,53380..53429)
                     /gene="trnL-UAA"
                     /product="tRNA-Leu"
     gene            52789..53429
                     /gene="trnL-UAA"
     tRNA            53836..53908
                     /gene="trnF-GAA"
                     /product="tRNA-Phe"
     gene            53836..53908
                     /gene="trnF-GAA"
     CDS             complement(54643..55119)
                     /gene="ndhJ"
                     /codon_start=1
                     /transl_table=11
                     /product="NADH-plastoquinone oxidoreductase subunit J"
     gene            complement(54643..55119)
                     /gene="ndhJ"
     repeat_region   54917..55124
     CDS             complement(55246..55929)
                     /gene="ndhK"
                     /codon_start=1
                     /transl_table=11
                     /product="NADH-plastoquinone oxidoreductase subunit K"
     gene            complement(55246..55929)
                     /gene="ndhK"
     CDS             complement(55972..56334)
                     /gene="ndhC"
                     /codon_start=1
                     /transl_table=11
                     /product="NADH-plastoquinone oxidoreductase subunit 3"
     gene            complement(55972..56334)
                     /gene="ndhC"
     tRNA            join(complement(58036..58074),complement(57390..57426))
                     /gene="trnV-UAC"
                     /product="tRNA-Val"
     gene            complement(57390..58074)
                     /gene="trnV-UAC"
     tRNA            58237..58309
                     /gene="trnM-CAU"
                     /product="tRNA-Met"
     gene            58237..58309
                     /gene="trnM-CAU"
     CDS             complement(58592..58993)
                     /gene="atpE"
                     /codon_start=1
                     /transl_table=11
                     /product="ATP synthase CF1 epsilon subunit"
     gene            complement(58592..58993)
                     /gene="atpE"
     repeat_region   58592..58933
     CDS             complement(58990..60486)
                     /gene="atpB"
                     /codon_start=1
                     /transl_table=11
                     /product="ATP synthase CF1 beta subunit"
     gene            complement(58990..60486)
                     /gene="atpB"
     repeat_region   59078..59313
     CDS             61304..62731
                     /gene="rbcL"
                     /codon_start=1
                     /transl_table=11
                     /product="ribulose bisophosphate carboxylase"
     gene            61304..62731
                     /gene="rbcL"
     CDS             63817..65214
                     /gene="accD"
                     /codon_start=1
                     /transl_table=11
                     /product="acetyl-CoA carboxylase carboxyltransferase beta
                     subunit"
     gene            63817..65214
                     /gene="accD"
     CDS             65765..65878
                     /gene="psaI"
                     /codon_start=1
                     /transl_table=11
                     /product="photosystem I subunit VIII"
     gene            65765..65878
                     /gene="psaI"
     CDS             66070..66624
                     /gene="ycf4"
                     /codon_start=1
                     /transl_table=11
                     /product="photosystem I assembly protein Ycf4"
     gene            66070..66624
                     /gene="ycf4"
     CDS             67058..67747
                     /gene="cemA"
                     /codon_start=1
                     /transl_table=11
                     /product="envelope membrane protein"
     gene            67058..67747
                     /gene="cemA"
     CDS             67971..68933
                     /gene="petA"
                     /codon_start=1
                     /transl_table=11
                     /product="cytochrome f"
     gene            67971..68933
                     /gene="petA"
     repeat_region   68676..68935
     CDS             complement(70265..70387)
                     /gene="psbJ"
                     /codon_start=1
                     /transl_table=11
                     /product="photosystem II protein J"
     gene            complement(70265..70387)
                     /gene="psbJ"
     CDS             complement(70513..70629)
                     /gene="psbL"
                     /codon_start=1
                     /transl_table=11
                     /product="photosystem II protein L"
     gene            complement(70513..70629)
                     /gene="psbL"
     CDS             complement(70652..70771)
                     /gene="psbF"
                     /codon_start=1
                     /transl_table=11
                     /product="photosystem II cytochrome b559 beta subunit"
     gene            complement(70652..70771)
                     /gene="psbF"
     CDS             complement(70781..71032)
                     /gene="psbE"
                     /codon_start=1
                     /transl_table=11
                     /product="photosystem II cytochrome b559 alpha subunit"
     gene            complement(70781..71032)
                     /gene="psbE"
     repeat_region   complement(70858..71043)
     CDS             72357..72452
                     /gene="petL"
                     /codon_start=1
                     /transl_table=11
                     /product="cytochrome b6/f complex subunit VI"
     gene            72357..72452
                     /gene="petL"
     CDS             72638..72751
                     /gene="petG"
                     /codon_start=1
                     /transl_table=11
                     /product="cytochrome b6/f complex subunit V"
     gene            72638..72751
                     /gene="petG"
     tRNA            complement(72881..72954)
                     /gene="trnW-CCA"
                     /product="tRNA-Trp"
     gene            complement(72881..72954)
                     /gene="trnW-CCA"
     tRNA            complement(73173..73246)
                     /gene="trnP-UGG"
                     /product="tRNA-Pro"
     gene            complement(73173..73246)
                     /gene="trnP-UGG"
     CDS             73807..73941
                     /gene="psaJ"
                     /codon_start=1
                     /transl_table=11
                     /product="photosystem I subunit IX"
     gene            73807..73941
                     /gene="psaJ"
     CDS             74578..74778
                     /gene="rpl33"
                     /codon_start=1
                     /transl_table=11
                     /product="ribosomal protein L33"
     gene            74578..74778
                     /gene="rpl33"
     CDS             75102..75473
                     /gene="rps18"
                     /codon_start=1
                     /transl_table=11
                     /product="ribosomal protein S18"
     gene            75102..75473
                     /gene="rps18"
     CDS             complement(75706..76065)
                     /gene="rpl20"
                     /codon_start=1
                     /transl_table=11
                     /product="ribosomal protein L20"
     gene            complement(75706..76065)
                     /gene="rpl20"
     CDS             join(complement(76885..76998),148577..148808,
                     149345..149370)
                     /gene="rps12"
                     /locus_tag="FKS64_pgp040"
                     /trans_splicing
                     /codon_start=1
                     /transl_table=11
                     /product="ribosomal protein S12"
                     /protein_id="YP_009661864.1"
                     /db_xref="GeneID:40491033"
     CDS             join(complement(76885..76998),complement(106475..106706),
                     complement(105913..105938))
                     /gene="rps12"
                     /locus_tag="FKS64_pgp039"
                     /trans_splicing
                     /codon_start=1
                     /transl_table=11
                     /product="ribosomal protein S12"
                     /protein_id="YP_009661819.1"
                     /db_xref="GeneID:40491093"
     gene            join(complement(76885..76998),148577..149370)
                     /gene="rps12"
                     /locus_tag="FKS64_pgp040"
                     /trans_splicing
                     /db_xref="GeneID:40491033"
     gene            join(complement(76885..76998),complement(105913..106706))
                     /gene="rps12"
                     /locus_tag="FKS64_pgp039"
                     /trans_splicing
                     /db_xref="GeneID:40491093"
     CDS             join(complement(79256..79326),complement(78105..78396),
                     complement(77289..77513))
                     /gene="clpP"
                     /codon_start=1
                     /transl_table=11
                     /product="clp protease proteolytic subunit"
     gene            complement(77289..79326)
                     /gene="clpP"
     CDS             79825..81351
                     /gene="psbB"
                     /codon_start=1
                     /transl_table=11
                     /product="photosystem II CP47 chlorophyll apoprotein"
     gene            79825..81351
                     /gene="psbB"
     repeat_region   80491..80771
     repeat_region   80782..81125
     repeat_region   80782..80987
     CDS             81538..81645
                     /gene="psbT"
                     /codon_start=1
                     /transl_table=11
                     /product="photosystem II protein T"
     gene            81538..81645
                     /gene="psbT"
     CDS             complement(81706..81837)
                     /gene="psbN"
                     /codon_start=1
                     /transl_table=11
                     /product="photosystem II protein N"
     gene            complement(81706..81837)
                     /gene="psbN"
     CDS             81948..82169
                     /gene="psbH"
                     /codon_start=1
                     /transl_table=11
                     /product="photosystem II phosphoprotein"
     gene            81948..82169
                     /gene="psbH"
     CDS             join(82306..82311,83091..83732)
                     /gene="petB"
                     /codon_start=1
                     /transl_table=11
                     /product="cytochrome b6"
     gene            82306..83732
                     /gene="petB"
     CDS             join(83947..83954,84694..85168)
                     /gene="petD"
                     /codon_start=1
                     /transl_table=11
                     /product="cytochrome b6/f complex subunit IV"
     gene            83947..85168
                     /gene="petD"
     repeat_region   84581..84783
     CDS             complement(85389..86384)
                     /gene="rpoA"
                     /codon_start=1
                     /transl_table=11
                     /product="RNA polymerase alpha subunit"
     gene            complement(85389..86384)
                     /gene="rpoA"
     CDS             complement(86462..86878)
                     /gene="rps11"
                     /codon_start=1
                     /transl_table=11
                     /product="ribosomal protein S11"
     gene            complement(86462..86878)
                     /gene="rps11"
     repeat_region   86541..86755
     CDS             complement(87032..87145)
                     /gene="rpl36"
                     /codon_start=1
                     /transl_table=11
                     /product="ribosomal protein L36"
     gene            complement(87032..87145)
                     /gene="rpl36"
     CDS             complement(87636..88040)
                     /gene="rps8"
                     /codon_start=1
                     /transl_table=11
                     /product="ribosomal protein S8"
     gene            complement(87636..88040)
                     /gene="rps8"
     CDS             complement(88415..88783)
                     /gene="rpl14"
                     /codon_start=1
                     /transl_table=11
                     /product="ribosomal protein L14"
     gene            complement(88415..88783)
                     /gene="rpl14"
     repeat_region   88482..88705
     CDS             join(complement(90414..90422),complement(88926..89324))
                     /gene="rpl16"
                     /codon_start=1
                     /transl_table=11
                     /product="50S ribosomal protein L16"
     gene            complement(88926..90422)
                     /gene="rpl16"
     CDS             complement(90568..91224)
                     /gene="rps3"
                     /codon_start=1
                     /transl_table=11
                     /product="ribosomal protein S3"
     gene            complement(90568..91224)
                     /gene="rps3"
     CDS             complement(91870..92148)
                     /gene="rps19"
                     /codon_start=1
                     /transl_table=11
                     /product="ribosomal protein S19"
     gene            complement(91870..92148)
                     /gene="rps19"
     repeat_region   91907..92172
     repeat_region   92046..118248
                     /note="inverted repeat B"
                     /rpt_type="inverted"
     repeat_region   92046..118248
     repeat_region   92201..92534
     CDS             join(complement(93315..93705),complement(92216..92649))
                     /gene="rpl2"
                     /codon_start=1
                     /transl_table=11
                     /product="ribosomal protein L2"
     gene            complement(92216..93705)
                     /gene="rpl2"
     repeat_region   92536..92765
     repeat_region   93290..93557
     CDS             complement(93724..94011)
                     /gene="rpl23"
                     /codon_start=1
                     /transl_table=11
                     /product="ribosomal protein L23"
     gene            complement(93724..94011)
                     /gene="rpl23"
     tRNA            complement(94253..94326)
                     /gene="trnI-CAU"
                     /product="tRNA-Ile"
     gene            complement(94253..94326)
                     /gene="trnI-CAU"
     CDS             94425..101252
                     /gene="ycf2"
                     /codon_start=1
                     /transl_table=11
                     /product="hypothetical protein RF2"
     gene            94425..101252
                     /gene="ycf2"
     repeat_region   94605..94859
     repeat_region   94861..95396
     repeat_region   95804..96011
     repeat_region   96013..96270
     repeat_region   96055..96271
     repeat_region   96673..96899
     repeat_region   96688..97033
     repeat_region   98524..98754
     repeat_region   99121..99387
     repeat_region   100880..101096
     repeat_region   101169..101450
     repeat_region   102099..102506
     tRNA            complement(102203..102283)
                     /gene="trnL-CAA"
                     /product="tRNA-Leu"
     gene            complement(102203..102283)
                     /gene="trnL-CAA"
     repeat_region   102582..102875
     CDS             join(complement(104296..105072),
                     complement(102855..103610))
                     /gene="ndhB"
                     /codon_start=1
                     /transl_table=11
                     /product="NADH-plastoquinone oxidoreductase subunit 2"
     gene            complement(102855..105072)
                     /gene="ndhB"
     repeat_region   102877..103598
     repeat_region   103600..103880
     repeat_region   103887..104279
     repeat_region   103937..104952
     repeat_region   104281..105148
     repeat_region   105358..106101
     CDS             complement(105392..105859)
                     /gene="rps7"
                     /codon_start=1
                     /transl_table=11
                     /product="ribosomal protein S7"
     gene            complement(105392..105859)
                     /gene="rps7"
     repeat_region   106103..106496
     repeat_region   106904..107106
     repeat_region   107624..108145
     repeat_region   108454..108713
     tRNA            108582..108653
                     /gene="trnV-GAC"
                     /product="tRNA-Val"
     gene            108582..108653
                     /gene="trnV-GAC"
     repeat_region   108715..109667
     rRNA            108888..110378
                     /gene="rrn16"
                     /product="16S ribosomal RNA"
     gene            108888..110378
                     /gene="rrn16"
     repeat_region   108903..109754
     repeat_region   109669..110044
     repeat_region   110046..110308
     repeat_region   110310..110552
     repeat_region   110558..110869
     tRNA            join(110674..110710,111648..111682)
                     /gene="trnI-GAU"
                     /product="tRNA-Ile"
     gene            110674..111682
                     /gene="trnI-GAU"
     repeat_region   111231..111448
     repeat_region   111450..112086
     tRNA            join(111747..111784,112587..112621)
                     /gene="trnA-UGC"
                     /product="tRNA-Ala"
     gene            111747..112621
                     /gene="trnA-UGC"
     repeat_region   112088..112626
     repeat_region   112628..112874
     rRNA            112779..115588
                     /gene="rrn23"
                     /product="23S ribosomal RNA"
     gene            112779..115588
                     /gene="rrn23"
     repeat_region   112876..113637
     repeat_region   113639..114285
     repeat_region   114287..115848
     rRNA            115687..115790
                     /gene="rrn4.5"
                     /product="4.5S ribosomal RNA"
     gene            115687..115790
                     /gene="rrn4.5"
     repeat_region   115948..116141
     rRNA            116001..116121
                     /gene="rrn5"
                     /product="5S ribosomal RNA"
     gene            116001..116121
                     /gene="rrn5"
     repeat_region   116257..116464
     tRNA            116375..116448
                     /gene="trnR-ACG"
                     /product="tRNA-Arg"
     gene            116375..116448
                     /gene="trnR-ACG"
     repeat_region   116651..116894
     repeat_region   116896..117151
     repeat_region   117021..117231
     tRNA            complement(117071..117142)
                     /gene="trnN-GUU"
                     /product="tRNA-Asn"
     gene            complement(117071..117142)
                     /gene="trnN-GUU"
     repeat_region   117157..117418
     CDS             complement(118368..120608)
                     /gene="ndhF"
                     /codon_start=1
                     /transl_table=11
                     /product="NADH-plastoquinone oxidoreductase subunit 5"
     gene            complement(118368..120608)
                     /gene="ndhF"
     repeat_region   120228..120430
     CDS             121497..121664
                     /gene="rpl32"
                     /codon_start=1
                     /transl_table=11
                     /product="ribosomal protein L32"
     gene            121497..121664
                     /gene="rpl32"
     tRNA            122216..122295
                     /gene="trnL-UAG"
                     /product="tRNA-Leu"
     gene            122216..122295
                     /gene="trnL-UAG"
     CDS             122387..123358
                     /gene="ccsA"
                     /codon_start=1
                     /transl_table=11
                     /product="cytochrome c heme attachment protein"
     gene            122387..123358
                     /gene="ccsA"
     CDS             complement(123880..125376)
                     /gene="ndhD"
                     /codon_start=1
                     /transl_table=11
                     /product="NADH-plastoquinone oxidoreductase subunit 4"
     gene            complement(123880..125376)
                     /gene="ndhD"
     repeat_region   125487..125697
     CDS             complement(125506..125751)
                     /gene="psaC"
                     /codon_start=1
                     /transl_table=11
                     /product="photosystem I subunit VII"
     gene            complement(125506..125751)
                     /gene="psaC"
     repeat_region   126002..126207
     repeat_region   126008..126258
     CDS             complement(126016..126321)
                     /gene="ndhE"
                     /codon_start=1
                     /transl_table=11
                     /product="NADH-plastoquinone oxidoreductase subunit 4L"
     gene            complement(126016..126321)
                     /gene="ndhE"
     CDS             complement(126567..127097)
                     /gene="ndhG"
                     /codon_start=1
                     /transl_table=11
                     /product="NADH-plastoquinone oxidoreductase subunit 6"
     gene            complement(126567..127097)
                     /gene="ndhG"
     repeat_region   complement(126583..126812)
     repeat_region   126853..127149
     repeat_region   complement(126853..127130)
     CDS             complement(127293..127778)
                     /gene="ndhI"
                     /codon_start=1
                     /transl_table=11
                     /product="NADH-plastoquinone oxidoreductase subunit I"
     gene            complement(127293..127778)
                     /gene="ndhI"
     repeat_region   127391..127616
     CDS             join(complement(129843..130395),
                     complement(127861..128399))
                     /gene="ndhA"
                     /codon_start=1
                     /transl_table=11
                     /product="NADH-plastoquinone oxidoreductase subunit 1"
     gene            complement(127861..130395)
                     /gene="ndhA"
     repeat_region   complement(130022..130254)
     repeat_region   130265..130513
     repeat_region   complement(130328..130579)
     CDS             complement(130397..131578)
                     /gene="ndhH"
                     /codon_start=1
                     /transl_table=11
                     /product="NADH-plastoquinone oxidoreductase subunit 7"
     gene            complement(130397..131578)
                     /gene="ndhH"
     repeat_region   complement(130722..130994)
     repeat_region   131409..131623
     CDS             complement(131691..131963)
                     /gene="rps15"
                     /codon_start=1
                     /transl_table=11
                     /product="ribosomal protein S15"
     gene            complement(131691..131963)
                     /gene="rps15"
     CDS             complement(132373..137025)
                     /gene="ycf1"
                     /codon_start=1
                     /transl_table=11
                     /product="hypothetical protein RF1"
     gene            complement(132373..137025)
                     /gene="ycf1"
     repeat_region   complement(137035..163237)
                     /note="inverted repeat A"
                     /rpt_type="inverted"
     repeat_region   complement(137035..163237)
     repeat_region   complement(137865..138126)
     repeat_region   complement(138052..138262)
     repeat_region   complement(138132..138387)
     tRNA            138141..138212
                     /gene="trnN-GUU"
                     /product="tRNA-Asn"
     gene            138141..138212
                     /gene="trnN-GUU"
     repeat_region   complement(138389..138632)
     repeat_region   complement(138819..139026)
     tRNA            complement(138835..138908)
                     /gene="trnR-ACG"
                     /product="tRNA-Arg"
     gene            complement(138835..138908)
                     /gene="trnR-ACG"
     repeat_region   complement(139142..139335)
     rRNA            complement(139162..139282)
                     /gene="rrn5"
                     /product="5S ribosomal RNA"
     gene            complement(139162..139282)
                     /gene="rrn5"
     repeat_region   complement(139435..140996)
     rRNA            complement(139493..139596)
                     /gene="rrn4.5"
                     /product="4.5S ribosomal RNA"
     gene            complement(139493..139596)
                     /gene="rrn4.5"
     rRNA            complement(139695..142504)
                     /gene="rrn23"
                     /product="23S ribosomal RNA"
     gene            complement(139695..142504)
                     /gene="rrn23"
     repeat_region   complement(140998..141644)
     repeat_region   complement(141646..142407)
     repeat_region   complement(142409..142655)
     repeat_region   complement(142657..143195)
     tRNA            join(complement(143499..143536),
                     complement(142662..142696))
                     /gene="trnA-UGC"
                     /product="tRNA-Ala"
     gene            complement(142662..143536)
                     /gene="trnA-UGC"
     repeat_region   complement(143197..143833)
     tRNA            join(complement(144573..144609),
                     complement(143601..143635))
                     /gene="trnI-GAU"
                     /product="tRNA-Ile"
     gene            complement(143601..144609)
                     /gene="trnI-GAU"
     repeat_region   complement(143835..144052)
     repeat_region   complement(144414..144725)
     repeat_region   complement(144731..144973)
     rRNA            complement(144905..146395)
                     /gene="rrn16"
                     /product="16S ribosomal RNA"
     gene            complement(144905..146395)
                     /gene="rrn16"
     repeat_region   complement(144975..145237)
     repeat_region   complement(145239..145614)
     repeat_region   complement(145529..146380)
     repeat_region   complement(145616..146568)
     repeat_region   complement(146570..146829)
     tRNA            complement(146630..146701)
                     /gene="trnV-GAC"
                     /product="tRNA-Val"
     gene            complement(146630..146701)
                     /gene="trnV-GAC"
     repeat_region   complement(147138..147659)
     repeat_region   complement(148177..148379)
     repeat_region   complement(148787..149180)
     repeat_region   complement(149182..149925)
     CDS             149424..149891
                     /gene="rps7"
                     /codon_start=1
                     /transl_table=11
                     /product="ribosomal protein S7"
     gene            149424..149891
                     /gene="rps7"
     repeat_region   complement(150135..151002)
     CDS             join(150211..150987,151673..152428)
                     /gene="ndhB"
                     /codon_start=1
                     /transl_table=11
                     /product="NADH-plastoquinone oxidoreductase subunit 2"
     gene            150211..152428
                     /gene="ndhB"
     repeat_region   complement(150331..151346)
     repeat_region   complement(151004..151396)
     repeat_region   complement(151403..151683)
     repeat_region   complement(151685..152406)
     repeat_region   complement(152408..152701)
     repeat_region   complement(152777..153184)
     tRNA            153000..153080
                     /gene="trnL-CAA"
                     /product="tRNA-Leu"
     gene            153000..153080
                     /gene="trnL-CAA"
     repeat_region   complement(153833..154114)
     CDS             complement(154031..160858)
                     /gene="ycf2"
                     /codon_start=1
                     /transl_table=11
                     /product="hypothetical protein RF2"
     gene            complement(154031..160858)
                     /gene="ycf2"
     repeat_region   complement(154187..154403)
     repeat_region   complement(155896..156162)
     repeat_region   complement(156529..156759)
     repeat_region   complement(158250..158595)
     repeat_region   complement(158384..158610)
     repeat_region   complement(159012..159228)
     repeat_region   complement(159013..159270)
     repeat_region   complement(159272..159479)
     repeat_region   complement(159887..160422)
     repeat_region   complement(160424..160678)
     tRNA            160957..161030
                     /gene="trnI-CAU"
                     /product="tRNA-Ile"
     gene            160957..161030
                     /gene="trnI-CAU"
     CDS             161272..161559
                     /gene="rpl23"
                     /codon_start=1
                     /transl_table=11
                     /product="ribosomal protein L23"
     gene            161272..161559
                     /gene="rpl23"
     CDS             join(161578..161968,162634..163067)
                     /gene="rpl2"
                     /codon_start=1
                     /transl_table=11
                     /product="ribosomal protein L2"
     gene            161578..163067
                     /gene="rpl2"
     repeat_region   complement(161726..161993)
     repeat_region   complement(162518..162747)
     repeat_region   complement(162749..163082)
ORIGIN      
        1 atgggcgaac gacgggaatt gaacccgcgc atggtggatt cacaatccac tgccttgatc
       61 cacttggcta catccgcccc tatactatct aaatattcca gagattttcg tttgtattct
      121 ttcctttttt cattattttt caaattttta cttgtcttct aagatacgat aaactaaaat
      181 ttgaacattc atttctcatt tttttttttt catttcaaaa aaagataaag aaagattgat
      241 gagaaaaacg tataaaagaa attcctaaaa aaaaaaaaaa agaaacaaaa aatattaaaa
      301 taatggtaaa gaatattaaa gtaaatacaa aaaaaattgg tgcaaaattg gtatatgaag
      361 aaaaagacta ctaaaatgta aaggagcaat atcaactctc ttgatagaac aagaaattaa
      421 ttattgctcc tttacattca aaaactcgta tacattaaga ccaagatttt atccagttat
      481 aactggagcc tcaactgcag ctaggtctag aggaaagtta tgagcattac gttcgtgcat
      541 aacttccata ccaaggttag ctcggttaat aatatcagcc caggtattaa ttacacgacc
      601 ttgactatca actactgatt ggttgaaatt aaaaccgttt aaattgaaag ccatagtact
      661 gatacctaac gcggtaaacc agatacctac tacaggccaa gcagccagga agaaatgtaa
      721 agaacgagaa ttgttgaaac tagcatattg gaagatcaat cggccaaaat aaccatgagc
      781 agctacaata ttataggttt cttcctcttg accaaatctg taaccttcat tagcagattc
      841 attttctgtg gtttccctga tcaaactaga agttaccaag gaaccgtgca tagcactgaa
      901 tagggagccg ccgaatacac cagctacgcc taacatgtga aatggatgca taagaatatt
      961 gtgctcagcc tgaaatacaa tcataaagtt gaaagtacca gaaattccta gaggcatacc
     1021 atcagaaaag cttccttgac caattggata gatcaagaaa acagcagtag cagctgcaac
     1081 aggagctgaa tatgcaacag caatccaagg gcgcataccc agacgaaaac taagttccca
     1141 ctcacgaccc atgtaacaag ctacaccaag taagaagtgt agaacaatta gttcataagg
     1201 accgccattg tataaccatt catcaacaga tgccgcctcc catattgggt aaaagtgcaa
     1261 acctatagcc gcggaagtag gaataatggc accagaaata atattgtttc cgtaaagtag
     1321 agatccagaa acaggctcac gaataccatc aatatctact ggaggggcag caatgaaagc
     1381 gataataaat acagaagttg cggtcaataa ggtagggatc atcaaaacac caaaccatcc
     1441 aatgtaaaga cggttttcag tgctggttat ccagttacag aagcgacccc ataggctttc
     1501 gctctcgcgt ctctctaaaa ttgcagtcat ggtaaaatct tggtttattt aatcatcagg
     1561 gactcccaag cacacgaatt ctctataact ataactcgag aattgacggc ttgttattca
     1621 acagtataac atgacttata taccggtgtc aaccaatacc aatatccata ggataccctt
     1681 attaatttat atttctcaga attctcgttt tatttgacct catttcattc attcaaaaca
     1741 gaaaataaga aaagttcgaa tttatataca tttatatata tatacatatg acttgtatat
     1801 attaaggata atgggttgcc cgggactcga acccggaact agtcggatgg agtagataat
     1861 ttttttgtta atctaattaa acaacaaaac aaaaaacaaa atccctcccc aagccgtact
     1921 tgcatttttc attgcacacg gctttcccta tgtatacatc taaacctcag ttccttccct
     1981 agaacaggac tctaaaaaag ttaagtactt agtttatcaa ttcctactct tactccataa
     2041 gcatttcata attcatttca tatttcataa tagaaataaa tacatgaatt tttttttttc
     2101 tcttttcctc atttaaggat agtttccatt attaaactat gataacttgt tattcatgat
     2161 tgaccagatc attgatgaaa atcaaaaata tccaaatacc aaatccgacc tgtatataac
     2221 ttctgcaaag tagaagaagc tcttgagaag atgaaagaaa aaatctcttc ttcctctgta
     2281 aagaattctt ccaataattc agaacctaat cttttcaaaa aaatccgtac agtacttttg
     2341 tgtttacgcg ccaaagtttt aatacaagaa agccgaagta tatatttgat tcgatacaaa
     2401 cttttttttt ttgaggatcc gttgtaataa tgagaaagat ctctgcatat ctgcaaaaat
     2461 cggtcaataa tatcaaaatc gtctgaatcg gcccagacgg gcttactaat gggatgtcct
     2521 aatacattac aaaattttgc tttagccaat gatctaatta gaggaataat tggaattatt
     2581 gtatcaagct ttttcataag attttccatt ataaatgact tttccaacat ttgactccgt
     2641 accactgaag gatttagccg cacatttgaa aaataaccca aaaagtaaaa tgaatgctcg
     2701 tataattggt ttatatggat ctttcctggt tgagaccaaa caaaaaaatg acattgccat
     2761 aaatgaataa gatagtattt ccattttttc atcaaaaaag gcgtattctt tgaagccaga
     2821 atggactttc cttgatatct aacataatga atgaaagggt ccttgaagaa ccatagggtg
     2881 gacgaaaaat ccttatcaaa gacttctata aaatgttcta tttttgcata gaaatagatt
     2941 cgctcaaaaa agactccata agatgttaat cgtaaataag aagatttgtt acggagaaaa
     3001 agaaaaatgg attcgtattc acatacataa aaattatata ggaacaggaa aaatcttgga
     3061 ttacgttttg aaaaagcata aatccttttt tttggagtaa taagactatt ccaattacaa
     3121 tactcataaa gaaagagcct taataaatga aaggaggagg catctttcac ccagtatcga
     3181 agggtttgaa tcaagatttc cagatggata ggatagggaa tttgtacatc taacacataa
     3241 tttaaatatg gaaatttttc ctcaaaaaag ggaaaaattg aatgaatgga tcgtaaatta
     3301 taggatttta tgatttctgc cttctctaag gaagagatta attgtaggga aaatggaatt
     3361 tccacgctga cggcaagtcc ctctgatatt atttgagaat acaaattctt gttgtacccc
     3421 caaaatggat ttttgttaga attattagca gaaaaaagaa aatgattctg ttgatacgtt
     3481 cgagtaatta aacgttttac aattagtaaa ctaaatttat tgtcataact tagattttgt
     3541 accaaaatag aactatttaa accatgatca taagcaagtg cataaatata ctcccgaaaa
     3601 aaaagtgggt ataggaagtc gtgttgacga gatctatcta attctaaata tacttcaaat
     3661 tcctccattt ttttttattt gattgggacc aaggatcgaa gatttattgg gttatcaaat
     3721 aatacatagt gcgatacagt caaaacatgg tattctattc taataaaaaa aaaagaaaaa
     3781 agatacctag aaaacaagta agactcatga acggactctc tctactcgct ttttccatct
     3841 aattgtttta tgttcgttct aggataacaa gatagttaga aatcctttat tttctcaacc
     3901 caatcgctct tttgattttg gaaaaaaaat ctttatcaat atactctttc ttctacacat
     3961 ttatcgccat ccaaatacaa taatttaata attataaata atataattat tatataattc
     4021 taatataata gatataatag agaatagcta atagttagga ttcataacaa aaatgaataa
     4081 tccattcacg ggaaaagctt ttcccacatc aagtactaat attttttaat ttttaacata
     4141 taattagatg gggtaatcat tcaaattcaa aacgaaagct cgttcctttt tgtttcccta
     4201 taattggagc taccaaactc tatccattta ttaattcaac ccaactgtga atttattttg
     4261 ttgcgagcca aaaatggaaa catggatttt tgctcgatcc aataacaatg aaatattctt
     4321 tgaattctcc attgatacga caattgatac gacatgctgc tttttccatt cattcctttc
     4381 tggatcagtc gtggtcttac aaactctacc gatggtatgg acgaatccat tgcttcatag
     4441 aaatgtgtaa aaattggagt cgcacttaaa agccgagtac tctaccgttg agttagcaac
     4501 cctaaaaaaa aaataaacta aacaaataaa ctaaaaagat gtgtagatac aaccgcaatc
     4561 aaaataaaaa aaaaaagaac ttcttttctt ctttctatga cagaaaatcc aacgaaccca
     4621 tctagttgat gaagtaaaaa aatcctatgg aatgtcaata aatagatcca tttattcacg
     4681 atcggattat atttgtttga tacactgttg tcaatattaa tgttgaaaaa aagaatacaa
     4741 tggaaaaaat aaaggaatta aaaaaaatat atttttgaaa ttataaaaaa cagcattcta
     4801 cggcagcaat aagaaatcca aatttgggta tgaatataga aagagagcag ggagggggag
     4861 ataaaagaga aaaggattat ataaatctcg ataaaagtca tccacaccct ctttttattt
     4921 atttatattt atttattttg gaaattgaat ttcgtttgtt gattaggatt aagttccata
     4981 aaaacacccg ctttttttga aatatcctga acagttcctg taggttgagc gcctttttca
     5041 aggaaatata gaataacagg aatatttaaa taggtttgat tccttatcgg atcataaaaa
     5101 cccactctcc gaagatctct cccctctctt cgggatcgaa catcaattgc aacgattcga
     5161 taaacggctc attgggatag atatagataa acaatacacc ccccctagaa acgtataaga
     5221 agttttctcc tcgtacggct cgagaaaatt cgaaattatg tcaaattatg tctatgtata
     5281 gaattatgat gtcaaataga ttcataaaat catcaaatca attagactat gatttaaatt
     5341 aaatagtttt ttcttattct attctttttt tcttattcta ttcttccgcc ctcctcaaaa
     5401 aaatcacccg tatttgtaac ctcataactc aagttggata actctcaaat aattcaaagg
     5461 aaacaaaaac cttttgttag gtattttatt tcatttattg agcggtctct gccccctttc
     5521 ttgtctgtcc cctttataag aatccatatc tataatctat ttttcgtctt cagtcagtgt
     5581 aatatagttc ttaagacaat tgaaaacggt atttacttgt tccacgattc gttagctttt
     5641 tcttgaatca ttgggtttag acattatttc gaggatcttg aatcatttca aaaatggcag
     5701 caacataccc attttttttc tttccatcaa agaatcgtac aaatagatgg ttgatccccc
     5761 caaatccatt tttgatcgaa atagttttac caattccaac aaattttact tttttgaaac
     5821 ttgctcgaat tggatgcttt cgatttctat agcgaaaata tacttacgaa gttgttctaa
     5881 cttattaatt tttactaacc ctagaaactt gcccccgaga aatgaatcaa ctcgagctcc
     5941 atcatgtact atttccatca tcaaaccctc ctaccccccc caaaaaaaaa gaaattcgag
     6001 tagaatagaa caaacgatgt cgagaaggag caccttcatt tctatataat agaaaatggt
     6061 ggatgtaaga atccacggct aatgtaatca tgtctttcaa gtcgcacgtt gctttttacc
     6121 acatcgtttc aaacgaagtt ttaccataac attcctctaa ttttgagcct ttatgtaatt
     6181 gattcaattc tgaaatcatg aatagtcatt gattcaatcg atccataata atacatattt
     6241 tttccttcga tatgaatgga aaatttctaa aggaaaagtc aagaagtatc aaaaaaatta
     6301 aaattaattt gatattgtag gaatcttatt tctatttttt tctattgatt tgattttcta
     6361 caaaatcaat agaaaaaaat agaattcaaa attttaatag aagattttga tttattatca
     6421 aaatccaatt tgaattctta aatagattct agattaataa ttaatattca atatattcaa
     6481 attctaattg taaatcgaat tgtaaatcga atttacaata gatctaatct aaatagaaaa
     6541 tatatgaaaa tatataaata agaaaataaa taaaaacgaa taatatatat aatataaaaa
     6601 ataaataaaa tattatttaa tatcttttct attttcaata tattctctat attattaaat
     6661 tttaataaaa taataataaa taataatatc aatttggaat ataaaatacg aatcaaaata
     6721 aaaaaaaaaa gttctttttt aatctacatt ttgaaagtga ctcgatttag aatttagaga
     6781 tgattcatta aaaagaaata ggaatcgcat tctacccaat attatatact cttaaacaaa
     6841 aaggtttctc aaaaaagggg gaatctttat tatgatatgg aatttgtatt ccgatatgat
     6901 atacatccga aatcgatatg ctctgggacg gaaggattcg aaccttcgaa tagcgggacc
     6961 aaaacccgtt gccttaccac ttggccacgc cccatttcga tttctattcg acactactaa
     7021 acactattat tgatattggt tgttcgtcaa ttccagtcca aacatcgaaa tatatataga
     7081 ataaatagaa taaattgttg ctagaattgg aatatgtcta gatatagaat gaaactgaaa
     7141 ttattgatca ttacatataa ttcaattaag atattgcatg aaagtctgac ttcttctatt
     7201 ttttgatttc tttttcgttc cgaatggaaa gattttgaat ttgataagtt caaatcaaag
     7261 aaggattttt gaggtctact tttcttattt gattcatcat tttattcgta atttattcta
     7321 ttttgttttg tatctatatt ctattttgat tatttttttt ttttcaattt gtttttattt
     7381 cttattaata ttattaatat tcatattaat aatattaata agaaataata tgaataagaa
     7441 atttttcaat ttaattaatt aatattaata gtataaatca taaatgacat aaaataaaag
     7501 aaaaaaaaaa aagaaataaa atttgaaaat tccgttattc cgttattaga tattagaaat
     7561 agaaaattca gaatataata tattaataat ataggtaata atataaactt caaatattaa
     7621 ctgaatttga attttttatt aatttaattc aaaaaaaaga aaaaatacaa ttatttttaa
     7681 taacaaaatg tttgttatgc ttaatatgtt tagtttggtc tgtatttgta ttaactctgc
     7741 tctttattca agtagttttt tcttggtaaa attacccgaa gcctatgctt ttttgaatcc
     7801 aattgtagat attatgccag taatacctgt actctttttt ctcttagctt ttgtttggca
     7861 agctgctgta agttttcgat gagatcttta aattgaatac tgtcctagaa aaatgcagaa
     7921 tttattcgaa aaaaaagatt cgaacatttt aagaattttg ttttttaaga tcagataagt
     7981 tttacagtgt gaatcctaat gtgtagtata ggagaatcta ttctctttat ttttttttaa
     8041 tgatcttgga gattgtgtaa tgcttactct aaaacttttt gtttacacgg tagtgatatt
     8101 ctttgtttct cttttcatct ttggattcct atctaacgat ccgggacgta atccgggacg
     8161 tgaagaataa aaaattctat tctttattct tttgttttct gtgttttcct tgcttgtgct
     8221 tgattttgaa atattcttat tatctatttt gaatctttca ataaatatta aatatagaaa
     8281 ttatataaat tagaaatgaa aattaaaaat gaaatagaaa tcaattagaa atcaatattt
     8341 ctatttcagt ttaactattc aatacgaaaa aaaaaaatta gatttttcta tttatataat
     8401 atatataaat ataatattaa taaatagaaa taatattata ttaatttata ttaataatag
     8461 ataaattcaa acaaacaaag aaaagaaaca aaaaagactt tgttctataa attcaaaaaa
     8521 aaaagggggg ggtaaataaa ataccaaata attgatggaa acggaaagag agggattcga
     8581 accctcggta cgcaaaattc gtacaacgga ttagcaatcc gacgctttag tccactcagc
     8641 catctctccc gaattgaaaa ggaccctctc tttttttttt tttcgttttt ttgatttcta
     8701 tcttatctct atttatatac ttatctctat ttatataagt tagaatattt atttctataa
     8761 ttttatagtt ttctagaatt ttatagttat agaattagta tataataact ataatttcat
     8821 ttctataata ttctatagaa tataaattct atattctata gaatatttct aattctaata
     8881 ttatttaaga atttctaata tactaatata ttaatattat atattttatt atttaatatt
     8941 atttaaattt aatatatcca tcttagtact tattaatttg acttttactt atttaactta
     9001 aaaatttaga ataagttaat gaaataatag aaataattct aatactagaa tcttaataaa
     9061 tctaaataat ctaactaacc taactaatct aactaataaa gaatcgaaac aaaaaaaaaa
     9121 aaagaaatag aatttgaata ttaaatttga gatttttgaa attctagaaa tttgaaaatt
     9181 caaattacaa attaataaaa taaattgaat ttcttattct taatttaatt taacttaata
     9241 attcaaaaaa ttcaatttaa ataaaataga aattacaaaa aataataaac aaataatata
     9301 aataataaaa tactaaataa aatactaaaa atatggttaa ttaaaaaaaa ttattaaaaa
     9361 aaaaaatcat tctattatat tctaataact tataatataa gttatattat tatattctaa
     9421 tctaatatct aataatatat tctaatacta ataatttatt ctatttgaat tttatagaat
     9481 aatattctat ttattcaatt tattatttaa taatttatta atattataat attaaataat
     9541 attaaattaa attattaaac aaaacaatat tttatttcat agaattttaa ttctataaaa
     9601 ttctatattc tatatagaat agaagcattt tcgaattttg aataaagaat caaaaaaacg
     9661 tgttttttta gcccggccag gttagtacct agctgagcct tttttgttcc catgaactct
     9721 ggataaaaaa gatttatttg atctgaaaaa aaaaaaatac ttcgtattga aacaagatca
     9781 aacataagaa tgtcatttgg tattactctt tctttttttc ggcttaagta tctaaaagaa
     9841 aaaaatggaa ctaaagattc ttccacaatg tatttttatg ttatgactta agtagttttg
     9901 tcgagatgta tctgccaaaa cacctttaac aaaacaaaat caaaaaatcc aatgggtcct
     9961 cttggcttaa ttccattaga tccacttacg aaacacgtca acactataaa tttgatgatt
    10021 cttttatgat cctatttctg attcccttgt tggacaaaag tccaatttat atacaataat
    10081 cgcattgaag cgggtatagt ttagtggtaa aagtgcgatt cgttctatgg atcccttact
    10141 agttaaggga tccctcattt gattcatatt ctgatcaaaa actttatttc ttatcttaaa
    10201 agggtttaat cctttacctc tcaacgaata attcgaggaa taatacacat tatcgtaatt
    10261 tatattcaaa aagaatcaat tcgaaattga caaattgaat tatgaaatta caaaaacata
    10321 agttttttga attggatcaa tactcccaat tttttgggta tgagtaaagg atccatggaa
    10381 aaagatatag aaagtttttt ttcgtaacta aatcttctat ttttcctatt tgtataggag
    10441 agattgaagc aaaatagcta ttaaacgatt actttagttt actagagata tcgacatatt
    10501 gtttttagct cgatgaaaaa aaaaatgctt ttcctaagga ttctattaaa tagaaataga
    10561 gaacgaaata actagaaaaa aaaaaaaaga ttattagaat ccgcctcttc tagattctag
    10621 agggatcatc taaaaagcag tatgttttga atgcattgag acagattatg agagaagggc
    10681 tgacatagat gttatggttg gcattttttt tttacggttt ccatttgtta atctcttcca
    10741 taaaggagcc gaatgaaacc aaagtttcac gttcggtttt gaattagaga cgtttaaaat
    10801 gatgaatcaa cgtcgactat aacccctagc cttccaagct aacgatgcgg gttcgattcc
    10861 cgctacccgc ttctttctat ttatatctct ctagttatat ttattctatt cgaatctaaa
    10921 tttgtgtatt tctattatag aatatagaat cgaattaata ttctaattat agttatagaa
    10981 tttatagaat atagaattta attaatatta ataaactaaa actaattaat ttagttattt
    11041 tgtttttaac taaaaaaaat cgactagaat tcgaaaaaga aagaaaatag aattttggaa
    11101 tttattctaa ttctttaatt ggaatctaat tttattaatt ttcaatttaa tgtaaaaatc
    11161 gaaatgtaat taatcattaa atcattaaat tgaatacaca atcccctgat cacaatcaca
    11221 tattcgtttt tccgaataga acaataaaaa aacaattgta ttgtaataaa aagaaaagcg
    11281 tccattgtct aatggatagg acagaggtct tctaaacctt tggtataggt tcaaatccta
    11341 ttggacgcaa attattttca tatatatata tatttatata taattcgagt tctatgtcaa
    11401 gaaaaagatt ttgaatactt tttttttttt ttttgaattt aacaagagac acttagactt
    11461 ttagagtaat ttttagcgta ataacttaac ttatatacat aagtatacat aagttataca
    11521 caattgatat cttgaccctc tcctcttttt tttatagaat cttataaaga tcgtggattt
    11581 ctttcaattt tttcattttt tattaattca aatttattaa ttaattaatt aattaataat
    11641 aattctaaat tataattatt taatttgaat atatttaatt tgaataataa aaatttttat
    11701 taataataaa attaataaat aataaagaaa aaaaaataat attaaaattg attccctatt
    11761 tattaaatat ttcgatattt ctatattaga attagaattc taaaatctca aattggttct
    11821 aatataatat aactaactat aatataaata ctaattgaaa taatcataaa tattatttta
    11881 tattattttt taaatttgat aaatattaaa tgcaattttt aatcaatttt tttctacttg
    11941 ttcctgaagt aaaaagagtt ccatctgttc ctgaatagct tctttcaaaa gggcttctgc
    12001 ttcccgagtg aatgtcttgg tagaagatat gatttcttgg aattgaggtt tattcgtttt
    12061 taagtaagca cgtaactcaa caagaaattt ccttacctgt ccaatttcta atgaatcaag
    12121 ataaccgttc gttccggtat aaatagttat tatctgttct tcgacagtga gaggggctga
    12181 ttgggattgt ttgagcaact cgcgcaaccg ttgacctctt gccaattgat tttgagtagc
    12241 tttatcgaga tcagaagcaa attgggcaaa agcttctaat tctgcgaatt gtgccaattc
    12301 taattttaat ttaccagcta cttgtttcat ggctttaatt tgagccgcag atcctactct
    12361 ggagacagaa atacccacgt taattgcagg tcggattcca gcattgaata gatcggcgga
    12421 taagaatatt tggccatctg taatggaaat tacattagta ggaatataag ctgaaacatc
    12481 tcccgattgg gtctcaacta ttggtaaagc agtcatactt ccttcaccta actgagaact
    12541 tgatttagcg gctctttcca aaaggcgtga atgcaaataa aaaacatctc ctggataagc
    12601 ttcgcgaccc ggtggtcttc gtaatagaag agacatttgt cgataagcct gtgcttgttt
    12661 agagggatcg tcataaatga ttaaagtgtg tcgttcacga tacataaaat attcagctag
    12721 agctgctcct gtataaggag caaggtattg taatgtagct ggagaatctg ccgtttcagc
    12781 tactataata gtgtattcca ttgctcccct ttcttgtaaa gtagtcacca cttgagccac
    12841 agaagaggct ttttgaccaa tagctacata aacacatatt acattttgtc cttgttgatt
    12901 gagaatggta tccgtggcta ctgctgtttt accggtttgt ctatccccaa taattaattc
    12961 tcgctgaccg cgccctatag ggatcatcga atcaatagca ataagtcctg tttgaagagg
    13021 ctcatatacg gaacgtctcg aaataatacc gggagcggga gattcaatta accgagattc
    13081 agaagatgaa atttctcctc gaccatcaat aggtttagcc agggcattta taacacgccc
    13141 caaataagcc tcacttactg gtatctgagc aattcttcct gttgctttta cagaacttcc
    13201 ctcttgtatc atcaaaccgt cacccattaa tacaacacca acattatttg attccaaatt
    13261 taaagcaatg cctattgtac cctcttcaaa ttctactaat tcacctgcca ttacttcatc
    13321 aagaccataa atacgagcaa tgccgtcgcc tacttgaagt acggtacctg tatttacaat
    13381 ctttacttcg ttattatatt gctcaatacg ttcacggata attttactaa tttcatctgc
    13441 acgaatggtt accatgagta tttcttaatt cttttttaga agaaaaaaaa aagtaatgcc
    13501 tacaataaga aggactaatc tgttatttta tttctttcat cgtcccaaac atgccaatat
    13561 tagcactgat ggtacgtaaa tgtaactcgt tgttcaagca actattcaga gttcctagag
    13621 ctccctgtaa ggcttgttgg aaaacccgct gtcggacttg attaatcacc ttttgttgtt
    13681 caaaacgaat ggtttcattt ttgtaatttt ctaattgttc caaagtcgta taaattgaat
    13741 taatcaaatt caatttttct cgttctatct cagaatagcc attcactcga aaccgatctg
    13801 cttccatttc gactttcctt aaacggtccc gggctttttc cagttgttca atggcccctt
    13861 cccgtagttc ttctgaattt cgaatagtct tcaagattct ctgttttcga ttatctaata
    13921 aatcacttaa tgaaagtaga ttctatttcc attcatttca aaacttccat gatctcttcc
    13981 cgaaccaaac atgaatcttt cgattcattt ggctctcacg ctcaattact tatgggaact
    14041 tcccatatct tttttttatg taatgaacct atcttctctt ctcatattca aaaaaaaaaa
    14101 aaaagatatt gaaacttctt actaatacaa gaccagaata ttcggaagac tcttctgacc
    14161 aaaaaaataa ttgtcagcaa agttgttttt ttttttcgaa tccaaagaat tcttattact
    14221 ttatacatta tacacaggtc atctatttcg cattgtataa aaaggtgctg aaatgagata
    14281 cccttttttt tttttccatt tttcacccta aaagaaaagg ttcaaataat tttatcgaca
    14341 tgagtgttct atatcgaaaa aaaaaataaa ttctaactat tttttttttg aaaccctttc
    14401 tttattaaca aaaacaaaca tagtagtaga aagagtacta cgctgcgtct agacttcaaa
    14461 ctgcttagct ttaaccatgt taatggtccc agattattag ttgatagaga atcaaagtag
    14521 atttaccaat taatcacgaa atgctatggt tcttaaatat gatttcagaa tttattcata
    14581 atttattcag aagtaattcg cgggatcata caccctttcc tagttataac gaaaaaaaaa
    14641 aagtgcagtt ggttggatcc aacctattct tgaaataaac aactcgcaca cactcccttt
    14701 ccaaaaaaga tcaatacacc aagcactaca cttagattta ttggatttgt tgctaaaata
    14761 tcggtattaa acccgaaact tcccgcggat ggccagtaac ccaaagaaag gaaggaatcg
    14821 gttagatttt tcatatgata tcatctcctt ttatagatag actaattatc tttctatgat
    14881 ttctattttt tatcgatttt tcttttttat cattaatcta ttattatcta ttaattattt
    14941 attttataat ttataatcga atcttctatt attattatta ttaatataat aataataata
    15001 tttaataata taaaaaacga attattatta ttaataattc atattattat tattaatatt
    15061 atattattat tattaattat taaatattaa tagattatta aatattaata gatagaatct
    15121 aaatctaata ctaactaata taataattta gaatttgatt tctatattca ttattcattc
    15181 tatttgaatt tttttactat ttcatttttt tttttcaata tattaatatc aatatattta
    15241 gatattgtat attatattgt atattgatga tgattttatt taaatgaaat tggtcaattg
    15301 gaagatttcc gacaagaaaa tgatacttat tagaattaga tacaaggtct tatgtcaatt
    15361 gccaaatacc tagttttttg cgacatttta aaaaactttc taaaaaaaaa aagaagaggg
    15421 ggttcattgg actaaataaa aaaaaaggga aggaagaagg cgagtcagta tgctaattac
    15481 tcaccctcaa atcagccctt cccatgggtt cttgtttgaa tccgaacgaa taaataattg
    15541 tagaagtaaa atcttaatag gattcgaaaa agcaagagca gcaaagcaag ttcaccaaaa
    15601 aaatatttag atttgttgta tttttaggat taaacaaaag gattcgcaaa taaaagcgct
    15661 aatgctacaa ccagcccata aattgttaaa gcttccataa aagccagact aagcaataaa
    15721 gtaccccgta tttttccctc tgcctcgggt tgtctcgcga tcccttctac agcttgacct
    15781 gcagcagtac cttgaccaac cccgggtcca atagaagcaa gcccgacggc caacccagca
    15841 gcaataaccg aagcggcaga aatcagtgga ttcatgataa gttcctcgcg cccaaaataa
    15901 agaaatagtt aatgatacaa tcaaccaaca aattatgact taattattct atcattaaga
    15961 tttatccagt cgaagtaatt aagaattctg aattgaaaaa aaaaaaagaa catttattga
    16021 actcaaataa gatttataag acttcgatat ttctttttta gtttatatcc acatagtttt
    16081 tgtgaatccc tacaactttt gttcttatcg tactttacat ttcgaaacta ttctttgaat
    16141 tcttcgttct tttttttgat ttaatctctt tagtcattca agattcaatt cacaattctc
    16201 tagatactag ataaaacgga agcacttcta tttttgaatc cctatctaaa gctaaagtag
    16261 cagggaaaat ttagatatat gtttagttca tatataacta gttaatatct aatatcacat
    16321 atacatgtgt tttttacata ccgtaaacct attattctag tcttagattc aatcggattc
    16381 gagaatttct tttgaaacat ccacaaaaca aagagctgtc ttatagcgat tagattctat
    16441 acacctagtt tgacccctcc actcgtaccc tatttttttt aatctcgttt tttaaaagcc
    16501 ttctcttcct tttatttatc acgagtccat atggataaaa taaatctaaa tcaattcagt
    16561 aagtagacct aattattatt attgcataga aatatcagca tttgagttat ctaagttcat
    16621 gtaattttat tttattattt atatttattc caattccatt tcaatttggt caatcgttga
    16681 attgaatgac tgaatgaaag gagaatctgt tctatataac atctttttaa tcacacgtcg
    16741 taaacgaaaa taccatagaa attcttattc aaattatttt ttaattatgg attctaatac
    16801 taattaataa ttattaattt ttttattttt atttatttat ataattatta taattattaa
    16861 ttaatttctt tttataatct aatctaaatc taataatcta aataatcaaa tatttatcta
    16921 atctgaaatt gaatgttcta attgaatcaa caaattgaat caacaaaaca atctaaataa
    16981 aaaaaaatat ttattggagg gaagtataaa ttggtcaaag aaagagtctt tttaggaaaa
    17041 acaggaaaaa gatcttttat tttatatgga tctctttcct atttttttta caactccctg
    17101 ttaatctttt ttacttttag acaaaatctt atacttattt tatttagacc ttattgaatt
    17161 tacatctttt tttttctttc tatatttttg ttccgttcct ttaatccttt aagtagatta
    17221 ttttgaaccg cacatacatt gcggtgggct aagctaaaaa aaaaaaaaaa gactattttg
    17281 aaaactagtc aatgatggcc ttccatagat tcacctatat aagccgcagc taaagttgca
    17341 aaaataagag cttgaatacc gcttgtaaat aatccaagga acatgacagg tataggaacc
    17401 actaaaggta ctaaagaaac aagaacaaca actactaatt catcagctaa tatatttccg
    17461 aaaagtcgaa aactaagtga taagggtttt gtgaaatctt ctaagatgtt aatcggtaaa
    17521 aggattgggg ttggttggat gtatttacca aaataaccta atcctttttt tgaaagaccc
    17581 gcataaaaat atgctaccga cgtaagtaaa gctaacgcaa cagtagtatt tatatcattt
    17641 gtgggtgcag ctaactcccc atgaggtaac tgtatgattt tccaaggcaa aagagcccct
    17701 gaccaattag aaacaaaaat aaatagaaac atagttccaa taaagggaac ccacggacca
    17761 tattcttctc caatctgagt tttgctcacg tctcgaatga attcaaggac atattcaaag
    17821 aaattctgac cgtcagtagg aatggtttgt ggatttcgaa caactagaat ggctgaaact
    17881 aataaaatag caataacaac ccaagaagta ataagtactt gggcatggac ttggaaaccc
    17941 cctatttgcc aatagagatg ttggcctact tccacagccg atatatcgta taatcttttt
    18001 aatgtgttga tggaacataa tagaacattc atattgccct ctgaaagaaa tacaacttaa
    18061 aaaggaatta ttttgattca accatctctt tttcggcttg tctacttcca tttttttttt
    18121 attttgaata ccaactaatc acataatatc tgcggttatt cttttttgcg cgattcagta
    18181 atagtatagt aaccgattcc ataaatctat ggagttcccc aaaaccaata atttatttat
    18241 cttattatta atcaaaaatt tcgtatatag ctagaacgac cctcacaaat tgcaaatact
    18301 aatttggtaa gaattaatcg gattgaagct atagcatcat cattagctgg aatcgaaaaa
    18361 tccgcgagat cgggttcaca atttgtatcg attaaacaaa tcgttggaat tcccaaagtg
    18421 atacattctc gaagagccgt atattcttct tgctgatcaa cgattattac aatatcgggt
    18481 aaccgcgtca tatatttaat gccgcccaga tatctttcca agcgagatag ttgtctcttc
    18541 accatagcgg catccctttt tggaagacag ttgagtctcc ccgccttttg ttccgctctc
    18601 aagtccctga acttatgaag tctcttttct gtagtatacc aattcgttaa cataccaccg
    18661 agccattttt tattaacata atgacaccga gctcttattg cagcccgcgc tactgaatca
    18721 gctgctttat ttttggtacc aacaattaag aattgttttc cactacttgc tgcatcaaaa
    18781 actaaatcac aagcttctga taaaaaacga gcagttctgg taagatttgt aatatgaata
    18841 cccttacgct ttgcagatat ataaggtgcc attctaggat tccatttcct agtaccatgg
    18901 ccaaaatgaa ctcctgctcc catcatctct tccaaagtta tgttccaata tctttttgtc
    18961 atttatcccc acactttctc tctctctttt ttttttttca aaaaaaaaaa agagatcagg
    19021 tatcctgaaa tagaaataaa taattgttcc gatggaacct tctcttctac cgaagattgg
    19081 ccgttgatac acaattagat cgggccattc atttttttct attcgttatt atctttatta
    19141 ctattaccaa ataaaaatga ccacgttgaa aggaaaagga tgaatacgct cttaggaatg
    19201 attaaatcct cgaaatgatt gttctgatat atcacaaaaa ttctttgaaa tgaaaaaatc
    19261 aaataattct ctgtggtgga acaaaatatc tctcatttct ccctcgaaaa tccttttttt
    19321 caaaataatc ttgttatgtt gccttggcct tgaacgatgc attaatcttt tgaatccggt
    19381 accaacgggt atcgtccctc ctaaaacaac gttctctttc agacctttca accaatcgat
    19441 acgaccccgg agagcggcct ttgctaaaac tcgagcagtt tcttgaaaac tcgcttcgga
    19501 tataaaactt tgagtattca gggatgtttt cgttattccc aataataggg ctcgataaca
    19561 gatcgcttct tccaaagccc gtcccgttcg ttcagctcgc aacaatccaa ttagttcacc
    19621 gggtaaaaaa acattagaca ttccatcttc tgaaaccaat acttttgatg ttatttgacg
    19681 cacaataatt tctatatgtc tattatggat ctgcaccccc tgggatcgat aaaccttttg
    19741 gatcttatta accaaagaaa tacgactttg tgctataatt agcttagcac caaccaagaa
    19801 tccccagggg gtgccaagaa ttcttgttat acgctcgttc caaccctcaa ccctcttttc
    19861 taggttcatc gatattgaat caatcgaacg cacttctaat acctgttcca cttttggaag
    19921 accctgtgtt atatcaccag atctcgattt ttcatatata aatgtaagta gtatatctcc
    19981 ttcataaagc atttctccat aatggccatg aacagttgct cctggagtcg ccaaataagg
    20041 gttagccgat cttattacta ccgaatccat ttgaacaatt agaacttgac ccgattttag
    20101 gtgtggttcg tttttagcta tacatacatt ttcacaaaga aattgaccaa ggttaagtat
    20161 tgtacatgtt ttttcacaag acttatgatg ataattatca tagagaacat gccaattaaa
    20221 atggaatgga ttcaaaacga tgttactgca tagatcaggc ttataaattt tcccgttttc
    20281 gcccattaaa taatatttaa atacttgaaa agtttccttt aaattgtaaa gttgcaaata
    20341 tttagttatc aagatctgat tatgagttat taaacgggaa aatgaataaa actttgcaac
    20401 ttgaagggct gttcctaaag ggcctaacga attcctaatt ggaattagag gatctctttt
    20461 aattgattct tttatcacat tgtgatattt tacatcattg aatgggacca tttgaaaaca
    20521 atgatccgat gacaaaatta ttaaagattg gcattcctta tttctattca acaacatacg
    20581 aatagttccg ggattttggc taagtgattg ttgaatcttt gccttggaat aaatagaata
    20641 aaatggattg atattagtgc gatctgactc attatcagcg atcaatcttg aaccagagag
    20701 atcattcctt tttctgatat atgaaatatg ggatttcact aagtcaattc ttagaaaatc
    20761 tcgaatcaaa ccatttgtat ttacttcaac aaaagaagcg cgggtctctt caatagaaga
    20821 aattcttttg tctcgatccc aattcaagac taaacaagtc cgaactaatt gaatgcttgt
    20881 gtcagaaatt ccatgaattg gttttccatt tccataaaga atataattga caacttgaag
    20941 ttccagatta tccctttcct gcaacagatc ctgtgggaaa agttttacta aatttatacc
    21001 atccgctatt tcatatataa ttacgggtcg aactaaaaca aaatactttt tcttggtagg
    21061 tgtgatccat tggacataga tccaattttt aaattttttg gattccgtag aatttttttt
    21121 ttttaccgct ccgagtggta tcaagatgcc gctgtgtcgg gatatcttat ccgtctctcc
    21181 aggaaaatag atatccccag aaaatatttt taattcaata cttttttttt tcttctctac
    21241 tcgaaccaat ccgcctactc gacttcttat attgacagtg attggtgtat ctactccaat
    21301 gatactattg ttccgtacca ttatggaaga agattcaggt aaaatatgca cttcctcggg
    21361 aatgaaaaaa aatcgatcta ctttcatttg tttcatttgg tattttggct tcaattcttt
    21421 gactcctcga tactcaatta aatcctcttt tttaaaaatg gaatgaactc ctatagtcct
    21481 atatttagta attcctgaac tcttttttct gtattgagga tcatcaaaat aagcaagaat
    21541 actatttcta tgaaaaatgc cattgagagg tatttcaatc gagataccag aagggggcat
    21601 tagctctttg tctccttctt gaatcgattg gaatggaatg attaatctat ttcttcgcct
    21661 ctttgccaat aaatccgaat tctcgtggag aatagcagga tatataaaat aaaaatgacc
    21721 cgtacatagg attcgattaa gccctgaata atcaggaatc ccgctttttt ttttatcaga
    21781 aggatttgaa ctaaagaatt tgtgtcttac ttgaacttga tcattattta ctacaaggtt
    21841 agaaatatat cttcctgcgg cagaaagaga atgaatgttc atttgatctt gatccttgtg
    21901 gagtgaaaaa gagattgcac cggatccgca cgacactcca tttaatatcc ataaatgact
    21961 tgtttttggt aagatatgaa cattactata tgtaaattcg ggtgcatggt acacatcggt
    22021 actccaatgc atctctccct ctgagtcaga ataaatatgt tttcgaaccc tctctttaaa
    22081 attcaaagta tatgttcccg cgcgaatctc agcaatcact tgttctgatt ctacatattg
    22141 atcgttttga actaatagaa aacttttggg tggaatagtc acgttatgta taatattttc
    22201 actttcaata gttacataca agtccataga acatagaaaa gcagggtgcc catgacgtgt
    22261 acgtgtagga tgaaccaaat cctcgttgaa gttgattttt ccattagagg gggctcgcac
    22321 atgttctgca gtaccccctg tgaatactcc accagtatga aaagttctta atgttagttg
    22381 agtgcccggt tctccaatag attgacccgc aataatacct acagcttctc ccagttccac
    22441 caagtcgcca tgagtaggac tccggccata acacaatcgg cagatccaag atgtactcct
    22501 acaagtaaag ggggttcgaa tagatattgg ttgtgtttga aaggttatga atcgattgac
    22561 aagtccaatc ccaatatctt gatttcgaat ggcaatgcat cgtgaaccta tatatatatc
    22621 atctgctaat acacgaccaa ttaatgcttg tatcaaaatt ctttccggca tcatcccatt
    22681 ccgaggactc acagaaatcc cccgaatggt tccacaatcc gttctacgta caacaatgtg
    22741 ttgaaccact tcaacaagtc tgcgtgtaag atatccagca tctgatgttc gtacagcagt
    22801 atccacaact cctttgcggg ctccgtagca agaaatgata tattctgtta aagacagtcc
    22861 ttcacgtaaa ttgctttgaa tgggtaaatc aatcatttgt ccttgtggat ccgacattaa
    22921 tcctctcata cctactaatt ggtgtacttg agatgcattt cctctagctc ccgagaaaga
    22981 cattatatgg actggattaa aagggtcagt catcctaaaa ttaggattca tttcttgtcg
    23041 caaatattca cttgtagcat accatatctc aatggattgg cgtaattttt ctaccgcatg
    23101 cacattccca taatgatggt gtttttccaa aataaaactt tgttgttcag catcttgtac
    23161 tagccatccc ttagaaggta ttgttaaaag atcatcaatt cctaatgaaa tggatgtggc
    23221 agtagcttgc cggaacccca tagtttttac ttgatccagg atgtgtgatg tatacgccat
    23281 tccgaagtga tctattaatc tactaataag tcgtttaatg gcagttccgt ctatcacttt
    23341 attgtgaaag actagattgg cccgttctgc cataagtacc tccatattcc gcttagtggg
    23401 gttcgattcg acaatgggtt tgagtcaatg attggaaaac ttccttttct tcatcttgat
    23461 tcgtgtagaa atttaagaac tatgatccta gttgaaccgg agaaacccga attcacaccg
    23521 gtatcataaa tttacttagc ttagcttact tagatacgat ctatatgatt agatattaga
    23581 tactatatga atgattaaat actagatgaa taggctctgc aaaagccttg tatagcttct
    23641 tcgatttctc gataaaaaga aatatgacca acagtggttc gaatgtatat acaacgaatt
    23701 tcttttttta tacttcttac tactagatag tgcccataaa tctcatgata ggtacccaaa
    23761 gattcgtagt gaacttcgat aggaacttct cttgaagaaa taacgcattg atctagtcgc
    23821 cactgaagcc acaaaggact atcgaaattg atttttttct gtcgataagc tccaattgca
    23881 tcataggaat tagaaaaaaa aggttctttt tcttttgtat acttatagtt attatcgtca
    23941 attctttcat ttttataatt tctccgatta cacggattat acctgtttgc acaaatacct
    24001 ccacgattcc cgctcgttaa tacgtaaagc ccaataagca tatcttgagt tggtacggaa
    24061 atgggatcac caatagccgg agataagaga ttcatatggg aaaacataag taaacgagct
    24121 tctgcttgag cctccaaaga taaaggcaca tgaacagcca tttgatcccc atcaaagtcc
    24181 gcattgaatc ccttacaaac taatggatgt aaacaaatag catgtccttc cactaaaatg
    24241 ggttggaatg cttgtatgcc taatctatgc agagtaggcg ctctattcag caatacggga
    24301 tgcccctgca taacctcttg aagtatttgc catacaattg gttctttttc ccgaatttta
    24361 ctcttagcaa ctcctatgtt tgaagcaaaa tgttttttaa ttagaccacg aattacaaat
    24421 gtctgaaaaa gctctattgc tatttcgcgg ggcaatccac atcgatgtaa tgaaagtgag
    24481 ggacctacga caatgacaga acgccccgaa taatcaaccc gtttgccaag cagagtctcg
    24541 cgaaatcttc cctctttacc ctcaattaca tctgaaaacg acttgtaaac cttattatga
    24601 ccgtccctca ttggttgtcc gcggattcca ttatcaagaa gtgtatccac ggcttcttgt
    24661 accaatttct cctgacacat tactaattct cccggcgtcg atctacttgt tgttaataga
    24721 tcgataagag tattgttccg atagataact cttcgataga gttcattaat atccgagctc
    24781 attagtttac ccccacctat ttgaataatt ggtctcaatt cgggaggaag aactggtaat
    24841 agacataaaa ccatccattc tggttctata tttgttcgaa taaaatgctt agctaattcg
    24901 atgcgtcgaa ccaaaaaatt ctttcttctt ccaacttttc tatcttccca ttcattgccc
    24961 gtggatccct cttcccctaa ttctttccat tctatcaacg aggaatctat aagaattctc
    25021 aaatccagat cgcctaattg ttctcggata gcacctgctc cagtagaaat ttctcgattt
    25081 cgaaatgtat cgaaaccttg gatagtaaaa aaaagtggga tgctgtattt ccaggattgg
    25141 atttcatatt cgaatgaacc tcgtaatcgt aagaaagttg gttttttaac tacgggccta
    25201 gcaaacgaaa aatttggata ggatccaata ggatctcccc ctttcaaaat cggacgtgaa
    25261 agtttcctct catccggctc aagtagttac atcaaataaa gaagggttct cgttttcaaa
    25321 ttctataaaa cccctaaaag ttctaccctt tactcaagtt ctcaataaag actgagcaac
    25381 atttcattga ttcattattc tttctatttc tatttttatt tttcttaatt atttattcaa
    25441 ttctaattat caattacgac ataaaataaa agaaatgaga tgtgaaattc ttgagtagtc
    25501 tacctccctt cgaatgagga atcgctttaa taatattaat taattaaaaa aaaaagaaaa
    25561 gattcttaat tgaataaaaa aataaaaata aaggagtacc ctggaattta taagagattt
    25621 ccttgtctat gtatcattcc atttgatctt ttaggtccat acttcgcctc gacggttatg
    25681 ccacgatgtc cttaagccta tatgcgatgg atagacttcc gtaaccatga tatatttgct
    25741 tagttgattt gatttgaaca taatttcagt tctgtctaaa agaaatggaa taataaattc
    25801 aaaaaaaaaa aaaagaagtc tttttttttc acgaggtaca gctaaaaatt catattgatt
    25861 tgttactgaa tcgaccatag acctattccc cttttatttg ggagtcttaa atacacccat
    25921 aattctgagc ttcatgttac tcaccccaag agacatgtca gattcagggc atcccaattc
    25981 gattgaatgg aatgacagtt tctcattctg aatctgtaaa atttggatca aatcacacat
    26041 cgcagtatac tagaccttct aattctttaa gaggtttatc taaaagattc gcgatataac
    26101 taggaagacg tttcaaatac cacacgtggg ttactgggca tgccagttta atatatccca
    26161 tttgatatct ccgtatccga gaatcaacaa attctactcc acattgttca caaaattttt
    26221 ggtcttcttt tttatctccg attactcgat aatttccaca agcacaaatc ccacttttta
    26281 taggcccaaa aattctttca caaaataatc catctttttc aggcttattg gttttgtaat
    26341 gaaaagtata gggttttgtt acctccccaa ctatctctcc attaggtagt attttattgg
    26401 cccaagcact tatttgttga ggagaaactg atccaattcg gagttgttga tgtttatact
    26461 gatcaatcat agaagaaaaa ttatgattca ttccgattaa gcttctttcc tatgaatctg
    26521 gaagttcttc tcagatacaa ggaaatgatt cagttccaga gccaaagatc gtagttctcg
    26581 aacaagcaat cgaaaagatt cgggagcatc ctcaggttta ggtattgttc ctccaatgat
    26641 cgtagtcccg agtacttctt gccgagctct aatatgatcc gatttataag taagcatctc
    26701 ttgtaaaata tgagcaacac caaatccctc tagagcccaa acctccattt ctcctacccg
    26761 ttgtccccct tgtttggccc ttcctctaag gggttgttgg gtaacaagtg cataatgtcc
    26821 gctggaacgt ccatgtattt tatcatcaac ttgatgaatt aatttcaaga tataaggctt
    26881 tcctattatg acaggctgtt caaaaggatc ccctgttctt ccatcaaata ttccgctttt
    26941 tcccggatac tcgggttcaa atatccatgg attcgctgtt tgcttactgg cttcatataa
    27001 ttcagaaaac actagttttc tcgaagcctc ttgttcatat ctctcatcaa aaggcgctat
    27061 tcgataatgt ctatctatca taccccctgc taacccgagt gagcattcaa atatctgtcc
    27121 tacattcatt cgtgaaggta cccctaatgg attgaagacc atatcaacgg gttttccatc
    27181 ttgcaaataa ggcatatctt gtctagacaa aatttttgaa acgataccct tatttccatg
    27241 tcttccagca actttatcac ctactttgat ttcacgtttc tgtgaaatat atatacgaat
    27301 cgtttctgga ttataactag aacccccttt tttttggatc cacctcacat ctataactcg
    27361 acccctacca cctataggta gttttagaca agtttccttt gaggtggata cctgaatgcc
    27421 aagtatagct cgtaataatc tatcttcggg ggcatacgag gattcttttg ccatttgagg
    27481 cgttaattta cccactaaaa tatcgcctgt ctctacccat gatcccagtc tcacaattcc
    27541 atttttgtct aaatttcgga gtaaatgggc ttctaggtgt ggtatttcat tagtgattct
    27601 ttcaggaccg tggcttgtca catgagtctg aatttcatat ttccgtatat gaaaagaagt
    27661 ataaatatct tcatagacca gacgctcact aatgagtaca gcatcttcag aattgtaacc
    27721 ttcccatggc atataagcta ctaatacgtt ttttcccaaa gcgagttcgc caccaactgt
    27781 agcagcacca tccgctaaaa tttgtccctt tttaatgcat ttccctcgct gaacctgggt
    27841 tttttgatgc atgcaagtat ttttgttgga acgttgatac ataactaatg gaatgcttag
    27901 agtatctcga tttcccgata aaattatctt gtcagtatcg gtataaatga tctttccccc
    27961 atgttcggct atagcgagaa cccctgaatc tagagccact tggcgttcca atccagttcc
    28021 aacaatgcac ttttcggact gaaaaagcgg aactgcttga cgttgcatat tagaactcat
    28081 taaagctcga ttcgcatcat tatgctcgat aaaaggaatg agggaagctc caatagaaaa
    28141 atattggaag ggaaaaatac ttcgaagatg aacctgttcc catgcaatag tcagaaattc
    28201 ttgacggtat cgagctggaa caacctgttc ctcctgaata cctcgattca gcgccaaaga
    28261 atttcctgtc gataacatat agtattcgtc tctacttggt gataaataaa gcatccgtat
    28321 tctttttgat ctctcagaga tttcaaaaaa tggactttct atagaccccc aaaaaacaat
    28381 cctcgcatga attgctaggg atccgataag tccaacattg attccttcag acgtgtcaat
    28441 cgggcaaatg cgtccataat gactaggatg gatatcgcgt atccgaaaac tagcagttcg
    28501 ccctgtcaat cctccagggc ccaaataact caattttcta ccatgaacta tttgtgtcaa
    28561 tggattggtt cgatctaaaa cttgagataa tgggtgtaat ccaaaaaaag attcataagt
    28621 ggttgttaat ggagttgaag tcaccaaatt ctgaggagtc ggtatcaatt tatgtctaat
    28681 tgctccacat atagttcctt taaccatatt ttctaaacga accagagcca atccaaattg
    28741 atcttgtaag agatccgcta cggaacgaat acgtttattt ttcaaatgat tcatatcgtc
    28801 aagtgtaccc attccaaatt tcattccaat caaatgatcc gcagctgcca atatatctcg
    28861 tggtaacaaa aatgtattgt tttgaggtat atcaagattc agcctttggt tcatatttcg
    28921 tcgaccaatt cttcctaatt cacacctttg ttgaaaaaat tttttttgta attccttaca
    28981 taaggattca gaaaataccg gatctccacc cacacaagca aattgttgat aaaactccaa
    29041 aatggcattt tcttttgacc tgattttctt tttctcctta tcattcagga aagacaagaa
    29101 aatttcaggg tagtagacat tctctagaat ttctcttaaa ttcgaaccca tagctgatga
    29161 taaaactaaa atagatattt tctgtttcct actcacacga gcccatatcc ttgcttttct
    29221 atcaatctct aattctaatc ttcctcccca atctgatatt atggtgccag tatagaccga
    29281 aattccgtta tggtctaatt ctgaacggta atagataccg gggctttgca atatttgatt
    29341 gattacaatt ctgtatattc catttattat agaagttccc agggaattca ttagaggaat
    29401 gtttccaata aaaattgttt gttcttggat atccctacag gttttccaaa ttaatcccgc
    29461 ggatacatat aattcagagg aatatgtgag tgattcatat acagcatcgt tttcttttag
    29521 caagggttct actaattgat atgtttccac aaataattga aattcaattt cttgatccgt
    29581 atcttccatt tttggaaact tagaaagttc ttctcttaag ccctgatcaa tgaacctaca
    29641 aaacccttca atttgtatct gattcaaccc gggtattgta gacattcccg cattattttc
    29701 acccccaagc attttcactt tccccattta tagaaaaata tcccactatt tgcttccatt
    29761 cttcatcgaa tcatatgaat cgatttagaa ataatggaat ttctattttt ttttactgaa
    29821 ttacatgaaa ttttacctaa ctccgtatat ggaatgtatg aaatacctat gaacagagga
    29881 ataaatagaa taatcttata ctaaaattgg aatttgcaac aaatggatag aatataaatt
    29941 ctaaatggaa aggaattgaa aaattccacc tacaattatg gagtttttta aaaaaatatc
    30001 cgaacacaaa atggattcca tttataccat tattatgata tcccatattc caatccaatt
    30061 cgattggata ctagaaaaaa taaatgaatt ggaaattgga tctagtcgat gagataaaga
    30121 cctaataatc agaaaaatat agaatttctt tttttttttt agcacttaac cttttcactg
    30181 attcaattgt tcaaaaaaga attcgaattc gcacaaagaa gagagaaaat tttacctatt
    30241 ttttttagta aaatctgtaa aataggattg aggtgcgtaa taaggcttgg atttctattt
    30301 attaaacatg cgcagatata actctagtct agctatagtt atctatatgg atatagatgt
    30361 ttcttccttt attgaagtcc tattcattcg gaacagccca tgtcgtgttc aattttttat
    30421 tttctattca atctatttaa attaaaatct atttaatgaa aaattgtaaa aaaaaatgca
    30481 agtacgagaa tttcttaaaa attctcttat ctcttatagg cattatatct gtataagata
    30541 cccgattaga taatatccgt gtaacaattt atgttctagg gtttacatat actgataatt
    30601 gctgttataa ttgaaatggt attttttttt cttgaaaaag aaataccgat tagttatgtc
    30661 tcaatttgta ttttcttatc ttattaggaa aaaacccttt ttttgtaatt aaaattgaag
    30721 aatcattcat gaattaaatt aatagttaat ggttccgatt tgtcctgaat tttagctttt
    30781 ttgactgaaa atgcacgttc tttttttttt ttctattgaa aaaaaaaagg tctaatggga
    30841 ttaaggaaaa caaaatagaa gatacaagat acaaacaaat agaaataaat aaaaaaaaaa
    30901 agtttagaac ctcctttttt agttttttgg ggagtattct catctatttt tttgtatcat
    30961 tttggcggca tggccgagcg gtaaggcggg ggactgcaaa tcctttttcc ccagttcaaa
    31021 tccgggtgtc gcctgatcga caaaatagct tattccgttt tgttgataga aaacttgaca
    31081 atttttttcc agcagaagca agcgggggaa ggagactctt gagacttcct tgattctaaa
    31141 ttctaagcat ccataggttt tttttttaat aaaattctat aaatccttac gtctcatatt
    31201 caagaattca agaaagattc tagaagtgaa aaggaatcgg taaatcttca tatgatagtt
    31261 cttgcactac taatgtagtg tttgtctact gactgggtct taaatttaat tggataggga
    31321 tagatataga tcggacagag aatcgaattc catttttagt tgtggagggg gcgaaaaaga
    31381 ctttgtatac agactcctga aagtatatga gcactccgac atttcattta tttaatttta
    31441 gttagattga atagctaatt ggcttttttt tttttattat ttctatttaa aatatttatt
    31501 tataatattt aaaaatagaa aaagaaaatc tatttataat agaaatattc aatattctag
    31561 attatacaaa ttttaatata ttatatttat tattattatt atattcatat attcatattc
    31621 aatttcttat ttattcttat ttagaattta taaaagaaaa attcaaaaat aaataaattc
    31681 aaaataggaa attcaatttc aatattctaa ttctattaga atttcgaatt ctattctatg
    31741 ttattaatat attaatatat tattaatatt aattaataat taaattttag attaatatta
    31801 ttatataaat atattaaata tatttattta tataaatata ataaatatat tattcaaaat
    31861 tcgaatatat aattcgaata tatatatata atttagaata tataaataat atattcgaat
    31921 atattatata ttctatataa atagaactaa tatataatat atataaatag aaataaaata
    31981 tttttgaatc atattttcga aattcaattt ttttaattta attaaaatta aaaaagaaaa
    32041 gaaagaattc ttttcggaaa cccctagtga aagagtgaaa gaatttattc ggctgtcttc
    32101 ccattgtttt acagagacaa tcgagagacg gtaaggatta gattaaatgg aaataagaat
    32161 atgcgatgtg atctatcttg attctatata tctttttgac ttaatgaaat cgaagacaac
    32221 aaaatcaaaa taacgcatag gtcttattat tcctacctgt tagtaacatt cattccctta
    32281 atactcccaa gggatatttt gtttgtactt aatgttttct gattatacta gagatgatat
    32341 acgaacttgt tagatgttat aattggattt attggattct aagatctatg atgttaggtc
    32401 agaatcccct ttttactctg tgccagcgat ttcactatta tttatttgat ttttagtgaa
    32461 caataaaaaa aaaataaact aattccttca tattgataga aataggagac ataatttaca
    32521 tggatatagt cagtctcgct tgggctgctt taatggtagt ctttacattt tccctttccc
    32581 tcgtagtatg gggaagaagt ggactctaaa aatactacta attgagttgg gggaaaaaac
    32641 taaaagaaaa ctgtatccat cgttttctag ataatttatg aaattttttt ttctagttaa
    32701 ttcattaact attgaattca ttgattaaat aattcaaaaa tcattaattg aataatttta
    32761 aaatatctaa tctacatttc ggaattatag tatattcgaa tggaataatg tattctatgg
    32821 ataatataga aatcgaaaaa tcctctttca attaaacaaa tatttgactt tttcccattt
    32881 tcgtattttc aaagtcaagg taatacaaat taaaaattcg atgaactggc tcttactaaa
    32941 atgatatatg gacaatgagg aaccgaggaa cctttttttt ttttttttat cccccccttt
    33001 tttacttttt tcaaagagaa aagaaatccc ttttttatta gttattaata ttaagcacga
    33061 atagacactt tctataggaa acaaaatgga catagtagtt gtctaaggag atactacaca
    33121 ataataagat cttgcccttg ccttaagcga gtcacatatt acgtgcttat cgcttgtttt
    33181 attatttggt ttttttttta tttgagtttc gaaattggat ttatgttttt atttcatatc
    33241 atggttcaaa cgttaaaaat cggtttggtt ttactaatat tttcgaaata ggaaaaagtt
    33301 tcctatagaa cccctagatc atctgttaac tattaaattt cttaatttca atttaatact
    33361 tcttcgaaat gctaaaaaga ttattttagt taatatgata taatctgata ccaggattgg
    33421 tcttgaaaat aataagaaat ccataaataa attcgaatcg gacgaaaaag agttgccttt
    33481 tgattatttc agattgattg gaaccaatac aaatcaaata gatgaaacaa aaaaaattgg
    33541 gacgctaggt gcattacata tatgtgattg atattctata tatatgaaga tagatattgt
    33601 aaatagattc atattaaacc tctatcttta tagagtaaaa ctttatacac tacaataata
    33661 gatagtatta tggtagaaag aaatagattt tatttctttc taccatacta tcagatttca
    33721 tagaatactg ctgattctag tccgatcatt tcatttaaga gtaagacgcg aaattgaaat
    33781 ctgaaatccc ttttcatttt atctgccatc attgcattga taagatctaa gaagtaaagt
    33841 ttaagtcaaa ttaatcactt tgacttaccg tttttacgta aattataagt aagaaggcag
    33901 taggaactag aatgaacagt gcagtagcaa taaatgcgag aatatttact tccataacat
    33961 catcgttaga tttctcttta attcacaata attcgggatt taatcccata gagatgataa
    34021 atctttcgtc ggtaaattca atggtataaa tttcatctcg atgatatcga atcggatcaa
    34081 tatcatgaat aacaatatct gaactatcaa atcgattcat cgtcaagaat tgaatagtat
    34141 aacataggaa gatcttttat ccataccaaa ccaaattaaa aaaaaaatgg atttctgatc
    34201 cactcaaaaa ttcctttcct tttttctaat attcttatcc ttcgattagt aataggataa
    34261 acatatatca aaagttcagt gtaaaattgg aatgagattc tatttgttat tttgactccc
    34321 tttcacagaa gaaatgaatt gatgtatttt tttattggat ttctatccat cgggactgac
    34381 ggggctcgaa cccgtagctt ccgccttgac agggcggtgc tctgaccaat tgaactacaa
    34441 tcccaagaaa aaagtgtaca gcatgcatat tcttacgatt tcattcaaac cctttctatt
    34501 tctattttag attagaattg tcttgttcta actggtggag gcgggactaa tatgttgata
    34561 tttatataga tttatatgga tatgcacttt agcaagatct acacagatta ctaataatcc
    34621 ggttgttatt tccaaatcga ttgaaaataa atctttcaat aaatccaatg aaaataaaaa
    34681 aataaaaaga ctctcttttt atttcgactt tatactttca gatcttgata tgaatctaga
    34741 tcattagcaa gatctgaatt tgtggaaaaa aatgggtaat aaaataaata gaaatagtgg
    34801 tagggatgta gcagattttg attcttgtgt atcaaagttc attgagcatt tccggagaac
    34861 accaaacggt tacatcattt catggtagat cggcgaatta ttgggccgag ctggatttga
    34921 accagcgtag acatattgcc aacgaattta cagtccgtcc ccattaaccc ctcgggcatc
    34981 gacccaggaa aaatcaattt tgaatcctta ttgataatcc acgatcaagt tcctttcgta
    35041 gtaccctaac cctaccccca ggggaagtcg aatccccgct gcctccttga aagagagatg
    35101 tcctgaacca ctagacgatg ggggcatact tgcccgaccg ccattatact atgttcatag
    35161 tatgaacagt tttttgaaat tgtcaatata atgtaatgat atgactcgat cagaaggatc
    35221 tttccgtttt tcataattcc atagaatttt ttgattcatc attttcgttt ttaaattgtt
    35281 cattccaatt cccaccctag aattctaatt ctatctaata tctaataata gaaaaaaaaa
    35341 aaagtaatac gaaatagaga taggactttc ggggaatgat tggtttgccg gaaaaaaaaa
    35401 ggcgaggggt ttaaacttca tttctttcac tttcattctc acactaagcc gggaaattaa
    35461 aaaaacgata ataaaaatct ggaaatccgg gaagagggat agggattaac aagttattga
    35521 aaaaaggttt ttttgataag aatttggttg agagacaaat tgaatccgtt tatcaacaat
    35581 tcgatcaaaa atcttgtatc tatgttttga attggtggat atatgtatca atcaaatgaa
    35641 tttcgttagg atgaggatca attcaaattg aatcgttttt gaaataattc attccattga
    35701 tattttgaaa ctcgaatatc aataaaccca ttttacctat actatactca ctaggtaaat
    35761 cctatttctt gttccttaat gagccgctat gcagataaaa cgtatctatg tacatttatt
    35821 ctaatttcat ataactttta gaataagtat atagtatttt tataataagt atatagtata
    35881 ttataataag tatatagtat atgcagtaat aaatatatgc attagactca tagtggctag
    35941 ttccttgttc gggaattgaa ccaaaggggg cccttttaac tcagtggtag agtaacgcca
    36001 tggtaaggcg taagtcatcg gttcaaatcc gataaggggc tttttttttt cttttttcat
    36061 aaaactccag cggtagtatt catatttgaa gagagaatag agatattgtt catatttgga
    36121 ataaaaaaaa ctaaggaatc gtagaatttc attagaaatc attagaaaat gaaattctga
    36181 attctaataa attctcgtta tcattcttag gaagtagaac atttttttta ttattttgat
    36241 tataatgaat gaataatgat aagttatccc ctttaatttc cggatattcc tattttctat
    36301 tattccaatc aaaagaaatc ggaaagattc taaatcaaca aaagaaaaag taagtcgacc
    36361 taacccattg aatcagaact atatcaacta ttctgatatt caaattcgat agagatgaaa
    36421 gatctttttt ttatttcatt ttttatattt ttagatttgt ttgatttgga ctccgcaaga
    36481 atctgtcgat atttctaatt aaatcttttt gttcttagag gttgtatagg aaaaatttgc
    36541 tattcccttc ctccacggag aaaggtttat tccaagtccc aacatacaaa taatttttca
    36601 ttttcaatat ctttcagaat acaagaaaag atcaatttac tctattctat tatttataga
    36661 atattatatt atttagatag gatatattat ttagataagg tatgatatat ctatataaaa
    36721 ctaaaagaaa tctatcaaat cgtggcttca cgtatccaaa attttcatat cgatgcatac
    36781 gatatttttt cttgcaattg atggatgtga gaaagagact ttcacttata gtctcttaat
    36841 tatgagtcta tgaaatttta attaaaataa caaattaatt cgattttttc tgacagataa
    36901 aagtaactag aaaaaaaaat attcgaagtg tctttcttac ctcgatctgc aaaaaaaaaa
    36961 aaatagactt tggagttttt ttttattaat ctaaaagaaa ggaaaataga acaaagaaga
    37021 caataccaat aaaaaaaaaa aagaaagaat aaaaaagaga gtaataagta ataaaaaaat
    37081 atgataaata tgatactgta gtagtttact acacaatgta gtagtttatt acacatagaa
    37141 atgagaagaa tacataaaac tatttttttt ttctcaattt tacgaacaag attcaagaat
    37201 aagatttttt gataaaacaa gaggaatatg tccggaaatc aactggtaac aaaaaaaggg
    37261 ggatcatttg tttcttgaac agttctttcc aaaacaaaaa tgaatccacc tgatttatga
    37321 gtaataagat aattcatgac ttaggcgatt tttaagaata gaaaggaata accgaattga
    37381 gttaatggat ttagctaggt caagagacca ataaatgatt tttatattcg aaacccatta
    37441 gaaaagaagg gacaatcaat gagaaatcaa atcatacaga aatgataaaa gaaagacttg
    37501 gccctgaaaa tactatgagg tgctcggaaa tggttgaagt agttgaatag gaggatcact
    37561 atgactatcg ctcttggtaa atttaccaaa gatgaaaatg atttatttga tattatggat
    37621 gactggttac ggagagaccg tttcgttttt gtaggttggt ccggtctatt gctttttcct
    37681 tgcgcctatt tcgccttggg aggttggttt acaggtacaa cctttgtaac ttcatggtat
    37741 actcatggat tggcaagctc ctatttggaa ggttgcaact tcttaactgc cgcagtctct
    37801 actcctgcta atagtttagc acactctttg ttgttactat ggggtcctga agcacaagga
    37861 gattttaccc gttggtgtca attaggtggt ctgtggactt ttgttgctct gcacggtgct
    37921 tttgcactaa taggtttcat gttacgtcaa tttgaacttg ctcgatctgt tcaattgcgt
    37981 ccttataatg caatcgcctt ttctggtcca attgctgttt ttgtttctgt atttctgatt
    38041 tatccactgg gtcaatccgg ttggttcttt gcgcccagtt ttggcgtagc agctatattt
    38101 cgattcatcc tatttttcca aggatttcat aattggacat tgaacccatt tcatatgatg
    38161 ggagttgctg gtgtattggg cgctgctcta ctatgcgcta ttcatggtgc taccgtggaa
    38221 aatactttat ttgaagatgg tgatggcgca aatacattcc gtgcttttaa cccaactcaa
    38281 gctgaagaaa cttattcaat ggtcaccgct aaccgctttt ggtcccaaat ctttggggtt
    38341 gctttttcca ataaacgttg gttacatttc tttatgttat ttgtaccagt aaccggttta
    38401 tggatgagtg ctcttggagt agtcggtctg gccctgaact tacgtgccta tgacttcgtt
    38461 tctcaagaaa tccgcgcagc ggaagatcct gaatttgaaa ctttctacac aaaaaatatt
    38521 ctcttaaacg aaggtattcg tgcttggatg gcggctcaag atcagcctca tgaaaacctt
    38581 atattccctg aggaggttct accacgtgga aacgctcttt aatggaactt tagctttaac
    38641 tagtcgtgac caagaaacta ccggtttcgc ttggtgggcc ggaaatgccc gacttatcaa
    38701 tttatccggt aaactactgg gggctcatgt agcccatgcc ggattaattg tattctgggc
    38761 cggagcaatg aacctatttg aagtggctca tttcgtacca gagaagccca tgtatgaaca
    38821 aggcttaatt ttacttcccc atctagctac tctaggttgg ggggtaggtc ctggtggaga
    38881 agttatagac acctttccat actttgtgtc tggagtgctt cacttaattt cctctgcagt
    38941 attgggcttt ggcggtattt atcatgcact tctgggacct gagactcttg aagaatcttt
    39001 tccattcttc ggttatgtat ggaaagatag aaataaaatg actacaattt tgggtattca
    39061 cttaatcttg ttaggtatag gtgcctttct tctagtattc aaggctcttt attttggggg
    39121 tgtatatgat acctgggctc cggggggagg agatgtaaga aaaattacca acttaaccct
    39181 tagtccaagt attatatttg gttatttact aaaatcacct tttggaggag aagggtggat
    39241 tgttagtgta gacgatttgg aagatataat tggaggacat gtatggttgg gttccatttg
    39301 tatacttggt ggaatctggc atatcttaac caaacctttc gcatgggctc gtcgtgcact
    39361 tgtatggtct ggagaagctt acttgtctta tagtttaggt gctttatccg tttttggttt
    39421 tattgcttgt tgctttgtct ggtttaataa taccgcttat cctagtgagt tttacgggcc
    39481 cactggacca gaagcttctc aagctcaagc atttactttt ctagttagag accaacgtct
    39541 tggggctaac gtaggatccg ctcaaggacc taccggttta ggtaaatatc taatgcgttc
    39601 cccaactgga gaagttattt ttgggggaga aactatgcgt ttttgggatc tacgtgctcc
    39661 ctggttagaa cctctaagag gtcccaatgg tttagacttg agtagactga aaaaagacat
    39721 acagccttgg caagaacgtc gctccgcgga atatatgact catgctccct taggttcttt
    39781 aaattccgtg ggtggcgtag ctacagagat caatgctgtc aattatgtat ctcctagaag
    39841 ttggttagct acctctcatt ttgttctagg attcttcttt ttcgtaggtc atttatggca
    39901 cgcgggaaga gctcgcgcag ctgcagcggg atttgaaaaa ggcattgata gggattttga
    39961 acccgttctt tccatgactc ctcttaattg agacatgaga tccaatgctt gaaataggaa
    40021 taatttggat ttcaccatag atgttgggtt gagtggagca ggtcatatta aaaaagtatt
    40081 cccctttttc tctcttttca actcatttat atctaatctt ttttgttttt gggctcggct
    40141 aagtggtggt atagccgagc cattcccttt tagaaaatca actgagccaa ccaaaaccaa
    40201 taaaataaac aaatccattc gccgagaaaa aggagagaga gggattcgaa ccctcgatag
    40261 ttctttgttt cgaactatac cggttttcaa gaccggagct atcaaccact cagccatctc
    40321 tccaaaagat gatttctatt ttatccgtat tccaccgaat agaacatgac catatgagtt
    40381 gatacccttt atctagatag gaacgatatc cgctatgggt ctatttttct atctgtatat
    40441 agtctatttt tctatctgta tatatatata catgcaggat ccagcatgcc cttttgttaa
    40501 gtaaaaaaaa acgacccttg atccatgccc gaaaaggggt ggtaataagt cgttcatggt
    40561 aaaaccctct atgatacatt ttttttatta caactttttt ttttatcgat aaggggatca
    40621 aagggtttga taagaggatc aaatggtata gttcttttgt tggtaaattg gaggattaga
    40681 aacatgacta ttgctttcca attggctgtt tttgcattaa ttgctatttc atcaatttta
    40741 ttaattggtg tacctgttgt atttgcttct cctgatggtt ggtcgagtaa taaaaatgtt
    40801 gtattttctg gtacatcatt atggattgga ttagtctttc tagtaggtat tcttaattct
    40861 ctcatctctt aaacctattt gttctacatc taaaaatgaa atgacccctc ccacgaattt
    40921 tttccgattg tgagacacat taaaaaaaat ggaatataaa ccccaaaaat taaaataaag
    40981 aaaactaaaa aaaattatag ggaggggtca aacttctgga aaaatcttat atcttatatt
    41041 gtaaaactaa aaaaaaacta aacaaaaaat atacatttct ataagagacc tgtctataag
    41101 aaatctataa gaaattaata attaaaatta gaaaagtcta taaatatatt aaaatctatt
    41161 ctatatttcg atttctatat ttctatatat ataaatagaa tatagaaata tagaaaatat
    41221 agaattctat atctatatct ataatattag atatctataa tattagaata aactatagaa
    41281 atatagaata gaattaagaa tttcataatt aaatagaatt tattatatta aatagaataa
    41341 aatagaattt tgaaaaatat aataaatata taattttata tacaatacaa tatacaatac
    41401 aatttgatta cttatacaat ttgatttcta ttttatttta tagatataga tagataaaga
    41461 atctagaatt cctatttttt ttttatttcg aattacccct gtatcagacc tagctctgca
    41521 caaatataat ctatatatta gatatcaagg acgataaaaa tgaaaaaaaa atgcggatat
    41581 agtcgaatgg taaaatttct ctttgccaaa gagaagacgc gggttcgatt cccgctatcc
    41641 gccccgcgcc ccttattttt ttttattatt taatttatgt atttatttat gtattttatt
    41701 tatgtattta ttatttatgt atttaatagt ataaaggatt aaatagagtt gcctctgata
    41761 gtatagtgta gtgtatcccc ctcctccttc tccttgaacc cccaaaaaaa tagtaattca
    41821 tttttttttt tcattttaat gaatttctag ttaattaaat caaaccttcc tttttttgtc
    41881 aaaaaaatgt tgcggagacg ggatttgaac ccgtgacctc aaggttatga gccttgcgag
    41941 ctaccaagct gctctacccc gcgataaaag agaagatttg aaaccaaatg gacaaacaag
    42001 gattgtttgt gcccctctac catatctgta caaatagaat aacccattta tacagaatgg
    42061 taaagggacc ctcctacgat cgatgatcat agaaatcaat agaaaaatga agataatttt
    42121 ttatccttac caacttgatc ttgttgcacc gggcaacaaa catgcatgaa ccatttcacg
    42181 aagtatgtgt ccagataacc caaaatctcg ataattagct ctcggtcttc cggtcaaaaa
    42241 acaacgtcga tgaagacgtg taggtgcact attacgcggt ggtgattgta actttccatg
    42301 aatttcccat ttatcactta acgacgaaac tttgcttatt tctttttttg aggatcgacg
    42361 aatcaaatga tatttttgtt ccaatttttg cctcttcttc tccctctgaa tcaaactttt
    42421 ctttgccata atgcttcatt tcctattact atcaacgata caagtcggat cttagatgta
    42481 gaaatataag aaggcggccc ccccttctct atagaaagaa atgatatttt aacggataca
    42541 ataaagataa agaattaacc aaatttacct gatgtcgaag caatcaagaa agctgcataa
    42601 gtaaatatat aacctacaga aaagtgagct aatccaacca atcttgcttg cacaatggaa
    42661 agagccactg gtttatctct ccatcgaatc aaattagcca aaggtgtgcg ttcatgagcc
    42721 catgctaaag tttcaatcaa ttcctgccaa tatccacgcc aggagattaa gaacataaat
    42781 ccagtagccc aaacaagatg tccaaataag aacatccacg cccagactga taaactattc
    42841 ataccaaaag ggttatatcc attgataagt tgtgaagagt ttaaccatag ataatctctt
    42901 aaccatccca tcaaataggt agaagattca ttaaactgtg aaacgttccc ctgccataat
    42961 gtaatgtgct tccaatgcca ataaaaagta acccatccaa tggtatttaa catccagaaa
    43021 actgccaaat aaaatgcgtc ccaagccgaa atatcacaag taccgcctcg tcctggacca
    43081 tcgcaaggaa aactataacc aaaatctttt ttatccggca ttaacttgga accacgtgca
    43141 tccaaagcac cttttactag gatcaatgta gttgtatgta aacctagagc aatagcatga
    43201 tgaaccaaga agtctccagg ccctattgtt aaaaatagcg aattactatt ttgattaata
    43261 gcatttaacc aaccaggcaa ccatatgctt cgccccgcat taaacgctgg actattcgtt
    43321 gaagataaaa gtacatcgaa cccatatgaa gttttaccat gagcagattg tatccattgg
    43381 gcaaatatgg gttcgatcaa gatttgtttc tccggagtac caaaagcaag cataacatca
    43441 ttatgtacat aaagtcccaa agtatggaat cccagaaaaa gactggccca acttaaatgg
    43501 gatatgatag cttctttatg gtctaacatt cttgccaata cattatcctc attctgttcc
    43561 ggattgtaat ctctaataaa aaagatagct ccatgagcaa aagctcctgt catgatgaat
    43621 cctgcgatgt attgatgatg agtatataac gcagcttggg tagtaaagtc ttgcgctatg
    43681 aacgcataag caggtaaaga gtacatgtgt tgagctacca aggaagtaat aacccctaaa
    43741 gaggctagag caaggcctaa ttgaaaatga attgaattat tgattgtgtc ataaagaccc
    43801 ttatgtccac gccctaatct cccccccgga ggaatatgtg cttctaaaag atcttttata
    43861 ctgtgtccaa tcccgaagtt agttctatac atatgaccgg caacgagaaa aataaatgca
    43921 atagctaaat gatgatgagc aatatcagtc agccataaac tttgcgtttg cggatggaat
    43981 cccccgagaa gtgttagaat ggcagttccc gctccttggg gggtaccaaa taaatgacta
    44041 ctagaatcgg ggttttgagc atacagattc cactgacctg taaaaagtgg gcctaatcct
    44101 tgggggtgtg gcaatacacc taagaaatta ttccatcgaa cgtattctcc cctggatcca
    44161 ggaatagcga catggactaa atgtcctgtc caagccaagg aactgactcc gaatagtcct
    44221 gacaaatgat gattgaggcg ggattcggca tttttaaacc acgaaacact cggtttccat
    44281 ttcggttgta ggtgtaacca gcccgctatt aaagatatgg cagaaagaaa taatagaaaa
    44341 agagctccag tataaagatc cccattagta cgtaaaccga ttgtatacca ccactgataa
    44401 acaccggaat aagcgatatt caccgggcca agagcacccc ctcgagtaaa agcttccaca
    44461 gccggttgac caaaatgagg atcccaaatt gcatgagcaa taggtcttat atgtaaagga
    44521 tcctgtaccc acgcctcaaa atttccttgc caagctacat gaaagagatt cccggaagtc
    44581 cacagaaaaa ttattgctaa ttgtccaaaa tgagaagcaa aaatattctg ataaagacgt
    44641 tcctcagtaa tatcatcatg actctcaaag tcatgtgcgg tagcaatacc aaaccaaata
    44701 cgacgagtag tggggtcctg agctaagcct tggctaaacc ttggaaatct taatgccata
    44761 atgcttttca aatcctccta gccattatcc tactgcaata attcttgcta agaagaacgc
    44821 ccatgttgtg gcaattccac ccagaaggta atgagttact cctacagcac gtccctgtac
    44881 aatgctcaag gctctaggct gagtagcagg agcaaccttt aatttattat gagcccaaac
    44941 gatggattca ataagttctt gccaataacc acgcccgctg aatagaaaca ttaaactaaa
    45001 agcccataca aaatgggcac ctaggaaaaa aaggccatat gcagataatg aagaaccata
    45061 agactgaatt acctgggatg cctgcgccca taagaaatcg cggagccacc cattaatggt
    45121 aatggaactc tgcgcaaagt ttcctcccgt gatatgagtt actacccctt gatcacttat
    45181 actaccccaa acatctgact gcattttcca actgaaatgg aatattacta ccgaaatgga
    45241 attgtacatc cagaatagtc ctaagaagac atgatcccaa gcggatactt ggcatgtccc
    45301 ccctcttcca ggtccatcac aagggaaacg aaaaccaaga tttgctttat ccggtatcaa
    45361 tcgtgagcta cgagcaaata gaacaccttt taggagtatc aataccgtca catgaatcgt
    45421 aaatgcatga atatgatgga ccaaaaaatc cgcagttcct aatggaatag gtaacaaagc
    45481 aactttgccg cccacagcca ctaaatcgcc acccccccaa gtcaaactgg tgcttgttgt
    45541 tgcaccaggg gccgttgcaa caggtgctaa agcgtgggtg ttttgtatcc attgagcaaa
    45601 gacgggttgt aattgtatag cggtatctga aaacatatct tgcggacgcc ctaaagcact
    45661 catggtatca ttatgaatat acaaaccaaa actgtgaaag cctaaaaata tacataccca
    45721 gttgagatgt gatatgattg cgtcgcgatg cctaaggaca cgatctaata ggtcgttgta
    45781 gcgagtagtt ggatcatagt ctcttaccat aaaaatggca gcatgcgcag cagcaccaac
    45841 tatgagaaat ccaccaatcc acatgtgatg tgtgaacaat gagagttgtg taccatagtc
    45901 agtagctaga tacggataag gaggcataga atacatatga tgagctacaa caatggttaa
    45961 agagcctaac atagctaggt taatagataa ttgagcatgc catgacgttg ttaggatctc
    46021 atataggcct ttatgcccct ggcccgtaaa tggaccttta tgagcctcta aaatatcttt
    46081 tataccatga ccaatacccc agttagttct atacatgtgc cccgctatca ggaaaagaat
    46141 tgcaatagct aaatgatggt gtgcaatatc ggtcagccat agaccaccag ttactggatc
    46201 taatcctcca cgaaaagtaa gaaattccgc gtattttgac caattcaagg tgaaaaaggg
    46261 ggttgctccc tcagcaaaac tgggataaag ttgagccaaa agatcccgat tcaagataaa
    46321 ttcatgagga agtgggatct ctttaggatc tactccagca tttagaaatt ggttaatcgg
    46381 taaagataca tgtacttgat gccccgccca agaaagagac ccaagtccta gtagccccgc
    46441 taaatggtga ttcaacatag attctacatc ttggaaccac gccaattttg gagcagcttt
    46501 gtgataatga aaccaaccag caaaaagcat taaggctgca aagaccaatg caccaattgc
    46561 ggtacaatag agttgtaatt cactagttat tccagatgct cgccaaatct gaaaaaaacc
    46621 agaggttatt tgtattcctc ggaacccccc gcctacatca ccattcaata tttcttggcc
    46681 tactattggc caaaccacct gggcgctagg tccaatgtga gtaggatcgc ttagccatgc
    46741 ttcataattg gaaaaacgag caccatggaa atacatgccg ctcagccaaa gaaagatgat
    46801 ggaaagttgg ccgaaatggg cactaaatac ttttcgggaa atctcctcca aatcactagt
    46861 atggctatcg aaatcatgag catcggcatg taggttccag atccaagtag tagtatcagg
    46921 tcccttagct attgttcttg agaaatgacc gggtttagcc cattcctcga aagacgtttt
    46981 tacgggatcc ctatctacca aaattttgac ttctgcttcc ggcgaacgaa taatcattga
    47041 gtcctcctct ttccggacaa cacatacaaa gagacctgcc aacataaaac ataattagtg
    47101 aacttgtgag agatttttct attaagtttc tttctcttct atctcccacc tatctattct
    47161 attttcttta gttattcact agaacaatta tcatctggaa gtcaatccgg ggcaagtgtt
    47221 cggatttatt atgacatagc agtggggcgc tcaatggacc attttgaatc ttagaaaacc
    47281 ctttctggac tttgaattga aatgaaatag tttttttgtg caacctagtg tattcatatt
    47341 ttcaattcga agttcctaga tggagctact ttaactttat gtcttacata gaagatatta
    47401 ctatgtactc tatttcaaat cacgtgaata gtcattagca ttactagggt acataccggt
    47461 atttctattt agtcatttga gagtctcttt tattagtttt ttgagtttca atagcagaaa
    47521 aaatagaatt ctctaccgta tccacgtatc ctttatccct acgaaatacc ggacgaaata
    47581 gaacgatctt aatcttagaa gggatataat gaaattcgtt gattgtttgt tcctagagaa
    47641 atgatctgtt tttattttac ttgactgatg gggataacaa aaaattaatt agaaaattaa
    47701 ctatactata actatagtta actagaatta taattagaat ataaaactaa aaaaaaatag
    47761 aaatataaaa atctaagact aataattatt aagaaatatt aataagaaaa ataataaaaa
    47821 taaaataata aataaacaga gtgctcttat tcaaaacgtc ctgtgatctt caaccaattt
    47881 tgcgcttcaa tataattacc aggggtaagg gctatagctt gtttccaata ctcagcggct
    47941 tgatcaaacc aagcctccgc aatttccgaa tctccctgtc gaatggcctg ttctccgcgg
    48001 tcggaatagg tgagtaaatt cccttccctt agaaccgtac ttgagagttt cctgtctcat
    48061 acggctcagc agtcaattct tttcgtgccc cattttttat tagatctatt ctattttttt
    48121 ttcttgagtt aacaaaaaaa agaggataat tacatgagtt tcaaacttca atttggatta
    48181 ataaaaaaag gaatccactt tatagtttta acttttctcc taccttcaga agaataaagc
    48241 atcggcgttt acactctcat tatacttttc tgaaaggtaa ctatctcggt ttcctatatc
    48301 atatactttc atatatgata tagaaatttc tatagaatcc atgaaaaaga cttttcttca
    48361 taaaaaagaa aaaagactta ctatctttgg gatctgatac tacaccgctg ctcaaaactt
    48421 taggggatca actctattac ataagtggat tcctaacttt tctatcatga tctaagtaag
    48481 cagttcttct tgtattggcc caaaaccttg ctagttgatc tttacggtgc tttctctatc
    48541 aattagatct tttatccata gaaaaaaagt atctaggcat atctatttct tcatatttca
    48601 acttctatga agtttctttg ctacagctga taaaaatcgt tgttttggac gatatatatg
    48661 tagaaatcct tttttttttt ctagtattta tatttatttg cggatttgct ctttcttttc
    48721 ttttttcttt ctatagtgga gatagtcgca cgtaatgaca gatcacggcc atattattaa
    48781 aagcttgtgg taagaacggg tttcgttcta gtgcacgaaa ataatattcc aaagctttcg
    48841 tatgttctcc gttacttgtg tggataaggc ctatgttata aagtatataa cttcgatcat
    48901 agggatcaat ttccagtcgc atagcttcat aataattctg taaagcttcc gcataatttc
    48961 cttcggattg agccgacatc cgttacggtc gtcattcagt tcaaagaatc tccgttccag
    49021 aaccgtacgt gagattttca tctcatacgg ctcctccttt atgtgcataa tgatcaaaat
    49081 acatagaata aaaaaagaaa gattgcagta ttctcattat gaactgagca gggctagtgt
    49141 ttttacaaga aatctctagc caaccttcct gtaaaagatc ttttcttaac atcaagtatg
    49201 ttggtactgg ataaaaaaaa ggataactcc aacaatttct ttgtcctcaa cgccgcttaa
    49261 tttcctggaa ttagtcactt caacagtctt cgatggttat atgggtatcc aaaatacgaa
    49321 cgagatggat gtttgtggtc ccaaccattc ttcttagtcc cgatcccgag gaagggggga
    49381 tatctttttt aacaaagttt tcgtattgtt gattcctaaa cgtagtgctt cttcccccat
    49441 gccgcccatt ggtactagtg gagtaaagtt gacctaaccc ataagtatag gtataacctt
    49501 tcgcttaata ctataaatca aaaattcaag catatgaggc tgcattaatc ggggatacac
    49561 gacagaagga attaattatt ttatttccac aaacttcacc ttcagcaagc gtaggttttt
    49621 ttccattttt tctttctatc cgaagaatat gtctttctcc taagactgag aaaaaggaaa
    49681 aaagaatcaa atcgcaccat ctctgtaata ggtgaatgcc tccttttctc ctgaagttgt
    49741 cggaattatt cgtaacaaaa tattggctac aattgaaaag gtcttatcaa taaaatttcc
    49801 atttatccga gatctagtca taggtagcaa tccattctag aattttatca tctctcgtga
    49861 gaaaataatc ataattccac aaacaaagga attgtacaat agagtacgaa ataacgtaaa
    49921 aacgtaaaaa gagctcatta aaaaaattgt ttatgaaggt ttttttttta gtttttctat
    49981 tttttttttt ctagttcaat ttgattgtat gtggctatcc aaaaaaatag aatatgaatg
    50041 actcactatt cactctgttt ctgggacata atcattatgt aggagagatg gccgagtggt
    50101 tcaaggcgta gcattggaac tgctatgtag gctttttgtt taccgagggt tcgaatccct
    50161 ctctttccgc atctttacct aattcatcaa tattattcac cgcaatgttt caaataacaa
    50221 agggtacctt tattccaact ttctttgata tagatttttt ttcctaattt ctggaatact
    50281 gcaaatactg gaaagagggg gcaaggaatg aaaatcttcc tacccgatcc attagatgaa
    50341 tggatccccc ggatcaaaca ctttaccccc cttttttttt tgttttttgg cggtcccctt
    50401 acttagactt acacgcgaag ggagttaaaa tctcttgtta ttttagttcg gtttaagtct
    50461 gacgagaata atattctaca accagcaatt catttatttt caaaccaacc catttactat
    50521 ctattatttg attgactaat cctttatatt ggaatgggtg aagagtcaaa tgttttggca
    50581 attcctcatg gggggatgaa tcaagataat tttgaatcag agttctagac ttttgttcat
    50641 ccctcgctgt aataatatct tggggtttgc agcgataact tggtatatct actatatgac
    50701 cattaactaa aacatgtcta tggttaacta attggcgagc ttgaggaata gtcgaagcca
    50761 tacccaatcg gaaaagtatg ttatccaacc gcatttcgag taattgtagt aaaacctgac
    50821 cagttgaccc tttcgctttt ctggcgatac caacgtactt aagcaattgt cgttctgtaa
    50881 gaccataatg aaaacgtaat ttttgttttt cttctaaacg aatacgatat tgagattttt
    50941 tacccaagcg cgcttggttt ctaagttcgc ttccgactct aggcttttta ctagttagtc
    51001 ctggtaaagc tcccagacgg cgtatttttt tgaaacgagg ccctctgtaa cgcgacataa
    51061 agactccttt tttttttaat ttcataaacc aaaattcaaa ctaaactaaa tgagaaatat
    51121 gataaatcaa gcgaaatcta ctaaaatcta ctaaactatt gtactacaaa gaagaattag
    51181 attaattcta tcaatatccg aaccttattg tatatataat aaaacaggag gttcttttct
    51241 tgatttgttc tacagaaatc gaactccccc caatttggaa ttcataattg gaagttccta
    51301 ccacataata gatcgccgac tagaaagggg aaaaagcctt ttccatattc tttgatttca
    51361 aaaagacatt ctcaattata tactcaatta tataaaaaat taaaaacaaa tagagaaaag
    51421 ccggctatcg gaatcgaacc gatgaccatc gcattacaaa tgcgacgctc taacctctga
    51481 gctaagcggg ctcacataac agaaattgtg catgcatagg aatttaataa actactgaga
    51541 tcttagttat taactcttta ttcttagcta ttgataacat aattcctatg aatatagaaa
    51601 agaatatata attctagaaa agaatataga acttcaaata aatatttata gaatatattt
    51661 caatctagtt attaagtata ttacgtttct caacaatcaa ttatattttt attaacgatc
    51721 aatatcttta tcttaatatc tttatcttaa ttagtatagt aagatttttt ttttttcatt
    51781 tttgaattca aatttgatta ttttaattaa tttagaagtt tatattataa actaagttta
    51841 tagtttaaat taattaattt aatttgaata taaaattcaa aaatcgaatc taaattaaat
    51901 ggagtattat atagttttat agagttaaaa atagaaaata tatataaaat agatagtaag
    51961 taaagatatg aatctaaaat tcgaaaatga atagaattcc aaattttaat ttgaatatat
    52021 ttcaatatat tgatatttaa tattcttttc atttttttaa tataaaaatt tcaagaattt
    52081 caagaatata atataaataa taataaataa ataaataata aaataaatcg aataatataa
    52141 tatatataat aaaatattaa tatattaata tatagaataa aaataactcg aattcttttt
    52201 taaatgaatt tgcaattatg aaattaaaag ttaatagaat gattacttgt agccattcca
    52261 ttaggtctag ctattctaaa attaataaat cttttttatt taatcaaaaa aaaaaataag
    52321 aaatatccac ccattttagt tatttttagt tatgttattc tttagttatg ttatatagga
    52381 cctatccatt ctaagtaaaa aagagaagaa taaaaacaaa tgaaagaagg ggaaaagccc
    52441 aattccgatc ataatgaaac attccttcgg aaaggttcaa actaaaacga aaaagaagaa
    52501 tcgacccttc gagtattcca aattgcatga gaaaaacgct agaaggaaag gcatctaaaa
    52561 ttgatatata tgtggtatat atccatgtat attgaattgt taatacagac atgatagaat
    52621 catttctgat tggaccaaat acgggtatct aaaatacaaa tagaaagaaa catttttttg
    52681 gtataggaat cggtatataa cgaattcaac aattccggca taattttcat aattgaaatg
    52741 aaaaaaaaaa tatcctaatg agattctaat ctcaaagaaa aagggagggg ggatatggcg
    52801 aaattggtag acgctacgga cttaattgga ttgagccttg gtatggaaac ctaccaagtg
    52861 ataactttca aattcagaga aaccctggaa ttaacaatgg gcaatcctga gccaaatcct
    52921 gttttccgaa aaccaagaag agttcagaaa gggagaatca aaaaaaggat aggtgcagag
    52981 actcaacgga agctgttcta acaaatggag ttcacgacat ttcgtttcgt tagtaaagat
    53041 ttggtttctt tagtaaagag atccttccat cgaaactcca taaaaataaa ggatcaagga
    53101 tgaacacaca tatacgtact gaaatagtat ttcaattgat tagaccaaac aaaacagaca
    53161 caaaaaatct ctattttttt aatatttata tgaaaaatca aagatgtgaa tcgattccaa
    53221 gttgaagaaa gaaaagaatc aaatattcta ttaattgatc aaattcactc catgatagtc
    53281 tgatagactt ttttgaagaa ctgattaatc agacgagaat aaagatagag tcccattcta
    53341 catgtcaata ccgacaacaa tgaaatttat agtaagagga aaatccgtcg actttagaaa
    53401 tcgtgagggt tcaagtccct ctatccccaa aaggactgtt taactctcga attatttatc
    53461 atatatcttc tttttttagt ggtttcaaat tcgttatgtt tcttattcat tctattcttt
    53521 gacaaacgga tctgaatgga atttctcttt ttcttatcac aacacaagtg ttggaatatg
    53581 taatgaaata tatatgatag acgtaaattt tggtttctat atgataaatg tacaaattaa
    53641 gatcttatct ttgagcaagg aatcctcatt tgactgatta acaatacata tcattacttc
    53701 gactgaaaca taccaagtct ttttttgaaa gatccaagag attccagggc ttggatcaaa
    53761 ctttgtaatt tttttttttt ttagttgaca tatactcaag taatctctta aaatgaggat
    53821 ggtgtgtcac gaaaggtcgg gatagctcag ctggtagagc agaggactga aaatcctcgt
    53881 gtcaccagtt caaatctggt tcctggcaca tgattaattt gtatgagtat ctattccaca
    53941 aattcaaaaa aaaaatgaat ataggtcaac atacatattt cttagtagtc tagatcatca
    54001 tacatattta tccatctagg tatctggaga tatattcttt ctagatgaat aaagaatata
    54061 ggtatgttct gtgtatataa agtatgtaaa agtaaaaaaa tgaattcttc cattttttct
    54121 tttttttttt ctgcactcca aaaaagagtg ttaatacttc ttcaataata ttcgaaaggt
    54181 taaattagtt ggttaaaaaa caaaaaaaaa aagtctagtc taaggaaatt gaggggtaga
    54241 actagccaaa atgaatctca gatacattac aaatagaatc cgaccccttc tttcatttct
    54301 ttgtatttgt attttcttgc ctattttatt catttccttc gatgttgatg tgcgcgatac
    54361 atagttcatg atacagaaaa cttttttagt tcatcctatt ggctcggctc atccaaaata
    54421 agtatcttaa caacttttaa aatctcaatc aagccctact ccaatttttt gaatccctac
    54481 tttatttaac ccctccataa taatatgagt cagacctcaa ttattctgtc tgatttaact
    54541 tcaattactt tgtctgatct ataaaagaac gtacagatat tcaaattcaa aggatagctg
    54601 gtgttgtaga agtggtgcag attagtttct tatttttatc atttaatgag catcttgtat
    54661 ttcataaaaa ttgggagtga tataatcttt acgcaagggc catcctatcc aactttcggg
    54721 cattaagata cgtttcagac gtggatgatt atcataaaag attcctaaca tatcgtaaga
    54781 ttccctttct tgaaaatccg cacttttcca aacccaaaaa atagagggaa ttctaggatt
    54841 tttccttgag acaaatactt ttatgcatac ctcttctggt tgatctatac catattctat
    54901 tctcgtaaga tgatagacac tggctaacag tcctcctggt gctacatcat aggcacattg
    54961 gaaacggaga taattgtaac catatacata taaaatgaca gcaatcgaat gccaatcctc
    55021 gggctttatt tgtaaagtct ctattccttg gtaatcgaaa cccaaggatc tatgaactag
    55081 cccatgtttg actagccaag cagacaaacg accctgcatt ttttatctct cccacatttt
    55141 tatttgtata agttttgttt gtataagtat aagtatttaa tatttacgat tacgatgaaa
    55201 tttttgaaga ttgtcgtgtt cttattttgt acaaaaggat cctgcctaat tcaccatttc
    55261 gtgggaggat actgaacttt tgtaattgaa aaatgtttct gtttcagagg gtatttctga
    55321 agtagatggt gattgataga gtaatccttg atcataattg ccggtatgag tactgcgccc
    55381 cacatgaaac ttgtgattgg tagtaaaaca cctattctcc tgttgagacc taattcgatc
    55441 ctcgtagatt tctcgagaaa ttttcttacg aagttttgtt atagcatcta taatggcctc
    55501 cggtttaggt ggacagcccg gcaaatagac atccacagga attagcttat ccacgccacg
    55561 aacagtacta taagaatcgg tactgaacat cccccctgta attgtacaag ctcccatagc
    55621 aataacatat tttggttcag gcatttgctc atataatctc actaaagaag gagccatctt
    55681 cattgttact gtgcctgctg ttaaaattag atccgcttgt ctaggactag atcgtggtac
    55741 cagcccataa cgatcaaagt cgaatcgtga gcctattaac gaagcaaatt caatgaagca
    55801 acaactggta ccatagagaa gtggccataa actggatagt cttgaccaat ttgaaagatc
    55861 atttaatgta gttgaaataa cagaattggg ggttgttcga tcaaataagg gaaactcaat
    55921 ggaattcata actgtctcaa tgtttttttt tattgtctaa atattcaaga attaagacca
    55981 ctctagtgct ccttttcgcc atgcataaat taaaccaaca attaggataa gcacgaaaat
    56041 taaagcttct agaaatacgg atacccccaa tatatcaaaa ctcattgccc acggataaag
    56101 aaaaaccgtt tcaacatcaa aaacaacaaa aacgagagca aacatataat aacggattct
    56161 aaactgtaac caagcatcgc ccatcggttc tattcccgat tcataactag aaagtttctc
    56221 cggcccttta ttaattgggg ctaaaattcc agaaattaga aatgccaaaa taggaataag
    56281 actcgatatt attagaaatg cccaaaaaat atcatattcg taaagcaaaa acatagatgt
    56341 actcctatga atgtcgaaaa tataccagat tagtattagt cgattcgaat tgaatttatt
    56401 atcaagtcag ccataactat ttcgaatttt aagcgaacta ctcagtttcg tttgttttct
    56461 gtggtacata tctcatttca agatagaaat agaaccatat atctattttg tatcacgtac
    56521 aaagaaaaca aaaaaaactc tcgcattttc gcctgacttc ggattctctc taaagaaaag
    56581 taattccaga ttgaaatcca atctcttttt ttttttatta ttattattat tttttttata
    56641 tttattagat tagttttttt cattttatta aaattaaaaa taaataaaat aaataatatt
    56701 aattatattg attttttttt tcaaaaatga attagtttat ttgttttttt ttattctcaa
    56761 tttcattttg aatatttttt tcaaataaaa tataagaaca aaaatcttat tttcaatatt
    56821 gattatttat tgaaaaaaaa atcaatattg aaattctaat atatattcta ataatatcta
    56881 ataataattc taataataat aataaagatt acatttttga aattcagaac aaatgaaatt
    56941 gaaatttaga aattagaaat ccattttcaa atagtataaa acttttatac tactatatac
    57001 tagtatatac atagtatact acatacatac aaatatatta acctacagac taatattaaa
    57061 tgatgaatat aaattctaaa ttaatagaat atattgattg aatatattct attattctat
    57121 aaaatattta atatttttga atattgatat tgaatttaat tgatcttgaa tttactatat
    57181 tctatttaag ttaagatatt atctattatt attagaatat tcgaagtaag aagtataaga
    57241 aagaatttag actactacta tactaatatt gatattgaat atttagttat ttagtattta
    57301 ttattagtta gttagtattt aatagtatta gtaaaaggaa ataaaagtaa ataagtaaat
    57361 agaaacatta gtaatattag taggaatatt agggctatac ggactcgaac cgtagacctt
    57421 ctcggtaaaa ctgattaaac tgattattat caaaatgatt tgaattgctt tacagaccca
    57481 acgtgcatct tttttgcatt gggctttttc attaactgat aaaaagatca attaatctac
    57541 catctttttt cttgacagaa agataaagag atggctccat gtgctctgat tttattttga
    57601 ttccaatcta agagcactac caaagtgttt caaagaaggg ttatcctgac gtaggtctgc
    57661 ttctggcctg gatcaactta agttaaatgg agtctctatc aaccttctaa aattaaagaa
    57721 tcaaatatga aacttcatgc accttaaagt tcataagata ggacgaaaag atcatttttt
    57781 tgaggtccct atactcatta tgcctagcat tgaatagact aggtattcac cttatcaata
    57841 tctcaaaatc tcaaatcaat gatgggtttt atttgccgtc taaattaaat gtacactcga
    57901 attgtaccga accccttgtc aggctattgt tctcttgttt tgttttctaa aagacatgga
    57961 gtaagacatc gatttatcaa taagatcaac tcttttgatt acatgatgta ctcctctgaa
    58021 aaaacattgg cgcgcgtgta aacgaggtgc tctacctaac tgagctatag cccttgtgct
    58081 tttgatacat attttatcat attatgtaga gaatttattg tcaagatgaa tattacacga
    58141 tctaatctct ttgattagta ttgcttataa gtaatattcc atttataatc catcgatatg
    58201 ataggtccca ctggtttttc tttggaataa taaatgacct acttaactca gtggttagag
    58261 tattgctttc atacggcggg agtcattggt tcaaatccaa tagtaggtat aggtagaact
    58321 ttttagctac cagagtcact ggtatataat aagttttttt attcaccctt ttttttcttt
    58381 tatggatttt gtatcttttc aatcttatct tacttttcta tttcattttt taattcattt
    58441 tttgaatttc caattttttc gttgcattag aattcgattg aactatttga ttctattcaa
    58501 tcaacagaaa tccaaatagg ttgtagaaac agaagttttt ttctacaacc tatttggatt
    58561 ttgaattatt ttattcgtag gcaccaactt attacgaaat catattgata gcctctactc
    58621 gtgtcctagc tcgtctgaga gctagatttg cctcaattgt ttgtctcttg ccttcagctt
    58681 tactcaagtt agcttctgct atttcaagag tttgctgagc ttcttgtgga tcaatgtcac
    58741 tacccttctc cgcatcattt actaaaacag tgatctcatt attgcctatt ctagcaaaac
    58801 cgcccatcag agccatcgtt acccattggt cgttaaggcg tattctcaaa ataccgatat
    58861 ctacagctgt ggcaataggc gcgtgatttg gtaatactcc aatttgtcca ctattagtag
    58921 ataaaataat ttctttcact tctgaattcc aaacaattcg atttggggtc agtacacaaa
    58981 gatttaaggt catttcttca aattgctctc catttctaag ttcgtagcct tcgcagtagc
    59041 ttcatcgata ttacctacca aataaaaggc ctgttcagga agaccatcta attctccaga
    59101 aagaatcaat ttaaaccctc taattgtttc tgctagacca acatatttcc ccggcgaacc
    59161 ggtaaatact tctgctacga aaaaaggctg tgataagaaa cgctcaattt ttcgtgctct
    59221 tgctacggtt aagcgatcct cttcggataa ttcgtctaac ccaaggatag ctataatgtc
    59281 ctgaagttct ttgtaacgtt gtaaagtttg ttttactctt tgtgcagttt catagtgttc
    59341 ttcgccaacg atccgaggtt gtagcatagt tgatgttgaa tctaaaggat ctactgctgg
    59401 atagatacct ttggcagcca atcctcttga tagtacggta gtagcatcta aatgggcaaa
    59461 tgttgtggca ggagcagggt cggtcaaatc gtctgcgggt acataaactg cttgaataga
    59521 agttatggac ccttctttgg tagaagtaat tctttcttgt aaagaaccca tttcagtact
    59581 aagggtgggt tgataaccca cagcggaagg cattcgaccc aataaggcgg atacttcgga
    59641 tccggcttgg acgaatcgga agatattgtc gataaataga agtacgtctt gttcattgac
    59701 atctcggaaa tattccgcca tagttagggc agttaaacca actctcatac gagctccggg
    59761 cggttcattc atttgaccgt agactagagc cacttttgat tctgcaatat tttgttcatt
    59821 aatgactcca gattctttca tttccatgta aagatcattt ccctcacgag tacgttcacc
    59881 taccccccca aatacggata cacccccatg agctttggca atgttattga tcaattccat
    59941 aatgagtact gttttaccca ccccagctcc accgaaaagt cctatttttc ctccacggcg
    60001 ataaggagct aaaagatcta ctaccttaat tcctgtttca aaaatggata attttgtatc
    60061 taactgtata aaggcaggcg cggatctatg aataggagat gttgtgcgag tatctacagg
    60121 acctaaatta tcaataggtt ctccaagcac gttgaaaatt cgtcctagag ttgctccgcc
    60181 gactggaaca cttagagcag ctcctgtgtc aatcacttcc attcctctca ttagaccatc
    60241 tgtagcactc atagctacag ctctaactcg attatttcct aataattgct gtacttcaca
    60301 agttacgtta atttgttgac caacagtatc tcgaccctta actaccaaag cgttgtaaat
    60361 attaggcatc ttccccgggg ggaaagctac atccagtacc ggaccaatta tttgagcgat
    60421 acgtcccagg tttttttttt caagcgcaga aacctcagga cccgaagtga tgggatttat
    60481 tctcataata caatatattc attttttttg cgaaaaatta ggaaatccaa aaaataaatg
    60541 tttgataaca gagcaagttg acaagttgat cggttaattc actaagaatt caataagaaa
    60601 tgggagttag tactgtattt tcttggtacc atccaaccaa ttcaattgtt tacttattcc
    60661 attttttcaa tttcaatgag ttacttttca agttgaaccg actcattttt caaaatatca
    60721 agtggatgaa atccttagaa agtctttcat ttgtctatca gtatagacaa taccttctat
    60781 attatctatc gaattctaac ccgaacttta tttaccaatt tcgtttttct atctctctat
    60841 ctcattggcc cttatttcag cataagattt atacctagca tatttttttt acctatactc
    60901 tttcttttcg tgggcaaatt ccgtatattt tcacatctag gatttacata tacaacatat
    60961 atcactgtca agggtgaatt tcttattatt tacatttttt attaaaaaaa gggggggggg
    61021 agctataaga aattatcaat ttgaaaaaaa aaaaacaagg attgggttgc gccatacata
    61081 tgaaacagta tacaataatg atgtatttga caaatcaaat accgtggttt aataacgaac
    61141 cattctgatt aattgatatg ataatagatt aattgatatg ataatattag gtgattattt
    61201 tatgaaagat tcctgtgaaa ggtttcatta actcctaagt catgtcgagt agaccttgtt
    61261 ttgttgcgcg aattcttaat tcataagttg tagggaggga tttatgtcac cacaaacaga
    61321 gactaaagca agtgttggat tcaaagctgg tgttaaagat tataaattga cttattatac
    61381 tcctgaatat gaaaccaagg atagtgatat cttggcagca ttccgagtaa ctccgcaacc
    61441 tggagttccg cctgaagaag caggtgccgc ggtagctgct gaatcttcta ctggtacatg
    61501 gacaactgtg tggaccgacg ggcttactag tcttgatcgt tacaaaggac gatgctacca
    61561 catcgagccc gttgctggag aagaaaatca atatattgct tatgtagctt atcccttaga
    61621 cctttttgaa gaaggttctg ttactaacat gtttacttcc attgtgggta atgtatttgg
    61681 attcaaggcc cttcgcgctc tacgtctgga ggatttgcga atccctcctt cttatactaa
    61741 aactttccaa ggtccgcctc acggcatcca agttgagaga gataaattga acaagtacgg
    61801 ccgtccccta ttgggatgta ctattaaacc aaaattgggg ttatccgcta agaattatgg
    61861 tagagcggtt tatgaatgtc ttcgtggtgg acttgatttt accaaagatg atgagaatgt
    61921 gaattcccaa ccatttatgc gttggagaga ccgtttctgc ttttgtgccg aagcactttt
    61981 taaagcacag gccgaaactg gtgaaatcaa aggacattac ttgaatgcta ctgcaggtac
    62041 ctgcgaagaa atgatcaaaa gagctgtatt tgcccgagaa ttgggcgttc ctatcgtaat
    62101 gcatgactac ttaacagggg gattcactgc aaatactagc ttggctcatt attgccgtga
    62161 taatggtcta cttcttcata tccatcgtgc aatgcatgca gttatcgata gacagaagaa
    62221 tcatggtatg cactttcgtg tactagctaa agcgttacgt ttgtctggtg gagatcatat
    62281 tcacgccggg accgtagtag gtaaacttga aggggaaaga gaaatcactt taggttttgt
    62341 tgatttatta cgtgatgatt ttgttgagaa agatcgaagc cgcggtattt atttcactca
    62401 ggattgggtc tctatgccgg gtgttctacc cgttgcttcg gggggtattc acgtttggca
    62461 tatgcctgct cttaccgaga tctttggaga tgattccgta ctacaattcg gggggggaac
    62521 tttagggcac ccttggggaa atgcacctgg tgctgtagct aaccgagtag ctctagaagc
    62581 atgtgtacag gctcgtaatg agggacgtga tcttgctcgc gagggtaatg aaattattcg
    62641 tgaggctagc aaatggagtc ctgaattagc tgctgcttgt gaagtatgga aagaaatcaa
    62701 atttgaattt caagcaatgg atactttgta atccagtaat taccgttcgt tctattaatt
    62761 gaattgcaat taaactcggc ccaatctttt actaaaaaga ttgagccgaa tacaatacaa
    62821 agatacaata caaagatact attggataca attgtatcta tttgtatata attgtatata
    62881 tgtgtatata ttttttgatt agatttcttt tttttttttt agatatatta tatatttata
    62941 tatattaata tattttctat tatatatatt tctattctat ttagaattag tagaaagtat
    63001 aagtctaatt agttagaaat aagtataatt agaattaaaa tataattaga atctagtatt
    63061 atttataata tttatattta ttatattatt tattattatt attcattttt ttttatagat
    63121 aactatttat ctagatatac gagatcttaa atacaaaaat agaagacgaa acaacttaaa
    63181 agtttctatt gttaagttgg atgcacaatt aatcctatgg atatttagga ttggtatatt
    63241 cttttctatc tcgtaggttt ggatcttggg ttgagctaaa ttaaatataa atatcacaac
    63301 tcttgttagc catcctgtat attgcccttt cgtttcgtgt tgaaatagaa acttattagt
    63361 atttaagtag acgagatttt acgaaaagga ttcttcagat tcataggaga gaacaactat
    63421 ttcgtttttc gatgtgaatt tgacacaact gggggtaaac tactaaaaaa atgaaataaa
    63481 ttgtttattt gtattttatt tttttgattt caagattttt ttcaattcta taataattaa
    63541 taattgaaat agaaaaaagt tccagcacat atagtgacat atcatatata gtgaaacagt
    63601 actctgagtt ctcaagaaaa agaatcgttt ttttttaata tacactcact ctttattatt
    63661 attagttaat agttaataat cctagtgatt ggatttagtg attggattta tatgcttatt
    63721 gtaataggaa atggaaatga aatattcaaa agagattttt catcgaatga ctattcatct
    63781 agtgtatttt catggaaata gaggcaagaa agctctatgg aaaaatggtg gttcaattct
    63841 atgttgttta atagggagtt agaatacagg tgtgggctaa gtaaatcaat ggatagtttt
    63901 ggtcctattg aaaatatcag tgtaagtcaa gacccaattc taactgatgt ggataaaaac
    63961 agcagtgata gtgacaattc tagttacaat aatgtttatt atttagtcgg cgttgagaac
    64021 attcggaatt tcatatctga tgacattttt ttagttaggg atagtaatag gaacagttat
    64081 tccatatatt ttgatattga aaatcaaatt tttgagattg ataatgatca ttccctgcat
    64141 gatactaaat atagttggaa tcatcacatt aataattgca ttgactgtta tcttcgttct
    64201 caaatccgta ttgatggtta cattttaggt gatagtaata aatccaatga gagttacatt
    64261 tttagttaca tttgtggttg tggtaaaggc agaaatatta gcgaaacaga gaattccagt
    64321 ataataactc gcacaaatgc tacgaggcag agtgatagta atttaactag aacagaaaga
    64381 tctaatgatc tagaggaaac tcaaaaatac aaacatttgt ggattcaatg cgacgattgt
    64441 tatgaattaa attataagag atttttgaaa tcaaaactga atatttgtga acactgtgga
    64501 tatcatttgc aaatgagcag ttcagataga atcgaacttt tgattgatcg aggtacttgg
    64561 aatccgatca atgcaaactt agtttcgggg gatcccattg aatttgattc agaagaggaa
    64621 ccttataaag atcgtattta ttcttatcaa ataaagacag gattaaatga tgctgttcaa
    64681 acaggcacag gtcaactaaa tggcattccc gtagcaattg gggttatgga ttttcagttt
    64741 atgggaggta gtatgggatc cgtagtaggt gagaaaataa cccgtttgat tgaatatgct
    64801 gccaatcaat ttttacctct tattctagta tgtgcttctg gaggagcacg tatgcaagaa
    64861 ggaagtttga gcttgatgca aatggctaaa atatcttctg ctttatacga ttatcaagta
    64921 aataaaaagt tattctatgc ctcgatcctt acatctccta ctactggtgg ggtgacggca
    64981 agttttggta tgttggggga tatcattatt gccgaaccca atgcttacat tgcatttgcg
    65041 ggtaaaagag taattgagca aacattgaat acaacagtac ctgaaggttc acaagtggct
    65101 gaatatttat ttgataaggg cttatttgat tcaattgtac cacgtaatct tttaaagggt
    65161 gttcttagtg agttatttca gctccatgct ttctttcctt tgactccaaa ttaaatcaag
    65221 tagagcttta atttgttcca ttttttttat tttttattta ttaatttatt atatgaatta
    65281 ttatattaat attatataaa tatatagata ttaataaata ttatatagaa taaatattat
    65341 atagataata tatagatatt aatattatat aggtttctac tttttttttt tctattatac
    65401 tattctaaaa tgaattctaa aacgaatatt aaaatattac tattttcttt attctaatta
    65461 gatttcaaat tcgaaaattc taattagaat ttagattaat aattttttta aatttattat
    65521 atctactcat actcagttag atacacttag tagaattcta ttctagatag atttcataga
    65581 tttctatatc aaaatctact tggtataagt atatatgaat tctagtgatt ataaaattga
    65641 ttataaaatc tccttctaac aatataaaaa tataaaaata acaagtaaaa atattaatag
    65701 aagaataact aaaaactaaa aaaataacaa actggtacaa atattaaatc gaggtaccca
    65761 ttctatgaca actctcagca acttaccctc tatttttgtg cccttagtag gcctagtatt
    65821 tccggcaatt gcaatggctt ctttatttat acatgttcaa aaaaacaaga ttttttagat
    65881 acggatagca gtagggacaa atctcatcta tttttttaga tctagaagca attcaatgaa
    65941 ttactcctaa aggtttacat aaaaatagtg ctagttgatg agagttactt cgcaaacaag
    66001 gaaaagtcaa ataaaattca tttggttggg ttatttttca attcaaaaaa aaatacaact
    66061 ggatctaata tgggttggcg atcagaacgt atatggatag aacttataac ggggtctcga
    66121 aaaacaagta atttctgctg ggcctttatc ctttttttag gttcattagg gttcttattg
    66181 gttggaactt cgagttatct tggtaggaat ttgttatctt tatttccgtc tcagcaaatt
    66241 cttttttttc cacaagggat cgtaatgtct ttctatggaa tcgctggtct ctttattagc
    66301 tcttatttgt ggtgtacaat tttgtggaat gtaggtagtg gttatgatcg attcgataga
    66361 aaagagggaa tagtgtgtat ttttcgttgg ggatttcctg gaaaaaatcg tcgtatcttt
    66421 ctccgattcc ttatgaaaga cattcagtcc atcagaatag aagtgaaaga gggtatttat
    66481 actcgtcgtg tcctttatat ggaaatcaga ggacaggggg tcattccttt gactcgtact
    66541 gatgagaatt tgactccacg agaaattgaa caaaaagcgg cagaattggc ctatttcttg
    66601 cgcgtaccaa ttgaagtatt ttaaaaagaa aaatgaatga atgctttaaa aaacggaaaa
    66661 aattcaagaa ttcttttttg gaaatatttg agatttttaa atttggatag aaagggtgtt
    66721 ttttcgtttc gaaatccaac taatattcat tattcattac ttgaagtgct ctttcatgca
    66781 ttcatcaaaa ggggcagttg cttcgaattt tagcaattga tatctttgta aacaatattt
    66841 ttttcttcat tcgaattgga agcagactct ttctttttct tattctattt tttgtattct
    66901 ttctaaattc aagaactaac tcccgaattg caaataaaaa aatgtgagaa tagatttata
    66961 ggctctatga cttggaatag aacttatgct tgatagaaat attcttatca tatagagttg
    67021 acgaatgagg tgaagctgac ttcattaaag acgaaaaatg gcaaaaaaga aagcattcat
    67081 tccccttcta tatcttacat ctctagtctt tttgccctgg tggatctctt tctcatttaa
    67141 gaaaaatatg gaatcttggg ttactaattg gtcaaatact aggcaatccg aaattttatt
    67201 gaatgatatt caagaaaaga gtattctaaa agaattcata gaattagagg aactgttact
    67261 cttggatgaa atgataaagg aatacccaga aacacgtcta caaaaccttc gtatcggaat
    67321 ctacaaagaa acgattcaat tgatcaagac gcacaacgaa gatcatatga atatgatttt
    67381 gcacttctcg acaaatataa tctgtttcgt tattttaagt ggttattcta ttctaggtaa
    67441 tcaagaactt attattctta actcttgggt tcaagaattc ctatataact taagcgacac
    67501 aataaaatct ttttttattc ttttattaac tgatttatgt ataggattcc attcgaccca
    67561 tggttgggaa ctaatgattg gttccgtcta taaagatttt ggatttgctc ataatgatca
    67621 aattatatcc ggtcttgttt ccacttttcc agtcattcta gatacaattt tgaaatattg
    67681 gattttccgt tatttaaatc gtgtatctcc atcacttgta gtgatttatc atgcaatgaa
    67741 tgactgaaaa aaggatccac ttatccaatt ataaagtttg ttattttgta ctgtacaaag
    67801 gctaaccatt caaataaaat tattattttc tttttctttc tactcatcca ggggattcct
    67861 cctatattcc agtaaaattc tttcaggaca tagcagaatc atggataggg aactgtacca
    67921 gtgaccaacc taattttatt gtagaacttt tcaggatcaa tgattggacc atgcaaacta
    67981 gaaattactg ttcttggata aaggaagaga ttactcgatc catttccgta tcgctcatga
    68041 tctatataat aactcgagca cccatttcaa atgcatatcc catttttgca cagcagggtt
    68101 atgaaaatcc gcgagaagca actggccgta ttgtatgtgc caattgccat ttagctaata
    68161 agcccgtgga tatcgaggtt ccacaagcgg tacttcctga tactgtattc gaagcagtta
    68221 ttcgaattcc ttatgatatg caagtgaaac aagttcttgc taatggtaaa aagggggggt
    68281 tgaatgtggg ggctgttctt attttaccgg aggggtttga attggctccc ccagatcgta
    68341 tttcgcctga gattaaagaa aagataggta atctgtcttt tcaaagctat cgtcccacta
    68401 aaaaaaatat tcttgtggtg ggccctgttc ccggtcaaaa atataatgaa ataacctttc
    68461 ctattctttc ccccgatccc gctactaaga gagatgttca cttcttaaaa tatccaatat
    68521 acgtaggcgg gaacagggga agggggcagc tttatcccga cgggagcaag agtaataata
    68581 atgtttataa tgctacagcg gcgggtatag taaacaaaat catccgaaaa gaaaaggggg
    68641 ggtatgaaat aactatagta gatgcagcga atggtcgcga agtgattgat attatacctc
    68701 caggaccaga acttcttgtt tcagagggtg aatctatcaa acttgatcaa ccattaacga
    68761 gtaatcccaa tgtgggtgga tttggtcagg gggatgcgga aatagtactt caagatccgt
    68821 tacgtgtcca aggtctcttg ttcttcgtgg catctgttat tttggcacaa atctttttgg
    68881 ttcttaaaaa gaaacagttt gagaaggttc aattatctga aatgaatttc taggtacgcg
    68941 gatttattaa catattaagt tcgtaagaat aacaaaattt tttgtgttga taattatgta
    69001 attctgtata attaaaagat tatgaaaagc ctcttgcttg tttctattct tttttctccg
    69061 atatttagag aattcaccgt agtaccagtc agtcatagta tgtatattgt gaagaagact
    69121 atttgacttt acctattttt tggtttcttt tttttttcac ctcaaagaaa tgaaattgga
    69181 gcactataat tatgtcactg ttttcggatt tcaatgtcat agaatataaa tatattcaat
    69241 taatagtttt tgttttttta tttgactata ataaaattca actcgatact aaatggaaga
    69301 taaataaacg gaaaatatta agcacagaga aataaaaatt ggaaaaacgg gattctagga
    69361 gggattattt gtcttcctag agcccttctt gtttgtgtca aaaaattctc cccaatattc
    69421 tcatatacca aatattttca tataataatg cctattgatc tcgttcgtca aagaatccta
    69481 cccccgcgcc cattcttagt ttatattttt tccgagtttt tattagtatt agaaccctta
    69541 tgacataagt acatataaga tgacataatt taattacata ttaagattgg tttttattgc
    69601 atataccata taagcatata acatataaga agtagtataa aaaatagtag agtagttgac
    69661 aaacaaaaaa gagagggagt tttattgaac aaataggatt tcttcgaaaa atattatata
    69721 ttccaattaa aaataagatt ctttttagca tcgaaaggaa aggattcgct tcgcatgata
    69781 tgtgatcaaa atcaaaatat atagaaaaaa gaatcaaaaa tatatatata taaacaattt
    69841 ttttaacaat ttattacaat acaatatatt taacatttta attacatttt cgatttgtta
    69901 tttatatttc ttttttttct atttgtttgt gccgctcaga aaaaggaaat ctagtgattc
    69961 tttctttgtt ttcctttcgt tttctttatt ttcactttga aaggattgat agatattatc
    70021 gaggaagaga tgttttgaat caattaatca aattcatatt ttcaaaaata tcatcagaaa
    70081 aaaaaatgaa atggagtttt ttgaaacatc ggaaaaagtt ttctattttg tctgtgattt
    70141 atacgaatca aaaatcttat gattattaag aagtcaacag gacccactct ttctttgctt
    70201 tgacaagagt gggtcctgtt gacttcttat gctttcattt ctgaaaatgc agttcagtca
    70261 attactacag ggatgaaccc aatccggaat atgaaccata aaagaaaata ccaattaaac
    70321 cgatcacagg aataccagtt acagtaccta ttatccaaag aggaatcctt ccagtagtat
    70381 cagccattta tcccactttc ctccacattt tatcaagtag tcatgctaga gacataaaca
    70441 gtcatagata attatgaaat tatatccttc cgaatgggat aagagaattc ctaatatata
    70501 tttactattc ccttaattaa agaaataatt ggaaaataaa acagcaagta caaaaatgag
    70561 taataacccc cagtagagac tggtacgatt caattcaaca ttttgttcgt ttgggtttga
    70621 ttgtgtcgta gctctataat tcggattagg tttatcgttg gatgaactgc attgctgata
    70681 ttgaccctaa aaaagaaacg gtgggtaccg ctagtccgtg aacagccaac catcgtactg
    70741 taaaaatagg ataggttcta tctatggtca ttggggcctc ctaaaaagat ctactaaatt
    70801 catcgagttg ttccaaagga tcaaaacggc cagttattaa tggaattcct tgtcggttct
    70861 ctgtaaaata ctcgttggga cgagggcttc caaatacatc gtaagctaaa cccgtgctga
    70921 caaataacca acccgcaatg aatagggagg gtatagtaat gctatgaata acccagtatc
    70981 gaatactggt aataatatca gcaaaagaac gttctcctgt gcttccagac atgtcgagct
    71041 ccacatattc ttgtacagtg aaagggggat cgattccata aaagatgaga tcagtaaatc
    71101 gaaatttact gaaattccat ctttgttaga tcgtcaatat tgtaccaagg gtgtctttag
    71161 agtataccga atcagtatag ctatccttct tctgacacag caacgcaatt tcgcaatcaa
    71221 tagcgagata aagtactaga tagttttttt cttcatttct tgttgcttgt cgcgatgtac
    71281 tcaatagaga attccttcat ttttatagta taagatgagg gttttctata atattattat
    71341 attagcttcg gactagaaac tgagggtcaa ataaaatgtg aatctgacgg attttttttc
    71401 taaaaattca tggagtagat tatcgtattt ctacaattca attagatgca aaaatctaga
    71461 aatatatttt tttgtggttg tagaagatgt tttttgttgg aaccccctct ttttttttat
    71521 ttcaaaaaaa gaaatgggtt agttgtccaa taaaaagtaa caataatagc agtaatagat
    71581 agtatttaat ggaagaaaaa taacaaataa ttccattttt aagaagaatt tttttaatat
    71641 tcgcggcacg cgcattcttg ttcttgtatt acaccaaaaa ggctacttct tggcttaata
    71701 actgatacag ttttaggaaa aaatgtagaa ccttagtttc cagcgatttg ataccttttt
    71761 tttttcttct ggttggagat attatgagaa tggaacctac taaaaaatcc aatgaataat
    71821 gaattcaaat caaagtaaaa aagtaaagga aagggcatta gaaggtcact cttcttttgg
    71881 tctaaaaaaa tggattagat acaatccaat ccaaattaat aaataaaaaa aaaaaggggg
    71941 gtccaaaata gatatttttt tccgatttaa ttctatatta atattaattc agagaaaaag
    72001 atagttttcc cctttttttg atttgaattg aataaaatta cacaacaaag ttcttattct
    72061 tatattctta taagaaattt tttttttcat tttattagtt tactcaactc aaaaattgtt
    72121 caatcaatct gttgatttgg aatcacagga tgggtagatg tcacagatga tgaatagatt
    72181 tattatctat gtcactatat ttttgttcgt ctataatgat tgattgatga atccaaaatt
    72241 ttcaattgga tttttcaagt ggtatttttg tttttcttcc tatctttcta atggaaactt
    72301 agggaagtgc tttttaaaca tatgtataaa aagaacatat ttcatttagc ctcttcatgc
    72361 ccactataac tagttatttt ggttttctac tagcagcttt aactataaca tcatctctat
    72421 ttatcggtct gaccaagata cgacttattt gatttgagat tatgaaatta attgaatgaa
    72481 caatttatac aaaatgaatc tttctgggct attaaatata ttctatagtt acttaccgtg
    72541 tccatttcta attcttggtc attgagattc atgggcaata tagatttata ttttaggata
    72601 tatattccct cctcctttct cctttcaaaa aaaaaaaatg attgaagttt ttctatttgg
    72661 aatcgtgtta ggtctaattc ctattacttt ggctggatta ttcgtaactg catatttaca
    72721 ataccgacgt ggtgatcagt tggacccttg attaattaac atttttttat tgacctccta
    72781 ttttgtttgt tttaatccta atccacagga gtctaaaatt aagactttag actgctgttc
    72841 cattatttca gtgtcattct cgatctaaca agaatggaat cacgctctgt aggatttgaa
    72901 cctacgacat cgggttttgg agacccgcgt tctaccgaac tgaactaaga gcgctttatt
    72961 ttcataaatc ataaaaaaat ttatgtgacc ccaattcatc ttgcatgcat atactatcat
    73021 aatccatgta tatatagaac cctcatcata tatatatatt gatagaatta tatatagaat
    73081 atctatctat ttctattgag tatgtatgtc tacttttaat cggtctcaat taatccccag
    73141 ttactgctca taagataagt aatagttagg gatagggatg acaggatttg aacccgtgac
    73201 attttgtacc caaaacaaac gcgctaccaa gctgcgctac atccctttca attggtttcc
    73261 agtgtcattg taaagaattt ttgtcttgtt ttccatatct tgattttctc gtttgatata
    73321 tataaaatat cctgccagtt tttttctttt tagtttcata ttgtataatt atattacaat
    73381 aatatatatt atattacaat aatatattat aattacaata atatattatt ataataaata
    73441 tatttattat attattataa taatatataa taatataata ataaaataaa aaaaaagact
    73501 tagatacatc taaaatctgc ctaacaaaaa aatgaatatt ttttttttag agaatgctcg
    73561 ggcggagaag aaatggacct cttttttttg ttaaaaaaaa aaaaaaaaag aatatctaat
    73621 gaatcgttat acagttcaat tgaatacatt tcaatttgaa ttaaaaattt tgcgtacaaa
    73681 tacaagtctt tattaattaa ataaccgtct gatcagaatg taattctgta ttaattatgt
    73741 attacaaatt ataaaattat aatataatta gaataaagaa ttaagaataa agaaggagga
    73801 ttttaaatgc gagatctaaa aacatatctc tccgtggcac cagtggtaag tactttatgg
    73861 ttcggtgctt tagcgggtct attgatagag atcaatcgtt tattcccgga tgcattgata
    73921 ttcccctttt tttcatttta gttattgaca cgggaagggg tgaagaagat tagaagagat
    73981 acaatcaaat atctgtgatt aatcccccct tctccttctt tttttttttt agaagttaga
    74041 aacgagaaag aagaaagttg gattcggcct cagtgaaact cggaattagg tccaggcttc
    74101 aatttaattt aattcaaaaa aaaatgaaaa atgaaatgaa taatcaattc catttctatc
    74161 aatctattat tctattaatc ttctattaaa tataaataat taatctatta aaaatagggt
    74221 gagacctgaa atagaaatgg aatggctagg gcggagcaag aatataatat catacaggat
    74281 acttaaatga aaacagaaat actgtactgt gtgtgattct aaatatagtt agaaatcatt
    74341 gtattactca ttactttact ttttttaatt attactatac taaaaagata attctaattt
    74401 aattactaga cttataactt agactatatt gactatattg attagtgatt ggaacgagat
    74461 ccttcataat tggatttcga gttagcaact tctattattt ttttttcttt tttgttcctt
    74521 ttcgcttcga atcgtaaaat agaagagtta agtgaatcaa aaacacaaag gaggttcatg
    74581 gccaagggta aagatatccg aataagggtg attttggaat gtaccagttg tgttcgaaat
    74641 agtgttaata agaaatcaac aggtatttcc agatatatta ctcaaaagaa tcgacacaat
    74701 acgcctagtc gattggaatt gagaaagttc tgtccctgtt gttgcaaaca tacgattcac
    74761 ggggagataa agaaatagag aaaatggatc acttgtgtgt cacccctcaa aggaagatga
    74821 gaaatgatat attttttttt catattgttg aagaaattgt atatatctac catataattt
    74881 aatataacat ataaaatata catatatttc tagattatat atatttattt atctatttat
    74941 tatatattta aatttaaatt atatatattt ttaaatatat atttaaatta tataattata
    75001 tttaaattta aaattaattt gaaattagaa aaaaaaaata gaaacaaagc aaatcgtatt
    75061 ttgtaaaaaa taggattttt tggataagga ataaacaaac tatggataaa tctaagcgac
    75121 tctttcttaa atccaagcga tcttttcgta gacgtttgcc cccaatccaa ccgggggatc
    75181 gaattgatta taaaaacatg agtttaatta gtcgatttat tagtgaacag ggaaaaatat
    75241 tatctagacg ggtaaataga ttgaccttaa aacaacaacg attaattaca attgctataa
    75301 aacaagctcg tattttatct ccgttacctt ttcttaataa ggaaaaacaa tttgaaaaaa
    75361 gtgagtcagc cgctagaact acaggtccta gaactacagg tcctagaact acaggttcta
    75421 gaactacaga acctacaaca aaaaaaaaaa acaagattac tcttctcaat tgaatttaaa
    75481 ttccaatcga aactcaaatc aaatatggat tgatgctttg ttcgaaaact acgatgatcc
    75541 aattttgatt atcgtgttgt atgtaagaaa aaagagaatc ggtgaagaag aataaatctt
    75601 tttttattga acgtggttgc tcgttttgac gactttatca tatgattcta ttttatcata
    75661 caaatcccca ctctaccttc ccggagttca gtctccgggg aatttttatt ttatgatctc
    75721 attggaaatc atataaagac aattcttatt taatatagct atttgtgaaa gtattttacg
    75781 attaagaagc aactgctcct tgtacagatt atacaataat ctgctataac tatagcatac
    75841 cttttgtgga ttctcgcgaa ttactgcatt tattcgactg atccacaaac gacgaaaatc
    75901 tctttttttc ttatctctat cccgatgagc cgaagccaaa gcttttattc tctgttgagt
    75961 aatagttcga gtaagttttg aatgagcccc tcgaaaactt aatgtaaata aacgaaattt
    76021 tgtcctacgt ttccgagcta tatatcctcg tttaattctg gtcattgaat aaatcaaact
    76081 ttgatgaata actatttgat ttcttttctt tcagttattc ttttcccttt actagtgtat
    76141 taataataaa aacggatttt tccaatgtat aaaataaaaa gattccaatg gcttttgcta
    76201 ctataacctt cccaaccacg attttttctt tttatttcga agcatttaat ctcgaaataa
    76261 gaaattgtat tgatacttgg tatcaaaaaa acatattcaa ttaaatagaa atggataaag
    76321 aaatagtgga ttccatcgtt tctatggtta cttcttaaac ggcgaggtcc tctctataca
    76381 ccggagcccc ttctctcatt ttatcaatgc tattgttaac ttgtatagtt cacactcttt
    76441 ggctctaccc atgaaatagc tagtaaaaag tctttcacaa cgaaatctaa ctatacagta
    76501 acggtattta agtatgaagt tcagattagc tgggtagctg accctcttag tccgttcttg
    76561 caagaataag ggtataatct ttcggctttt tttttttttt tgaaatcgaa tttcccccgc
    76621 ttaatggata agcatttgct accaatgggg aagtctttct catctgaaat tacaaattga
    76681 gtgagttgat tagatttgca ccaacggaaa ccatatattt gatacacaat aaaaggatat
    76741 atattatttt tattaagaga ttcttttgtt tttttaagat agtgaatgga atggagtttt
    76801 tccattctat cctaaccgat cgctgatacc ggaataattt gtttcctctg ttttgtctta
    76861 gtccatgatc ggaacgagtc gcacatacac cctagtacat gttcctcggc gctgagggca
    76921 tcccccaagg gcgggggatt tcgtgacatt tcggattggc tgtcttgtat ttctaatcag
    76981 ttgtttaata gttggcatgt tgaatcatat atataatgag ctggcttaga tcaatctcaa
    77041 cccgatggtt atgaattact catattctta ttctagatta ttctacattc tatattattt
    77101 ttatattact taataactta tagaattttt atagattatt tatagattag tggattatag
    77161 attaattaat tattttaatt attaatagaa tagattaatt aatagagata ttctaattaa
    77221 atccggtaag cggtaagaag aaaaaatctc aaattgtgta tttgcgcaga attcctgtta
    77281 attttgtatt acatccctat aagatcaaca attccatgag ctttggcttc ttctgctgac
    77341 ataaaaagat ctctttccag gtcttcggct ataacccatg caggttggcc cgttcttttt
    77401 acataagtcc atgtgatatc ttcgcgtatg cttgctattt cttccgcttc catgataaat
    77461 tctcccgttt gtgtccgata aaaatcactt gcgggttgat ggatcattac cctgacgata
    77521 tgacatagta aaaggttctt ctatctcgta cgataagacg atagataaag aataataaaa
    77581 aacaaagatt gaacaaccgt acaggcatct tttgcatatt gcatgcatac ggctttacta
    77641 tggaatttct ttttaccttc catcgaagaa agagaaaaat ggagaaggtc tatcagacct
    77701 agatcggtaa atgatccaac aaccaccctt cctttttttt ttttgttttg gagtagttaa
    77761 aaaatactat gatggttccg ttgctttatt atttggtctg ttgttcagca atcccaaagt
    77821 ttcttttttt tttttttata ttctttcaga acataaagat tgttaaaagc tttccggtgt
    77881 aaaaacaaaa aaatttttgt gacgctgaaa taggctcctg atatatcaga taaaattgga
    77941 aatacccatt ctctcatact actctttcga tacataattg aatggttttg aaaaattttt
    78001 gcatatcgaa ttccaagtgc catgctatta ttgcttaata ttcatatggc gaaggcatag
    78061 tcttcttttt ttttttttct caaataaaag actcattggc gcaaagcgtg agggaatgct
    78121 atacgtttag taaattctcc tcctacgaga agaaaagatc ccattgaagc agctattgcc
    78181 atgcatattg tctttacatc cggtttcact atttgcatca tatcaaaaat acccagtcca
    78241 ggtaataccc atccgccagg acaatttata aacaaatgta tatctgtggt atcattctcg
    78301 atagtgagaa atgtgataag tccaataatt tgatttgata gtgtacaatc aatcgcttgg
    78361 cctaaaaaaa ttgctctttc tcgataaagt cggttgatta ggataagatt ttatccctta
    78421 ggagccgtac atgcaccttt tgatgcatac ggttcaccaa aaatcgcgaa aaaaaaatca
    78481 atgtgtagat ttcaaccctc tttctttttt ctttttcata gcagactttt tccaacttct
    78541 aatgaaaggt ctttttcttc cattttttaa gaaagactac ttttgaccca tttatctata
    78601 tatttaatat ttatctatat taatattaat attttaatat tatattaata ttaatatttt
    78661 aatattatat tattattatt attaatatta ttataatata attaatatta ataataatat
    78721 taagaataat tataaaaaaa aatactaaac acttattgaa ctaatttatc attgatgtat
    78781 tgttttcatc gagatcaaac ctaaatcgcg atgtaatttt cttgtttttg attgggcttc
    78841 ttcaattctt ttaggtttct gttctactcc gagtaaagat cggcccgatt tttgatttgc
    78901 acatatagca caaatactcc aataccacgt ctttttgcta cgacttcttt tgttcaattt
    78961 atttcatgtt ttccatcaaa cacaaatata tcatagaagt agtaattgta gatatattat
    79021 caattggttt tttttaacag agcctggatg cttcatttta ttggtccaac caagtcaacc
    79081 ataaattatt gtaaatttgt aatagtaagc tggatatccc ccccaaaaaa agatctaatt
    79141 ccatacttca cgctccaatt ttttgcaatc tttttggggg tgaaagagag gatatctcga
    79201 tcgggagaga gaacggggaa atcccatata aaccaatata tctgacaagt cgcactatat
    79261 gtcaacccaa gttgcctctt cttctccagg aattcgaaag ggtacttttg gaacaccaat
    79321 aggcattaaa tgaaaaaatt ggaattaagt agtgcatctc gctttgatgc ggaaacgtaa
    79381 caacgggttt attgtcttaa taatgattgg tctttttcat atttttattt atagattaga
    79441 ttgaataaat ttgtaaaaaa aaatcctaaa tacaaaaagg aagaccgagt gactaaagga
    79501 aaatttttac aaataggttt tttttttttt ttttgagtga tgaacaaata tatctgcatt
    79561 cactgatata aagatataaa cactcatata aaatagggtc aaccctcctc tccaccattg
    79621 cgtattctta cttatcgggt atagaataga tctgcttctt ttgttcctac gaatagaatt
    79681 cttcctttat tactaaaaaa ctagaacaaa tattaatcct ttacccgaga taatccacta
    79741 aaaagagagg gtccatagta tagtttttta cagtgcaata aagttacata atgtccattt
    79801 tttattgata taagaggtat tttcatgggt ttgccttggt atcgtgttca taccgtcgta
    79861 ttaaatgatc ccggccgttt actttctgtc catataatgc atacagctct ggttgctggt
    79921 tgggccggtt cgatggctct atatgaatta gccgtttttg atccctctga ccctgttctt
    79981 gacccaatgt ggagacaggg tatgtttgtt atacccttca tgactcgttt aggaataacc
    80041 aattcatggg gtggttggag tatcacagga gggactataa cgaatccggg tatttggagt
    80101 tacgaaggtg tggccggggc ccatattgtg ttttccggct tgtgcttttt ggcggctatc
    80161 tggcattggg tatattggga tctagaaatc ttttgcgatg aacgtacagg aaaaccttct
    80221 ttggatttgc ctaaaatttt tggaattcat ttatttcttt caggggtggc ttgttttggt
    80281 tttggcgcat ttcatgtaac aggattgtat ggtcctggaa tatgggtgtc cgatccttat
    80341 ggactaaccg gaagggtaca atccgtaaat cctgcatggg gtgtggaagg ttttgatcct
    80401 tttgttccag ggggaatagc ctctcatcat attgcagcag ggacattggg catattagcg
    80461 ggccttttcc atcttagtgt ccgtccacct caacgtctgt acaaaggatt gcgtatggga
    80521 aatattgaaa ccgtcctttc cagtagtatc gctgctgtct tttttgcagc ttttgttgtt
    80581 gctggaacta tgtggtatgg ttcagcaact acgccgattg aattatttgg tcccactcgt
    80641 tatcaatggg atcagggata cttccagcaa gaaatatatc gaagagttgg tgctgggcta
    80701 gccaaaaatc aaagtttatc agaagcttgg tctaaaattc ccgaaaaatt agccttttat
    80761 gattacattg ggaataatcc cgcaaaaggc ggattgttta gagcgggctc aatggacaat
    80821 ggggatggaa tagctgttgg ttggttagga caccctatct ttagagataa agaggggcgt
    80881 gaactttttg tacgtcgtat gcctactttt tttgaaacat ttccggttgt tttggtagac
    80941 ggagacggaa ttgttagagc cgatgttcct tttcgaaggg cggaatcaaa atatagtgtc
    81001 gaacaagtag gtgtaactgt tgagttctat ggtggcgaac tcaatggagt cagttatagt
    81061 gatcctgcta ctgtgaaaaa atatgctaga cgtgctcaat tgggtgaaat ttttgaatta
    81121 gatcgcgcta ctttgaaatc tgatggtgtt tttcgtagca gtccaagagg ttggtttact
    81181 tttggacatg cttcgtttgc tctgctcttc tttttcggac acatttggca tggtgctaga
    81241 accttgttca gagatgtttt tgctggtatc gacccggatt tggatgctca agtagaattc
    81301 gggacattcc aaaaacttgg agatccaact acaagaagac aagtagtctg atacaatatt
    81361 gttttgttcc ttttgggctt tattttttgt gattggaatt tgccataggg aaccgtacaa
    81421 atttagattt gaattgctac cttttctttt actcttgttc tttctttttc tttatccgag
    81481 agacggatca aaaataaaca ggtatgaaag ctataattgt aaaccacgat caaatccatg
    81541 gaagcattgg tttatacatt cctcttagtt tctactttag gaattatttt tttcgctatc
    81601 ttttttagag aaccacctaa agttccaact aaaagggtga aatgattttt cattatctca
    81661 attgaagtaa tgagcctacc aatattggta ggctcattac ttcaactagt ccccatgttc
    81721 ttcgaatgga tctcttagtt gttgagaggg ttgcccaaaa gcagtatata aagcgtaccc
    81781 agtaaaactt acaagtaaac cagatataga gatggcaact agggttgctg tttccattat
    81841 tatataattt caagaccaaa atggatctag gataagatca tttatttaca gcggaatggt
    81901 atacaaagtc aacagatctc aatgaataaa aaatagtatt agtacttatg gctacacaaa
    81961 ctgttgaggg tagttctaga tctggtccaa aaccaactgt tgtagggaag ttattgaaac
    82021 ctttgaattc ggaatatggt aaagtagctc ctggttgggg aactactccc ttgatgggtg
    82081 ttgcaatggc cctatttgcg atatttctat ctattatttt ggagatttat aattcttcca
    82141 ttttactgga cggaatttct atgaattaga ttcacaagaa ccgactaatt catttttcaa
    82201 tacaaagtga agcatttggg tcttcgattt ttagcccatt cattctattt tggtttggta
    82261 gtttagttcg atcgtggaat ttcttttctt ctgtatttcc ggaatatgag tgtgtgactt
    82321 gttataattg atcctattga tagtacagag agtaagtctg tcatcttgat agagatggtt
    82381 ttaccccgtc ggatatttat tctagtatct ggagcacgga atatagaaaa tggattctaa
    82441 agtattagaa ctatgattca tacttaatat ttagaccccg caaccggact tataaatcga
    82501 aagattttga ttctttcaaa ctgccgctta tccttttttt tatcaaagga caaatgttta
    82561 ttttttgatt ttttattata tctattcatt gatcattgaa taagtgatga tccaatagtt
    82621 cttactcagg gaatttttgg acttagatta aaagttttat tgaatcatcg tggttttagt
    82681 atgaatctga ggtttttttt ttttaatcga ttttataggg tcttaacaag agaattccta
    82741 tcaataaata ataaagaaga cagcagtaaa gccacattcc acaccaaata aaacaaatca
    82801 aagaaaagat aaagaatatt caagaggcca gtaacgttca aaataacgac gagtgagcca
    82861 acttgagatt ttggcattat aaccacaaag aagagttttc ggatttctat tttttggatc
    82921 gtcagagaag attggaatca gagggttaag ttaagaagtt gcaaactttc tatttctatt
    82981 acagatatcc gttagaacca gtatttgggt atttctgttt gagccgtacg agatgaaatt
    83041 ctcatatacg gttctcagag ggggagtccc cttggtttac ctatctcaat aaagtgtatg
    83101 attggttcga agaacgtctt gagattcagg cgattgcaga tgatataact agtaaatatg
    83161 ttcctcctca tgtcaacata ttttattgtt tagggggaat tacacttact tgttttttag
    83221 tccaagtagc gacggggttt gctatgactt tttactatcg cccgaccgtt actgaggctt
    83281 ttgcttctgt tcaatatata atgactgaag ctaactttgg ttggttaatc cgatcagttc
    83341 atcgatggtc agcaagtatg atggtcctaa tgatgatcct gcacgtattt cgtgtgtatc
    83401 tgaccggtgg ttttaaaaaa cctcgcgaat tgacgtgggt tacgggtgta gttttggctg
    83461 tattgaccgc atcctttggt gtaactggtt attctttacc ttgggaccaa attggttatt
    83521 gggcagtaaa aatagtaact ggcgtaccgg aagctattcc tggaatagga tcatctttgg
    83581 tagagttatt acgcggaagt gctagtgtgg gccaatctac cttgactcgt ttttatagtt
    83641 tacacacttt tgtattacct cttcttactg cggtatttat gttaatgcac tttccaatga
    83701 tacgtaagca aggcatttcc ggtcctttat agaaaatata gatcacagat atttggaatc
    83761 gatcatttat catttggggg gggggggaga acaatagtat ttcattgcta caaatatgtt
    83821 ttattaaaaa ttcaaataat aagacatgta tttggatatt tcccttcaac ttcacaaaat
    83881 tatattattt tatttatttg acagacatga atagttgaag ggaattcttc gaagcaaaaa
    83941 tggattatgg gagtgtgtga cttgaactat tgattggccc gcgcagatat atgactttat
    84001 cttatccgcc acattggaat tcacaatgaa atgtgtcttt gttccaacca ccgcgtaagt
    84061 cccttataga ggataaggct ggttcgcttg aagagaatct tttctatgat cagactccat
    84121 catgtcctgc ataaacaggc tccgtaagat ccagtaaaat aagtgatgtg gcataatcca
    84181 gattatgtct tatatttcac ttaacttaat agtatggaaa tgcattcatt tcctctgcat
    84241 tgactcaatt tatgatacta ccggagtgaa ataagtagat ctaaagaaga acaggggcta
    84301 aattatatta gtaacaagta aatcctttgt atgtaaagta aaaagtctcg agattggggg
    84361 ggggggataa aggccaaccg caaggtctga gatgacccag aaagcactat caactttgta
    84421 agcctacttg ggtattgagc atttacttaa cttataagaa cataagtaat aacataagaa
    84481 cagaatttct tgcaatggat agttgtaact ccggaaaaga gattctgcta aattttttcg
    84541 tgcgtagaat cttcatattc atatatgtta tgtgtgtatg acatataaat tttttagata
    84601 gatacgtttg attcgtgctc gagccggatg atgaaaaatt atcatgtccg gttcttttgg
    84661 aggatggatc tataagaatt cacctatccc aataacaaaa aaacctgact tgaatgatcc
    84721 tgtattaaga gctaaattgg ctaaaggaat gggtcataat tattacggag aacccgcatg
    84781 gcctaacgat cttttatata tttttccagt agtaattcta ggtactattg cttgtaacgt
    84841 aggtttagcg gttctagaac catcaatgat tggggaaccc gcggaccctt ttgcaactcc
    84901 tttggaaata ttgcctgaat ggtatttctt tcccgtattt caaatacttc gtacagtgcc
    84961 aaataagtta ttgggtgttc ttttaatggt ttcggtaccg gcgggattat taacagtacc
    85021 ttttttggag aatgttaata aatttcaaaa cccatttcgt cgtccagtag cgacaaccgt
    85081 ctttttgatt ggtacagcag tggccctttg gttgggtatt ggagcaacat tacctattga
    85141 gaaatcccta actttgggtg ttttttaaat tgattcaatt gtgaaataaa atatcatgat
    85201 atgtgtattg tgtatctagg gataattcac tttgaagaaa ccactaatcc ctagatacat
    85261 atacatctat tccgtttttg acctatttcg agtatatgga ttggatttgt gctaaagatt
    85321 caaaacccgc attttcgtct tttttttttt ctaaaaaaaa aagataaaaa atccaatgga
    85381 tttccatttt atgcaaaatg tttttctatt tctaaaatgt ccaatatacg ttttacatct
    85441 tctatgcgaa gatgttccat tttcataagg tcttcttgac tgttattcaa aagctccaat
    85501 aatgtatgta tattggactt tttgagacaa ttatagatcc tgggaggcaa ttctaattgg
    85561 tcaataaaaa tcgatttcaa tgctatttct tttttatttt tccttagttt agccaatcca
    85621 tcatgaaaag taaaaagggg taaagtaact ttatcttgat tgttttctaa attcaacttt
    85681 ttttcgtccg catgtaaaaa aggaataaat aaatcaatca aattccggga ggcttcataa
    85741 agtgcttctt taggagttaa acttccattt gtccatattt cgagaaaaag tatttcttgt
    85801 ttttcattcc cattcacata agaatgaata ctaaaattta catttcgaac aggcatgaat
    85861 acagcatcta taggataact tccgtcttga aaggtattta gtgtttttat acgatatccg
    85921 cgattcctct cgatttgtaa tccaatacaa aaatttatag gttctgttag gttagctata
    85981 tgttgtgtat tgtcaacgat ttccacagaa ggtggtaaaa ttatgtcttg agcagttaca
    86041 tatccaggac ctttgaccca aatagacgcg cccctagttc catagagatt acttctcaat
    86101 acaatttttt tcaaattcat taaaatttca tgtactgatt cttgaatacc cgctatggta
    86161 gaatattcat gaggtatttt ctcaaatttt gcacgtgtga tacatgttcc ctctatttct
    86221 ccgagcaaag ctcttcgcat cgcaatgcct attgtgtcgg cttgaccttt cctaagtgga
    86281 gacagaataa agcgtccata ataaagacac ttactgtctg ctcttgattc aacacatttc
    86341 cactgcagtg tccgagtgga tgctcttact ttctctcgaa ccataataat ctattttgat
    86401 caaatccttg aatttgaatt atttttttct cttgaaattt cttcaatgtt tatctttcct
    86461 tttacacacg tcttttttta gggggtctac atccattatg tggcaaagga gttacatccc
    86521 gtatgaaact taatagtatc ccacttctac gaatagctct taatgccgca tctcttccga
    86581 gaccgggacc ttttatcatg acttctgctc gttgcatacc ttgatccgct actgtccgaa
    86641 tagcatttcc tgctgcggtt tgagcggcaa aaggtgtccc ccttcttgta cccttgaatc
    86701 cacaagtacc ggcggaggac caagaaatca cctgaccccg tacatctgta atagtaacaa
    86761 tggtattgtt aaaactagct tgaacatgaa taactccctt tggtatttta cgagcattct
    86821 tacgtgaacc aatacgtcca tttctacgcg aaccaatttt tgctataggt tttcccatat
    86881 tttattatct caaaaatata agtcagagat atatggatat atccatttca tgtcaaaagc
    86941 ggatcctttc catttttttg atttttattt ttcatttttt tttttgcatc cggtcaagtc
    87001 accctttttt ggattttatt tttttgaaag attatccttg tctttgttta tgtcttggat
    87061 tggaacaaat tactataatt cgtgcgcgtc tacgaatcag tcgacatttt tcacaaattt
    87121 tacgaacaga ggcccttatt ttcatatttg ttattcctta aatgaattcc gaatttattt
    87181 attggaagag aatagggttt cctgagattt tgaacttcta attgtatccc cataaaaaag
    87241 gttgaagttg aaaaacagta taatcattcg aatttttgtt cgggagtcaa aaaccctcta
    87301 atcaaaatga tttacttcta tttttgactt tatctctcgg tactatacgt ataaaacaat
    87361 gtcgaatcct ttcggaaaca tgaccaccta gaatctatat tttcattatc tagaatcttt
    87421 tttttttttc attataggat ataggaacga acccggaaca taccattggc aagtgattca
    87481 gtaattaaac attccttatt ttatttctat tgctgttaaa acccccttcc catattaact
    87541 aatgtatggg ggtgatatta gaaactcgtt tttttttcta tcttttttca caaggatgta
    87601 tgtaagtttc tcatcgaatt tgaatatcag aaagattacc atatataaca taagatctct
    87661 ccgcctattc tttctaatcg agcttctcga tctgtcatta tacctcgaga agtagaaaga
    87721 attacaattc ccatccctcc taaaattcta ggaatgtgtt gataattaga atagattcgt
    87781 agaccgggtc tactgattcg ttttaaattc aaaatcgttt tatatgatcc cttcctattt
    87841 cttctatgcc gtagagttaa aattaaaaaa tagttgttac tttccctatg ttttctcacg
    87901 ttttcaataa aaccttctcg gaaaagtatt gtaacaatgt tttcggtgat attagtagat
    87961 ggtattcgaa ccgtcccctt tctatttatg tcagcatttc gtatagaggt tattatgtca
    88021 gcaatgatgt ccttacccat gataaactaa aatgattgtt gcccttgact tttcatataa
    88081 tcaacatgct ctttatatta attatataat taattattaa ttatattaat tataatataa
    88141 ataatataat tattaatata aataatataa ttattaaaat tcattatcat tattattata
    88201 tactattata ttatatacta ttattagaaa ttcgattatt ttattttttt aatatagttt
    88261 tattattata tattttttta ttttgatatt taatatttat atattttaat aattacaaaa
    88321 aggtatatgc gtgagacata atcaatctat taattaatct atttcattca aatacaaata
    88381 tatactataa atatatcata gtctcatctt attcttataa tacttcgggt gctaatgaaa
    88441 ctattttagt gaaatttaac tgtctcaatt cccgagcgat tgcaccaaaa attcgagttc
    88501 cttttggatt tccttcttga tcaatgacaa ctgcagcatt atcatcatat tgtattatca
    88561 taccgttgtt acgtttgagt tctttacaag tacgtacaat tacagctctg atcacttctg
    88621 atctttctaa cggtgtattt ggtactgctt ccttgattac agcaacaata acgtcaccaa
    88681 tataggcata tcgtcgatta ctagtaccta tgattcgaat acacatcaat ttgcgggccc
    88741 cgctgttatc ggctacattc aaataagttt gaggttgaat catatcattt ttttttctct
    88801 gttctttcag tgcaaggggt gaaataaaaa aaagaaatat tgtgtatcaa aaaaaaaaac
    88861 gaaacctaca attgcaattg tttttttttt tcatcccaaa gacctctttc ctttggtttt
    88921 aattattatg ccgaaataac gaattgagtt cgtataggca ttttagatgc tgctattgca
    88981 atagcctttc tggctatatt ttctgtgact ccgccgattt cataaagtat tctacctggt
    89041 ttaacgacag ctacccaata ttcgggagat ccttttcccg accccatacg tgtttctgta
    89101 ggtcttactg taaccggctt gtctggaaat atgcgtaccc atatttttcc accgcggcgg
    89161 gcatttcgtg acattgctcg ccgccctgct tctatttgtc tagatgtgat ccaagtgggt
    89221 tcaagtgctt gaagagcata tctaccgaaa caaatatgat tacctcgaga agatattcct
    89281 ttcattcttc ctctatgttg tttacggaat ctggtttttt tggggttata gttgatggtt
    89341 ttttctcaat tccatctcta ctacagaacc gtacatgaga ttttcacctc atacggctcc
    89401 tcgcgaatga aagaattaaa atagaatcta catggatttc atgaattcgt gaataatata
    89461 ttgactcatg gtgggacttt ttgagatttc atctaatcta ttcgtttatt cgaaattttt
    89521 atatcttgtt aagtattctt tgttataaat attctttttc tattatagac aattcttgtt
    89581 atctagatat aaatagataa tgttgttttc ttatttataa ggttctaacg aatctttctt
    89641 ttttgttttt ccttttatta ccatattgga ttggtcccta tttataaatc caatccaatc
    89701 aaaattttcg cgggcgaata ttttctcttt cattatctat ttcagatgta gggttagccc
    89761 attactcctc agaacatgat tcctcagaat aaatggattg gtttttggtt ccttccgcca
    89821 tcccacctaa tgaatcatta agatttgttt tgaataaaat cttaggcatt cacaggtttc
    89881 gtcgttccca tcgcttctcg tttaatggtt aggtctcaat tggacaatgg agcttaattc
    89941 cattttttgt tttttcttta gtcaaccttc tcagttttta gtgactcggg gctcttgatt
    90001 tgtttgttcg atcaatatag ttatctaatt atggattaat taatattgat gctttattac
    90061 actacctacg actcatagac catacatatt tgaattctat atcattgata ttctttttct
    90121 ctctttcttt caccttttca tttatccata tattgttatt gcttcacaat tcataatcca
    90181 attcgttttt ctttttttat gcaatatttc agttggtata atgatatcgc caatatatta
    90241 tatctttact tctatcttga ctggttcttt agatccagat aatgtgaagc gatgagttgg
    90301 ttattagttc tatagttatt aattattaaa ttaatactac tactacgagt tagttttttt
    90361 gttgttgaat tctaaccatt ctaaaaaaaa aaaaccaacg taacgagtcg cacactaagc
    90421 atagcaatta tatcaatatc aaatgattaa ttgaattttt attcaatctt ctaaaattta
    90481 tttaacagaa atttaacaga ataagaatag aagaattttt catttttttt ttcgctagat
    90541 agaaccttaa cggtaaggca aagtttatta ttcttcgttt acaaatatcc aaattttgat
    90601 gcctaatacc ccataaatag ttcgaactgc ataagaacaa taatcaattt ttgctcgaat
    90661 ggtttgtaga ggaaccctac cttctctgat ccattcgaca cgtgcaattt cttttccatc
    90721 gatacggccc gcaatttgta cttgaactcc ttttgtaccc gcctgttcag ttaattcaat
    90781 agcttttttc attgctttac gaaaggaaac tcgattcttt aattgttcgg ctataaattc
    90841 tgcaagaata ttagggtgtc cgtaagggtt tgcaattctt gtaatagcaa tgttgagttt
    90901 tccatttata caattaagtt ttttttgcac atttatctgt aattcttcga ttcttcgagg
    90961 tttaccttct attaataact ttggaactcc catatagatt atgacttgaa tcagatcgat
    91021 tcttttttga atctttatac gtgcaattcc ttcgatacca gaagatattt ttatattttt
    91081 ttgtacataa ttcttgatac aatcccgtat tttttcatct tcttgtagac tctcggaata
    91141 aatttttcgt tgtgcaaacc aaatagaatg atgactttgg gttgtaccaa gtctgaaacc
    91201 gagcggattt attttttgtc ccataatccc tcactattat acataaaatg acacttcgta
    91261 tctgtgtact ttttttcttc tttatagatc cggttttttt gaagcataat atggcgcatc
    91321 ttttatactc ttatttactt tcatattctt cttcaatata tagatatatc tttcaataaa
    91381 caataaaata aattatatga aaatttaaca gataactttg tctttgagtt tggagttttt
    91441 gtgctaagtt tatttattta tttttcttta ttctaaatct aaatttttat taataactca
    91501 acttgtttcg ttgaaactac tagcatttgc tgttgtggaa taaaccaacc tatttttgaa
    91561 aatagaataa gatacttgat aaagtatgag ttcgagtatc ctcctaagtt tttccgttta
    91621 cgaatttttt caattactat ttgtgttgta ttttgtcttg tgagcaaaga tgcatatatg
    91681 ttcacttaaa gggtatattt ctttatatgg gttcctcttt ttcataaggt ttgactcttc
    91741 tattctattt atatatattt aatagaatat aggattatat aatataggat tataggatca
    91801 aaaattaaga taagaatatt aatatagaaa tgatattttc attattatat taatttctta
    91861 atcattaaat taacgacgag atctattatc atttttcgga tgtccacgga agtttatagt
    91921 aggtgaaaat tctcccaatt tatgtcctac catacgatct gttatataaa taggtaaatg
    91981 ttcttttcca ttatggatag caatcgtatg accaatcatt gtgggtataa tggtagatgc
    92041 tctggaccaa gttactatta tttctttttc tgcttttgtg ttaagtttct ttatttttct
    92101 taataaatga ttcgctacaa aaggattttt ttttagtgaa cgtgtcacag tccattactc
    92161 ctattttttt ttggaaagac gaagaaacaa attcgattct attttctcta ctctactatt
    92221 tactacggcg acgaagaatc aaattattac tatatttttt cctttttcta cttcttcttc
    92281 caagtgcagg ataaccccaa ggagttgcgg gtttttttct accaattggg gccctccctt
    92341 caccaccccc atggggatgg tctacagggt tcataactac tcctcttact acaggacgct
    92401 tacctagcca acatttagat ccggctctac ccaaactttt ctggtttacc ccaacattcc
    92461 ccacttgtcc gactgttgct gagcagtttt tggatatcaa acggacctct ccagaaggta
    92521 attttaatgt ggccaatttc ccctcttttg caatcagttt cgctacagca cctgctgctc
    92581 tagctaattg tccacccttt ccgagtgtga tttctatgtt atgtatggcc gtgcctaagg
    92641 gcatatcggt tgaagtagat tcttcttttt gatcaatcaa aaccccttcc caaactgtac
    92701 aagcttcttc caaagcatac ggctttctgg atgtagatga tgatatctat acagatggat
    92761 cttatctata tcatacaatg cagtaccgca tgagtggata tataggaatc caaatccgcc
    92821 gaatcactca tgttatgatc ttctacatcc taggtcttcc cgttccttca tctggcttat
    92881 gttcttcatg tagcattcag accgaatgac tctatgagat tacgtcgata tttccacata
    92941 ttacgggtaa cgtaggagac atctctattt ttccccgggg gaatccttag aattaccact
    93001 gcttagcttt caattcgcct ctgaccatca aatgaaatgt gaataacccg tcctcccctc
    93061 tttgaaacaa ggggcgcttc tggttctgtc ggtgcttgaa acaatttttt cttctccata
    93121 ttactatatc tctagagtca ataattttat atgaggaact actgaactca atcacttgct
    93181 gccgttactc ttcagttttc tgttgaggtc tatcctgtag aggtactcaa attggatcag
    93241 tgatcgattt ctaggtttcg ccgtaaacct aattggttac ttccaattgc gtaaatcaat
    93301 agttcaaacc gcactcaaag gtagggcatt tcccattttt ataggaactt ctgtaccaga
    93361 aacaatggta tctccaatta tagcccctct gggatgtaaa atatatcttt tctcaccatc
    93421 cccatagtgt atgagacaaa tgtatgcatt tcgattaggg tcgtattcta tggttacaat
    93481 tctaccatat atgtcttttt cattccgtcg aaaatcgatt ttacggtata gacgcttatg
    93541 acctccccct ctatgccctg cggtaatgat tcctctggca ttacgacctt taccacaacg
    93601 atgctgtcca tagatcaaat tatttcgtgg attggatttc acttgactgt ctacggctct
    93661 attgcgtgta ctcggggtag aagttttgta taaatgtatc gccatgctat taagtatttt
    93721 gatttaagtt cttttctttc taagaggtgg aatagaataa cccggttgaa gcgtaatgat
    93781 catacgtctg taatgcattg tatgtcccat aataggcccc attcttcttc ttctacccct
    93841 tagcgggagt cgatgactat tcatagctat taccttgaca ccaaagaaga gttcgaccca
    93901 atgctttatt tctgtcctag ttgatcctga ttcgacatta gaagtatatt gatttttcac
    93961 caataaccga atacttttat ctgtaaatac tgcatatttg attccatcca taaatctatt
    94021 ttcttcccta tgagttctag tctcaataag aattcttgtt cttactgttg atatgttatg
    94081 atatgaattc ttgttcggac tgtggatatg ttatgatatg aattcttgtt ctgactttgg
    94141 atattcataa tatcataata ggatatttca aaatatcata ataggatata ctacaccaat
    94201 tcgtttgata cagagccaat ttcaatagac ttattggagg atcccattgg cgtgcatcca
    94261 gtaggaattg aacctacgaa ttcgccaatt atgagttggg cgctttaacc attcagccat
    94321 ggatgcttag cggggatcct cgtacatggt gaataaccaa attccaattg aaatgaaatc
    94381 ttttggataa atcaatgcaa tttcatttag gaggacaaaa taaaatgagc agacagcaat
    94441 tcaaatcctg gattttcgaa ttgagagaga tattgagaga gatcaagaat tctcactatt
    94501 tcttagattc atggacccaa ttcaattcag tgagatcttt cattcacatt tttttccatc
    94561 aagagcgttt tataaaactc ttggactccc gaatttggag tatactactt tcacgcaatt
    94621 cacagggttc aacaagcaat cgatatttca cgatcaaggg tgtagtactc tttgtagtag
    94681 cggtccttat atatcgtatt aacaatcgaa agatggtcga aagaaaaaat ctctatttga
    94741 cagggcttct tcctatacct atgaattcca ttggacccag aaatgataca ttggaagaat
    94801 cttttgagtc ttccaatatc aataggttga ttgtttcgct cctgtatctt ccaaaaggac
    94861 aaaagatctc tgagagctct ttcctggatc cgaaagagag tacttgggtt ctcccaataa
    94921 ctaaaaagtg tatcatgcct gaatctaact ggggttcgcg gtggtggagg aactggatcg
    94981 gaaaaaagag ggattctagt tgtaagatat ctaatgaaac cgtcgctgga attgagatct
    95041 cattcaaaga gaaagatatc aaatatctgg agtttctttt tgtatattat atggatgatc
    95101 cgatccgcaa ggaccatgat tgggaattgt ttgatcgtct ttctccgagg aagaggcgaa
    95161 acataatcaa cttgaattcg ggacagctat tcgaaatctt agtgaaagac tggatttatt
    95221 atctcatgtt tgcttttcgt gaaaaaatac caattgaagt ggagggtttc ttcaaacaac
    95281 aaggagctgg gtcaactatt caatcaaatg atattgagca tgtttcccat ctcttcttga
    95341 gaaacaagcg ggctatttct ttgcaaaatt gtgctcaatt tcatatgtgg caattctgcc
    95401 aagatctctt cgttagttgg gggaagaatc cgcacgaatc ggattttttg aggaacatct
    95461 cgagagagaa ttggatttgg ttagacaatg tgtggtcggt aaacaaggat cggtttttta
    95521 gcaaggtacg gaatctatcg tcaaatattc aatatgattc cacaagatct agtttcattc
    95581 aagtaacgga ttctagccaa ttgaaagaat cttctcctca atccagagat catttcgatt
    95641 ccattagtaa tgaggattcg gaatatcaca cattgatcaa tcaaagagag attcaacaac
    95701 taaaagaaag atcgattctt tgttgggatc cttcctttct tcaaacggaa cgaacaaaga
    95761 tagaatcaga gcgattccct aaaagccttt ctgaatattc cccgctattc acggaacgtg
    95821 agaagcagat gaataatcat ctgcttccgg aagaaatcga agaatctctt gggaatccta
    95881 caagatccat tcgttctttt ttctctgaaa gatggtcaga acttcatctg ggttcgaatc
    95941 ctactgagag gtccactaga gatcagaaat tgttgaagaa agaacaagat gtttcttttg
    96001 ttctttccag gagatcggaa aataaagaaa tagttaatat attcaagatg attatgtatt
    96061 tacaaaatac cgtctcaatt catcctattt catcagatcc gggatgtgat atggttccga
    96121 aggatgaact ggacagttcc aataagattt cattcttgaa caaaaatcca ttttttgatt
    96181 tatttcatct attccatgac cggaacaggg ggggatacac gttacaccac gattttgaat
    96241 cagaagagag atttcaagaa atggcagatc tcttcactct atcaataacc gagccggatc
    96301 tggtgtatca taaggtattt gccttttcta ttgattcctc cggattggat caaaaacaat
    96361 tcttgaatga ggtattcaac tccagggatg aatcgaaaaa gaaatcttta ttggttctac
    96421 ctcctatttt ttatgaagag aatgaatctt tttatcgaag gatcagaaaa aaaggggtcc
    96481 ggacctcttg cgggaatgat ttggaagatc caaaacctaa aatggtggta tttgctagca
    96541 acaacataat ggaggcagtc aatcaatata gattgatccg aaatctgatt caaatccaat
    96601 atagcaccta tgggtacata agaaatgtat tgaatcgatt ctttttaatg aatcgatccg
    96661 atcgcaactt caaatatgga attcaagggt atcaaatagg aaatgatact ctgaatcata
    96721 gaactataat gaaatacacg atcaaccaac atttatcaaa tttgaaaaag agtcagaaga
    96781 aatggttcga tcctcttatt ttgatttctc gaaccgagag atccatgaat cgggatccta
    96841 atgcatatag atacaaatgg tccaatggga gcaagaattt ccaggaacat ttggaacatt
    96901 tcatttctga gcagaatagc cgttttcaag tagtgttcga tcgattacgt attaatcaat
    96961 attcgattga ttggtctgag gttatcgaca aaaaagattt ctctaagtca ctttgtttct
    97021 ttttgtccaa gttacttctc tttttgtcca agtttcttct ctttttgtct aactcacttc
    97081 cttttttctt tgtgagtttc gggagtatcc ccgttcatag gtccgagatc cacatctatg
    97141 aattgaaggg tccgaatgat caactccgca atcagttgtt agaatcaata ggtcttcaaa
    97201 tcgttcattt gaaaaaatgg aaacccttcg accatgatac ttcccaaaaa tcgaaattct
    97261 tgatcaatgg aggaacaata tcaccatttt tgttcaataa gataccaaag tggatgattg
    97321 actcattcca tactagaaag aatcgcagga aatcttttga taacagggat tcctatttct
    97381 caatgatatc ccgcgatcaa gacaattggc tgaatcccgc aaaaccattt catagaagtt
    97441 cattgatatc ctctttttct aaagcaaatc gacttcgatt cttgaataat cagcatcgct
    97501 tctgcttcta ttgtaacaaa agattccctt tttatgtgga aaaggcctgt atcaaaaatt
    97561 atgattttat gtatggacaa tttctcaata tcttgttcat tcgcaacaaa atattttctt
    97621 tgtgcggcgg taaaaaaaaa catgcttttt tggagagaga tactatttca ccaatcgagt
    97681 cacaggtatc taacatattc atacctaacg attttccgca aagcggtgac gaaaggtata
    97741 acttgtacaa atctttccat tttccaattc aatccgatcc attcgttcgt agagctattt
    97801 actcgatcgc agacatttct ggaacacctc taacagaggg acaaatagtc tattttgaaa
    97861 gaacttattg tcaacctctt tcagatatga atctatctga ttcagaaggg aagaacttgc
    97921 gtcagtatct caatttcaat tcaaacatgg gtttgattca cactccatgt tctgagaaat
    97981 atttaccatc cgaaaagagg aaaaaacggg gtctttgtcg aaaaaaatgg cttgagaaag
    98041 ggacgatgta tagaaccttt caacgagata gtgctttttc aactctctca aaatggaatc
    98101 tattccaaac atatatacca tggttcctta cttcgacagg gtacaaatat ctaaatcttt
    98161 tatttttaga tactttttca gacctgatac taagtagcag ccaaaaattt gtatccattt
    98221 ttcataatat tatgcatgga tcagatatat catggcgaat tcttcagaaa aaattgtgtc
    98281 ttccacaatg gaggaatctg ataagtgaga tttcgagtaa gtgtttacat aatcttcttc
    98341 tgtccgaaga aattattcat cgaaataatg agtcaccgtt gatatcgaca catctgagat
    98401 ggctaaatgt tcaggagttc ctctattcaa tccttttcct tcttcttgtt gctggatatc
    98461 tcgttcatac acatcttctc tttgtttctc gagcctatag tgagttacag acagagttcg
    98521 aagaggtcaa atctttgatg attccatcat acatgattga gttgcgaaaa cttctggata
    98581 ggtatcctac atctgaactg aattctttct ggttaaagaa tctctttcta gttgctctga
    98641 aacaattagg agattctcta gaaaaaatac ggggttctgt ttctggcggc aacatgctat
    98701 ggggtggtgg tcccgcttat ggggtcaaat caatacgttc taagaagaaa tatttcaatc
    98761 tcatcgatct cataagtatc ataccaaatc ccatcaatcg aatcgctttt tcgagaaata
    98821 cgagacatct aagtcataca agtaaagcga tctattcctt gataagaaaa agaaaaaagg
    98881 tgaatgatga ttggattggt gataaaatag aatcttgggt ctcgaacagt gattcgattg
    98941 atgataacga aagagaattc ttggttcagt tctctacctt aacgacagaa aaaaggattg
    99001 atcaaattct attgagtctg actcatagtg atcatttatc aaagaatgac tctggttatc
    99061 aaatgattga acaaccggga gcaatttact tacgatactt agttgacatt cataaaaagg
    99121 atctaatgaa ttatgagttc aatacatcct gtttagcaga aagacggata ttccttgctc
    99181 attatcagac aatcacttat tcacaaaccc cgtgtggggc taatagtttt catttcccat
    99241 ctcatggaaa acccttttcg ctccgcttag ccctatcccc ccctaggggt attttagtga
    99301 taggttctat aggaactgga cgatcctatt tggtcaaata cctagcgaca aactcctatg
    99361 ttcctttcat tacagtattt ctgaacaggt tcctggataa caagcctaag ggttttctta
    99421 ttgatgatat tgacgatgac gatattgatg atattgatga tattgatgat agtgacgata
    99481 tcgacagtga ccttgatatt gatacggagc tggagcttct aactatgatg aatgagctag
    99541 ctatggatat gataccggaa aaagaccgat tttctagcta tatcaccctt caattcgaat
    99601 tagcaaaagc aatgtctcct tgcataatat ggattccaaa cattcatgat ctggatgtga
    99661 atgagtcgaa ttacttatcc ctcggtctat tagtgaacta tctctccagt gattgtgaaa
    99721 gatgttccac tagaaatatt cttgttattg cttcgactca tattccccaa aaagtagatc
    99781 ccgctctaat agctccaaat aaattaaata catgcattaa gatacgaagg cttcttattc
    99841 cacaacaacg aaagcacttt ttcactcttt catatactag gggatttcac ttggaaaaga
    99901 aaatgttcca tactaatgga ttcgggtcca taactatggg ttccaatgta cgagatcttg
    99961 tagcacttac caatgaggct ctatcgatta gtattataca aaagaaatca attatagaca
   100021 ctaatataat tagatccgct ctccatagac aaacttggga tttgcgatcc caggtaagat
   100081 cggttcagga tcatgggatc cttttctatc agataggaag ggctgtttca caaaatgtac
   100141 ttctaaggaa ttgctccata gatcctatat ctatctatat gaagaagaaa tcatgtaacg
   100201 agggggattc ttatttgtac aaatggtact tagaacttgg aacgagcatg aagagattaa
   100261 cgatacttct ttatcttttg agttgttctg ccggatcggt cgctcaagac ctttggtctc
   100321 tacccggacc tgatgaaaaa aatgggatca cttcttatgg actcgttgag aatgattctg
   100381 atctagttca tggcctatta gaagtggaag gcgctctggg gggaccagaa aaagattgca
   100441 gtcagtttga taatgatcga gtgacattgt ttcttcggcc cgaaccaagg aatcccttaa
   100501 atatgattcc aaatggatct tgttctatcg ttgatcagag atttctctac gaaaaatatg
   100561 aatcggagtt tgaagagggg gaaggggtcc tcgacccgca acagatagag gaggatttat
   100621 tcaatcacat agtttgggct cctagaatat ggcgcccttg gggccttcta tttgattgta
   100681 tcgaaaggcc caatgaattg ggatttccct attgggccag gtcatttcgg ggcaagcgga
   100741 tcatttatga tgaagaggat gagcttcaag agaataattc ggagttcttg cagagtgaaa
   100801 ccatgcagta ccagacacga gatagatctt ccaaagaaca aggctttttt caaataagcc
   100861 aattcatttg ggaccctggg gatccactct ttttcctatt caaagatcag tcttttgtct
   100921 ctgtgttttc ccatcgagaa ttctttgcag atgaagagat gtcaaggggg cttcttactt
   100981 cccaaacaga tccttctaca tctatgtcta aacgctggtt tatcaagaat acgcaagaaa
   101041 agcatttcga attgttgatt catcgccaga gatggcttag aaccaatagt tcattaccta
   101101 atggatcttt ccgttctaat actctatccg agagttatca gtatttatca aatctgttcc
   101161 tatctaatgg aacgctattg gatcaaatga caaagacatt gttgagaaaa agatggcttt
   101221 tcccggatga aatgaaaata ggattcatgt aacaaaagaa gagtttccca ttccttagcc
   101281 ggaaagatat gtggccatga aatagggatt aagtgaaaca gaattgactg ggtggtagag
   101341 tcgtggaaac acctgtttct tccatatttt ggaccttagc tccatggaac aatatgctac
   101401 tgcggaaaca tggaagaatt gaaatcttag atcaaaacat tatgtatgga cggtatgaac
   101461 tgcctaaaca agaattcttg aagagcgaac aaccagagct attactcact acatcaaaag
   101521 atttccatta atgaaagatg taaatccatt ggaaaatcaa aaatacgtat gccggatgag
   101581 atggttgttg ctatctgctc caataacgaa tcattggttt aactgaataa ctaaataaaa
   101641 tagagagacc tttctttctc ttcgtctcag atcgatgatg gatcttctca attgaaagat
   101701 ccatccccta tatggataat acacattcca gttgaccgag cctaattcga attgttttgt
   101761 tccgaagcaa agatatccac ggggcggttt gtcctattcc gatattcacg accaagaagt
   101821 actgaattct ctttcctttc ggataggccc tgaaaggaga aggaagcgtg gaatgccaac
   101881 aggcgtctat tattgaattc acccgacccg agagtacagt acccattttg ggaacgtccg
   101941 gtgccaaagt cattgaatgg gtaagtcgcc aatccctaaa acggactatg taattaatgt
   102001 actttatccg ctgggttacg ggtgggcatt ttaccagagg tttctattgt atcaatctac
   102061 ccctgtgtga ttcctgttga agcatatagg gggggggtga cgatttcaaa acggactccc
   102121 cattcattag atagagaaga tcaccaagat ttcgtgatcc gctgccgaac ttattccaat
   102181 tcaataagag atctcaatat tatgccttga agaggactcg aacctccacg ctctttagca
   102241 cgagattttg agtctcgcgt gtctaccatt tcaccaccaa ggcatcttga aagtgaatcg
   102301 tattccatga atatgatatc tatctagtgt gatgtatgga atatatgaca agggtggagt
   102361 gttagagtat ttttattgat cggtcatgtc atataggccc gagtcggaca tccaattggt
   102421 tcgatttgaa ttatctggag gataccttat atatattcta tcaaaaagat ggacaatcaa
   102481 acctatttct cgattcaata gaagccaaaa gaggtgaata gggtcccaaa taacgagaga
   102541 tatgtaaaaa gcgggtccga ttacgcctat tcctaatcct aaatggaatg gaacgacgca
   102601 gggatctata tgtaaacata gtatctattt agatacactc gaatgacccc ttctcataat
   102661 gagaatgtat ataaccctat tccggtctgg tccggtatgg aatgaactta taatcatgga
   102721 atcgactcga tcatcagatt ctagattata agttcataac cctagcccat tcccattttg
   102781 ggcggaacag atctactaat tctttgattc cagttagtaa gagggatctt gaactaagaa
   102841 atagattcta gaagctaaaa aagggtatcc tgagctattt caataatcgg gttcattgat
   102901 attcctggta tagtagatgc tatcacacat acaatcatac tcaattcgat ggaattgttt
   102961 gatcttaaag gggaccctct ataatttcgc acgtgaggag ttatttcttg gtttcgtcca
   103021 gtcattaata acttgattat ttttagataa tagtagatag aaacaacgct cgtaaggagt
   103081 cctattgaaa ccaagaaata taggcctgcc tgccatccac accagaataa atgaagtttt
   103141 ccgaaaaaac ctgctagtgg aggaagacct cctaaggata agagacatag ggctaaagag
   103201 agagccaaaa aaggatcttt cgtgtataat cctgcataat ctcgaatgtt atcagttccg
   103261 gtacgtagac caaatgatac aatgcaagca aaagttccta gattcatgga gatatagaac
   103321 agcatataag ttatcatgct tgcatatcca ccatttgagt ctccaacaat tattccaata
   103381 attacatatc cgatttgacc tatggacgaa tacgcaagca tacgtttcat gcttgtttgg
   103441 gtaatagcaa tgagattccc caatatcatg ctaagaatag ctaggatttc cagaagaaga
   103501 tgccattcgt ttgatgagaa ataaaaagga atatcgaaaa ttcgagtggc tgaagctgaa
   103561 gcagctactt tcgaagtaac agaaagaaaa gcaacgacgg gagtgggaga gtcagagtcg
   103621 aaaagaggat tcctcacttc tttctctcat tcaaaaccgt gcatgagact ttcatctcgc
   103681 acggctccta agtgataaaa gaaagaagat gagttcttct ttcttttttg attaccttcc
   103741 tcgcgtatgt ataagaccga atccattcga tttttcattt taaaaaggat tactaatcct
   103801 taacttttcg aggaatcctt catcagtggt tgtgaatgac cgatttttct caatctttat
   103861 gacttgctcc tacggaaccg gggtcgaaaa gattgagaaa tagaaccatc tgatttgatt
   103921 cgttctcaat agccacgaga tgatcatctt agggtgatcc ttttgtcgac ggatgctcct
   103981 attacactcg tagtctctga aggatgagaa ccaactatgt agcatctaca tcgagaattc
   104041 aagtattgta tacgtcatta gtccgatcct ttgtaggaac tacccgtaat aacgaacttg
   104101 caaaatgaat ctgtttatca taaagggatt cgttgttcct gactctgctt caccttaatt
   104161 gttatttgaa caagtaaagt tatgtcttgg tccgagtggg aatagcattt ctcttctgca
   104221 tgtccatgga gttttgaaaa atccaaacat ctcagaaata gatagagagg taggaatttc
   104281 tcgaacgaac cgcactcctt cgtatacgtc aggagtccat tgatgagaag gggctgggga
   104341 aagcttgaac ccaattcctg cagtgatgaa tataagcgca attgaaattc ctggggagtt
   104401 atacatttgt gtattgataa gaccattcac tatttcttga agctcgatct ctcccccgga
   104461 tgaaccatat agccaagaga aaccatgaac cagaatagaa gagcttgccc cacccatgag
   104521 taaatatttc gtagtagcct cattagaccg tacatctttc ttggtatatc cagataatag
   104581 ataggagcat aaactgaaac attctggagc tacaaagata gttattaaat cgttagcacc
   104641 gcataaaaac attcctccta gagtagctgt taatacgaat aacagaaact ctgttatagc
   104701 catttctgta cattcaatgt actctacgga tagaggaata catagagttg aacatagtaa
   104761 aataagaaat tgaaagattt cgttgaaatt gttcgtttgg aaatttcctg aaaagctaat
   104821 cataggttct tctctccatc ggaacaatag ggccgttatg ctcattacta aacttgttga
   104881 agagataaaa tataaccaag gtatatcttt ttgatcagag gttgaatcga tcatcagaag
   104941 aagaattagg cccaaaatta ggatacattc tgggaaaata aaacttccat cgaagagaag
   105001 caaatgaaag gctttcataa aaattctcgt agaatcgaga atgaagtttt cattctgtac
   105061 atgccagatc atgaattagt aactgcatcc aatctccaaa agaatcccaa ttgtttcgaa
   105121 ttttctcttt ttggaatgga atatttaccg aatccccatg aataggacca aaccttattc
   105181 catggtattt acataggatt cctctttctt attcttaagc aagtccccga gagggcttag
   105241 ttgatccgtg atttatgttt cgtctttcgt ttccttttcg tttgtttcga gcgatatatc
   105301 gatcaattcc gattcttttt ctattgattc ttttccgatc gagatggatg gatccagggg
   105361 tctatgtgtc tatatagatc ctgttcatgg attaacgaaa atgtgcaaaa gctctatttg
   105421 cctctgccat tctatgagtc tcttcctttt tgcgtatggc atcgccactc cctttggcag
   105481 catccactaa ttcggaactt aatttgaaag ccatatttcg acccggacgt tttcgggatg
   105541 cccctaataa ccaacgaatg gcaagtgctt ttccttgtgt ggatcctatt tcaatgggaa
   105601 cttgatgagt cgatccgcct acacgtcttg cttttactgc tatatcggga gttactccac
   105661 gtattgcttg acgtaaaaca gatagtggat ttgtttctgt cttttgttga atctttttca
   105721 tggctcgata gataatttga taagccaatg atttttttcc gtgtttcaga atacggttaa
   105781 ccaacatgtt aactaatcga ttacgataaa ttggatcgga ttttgcggtt ttttcttctg
   105841 cagtacctcg acgtgacatg agcgtgaaag gagttcaaga atccgttttc tttttataag
   105901 ggctaaaatc atttattttg gctttttgac cccatattgt agggtggatc tcgaaagata
   105961 tgaaagatct ccctccaagc cgtacatacg actttcatcg aatacggctt tccacagaat
   106021 tctatatgta tctatgagat cgagtatgga attctgttta ctcacttgaa attgagtatc
   106081 cgtttccctc cttttcctgc tcggattgga aatcctgtat tttacatatc catacgattg
   106141 agtccttggg tttccgaaat agtgtaaaaa gaagtgcttc gaatcattgc tatttgactc
   106201 ggacctgttc taaaaaagtc gaggcatttc gaattgtttg ttgacacgga caaagtcaag
   106261 gaaaacctct gaaattattt caatattgga ccttggacat atcatagttc cgaatcgaat
   106321 ctctttagaa agaagatctt ttgtctcatg gtagcctgct ccagttccct tacgaaactt
   106381 tcgttattgg gttagccata cacttcacat gtttctagcg attcacatgg catcatcaaa
   106441 tgatacaagt cttggataag aatctacaac gcactagaac gcccttgttg acgatctttt
   106501 actccgacag catctagggt tcctcgaaca atgtgatatc tcacaccggg taaatcctta
   106561 acccttcccc ctcttactaa gactacagaa tgttcttgta aattatggcc aatacctggt
   106621 atataagcag tgatttcaaa tccagaggtt aagcgtactc tggcaacttt acgtaaggca
   106681 gagtttggtt tttttggggt gatagtgtaa aagttgacag ataagtcacg cttactgcca
   106741 ctctacagaa ccgtacatga gattttcacc tcatacggct cctcgttcaa ttctttcgaa
   106801 gtcattggat ccttttcctc gttcgagaat ctcccccctt ctttcactcc gtcccgaaga
   106861 gtaactagga ccaattcagt cacgttttca tgttccagtt gagcactttc cttttttgat
   106921 tattctcaaa ggagaagatt attcttttta ccaaacatat gtggatccaa tcacgatctt
   106981 ctaataagaa caagaaatct ttctcgatca atccttttgc ccctcattct tcgagaatca
   107041 gaaagatcct tttcaatcaa gtttgaattt gttcgtttgg aatctggact cttctacttc
   107101 attttttatt tacttatttt tttttttctt ttttgatttc ttttttattt ccttccatca
   107161 ttccttaagt cccacaggtt tgatcctgta gaatctgacc cattttctca ttgagcgaaa
   107221 ggtacgaaat aaataagatt gatttttcga tcaaaagtac tatgtgaaat cttcggtttt
   107281 tcctctttct ctatccctat cccgtaggta tagcgtttga attaatagag aaccctttct
   107341 tctgtatctc ttctgtatct gcatgaatcg atattattcc attccaattc cttcccgata
   107401 cctcccaagg aaaatcccga attggatccc aaattgacgg gttagtgtga gcttatccat
   107461 gcggttatgc actcttcgaa taggaatcca ttttctgaaa gatcccggct ttcgtgcttt
   107521 ggtgggtctt cgagatcctt tcgatgacct atgttgtgtt ggagggatat ctatatgatc
   107581 cgatatgatc cgatcgattg cgtaaagccc gcggtagcaa cgtaaccggg gagagtatac
   107641 agaaaagaca gttctatttc tattatatta gtattagatt agtattagtt agtgatctcg
   107701 gctcagtgag tcctttcttt cgtgatgaac tgttggcacc agtcctacat tttgtctctg
   107761 tggaccgagg agaaagggag ctcagcggga agaggattgt aacatgagag aagcaaggag
   107821 gtcaacctct ttcaaatata caacatgggt tctggcaatg caatgtggtt ggactctcat
   107881 gtcgatccga atgaatcatc ctttccacgg aggtaaatct ttgcctgcta ggcaagagga
   107941 tagcaagtta caaattctgt cttggtagga catgtatttc tattactatg aaattcataa
   108001 atgaagtagt taatggtggg gttaccatta tcctttttgt ggtgacgaat cttgtatgtg
   108061 ttcctaagaa aaggaatttg tccatttttc ggggtctcga aggggcgtgg aaacacataa
   108121 gaactcttga attgaaatgg aaaaaataga tgtaactcca gttacttcgg aaatggtaag
   108181 atctttggcg caagaagagg ggttgatccg tatcatcttg acttggttct gatttctcta
   108241 tttttttaag gataccgagt cgtcttcttc tcctacccgt atcgaataga acatgctgag
   108301 ccaaatcttc ttcatgtaaa acctgcttta tttagatcgg taaaatcata cggttttatg
   108361 aaaccatgtg ctattgctcg aatccgtagt caatcctatt tccgatagga gcagttgaca
   108421 attgaatcca atttttccca ttattttatt tactatccgt aatagtgcga aaagaaaaga
   108481 aggcccgact ccaagttgtt caagaatagt ggcgttgagt ttctcgaccc tttgccttag
   108541 gattagtcag ttctatttct cgatgggggc ggggcaagga aagggatata actcagcggt
   108601 agagtgtcac cttgacgtgg tggaagtcat cagttcgagc ctgattatcc ctaaacccaa
   108661 tgtgagtttt tctattttga cttgctcccc cgccgcgatc gaatgagaat tgataatgga
   108721 taagaggctc gtgggattga cgtgaggggg tagggagggc tatatttctg ggagcgaact
   108781 ccaggcgaat atgaagcgca tggatacaag ttatgccttg gaatgaaaga gaattccgaa
   108841 tcagctttgt ctacgaacaa ggaagctata agtaatgcaa ctatgaatct catggagagt
   108901 tcgatcctgg ctcaggatga acgctggcgg catgcttaac acatgcaagt cggacgggaa
   108961 gtggtgtttc cagtggcgga cgggtgagta acgcgtaaga acctgccctt gggaggggaa
   109021 caacagctgg aaacggctgc taataccccg taggctgagg agcaaaagga ggaatccgcc
   109081 cgaggagggg ctcgcgtctg attagctagt tggtgaggca atagcttacc aaggcgatga
   109141 tcagtagctg gtccgagagg atgatcagcc acactgggac tgagacacgg cccagactcc
   109201 tacgggaggc agcagtgggg aattttccgc aatgggcgaa agcctgacgg agcaatgccg
   109261 cgtggaggta gaaggcctac gggtcgttaa cttcttttcc cggagaagaa ggaatgacgg
   109321 tatctgggga ataagcatcg gctaactctg tgccagcagc cgcggtaaga cagaggatgc
   109381 aagcgttatc cggaatgatt gggcgtaaag cgtctgtagg tggcttttta agttcgccgt
   109441 caaatcccag ggctcaaccc tggacaggcg gtggaaacta ccaagctgga gtacggtagg
   109501 ggcagaggga atttccggtg gagcggtgaa atgcgtagag atcggaaaga acaccaacgg
   109561 cgaaagcact ctgctgggcc gacactgaca ctgagagacg aaagctaggg gagcgaatgg
   109621 gattagatac cccagtagtc ctagccgtaa acgatggata ctaggcgttg tgcgtatcga
   109681 cccgtgcagt gctgtagcta acgcgttaag tatcccgcct ggggagtacg ttcgcaagaa
   109741 tgaaactcaa aggaattgac gggggcccgc acaagcggtg gagcatgtgg tttaattcga
   109801 tgcaaagcga agaaccttac cagggcttga catgccgcga atcctcttga aagagagggg
   109861 tgccttcggg aacgcggaca caggtggtgc atggctgtcg tcagctcgtg ccgtaaggtg
   109921 ttgggttaag tcccgcaacg agcgcaaccc tcgtgtttag ttgccaacgt tgagtttgga
   109981 accctgagca gactgccggt gataagccgg aggaaggtga ggatgacgtc aagtcatcat
   110041 gccctttatg ccctgggcga cacacgtgct acaatggccg ggacaaagga tcgcgatccc
   110101 gcgagggtga gctaactcca aaaacccgtc ctcagttcgg attgtaggct gcaactcgcc
   110161 tgcatgaagc cggaatcgct agtaatcgcc ggtcagccat acggcggtga attcgttccc
   110221 gggccttgta cacaccgccc gtcacactat gggagctggc catgcccgaa gtcgttacct
   110281 taaccgcaag gagggggatg ccgaaggcgg ggctagtgac tggagtgaag tcgtaacaag
   110341 gtagccgtac tggaaggtgc ggctggatca cctccttttc agggagagct aatgcttgtt
   110401 gggtattttg gtttgacact gcttcacacc caaaaagaag cgagctacgt ctgagttcaa
   110461 tttggagatg gaagtcttct ttcgtttctc gacggtgaag taagactaag ctcatgagct
   110521 tattatccta ggtcggaaca agttgatagg atcccctttt ttcgccccca tgtcgccaca
   110581 cgggggcgac atggggacgt aaaaaaggaa agagagggat ggggcttctc tcgcttttgg
   110641 catagcgggc ccccagcggg aggcccgcac gacgggctat tagctcagtg gtagagcgcg
   110701 cccctgataa ttgcgtcgtt gtgcctggac tgtgagggct ctcagccaca tggatagttc
   110761 aatgtgctca tcggcgcctg accctgagat gtggatcatc caaggcacat tagcatggcg
   110821 tacttctcct gttcgaaccg gggtttgaaa ccaaacttct cctcaggaga atagatgggg
   110881 cgattcaggt gagatccaat gtagattcaa ctttctattc actcgtggga tccgggcggt
   110941 ccggggggga ccaccacggc tcctctcttc tcgagaattc atacatccct tatcagtata
   111001 tggacagcta tctctcgagc acaggtttag gtttggcctc aatggaaaaa taaaaacgga
   111061 gcacctaaca acgtatcttc acagaccaag aactacgaga tcgccccttt cattctgggg
   111121 tgacggcggg atcgtaccat tcgagccttt tttcatgctt ttcccggggg tcttgcaatc
   111181 aataggattt tcctaatcct cccttcccga aaggaagaac ttgaaattct tttccgcagg
   111241 gaccgggaga ttggatctag ccataagaag aatagaatgc ttggctgata aataactcac
   111301 ttcttggtct tcgaccccct cagtcactac gaacgccccc gatcagtgca atgggatgtg
   111361 tctatttatc tatctcttga ctcgaaatgg gagcaggttt gaaaaaggat cttagagtgt
   111421 ctagggttgg gccaggaggg tctcttaatg ccttcttttt tcttctcatc ggagttcttt
   111481 cacaaagact tgccatggta aggaagaagg ggggaacaag cacacttgga gagcgcagta
   111541 caacggagag ttgtatgctg cgttcgggaa ggatgaatca ctcccgaaaa ggaatctatt
   111601 gattctctcc caattggttg gaccgtaggt gcgatgattt acttcacggg cgaggtctct
   111661 ggttcaagtc caggatggcc cagctgcgcc aaggaaaaga atagaagaag catctgactc
   111721 cttcatgcat gctccacttg gctcgggggg atatagctca gttggtagag ctccgctctt
   111781 gcaattgggt cgttgcgatt acgggttgga tgtctaattg tccaggcggt aatgatagta
   111841 tcttgtacct gaaccggtgg ctcacttttt ctaagtaatg gggaagagga ccgaaacatg
   111901 ccactgaaag actctactga gacaaagatg ggctgtcaag aacgtagagg aggtaggatg
   111961 ggcagttggt cagatctagt atggatcgta catggacggt agttggagtc ggtggctccc
   112021 ctagggtttc ctcatctggg atccctgggg aagaggatca agttggccct tgcgaacagc
   112081 ttgatggact atctcccttc aaccctttga gcgaaatgcg gcaaaaggaa agaaaatcca
   112141 tggaccgacc ccatcgtctc caccccgtag gaactacgag atcaccccaa ggacgccttc
   112201 ggcatccagg ggtcgcggac cgaccataga accctgttca ataagcggaa cgcattagct
   112261 gtccgctctc aggttggaca gtaagggtcg gagaagggca atcactcatt cttaaaacca
   112321 gcattcttaa gaccaaagag tcgggcggaa agggggggaa agctctccgt tcccggttct
   112381 cctgtagctg gatcctccgg aaccacaaga atccttagtt agaatgggat tccaactcag
   112441 cactttttga gattttgaga agagttgctc tttggagagc acagtacgat gaaagttgta
   112501 agctgtgttc gggggggagt tattgtctat cgttggcctc tatggtagaa tcagtcgggg
   112561 gcctgagagg cggtggttta ccctgtggcg gatgtcagcg gttcgagtcc gcttatctcc
   112621 aactcgcgaa cttaaccgat acaaagctat atgatagcac ccaatttttc cgattcggca
   112681 gttcgatcta tgctatgatt tatcattcat ggacgttgat aagatccttc catttagcag
   112741 caccttagga tggcatagcc ttcaagttaa gggcgaggtt caaacgagga aaggcttatg
   112801 gtggatacct aggcacccag agacgaggaa gggcgtagta agcgacgaaa tgcttcgggg
   112861 agttgaaaat aagcatagat ccggagattc ccgaataggt caacctttcg aactgctgct
   112921 gaatccatgg gcaggcaaga gacaacctgg cgaactgaaa catcttagta gccagaggaa
   112981 aagaaagcaa aagcgattcc cgtagtagcg gcgagcgaaa tgggagcagc ctaaaccgtg
   113041 aaaacggggt tgtgggagag caatacaagc gtcgtgctgc taggcgaagc ggtggagtgc
   113101 tgcaccctag atggctagag tccagtagcc gaaagcatca ctagcttacg ctctgacccg
   113161 agtagcatgg ggcacgtgga atcccgtgtg aatcagcaag gaccaccttg caaggctaaa
   113221 tactcctggg tgaccgatag tgaagtagta ccgtgaggga agggtgaaaa gaacccccat
   113281 cggggagtga aatagaacat gaaaccgtaa gctcccaagc agtgggagga gcccggggct
   113341 ctgaccgcgt gcctgttgaa gaatgagccg gcgactcata ggcagtggct tggttaaggg
   113401 aacccaccgg agccgtagcg aaagcgagtc ttcatagggc aattgtcact gcttatggac
   113461 ccgaacctgg gtgatctatc catgaccagg gtgaagcttg ggtgaaacta agtggaggtc
   113521 cgaaccgact gatgttgaag aatcagcgga tgagttgtgg ttaggggtga aatgccactc
   113581 gaacccagag ctagctggtt ctccccgaaa tgcgttgagg cgcagcagtt gactggatat
   113641 ctaggggtaa agcactgttt cggtgcgggc cgcgagagcg gtaccaaatc gaggcaaact
   113701 ctgaatacta gatatgacct caaaataaca ggggtcaagg tcggccagtg agacgatggg
   113761 ggataagctt catcgtcgag agggaaacag cccggatcac cagctaaggc ccctaaatga
   113821 ccgctcagtg ataaaggagg taggggtgca gagacagcca ggaggtttgc ctagaagcag
   113881 ccacccttga aagagtgcgt aatagctcac tgatcgagcg ctcttgcgcc gaagatgaac
   113941 ggggctaagc gatctgccga agctgtggga tgtaaaaatg catcggtagg ggagcgttcc
   114001 gccttagagg gaaggacccg cgcgagcagt ggtggacgaa gcggaagcga gaatgtcggc
   114061 ttgagtaacg caaacattgg tgagaatcca atgccccgaa aacctaaggg ttcctccgca
   114121 aggttcgtcc acggagggtg agtcagggcc taagatcagg ccgaaaggcg tagtcgatgg
   114181 acaacaggtg aatattcctg tactaccctt tgttggtccc gagggacgga ggaggctagg
   114241 ttagccgaaa gatggttatc ggttcaagga cgcaaggtgc ccctgttttt tcagggtaag
   114301 aaggggtaga gaaaatgcct cgagccaatg ttcgagtacc aggcgctacg gcgctgaagt
   114361 aacccatgcc atactcccag gaaaagctcg aacgaccttc aacaaaaggg tacctgtacc
   114421 cgaaaccgac acaggtgggt aggtagagaa tacctagggg cgcgagacaa ctctctctaa
   114481 ggaactcggc aaaatagccc cgtaacttcg ggagaagggg tgcctcctca caaagggggt
   114541 cgcagtgacc aggcccgggc gactgtttac caaaaacaca ggtctccgca aagtcgtaag
   114601 accatgtatg ggggctgacg cctgcccagt gccggaaggt caaggaagtt ggtgacctga
   114661 tgacagggga gccggcgacc gaagccccgg tgaacggcgg ccgtaactat aacggtccta
   114721 aggtagcgaa attccttgtc gggtaagttc cgacccgcac gaaaggcgta acgatctggg
   114781 cactgtctcg gagagaggct cggtgaaata gacatgtctg tgaagatgcg gactacctgc
   114841 acctggacag aaagacccta tgaagcttca ctgttccctg ggattggctt tgggcctttc
   114901 ctgcgcagct taggtggagg gcgaagaagg cctccttccg ggggggcccg agccatcagt
   114961 gagataccac tctggaagag ctagaattct aaccttgtgc caggacctac gggccaaggg
   115021 acagtctcag gtagacagtt tctatggggc gtaggcctcc caaaaggtaa cggaggcgtg
   115081 caaaggtttc ctcgggccag acggagattg gccctcgagt gcaaaggcag aagggagctt
   115141 gactgcaaga cccacccgtc gagcagggac gaaagtcggc cttagtgatc cgacggtgcc
   115201 gagtggaagg gccgtcgctc aacggataaa agttactcta gggataacag gctgatcttc
   115261 cccaagagct cacatcgacg ggaaggtttg gcacctcgat gtcggctctt cgccacctgg
   115321 ggctgtagta tgttccaagg gttgggctgt tcgcccatta aagcggtacg tgagctgggt
   115381 tcagaacgtc gtgagacagt tcggtccata tccggtgtgg gcgttagagc attgagagga
   115441 cctttcccta gtacgagagg accgggaagg acgcacctct ggtgtgccag ttatcgtgcc
   115501 cacggtaaac gctgggtagc caagtgcgga gcggataact gctgaaagca tctaagtagt
   115561 aagcccacct caagatgagt gctctcctat tccgacttcc ccagagcctc cggtagcaca
   115621 gccgagacag cgatgggttc tctgcccctg cggggatgga gcgacagaag ttttgagaat
   115681 tcaagagaag gtcacggcga gacgagccgt ttatcattaa cgataggtgt caagtggaag
   115741 tgcagtgatg tatgcagctg aggcatccta acagaccggt agacttgaac cttgttccta
   115801 catgacccga tcaattcgat caggcactcg ccatctattt tcattgttta actctttgac
   115861 aacatgaaaa aaccaaaagc tctgctctcc ctctctatct atccaaggga tggaagggca
   115921 gaggcctttg gcagaattat ggcctcacaa tcaatagcca atatgctttt atctcatgcc
   115981 tttcttcatt catgcttcga tattctggtg tcctaggcgt agaggaacca caccaatcca
   116041 tcccgaactt ggtggttaaa ctctactgcg gtgacgatac tgtaggggag gtcctgcgga
   116101 aaaatagctc ggcgccagga tgataaaaag cttaacacct cgcattctta ttcctttttt
   116161 atattgaaaa gggaataaga atgaaaaatg aaaaggtcgt cttattcaaa accccaatta
   116221 tgaaatccct tctcttccac ttcacacctc ggaacacacc gttcttatag agagagaggc
   116281 gctttcacat cttcttaagc cgaaatggct ggggagagga aaggttccct ttttttaggg
   116341 tactccgggg aatagatcca gtggagacgg ggtggggcct gtagctcaga ggattagagc
   116401 acgtggctac gaaccacggt gtcgggggtt cgaatccctc ctcgcccaca accggccaaa
   116461 aagggaagga cccttccctc tgggggtata ggaaaatcat gatcgggata gcggacccaa
   116521 agctatggaa cttgggtgtg ggtattttgt cgaaatggaa tggccttacc ttactgtttt
   116581 ctttttatta aaaaaaaaaa agcaaaaaag atatgcggat tagggcataa taaatacagt
   116641 atgccctaac ccgcatatct ttttttgttt tacgcctcgt aattcttcct cagccaggct
   116701 tgggcagaat agcagagcaa gtaaagtatt agtagcatag caaaaatgcc ttcctcgtca
   116761 ttaatatgtt tgctcgcggt aattgtggcc tctcgggaga attgatgact gcatcaaaga
   116821 tgcacttgct agtactagta catctgagaa ttcttaattg gttagtttaa atagccccgg
   116881 actgtggaac aaagaagtat cccggaccta caccgaggta ttgacggcga ttctcaaata
   116941 tcgcagaaca gaatgggata cgatgagata gaatgcaata gaaacaaaga cacggggaac
   117001 gggttaccta ctcttaacgg tcaaagcgaa ccctttcatt ccgaattctt taattcggaa
   117061 tgaatcaaat ctccccaagt aggattcgaa cctacgacca gtcagttaac agccgaccgc
   117121 tctaccactg agctactgag gaacaacggg aaattcgatc tcatagagtt caattcccgt
   117181 tctcaaccca tgaccaatat gagctcgaag tttccttcgt aactcgcgga acttcttcgt
   117241 agtggctccg ttccatgcct catttcatag ggaacctcaa agtggctcta tttcattata
   117301 gtccatccat atactaattc cattcattta atatcccttt ctttggtgtc attgagataa
   117361 gagatgtcgt ttctagtcta tctgtttcta tttctatata tatggaaagt ttcaaaatca
   117421 tcataaaaat ctcatagaat aacaaaaaaa tatcatagaa taacataaca taaaaatatc
   117481 atagaataac ataacataaa aatatcatag aataacctag aaattgcaat aaaaaaaaaa
   117541 aacgaaaaag ggggggtttg tgatgatttt aaagtctttt atactagaga atctagtatc
   117601 cttatgcatg aagataatta attcggtcgt tgtggtcgga ctctattatg gatttctgac
   117661 cacattctcc atagggccct cttatctctt ccttctccga gcttgggtta tggaagaagg
   117721 aaccgagaag aaagtatcag caacaactgg ttttattacg ggacagctca tgatgttcat
   117781 atcgatctat tatgcgcctt tgcatctagc attgggtaga cctcatacaa taactgtcat
   117841 agctctaccc tatcttttat ttcatttctt ctgcagtaat caaaaacact ttttgaatta
   117901 tggatccact aatccaaatt caatgcgtaa ttttagcatt caagggatat tcctgaataa
   117961 tctgattttt cagttattga accttttcat tttaccaagt tctatgttag tcagattagt
   118021 caacatttat atgtttcgat gcaacaaccc atttttattt ctaacaagta gttttgttgg
   118081 ttggttaatt ggtcacattt tattcatgaa atgggttgga ttggtattag tctggataca
   118141 gaaaaataat tctattaaat ctaatgtact tattcgaaaa aataagtaca ttatgtactt
   118201 attgagaaat tggatgtctc gaatctttat tattttttta tttatattat caaataattc
   118261 tatatctttc tatatcaata gaatatcatc tataatatat aatcaaatag tatattgata
   118321 atatattgat aattgatcat aattaaaaaa aatgaaatag ttatttttta aattttaaat
   118381 aaataaatta ataaaaggat taatgcataa aaaaaatata ataaaatata cgaagaaatt
   118441 cggccacccc ccgcatactt tataacttct cccagaaaaa aacttgtaat acccacccca
   118501 ttgggaattc catcaattac tcgtctatca aaaaaagaat ttagtttagc tagtcttctt
   118561 acattattaa ttaacgatat tctataaaaa agatctatgt aaccacgatt atatgaccaa
   118621 tcatatatga gatttcttat tttatctaca agaatctttt tagaaactct ttttgaaaat
   118681 aaattaagta agttgaaatt ttgtaaagat gaataaaagg gcttatagaa aaaggacgct
   118741 ataaatattc cgaacaaagc tatactgacc gaaaaagttg catttataat aaattcatac
   118801 caattctcag aattatttga atttggatgt aaaagatcta tagatggagt taaaaatttg
   118861 gataatatat ccaaatctag tccttcttgg ttgaaagaaa ttcctatgac cccgataaac
   118921 aaagtaaata gtattaatac aagcatagaa aataacatag tattttccga ttcgtgggga
   118981 taggaaaaac taatgttgtt agtttcaaaa tcggtaatat caataaacgg ccatattctg
   119041 ctttttatat ttttatcaat ttgatggaaa tcagttttct tccgaaaaaa gtaagtcctt
   119101 ctattattat tgattgttaa tgttaataac gataataaat gtattttttt tttcgctttt
   119161 ttttctttac cccataaaga tattgaatgg aatgagccat ttttttttcc attgaaattt
   119221 ttacaattaa cgtttaaata tccttcaaaa acaagtaaat agatccgaaa catataaaat
   119281 gcagttaatc cagctgtgga acaagctatt attgcaaaaa ttggtgaata caaccaacta
   119341 tcattaagaa tttcatcttt ggaccaaaaa caagcaaagg gtggaatacc acaaagagaa
   119401 agtgtaccca ctaaaaaagc cgtttttgta attggcacat gttttgttaa accgcccata
   119461 agaaccatat tttgactttt atctggagaa tatccaacaa tagcttccat tgaatgaata
   119521 atcgatccgg atcctaaaaa caacaatgct tttgaataag catgagtaat caaatgaaat
   119581 aaagcggctc gataagaacc catacctaga gctaacatca tataacccaa ttgagacatt
   119641 gtagaatagg ccaaacttct cttaatatcc ttttgagcaa gagctaaagt agctcctaat
   119701 actactgtta ttatccctat gaaagctatt ccagtcatta tggaaggtat aattatgaaa
   119761 agaggaagaa ggcgggctac aagaaaaatt cccgccgcta ccatagtagc agcgtggata
   119821 agagcggaaa taggggtagg cccttccata gcatccggta accatacatg aagggggaat
   119881 tgagcagact tagcaaccga accgccaaat aacaggaagg cacacaaagt aactaataaa
   119941 agattaacct cattattaga aatcaagtta ttgaatattt caaacaaatc ccgaaattcc
   120001 aagctacctg ttatccaata aagacccaaa attcccaata ataaacaaaa atcccctacc
   120061 ctattagtta caaacgcttt ttgacaagca tttgccgcaa taggacgtgt gaaccaaaaa
   120121 cctattaata gataagaaca cattccaacc aactcccaaa aaatataaat ttgtatcaaa
   120181 ttcgaactag taactaatcc caacattgaa gtattaaaaa aactgagata agcaaaaaat
   120241 ctcaaatatc cttcatcatg agacatataa ttgtcactat aaataagaac cagaattcca
   120301 acagtagtaa tcaatattaa cataatagaa gtaagtgaat cgatcaagta gccaaactct
   120361 aaagaaagat cattatttat agtccaagac catacatatt gatagataga actgttattg
   120421 atttgatgaa gagacagatc taccgaaaaa atcataacta tacttaataa taaaaaacta
   120481 ggaaaagccc acatacggcg aatatttttt gttgccgcgg gaaaaaggag aagtcccact
   120541 cctattaaga taggaactgg aagtggaatg aagggtatga tccataaaaa ttgatgtata
   120601 tattccataa aaaaaaaaga atggattctt aatgagtttt gtttcttatt cgccaatttt
   120661 ttctcttttg aaaaggttca gttaataaaa aaaatgaaaa gtaagatgga taatatgaat
   120721 ttagttaata gaattaaaaa aaaattgtag tattaagaaa tacttatttt ttttttgaaa
   120781 taataattat tattatacaa taaaattatt atacaataat ttttatcctg agactgggga
   120841 taaataatta taccaaaact aaaaatagta gtttatttta ttttgatata tgaatcataa
   120901 aaacaatcca tctgagtcaa aaagataaga attttttttg tagtttttga ttccgaatca
   120961 ttaatttgtt ttgtcactaa tttctttttt ttttttcatt ccaagaaaaa gacatatatc
   121021 tttggaaaaa agtttgtaaa aaaggttatg atatttaaca gtttacttta gatagaaaaa
   121081 ggaattaaga tacatgattt ttaaaaaatc atgtatcttt ttaaggacca aataagcggg
   121141 acaaagataa gggttgggtt cttaaacttt ttgatgtgtt ttattccatg tataaatcca
   121201 atatcaaaaa aatggaacga tataatataa taatataatt ataataattt taggatagtt
   121261 tttttttttt ttatgtaaga atttacataa aataaataaa taattattag gaaaaataag
   121321 actatgttat ttttacatat ccacattccg tatgaaaagg agtagaatag tataatttag
   121381 aaaaacaaat agataagata gatatatgtc taatctaatt aaagaacaat tcattttgaa
   121441 caatagatgt ctttcacatc caactataga aataaacaaa ctagtctaat tttggaatgg
   121501 cagctccaaa aaaacgtact tctatatcaa aaaaaaggat tcggaaaaca atttggaaga
   121561 agaaaggata ttgggtagca ttgaaagctt tttcgttagc gaaatctctt tctacgggga
   121621 actccaaaag tttttttgta caacaaatac aaacattgga ataatctgaa ttagttggac
   121681 tcaaagaata gtctaatttc aaaaaaaaaa aaagagtttc gtatatatat tgaaattgaa
   121741 attttttgaa gattattgga ttcgtttttt agtctttttt gattctatat taatctatta
   121801 tttctatatt aactatattt atatttaata ttaattattt tttttttttt ttatagtttt
   121861 ttatttttag tttctatatg ttatagatat ttttatacat atagagtata caaactaata
   121921 gatatttgta tataaactaa aaataaaaaa aaaaaaataa gaaatcagat aagagataag
   121981 atagaagtaa aaatttctat ttgttaatat tttgaactgt tcaatagaaa attgacctca
   122041 tttttgtttt ggaattggct ttttttaatt aagattcttt aatgcttcgg tttctgaaat
   122101 gcaatatttc tttccaaaaa taggatattt tggaaagaaa tattgcattt gaatcgactc
   122161 tttcaatttc aatctcgacg attgactaaa aatcgtttat tatgatttcg agcgagccgc
   122221 tatggtgaaa tcggtagaca cgctgctctt aggaagcagt gctagagcat ctcggttcga
   122281 gtccgagtgg cggcatggca tcttattttc taaaagagta agtcctataa tgaattcaat
   122341 tcccgatttc cgttcatata attaggagat cttttttttt ttctatatga tattttcaac
   122401 tttagagcat atattaactc atatatcgtt ttcggtcgta tcaattgtaa ttacaattcg
   122461 tttgctaacc ttattagtca acgaaatcgt agtactatat gattcgtcca aaaaaggcat
   122521 gatactaact tttttctgta taacgggatt attagttact cgttggattt tttcgggcca
   122581 tttaccatta agtgatttat atgaatcggt aatctttctt tcatggggtt tttccatttt
   122641 tcatataatt cctggttttg gttttaaaaa gcttaaaaaa cgtttaagca caataatagc
   122701 accaagtgtt atttttaccc aagcctttgc gacttcgggt cttttaaccg aactgcatga
   122761 attcggaata ttagtacccg ctctacaatc gcattggtta atgatgcacg taagtatgat
   122821 ggtattgggc tatgcagctc ttttatgtgg atcattatta tcagtagctc ttttagtcat
   122881 tacatttaaa aaagtcctaa taagaaagat tgataataac aataatcttt ttttgaatga
   122941 gtcattttct tttgctgaaa tcaaatacat gaacgaaaga aacaatgttt tacgaaacac
   123001 ttcttttctt tcttatagaa attattacag gtttcaattt attcaacaat tggatcgttg
   123061 gagttatcgt attattagtc taggttttat ctttttaacc ataggtattc tttcgggggc
   123121 agtatgggct aatgaggcct ggggatcata ttggaattgg gatccaaagg aaacttgggc
   123181 gtttattact tggaccatat tcgcaattta tttacatact agaaaaaaga aaagattgga
   123241 aggtataaat tcttcaatag tagcctctat gggctttctt ataatttgga tatgttattt
   123301 tgggatcaat ctattaggaa tcggcctaca tagttatggt tcatttacat ctaattgaat
   123361 taatttgagt aaaggtcctg ataaatacaa acataataag catacataac aaacataata
   123421 aacatattac atattatatg aatattatgc atatttatac atattcaaat tttaattcta
   123481 ttaatcaaaa tattctatta ttatatagat ataagataga tataagatat ttatattttt
   123541 tatttcattt taatcaaaaa taaaaaaaaa aataaataac aattaataaa atacaataac
   123601 aataggtaat aaaatgaaat atttctatat atatatataa atttctatat atatagaaat
   123661 taagtaaaaa aaaacttcgc ataaaccaaa ccgtcgagaa ccctttaaat caagtaatgg
   123721 agtgattcaa ggggttctca caaacaccaa acgtatccgg ttgcaattcc aattcatttt
   123781 tttttaagtt aaaaaaaatc taaaaagatt tttttcattg tagaatgaac actattaaaa
   123841 aaataggatt ttttgctgtc ttttattcat gaaaactatc tataaaaaat tagataaaat
   123901 agcttcaacc ttgtcaactg ataatgagaa aatgaaatcc ggataaatac caatacttat
   123961 tacaggtata aggatagaaa tagaaataaa taactctcgg ggcccagaat caaaaaataa
   124021 agagtttggt ttattaaaaa acttgtatcc atagaacatc tggcgtaaca tagataatga
   124081 ataaatagga gttaatatca ttccaattgc cattacaaaa gtgattagta tttttgtcat
   124141 taaaagatat ttttgactgg taattattcc ccaaaaaact atcaattctg caacaaaacc
   124201 gctcatgcct ggcaacgcaa gagaagccat cgataagata ctgaaaaccg tgaatatttt
   124261 tggcattgga atagccattc cgcccatttc gtcgagataa taaagacgta ttctatcata
   124321 actcgttcct gccaagaaaa aaagcgcagc accaataaat ccatgagaaa tgatttgtaa
   124381 aatggctccg ttgagtcccg tatcgcttat agagcaaatt cctataatta tgaaacccat
   124441 atgagatacg gaggaataag ctattctttt ttttaaatta cgttgaccaa gagatgttga
   124501 agctgcatag attatttgag ttgcgcctaa taaaattaac cagggggaaa atagagaatg
   124561 ggcgtgaggt aataattcca tattaatacg aaccaatcca tacgctccca tttttaacag
   124621 gattccagct aaaagcatac aagtactgta atgtgcttct ccatgggtgt ctggtaacca
   124681 tgtatgtaag ggtataatcg gcgatttgac agcaaaagca ataagaaatc caatatagaa
   124741 tattatttcc agtgccatag gatatgactg attagctgat gtttcaaaat ttaatgttgg
   124801 ttcgtttgaa ccatataaac cgataccgag aactcccatt aataaaaaaa tggaacttcc
   124861 tgcagtatac aaaataaact ttgtagctga atacaaacgt ttctttccac cccacatgga
   124921 taaaagtaga taaacgggaa ttaattctaa ttcccacatg atgaaaaaaa gtaaaatgtc
   124981 tcgagaagaa aatgatccta tttgaccgct atacattgct aacatcagga aatggaataa
   125041 tcgagattcc cgagtaaccg gttgagccgc taaagtagct aaagtggtga tgaatcccgt
   125101 cagtaaaata ggacctatag agagtccatc tattccgaat ctccagtaaa aatcaaaaaa
   125161 ttgaatccat ttataattct ccgtcaactg gcttaatgga tcgtctaatt ggaaatgata
   125221 acagaatgta taggttgtta taagcagatt cattaagcat ataaaaatag tataccacct
   125281 aattacctta tttcctctat ggggaaataa gaagattaag gaacccgcgg atattgggaa
   125341 aactacaact attgttaacc aaggaaaaaa attcgtggta aaaataagat acacttggcc
   125401 agaaaaaccc gtgctcaaaa tggaaaagaa aaaaatcgtt ttcactttga gtacggattt
   125461 ttgtcaataa aaaaaaggta ttcgtgtgtg gttttttgaa acgtatcaat aagctagacc
   125521 catgcttcga gttgtttcat gccataaata aactcgaaca ctcaagaaat ctgtcggaca
   125581 ggcggattca cacctcttac aaccaacaca gtcctccgtt cttggagcag aagctatttg
   125641 cttagcttta catccgtccc aaggtatcat ttctaataca tctgtggggc aggctcgaac
   125701 acattgagta catcctatac atgtatcata aatctttact gaatgagaca ttggctctat
   125761 taatttttga acatccgcaa ttttcgatct agtaaacttg taaatgaatc atatatttcg
   125821 acaccagatg aatcaatgat ttaccagaat ttttctaatc aatctacctc tggatcaatt
   125881 tataacgtag ggccaaaata ctttgatttc ttacgttttc gcaaacagga tcatacgtta
   125941 tcatacatgc gaattagaat tgagaaattt caatattcaa aattcgaatt tttctaaaaa
   126001 attttctaat taatactatt tattcaacaa attcgattga ttgatacgag ttgattttct
   126061 gttacgataa attgacgaaa caatagccgg tccaatagct gcttcagcgg ctgcgatagc
   126121 tataacaaaa atggaaaaaa tatttccttt taattggcga ctatcaaaaa aatcagaaaa
   126181 agctacgaaa tttatattaa ccgcattcag tataagttca agacacataa gggctctaac
   126241 catatttcgg cttgtgatta atccgtagat accgatagaa aataaatagg cactcaaaac
   126301 aagtacatgt tcgagcatca ttgaccaact ccttatcaat tttgattcat ttcaatatga
   126361 acaacacttt gccggatttg attgactaga gaatataaca agtatagacc aaaagaagat
   126421 attggtaata agtcgaataa tcaaatcaaa ttcttttaaa catcaaaaat cttgcacttt
   126481 cccattcatg tgtaaaattc aaaggaaagg gagataaaat aaatagaaca aaaatggaat
   126541 ttagattgat attactaatt ctattcttac tggcgagcca ccacaattgc acctatcaaa
   126601 gcagctaaaa gaattattga aatgagttca aatggaagaa aaaaatctgt tgataaatga
   126661 attccaattt gttgactatt atttatcaaa tcttgctcta taatctgatt tgatcttgta
   126721 gtccaaataa tcccgtacca tgatatatct ggaatagtag ttattagtga aacaaaaata
   126781 cttgtacaaa ccaccaaagt aactccatcc ccgacggtcc aaagatgaaa atcttggtaa
   126841 tattctgaac cgtttatgaa catcacagca aatatgatta aaacgtttat agctcctacg
   126901 taaataagta gctgtgctgc agctacaaaa tgggagtttg ataaaatata gaataaagat
   126961 atacaaacaa gaaccagtcc caacgaaaag gcagaaaaaa ttgggttggt aaataatact
   127021 actcctagac ttcctaatac aagacctgat cccagaaaga ttaaaagaaa atcatgtatc
   127081 ggttcaggta aatccattag atgtaaaata aaagataaat aaattgaaat ttcatgacct
   127141 tattgataca accaggaaaa aaatttatat agtaaattcc taattgaatt caatcctaag
   127201 gagtgtgaat tcatctaggt acacttatag gactaatcta attctttata cgaattatat
   127261 aaatttaaat agaaattcta aaaaaaaaag ttttatttga attgaattgt tcgaattgta
   127321 taatcatcaa gtactgacat tggtaaacgg cccaaagcaa tttgattata attcaattcg
   127381 tgacgatcaa aagtcgaaag ttcatattct tcagtcattg ataaacaatt tgttggacaa
   127441 tactcaacgc agttaccaca aaatatacag atcccgaaat caatactgta attaagcaat
   127501 cgtttctttc gaatatcagt ttccagtttc caatcaacaa cgggtagatc tataggacat
   127561 acacgaacac atacttcaca agcaatgcac ttatcaaatt caaaatggat tcgaccgcgg
   127621 aaacgctccg atgttattaa tttttcataa ggatattgaa tagttacagg taaacgattt
   127681 gcgtgggcta aggtaatcat gaaactttga ccaatgtacc ttgcagctcg tactgtttgt
   127741 tgaccataat tcatgaaccc agttaccata aggaacatat cgtgaatatc tatgaatatt
   127801 tttttgattt tgtttctttc tcttggttga gacaagttct gaatattgaa tatcaatctt
   127861 ttacagtgaa aatagtcgaa acgaagttgt taataataga ttacccagag aaataggtaa
   127921 aagaaatttc catccaagat ttaataattg atccattctt agtctaggca aagtccatct
   127981 tgttgtgata gaaaggaaca agaacaaata agttttagct aatgtaataa agataccaat
   128041 tgtaattcca aaaactccac atgttttatt tatttcaaaa agctccgaaa caaatatgta
   128101 tggaatacaa atattccaac cgcccaagta aagaactgtt acaaataagg aagaaactaa
   128161 taagtttaaa taggaagcaa cgtaaaataa accaaatttt atacccgaat attcggtttg
   128221 ataacctgct actaattctt cttctgcttc tggtaaatca aaaggtaatc tttcacactc
   128281 cgctagggaa gaaattagaa aaatgataaa acctataggt tgacgccata aattccatcc
   128341 caaaaaacca tattttgatt gtgcatcaac tatatcaact gtacttaaac tgttagataa
   128401 tcctagtcgg tgataacatt actgttccca tcgctattac agaaccgtac atgagatttt
   128461 cacctcatac ggctcctcga aggccataaa taaatctaag ggaccgaccg ggccggttat
   128521 ttatcttgat atatccctag gatagatagg atttaaatac attggacggt cctgaattag
   128581 accaattgaa ttctgtctgt tataataata aacacaaaaa aggtacttct gaattgatct
   128641 tatcccttaa taatttgaat ttgttgagta ataattgaat tcttcaattc aataaaatac
   128701 tcctttagaa ttatcaataa cctgtcgttt tcgattacgt aaaaaaattc gacactagtt
   128761 tatgtttata aattatgaca taaattgtat ttccatgaat atggatataa gaaagaatcc
   128821 aaagggatcc ctcttgtttt ttttcgttcc tattcttctt ttttttatgt gcaaaacaaa
   128881 aaagggggga ctaaaaataa aaattaaagg attatttcgt ttctgatagt tattttttat
   128941 ttaatgagtg gataggagca tactctggat cggaattttt gggagtactg ctttattttt
   129001 tctaccaact gaaagcccca atttttattc ttttttatat tatgcggaaa tgctcttttg
   129061 gagaatttac ataatctcca ttactaatcc tttgtgtatc ttggtgtttc taaccatcca
   129121 cgcatttttt atcaatctcc ccttatggta atacacgtat ggtaattcat agaaacgata
   129181 gtgaaaactc aataaggttg gtcttttgag cccgcttcaa aacaggatga ctaatcaacc
   129241 aattttgggg taaacacttt ccttcgctta taattttttt ttctatttaa ttcttataca
   129301 gagaaaatga gactcaatat ttttactgcg gattcaaatg aaattgaaat catattatat
   129361 taattctata ttattagaat tattatatta attctatatc tatctattat ctatctatct
   129421 atctatatat atatattcaa gataaaatag atatctagaa atatatatct attttatttc
   129481 atttttttta ttactaaaaa attggattcc taaatatatt gatattgaat ttcaatttca
   129541 ttaaataaat tcataattaa agaatattat ctaacaaata ttatagaatt ctagaatatg
   129601 tagaatatta gaatagtaaa tcaatgaata atgaataaat ggaagctgtt ttatttcact
   129661 catataacta tctgatttag ttaatcaatc cgaagtccga ataaaaataa tgagaatcca
   129721 aaatcaggat agatattcct tttttttttc tagccctttc ctataaattt attacaaaga
   129781 agaaaagaaa taaagacgaa aagaagggag catggaaaag tttctgtctc aacgaatcac
   129841 acgtagagat attgataaca cacatagagt taatggtatt tcataactaa tcgattgagc
   129901 agcagcccgc agaccaccca aaaaggaata tttattattt gacccatatc ctgacataag
   129961 aagtccaatg ggagcaatac tcgaaatagc aatccataaa aaaacaccga tattgagatc
   130021 cgctaaaaca aagttatagc caaaaggaat tactgaatag cttactagaa ttgatatgac
   130081 tgatatggat ggtccaatac tgaataaacg aatatctccc ctagatggaa taagattctc
   130141 tttgaaaagt agttttgttc catctgctag agcttgaaga actcccaaag gaccggcgta
   130201 ttcaggtcca atacgctgtt gtatccctgc ggatatttct ctttctaacc atacgatcac
   130261 tagtacacct attgtgattc ccaatacaag agtcaaaata gggacaagta tccatataat
   130321 tccatagacc tcttttaaag attccaatct ggaaaaagaa ttgatatctt gtacttctgt
   130381 tgtatcaatt atcatttcaa cgatcaactt ctcccataat gatatctatg ctacctagta
   130441 ttgtcataat atcagccaat ttcattcttt taactaactg aggaagaatt tgcaaattga
   130501 taaaacccgg ggggcgaatt ttccatctcc aaggaaaacc attctgatcc cctattagaa
   130561 aaattcctaa ttctcccttg ggggcttcaa ctctcacata aagttcttgt tttggtaatt
   130621 caaaagtcgg agacggcttt ttactaatga atcgatattc aaaatcattc cattctggat
   130681 ccctttctct atcaaagcag cggatttcta aattctcata gggccctccc ggaattcctt
   130741 ccagagcctg ttgaataatt tttatggatt ctaccatttc accaattcgt actaaataac
   130801 gagctaatga atctccttct ttttgccatt gaacttccca atcaaattcc tcgtaacatt
   130861 cataatgatc aactttacgt agatcccatt gtattccgga agcccgaagc attggtcctg
   130921 ataaacccca atttattact tcctctccac caacaatgcc tactccctca acccgttcta
   130981 aaaaaatagg attttgcgta ataagttttt gatattcaac aacccttgtt aaaaaaaaat
   131041 cgcagaaatc caaacattta tctatccagc catgaggtag atcagctgct acccctccga
   131101 tacgaaaaaa attatgcatc attctcatac ctgtggcagc ttcgaataga tcatatatta
   131161 attctctttc tctgaaaata tagaagaaag gggtttgtgc accaatatct gccataaagg
   131221 gtcccagcca tagtaggtga gaagctatac gactcaactc caacataatt actcgaatat
   131281 agctggctct tttaggtact tgaatatttc ctaactgttc cggcccattt acggttattg
   131341 cttctgtgaa catagtagct aaataatccc aacgtgttac ataagggaga tattgtacaa
   131401 ttgttcgatt ttctgcaatt ttttccatcc ctctatgtaa ataacccaat attggttcac
   131461 aatcaataac atcctcacca tctagagtaa caataagtcg aagaacacca tgcattgatg
   131521 gatggtgagg acccatattg actatcatga ggtcttttct tgtagttggg gcattcatag
   131581 gtttttcctc gattcattct tccatgaatt gcttaaaaca aaaaaaatga gttcatcaaa
   131641 atgaaaattc aagatctaat aaatcaaata attcaaaacg agtcttcaaa ttaattagtt
   131701 tgtggctccc gaatatttaa ctgattaatt aattttttat aacgtattcc atttttgttt
   131761 gacaaataag acaggagtcg tttccgtttt cccagaattt tacgtaaacc cctttgagat
   131821 aaatagtctt ttctgtgcaa tttcaaatgt gaagtaagtc ttcgtatctt attggtgaaa
   131881 ttgaatactt gaaattcaat cgatcccggg ttttcttctt ttttttcttg tgaaataacg
   131941 gatataaatg atttttttac cataaaaaaa tgaaagcttg tcttcccctc cctttttttt
   132001 tatagaatct aactaaatat ttttattgaa cagtaataat aatgacactt atttttcaat
   132061 ttggtatata caagaattct cattttctta agagttcctg atttcatttt tcaaataaat
   132121 tttgattaat caacccaact caaataggta tacaaaaaat attatattta tccatttaca
   132181 aaagcaaaac aaaattggag acttcaaata agaaggattc agttatagat ctaattgata
   132241 ggatatcatt gaattagtat cgtgcctcag aatagagggt aagacaatac ctatgggtat
   132301 ctatttctcg taacatatca gatatgttac gagaaataga agagaaatag aaaaaaaaag
   132361 aaaaaatgga tattaacgaa ttttcaatcg cggatacata tgtatcctta tcatactgaa
   132421 acggctgccg ttattggtat caaaccaata acgattaata caagctaaat cttctaatcg
   132481 ataatttggc caaagaaata atttaaaatt aattagtttt tttttatctc tatcaagatc
   132541 aagaccttta cttgtagcca aaacttgata gcaattattc tcgttataaa acgccctatt
   132601 tctattcccg ggattcaaag aaattagaat tctcaattct ctacgacgtc tagcggataa
   132661 aatattttca ggaacaagta aattagaatt tgttttttct ttattttcag tcatcttttg
   132721 atctcttgtt cttgtaatgg atttcttaat ggatttctcc aaatttttct tctcaacgta
   132781 gcttttttct cggtatcttt gattaatttg gtgctttctc ttatgaatca acgaaaggcc
   132841 tatcgtttga tacatattaa attgttcgtt gttttttcta gacagacgaa ttggtttcat
   132901 actaaatatt ctttttttca tcaatttcgt atttttattc aattctgtat ctagaagagt
   132961 taaatccttc tgaattttca taatatctag acttagtttt cctctttgaa tagaggatac
   133021 agcaatttct tttatatatt tctgtctaag caggagacaa tatattttga tattattcat
   133081 tattttttca tttacgaaag tagtccagta tagttgaaaa agaaaatacc tgtttatcga
   133141 ggaattaagt tctagttcga agctgttagt gtatctattt tttttttcat cgttttttat
   133201 gtcggatcct gcagaatctt ctttaacatc tttttcttct ttctttgaga gggatgtttc
   133261 aagatttagt tgacttgcag attcggtttt tggtttattt tgagtctcta actctaattc
   133321 aagatatttt tctttttcac taacattttt atttatattc aaattgaaaa aaagcaattt
   133381 gattggtatg atccatgggt tactcgtata tgcattataa aaaataaaaa ttttagagaa
   133441 gaaaaaaaat tcccgattcg ctatataatt attgagtatt tctacattca ttcccatcca
   133501 atcaaaaagg ttttttgttt tgttgaagag gtaataatcg gtattgattg aataccccaa
   133561 atgcactttt tttctaaaac aaaaattcag aattctccaa tcaaagcatt ttctatccag
   133621 atttttttgc atagctagaa tagaatcttc tactagataa ttcttgatag gaatctcatc
   133681 cgtcatatcc aattttttat ttttacgcac gttgcgatta gaagaaatcg cttggttatt
   133741 atttacttgc aatgactctc tatatccata aatatatgag tctgcataat taataaattt
   133801 atatgataaa agatcatact catattgttt tttcattttt tttttttttt ttaatgaatc
   133861 tatttcttgt tttttataaa gaattaatcc gtttttttca gatgaatcat atttggttaa
   133921 atcttgattt tgagtcacat cgtgttcatt cattttattt cgccattttt tggatactaa
   133981 tctagaccat tcattcttag ataaatcgta ttgataatga ccttttaacc aatttgtcca
   134041 ttgattcatt acagaattgg gagcgccctt atgttttaat ttggaatgag atttttcttg
   134101 tactccaaaa aaataatcct ttatttcatt cttaagaaaa agaggtgttc catgatcttc
   134161 aaaaagggat cgtaatttat acttatatag gttaatttga tacttatata ggttaatttg
   134221 tgagaatttg taaaatacat atgcttgtga caaagaggat acgtcccaaa aattctgtga
   134281 atttttattt ctaatattcg aatttgaatt ttttatagta gaaataaagt gaattatatt
   134341 ttgatttttt ttatcatttc tttttctttc tttacttgct tcattattat tattattgta
   134401 aatattaaga attttttttg ttgattcaag aaaaagttgt acattgattc taggaatatt
   134461 aatgatacat agaaaaatat ctatatagac cctttctatg aaaaatttaa aaaaataatg
   134521 tgatttgcgg aataatcgag tatttcgttt ttgtaatatc tgccaaatat ttttttgtaa
   134581 tttgaatttt ttatcatcat atttcttgtc tttttgaaaa ttttctattt gttttatcat
   134641 tttttttgtt ctatcattca gatcttttat ttttttttct gtcaatgaac agtctgtcca
   134701 attaatagat tgaattggaa tagtggattc gtaactcatt gaattactct tagtttttgt
   134761 tgaatctttt tgaatttcat tcaattcaga tatttttttc aatccaaata taaataaaag
   134821 atttgataat gatatttttt cttttagaat tgataatgat aatgatattt cttcttttag
   134881 aaatagaatc tttttgagaa tactttggat ggtcgattgt tctgtttctt ttgggatatt
   134941 tataaatttt ttttttagtt ttttaaaaac tagatcaaaa aaatcgggat caaaaaacga
   135001 aacttggttt gggggagagg gagaaaaggg aaattctact tccgccccga aaaccgttaa
   135061 aaagaagaaa tccggttttt ttttcacttt ttttttcatt tgatcctttt ctttttgagg
   135121 gggttgtagt ttagatctat atctgtgcca aggtttcaga cgaaaaggaa aaaggacctt
   135181 tatttgaaga ccgtcattta gccagttttt tggaaattct gtttcggata atggaacgcc
   135241 attataggtg catttaatat acacttctct attccactcc ttaaaatcct ctgaccattc
   135301 gggagattga aataagagta tacgaacgat atttttagtt attatcaatg agggtaatac
   135361 aatatatttt ctaatcattt tttgggctat taataaaaaa gctcttattc cttgaccata
   135421 tagtacggtc tcccaggctt ccgctatttc catacgtttt atgtcctctt tttgcttaat
   135481 atcttgtttc gtttccccct tagaatcttt cgaatccaaa attttcaatt ctgtattttg
   135541 atttttcacc gtccaatttc taaaaaatat tttgattagc tcgaaaattt caaaagaaaa
   135601 gaaaaagggt ttgtcagttt tgtccataaa aagaggagaa tgtggacctg tttgaaagat
   135661 tttaaaatta atagttttac gtctttgagc acggctagac cctttgatta tctctcgcct
   135721 aaaatctggt tgtgatgaaa aatctattaa agctaattca tttttttctt tttcatcaga
   135781 attatcagta tccgcagtat aataagtatt cgcaggataa tcagtatcca aattataaat
   135841 tactacacgt ttggcttttc ttgaacgaat ctcagaatct tctctttcgc tttccagctg
   135901 gtctacttcg tcaatgaatt tgtatgacca tcgaggaact tttttactgt tttcttttat
   135961 ttcaatacat tttctagttt tattgttctc atcaatttca atttcagcta tagttagaaa
   136021 tgcgtcgaat aacgcatcaa ttagaactgc gtcgaatatc aattttattt ttatagcttc
   136081 ggaatccttg tttttatttt ctcgaaaaaa agaaattatg ttaggattga aattgagttt
   136141 cgatactaat tttccataaa attcattgat caagttaaca aaaaaacgaa tttcatttga
   136201 taatgatttt ttattaaatc tatctatttt gtctggataa taagtattag tattaagaag
   136261 actgacgtga atcttattta tccaaatgtc gttttttgtg taagttttat tgaataaaaa
   136321 actttttttg attcgtcctc gatagggtcc gttcaagaaa ggatcatata ttttaggtaa
   136381 atatttttta gtttcctcat cccataatct aatctttttt tcgagtacat caaaagcaaa
   136441 aaattcttta tctagggctt cggccctatt tagaaattga ttacttaggt tatttttttt
   136501 ttgttcatta atataatgcc aacgattatc caattcatca taggagagtt tttctgttgt
   136561 gaaaagagat gtctttcttt gcatcatttc aagaaaagtt gataaactag gtggatacgt
   136621 aaaagatatt ctttcttttg catcactttg acatgtatga aaaaagaatt gggacatttc
   136681 atcttttaca ggattttcaa attgatcatt ttttatatat cgcaaaggac gatggaatcg
   136741 tttataatcg aaaagaatat ttataatagg tttttcgaat cgaaagatat ctttctcctc
   136801 gctttcataa attttgaact ctccgtcatt tgcaaaaaga gaagcaataa taatattttc
   136861 tacaagagaa gtacaaagat attctatgtt ggattttttt tgttcttgtt tagttacctc
   136921 cgttttggaa gttgtttcta cacctatttt gttatcaatt tcacttcttt cttgaatttc
   136981 tgacagtttt ttattgaaaa taataatagg cagcggtgtt cgacccaaat agtaaatata
   137041 aataaaaaaa taataaagat tcgagacatc caatttctca ataagtacat aatgtactta
   137101 ttttttcgaa taagtacatt agatttaata gaattatttt tctgtatcca gactaatacc
   137161 aatccaaccc atttcatgaa taaaatgtga ccaattaacc aaccaacaaa actacttgtt
   137221 agaaataaaa atgggttgtt gcatcgaaac atataaatgt tgactaatct gactaacata
   137281 gaacttggta aaatgaaaag gttcaataac tgaaaaatca gattattcag gaatatccct
   137341 tgaatgctaa aattacgcat tgaatttgga ttagtggatc cataattcaa aaagtgtttt
   137401 tgattactgc agaagaaatg aaataaaaga tagggtagag ctatgacagt tattgtatga
   137461 ggtctaccca atgctagatg caaaggcgca taatagatcg atatgaacat catgagctgt
   137521 cccgtaataa aaccagttgt tgctgatact ttcttctcgg ttccttcttc cataacccaa
   137581 gctcggagaa ggaagagata agagggccct atggagaatg tggtcagaaa tccataatag
   137641 agtccgacca caacgaccga attaattatc ttcatgcata aggatactag attctctagt
   137701 ataaaagact ttaaaatcat cacaaacccc ccctttttcg tttttttttt ttattgcaat
   137761 ttctaggtta ttctatgata tttttatgtt atgttattct atgatatttt tatgttatgt
   137821 tattctatga tatttttttg ttattctatg agatttttat gatgattttg aaactttcca
   137881 tatatataga aatagaaaca gatagactag aaacgacatc tcttatctca atgacaccaa
   137941 agaaagggat attaaatgaa tggaattagt atatggatgg actataatga aatagagcca
   138001 ctttgaggtt ccctatgaaa tgaggcatgg aacggagcca ctacgaagaa gttccgcgag
   138061 ttacgaagga aacttcgagc tcatattggt catgggttga gaacgggaat tgaactctat
   138121 gagatcgaat ttcccgttgt tcctcagtag ctcagtggta gagcggtcgg ctgttaactg
   138181 actggtcgta ggttcgaatc ctacttgggg agatttgatt cattccgaat taaagaattc
   138241 ggaatgaaag ggttcgcttt gaccgttaag agtaggtaac ccgttccccg tgtctttgtt
   138301 tctattgcat tctatctcat cgtatcccat tctgttctgc gatatttgag aatcgccgtc
   138361 aatacctcgg tgtaggtccg ggatacttct ttgttccaca gtccggggct atttaaacta
   138421 accaattaag aattctcaga tgtactagta ctagcaagtg catctttgat gcagtcatca
   138481 attctcccga gaggccacaa ttaccgcgag caaacatatt aatgacgagg aaggcatttt
   138541 tgctatgcta ctaatacttt acttgctctg ctattctgcc caagcctggc tgaggaagaa
   138601 ttacgaggcg taaaacaaaa aaagatatgc gggttagggc atactgtatt tattatgccc
   138661 taatccgcat atcttttttg cttttttttt tttaataaaa agaaaacagt aaggtaaggc
   138721 cattccattt cgacaaaata cccacaccca agttccatag ctttgggtcc gctatcccga
   138781 tcatgatttt cctatacccc cagagggaag ggtccttccc tttttggccg gttgtgggcg
   138841 aggagggatt cgaacccccg acaccgtggt tcgtagccac gtgctctaat cctctgagct
   138901 acaggcccca ccccgtctcc actggatcta ttccccggag taccctaaaa aaagggaacc
   138961 tttcctctcc ccagccattt cggcttaaga agatgtgaaa gcgcctctct ctctataaga
   139021 acggtgtgtt ccgaggtgtg aagtggaaga gaagggattt cataattggg gttttgaata
   139081 agacgacctt ttcatttttc attcttattc ccttttcaat ataaaaaagg aataagaatg
   139141 cgaggtgtta agctttttat catcctggcg ccgagctatt tttccgcagg acctccccta
   139201 cagtatcgtc accgcagtag agtttaacca ccaagttcgg gatggattgg tgtggttcct
   139261 ctacgcctag gacaccagaa tatcgaagca tgaatgaaga aaggcatgag ataaaagcat
   139321 attggctatt gattgtgagg ccataattct gccaaaggcc tctgcccttc catcccttgg
   139381 atagatagag agggagagca gagcttttgg ttttttcatg ttgtcaaaga gttaaacaat
   139441 gaaaatagat ggcgagtgcc tgatcgaatt gatcgggtca tgtaggaaca aggttcaagt
   139501 ctaccggtct gttaggatgc ctcagctgca tacatcactg cacttccact tgacacctat
   139561 cgttaatgat aaacggctcg tctcgccgtg accttctctt gaattctcaa aacttctgtc
   139621 gctccatccc cgcaggggca gagaacccat cgctgtctcg gctgtgctac cggaggctct
   139681 ggggaagtcg gaataggaga gcactcatct tgaggtgggc ttactactta gatgctttca
   139741 gcagttatcc gctccgcact tggctaccca gcgtttaccg tgggcacgat aactggcaca
   139801 ccagaggtgc gtccttcccg gtcctctcgt actagggaaa ggtcctctca atgctctaac
   139861 gcccacaccg gatatggacc gaactgtctc acgacgttct gaacccagct cacgtaccgc
   139921 tttaatgggc gaacagccca acccttggaa catactacag ccccaggtgg cgaagagccg
   139981 acatcgaggt gccaaacctt cccgtcgatg tgagctcttg gggaagatca gcctgttatc
   140041 cctagagtaa cttttatccg ttgagcgacg gcccttccac tcggcaccgt cggatcacta
   140101 aggccgactt tcgtccctgc tcgacgggtg ggtcttgcag tcaagctccc ttctgccttt
   140161 gcactcgagg gccaatctcc gtctggcccg aggaaacctt tgcacgcctc cgttaccttt
   140221 tgggaggcct acgccccata gaaactgtct acctgagact gtcccttggc ccgtaggtcc
   140281 tggcacaagg ttagaattct agctcttcca gagtggtatc tcactgatgg ctcgggcccc
   140341 cccggaagga ggccttcttc gccctccacc taagctgcgc aggaaaggcc caaagccaat
   140401 cccagggaac agtgaagctt catagggtct ttctgtccag gtgcaggtag tccgcatctt
   140461 cacagacatg tctatttcac cgagcctctc tccgagacag tgcccagatc gttacgcctt
   140521 tcgtgcgggt cggaacttac ccgacaagga atttcgctac cttaggaccg ttatagttac
   140581 ggccgccgtt caccggggct tcggtcgccg gctcccctgt catcaggtca ccaacttcct
   140641 tgaccttccg gcactgggca ggcgtcagcc cccatacatg gtcttacgac tttgcggaga
   140701 cctgtgtttt tggtaaacag tcgcccgggc ctggtcactg cgaccccctt tgtgaggagg
   140761 caccccttct cccgaagtta cggggctatt ttgccgagtt ccttagagag agttgtctcg
   140821 cgcccctagg tattctctac ctacccacct gtgtcggttt cgggtacagg tacccttttg
   140881 ttgaaggtcg ttcgagcttt tcctgggagt atggcatggg ttacttcagc gccgtagcgc
   140941 ctggtactcg aacattggct cgaggcattt tctctacccc ttcttaccct gaaaaaacag
   141001 gggcaccttg cgtccttgaa ccgataacca tctttcggct aacctagcct cctccgtccc
   141061 tcgggaccaa caaagggtag tacaggaata ttcacctgtt gtccatcgac tacgcctttc
   141121 ggcctgatct taggccctga ctcaccctcc gtggacgaac cttgcggagg aacccttagg
   141181 ttttcggggc attggattct caccaatgtt tgcgttactc aagccgacat tctcgcttcc
   141241 gcttcgtcca ccactgctcg cgcgggtcct tccctctaag gcggaacgct cccctaccga
   141301 tgcattttta catcccacag cttcggcaga tcgcttagcc ccgttcatct tcggcgcaag
   141361 agcgctcgat cagtgagcta ttacgcactc tttcaagggt ggctgcttct aggcaaacct
   141421 cctggctgtc tctgcacccc tacctccttt atcactgagc ggtcatttag gggccttagc
   141481 tggtgatccg ggctgtttcc ctctcgacga tgaagcttat cccccatcgt ctcactggcc
   141541 gaccttgacc cctgttattt tgaggtcata tctagtattc agagtttgcc tcgatttggt
   141601 accgctctcg cggcccgcac cgaaacagtg ctttacccct agatatccag tcaactgctg
   141661 cgcctcaacg catttcgggg agaaccagct agctctgggt tcgagtggca tttcacccct
   141721 aaccacaact catccgctga ttcttcaaca tcagtcggtt cggacctcca cttagtttca
   141781 cccaagcttc accctggtca tggatagatc acccaggttc gggtccataa gcagtgacaa
   141841 ttgccctatg aagactcgct ttcgctacgg ctccggtggg ttcccttaac caagccactg
   141901 cctatgagtc gccggctcat tcttcaacag gcacgcggtc agagccccgg gctcctccca
   141961 ctgcttggga gcttacggtt tcatgttcta tttcactccc cgatgggggt tcttttcacc
   142021 cttccctcac ggtactactt cactatcggt cacccaggag tatttagcct tgcaaggtgg
   142081 tccttgctga ttcacacggg attccacgtg ccccatgcta ctcgggtcag agcgtaagct
   142141 agtgatgctt tcggctactg gactctagcc atctagggtg cagcactcca ccgcttcgcc
   142201 tagcagcacg acgcttgtat tgctctccca caaccccgtt ttcacggttt aggctgctcc
   142261 catttcgctc gccgctacta cgggaatcgc ttttgctttc ttttcctctg gctactaaga
   142321 tgtttcagtt cgccaggttg tctcttgcct gcccatggat tcagcagcag ttcgaaaggt
   142381 tgacctattc gggaatctcc ggatctatgc ttattttcaa ctccccgaag catttcgtcg
   142441 cttactacgc ccttcctcgt ctctgggtgc ctaggtatcc accataagcc tttcctcgtt
   142501 tgaacctcgc ccttaacttg aaggctatgc catcctaagg tgctgctaaa tggaaggatc
   142561 ttatcaacgt ccatgaatga taaatcatag catagatcga actgccgaat cggaaaaatt
   142621 gggtgctatc atatagcttt gtatcggtta agttcgcgag ttggagataa gcggactcga
   142681 accgctgaca tccgccacag ggtaaaccac cgcctctcag gcccccgact gattctacca
   142741 tagaggccaa cgatagacaa taactccccc ccgaacacag cttacaactt tcatcgtact
   142801 gtgctctcca aagagcaact cttctcaaaa tctcaaaaag tgctgagttg gaatcccatt
   142861 ctaactaagg attcttgtgg ttccggagga tccagctaca ggagaaccgg gaacggagag
   142921 ctttcccccc ctttccgccc gactctttgg tcttaagaat gctggtttta agaatgagtg
   142981 attgcccttc tccgaccctt actgtccaac ctgagagcgg acagctaatg cgttccgctt
   143041 attgaacagg gttctatggt cggtccgcga cccctggatg ccgaaggcgt ccttggggtg
   143101 atctcgtagt tcctacgggg tggagacgat ggggtcggtc catggatttt ctttcctttt
   143161 gccgcatttc gctcaaaggg ttgaagggag atagtccatc aagctgttcg caagggccaa
   143221 cttgatcctc ttccccaggg atcccagatg aggaaaccct aggggagcca ccgactccaa
   143281 ctaccgtcca tgtacgatcc atactagatc tgaccaactg cccatcctac ctcctctacg
   143341 ttcttgacag cccatctttg tctcagtaga gtctttcagt ggcatgtttc ggtcctcttc
   143401 cccattactt agaaaaagtg agccaccggt tcaggtacaa gatactatca ttaccgcctg
   143461 gacaattaga catccaaccc gtaatcgcaa cgacccaatt gcaagagcgg agctctacca
   143521 actgagctat atccccccga gccaagtgga gcatgcatga aggagtcaga tgcttcttct
   143581 attcttttcc ttggcgcagc tgggccatcc tggacttgaa ccagagacct cgcccgtgaa
   143641 gtaaatcatc gcacctacgg tccaaccaat tgggagagaa tcaatagatt ccttttcggg
   143701 agtgattcat ccttcccgaa cgcagcatac aactctccgt tgtactgcgc tctccaagtg
   143761 tgcttgttcc ccccttcttc cttaccatgg caagtctttg tgaaagaact ccgatgagaa
   143821 gaaaaaagaa ggcattaaga gaccctcctg gcccaaccct agacactcta agatcctttt
   143881 tcaaacctgc tcccatttcg agtcaagaga tagataaata gacacatccc attgcactga
   143941 tcgggggcgt tcgtagtgac tgagggggtc gaagaccaag aagtgagtta tttatcagcc
   144001 aagcattcta ttcttcttat ggctagatcc aatctcccgg tccctgcgga aaagaatttc
   144061 aagttcttcc tttcgggaag ggaggattag gaaaatccta ttgattgcaa gacccccggg
   144121 aaaagcatga aaaaaggctc gaatggtacg atcccgccgt caccccagaa tgaaaggggc
   144181 gatctcgtag ttcttggtct gtgaagatac gttgttaggt gctccgtttt tatttttcca
   144241 ttgaggccaa acctaaacct gtgctcgaga gatagctgtc catatactga taagggatgt
   144301 atgaattctc gagaagagag gagccgtggt ggtccccccc ggaccgcccg gatcccacga
   144361 gtgaatagaa agttgaatct acattggatc tcacctgaat cgccccatct attctcctga
   144421 ggagaagttt ggtttcaaac cccggttcga acaggagaag tacgccatgc taatgtgcct
   144481 tggatgatcc acatctcagg gtcaggcgcc gatgagcaca ttgaactatc catgtggctg
   144541 agagccctca cagtccaggc acaacgacgc aattatcagg ggcgcgctct accactgagc
   144601 taatagcccg tcgtgcgggc ctcccgctgg gggcccgcta tgccaaaagc gagagaagcc
   144661 ccatccctct ctttcctttt ttacgtcccc atgtcgcccc cgtgtggcga catgggggcg
   144721 aaaaaagggg atcctatcaa cttgttccga cctaggataa taagctcatg agcttagtct
   144781 tacttcaccg tcgagaaacg aaagaagact tccatctcca aattgaactc agacgtagct
   144841 cgcttctttt tgggtgtgaa gcagtgtcaa accaaaatac ccaacaagca ttagctctcc
   144901 ctgaaaagga ggtgatccag ccgcaccttc cagtacggct accttgttac gacttcactc
   144961 cagtcactag ccccgccttc ggcatccccc tccttgcggt taaggtaacg acttcgggca
   145021 tggccagctc ccatagtgtg acgggcggtg tgtacaaggc ccgggaacga attcaccgcc
   145081 gtatggctga ccggcgatta ctagcgattc cggcttcatg caggcgagtt gcagcctaca
   145141 atccgaactg aggacgggtt tttggagtta gctcaccctc gcgggatcgc gatcctttgt
   145201 cccggccatt gtagcacgtg tgtcgcccag ggcataaagg gcatgatgac ttgacgtcat
   145261 cctcaccttc ctccggctta tcaccggcag tctgctcagg gttccaaact caacgttggc
   145321 aactaaacac gagggttgcg ctcgttgcgg gacttaaccc aacaccttac ggcacgagct
   145381 gacgacagcc atgcaccacc tgtgtccgcg ttcccgaagg cacccctctc tttcaagagg
   145441 attcgcggca tgtcaagccc tggtaaggtt cttcgctttg catcgaatta aaccacatgc
   145501 tccaccgctt gtgcgggccc ccgtcaattc ctttgagttt cattcttgcg aacgtactcc
   145561 ccaggcggga tacttaacgc gttagctaca gcactgcacg ggtcgatacg cacaacgcct
   145621 agtatccatc gtttacggct aggactactg gggtatctaa tcccattcgc tcccctagct
   145681 ttcgtctctc agtgtcagtg tcggcccagc agagtgcttt cgccgttggt gttctttccg
   145741 atctctacgc atttcaccgc tccaccggaa attccctctg cccctaccgt actccagctt
   145801 ggtagtttcc accgcctgtc cagggttgag ccctgggatt tgacggcgaa cttaaaaagc
   145861 cacctacaga cgctttacgc ccaatcattc cggataacgc ttgcatcctc tgtcttaccg
   145921 cggctgctgg cacagagtta gccgatgctt attccccaga taccgtcatt ccttcttctc
   145981 cgggaaaaga agttaacgac ccgtaggcct tctacctcca cgcggcattg ctccgtcagg
   146041 ctttcgccca ttgcggaaaa ttccccactg ctgcctcccg taggagtctg ggccgtgtct
   146101 cagtcccagt gtggctgatc atcctctcgg accagctact gatcatcgcc ttggtaagct
   146161 attgcctcac caactagcta atcagacgcg agcccctcct cgggcggatt cctccttttg
   146221 ctcctcagcc tacggggtat tagcagccgt ttccagctgt tgttcccctc ccaagggcag
   146281 gttcttacgc gttactcacc cgtccgccac tggaaacacc acttcccgtc cgacttgcat
   146341 gtgttaagca tgccgccagc gttcatcctg agccaggatc gaactctcca tgagattcat
   146401 agttgcatta cttatagctt ccttgttcgt agacaaagct gattcggaat tctctttcat
   146461 tccaaggcat aacttgtatc catgcgcttc atattcgcct ggagttcgct cccagaaata
   146521 tagccctccc taccccctca cgtcaatccc acgagcctct tatccattat caattctcat
   146581 tcgatcgcgg cgggggagca agtcaaaata gaaaaactca cattgggttt agggataatc
   146641 aggctcgaac tgatgacttc caccacgtca aggtgacact ctaccgctga gttatatccc
   146701 tttccttgcc ccgcccccat cgagaaatag aactgactaa tcctaaggca aagggtcgag
   146761 aaactcaacg ccactattct tgaacaactt ggagtcgggc cttcttttct tttcgcacta
   146821 ttacggatag taaataaaat aatgggaaaa attggattca attgtcaact gctcctatcg
   146881 gaaataggat tgactacgga ttcgagcaat agcacatggt ttcataaaac cgtatgattt
   146941 taccgatcta aataaagcag gttttacatg aagaagattt ggctcagcat gttctattcg
   147001 atacgggtag gagaagaaga cgactcggta tccttaaaaa aatagagaaa tcagaaccaa
   147061 gtcaagatga tacggatcaa cccctcttct tgcgccaaag atcttaccat ttccgaagta
   147121 actggagtta catctatttt ttccatttca attcaagagt tcttatgtgt ttccacgccc
   147181 cttcgagacc ccgaaaaatg gacaaattcc ttttcttagg aacacataca agattcgtca
   147241 ccacaaaaag gataatggta accccaccat taactacttc atttatgaat ttcatagtaa
   147301 tagaaataca tgtcctacca agacagaatt tgtaacttgc tatcctcttg cctagcaggc
   147361 aaagatttac ctccgtggaa aggatgattc attcggatcg acatgagagt ccaaccacat
   147421 tgcattgcca gaacccatgt tgtatatttg aaagaggttg acctccttgc ttctctcatg
   147481 ttacaatcct cttcccgctg agctcccttt ctcctcggtc cacagagaca aaatgtagga
   147541 ctggtgccaa cagttcatca cgaaagaaag gactcactga gccgagatca ctaactaata
   147601 ctaatctaat actaatataa tagaaataga actgtctttt ctgtatactc tccccggtta
   147661 cgttgctacc gcgggcttta cgcaatcgat cggatcatat cggatcatat agatatccct
   147721 ccaacacaac ataggtcatc gaaaggatct cgaagaccca ccaaagcacg aaagccggga
   147781 tctttcagaa aatggattcc tattcgaaga gtgcataacc gcatggataa gctcacacta
   147841 acccgtcaat ttgggatcca attcgggatt ttccttggga ggtatcggga aggaattgga
   147901 atggaataat atcgattcat gcagatacag aagagataca gaagaaaggg ttctctatta
   147961 attcaaacgc tatacctacg ggatagggat agagaaagag gaaaaaccga agatttcaca
   148021 tagtactttt gatcgaaaaa tcaatcttat ttatttcgta cctttcgctc aatgagaaaa
   148081 tgggtcagat tctacaggat caaacctgtg ggacttaagg aatgatggaa ggaaataaaa
   148141 aagaaatcaa aaaagaaaaa aaaaaataag taaataaaaa atgaagtaga agagtccaga
   148201 ttccaaacga acaaattcaa acttgattga aaaggatctt tctgattctc gaagaatgag
   148261 gggcaaaagg attgatcgag aaagatttct tgttcttatt agaagatcgt gattggatcc
   148321 acatatgttt ggtaaaaaga ataatcttct cctttgagaa taatcaaaaa aggaaagtgc
   148381 tcaactggaa catgaaaacg tgactgaatt ggtcctagtt actcttcggg acggagtgaa
   148441 agaagggggg agattctcga acgaggaaaa ggatccaatg acttcgaaag aattgaacga
   148501 ggagccgtat gaggtgaaaa tctcatgtac ggttctgtag agtggcagta agcgtgactt
   148561 atctgtcaac ttttacacta tcaccccaaa aaaaccaaac tctgccttac gtaaagttgc
   148621 cagagtacgc ttaacctctg gatttgaaat cactgcttat ataccaggta ttggccataa
   148681 tttacaagaa cattctgtag tcttagtaag agggggaagg gttaaggatt tacccggtgt
   148741 gagatatcac attgttcgag gaaccctaga tgctgtcgga gtaaaagatc gtcaacaagg
   148801 gcgttctagt gcgttgtaga ttcttatcca agacttgtat catttgatga tgccatgtga
   148861 atcgctagaa acatgtgaag tgtatggcta acccaataac gaaagtttcg taagggaact
   148921 ggagcaggct accatgagac aaaagatctt ctttctaaag agattcgatt cggaactatg
   148981 atatgtccaa ggtccaatat tgaaataatt tcagaggttt tccttgactt tgtccgtgtc
   149041 aacaaacaat tcgaaatgcc tcgacttttt tagaacaggt ccgagtcaaa tagcaatgat
   149101 tcgaagcact tctttttaca ctatttcgga aacccaagga ctcaatcgta tggatatgta
   149161 aaatacagga tttccaatcc gagcaggaaa aggagggaaa cggatactca atttcaagtg
   149221 agtaaacaga attccatact cgatctcata gatacatata gaattctgtg gaaagccgta
   149281 ttcgatgaaa gtcgtatgta cggcttggag ggagatcttt catatctttc gagatccacc
   149341 ctacaatatg gggtcaaaaa gccaaaataa atgattttag cccttataaa aagaaaacgg
   149401 attcttgaac tcctttcacg ctcatgtcac gtcgaggtac tgcagaagaa aaaaccgcaa
   149461 aatccgatcc aatttatcgt aatcgattag ttaacatgtt ggttaaccgt attctgaaac
   149521 acggaaaaaa atcattggct tatcaaatta tctatcgagc catgaaaaag attcaacaaa
   149581 agacagaaac aaatccacta tctgttttac gtcaagcaat acgtggagta actcccgata
   149641 tagcagtaaa agcaagacgt gtaggcggat cgactcatca agttcccatt gaaataggat
   149701 ccacacaagg aaaagcactt gccattcgtt ggttattagg ggcatcccga aaacgtccgg
   149761 gtcgaaatat ggctttcaaa ttaagttccg aattagtgga tgctgccaaa gggagtggcg
   149821 atgccatacg caaaaaggaa gagactcata gaatggcaga ggcaaataga gcttttgcac
   149881 attttcgtta atccatgaac aggatctata tagacacata gacccctgga tccatccatc
   149941 tcgatcggaa aagaatcaat agaaaaagaa tcggaattga tcgatatatc gctcgaaaca
   150001 aacgaaaagg aaacgaaaga cgaaacataa atcacggatc aactaagccc tctcggggac
   150061 ttgcttaaga ataagaaaga ggaatcctat gtaaatacca tggaataagg tttggtccta
   150121 ttcatgggga ttcggtaaat attccattcc aaaaagagaa aattcgaaac aattgggatt
   150181 cttttggaga ttggatgcag ttactaattc atgatctggc atgtacagaa tgaaaacttc
   150241 attctcgatt ctacgagaat ttttatgaaa gcctttcatt tgcttctctt cgatggaagt
   150301 tttattttcc cagaatgtat cctaattttg ggcctaattc ttcttctgat gatcgattca
   150361 acctctgatc aaaaagatat accttggtta tattttatct cttcaacaag tttagtaatg
   150421 agcataacgg ccctattgtt ccgatggaga gaagaaccta tgattagctt ttcaggaaat
   150481 ttccaaacga acaatttcaa cgaaatcttt caatttctta ttttactatg ttcaactcta
   150541 tgtattcctc tatccgtaga gtacattgaa tgtacagaaa tggctataac agagtttctg
   150601 ttattcgtat taacagctac tctaggagga atgtttttat gcggtgctaa cgatttaata
   150661 actatctttg tagctccaga atgtttcagt ttatgctcct atctattatc tggatatacc
   150721 aagaaagatg tacggtctaa tgaggctact acgaaatatt tactcatggg tggggcaagc
   150781 tcttctattc tggttcatgg tttctcttgg ctatatggtt catccggggg agagatcgag
   150841 cttcaagaaa tagtgaatgg tcttatcaat acacaaatgt ataactcccc aggaatttca
   150901 attgcgctta tattcatcac tgcaggaatt gggttcaagc tttccccagc cccttctcat
   150961 caatggactc ctgacgtata cgaaggagtg cggttcgttc gagaaattcc tacctctcta
   151021 tctatttctg agatgtttgg atttttcaaa actccatgga catgcagaag agaaatgcta
   151081 ttcccactcg gaccaagaca taactttact tgttcaaata acaattaagg tgaagcagag
   151141 tcaggaacaa cgaatccctt tatgataaac agattcattt tgcaagttcg ttattacggg
   151201 tagttcctac aaaggatcgg actaatgacg tatacaatac ttgaattctc gatgtagatg
   151261 ctacatagtt ggttctcatc cttcagagac tacgagtgta ataggagcat ccgtcgacaa
   151321 aaggatcacc ctaagatgat catctcgtgg ctattgagaa cgaatcaaat cagatggttc
   151381 tatttctcaa tcttttcgac cccggttccg taggagcaag tcataaagat tgagaaaaat
   151441 cggtcattca caaccactga tgaaggattc ctcgaaaagt taaggattag taatcctttt
   151501 taaaatgaaa aatcgaatgg attcggtctt atacatacgc gaggaaggta atcaaaaaag
   151561 aaagaagaac tcatcttctt tcttttatca cttaggagcc gtgcgagatg aaagtctcat
   151621 gcacggtttt gaatgagaga aagaagtgag gaatcctctt ttcgactctg actctcccac
   151681 tcccgtcgtt gcttttcttt ctgttacttc gaaagtagct gcttcagctt cagccactcg
   151741 aattttcgat attccttttt atttctcatc aaacgaatgg catcttcttc tggaaatcct
   151801 agctattctt agcatgatat tggggaatct cattgctatt acccaaacaa gcatgaaacg
   151861 tatgcttgcg tattcgtcca taggtcaaat cggatatgta attattggaa taattgttgg
   151921 agactcaaat ggtggatatg caagcatgat aacttatatg ctgttctata tctccatgaa
   151981 tctaggaact tttgcttgca ttgtatcatt tggtctacgt accggaactg ataacattcg
   152041 agattatgca ggattataca cgaaagatcc ttttttggct ctctctttag ccctatgtct
   152101 cttatcctta ggaggtcttc ctccactagc aggttttttc ggaaaacttc atttattctg
   152161 gtgtggatgg caggcaggcc tatatttctt ggtttcaata ggactcctta cgagcgttgt
   152221 ttctatctac tattatctaa aaataatcaa gttattaatg actggacgaa accaagaaat
   152281 aactcctcac gtgcgaaatt atagagggtc ccctttaaga tcaaacaatt ccatcgaatt
   152341 gagtatgatt gtatgtgtga tagcatctac tataccagga atatcaatga acccgattat
   152401 tgaaatagct caggataccc ttttttagct tctagaatct atttcttagt tcaagatccc
   152461 tcttactaac tggaatcaaa gaattagtag atctgttccg cccaaaatgg gaatgggcta
   152521 gggttatgaa cttataatct agaatctgat gatcgagtcg attccatgat tataagttca
   152581 ttccataccg gaccagaccg gaatagggtt atatacattc tcattatgag aaggggtcat
   152641 tcgagtgtat ctaaatagat actatgttta catatagatc cctgcgtcgt tccattccat
   152701 ttaggattag gaataggcgt aatcggaccc gctttttaca tatctctcgt tatttgggac
   152761 cctattcacc tcttttggct tctattgaat cgagaaatag gtttgattgt ccatcttttt
   152821 gatagaatat atataaggta tcctccagat aattcaaatc gaaccaattg gatgtccgac
   152881 tcgggcctat atgacatgac cgatcaataa aaatactcta acactccacc cttgtcatat
   152941 attccataca tcacactaga tagatatcat attcatggaa tacgattcac tttcaagatg
   153001 ccttggtggt gaaatggtag acacgcgaga ctcaaaatct cgtgctaaag agcgtggagg
   153061 ttcgagtcct cttcaaggca taatattgag atctcttatt gaattggaat aagttcggca
   153121 gcggatcacg aaatcttggt gatcttctct atctaatgaa tggggagtcc gttttgaaat
   153181 cgtcaccccc cccctatatg cttcaacagg aatcacacag gggtagattg atacaataga
   153241 aacctctggt aaaatgccca cccgtaaccc agcggataaa gtacattaat tacatagtcc
   153301 gttttaggga ttggcgactt acccattcaa tgactttggc accggacgtt cccaaaatgg
   153361 gtactgtact ctcgggtcgg gtgaattcaa taatagacgc ctgttggcat tccacgcttc
   153421 cttctccttt cagggcctat ccgaaaggaa agagaattca gtacttcttg gtcgtgaata
   153481 tcggaatagg acaaaccgcc ccgtggatat ctttgcttcg gaacaaaaca attcgaatta
   153541 ggctcggtca actggaatgt gtattatcca tataggggat ggatctttca attgagaaga
   153601 tccatcatcg atctgagacg aagagaaaga aaggtctctc tattttattt agttattcag
   153661 ttaaaccaat gattcgttat tggagcagat agcaacaacc atctcatccg gcatacgtat
   153721 ttttgatttt ccaatggatt tacatctttc attaatggaa atcttttgat gtagtgagta
   153781 atagctctgg ttgttcgctc ttcaagaatt cttgtttagg cagttcatac cgtccataca
   153841 taatgttttg atctaagatt tcaattcttc catgtttccg cagtagcata ttgttccatg
   153901 gagctaaggt ccaaaatatg gaagaaacag gtgtttccac gactctacca cccagtcaat
   153961 tctgtttcac ttaatcccta tttcatggcc acatatcttt ccggctaagg aatgggaaac
   154021 tcttcttttg ttacatgaat cctattttca tttcatccgg gaaaagccat ctttttctca
   154081 acaatgtctt tgtcatttga tccaatagcg ttccattaga taggaacaga tttgataaat
   154141 actgataact ctcggataga gtattagaac ggaaagatcc attaggtaat gaactattgg
   154201 ttctaagcca tctctggcga tgaatcaaca attcgaaatg cttttcttgc gtattcttga
   154261 taaaccagcg tttagacata gatgtagaag gatctgtttg ggaagtaaga agcccccttg
   154321 acatctcttc atctgcaaag aattctcgat gggaaaacac agagacaaaa gactgatctt
   154381 tgaataggaa aaagagtgga tccccagggt cccaaatgaa ttggcttatt tgaaaaaagc
   154441 cttgttcttt ggaagatcta tctcgtgtct ggtactgcat ggtttcactc tgcaagaact
   154501 ccgaattatt ctcttgaagc tcatcctctt catcataaat gatccgcttg ccccgaaatg
   154561 acctggccca atagggaaat cccaattcat tgggcctttc gatacaatca aatagaaggc
   154621 cccaagggcg ccatattcta ggagcccaaa ctatgtgatt gaataaatcc tcctctatct
   154681 gttgcgggtc gaggacccct tccccctctt caaactccga ttcatatttt tcgtagagaa
   154741 atctctgatc aacgatagaa caagatccat ttggaatcat atttaaggga ttccttggtt
   154801 cgggccgaag aaacaatgtc actcgatcat tatcaaactg actgcaatct ttttctggtc
   154861 cccccagagc gccttccact tctaataggc catgaactag atcagaatca ttctcaacga
   154921 gtccataaga agtgatccca tttttttcat caggtccggg tagagaccaa aggtcttgag
   154981 cgaccgatcc ggcagaacaa ctcaaaagat aaagaagtat cgttaatctc ttcatgctcg
   155041 ttccaagttc taagtaccat ttgtacaaat aagaatcccc ctcgttacat gatttcttct
   155101 tcatatagat agatatagga tctatggagc aattccttag aagtacattt tgtgaaacag
   155161 cccttcctat ctgatagaaa aggatcccat gatcctgaac cgatcttacc tgggatcgca
   155221 aatcccaagt ttgtctatgg agagcggatc taattatatt agtgtctata attgatttct
   155281 tttgtataat actaatcgat agagcctcat tggtaagtgc tacaagatct cgtacattgg
   155341 aacccatagt tatggacccg aatccattag tatggaacat tttcttttcc aagtgaaatc
   155401 ccctagtata tgaaagagtg aaaaagtgct ttcgttgttg tggaataaga agccttcgta
   155461 tcttaatgca tgtatttaat ttatttggag ctattagagc gggatctact ttttggggaa
   155521 tatgagtcga agcaataaca agaatatttc tagtggaaca tctttcacaa tcactggaga
   155581 gatagttcac taatagaccg agggataagt aattcgactc attcacatcc agatcatgaa
   155641 tgtttggaat ccatattatg caaggagaca ttgcttttgc taattcgaat tgaagggtga
   155701 tatagctaga aaatcggtct ttttccggta tcatatccat agctagctca ttcatcatag
   155761 ttagaagctc cagctccgta tcaatatcaa ggtcactgtc gatatcgtca ctatcatcaa
   155821 tatcatcaat atcatcaata tcgtcatcgt caatatcatc aataagaaaa cccttaggct
   155881 tgttatccag gaacctgttc agaaatactg taatgaaagg aacataggag tttgtcgcta
   155941 ggtatttgac caaataggat cgtccagttc ctatagaacc tatcactaaa atacccctag
   156001 ggggggatag ggctaagcgg agcgaaaagg gttttccatg agatgggaaa tgaaaactat
   156061 tagccccaca cggggtttgt gaataagtga ttgtctgata atgagcaagg aatatccgtc
   156121 tttctgctaa acaggatgta ttgaactcat aattcattag atccttttta tgaatgtcaa
   156181 ctaagtatcg taagtaaatt gctcccggtt gttcaatcat ttgataacca gagtcattct
   156241 ttgataaatg atcactatga gtcagactca atagaatttg atcaatcctt ttttctgtcg
   156301 ttaaggtaga gaactgaacc aagaattctc tttcgttatc atcaatcgaa tcactgttcg
   156361 agacccaaga ttctatttta tcaccaatcc aatcatcatt cacctttttt ctttttctta
   156421 tcaaggaata gatcgcttta cttgtatgac ttagatgtct cgtatttctc gaaaaagcga
   156481 ttcgattgat gggatttggt atgatactta tgagatcgat gagattgaaa tatttcttct
   156541 tagaacgtat tgatttgacc ccataagcgg gaccaccacc ccatagcatg ttgccgccag
   156601 aaacagaacc ccgtattttt tctagagaat ctcctaattg tttcagagca actagaaaga
   156661 gattctttaa ccagaaagaa ttcagttcag atgtaggata cctatccaga agttttcgca
   156721 actcaatcat gtatgatgga atcatcaaag atttgacctc ttcgaactct gtctgtaact
   156781 cactataggc tcgagaaaca aagagaagat gtgtatgaac gagatatcca gcaacaagaa
   156841 gaaggaaaag gattgaatag aggaactcct gaacatttag ccatctcaga tgtgtcgata
   156901 tcaacggtga ctcattattt cgatgaataa tttcttcgga cagaagaaga ttatgtaaac
   156961 acttactcga aatctcactt atcagattcc tccattgtgg aagacacaat tttttctgaa
   157021 gaattcgcca tgatatatct gatccatgca taatattatg aaaaatggat acaaattttt
   157081 ggctgctact tagtatcagg tctgaaaaag tatctaaaaa taaaagattt agatatttgt
   157141 accctgtcga agtaaggaac catggtatat atgtttggaa tagattccat tttgagagag
   157201 ttgaaaaagc actatctcgt tgaaaggttc tatacatcgt ccctttctca agccattttt
   157261 ttcgacaaag accccgtttt ttcctctttt cggatggtaa atatttctca gaacatggag
   157321 tgtgaatcaa acccatgttt gaattgaaat tgagatactg acgcaagttc ttcccttctg
   157381 aatcagatag attcatatct gaaagaggtt gacaataagt tctttcaaaa tagactattt
   157441 gtccctctgt tagaggtgtt ccagaaatgt ctgcgatcga gtaaatagct ctacgaacga
   157501 atggatcgga ttgaattgga aaatggaaag atttgtacaa gttatacctt tcgtcaccgc
   157561 tttgcggaaa atcgttaggt atgaatatgt tagatacctg tgactcgatt ggtgaaatag
   157621 tatctctctc caaaaaagca tgtttttttt taccgccgca caaagaaaat attttgttgc
   157681 gaatgaacaa gatattgaga aattgtccat acataaaatc ataatttttg atacaggcct
   157741 tttccacata aaaagggaat cttttgttac aatagaagca gaagcgatgc tgattattca
   157801 agaatcgaag tcgatttgct ttagaaaaag aggatatcaa tgaacttcta tgaaatggtt
   157861 ttgcgggatt cagccaattg tcttgatcgc gggatatcat tgagaaatag gaatccctgt
   157921 tatcaaaaga tttcctgcga ttctttctag tatggaatga gtcaatcatc cactttggta
   157981 tcttattgaa caaaaatggt gatattgttc ctccattgat caagaatttc gatttttggg
   158041 aagtatcatg gtcgaagggt ttccattttt tcaaatgaac gatttgaaga cctattgatt
   158101 ctaacaactg attgcggagt tgatcattcg gacccttcaa ttcatagatg tggatctcgg
   158161 acctatgaac ggggatactc ccgaaactca caaagaaaaa aggaagtgag ttagacaaaa
   158221 agagaagaaa cttggacaaa aagagaagta acttggacaa aaagaaacaa agtgacttag
   158281 agaaatcttt tttgtcgata acctcagacc aatcaatcga atattgatta atacgtaatc
   158341 gatcgaacac tacttgaaaa cggctattct gctcagaaat gaaatgttcc aaatgttcct
   158401 ggaaattctt gctcccattg gaccatttgt atctatatgc attaggatcc cgattcatgg
   158461 atctctcggt tcgagaaatc aaaataagag gatcgaacca tttcttctga ctctttttca
   158521 aatttgataa atgttggttg atcgtgtatt tcattatagt tctatgattc agagtatcat
   158581 ttcctatttg atacccttga attccatatt tgaagttgcg atcggatcga ttcattaaaa
   158641 agaatcgatt caatacattt cttatgtacc cataggtgct atattggatt tgaatcagat
   158701 ttcggatcaa tctatattga ttgactgcct ccattatgtt gttgctagca aataccacca
   158761 ttttaggttt tggatcttcc aaatcattcc cgcaagaggt ccggacccct ttttttctga
   158821 tccttcgata aaaagattca ttctcttcat aaaaaatagg aggtagaacc aataaagatt
   158881 tctttttcga ttcatccctg gagttgaata cctcattcaa gaattgtttt tgatccaatc
   158941 cggaggaatc aatagaaaag gcaaatacct tatgatacac cagatccggc tcggttattg
   159001 atagagtgaa gagatctgcc atttcttgaa atctctcttc tgattcaaaa tcgtggtgta
   159061 acgtgtatcc ccccctgttc cggtcatgga atagatgaaa taaatcaaaa aatggatttt
   159121 tgttcaagaa tgaaatctta ttggaactgt ccagttcatc cttcggaacc atatcacatc
   159181 ccggatctga tgaaatagga tgaattgaga cggtattttg taaatacata atcatcttga
   159241 atatattaac tatttcttta ttttccgatc tcctggaaag aacaaaagaa acatcttgtt
   159301 ctttcttcaa caatttctga tctctagtgg acctctcagt aggattcgaa cccagatgaa
   159361 gttctgacca tctttcagag aaaaaagaac gaatggatct tgtaggattc ccaagagatt
   159421 cttcgatttc ttccggaagc agatgattat tcatctgctt ctcacgttcc gtgaatagcg
   159481 gggaatattc agaaaggctt ttagggaatc gctctgattc tatctttgtt cgttccgttt
   159541 gaagaaagga aggatcccaa caaagaatcg atctttcttt tagttgttga atctctcttt
   159601 gattgatcaa tgtgtgatat tccgaatcct cattactaat ggaatcgaaa tgatctctgg
   159661 attgaggaga agattctttc aattggctag aatccgttac ttgaatgaaa ctagatcttg
   159721 tggaatcata ttgaatattt gacgatagat tccgtacctt gctaaaaaac cgatccttgt
   159781 ttaccgacca cacattgtct aaccaaatcc aattctctct cgagatgttc ctcaaaaaat
   159841 ccgattcgtg cggattcttc ccccaactaa cgaagagatc ttggcagaat tgccacatat
   159901 gaaattgagc acaattttgc aaagaaatag cccgcttgtt tctcaagaag agatgggaaa
   159961 catgctcaat atcatttgat tgaatagttg acccagctcc ttgttgtttg aagaaaccct
   160021 ccacttcaat tggtattttt tcacgaaaag caaacatgag ataataaatc cagtctttca
   160081 ctaagatttc gaatagctgt cccgaattca agttgattat gtttcgcctc ttcctcggag
   160141 aaagacgatc aaacaattcc caatcatggt ccttgcggat cggatcatcc atataatata
   160201 caaaaagaaa ctccagatat ttgatatctt tctctttgaa tgagatctca attccagcga
   160261 cggtttcatt agatatctta caactagaat ccctcttttt tccgatccag ttcctccacc
   160321 accgcgaacc ccagttagat tcaggcatga tacacttttt agttattggg agaacccaag
   160381 tactctcttt cggatccagg aaagagctct cagagatctt ttgtcctttt ggaagataca
   160441 ggagcgaaac aatcaaccta ttgatattgg aagactcaaa agattcttcc aatgtatcat
   160501 ttctgggtcc aatggaattc ataggtatag gaagaagccc tgtcaaatag agattttttc
   160561 tttcgaccat ctttcgattg ttaatacgat atataaggac cgctactaca aagagtacta
   160621 cacccttgat cgtgaaatat cgattgcttg ttgaaccctg tgaattgcgt gaaagtagta
   160681 tactccaaat tcgggagtcc aagagtttta taaaacgctc ttgatggaaa aaaatgtgaa
   160741 tgaaagatct cactgaattg aattgggtcc atgaatctaa gaaatagtga gaattcttga
   160801 tctctctcaa tatctctctc aattcgaaaa tccaggattt gaattgctgt ctgctcattt
   160861 tattttgtcc tcctaaatga aattgcattg atttatccaa aagatttcat ttcaattgga
   160921 atttggttat tcaccatgta cgaggatccc cgctaagcat ccatggctga atggttaaag
   160981 cgcccaactc ataattggcg aattcgtagg ttcaattcct actggatgca cgccaatggg
   161041 atcctccaat aagtctattg aaattggctc tgtatcaaac gaattggtgt agtatatcct
   161101 attatgatat tttgaaatat cctattatga tattatgaat atccaaagtc agaacaagaa
   161161 ttcatatcat aacatatcca cagtccgaac aagaattcat atcataacat atcaacagta
   161221 agaacaagaa ttcttattga gactagaact catagggaag aaaatagatt tatggatgga
   161281 atcaaatatg cagtatttac agataaaagt attcggttat tggtgaaaaa tcaatatact
   161341 tctaatgtcg aatcaggatc aactaggaca gaaataaagc attgggtcga actcttcttt
   161401 ggtgtcaagg taatagctat gaatagtcat cgactcccgc taaggggtag aagaagaaga
   161461 atggggccta ttatgggaca tacaatgcat tacagacgta tgatcattac gcttcaaccg
   161521 ggttattcta ttccacctct tagaaagaaa agaacttaaa tcaaaatact taatagcatg
   161581 gcgatacatt tatacaaaac ttctaccccg agtacacgca atagagccgt agacagtcaa
   161641 gtgaaatcca atccacgaaa taatttgatc tatggacagc atcgttgtgg taaaggtcgt
   161701 aatgccagag gaatcattac cgcagggcat agagggggag gtcataagcg tctataccgt
   161761 aaaatcgatt ttcgacggaa tgaaaaagac atatatggta gaattgtaac catagaatac
   161821 gaccctaatc gaaatgcata catttgtctc atacactatg gggatggtga gaaaagatat
   161881 attttacatc ccagaggggc tataattgga gataccattg tttctggtac agaagttcct
   161941 ataaaaatgg gaaatgccct acctttgagt gcggtttgaa ctattgattt acgcaattgg
   162001 aagtaaccaa ttaggtttac ggcgaaacct agaaatcgat cactgatcca atttgagtac
   162061 ctctacagga tagacctcaa cagaaaactg aagagtaacg gcagcaagtg attgagttca
   162121 gtagttcctc atataaaatt attgactcta gagatatagt aatatggaga agaaaaaatt
   162181 gtttcaagca ccgacagaac cagaagcgcc ccttgtttca aagaggggag gacgggttat
   162241 tcacatttca tttgatggtc agaggcgaat tgaaagctaa gcagtggtaa ttctaaggat
   162301 tcccccgggg aaaaatagag atgtctccta cgttacccgt aatatgtgga aatatcgacg
   162361 taatctcata gagtcattcg gtctgaatgc tacatgaaga acataagcca gatgaaggaa
   162421 cgggaagacc taggatgtag aagatcataa catgagtgat tcggcggatt tggattccta
   162481 tatatccact catgcggtac tgcattgtat gatatagata agatccatct gtatagatat
   162541 catcatctac atccagaaag ccgtatgctt tggaagaagc ttgtacagtt tgggaagggg
   162601 ttttgattga tcaaaaagaa gaatctactt caaccgatat gcccttaggc acggccatac
   162661 ataacataga aatcacactc ggaaagggtg gacaattagc tagagcagca ggtgctgtag
   162721 cgaaactgat tgcaaaagag gggaaattgg ccacattaaa attaccttct ggagaggtcc
   162781 gtttgatatc caaaaactgc tcagcaacag tcggacaagt ggggaatgtt ggggtaaacc
   162841 agaaaagttt gggtagagcc ggatctaaat gttggctagg taagcgtcct gtagtaagag
   162901 gagtagttat gaaccctgta gaccatcccc atgggggtgg tgaagggagg gccccaattg
   162961 gtagaaaaaa acccgcaact ccttggggtt atcctgcact tggaagaaga agtagaaaaa
   163021 ggaaaaaata tagtaataat ttgattcttc gtcgccgtag taaatagtag agtagagaaa
   163081 atagaatcga atttgtttct tcgtctttcc aaaaaaaaat aggagtaatg gactgtgaca
   163141 cgttcactaa aaaaaaatcc ttttgtagcg aatcatttat taagaaaaat aaagaaactt
   163201 aacacaaaag cagaaaaaga aataatagta acttggt
//
