# Supplementary material for: Dispersed repeats and inverted repeat expansion drive major plastomic rearrangements in Calliandra haematocephala (Leguminosae: Mimoseae)
Source: Front Plant Sci. 2025 Oct 3;16:1673127. doi: 10.3389/fpls.2025.1673127 (PMC12531236; doi:10.3389/fpls.2025.1673127)
Supplement: Supplementary file 1 [file DataSheet1.zip › Assemled_data/Pithecellobium_dulce_NC_081484.gb]

LOCUS       Pithecellobium_dulce_NC_081484      179483 bp    DNA     linear   PLN 08-JUL-2025
DEFINITION  .
ACCESSION   urn.local...t-j4u526s (modified)
KEYWORDS    .
SOURCE      null
  ORGANISM  
            .
FEATURES             Location/Qualifiers
     source          1..179483
                     /organism="Pithecellobium_dulce"
                     /organelle="plastid:chloroplast"
                     /mol_type="genomic DNA"
                     /note="Annotation Method :: PGA-Plastid Genome Annotator"
     tRNA            complement(31..104)
                     /gene="trnH-GUG"
                     /product="tRNA-His"
     gene            complement(31..104)
                     /gene="trnH-GUG"
     CDS             complement(492..1553)
                     /gene="psbA"
                     /codon_start=1
                     /transl_table=11
                     /product="photosystem II protein D1"
     gene            complement(492..1553)
                     /gene="psbA"
     repeat_region   492..857
     repeat_region   859..1268
     repeat_region   1297..1715
     tRNA            join(complement(4426..4462),complement(1831..1865))
                     /gene="trnK-UUU"
                     /product="tRNA-Lys"
     gene            complement(1831..4462)
                     /gene="trnK-UUU"
     CDS             complement(2191..3690)
                     /gene="matK"
                     /codon_start=1
                     /transl_table=11
                     /product="maturase K"
     gene            complement(2191..3690)
                     /gene="matK"
     repeat_region   2504..2844
     repeat_region   2620..2898
     repeat_region   2978..3393
     repeat_region   3871..4161
     repeat_region   4183..4474
     CDS             join(complement(7293..7332),complement(6156..6394))
                     /gene="rps16"
                     /codon_start=1
                     /transl_table=11
                     /product="ribosomal protein S16"
     gene            complement(6156..7332)
                     /gene="rps16"
     tRNA            complement(8051..8122)
                     /gene="trnQ-UUG"
                     /product="tRNA-Gln"
     gene            complement(8051..8122)
                     /gene="trnQ-UUG"
     CDS             8803..8988
                     /gene="psbK"
                     /codon_start=1
                     /transl_table=11
                     /product="photosystem II protein K"
     gene            8803..8988
                     /gene="psbK"
     CDS             9171..9281
                     /gene="psbI"
                     /codon_start=1
                     /transl_table=11
                     /product="photosystem II protein I"
     gene            9171..9281
                     /gene="psbI"
     tRNA            complement(9730..9817)
                     /gene="trnS-GCU"
                     /product="tRNA-Ser"
     gene            complement(9730..9817)
                     /gene="trnS-GCU"
     repeat_region   10886..11153
     repeat_region   10937..11131
     tRNA            join(10974..10996,11719..11766)
                     /gene="trnG-UCC"
                     /product="tRNA-Gly"
     gene            10974..11766
                     /gene="trnG-UCC"
     tRNA            12103..12174
                     /gene="trnR-UCU"
                     /product="tRNA-Arg"
     gene            12103..12174
                     /gene="trnR-UCU"
     repeat_region   12670..12930
     repeat_region   12680..13023
     repeat_region   12680..12966
     CDS             complement(12688..14220)
                     /gene="atpA"
                     /codon_start=1
                     /transl_table=11
                     /product="ATP synthase CF1 alpha subunit"
     gene            complement(12688..14220)
                     /gene="atpA"
     repeat_region   12693..13047
     repeat_region   12693..13023
     repeat_region   12764..13047
     repeat_region   13142..13571
     repeat_region   13142..13537
     repeat_region   13205..13571
     repeat_region   13590..14046
     repeat_region   13590..13893
     repeat_region   13613..14212
     repeat_region   13613..14046
     repeat_region   13625..14212
     repeat_region   14259..14821
     repeat_region   14259..14548
     CDS             join(complement(15426..15570),complement(14288..14694))
                     /gene="atpF"
                     /codon_start=1
                     /transl_table=11
                     /product="ATP synthase CF0 subunit I"
     gene            complement(14288..15570)
                     /gene="atpF"
     repeat_region   14355..14821
     repeat_region   15372..15655
     CDS             complement(16304..16549)
                     /gene="atpH"
                     /codon_start=1
                     /transl_table=11
                     /product="ATP synthase CF0 subunit III"
     gene            complement(16304..16549)
                     /gene="atpH"
     CDS             complement(18011..18754)
                     /gene="atpI"
                     /codon_start=1
                     /transl_table=11
                     /product="ATP synthase CF0 subunit IV"
     gene            complement(18011..18754)
                     /gene="atpI"
     repeat_region   18108..18552
     CDS             complement(18970..19680)
                     /gene="rps2"
                     /codon_start=1
                     /transl_table=11
                     /product="ribosomal protein S2"
     gene            complement(18970..19680)
                     /gene="rps2"
     repeat_region   18979..19443
     repeat_region   18979..19342
     repeat_region   19149..19726
     repeat_region   19149..19443
     repeat_region   19262..19709
     CDS             complement(19948..24108)
                     /gene="rpoC2"
                     /codon_start=1
                     /transl_table=11
                     /product="RNA polymerase beta subunit"
     gene            complement(19948..24108)
                     /gene="rpoC2"
     repeat_region   20060..20427
     repeat_region   20968..21244
     repeat_region   21006..21384
     repeat_region   21109..21394
     repeat_region   22147..22437
     repeat_region   23018..23408
     repeat_region   23410..23952
     repeat_region   23410..23856
     repeat_region   23432..23952
     repeat_region   23747..24448
     repeat_region   23860..24197
     repeat_region   23954..24379
     repeat_region   24199..24656
     CDS             join(complement(26701..27132),complement(24279..25895))
                     /gene="rpoC1"
                     /codon_start=1
                     /transl_table=11
                     /product="RNA polymerase beta subunit"
     gene            complement(24279..27132)
                     /gene="rpoC1"
     repeat_region   24291..24639
     repeat_region   24328..24656
     repeat_region   24658..25076
     repeat_region   24964..25619
     repeat_region   24964..25278
     repeat_region   25024..25457
     repeat_region   25044..25619
     repeat_region   26502..27484
     repeat_region   26502..26832
     repeat_region   26720..27145
     repeat_region   27082..27484
     CDS             complement(27159..30365)
                     /gene="rpoB"
                     /codon_start=1
                     /transl_table=11
                     /product="RNA polymerase beta subunit"
     gene            complement(27159..30365)
                     /gene="rpoB"
     repeat_region   27683..28109
     repeat_region   27754..28268
     repeat_region   27754..28109
     repeat_region   27874..28367
     repeat_region   27874..28268
     repeat_region   27904..28285
     repeat_region   27925..28492
     repeat_region   27925..28367
     repeat_region   27969..28492
     repeat_region   28494..28954
     repeat_region   28494..28899
     repeat_region   28638..28936
     repeat_region   28699..28979
     repeat_region   29234..29483
     repeat_region   29575..29909
     repeat_region   29737..30177
     repeat_region   29761..30089
     repeat_region   29942..30260
     repeat_region   29944..30242
     tRNA            31535..31605
                     /gene="trnC-GCA"
                     /product="tRNA-Cys"
     gene            31535..31605
                     /gene="trnC-GCA"
     CDS             33137..33226
                     /gene="petN"
                     /codon_start=1
                     /transl_table=11
                     /product="cytochrome b6/f complex subunit VIII"
     gene            33137..33226
                     /gene="petN"
     repeat_region   34439..34798
     CDS             complement(34451..34555)
                     /gene="psbM"
                     /codon_start=1
                     /transl_table=11
                     /product="photosystem II protein M"
     gene            complement(34451..34555)
                     /gene="psbM"
     repeat_region   34966..35294
     tRNA            complement(35271..35344)
                     /gene="trnD-GUC"
                     /product="tRNA-Asp"
     gene            complement(35271..35344)
                     /gene="trnD-GUC"
     repeat_region   35783..36050
     tRNA            complement(35790..35873)
                     /gene="trnY-GUA"
                     /product="tRNA-Tyr"
     gene            complement(35790..35873)
                     /gene="trnY-GUA"
     tRNA            complement(35940..36012)
                     /gene="trnE-UUC"
                     /product="tRNA-Glu"
     gene            complement(35940..36012)
                     /gene="trnE-UUC"
     tRNA            36840..36911
                     /gene="trnT-GGU"
                     /product="tRNA-Thr"
     gene            36840..36911
                     /gene="trnT-GGU"
     repeat_region   38458..39773
     repeat_region   38458..38995
     CDS             38463..39524
                     /gene="psbD"
                     /codon_start=1
                     /transl_table=11
                     /product="photosystem II protein D2"
     gene            38463..39524
                     /gene="psbD"
     repeat_region   38664..39725
     repeat_region   38871..39773
     repeat_region   39210..39899
     CDS             39472..40893
                     /gene="psbC"
                     /codon_start=1
                     /transl_table=11
                     /product="photosystem II CP43 chlorophyll apoprotein"
     gene            39472..40893
                     /gene="psbC"
     repeat_region   39781..40064
     repeat_region   40066..40938
     tRNA            complement(41136..41228)
                     /gene="trnS-UGA"
                     /product="tRNA-Ser"
     gene            complement(41136..41228)
                     /gene="trnS-UGA"
     CDS             41559..41747
                     /gene="psbZ"
                     /codon_start=1
                     /transl_table=11
                     /product="photosystem II protein Z"
     gene            41559..41747
                     /gene="psbZ"
     tRNA            42526..42596
                     /gene="trnG-GCC"
                     /product="tRNA-Gly"
     gene            42526..42596
                     /gene="trnG-GCC"
     tRNA            complement(42845..42918)
                     /gene="trnfM-CAU"
                     /product="tRNA-Met"
     gene            complement(42845..42918)
                     /gene="trnfM-CAU"
     repeat_region   42874..43202
     repeat_region   42935..43202
     CDS             complement(43081..43383)
                     /gene="rps14"
                     /codon_start=1
                     /transl_table=11
                     /product="ribosomal protein S14"
     gene            complement(43081..43383)
                     /gene="rps14"
     CDS             complement(43507..45711)
                     /gene="psaB"
                     /codon_start=1
                     /transl_table=11
                     /product="photosystem I P700 apoprotein A2"
     gene            complement(43507..45711)
                     /gene="psaB"
     repeat_region   43724..44770
     repeat_region   43724..44340
     repeat_region   43823..44770
     repeat_region   44772..45266
     repeat_region   45385..46186
     CDS             complement(45737..47989)
                     /gene="psaA"
                     /codon_start=1
                     /transl_table=11
                     /product="photosystem I P700 apoprotein A1"
     gene            complement(45737..47989)
                     /gene="psaA"
     repeat_region   45987..46321
     repeat_region   complement(45996..46189)
     repeat_region   46323..47208
     repeat_region   46323..46912
     repeat_region   46515..47005
     repeat_region   46647..47208
     repeat_region   46728..47416
     repeat_region   46836..47664
     repeat_region   46836..47599
     repeat_region   47280..47935
     repeat_region   47280..47869
     repeat_region   47631..47935
     repeat_region   47658..48061
     repeat_region   47687..48061
     repeat_region   48856..49151
     CDS             join(complement(50741..50864),complement(49785..50014),
                     complement(48875..49027))
                     /gene="ycf3"
                     /codon_start=1
                     /transl_table=11
                     /product="photosystem I assembly protein Ycf3"
     gene            complement(48875..50864)
                     /gene="ycf3"
     repeat_region   49294..49595
     repeat_region   49597..49895
     repeat_region   49897..50243
     repeat_region   49909..50117
     repeat_region   50440..50718
     repeat_region   51046..51330
     tRNA            51106..51193
                     /gene="trnS-GGA"
                     /product="tRNA-Ser"
     gene            51106..51193
                     /gene="trnS-GGA"
     repeat_region   51410..51954
     repeat_region   51410..51726
     repeat_region   51453..51781
     CDS             complement(51482..52087)
                     /gene="rps4"
                     /codon_start=1
                     /transl_table=11
                     /product="ribosomal protein S4"
     gene            complement(51482..52087)
                     /gene="rps4"
     repeat_region   51513..51942
     repeat_region   51538..51971
     repeat_region   51538..51954
     repeat_region   51727..51963
     repeat_region   52381..52586
     tRNA            complement(52397..52469)
                     /gene="trnT-UGU"
                     /product="tRNA-Thr"
     gene            complement(52397..52469)
                     /gene="trnT-UGU"
     tRNA            join(54086..54120,54671..54720)
                     /gene="trnL-UAA"
                     /product="tRNA-Leu"
     gene            54086..54720
                     /gene="trnL-UAA"
     tRNA            55176..55248
                     /gene="trnF-GAA"
                     /product="tRNA-Phe"
     gene            55176..55248
                     /gene="trnF-GAA"
     CDS             complement(55983..56459)
                     /gene="ndhJ"
                     /codon_start=1
                     /transl_table=11
                     /product="NADH-plastoquinone oxidoreductase subunit J"
     gene            complement(55983..56459)
                     /gene="ndhJ"
     repeat_region   56209..56483
     repeat_region   56239..56481
     repeat_region   56605..57139
     repeat_region   56605..56896
     CDS             complement(56612..57289)
                     /gene="ndhK"
                     /codon_start=1
                     /transl_table=11
                     /product="NADH-plastoquinone oxidoreductase subunit K"
     gene            complement(56612..57289)
                     /gene="ndhK"
     repeat_region   56740..57139
     repeat_region   57168..57653
     repeat_region   57264..57653
     CDS             complement(57331..57693)
                     /gene="ndhC"
                     /codon_start=1
                     /transl_table=11
                     /product="NADH-plastoquinone oxidoreductase subunit 3"
     gene            complement(57331..57693)
                     /gene="ndhC"
     tRNA            join(complement(59295..59333),complement(58643..58679))
                     /gene="trnV-UAC"
                     /product="tRNA-Val"
     gene            complement(58643..59333)
                     /gene="trnV-UAC"
     repeat_region   58982..59266
     tRNA            59500..59572
                     /gene="trnM-CAU"
                     /product="tRNA-Met"
     gene            59500..59572
                     /gene="trnM-CAU"
     CDS             complement(59848..60249)
                     /gene="atpE"
                     /codon_start=1
                     /transl_table=11
                     /product="ATP synthase CF1 epsilon subunit"
     gene            complement(59848..60249)
                     /gene="atpE"
     CDS             complement(60246..61742)
                     /gene="atpB"
                     /codon_start=1
                     /transl_table=11
                     /product="ATP synthase CF1 beta subunit"
     gene            complement(60246..61742)
                     /gene="atpB"
     repeat_region   60304..60578
     repeat_region   60580..61199
     repeat_region   60598..60776
     repeat_region   60778..61458
     repeat_region   60778..61199
     repeat_region   60901..61232
     repeat_region   60928..61691
     repeat_region   60928..61458
     repeat_region   61201..61691
     repeat_region   62288..62623
     CDS             62526..63953
                     /gene="rbcL"
                     /codon_start=1
                     /transl_table=11
                     /product="ribulose bisophosphate carboxylase"
     gene            62526..63953
                     /gene="rbcL"
     repeat_region   63285..63582
     repeat_region   63584..63962
     CDS             65003..66874
                     /gene="accD"
                     /codon_start=1
                     /transl_table=11
                     /product="acetyl-CoA carboxylase carboxyltransferase beta
                     subunit"
     gene            65003..66874
                     /gene="accD"
     repeat_region   65154..65491
     CDS             67399..67512
                     /gene="psaI"
                     /codon_start=1
                     /transl_table=11
                     /product="photosystem I subunit VIII"
     gene            67399..67512
                     /gene="psaI"
     CDS             67705..68259
                     /gene="ycf4"
                     /codon_start=1
                     /transl_table=11
                     /product="photosystem I assembly protein Ycf4"
     gene            67705..68259
                     /gene="ycf4"
     CDS             68693..69391
                     /gene="cemA"
                     /codon_start=1
                     /transl_table=11
                     /product="envelope membrane protein"
     gene            68693..69391
                     /gene="cemA"
     repeat_region   68748..69033
     repeat_region   69532..70030
     CDS             69616..70578
                     /gene="petA"
                     /codon_start=1
                     /transl_table=11
                     /product="cytochrome f"
     gene            69616..70578
                     /gene="petA"
     repeat_region   70496..70814
     repeat_region   71584..72080
     CDS             complement(71598..71720)
                     /gene="psbJ"
                     /codon_start=1
                     /transl_table=11
                     /product="photosystem II protein J"
     gene            complement(71598..71720)
                     /gene="psbJ"
     repeat_region   71656..72017
     repeat_region   71795..72080
     repeat_region   71825..72188
     repeat_region   71841..72098
     CDS             complement(71846..71962)
                     /gene="psbL"
                     /codon_start=1
                     /transl_table=11
                     /product="photosystem II protein L"
     gene            complement(71846..71962)
                     /gene="psbL"
     repeat_region   71910..72188
     CDS             complement(71985..72104)
                     /gene="psbF"
                     /codon_start=1
                     /transl_table=11
                     /product="photosystem II cytochrome b559 beta subunit"
     gene            complement(71985..72104)
                     /gene="psbF"
     CDS             complement(72114..72365)
                     /gene="psbE"
                     /codon_start=1
                     /transl_table=11
                     /product="photosystem II cytochrome b559 alpha subunit"
     gene            complement(72114..72365)
                     /gene="psbE"
     repeat_region   complement(72190..72367)
     CDS             73664..73759
                     /gene="petL"
                     /codon_start=1
                     /transl_table=11
                     /product="cytochrome b6/f complex subunit VI"
     gene            73664..73759
                     /gene="petL"
     CDS             73945..74058
                     /gene="petG"
                     /codon_start=1
                     /transl_table=11
                     /product="cytochrome b6/f complex subunit V"
     gene            73945..74058
                     /gene="petG"
     tRNA            complement(74187..74260)
                     /gene="trnW-CCA"
                     /product="tRNA-Trp"
     gene            complement(74187..74260)
                     /gene="trnW-CCA"
     tRNA            complement(74462..74535)
                     /gene="trnP-UGG"
                     /product="tRNA-Pro"
     gene            complement(74462..74535)
                     /gene="trnP-UGG"
     CDS             74970..75104
                     /gene="psaJ"
                     /codon_start=1
                     /transl_table=11
                     /product="photosystem I subunit IX"
     gene            74970..75104
                     /gene="psaJ"
     CDS             75660..75860
                     /gene="rpl33"
                     /codon_start=1
                     /transl_table=11
                     /product="ribosomal protein L33"
     gene            75660..75860
                     /gene="rpl33"
     CDS             76184..76492
                     /gene="rps18"
                     /codon_start=1
                     /transl_table=11
                     /product="ribosomal protein S18"
     gene            76184..76492
                     /gene="rps18"
     repeat_region   76561..76848
     CDS             complement(76684..77097)
                     /gene="rpl20"
                     /codon_start=1
                     /transl_table=11
                     /product="ribosomal protein L20"
     gene            complement(76684..77097)
                     /gene="rpl20"
     repeat_region   77783..78125
     repeat_region   77820..78102
     CDS             join(complement(77909..78022),163226..163457,
                     163994..164019)
                     /gene="rps12"
                     /locus_tag="RCV86_pgp053"
                     /trans_splicing
                     /codon_start=1
                     /transl_table=11
                     /product="ribosomal protein S12"
                     /protein_id="YP_010899606.1"
                     /db_xref="GeneID:83996656"
     CDS             join(complement(77909..78022),complement(107540..107771),
                     complement(106978..107003))
                     /gene="rps12"
                     /locus_tag="RCV86_pgp052"
                     /trans_splicing
                     /codon_start=1
                     /transl_table=11
                     /product="ribosomal protein S12"
                     /protein_id="YP_010899561.1"
                     /db_xref="GeneID:83996727"
     gene            join(complement(77909..78022),163226..164019)
                     /gene="rps12"
                     /locus_tag="RCV86_pgp053"
                     /trans_splicing
                     /db_xref="GeneID:83996656"
     gene            join(complement(77909..78022),complement(106978..107771))
                     /gene="rps12"
                     /locus_tag="RCV86_pgp052"
                     /trans_splicing
                     /db_xref="GeneID:83996727"
     CDS             join(complement(80298..80368),complement(79220..79511),
                     complement(78282..78512))
                     /gene="clpP"
                     /codon_start=1
                     /transl_table=11
                     /product="clp protease proteolytic subunit"
     gene            complement(78282..80368)
                     /gene="clpP"
     repeat_region   80637..81351
     repeat_region   80637..81236
     CDS             80824..82350
                     /gene="psbB"
                     /codon_start=1
                     /transl_table=11
                     /product="photosystem II CP47 chlorophyll apoprotein"
     gene            80824..82350
                     /gene="psbB"
     repeat_region   80954..81467
     repeat_region   80954..81351
     repeat_region   81073..81467
     repeat_region   81550..81833
     repeat_region   81550..81770
     repeat_region   81988..82587
     repeat_region   81988..82448
     repeat_region   82141..82493
     repeat_region   82264..82587
     CDS             82540..82647
                     /gene="psbT"
                     /codon_start=1
                     /transl_table=11
                     /product="photosystem II protein T"
     gene            82540..82647
                     /gene="psbT"
     CDS             complement(82708..82839)
                     /gene="psbN"
                     /codon_start=1
                     /transl_table=11
                     /product="photosystem II protein N"
     gene            complement(82708..82839)
                     /gene="psbN"
     CDS             82944..83165
                     /gene="psbH"
                     /codon_start=1
                     /transl_table=11
                     /product="photosystem II phosphoprotein"
     gene            82944..83165
                     /gene="psbH"
     CDS             join(83298..83303,84108..84749)
                     /gene="petB"
                     /codon_start=1
                     /transl_table=11
                     /product="cytochrome b6"
     gene            83298..84749
                     /gene="petB"
     repeat_region   84126..84830
     repeat_region   84126..84544
     repeat_region   84303..84771
     CDS             join(84965..84972,85713..86187)
                     /gene="petD"
                     /codon_start=1
                     /transl_table=11
                     /product="cytochrome b6/f complex subunit IV"
     gene            84965..86187
                     /gene="petD"
     repeat_region   85596..86011
     repeat_region   85691..86069
     repeat_region   86071..86353
     repeat_region   86071..86333
     repeat_region   86080..86355
     CDS             complement(86396..87391)
                     /gene="rpoA"
                     /codon_start=1
                     /transl_table=11
                     /product="RNA polymerase alpha subunit"
     gene            complement(86396..87391)
                     /gene="rpoA"
     repeat_region   86610..87124
     repeat_region   86610..86959
     repeat_region   86790..87180
     repeat_region   86790..87124
     CDS             complement(87469..87888)
                     /gene="rps11"
                     /codon_start=1
                     /transl_table=11
                     /product="ribosomal protein S11"
     gene            complement(87469..87888)
                     /gene="rps11"
     CDS             complement(88047..88160)
                     /gene="rpl36"
                     /codon_start=1
                     /transl_table=11
                     /product="ribosomal protein L36"
     gene            complement(88047..88160)
                     /gene="rpl36"
     CDS             complement(88386..88478)
                     /gene="infA"
                     /locus_tag="RCV86_pgp041"
                     /codon_start=1
                     /transl_table=11
                     /product="translation initiation factor IF-1"
                     /protein_id="YP_010899617.1"
                     /db_xref="GeneID:83996667"
     gene            complement(88386..88478)
                     /gene="infA"
                     /locus_tag="RCV86_pgp041"
                     /db_xref="GeneID:83996667"
     repeat_region   88582..88905
     CDS             complement(88662..89066)
                     /gene="rps8"
                     /codon_start=1
                     /transl_table=11
                     /product="ribosomal protein S8"
     gene            complement(88662..89066)
                     /gene="rps8"
     CDS             complement(89352..89720)
                     /gene="rpl14"
                     /codon_start=1
                     /transl_table=11
                     /product="ribosomal protein L14"
     gene            complement(89352..89720)
                     /gene="rpl14"
     CDS             join(complement(91423..91431),complement(89869..90267))
                     /gene="rpl16"
                     /codon_start=1
                     /transl_table=11
                     /product="50S ribosomal protein L16"
     gene            complement(89869..91431)
                     /gene="rpl16"
     repeat_region   89889..90169
     repeat_region   90425..90734
     repeat_region   91514..133234
                     /note="inverted repeat B"
                     /rpt_type="inverted"
     repeat_region   91514..133218
     CDS             complement(91569..92225)
                     /gene="rps3"
                     /codon_start=1
                     /transl_table=11
                     /product="ribosomal protein S3"
     gene            complement(91569..92225)
                     /gene="rps3"
     repeat_region   91962..92254
     gene            complement(92285..92416)
                     /gene="rpl22"
                     /locus_tag="RCV86_pgp036"
                     /pseudo
                     /db_xref="GeneID:83996672"
     CDS             complement(92991..93269)
                     /gene="rps19"
                     /codon_start=1
                     /transl_table=11
                     /product="ribosomal protein S19"
     gene            complement(92991..93269)
                     /gene="rps19"
     repeat_region   93007..93310
     CDS             join(complement(94428..94818),complement(93338..93771))
                     /gene="rpl2"
                     /codon_start=1
                     /transl_table=11
                     /product="ribosomal protein L2"
     gene            complement(93338..94818)
                     /gene="rpl2"
     repeat_region   93582..93866
     repeat_region   93596..93894
     repeat_region   93940..94392
     repeat_region   94394..94945
     CDS             complement(94837..95118)
                     /gene="rpl23"
                     /codon_start=1
                     /transl_table=11
                     /product="ribosomal protein L23"
     gene            complement(94837..95118)
                     /gene="rpl23"
     tRNA            complement(95317..95390)
                     /gene="trnI-CAU"
                     /product="tRNA-Ile"
     gene            complement(95317..95390)
                     /gene="trnI-CAU"
     CDS             95479..102306
                     /gene="ycf2"
                     /codon_start=1
                     /transl_table=11
                     /product="hypothetical protein RF2"
     gene            95479..102306
                     /gene="ycf2"
     repeat_region   95572..95952
     repeat_region   95954..96701
     repeat_region   96132..96713
     repeat_region   96852..97254
     repeat_region   97042..97333
     repeat_region   97523..97873
     repeat_region   97875..98300
     repeat_region   98627..99080
     repeat_region   99412..99694
     repeat_region   100717..101096
     repeat_region   102590..102832
     repeat_region   102976..103406
     repeat_region   103154..103561
     tRNA            complement(103258..103338)
                     /gene="trnL-CAA"
                     /product="tRNA-Leu"
     gene            complement(103258..103338)
                     /gene="trnL-CAA"
     repeat_region   103430..103607
     repeat_region   103661..104173
     CDS             join(complement(105361..106137),
                     complement(103920..104675))
                     /gene="ndhB"
                     /codon_start=1
                     /transl_table=11
                     /product="NADH-plastoquinone oxidoreductase subunit 2"
     gene            complement(103920..106137)
                     /gene="ndhB"
     repeat_region   104209..105176
     repeat_region   104963..105196
     repeat_region   105198..106044
     repeat_region   106048..106567
     CDS             complement(106457..106924)
                     /gene="rps7"
                     /codon_start=1
                     /transl_table=11
                     /product="ribosomal protein S7"
     gene            complement(106457..106924)
                     /gene="rps7"
     repeat_region   106569..107967
     repeat_region   107996..108330
     repeat_region   108177..108628
     repeat_region   108312..108971
     repeat_region   108443..109346
     repeat_region   109348..110331
     tRNA            109634..109705
                     /gene="trnV-GAC"
                     /product="tRNA-Val"
     gene            109634..109705
                     /gene="trnV-GAC"
     rRNA            109940..111441
                     /gene="rrn16"
                     /product="16S ribosomal RNA"
     gene            109940..111441
                     /gene="rrn16"
     repeat_region   110333..110916
     repeat_region   110962..111615
     repeat_region   111622..113217
     tRNA            join(111738..111774,112728..112762)
                     /gene="trnI-GAU"
                     /product="tRNA-Ile"
     gene            111738..112762
                     /gene="trnI-GAU"
     repeat_region   111968..113423
     repeat_region   112224..113477
     repeat_region   112471..113783
     tRNA            join(112827..112864,113667..113701)
                     /gene="trnA-UGC"
                     /product="tRNA-Ala"
     gene            112827..113701
                     /gene="trnA-UGC"
     repeat_region   112974..114417
     repeat_region   113479..116410
     rRNA            113859..116668
                     /gene="rrn23"
                     /product="23S ribosomal RNA"
     gene            113859..116668
                     /gene="rrn23"
     repeat_region   115754..116795
     rRNA            116767..116870
                     /gene="rrn4.5"
                     /product="4.5S ribosomal RNA"
     gene            116767..116870
                     /gene="rrn4.5"
     rRNA            117095..117215
                     /gene="rrn5"
                     /product="5S ribosomal RNA"
     gene            117095..117215
                     /gene="rrn5"
     tRNA            117469..117542
                     /gene="trnR-ACG"
                     /product="tRNA-Arg"
     gene            117469..117542
                     /gene="trnR-ACG"
     repeat_region   117746..117948
     repeat_region   117750..118004
     tRNA            complement(118125..118196)
                     /gene="trnN-GUU"
                     /product="tRNA-Asn"
     gene            complement(118125..118196)
                     /gene="trnN-GUU"
     CDS             118788..124139
                     /gene="ycf1"
                     /codon_start=1
                     /transl_table=11
                     /product="hypothetical protein RF1"
     gene            118788..124139
                     /gene="ycf1"
     repeat_region   119931..120305
     repeat_region   122872..123399
     repeat_region   123784..124132
     repeat_region   124635..125841
     CDS             124645..124917
                     /gene="rps15"
                     /codon_start=1
                     /transl_table=11
                     /product="ribosomal protein S15"
     gene            124645..124917
                     /gene="rps15"
     CDS             125021..126202
                     /gene="ndhH"
                     /codon_start=1
                     /transl_table=11
                     /product="NADH-plastoquinone oxidoreductase subunit 7"
     gene            125021..126202
                     /gene="ndhH"
     repeat_region   125901..126271
     repeat_region   126074..126391
     repeat_region   126092..126635
     CDS             join(126204..126756,128258..128796)
                     /gene="ndhA"
                     /codon_start=1
                     /transl_table=11
                     /product="NADH-plastoquinone oxidoreductase subunit 1"
     gene            126204..128796
                     /gene="ndhA"
     repeat_region   127377..127735
     repeat_region   127750..128456
     repeat_region   128059..129361
     repeat_region   128458..129385
     CDS             128876..129361
                     /gene="ndhI"
                     /codon_start=1
                     /transl_table=11
                     /product="NADH-plastoquinone oxidoreductase subunit I"
     gene            128876..129361
                     /gene="ndhI"
     CDS             129597..130127
                     /gene="ndhG"
                     /codon_start=1
                     /transl_table=11
                     /product="NADH-plastoquinone oxidoreductase subunit 6"
     gene            129597..130127
                     /gene="ndhG"
     repeat_region   129698..130479
     CDS             130367..130672
                     /gene="ndhE"
                     /codon_start=1
                     /transl_table=11
                     /product="NADH-plastoquinone oxidoreductase subunit 4L"
     gene            130367..130672
                     /gene="ndhE"
     repeat_region   complement(130481..130686)
     repeat_region   130699..131256
     CDS             130933..131178
                     /gene="psaC"
                     /codon_start=1
                     /transl_table=11
                     /product="photosystem I subunit VII"
     gene            130933..131178
                     /gene="psaC"
     repeat_region   131250..132111
     repeat_region   131262..132277
     CDS             131306..132802
                     /gene="ndhD"
                     /locus_tag="RCV86_pgp021"
                     /exception="RNA editing"
                     /codon_start=1
                     /transl_table=11
                     /product="NADH-plastoquinone oxidoreductase subunit 4"
                     /protein_id="YP_010899636.1"
                     /db_xref="GeneID:83996698"
     gene            131306..132802
                     /gene="ndhD"
                     /locus_tag="RCV86_pgp021"
                     /db_xref="GeneID:83996698"
     repeat_region   131414..132543
     repeat_region   132545..132808
     CDS             complement(133172..135406)
                     /gene="ndhF"
                     /codon_start=1
                     /transl_table=11
                     /product="NADH-plastoquinone oxidoreductase subunit 5"
     gene            complement(133172..135406)
                     /gene="ndhF"
     CDS             136096..136239
                     /gene="rpl32"
                     /codon_start=1
                     /transl_table=11
                     /product="ribosomal protein L32"
     gene            136096..136239
                     /gene="rpl32"
     tRNA            136525..136604
                     /gene="trnL-UAG"
                     /product="tRNA-Leu"
     gene            136525..136604
                     /gene="trnL-UAG"
     CDS             136691..137662
                     /gene="ccsA"
                     /codon_start=1
                     /transl_table=11
                     /product="cytochrome c heme attachment protein"
     gene            136691..137662
                     /gene="ccsA"
     repeat_region   complement(137760..179483)
                     /note="inverted repeat A"
                     /rpt_type="inverted"
     repeat_region   complement(137779..179483)
     repeat_region   complement(138189..138452)
     CDS             complement(138195..139691)
                     /gene="ndhD"
                     /codon_start=1
                     /transl_table=11
                     /product="NADH-plastoquinone oxidoreductase subunit 4"
     gene            complement(138195..139691)
                     /gene="ndhD"
     repeat_region   complement(138454..139583)
     repeat_region   complement(138720..139735)
     repeat_region   complement(138886..139747)
     repeat_region   complement(139741..140298)
     CDS             complement(139819..140064)
                     /gene="psaC"
                     /codon_start=1
                     /transl_table=11
                     /product="photosystem I subunit VII"
     gene            complement(139819..140064)
                     /gene="psaC"
     repeat_region   140311..140516
     CDS             complement(140325..140630)
                     /gene="ndhE"
                     /codon_start=1
                     /transl_table=11
                     /product="NADH-plastoquinone oxidoreductase subunit 4L"
     gene            complement(140325..140630)
                     /gene="ndhE"
     repeat_region   complement(140518..141299)
     CDS             complement(140870..141400)
                     /gene="ndhG"
                     /codon_start=1
                     /transl_table=11
                     /product="NADH-plastoquinone oxidoreductase subunit 6"
     gene            complement(140870..141400)
                     /gene="ndhG"
     repeat_region   complement(141612..142539)
     CDS             complement(141636..142121)
                     /gene="ndhI"
                     /codon_start=1
                     /transl_table=11
                     /product="NADH-plastoquinone oxidoreductase subunit I"
     gene            complement(141636..142121)
                     /gene="ndhI"
     repeat_region   complement(141636..142938)
     CDS             join(complement(144241..144793),
                     complement(142201..142739))
                     /gene="ndhA"
                     /codon_start=1
                     /transl_table=11
                     /product="NADH-plastoquinone oxidoreductase subunit 1"
     gene            complement(142201..144793)
                     /gene="ndhA"
     repeat_region   complement(142541..143247)
     repeat_region   complement(143262..143620)
     repeat_region   complement(144362..144905)
     repeat_region   complement(144606..144923)
     repeat_region   complement(144726..145096)
     CDS             complement(144795..145976)
                     /gene="ndhH"
                     /codon_start=1
                     /transl_table=11
                     /product="NADH-plastoquinone oxidoreductase subunit 7"
     gene            complement(144795..145976)
                     /gene="ndhH"
     repeat_region   complement(145156..146362)
     CDS             complement(146080..146352)
                     /gene="rps15"
                     /codon_start=1
                     /transl_table=11
                     /product="ribosomal protein S15"
     gene            complement(146080..146352)
                     /gene="rps15"
     CDS             complement(146858..152209)
                     /gene="ycf1"
                     /codon_start=1
                     /transl_table=11
                     /product="hypothetical protein RF1"
     gene            complement(146858..152209)
                     /gene="ycf1"
     repeat_region   complement(146865..147213)
     repeat_region   complement(147598..148125)
     repeat_region   complement(150692..151066)
     tRNA            152801..152872
                     /gene="trnN-GUU"
                     /product="tRNA-Asn"
     gene            152801..152872
                     /gene="trnN-GUU"
     repeat_region   complement(152993..153247)
     repeat_region   complement(153049..153251)
     tRNA            complement(153455..153528)
                     /gene="trnR-ACG"
                     /product="tRNA-Arg"
     gene            complement(153455..153528)
                     /gene="trnR-ACG"
     rRNA            complement(153782..153902)
                     /gene="rrn5"
                     /product="5S ribosomal RNA"
     gene            complement(153782..153902)
                     /gene="rrn5"
     rRNA            complement(154127..154230)
                     /gene="rrn4.5"
                     /product="4.5S ribosomal RNA"
     gene            complement(154127..154230)
                     /gene="rrn4.5"
     repeat_region   complement(154202..155243)
     rRNA            complement(154329..157138)
                     /gene="rrn23"
                     /product="23S ribosomal RNA"
     gene            complement(154329..157138)
                     /gene="rrn23"
     repeat_region   complement(154587..157518)
     repeat_region   complement(156580..158023)
     repeat_region   complement(157214..158526)
     tRNA            join(complement(158133..158170),
                     complement(157296..157330))
                     /gene="trnA-UGC"
                     /product="tRNA-Ala"
     gene            complement(157296..158170)
                     /gene="trnA-UGC"
     repeat_region   complement(157520..158773)
     repeat_region   complement(157574..159029)
     repeat_region   complement(157780..159375)
     tRNA            join(complement(159223..159259),
                     complement(158235..158269))
                     /gene="trnI-GAU"
                     /product="tRNA-Ile"
     gene            complement(158235..159259)
                     /gene="trnI-GAU"
     repeat_region   complement(159382..160035)
     rRNA            complement(159556..161057)
                     /gene="rrn16"
                     /product="16S ribosomal RNA"
     gene            complement(159556..161057)
                     /gene="rrn16"
     repeat_region   complement(160081..160664)
     repeat_region   complement(160666..161649)
     tRNA            complement(161292..161363)
                     /gene="trnV-GAC"
                     /product="tRNA-Val"
     gene            complement(161292..161363)
                     /gene="trnV-GAC"
     repeat_region   complement(161651..162554)
     repeat_region   complement(162026..162685)
     repeat_region   complement(162369..162820)
     repeat_region   complement(162667..163001)
     repeat_region   complement(163030..164428)
     CDS             164073..164540
                     /gene="rps7"
                     /codon_start=1
                     /transl_table=11
                     /product="ribosomal protein S7"
     gene            164073..164540
                     /gene="rps7"
     repeat_region   complement(164430..164949)
     CDS             join(164860..165636,166322..167077)
                     /gene="ndhB"
                     /codon_start=1
                     /transl_table=11
                     /product="NADH-plastoquinone oxidoreductase subunit 2"
     gene            164860..167077
                     /gene="ndhB"
     repeat_region   complement(164953..165799)
     repeat_region   complement(165801..166034)
     repeat_region   complement(165821..166788)
     repeat_region   complement(166824..167336)
     repeat_region   complement(167390..167567)
     repeat_region   complement(167436..167843)
     repeat_region   complement(167591..168021)
     tRNA            167659..167739
                     /gene="trnL-CAA"
                     /product="tRNA-Leu"
     gene            167659..167739
                     /gene="trnL-CAA"
     repeat_region   complement(168165..168407)
     CDS             complement(168691..175518)
                     /gene="ycf2"
                     /codon_start=1
                     /transl_table=11
                     /product="hypothetical protein RF2"
     gene            complement(168691..175518)
                     /gene="ycf2"
     repeat_region   complement(169901..170280)
     repeat_region   complement(171303..171585)
     repeat_region   complement(171917..172370)
     repeat_region   complement(172697..173122)
     repeat_region   complement(173124..173474)
     repeat_region   complement(173664..173955)
     repeat_region   complement(173743..174145)
     repeat_region   complement(174284..174865)
     repeat_region   complement(174296..175043)
     repeat_region   complement(175045..175425)
     tRNA            175607..175680
                     /gene="trnI-CAU"
                     /product="tRNA-Ile"
     gene            175607..175680
                     /gene="trnI-CAU"
     CDS             175879..176160
                     /gene="rpl23"
                     /codon_start=1
                     /transl_table=11
                     /product="ribosomal protein L23"
     gene            175879..176160
                     /gene="rpl23"
     repeat_region   complement(176052..176603)
     CDS             join(176179..176569,177226..177659)
                     /gene="rpl2"
                     /codon_start=1
                     /transl_table=11
                     /product="ribosomal protein L2"
     gene            176179..177659
                     /gene="rpl2"
     repeat_region   complement(176605..177057)
     repeat_region   complement(177103..177401)
     repeat_region   complement(177131..177415)
     repeat_region   complement(177687..177990)
     CDS             177728..178006
                     /gene="rps19"
                     /codon_start=1
                     /transl_table=11
                     /product="ribosomal protein S19"
     gene            177728..178006
                     /gene="rps19"
     gene            178581..178712
                     /gene="rpl22"
                     /locus_tag="RCV86_pgp002"
                     /pseudo
                     /db_xref="GeneID:83996730"
     repeat_region   complement(178743..179035)
     CDS             178772..179428
                     /gene="rps3"
                     /codon_start=1
                     /transl_table=11
                     /product="ribosomal protein S3"
     gene            178772..179428
                     /gene="rps3"
ORIGIN      
        1 gaaataatag taacttggtt cttggttatg ggcgaacgac gggaattgaa cccgcgcatg
       61 gtggattcac aatccactgc cttgatccac ttggctacat ccgcccctat actatctaaa
      121 aattacagag atttccattt gtattctttt tttttttttt tcattatttt gaagttttta
      181 ctcgtcttca aagatacaat agactagaat taaaacattc atttctcatt ttttttattt
      241 ttcatttcaa aagataaaga aagattgctg agaaaaacgt ataaaataaa ttagtaaaaa
      301 agaaataaaa agtatgaaac tccaagattt tttcttatct taaaacaatg gtaaagaatg
      361 ttgaagtaaa tacaaaattg atgtatgaaa ctactaaaaa gtaaaggagc aatattaacc
      421 ctcttgatag aacaagaaat taattattgc tcctttacgt tcaaaaactc gtatacatta
      481 agaccaggat tttatccatt tatagctgga gcctcaaccg cagctaggtc tagagggaag
      541 ttatgagcat tacgttcatg cataacttcc ataccaaggt tagctcggtt aataatatca
      601 gcccaggtat taattacacg accttgacta tcaactactg attggttgaa attgaaacca
      661 tttaaattga aagccatagt actgatacct aacgcggtaa accagatacc tactacaggc
      721 caagcagcca ggaagaaatg taaagaacga gaattgttga aactagcata ttggaagatc
      781 aatcggccaa aataaccatg agcagctaca atattatagg tttcttcctc ttgaccaaat
      841 ctgtaacctt cattagcgga ttcattttct gtggtttccc tgatcaaact agaagttacc
      901 aaggaaccgt gcatagcact gaatagggag ccgccgaata caccagctac gcctaacatg
      961 tgaaatggat gcataagaat attgtgttca gcctgaaata caatcataaa gttgaaagta
     1021 ccagaaattc ctagaggcat accatcagaa aagcttcctt gaccaattgg atagatcaag
     1081 aaaacagcag tagcagctgc aacaggagct gaatatgcaa cagcaatcca aggacgcata
     1141 cccagacgaa aactaagttc ccactcacga cccatgtaac aagctacacc aagtaagaag
     1201 tgtagaacaa ttagttcata aggaccgcca ttgtataacc attcatcaac ggatgccgct
     1261 tcccatattg ggtaaaagtg caaacctata gccgcagaag taggaataat ggcaccagaa
     1321 ataatattgt ttccataaag tagagatcca gaaacaggct cacgaatacc atcaatatct
     1381 actggagggg cagcaatgaa agcgataata aatacagaag ttgcggtcaa taaggtaggg
     1441 atcatcaaaa caccaaacca tccaatgtaa agacggtttt cagtgctggt tatccagtta
     1501 caaaagcgac cccataggct ttcgctctcg cgtctctcta aaattgcagt catggtaaaa
     1561 tcttggttta tttaatcatc agggactccc aagcacacga attctctata actagagaat
     1621 tgaaggcttg ttattcaaca gtataacatg acttatatac cggtgtcaac caataccaat
     1681 atccatagga tactcttact catttagatt tctccaaatt ctcgttttat tttacctcat
     1741 ttcattcatt caaaacagaa aataaaagaa ttttaattta tatacatatg acttgataca
     1801 tatgacttgg attggatata ttaagtataa tgggttgccc gggactcgaa cccggaacta
     1861 gtcggatgga gtagataatt tttttgttaa tctaattaaa caacaaaaca aaaaaaatcc
     1921 ctccccaagc cgtacttgca tttttcattg cacacggctt tccctatgta tacatctaaa
     1981 cctcagttcc ttccctagaa caggactcta aaaaagttaa gtacttagtt tatcaattcc
     2041 tactcttact acatgagcat ttcataatcc atttcaattt catatttcat aatagaaacg
     2101 aatgaattct tttttttttt tctcttttcc tcatttaagg atagtttcca ttatcaaagt
     2161 atgataacct gttattcatg attgaccaga tcattgatga aaataaaaaa tatcaaaata
     2221 ccaaatccga cccctatata acttctgcaa agtagaagaa gctcttgaga agatcaaaga
     2281 aaaaatatct tcttcctctg taaagaattc ttccaataat tcagaaccta atcttttcaa
     2341 aaaaaaccgt acagtacttt tgtgtttacg cgccaaagtt ttaatacaag aaagccgaag
     2401 tatatatttt attcgataca aactattttt ttttgaggat ccgttgtaat aatgagaaag
     2461 atctctgcat atctgcaaaa atcgctcaat aatatcaaaa tcagatgaat cggcccagac
     2521 cggcttacta atgggatgtc ctaatacatt acaaaatttt gctttagcca atgatctaat
     2581 tagaggaata attggaatta ttgtatcaag ctttttcata agattttcca ttataaatga
     2641 cttttccaac atttgactcc gtaccactga aggatttagc cgcacatttg aaaaatagcc
     2701 caaaaagtca aatgaatgct cggataattg gtttatatgg atctttcctg gttgagacca
     2761 aacaaaaaaa tgacattgcc ataaatggat aagatagtat ttccattttt tcatcaaaaa
     2821 gggcgtattc tttgaagcta gaatggattt tccttgatat ctaacataat gaatgaaagg
     2881 gtccttgaag aaccatagag tggacggaaa atccttatca aagacttcta caaaatgttc
     2941 tatttttgca tagaaataga ttcgttcaaa aaagacccca gaagatgtta atcgtaaata
     3001 agaagatttg ttacggagaa aaagaaagat ggattcgtat tcacatacat aaaaattata
     3061 taggaacagg aaaaatcttg gattactttt tgaaaaagta gaaatccttt tttttggagt
     3121 aataagacta ttccaattac aatactcata aagaaagagc cttaataaat gaaaggagga
     3181 ggcatctttc acccagtatc gaagggtttg aatcaagatt tccagatgta tagggtaggg
     3241 tatttgtaca tctgacacat aatttaaata tggaaatttt tcctcaaaaa aaggaaatat
     3301 tgaatgaatt gatcgtaaat tataggattt tatgatttct gccttctcta aggaagagat
     3361 taattgtagg gaaaatggaa tttccacact gacggcaagc ccctctgata ttatttgaga
     3421 atacaaattc ttgttgtacc cccaaaatgg atttttgtta gaattattag cagaaataat
     3481 caaatgattc tgttgataca ttcgagtaat taaacgtttt acaattagta aactagattt
     3541 attgtcataa cctagatttt gcaccaaaat ggaactattt aaaccatgat cgtaagcaag
     3601 tgcaaaaata tactccctaa aaataagtgg gtataggaag tcatgttgac gagatctatc
     3661 tagttctaaa tatacttgaa attcctccat ttttttaaaa ttttatttgg gccaaggatc
     3721 gaagatttat tgggttatca aataatacat agtgcgataa agtcaaaaca gggtattcta
     3781 ttctaataaa aaaaaaatag atacctagaa aacaagtaag actcatcaac ggaccctctc
     3841 tactcgcttt ttccatctaa ttgttttatg ttcgttctag gataacaaga tagttagaaa
     3901 tcctttattt tctcaaccca atcgctcttt tgattttgga aaaaaaaaaa gatctttatc
     3961 aatatactct ttcttctaca catttatcgc caccccataa tctaattata atggagaata
     4021 gctaatagtt aggattcata acaaaaatca ataatccatt catgggaaaa gcttttccca
     4081 catcaagtac taatattttt atttttaacg tataattaga tgggggaatc attcaaattc
     4141 aaaacaaaag ctcgttcctt tttgtttacc tataattgga gccaccaaac tctatccatt
     4201 tattaattca acccaactgt gaatttcttt tgttgcgagc caagaataca aacatggatt
     4261 tgggcccgat ccaataaaaa tgaaatattc ttagaattct ccattgatac gacatgctgc
     4321 tttttccatt cattcctttc tggatcagtc gtggtcttac aaactctacc gatggtatgg
     4381 acgaatccat tgcttcatag aaatgtgtaa aaatttgagt cgcacttaaa agccgagtac
     4441 tctaccattg agttagcaac cctaaaaaaa taaactacaa aaataaacta ataagatgtg
     4501 tagatacaac cgcaatcaaa ataaataaaa atattgaatt ggataataaa aaagaatatt
     4561 ccattaaaat ctaaaatcca gaatccagaa aaaagatttt aaatgtcgaa gtcgaatcga
     4621 ttctgaacat aaaaatgttc agatcagatt aaactacaag agattttatc agataacact
     4681 cagataagag ataaaaagaa aataacaatt tatagaccgc ctctttgtcg cctatgttat
     4741 acgttataca ttattttatt ttttcattta ttttatttaa ttattattat tatatttaat
     4801 atatatatta tttaatatat atattattaa atatatatta ttttatatat attattatat
     4861 tgattattga ttttgattat tatattctat ataatatata tattattata tatatattat
     4921 tatattgatt attgattttg attattatat tctatataat atatatatta ttttatatat
     4981 attattatat tgattattga ttttgattat tgattttgat tattatatta tttactatta
     5041 gattattata tagtatttac tattaggtta ttagatgtat atatacattc ttatattatt
     5101 tatggtttat ggcctctatg tcacctatgt tattagttat agattacttt tgttcattta
     5161 ttttatttat acattatatt atatatattc tacttaatat atgtatatta ttatatatgt
     5221 atattattaa tatatgtata ttattacata tgtatattat tacattatta tatcatttaa
     5281 ctttcttatt ttattttatt ttatatatat attattatat acgtctatta ttaaattatt
     5341 atattcttcg tataatatat atattaatat atatatatat ataaatatat aattttatat
     5401 tataatatta aataatatag atatagaata taaagaaaat ataaagaaaa agatataaag
     5461 aaagaaaaga atttctttaa ttaaaaaaaa gaacttcttt tcttctttct atcacagaaa
     5521 atccaacgaa cccatctaag aaaaaaaaat cctatgctat gaaacgggaa aaaaaggatc
     5581 catttattca cgatcggatt atatttgttt gatacactgt tgtcaatatt aatattaatg
     5641 ttgaaaaaag aatacaatga agaaaataaa cgaattaaaa ataaaaaaac ttaaatatta
     5701 atttgaataa ataccaattg agatccaatt gaatttaatt caaattacaa atgaataata
     5761 aaaaataata atataataaa tactaagaaa aaaaatagaa tatataaaat atatataaat
     5821 atataattaa ttttataata aaaaaaaaat aaaaattaat aaaatatata aataaaatat
     5881 ataatatata attaaatata atttaataat ttaattaaaa taatttaatt tttaattaaa
     5941 ataatttaat ttctttttat tcatttgccc atttttatat tatcaataaa aatggatttt
     6001 tgtggttata aaaaacagca ttctatggca gcaataagaa atcaaaaatt aggtatgaat
     6061 agaacaaggg agcggggggg gagataagag agaaaaagat tataaaaatc tacataaaag
     6121 tcttccacac cctctttttc tttttttttt ttttattatt tatttaaatt taatttcgtt
     6181 tgttgattag gattaagttc cataaaaaca cccgcctttt ttgaaatatc ctgaacagtt
     6241 cctgtaggtt gagcgccttt ttcaaggaaa tatagaataa cgggaatatt taaataggtt
     6301 tgattcttta tcggatcata aaaacccact ctccgaagat ctctcccctc tcttcgggat
     6361 cgaacatcaa ttgcaacgat tcgataaacg gctcattggg atagatatag ataaacaata
     6421 caccccccct agaaacgtat aagaagtttt ctcctcgtac ggctcgagaa aattcgaaat
     6481 tatgtttatg tatagaatta tgatgtcaaa tagattcata aaatcatcaa atcaattaga
     6541 ctatgattaa aattaaatac tttttttttc tattctttcc caaaaaaaat cactcgtatt
     6601 cgcaacctca taactcaagt tggataactc tcaaataact caaaggaaaa caaaaccttt
     6661 agttaggtac tttatttcat ttattgagcg gtctctaccc cctttcttgt ccttgtctgt
     6721 ctcctttagc tttagaatct attttttgtc ttcagtcagt gtaatatagt tgttgagaca
     6781 attgaaaatg gtatttactt gttccacgat ccgttagctt ttccttgaat cattgggttt
     6841 agacattatt tcgaggatct ttaatcattt aaaaaatggc agcaacatac ccatttttga
     6901 tttctttcca tcaaagaatc gtacaaatag atggttgatt cccccagatc cacttttgat
     6961 caaaatagtt ttaccaattc caacaaattt tacttttttt tttaacttgc tcgaattgga
     7021 tcctttcgat ttctatagcg aaaatatact tacgaagttg ttggaactta ttaattttca
     7081 ctaaccctag aaacttgccc ctgagaaatg aatcaactcg agctccatca tgtactattt
     7141 ccatcatcaa aacctccctc ctccccaaaa aaagaaattc gagtggaata gaacaaacga
     7201 tgtcgagaaa gagcaccttc atttctatat aatagaaaaa gtggtggatg taagaatcca
     7261 cggctaatgt aatcatgtct ttcaagtcgc acgttgcttt ttaccacatc gtttcaaacg
     7321 aagttttacc ataacattcc tctagtttgg agccggcatg taattgattc aattctgaaa
     7381 tcatgaatag tcattgattc aatcgatcca taataatcca tattttttcc ttctatatga
     7441 atggaagatt tctaaagtaa aagtaaagaa atatcaaaaa aattcaaata aattcgatat
     7501 tgtaggaata gaatttctat tctatttcta tttatttttt agaaaaatag agattcaaaa
     7561 tattcttatt caaaaaaaga ataaatagaa aaaaatatag aattagaatt aaaaatctta
     7621 atagaagatt tttatttatt atcaaaatac aatttaaatt tataaatttt ttaattaata
     7681 ttcaatatga aataaatttt taaatatata aatatattat aaatatataa atataaatat
     7741 attctaaata aaaattataa atatataaat aataaatatt atttaatata tttttctatt
     7801 ttattaaatt aaaataataa tataaatttt taatatacat atacaataca aataaaaaaa
     7861 aaaagaagtt ctttttgaat ctacattttc aaagtgactc gatttagaga tgaatcatta
     7921 aaaaaaaaga agaatcacat tctacccaat attatatact cttaaacaaa aggtttctca
     7981 aaaaagggca atcttgatta tgatatataa tttgtattca gatatgatat atatcatgaa
     8041 tggatatgct ctgggacgga aggattcgaa ccttcgaata gcgggaccaa aacccgttgc
     8101 cttaccactt ggccacgccc catttttatt tctattcgac actactaaac actattattg
     8161 atattggtta ttcgtcaatt ccagtccaaa tatctaaata tctatagaat aaattgttgc
     8221 tagaattttg gtatgtctag atatagaatg aaacttaaat tattgatcat tacatataat
     8281 tcaattaaga tattgcatga aagtctgatt tcttctattt tttatttctt tttttttttc
     8341 agaagatttt gaatttgata agttcaaatc aaagaaggat ttttttggtc tactttttgt
     8401 tatttgattc atcattttat tcataattaa ttcgattttt ttcttctata tattagattc
     8461 tatattctat atattatatt ctatattcat tctatttttt tttcttatta acttattaat
     8521 attaattaaa taaaaaatta attattattc tttttttttt tttattaata ttaataataa
     8581 ttaaaagtat aaatcttaaa tgaaataaaa aaaaaaagaa ataaaattta aaatccattt
     8641 attataaaat tcagaatata ctatattaat aataataata atataaactt aaaatataaa
     8701 ctgaatctta atacttaata atattaacta aatttgaatt tttttttaat tgaattcaca
     8761 aaaagaaaac atacaattat cttcaagaac aaaatttttg ttatgcttaa tatctttagt
     8821 ttggtctgta tttgtattaa ctctgctctt tattcaagta gttttttctt cgcgaaatta
     8881 cctgaagcct acgctttttt gaacccaatt gtagatatta tgccagtaat acctgtactt
     8941 ttttttctct tagcttttgt ttggcaagct gctgtaagtt ttcgatgaga tctttaattt
     9001 gaatactaat actgtcctag aaaaattcat aatttatgtg aaaaaaagat tcgaacgttt
     9061 taataatctt gatttctaag atcagataag ttttacagtg tgaatcctca tgtgtactat
     9121 aggagaatct attctctttc tttttttttt atgatcttgg agattgtgta atgcttactc
     9181 taaaactttt tgtttacacg gtagtgatat tctttgtttc tcttttcatc ttcggattcc
     9241 tatctaacga tccagggcgt aatccgggac gtgaagaata aaaaatatga ttttttattc
     9301 ttttgttttc tgtgttttcc ttgcttgtgc ttgattttga aatattctta ttatctattt
     9361 ttcatctttc aattttaact tttataaatt aagaattcta aatataaatt ataaatctat
     9421 tttataaata tatttataaa tatattaaat tcaatataga aatatattaa atatataaat
     9481 tagaaaaaaa aaatgaaata taaataaatt agaaatcaat atttatattc tattttcaat
     9541 atttcaaaaa ttaaaaagaa ataaaaaaaa taatcaaatt ctatttatat taattatatt
     9601 atattataat aataataaat attgttaata aaaaaattaa aacaaacaaa gaaaagaaac
     9661 aaaagagact ccgttctata aataaaaaaa aaaaagtaaa taaataagat accaaatcat
     9721 tgatgaaaac ggaaagagag ggattcgaac cctcggtacg aaaaattcgt acaacggatt
     9781 agcaatccga cgctttagtc cactcagcca tctctcccca attgaaaagg gccctctctt
     9841 tttttttatt tatttaattt tatatttcta tcttatctct atttatataa tatatagaat
     9901 atataattag aatataattc taatttctaa tatagaatat tctaatttat ataattagaa
     9961 tactctatat aataaaaaag aatagaatta tattctaatt ctaatagaaa tttgagattt
    10021 tgaaattcta gaaattcaaa taaaaaaatg aatttaattt attaataatt ttttaattta
    10081 ataattataa tttagaataa aaaaaaaaat aatataataa aaaacataaa cataaacaaa
    10141 taatataaat aaataataaa ataataaata tatatttaat taaaaaattt aaaagattat
    10201 taaaataaaa ttagtataaa ttattataat aactttatta taatattcta ataacttata
    10261 ttagtattag aatatattta ttataatata ttagaattat actaatttat tagaatatta
    10321 ttatttatag tttatagaat aatattctat ttattaaatt attaaacaat aaacaatatt
    10381 ctatttatag attatagaat ttatagaatt atagaattat atatatatta tttatatatt
    10441 ctattatata acatattcta ttatatatat tatatataga aaattataga ataaattata
    10501 gaatatagaa taaattatag aatttataga ataaagaata aaaaaacttg ttttttcagc
    10561 ccggccaggt tagtacctag ccgggccttt tttgttccca tgaattctgg ataaaaaaga
    10621 tttatttgat ctgaaaaaaa atacttgtta ttgaaacaag atcaaacata agaatgtcat
    10681 ttcttattac tctttctttt tttcccgtaa agtatctaaa aaaaaagaat ggaactaagg
    10741 atttttgcac aatgcatttt tatgttatgg cttaagtagt tttgtcgaga tgtatctgtc
    10801 aaaacacctt tagcaaaaca aaataaaaaa atccaatggg tcctcttttc ttaattccat
    10861 tagatcccct tatgaaacac gtcagcacta taaattttat gattctttta tgatcctatt
    10921 tctgattccc ttgttggaca aaagttccat ttatatacaa taatcgcatt gaagcgggta
    10981 tagtttagtg gtaaaagtgc gattcgttct atggatccct tactagttaa gggatccctc
    11041 gtttgattca tattccgatc aaaaacttta tttcttatct taaaagggtt taatccttta
    11101 cctctcaacg aagaattcga ggaataatat acattatcgt aatttatatt caacaagaat
    11161 caattcgaaa ttgacaaatt gaattatgaa attacaaaaa cataagtttt ttgaattgga
    11221 tcaatactcc caattttttg agtatgagta aaggatccat ggaaaaagat atagaaagtt
    11281 tttttttatc gtaactaaat cttccatttt tttatttata taggagagat tgaagcaaaa
    11341 tagctattaa acgattactt tagtttacta gagatatcga catatttcta ttttttttag
    11401 ctcgatgaaa ataaaatgct tttcctaagg attctcttaa atagaaatag agaacgaagt
    11461 aactagaaaa aaaaaaaaga ttgttagaat ccgcctcttc tagattctag agggatcatc
    11521 taaaaagcgg gatgttttga atgcattcag acagattcag acagaggggc tgacatagat
    11581 gttatggatg gcattttttt ttacgtcttc catttgtatt tggtaatctg ttccataaag
    11641 gagccgaatg aaaccaaagt ttcacgttcg gttttgaatt agagacgtta aaaatgatga
    11701 atcaacgtcg actataaccc ctagccttcc aagctaacga tgcgggttcg attcccgcta
    11761 cccgcttcta ttatatctct atattctatt cgaagctcaa tttgtgtatt atagaatata
    11821 gaatagaatt aatattctaa ttctagaatt aataaactaa aactaattaa tttagttatt
    11881 tagtttttaa ctaaaaaaaa atcgactaga attagaaaaa gaaagaaaat agaatttatt
    11941 aattcattct aattctttaa tttgaatcta attatattaa tttaatgtaa aaatcgtaaa
    12001 aatagaaatg taattcatca ttaaattgaa tacacaatcc ccagatcaca tattcgtttt
    12061 tccgaataga acaataaaaa aacaattgta ataaaaagaa aagcgtccat tgtctaatgg
    12121 ataggacaga ggtcttctaa acctttggta taggttcaaa tcctattgga cgcaaattat
    12181 ttgcatatat atttaatttg atttctatgt caagaaaaag attttgaatg ctttgaattt
    12241 aacaaaagac acttagactt ttagagtaat tttttgcgta ataacttaac ttatttacat
    12301 aagttataca caatttatat cttgactctc tcctctattt tttagaaaat cttataaaat
    12361 caaatcgtgg atttcttaaa aaaaaatata aaatatatta aattctcatt tttaattaat
    12421 taaaatcaat aaaaaatgaa tattattaat taaatataaa tattaattaa taataaataa
    12481 ataatattaa aatagattct atatttatat atttatttaa atttcgatat ttctatatta
    12541 taaaatctca aattattcta atataactaa tataaataat aataaatatt aataataata
    12601 aatattaata aatattatta taaaatataa atattaaata attattaaat ttttaaaatt
    12661 taaaaaaaca ttaaatgaga tttttaatca atttttttct acttgttcct gaagtaaaaa
    12721 gagttccatc tgttcctgaa tagcttcttt caaaagggct tctgcttccc gagtgaatgt
    12781 cttggtagaa gatatgattt cttggaattg aggtttattc gtttttaagt aagcacgtaa
    12841 ctcaacaaga aatttcctta cctgtccaat ttctaatgaa tcaagataac cattcgttcc
    12901 ggtataaata gttattatct gttcttccac agtgagaggg gctgattggg attgtttgag
    12961 caactcgcgc aaccgttgac ctcttgccaa ttgattttga gtagctttat cgagatcaga
    13021 agcgaattgt gcaaaagctt ctaattctgc gaattgtgcc aattctaatt ttaatttacc
    13081 ggctacttgt ttcatggctt taatttgagc cgcagatcct actctggaga cggaaatacc
    13141 tacattaatc gcaggtctga ttccagcatt gaatagatcg gcggataaga atatttggcc
    13201 atctgtaatg gaaattacat tagtaggaat ataagctgaa acatctcccg attgggtctc
    13261 aactattggt aaagcagtca tacttccttc acctaactga gaacttgatt tagcggctct
    13321 ttccaaaagg cgtgaatgca aataaaaaac atctcccgga taagcttcgc gacccggtgg
    13381 tcttcgtaat agaagagaca tttgtcgata agcctgtgct tgtttggagg gatcgtcata
    13441 aatgattaaa gtgtgtcgtt cacgatacat aaaatattca gccagagctg ctcctgtata
    13501 aggagcgagg tattgtaatg tagctggaga atccgccatt tcagctacta caatagtgta
    13561 ttccattgct ctcctttctt gtaaagtaat caccacttga gccacagaag aggctttttg
    13621 accaatagct acataaacac atattacatt ttgtccttgt tgattgagaa tggtatccgt
    13681 ggctactgct gttttaccgg tttgtctgtc cccaataatt aattctcgct gaccacgccc
    13741 tatagggatc atcgaatcaa tagcaataag tcctgtttga agaggctcat atacggaacg
    13801 tctcgaaata ataccgggag cgggagattc aattaaccga gattcagaag ctgaaatttc
    13861 tcctcgacca tcaataggtt tagccagggc atttataaca cgacccaaat aagcctcact
    13921 tactggtatc tgagcaattc ttcctgttgc ttttacagaa cttccctctt gtatcatcaa
    13981 accgtcaccc attaatacaa caccaacatt atttgattcc aaattcaaag caatgcctat
    14041 tgtaccctct tcaaattcta ctaattcacc tgccattact tcatcaagac cataaatacg
    14101 agcaatgcca tcgcctactt gaagtacggt accagtattt acaatcttta cttcggtatt
    14161 atattgctca atacgttcac ggataatttt actaatttca tctgcacgaa tgatttccat
    14221 gagtatttct taattctttt ttagaagaaa aaaaagagta atgcctacaa taagaaggac
    14281 taatctgtta ttttatttct ttcatcgtcc aaaacatgcc aatattagca ctgatggtac
    14341 gtaaatgtaa ctcattgttc aagcaactat tcagagttcc tagagctccc tgtaaggctt
    14401 gttggaaaac ccgctgtcgg acttgattaa tcaccctttg ttgttcaaaa cgaatggttt
    14461 catttttgta attttctaat tgttccaaag tcgtataaat tgaattaatc aaattcaatt
    14521 tttctcgttc tatctcagaa tagccattca ctcgaaaccg atctgcttcc atttctactt
    14581 tccttaaccg gtcccgggct ttttccagtt gttcaatggc cccttcccgt agttcttctg
    14641 aatttcgaat agtcttcaag attctctgtt ttcgattatc taataaatca cttaatgaaa
    14701 gtagattatc tttccattca tttcaaaact tccatgatct cttcccgaac caaacatgaa
    14761 tctttcgatt catttggctc tcacgctcaa ttacttatgg gaacttccca tatctttttt
    14821 tatgtaatga acctatcttc tcttctctat tcatattcaa aaaaagaata tcgaaacttc
    14881 ttactaatag aagaccagaa tattcggaag actcttctga ccaaacaaat aattgtcagc
    14941 aaagttgttt tttttttaat ccaaagaatt cttattactt tatacatagg tcatcgattt
    15001 cgcattgtat aaaaaagggg ctgaaatgaa atacccattt tttcaatttt tcaccctaaa
    15061 gggttcaaat cattttatcg acatgagtgt tctatatcga aaaaaagaga ttccaactat
    15121 tttttttttt aacctttttc gtattaacat aagcatagta gtagaaagag tactacactg
    15181 cgtctagact tcaaactgct tagctttaac catgttatgt taatggtccc agattattgg
    15241 ttgatagaga atcaaagtgg atttaccaat gaatcacgaa atgctatggt tcttaaatat
    15301 gatttattaa tttattcata atttattcag aagtaattcg cgggatcatg caccttttcc
    15361 tagttataac aaaaaaaagt gcagttggtt ggatccaacc tattcttgaa ataaacaact
    15421 cgcacacact ccctttccaa aaaagatcaa tacaccaatc actacactta gatttattgg
    15481 atttgttgct aaaatatcgg tattaaaccc gaaactcccg gcggatggcc agtaacccaa
    15541 agaaaggaaa gaatcggtta tatttttcat atgatatcat ctcctcttat agatagacta
    15601 attatctttc tatgatttct attttttatc gattttttat taatcattaa tctattatta
    15661 tctattaatt atttattatt ttattattaa tattattctt taatctttaa tatctttaat
    15721 attaatataa tcaaaattct attaattgtt taattgttta ttattaatag aatctaatat
    15781 taatataaat ctaatataat aaaatctaat ataatataat aattttgaat tcgatttcta
    15841 tattcattat tcattctatt ttaatttttt actactattt catttttcaa tatattaata
    15901 gaaatatcat aatatttaga tattttttat tgattttatt taaatgaaat tggtcaattg
    15961 gaagatttcc cacaagaaaa tgatacttat tagaattaga taccaggtct tatgtcaatt
    16021 gccaaatacc tagttttttg caacactttt aaaaataaaa actttataaa aaaagagggg
    16081 gttgttcgtt ggactaaata aaaaagggaa ggaagaaggc gagttagtat gctaattact
    16141 caccctcaaa tcagcccttc ccatgggttc ttgtctgaat ccgaacgaat aaataattgt
    16201 agaagtaaaa tcttaatagg attcgaaaaa gcaagagcag caaagcaagt ccacgaaaaa
    16261 aaagaaaaat atatgtatat gtatttgatt tgtattttta ggattaaaca aaaggattcg
    16321 caaataaaag cgctaatgct acaaccagcc cataaatcgt taaagcttcc ataaaagcca
    16381 gactaagcaa taaagtaccc cgtatttttc cctctgcctc gggttgtctc gcgatccctt
    16441 ctacagcttg acctgcagca gtaccttgac caaccccagg tccaatagaa gcaagcccga
    16501 cggccaaccc agcagcaata accgaagcgg cagaaatcag tggattcatg ataagttcct
    16561 cgaaccaaaa ataaagaaat agttaatgat acaatcaacc aacaaattat gacttaatta
    16621 ttccatcatt aagatttatc cagtcgaagt aattaagaat tccgaattga aaaaaaaaaa
    16681 aaaaaaatat ttattgaact ataataagat ttatcgaact atcagaaaga cttcgatatt
    16741 tattttttag tttctatcca catagttttt gtgaatccct acaacttttg ttcttatctt
    16801 actttacatt tccaaaccct tcttttaatt tttcgttctt tttcttgatt taatctcttt
    16861 agtcattcaa gattcaattc acaattctag atactagata aaacagaagg acttctattt
    16921 ttgaatccct atctaaattt acagtagcag ggcaaattta gatatatgtt tagttcatat
    16981 ataactagtt aatatctaat atcacatata catgtgtttt ttacataccg taaacctatt
    17041 attcttgtct tagattcaat cggattcgag aatttttttt gaaacatcca caaaacaaag
    17101 agctgtctta tagcgattag attctataca cctagtttga cccctccact cctaccctat
    17161 ttttttttaa tctcgttttt tttttaaagc cctctcttcc ttttatttat cacgagccca
    17221 tatggataaa aaaaatctaa atcaattcag tagaccgaat tattgcatag aaatatcagc
    17281 atttgagtga tctaagttca tataatttta ttttattttt tattccaatt tggtcaatcg
    17341 ttgaattgaa tgactgaatg aaaggagaat ccgttctata caacatcttt ttaatcacac
    17401 gtcgtaaacg taaacggaga taccatacaa attcttattc aaattatttt aaattatgga
    17461 tcctaatact aatattatta attttatata tattataaat ttaattatta tatataatta
    17521 attaattaat attttataat tcatattaat atttattaat aataatttat tatattaatt
    17581 ttttatataa tctaatctaa atctaataat ctaaataatc taatattcaa ttttatgttc
    17641 taattgaatc aacaaaacaa aatacaacaa aacaatccaa atcaaaaaca ataaaaaaaa
    17701 gaatattcat tggagggaag tataaattgg tcaaagaaag agtcttttta ggaaaaatag
    17761 gaaaaagatc ttttagatgg atctctttcc tatttttttt acaattccct ggtaatcttt
    17821 tttactttta gacaaaatcg tatacttatt ttatttagac cttatttgca tctttcttat
    17881 ttttttggga ataaactttt ttataaattt ctttctatat ttttgttccg ttcgcttaag
    17941 tagattattt tgaaccacac atacattgcg gcgggctaag ctaaaaaaaa aagactattt
    18001 caaaaactag tcaatgatgg ccttccatgg attcacctat ataagccgca gctaaagttg
    18061 caaaaataag agcttgaata ccgcttgtaa ataatccaag gaacataaca ggtataggaa
    18121 ccactaaagg tactaaagaa acaagaacaa caactactaa ttcatcagct aatatatttc
    18181 caaaaagtcg aaaactaagt gataagggtt ttgtgaaatc ttctaagatg ttaatcggta
    18241 aaaggattgg ggttggttgg atgtatttac caaaataacc taatcctttt tttgaaagac
    18301 ccgcataaaa atatgctacc gacgtaagta aagctaatgc aacagtagta tttatatcat
    18361 ttgtgggtgc agctaactcc ccatgaggta actgtatgat tttccaaggc aaaagagccc
    18421 ctgaccaatt agaaacaaaa ataaatagaa acatagttcc aataaaggga acccacggac
    18481 catattcttc tccaatctga gttttgctca cgtctcgaat gaattcaagg acatactcaa
    18541 agaaattctg actgtcagta ggaatggttt gtggattttg aacagctata atggctgaaa
    18601 ctaataaaat agcaattaca acccaagaag taataagtac ttgggcatgt acttggaaac
    18661 cccctatttg ccaatagaaa tgttggccta cttccacagc cgatatatcg tataatcttt
    18721 ttaatgtgtt gatggaacat aatagaacat tcatattgcc ctctgaaaga aatacaactt
    18781 taaaaggaat tattttgatt caaccatctc tttttcggct tgtctacttg atttttttat
    18841 ttggaatacc aactaatcac ataatatctc cggttattct tttttgcgcg attcagtaat
    18901 agtatagtaa ccgattccat aaatctatgg agttccccaa accaaataat ttatttatct
    18961 tattattaat caagaatttc gtatatagct agaacgaccc tcacaaattg caaatactaa
    19021 tttggtaaga attaatcgga ttgaagctat agcatcatca ttagctggaa tcgaaatatc
    19081 cgcgagatcc ggttcacaat ttgtatcgat taaacaaatc gttggaattc ccaaagtgat
    19141 acattctcga agagccgtat attcttcttg ctgatcaaca attattacaa tatcgggtaa
    19201 ccccgtcata tatttaatgc cgcccagata tgtttccaag cgagataatt gtctcttcac
    19261 catagcggca tctcttttcg gaagacagtt gagtctcccc gtcttttgtt tcgttctcaa
    19321 gtccctgaac ttatgaagtc tcctttctgt agtataccaa ttcgttaaca taccaccgag
    19381 ccatttttta ttaacataat gacaccgagc tcttattgca gcccgcgcta ctgaatcagc
    19441 tgctttattt ttggtaccaa caattaagaa ttgttttcca ctacttgctg catcaaaaac
    19501 taaatcacaa gcttctgata aaaaacgagc agttctagta agatttgtaa tatgaatacc
    19561 cttacgcttt gcggatatat aaggtgccat tctaggattc catttcctag taccatggcc
    19621 aaaatgaact cctgcttcca tcatctcttc caaagttatg ttccaatatc tttttgtcat
    19681 ttatccccac actttctctc tctttttttt tttcaaataa aaaaaaaaat ttgaaaaaaa
    19741 aaaaagagat caggtatcct gaaatagaaa taaataattg ttccgatgga accttctctt
    19801 ctaccgaaga ttggccgttg acacacgatc agatcaggcc attcatcttt ttctattcgt
    19861 tattatcttt attactatta ccaaataaaa taaaatgacc gcgttgaaag gaaagggatg
    19921 aatccgctct taggaatgat taaatcctca aaatgattgc tctgatatat cacataaatt
    19981 ttttgaaatg aaaaaatcaa ataattctct gtggtggaac aaaatatctc tcatttctcc
    20041 ctcgagaatt ctttttttaa aagtaatctt gttatgttgc cttggccttg aacggtgcat
    20101 taatcttttg aatccggtac caacgggtat cgtccctcct aaaacaacgt tctctttcag
    20161 acctttcaac caatcgatac gaccccggag agcggccttt gctaaaactc gagcagtttc
    20221 ttgaaaactc gcttcggata taaaactttg agtattcaga gatgttttcg ttattcccaa
    20281 taatagggct cggtaaaaga tcgcttcttc caaagcacgt cccgttcgtt cagctcgcaa
    20341 caatccaatt agttcaccgg gtgaaaaaac attagacatt ccatcttctg aaaccaatac
    20401 ttttgatgtt atttgacgca caataatctc tatatgtcta ttatggatcc gcaccccctg
    20461 ggatcgataa accttttgga tcttattaac caaagaaata cgactttgcg caataatcag
    20521 ctcagcacca atcaagaatc cccagggaat gccaagaatt cttgttatat gctcgttcca
    20581 accctcaact ctcttttcta gattcatcga tattgaatca atcgaacgca cttctaatac
    20641 ctcttccact tttggaagac cctgtgttat atcaccagat ctcgattttt catatataaa
    20701 tgtaagtaat atatctcctt cataaagcat ttctccataa tggccatgaa cagttgcccc
    20761 tggagtcgcc aaataagggt tagccgatct tattactaca gaatccattt gaacaattag
    20821 aacttgaccc gattttaggt gtggttcgtt tttagctata cacacatttt cacaaagaaa
    20881 ttgcccaagg ttaattattg tacatctttt ttcacaagaa ttatgatgat aattatgata
    20941 tagagcatgc caattaaaat ggaatgtatt caaaacgatg ttactgcata gatcaggctt
    21001 ataaattctc ccgttttcgc ccattaaata atatttaaat acttgaaaag tttcctttaa
    21061 attgtcaagt tgcaaatatt tagttatcga gatctgatta tgagttatta aacggtaaaa
    21121 tgaataaaac tttgcaactt gaagggctat tcctaaaggg cctaacgaat tcctaattgg
    21181 aattagagga tctcttttaa ttgattcttt tatcccattg tgatatttta catcgttgaa
    21241 tggggccatt tgaaaacaat gatccgatga caaaattatt aaagatcggc attccttatt
    21301 tctattcaac aacatacgaa tagttacgtg attttggcta agtggttgtt gaatctttgc
    21361 cttggaataa atagaataaa atggattgat attggtgcga tctgactcat tatcagcgat
    21421 caatcttgaa ccggagagat cattcctttt tctgatatac gaaagatggg atttcactaa
    21481 gtaaattctt agaaaatctc gaatcaaacc atttgtactt acttcaacaa aagaagcgcg
    21541 ggtctcttca atagaagaaa tctttttgtc tcgatcccaa ttcaagacta aacaagtccg
    21601 aactaattga atgcttgtgt cagaaattcc ctgaattggt tttccatttc cataaagaat
    21661 ataattgaca actttaagtt caagattatc cctttcctgc aacagatcct gggggaaaag
    21721 ttttactaaa tttataccat ccgctatttc atatataatt acgggtcgaa ctaaaacaaa
    21781 atactttttc ttggtaggtg taatccattg gacatagatc caatttttca atttttttga
    21841 ttccgtagaa ttcttttttt ttaccgttcc gagtggtatc aagatgccgc tgtgtcggga
    21901 tatcttatcc atctctccag gaaaatagat acccccagaa aatatttgta attcaatcct
    21961 tttttttttc ttctccactc gaaccaatcc gcctactcga cttcttatat tgacagtgat
    22021 tggtgtatct actccaatga tactattgtt ccgtaccatt atggaagaag attcaggtaa
    22081 aatatgcact tcctcgggaa tgaaaaaaaa tcgatctact ttcatttggt attttggctt
    22141 caattttttg actcctcgat actcaattaa atcctctttt ttgaaaatgg aatgaactcc
    22201 tatagtccta tatttagtaa ttcctgaact cttttttctg tattgaggat catcgaaata
    22261 agcaagaata ctatttctac aaaaaatgcc attgagaggt atttcaatcg agataccgga
    22321 agggggcatt agtagttctt tgtctcgttc ttgaatcgat tggaatggaa tgattaatct
    22381 atttcttcgc ctctttgcca ataaatccga attctcgtgg agaatagcag gatatatgaa
    22441 attaaaatga cccatacata ggattcgatt aagccctgaa taatcaggaa tcccgctttt
    22501 ttttttatca gaaggatttg aactaaagaa tttgtgtctt acttgaactt gatcattact
    22561 tttagaaata tatcttcctc cggcagaaag agaatgaatg ttcatttgat cttgatcctt
    22621 gtggagtgaa aaagagattg caccggacct gcacgacctt cctgataata tccataaatg
    22681 acttgttttt ggtaagagat ggacattact atatgtaaat tcgggtgcat ggtacacatc
    22741 ggtactccaa tgcatctctc cccctgagtc agaataaata tgttttcgaa ccctctcttt
    22801 aaaattaaaa gtgtatgttc ccgcacgaat ctcagcaatc acttgttctg attctacata
    22861 ttgatcgttt tgaactaata gaaaactctt tggtggaata gtcacgttat gtataatatt
    22921 ttcactttca atagttacat acaagtctat ataacataga aaagcggggt gcccatgacg
    22981 tgtacgtgta ggatgaacca aatcctcatt gaattttatt tttccattag agggggctcg
    23041 tacatgttct gcagtacccc ctgtgaatac tccgccagta tgaaaagttc ttaatgttag
    23101 ttgagtaccc ggttctccaa tagattgacc cgcaataata cctacagctt ctcccagttc
    23161 caccaggtcg ccatgagtag gactccggcc ataacacaat cggcagatcc aagatgtact
    23221 cctacaagta aagggggttc gaatagatat tggttgtctt tgaaaggtta tgaatcgatt
    23281 gacaagtcca atcccaatat cttgatttcg aatggcaatg catcgtgaac ctatatatat
    23341 atcgtctgct aatacacgac caattaatgt ttgtatcaaa attctttcgg gcatcatccc
    23401 atttcgagga ctcacagaaa tccctcgaat ggtgccacaa tccgttctac gtacaacaat
    23461 gtgttgaacc acttcaacaa gtctgcgtgt aagatatcca gcatctgatg ttcgtacagc
    23521 agtatccaca actcctttgc gggctccgta gcaagaaatg atatattctg ttaaagacag
    23581 tccttcacgt aaattgcttt gaatgggtaa atcaatcatt tgtccttgtg gatccgacat
    23641 taatcctctc atacctacta attggtgtac ttgagatgca tttcctctag ctcccgaaaa
    23701 agacattata tggactggat taaaagggtc agtcatccta aaattaggat tcatttcttg
    23761 tcgcaaatat tcacttgtag cataccatat ctcaatggat tggcgtaatt tttctaccgc
    23821 atgcacattc ccataatgat ggtgtttttc caaaataaaa ctttgttgtt cagcatcttg
    23881 tactagccat cccttagaag gtattgttaa aagatcatca attcctaatg aaatggatgt
    23941 agcagtagct tgtcggaacc ccagagtttt tacttgatcc aggatgtgtg atgtatatgc
    24001 cattccgaag tgatctatta atctgctaat aagtcgttta atggcagttc cgtctatcac
    24061 tttattgtga aagactagat tggcccgttc tgccataagt acctccatat tccgcttagt
    24121 ggggttcggt tcgacaatgg gtttgagtca atgattggaa aacttccttt tcttcatctt
    24181 gattcgtgta gaaatttaag aactaggatc ctagttgaac cggagaaacc cgaattcaca
    24241 ccggtatcat aaatttactt agcttaggat ctatatgatt agatactatc tgaataggcc
    24301 ctgcaaaagc cttgtatagc ttcttcgatt tctcgataaa aagaaatatg accaacagtg
    24361 gttcgaatgt atatacaacg aatttctttt tttatacttc ttactactag atagtgccca
    24421 taaatctcat gataggtacc caaagattcg tagtgaactt cgataggaac ttctcttgaa
    24481 gaaataacgc attgatctag tcgccaccga agccacaaag gactatcgaa atttattctt
    24541 ttctgtcgat aagctccaat tgcatcatag gaattagaaa aaaaaggttc tttttctttc
    24601 gtatacttat agttattatc gtaaattctt tcatttttat aatttctgcg attacaagga
    24661 ttatacctgt ttgcacaaat acctccacga ttcccgcttg ttaatatgta aagcccaata
    24721 agcatatctt gagttggtac ggaaatggga tcaccaatag ccggagacaa gagattcata
    24781 tgggaaaaca taagtaaacg agcttccgct tgagcctcca aagataaagg cacatgaaca
    24841 gccatttgat ccccatcaaa gtctgcattg aatcccttac aaactaatgg atgtaaacaa
    24901 atagcacgtc cttccactaa aatgggttgg aatgcctgta tgcctaatct atgcagagta
    24961 ggtgctctat tcagcaatac gggatgccct tgcataacct cttgaagtat ttgccataca
    25021 atcggttctt tttcccgaat tttactctta gcaactccta tgtttgaagc aaaatgtttt
    25081 ttaattagac cacgaattac aaatgtctgg aaaagctcta ttgctatttc gcggggcaat
    25141 ccacatcgat gtaatgaaag tgagggacct acgacaatga cagaacgccc cgaataatca
    25201 acccgtttgc caagcagagt ctcgcgaaat cttccctctt tgccctcaat tacatctgaa
    25261 aacgacttgt aaaccttatt atgaccgtcc ctcattggtt gtccgcggat tccattatca
    25321 agaagtgtat ccacggcttc ttgtaccaat ttctcctgac acattactaa ttcccctggc
    25381 gtcgatctac ttgttgttaa tagatcaata agagtattgt tccgatagat aactcttcga
    25441 tagagttcat taatatcgga gctcattagt ttacccccac ctatttgaat aattggtctc
    25501 aattcgggag gaagaactgg taatagacat aaaaccatcc attctggttc tatatttgtt
    25561 cgaataaaat gcttagctaa ttccatgcgt cgaaccaaaa aattctttct tcttccaact
    25621 ttttgatctt cccattcatt gcccgtggat ccctcttccc ctaattcttt ccattctatc
    25681 aacgaagaat ctataagaat tctcaaatcc agatcggcta attgttctcg gatagcacct
    25741 gctccagtag aaatttctcg atttcgaaat gtatcgaaac cttggatagt aaaaaaaagc
    25801 gggatgctgt atttccagga ttggatttca tatttgaatg aacctcgtaa tcgtaagaaa
    25861 gtaggttttt taactacggg cctagcaaac gcaaaatttg gataggatcc aataggatct
    25921 ccccctttca aaatcggacg tgaaagtttc ctctcatccg gctcaagtag ttacatcaaa
    25981 taaagagggg ttctcgtttt caaactctat aaaaccccta aaagttctac cctttactca
    26041 agttctcaat aaagaccaag caacatttca ttgattcatt cttctttcta tttctattta
    26101 gattttctga attatttatt caattataat tatcaattac gacataaaag aaatgaaatg
    26161 ttaaattctt gagtagtcta cctctcttcg aatgaggaat ccctttaatt cttaattaaa
    26221 aaaaaattct taattgaata aaaataaagt agtaccctgg aatttataag agatttcctt
    26281 gtctatgtat cattccattc gatcttttag gtccatactt cgcctcgacg gttatgccac
    26341 gatgtcctta agcctatatg cgatggatag acttacgtaa ccatgatata tttgcttagt
    26401 tgatttgatt tgaacataat ttcagttctg tctaaaagaa atggaataat taattcaaaa
    26461 aaaaaaaaaa gaagtctttt tttttcacga ggtacagcta taaattcata tttatttgtt
    26521 actgaatcga ccatagacct attccctttt tatttgggag tcttaaatac acccataatt
    26581 ctgagcttca tgttactcac cccaagagac atgtcagatc cagggcatcc caattcgatt
    26641 gaatggaatg acagtttctc attctgaatc tgtaaaataa gaatttggat caaatcacac
    26701 atcgcagtat actagaccct ctaattcttt aagaggttta tctaaaagat tcgcgatata
    26761 actaggaaga cgtttcaaat accacacatg ggttactggg catgccagtt taatatatcc
    26821 catttgatat ctccgtatcc gagaatcaac aaattctact ccgcattgtt cacaaaattt
    26881 ttggtcttct tttttatctc cgattactcg ataatttcca caagcacaaa tcccactttt
    26941 tataggccca aaaattcttt cacaaaataa tccatctttt tcaggcttat tggttttgta
    27001 atgaaaagta tagggttttg ttacctcccc aactatctct ccattaggta gtattttatt
    27061 ggcccaagca cttatttgtt caggagaaac tgatccaatt cggagttgtt gatgtttata
    27121 ctgatcaatc atagaagaaa aattatgatt cattccgatt aagcttcctt cctatgaatc
    27181 tggaagttct tctcagatac aaggaaatga ttcagttcca gagccaaaga tcgtagttct
    27241 cgaacaagca atcgaaaaga ttctggagca tcctcaggtt taggtattgt tcctccaatg
    27301 atcgtagtcc cgagtacttc ttggcgagct ctaatatgat ccgatttata agtaagcatc
    27361 tcttgtaaaa tatgagcaac accaaatccc tctagagccc aaacctccat ttctcctacc
    27421 cgttgtcccc cttgctttgc ccttcctcta aggggttgtt gcgtaacaag tgcataatgt
    27481 ccaccggaac gtccatgtat tttatcatca acttgatgaa ttaatttcaa gatataaggc
    27541 tctcctatta taacaggctg ttcaaaagga tcccctgttc ttccatcaaa tattctgctt
    27601 tttcccggat actcgggttc aaatatccat ggattcgctg tttgcttact ggcttcatat
    27661 aattcagaaa acactagttt tttcgaagcc tcttgttcat atctctcatc aaaaggtgct
    27721 attcgataat gtctatctag cataccccct gctaacccga gtgagcattc aaatatctgt
    27781 cctacattca ttcgtgaagg tacccctaat ggattgaaga ccatatcaac gggtcttcca
    27841 tcttgcaaat aaggcatatc ttgtctagac aagattttgg aaacgatacc tttatttcca
    27901 tgtcttccag caactttatc acctactttg atttcacgtt tctgtgaaat atatatacga
    27961 atcgtttctg gattataact agaacccccc tttttatgga tccatctcac atcaataact
    28021 cgacccctac cacctatagg tagttttaga caagtttcct ttgaggtgga tacctgaatg
    28081 ccaagtatag ctcgtaataa tctatcttcc ggggcatacg aggattcttt cgccatttga
    28141 ggcgttaatt tacccactaa aatatcgccc gtctctaccc aagatcccag tctcacaatt
    28201 ccatttttgt ctaaatttcg gagtaaatgg gcttctaggt gtggtatttc attagtgatt
    28261 ctttcaggac cgtggcttgt cacatgagtc tgaatttcat atttccgtat gtgaaaagaa
    28321 gtataaatat cttcatagac cagacgctca ctaatgagta cagcatcctc agaattgtaa
    28381 ccttcccatg gcatataagc tactaatacg ttttttccca aagcgagttc gccaccaact
    28441 gtagcagcac catccgctaa aatttgtccc tttttaatgc atttacctcg ctcaacctgg
    28501 ggtttttgat gcatgcaagt atttttgttg gaacgttgat acataactaa tggaatgctt
    28561 agagtatccc gatttcccga taaaattatc ttgtcagtat cggtataaat gatctttccc
    28621 tcgtgttcgg ctatagcgag aacccctgaa tctagagcca cttggcgttc caatccagtt
    28681 ccaacaatgc acttttcgga ctgagaaagc ggaactgctt gacgttgcat attagaactc
    28741 attaaagctc gattcgcatc attatgctcg ataaaaggaa tgagggaagc tccaatagaa
    28801 aaatattgga agggaaaaat acttcgaaga tgaacctgtt cccatgcaat agtcagaaat
    28861 tcttgacggt atcgagctgg aacaacctgt tcctcctgaa tacctcgatt cagcgccaaa
    28921 gaatttcctg tcgctagcat atagtattcg tctctacttg gtgataaata aagcatccgc
    28981 attctttttg atctctcaga gatttcataa aatggacttt ctatagaccc ccaatgaaca
    29041 atcctcgcat gaattgctag ggatccgata agtccaacat tgattccttc agacgtgtca
    29101 attgggcaaa tgcgtccata atgactagga tggatatctc gtatccgaaa actagcagtt
    29161 cgccctgtca atcctccagg gcccaaataa ctcaattttc taccatgaac tatttgtgtc
    29221 aatggattgg tttgatccaa aacttgagat aatgggtgta atccaaaaaa agattcataa
    29281 gtggttgtta atggagttga agtcaccaaa ttctgaggag tcggtatcaa tttatgccta
    29341 attgctccac atatagttcc tttaaccata ttttctaaac gaaccagagc caatccaaat
    29401 tgatcttgta agagatccgc tacggaacga atacgtttat ttttcaaatg attcatatcg
    29461 tcaagtgtac ccattccaaa tttaattcca atcaaatgat ccgcagctgc caatatatct
    29521 cgtggtaaca aaaatgtatt gttctgaggt atatcaagat tcagccttcg gttcatattt
    29581 cgtcgaccaa ttcttcctaa ttcacatctt tgttgaaaaa attttttttg taattcctta
    29641 cataaggatt cagaaaatac cggatctccg cccacacaag caaattgttg ataaaactcc
    29701 aaaatggcat tctcttttga cccgattttt tttttctcat tcaggaaaga caagaaaatt
    29761 tcagggtagc aaacattctc tagaatttct cttaaattcg aacccatagc tgataataga
    29821 actaaaatag atattttctg tttcctactc acacgagccc atatccttgc ttttctatca
    29881 atctctaatt ctaatctccc tccccaatct gatattatgg tgccagtata gaccgaaatt
    29941 ccattatggt ctaattctga acggtaatag ataccggggc tttgcaatat ttgattgatt
    30001 acaattctgt atattccatt tattatagaa gttcccaggg aattcattag aggaatgttt
    30061 ccaataaaaa tcgtttgttc ttggatatcc ctacaggttt tccaaattaa tcccgcggat
    30121 acatataatt cagaggaata tgtgagtgat tcatatacag catctttttc ttttatcaag
    30181 ggttctacta attgatatgt ttccacaaat aattgaaatt caatttcttg atctgtatct
    30241 tccatttttg gaaacttaga gagttcttct gttaagccct gatcaatgaa cctacaaaac
    30301 ccttcaattt gtatctgatt caacccgggt attgtagaca ttcccgcatt tacaccccca
    30361 agcattttga ctttccccat ttatagaaaa tatcccacta tttgctccca ttcttcatcg
    30421 aatcatatga atcgatttag aaataatgga atttctattt tttttttact gaatcacatg
    30481 aaattttacc taactccgta tatggaatgt atgaaatacc tacgaacaga ggaataaata
    30541 gaataatttt atactcaaat tgaaaaattc cacctagact tacggagttt tttaaagaat
    30601 atccgaacaa aaaatggatt ccatttctac cattattatg gtattccata ttccaatcca
    30661 atttgattgg ataccagaaa aaaaaatgaa ttgggaattt gatctgttcg atgagataaa
    30721 gacctaataa tcagaaacaa tatagaattt ctttttttag cacttaacct tttaaccaat
    30781 tcaattattc aaaaaagaat taaaattcgc aaagaagaaa gaaaatttta cctatttttt
    30841 tagtagaatc tgtagaatag gattgaggtg cgtaataagg cttggattta ttaaacatgc
    30901 gcagatataa ctctagtcta gctatagtta tctatataga tgtttcttct tttattgcag
    30961 tcctattcat tcggaacagc acatgtcatg ttaatttttt attttctatt caatctattt
    31021 aaaatctatt taatgaaaaa ttgtaaaaaa aaaatgcaag tacgagaatt tcttgaaaat
    31081 tctcttatag gcattatata cggataagat acccgattag ataatatctg tgtaacaatt
    31141 tatgttctag ggtttacata tacttataat tgctgttata attgaaatag gatttttttc
    31201 ttgaaaaata aatactgatt agttatgtct caatttggat tttcttatct cattaggaaa
    31261 aaaccaattt tttgaatttt aattgaagaa tcattcatga attaaattaa tagttaatgg
    31321 ttccaatttg tcctgaattt tagctttttt gactgaaaat gcacgttcgt ttttttcaat
    31381 agaaaaaaaa aaaggaaggt gggaggggtc tcttttaaga atgggattaa ggaaaacaga
    31441 attgaagata caaacaaata aaaaaaaaaa caagtttaga accccccttt ttagtttttt
    31501 gggggtatta tcatctattt ttttgtatca ttttggcggc atggccgagc ggtaaggcgg
    31561 gggactgcaa atcctttttc cccagttcaa atccgggtgt cgcctgatcg acaaaatagc
    31621 ttattccgtt ttgttgatat aaaacttgac aatttttttc cagcagaagc aagcggggga
    31681 aagggactct tgagacttcc ttgattctaa attctaagca tccgcaagtt ttattcttta
    31741 aaattctata aatccttacg tctcgtattc aagaattcaa gaaagattct agtagtgaaa
    31801 aggaatcggt aaatcttgat atgatagtcc ttccactact aatgtagtgt ctgtctactg
    31861 actgggtctt gaattagatt ggatagggat agatatagat cggacaggga atcgaattcc
    31921 atttttagtt ggggaagggt caaaaaaaac tttgtataca gactcctgaa agtatatgag
    31981 cactccggca tttattcaat attagttaga ttgaatagct aattggcttt ctttttttta
    32041 ttattatttc tttttctatt tataattcta ttctatttat aaattgaata aaaaaatcta
    32101 tttataatat aaatattaat atattcaatt tattatttat taaattaaaa taaaaaagaa
    32161 agaaatttaa aatatgaaat tcatattcta attatatatt tagaattcta tattatatat
    32221 atttaattca ttatatatat taaattatat aataaaaaaa aataaaaaaa attataaatt
    32281 ctaataaatt ctaatactct aatactaata tataaattat ataaatatat aaattaatag
    32341 aaatatatat tctatattaa tataaattaa taatataaat taatataaat atataaaata
    32401 taaatatatt aaatattaaa taaataatat taatattata tattaaataa ataatattat
    32461 attcatatgc cattaaaaaa aaaaataata ttctaattaa atattctaat aaattgaaaa
    32521 attaaataga aatattttat attagatatt attagatatt attagaatat tttaaatatt
    32581 tataaattaa tattctttaa aaccttttaa taatattttt ttttaattta aattgaatta
    32641 aaaagaaaaa aaaaaaaaga attctttttg gcaacctcta gtgaaagaat ttattcgtct
    32701 gtcttccgat tgttttacag agacaatcgg gagacggtaa ggattagatt aaatgaaaat
    32761 aagagtatgc gaagtgatct atcttgattc tatatatata ttctttttac ttaatgaaat
    32821 cgaggacaac aaaataaaaa taaaacataa gtcttattat tcctacctgt tagtaactaa
    32881 cattcattcc cttaatactt ccaagggtgt ctccggatat tttgtttgta cttaacgttt
    32941 tctgattata ctagaaatca tataagaact tgttagatgt tataattgga tttattggat
    33001 tctttcgtca atgatgtttg gccagaatcc ctttttgact ctgtgccagt gattcaacta
    33061 ttatttattt ttagtgaaca ataaaaaaaa atgaaataat tccttcatat tgatagaaat
    33121 aggagacata atttacatgg atatagtaag tctcgcttgg gctgctttaa tggtagtctt
    33181 tacattttcc ctttccctcg tagtatgggg aagaagtgga ctctaaaaat actactaagt
    33241 gagttgaggg aaaaaactaa aataaaactg tatccattgt tttatagatg ggttctgaaa
    33301 ttttattttt ctatttaata attaattcat taattcaata attaaaaaat atctgcattt
    33361 cggaattata gtgtattcga atggaataat gtattctatg gataatatag aaatagaaaa
    33421 tactctttca attaaacaaa tattttactt tttcccatgt ttgtattttg aaagtcaagg
    33481 taatacaaat aatcgaaaac ttattccaac caaattcttt cttctttcta agatttcgat
    33541 gaactggctc ttaccaaagt gatatatgaa caatgaggaa ccgcggaacc ctttttttat
    33601 ttattttttt atcccccctt ttttcacttt tttcaaagag aaaagaaatc cgttttttat
    33661 tagttattaa gcgcggatac acactttcta taggaaacaa aatagacata gtagttgtct
    33721 aaggaaatac tacacataat aagatattgc cgttgcctta ggcgagtcac atattacgtg
    33781 cttattgctt gttttattat ttggtttttg atttatttga gttttgaaat tggatttatg
    33841 ttttcatttc atatcatggt tcaaacgtta aaaatcggtt gggttttact aatattttta
    33901 aaataggaaa aagtttccca tagaacccct agatcatctg ttaactattt aatttttaat
    33961 ttaatcaatt acttcttcgg aatgctaaaa agattatttg atcttttttt aatatgatac
    34021 cgggattggt cttgaaaata atcagaaatc tataaattcg aatcggacga aaaagagttg
    34081 ccttttgatt atttcagatt gattggaacc aatacaaatc aaatagatga aacaaaaaaa
    34141 attggacgct atgtgcatta catatatgcg attgactata tatatgaata tatgaagata
    34201 gatattgtaa atcgattcat attaaacctc tatctttata gagtaaaact ttatacacta
    34261 caataataga tagtatgggg tagaaagaaa taaaatccat ttctttctac catactatca
    34321 gatttcatag aatactgccg attctagtcc gatcatttca tttaagagta agacgcaaaa
    34381 ttgaaatctt ttttcatttt ttcttccatc attgcattga taagaactaa gaagtaaggt
    34441 ttaagtcaaa ttaatcactt tgacttaccg tttttacgta aattataagt aagaaggcag
    34501 taggaactag aatgaacagt gcagtagcaa taaatgcgag aatatttact tccataatct
    34561 catcgttaga tttctcttta attcgcaata actcgggatt taatcccata gagatgataa
    34621 atctttcgtc ggtaaattca atggtataaa ttacatctcg atgatatcga atcggatcaa
    34681 tatcatgaat aacaatatct gaactatcaa atcgattcat cgtcaagaat tgaatagtat
    34741 aacataggaa gatcttttat ccataccaaa ttcaaaaatt tatttctgat ccaatcaaaa
    34801 aaaaattcct ttactttttt tttaatattc tcacccttcg attagtaata ggataaactt
    34861 tgaatcctaa agtgttctat caaaatcaaa ggaactcctt ttttttgtat cgtgcaaatt
    34921 ccatttgtgt gtgtgtgttc gctgtaaaca tattctatag tactctattt tattacacag
    34981 atcgggagta atcgaaaaag ccaggtctag tagtacagta tctctttctc ttggaatcct
    35041 gaatacgacg ctactaataa ttgtgctaat ccacatatgt ttcttttcca tcaatcagta
    35101 ttagttgaag aaatggaaat taccctattt gtttgatgag aaatgtgaaa cgaaaaaaag
    35161 aaaaaaaaaa aaagagagat ccctgttagg aatgagatta tgtttgttat tttgactccc
    35221 tttcacagaa gaaatgaatt gatgtatctt tttattggat ttctatccat cgggactgac
    35281 ggggctcgaa cccgcagctt ccgccttgac agggcggtgc tctgaccaat tgaactacaa
    35341 tcccaggaaa aaagtgtaca gcatgcatat tcttacgatt tcattcaaac ctttttctat
    35401 tttgatttta gattagaatt gtcttgttct aactggcaga ggcggtacta atatattgat
    35461 attgatattt ttatttatat ggatatacac tttagcgaga tctacacgga tttctagtaa
    35521 tccgtttgtt atttccaaat cgattgaaaa tcaatctttc aataaatcaa tgaaaataaa
    35581 aaagagtctc tttttattta gactttatac ttccagacct tgatatgaat ctagatcatt
    35641 agcaagatct gaatttgtgg aaaaaatacg taataaaata aatagtggta gggatgtagc
    35701 agattttgat tcttgtgtat caaagttcat tgggcatttc cggagaacaa caaacggtta
    35761 catcatctca tggtggatcg gcgaattatt gggccgagct ggatttgaac cagcgtagac
    35821 atattgccaa cgaatttaca gtccgtcccc attaaccgct cgggcatcga cccaggaaaa
    35881 atcaatttaa gtccttattg ataatccacg atcaacttcc tttcgtagta ccctaaccct
    35941 acccccaggg gaagtcgaat ccccgctgcc tccttgaaag agagatgtcc tgaaccacta
    36001 gacgatgggg gcatacttgc ccaaccgcca ttatactatg ttcatagtat aaacagtttt
    36061 ttgaaattgt caatataatg gaatgatatg actcgatcag aaggatcttt ccgtctttca
    36121 taattccata gaatttttag attcatcatt ttaattttta aattgttcag tctaatcccc
    36181 actctataat tctaaaaata gaaaaaaagt aatacgaaag agagatagga gcctttcggg
    36241 gaatgattgg tttgccggaa aagaaaaggc gagggggtta aacttcattt ctttcacttt
    36301 cattcattgt taagaaggat tcggtgggca tatttctatc tcacactaag ccggtaaatt
    36361 aaaaaacgat aatcaatctg gaaatccggg aagagggata gggatcaaca agttattgaa
    36421 aaattgtttt ttgataagaa tttggttgag agacaaattg aatccattta tcaacgattc
    36481 gatgaaaaat cttgtatcta tgttttgaat tggtggatac atgtatcaat caaatgaatt
    36541 tcgttaggat gaggatcaat tcaattagaa tcggttttga aataattcat tacactgatg
    36601 tttagaaaat caaatatcaa taaacccatt ttacctatac tatactcact aggtaaatcc
    36661 aatctcttgt tccttaatca gccgctatgc agataaaacg tatctatgta catatattcg
    36721 aatttcatat aaatttcata taatcatata atataacata gaataagtat atgcagtaat
    36781 aaatatatgc actagactca tagtggctag ttccttattc aggaattgaa ccaaacgggg
    36841 cccttttaac tcagtggtag agtaacgcca tggtaaggcg taagtcatcg gttcaaatcc
    36901 gataaggggc tttttttttt ttcttttttc ataaaactcc agcggtagta ttaatatttg
    36961 aagagagaat agagatattg ttgatatttg taataaaaaa actaaggaat catagaattt
    37021 cattagaaaa tggaattctg aattctaata ttatcgttat cattctaatg aattcgaata
    37081 tagtaattct agttagctag tttgaaagta gaacattttt ttattatttc attataatga
    37141 atgcctgata ttcctatttt ctattattcg aatcaaaaga aatcggaaag attctaaatc
    37201 aaaaaaataa aaagtaagta gacctaaccc attgaatcag aactatatca actattctga
    37261 tattaaaatt tgatagagat aaaatttgaa cagtggatct ttttttattt cattttttat
    37321 atttgtttga tttggactcc gcaagaatct gtcgatattt ccgattaaat cttcttgttc
    37381 ctagaggttc tataggaaaa atttgctatt cccttcctcc acggagaaag gtttattcca
    37441 agtcccaaca tacaaataat tcttcatttt caatatcttt cagaacacaa gaaaagatca
    37501 atttactcta ttatttatag aatattattt agataggata tattatttat ataagatatg
    37561 atatatccat ataaaaaaga aatctatcaa atcgtggctt cacgtatcaa aaattttcat
    37621 attgatgcat acgatatttt ttctgacaat tgatggatgc gagaaagata ctttcactta
    37681 cagtctctta ttattaatct atgagattca atacaatatt aatattaatt tttaattatt
    37741 aatattaaaa ttattaatat taaataatag caaattcatt agattttttc tgacagataa
    37801 aaaaaagtaa ctagaaaaga tattcgaagt gtctttcttg cctcgatctg caaaaaaaat
    37861 agactttgga gttttttttt attaatctga aagaaaggaa aatataacaa agaagacaat
    37921 acaaataaaa gaaaaaaaaa aaaagaaaga ataaaaaaga aagtaataag taataaaaaa
    37981 tatgataaat atgatactgt agtagtttac tacacaatgt agtagtttac tacacataga
    38041 aattagaaga atacataaaa ctatttattt ttctcaattt cacgaacaag attcaagaat
    38101 aagatttttt gatgaaacga gaggagtatg tctgggaatc aactggtaac aaaaaaaggg
    38161 atcatttgtt tcttgaacag ttctttcaaa aaattaatcc accagattta tgagtaataa
    38221 gataattcat ggcttagggg gtttttaaga atagaaagta ataaccaaat ttagttaatg
    38281 gatttaccta ggtcaagaga ccaataaatg attttattat tcgaaaccca ttagaaaaga
    38341 agggacaatt aatgagaaat caaatcatac agaaatgata aaataaagaa aagaaggact
    38401 tggccctgaa aatgctatga ggtgctcgga aatggttgaa gtagttaaat aggagggtca
    38461 ctatgactat agctcttggt aaatttacca aagatgaaaa tgatttattt gatattatgg
    38521 atgactggtt acgaagggac cgtttcgttt ttgtaggttg gtccggtcta ttgctctttc
    38581 cttgcgccta tttcgccttg ggaggttggt ttacaggtac aacctttgta acttcatggt
    38641 atactcatgg attggcaagc tcctatttgg aaggttgcaa cttcttaact gctgcagtct
    38701 ctactcctgc taatagttta gcacactctt tgttgttact atggggtcct gaagcacaag
    38761 gagattttac ccgttggtgt caattaggtg gtctgtggac ttttgttgct ctgcacggtg
    38821 ctttcggact aataggtttc atgttacgtc aatttgaact tgctcgatcc gttcaattgc
    38881 gtccttataa tgcaatcgcc ttttctggtc caattgctgt ttttgtttct gtatttctga
    38941 tttatccact gggtcagtct ggttggttct ttgcgcctag ttttggtgta gcagctatat
    39001 ttcgattcat cctctttttc caaggatttc ataattggac attgaaccca tttcatatga
    39061 tgggagttgc tggtgtattg ggcgctgctc tactatgcgc tattcatggt gctaccgtgg
    39121 aaaatactct atttgaagat ggtgatggcg caaatacatt ccgtgctttt aacccaactc
    39181 aagctgaaga aacttattca atggttaccg ctaaccgctt ttggtcccaa atctttgggg
    39241 ttgctttttc caataaacgt tggttacatt tctttatgtt atttgtacca gtaaccggtt
    39301 tatggatgag tgctcttgga gtagtcggtc tggccctgaa cctacgtgcc tatgacttcg
    39361 tttctcaaga aatccgcgca gcggaagatc ctgaatttga gactttctac acaaaaaata
    39421 ttctcttaaa cgaaggtatt cgtgcttgga tggcggctca agatcagcct catgaaaacc
    39481 ttatattccc tgaggaggtt ctaccacgtg gaaacgctct ttaatggaac tttagcttta
    39541 actagtcgtg accaagaaac taccggtttc gcttggtggg ccgggaatgc ccgacttatc
    39601 aatttatccg gtaaactact gggggctcat gtagcccatg ccggattaat cgtattctgg
    39661 gccggagcaa tgaacctatt tgaagtggct cattttgtac cagagaagcc catgtatgaa
    39721 caaggcttaa tcttacttcc ccatctagct actctaggtt ggggggtagg tcccggtggg
    39781 gaagttatag acacctttcc atactttgtg tctggagtgc ttcacttaat ttcctctgca
    39841 gtattgggct ttggcggtat ttatcatgca cttctgggac ctgagactct tgaagaatct
    39901 tttccattct tcggttatgt atggaaagat agaaataaaa tgactacaat tttgggtatt
    39961 cacttaatct tgttaggtat aggtgctttt cttctagtat tcaaggctct ttattttggg
    40021 ggtgtatatg atacctgggc tccagggggg ggagatgtaa gaaagattac caacttaacc
    40081 cttagtccaa gtattatatt tggttattta ctaaaatcac cttttggagg agaagggtgg
    40141 attgttagtg tagacgattt ggaagatata attggaggac atgtatggtt gggttccatt
    40201 tgtatacttg gtggaatctg gcatatctta accaaacctt ttgcatgggc tcgccgtgca
    40261 cttgtatggt ctggagaagc ttacttgtct tatagtttag gtgctttatc cgtttttggt
    40321 tttattgctt gttgctttgt ctggtttaat aatacggctt atcctagtga gttttacggg
    40381 cccactggac cagaagcttc tcaagctcaa gcatttactt ttctagttag agaccaacgt
    40441 cttggggcta acgtaggatc cgctcaagga cctaccggtt taggtaaata tctaatgcgt
    40501 tccccgaccg gagaagttat ttttggggga gaaactatgc gtttttggga tctacgtgct
    40561 ccctggttag aacctctaag gggtcccaat ggtttggact tgagtagact gaaaaaagac
    40621 atacagcctt ggcaagaacg tcgctccgcg gaatatatga ctcatgctcc tttaggttct
    40681 ttaaattccg tgggtggcgt agctacagag atcaatgctg tcaattatgt atctcctaga
    40741 agttggttag ctacctctca ttttgttcta ggattcttct ttttcgtagg tcatttatgg
    40801 cacgcgggaa gagctcgcgc agctgcagcg ggatttgaaa aaggcattga tcgggatttt
    40861 gaacctgttc tttccatgac tcctcttaat tgagacatga gatccaatgc ttgaaatagg
    40921 aataatttgg atttcaccgt agcatagata ttgggttgag tggagcaggt catattaaaa
    40981 aagtattccc ttttcctctc ttttcaactc atttatatct aatctttttg ttttcgggct
    41041 cggctatacc accacttagc cgagccattc ccttttagaa aatcaactga gccaaccaaa
    41101 accaataaaa taaacaaatc catttgccga gcaaaaggag agagagggat tcgaaccctc
    41161 gatagttctt tgttttgaac tataccggtt ttcaagaccg gagctatcaa ccactcagcc
    41221 atctctccaa aagatgattt ctattttatc gttattccac caaatagaac atgaccatat
    41281 gagtggatac ccttcctata gataggaaag atatctgcta tgggtctatt tttctatctg
    41341 tatatatata catgcaggat ccagcatgcc cttttgtcaa gtaaaaaaaa actactcttg
    41401 atccatgccc taaaaggggt ggtaataagt cattcatggt aaaaccctcc atgatacatt
    41461 tttttattac aaattttttg tcgataaagg gatcaaacgg tttgataagg ggatcaaatg
    41521 gtatagttct tttgttggta aattggagga ttagaaggat gactattgct ttccaattgg
    41581 ctgtttttgc attaattgct acttcatcaa ttttattaat tggtgtacct gttgtatttg
    41641 cttctcctga tggttggtcg agtaacaaaa atgttgtatt ttccggtaca tcattatgga
    41701 ttggattagt ctttctagta ggtattctta attctcttat ctcttgaacc tatttgttct
    41761 agatctaaaa atgaaatgac ccctcccccg aagtttttcc gattgtgaga cacattaaaa
    41821 atggaatata agcccccaaa attaaaataa agaaaactaa aaaaattata gggaggggtc
    41881 aaacttctgg aaaaatctta tatcttatat tgtaaaacta aaaaaaacta aacaataaat
    41941 aaaatataca tttctataag aaatctataa gtctataaga atttaataat taatattaga
    42001 atattctata aatatattaa aatatattct aaaattctat aatctctaat tctaatttag
    42061 aatatattta taatttataa tatagaattc tataatatta gaatagaata tagaatagaa
    42121 ttaaaaattg aataattaat aattgaataa tttaataatt aaaaattaaa tagaatttat
    42181 tattttatta tttattatat tattatttat tatattatta tatagatata ttatatagat
    42241 atagatatat aataaaaata gaattagaat aatatatata tataaatata taatcttata
    42301 tacaatacaa tatacaatac aatttgatta cttattgatt acttatacaa ttgtgattac
    42361 ttatacaatt tgattactat tttatagata tagatagata tagaatctag aattcctatt
    42421 tttttaattt cgaattaccc ctaacaaagt atcagaccta gctctgcaca aataataatc
    42481 tatatattac gtatcaagga cgataaaaat caaggacgat aaaatgcgga tatagtcgaa
    42541 tggtaaaatc tctctttgcc aaagagaaga cgcgggttcg attcccgcta tccgccccgc
    42601 gccccctatt tatgtattta attaatagta taaagtttat gtatttaata gtataaagtt
    42661 atgtatttaa tagtataagg gattaaatag agttgactct gatagtatag tgtatccccc
    42721 ctcccccttc tccttgaacc cccaaagaaa aaaaatagta attcattttt aattttaatt
    42781 aatttctagt tttaattaat ttctagttaa ttaaatcaaa cctccttttt ttgtcaaaaa
    42841 aatgttgcgg agacgggatt tgaacccgtg acttcaaggt tatgagcctt gcgagctacc
    42901 aagctgctct accccgcgat aaagagaaga ttttaaaact aatggacaaa caaggattga
    42961 aagtgcccct ccaccatatc tgtacaaata gaataaccca tttatacaga atggtaaagg
    43021 gaccctccta cgatcgatga tcatagaaat caatagaaaa atgaagagaa tttttcatcc
    43081 ttaccaactt gatcttgttg caccgggcaa caaacatgca tgaaccattt cacgaagtat
    43141 gtgtccagat aacccaaaat ctcgataatt agctctcggt cttccggtca aaaaacaacg
    43201 tctacgaaga cgtgtaggtg cactattacg cggtggtgat tgtaactttc catgaatttc
    43261 ccatttttca cttaacgacg aaactttgct tatttctttt tttgaggatc gacgaatcaa
    43321 atgatatttt tgttccaatg cttgccttct cttctccctc tgaatcaaac acttttttgc
    43381 cataatgctt cacctcctat tactatcaac aatacaagtc ggatcttaga tgtagaaata
    43441 taatataaga aggcggcccc ccttctctat agaaagaaat gagatttttg cggatacaat
    43501 aaagaattaa ccaaatttac ctgatgtcga agcaatcaag aaagctgcat aggtaaatat
    43561 ataacctaca gaaaagtgag ctaatccaac caatcttgct tgcacaatgg aaagagccac
    43621 cggtttatct ctccatcgaa tcaaattagc caaaggtgtg cgttcatgag cccatgctaa
    43681 agtttcaatc aattcctgcc aatatccacg ccaggagatt aaaaacataa atccagtagc
    43741 ccaaacaaga tgtccaaata agaacatcca cgcccagact gataaactat tcataccaaa
    43801 agggttatat ccattgataa gttgtgaaga gtttaaccat agataatctc ttaaccatcc
    43861 catcaaatag gtagaagatt cattaaactg tgaaacgtta ccctgccata atgtaatgtg
    43921 cttccaatgc caataaaaag taacccatcc aatggtattt aacatccaga aaactgccaa
    43981 ataaaatgcg tcccaagccg aaatatcaca agtaccacct cgtcctggac catcgcaagg
    44041 aaaactataa ccaaaatctt ttttatccgg cattaacttg gaaccacgtg catccaaagc
    44101 accttttact aagatcaatg tagttgtatg taaacctaga gcaatagcat gatgaaccaa
    44161 gaagtctcca ggccctattg ttaaaaatag agaattacta ttttgattaa tagcatttaa
    44221 ccaaccaggc aaccatatgc ttcgccccgc attaaacgct ggactattcg ttgaagataa
    44281 aagtacatcg aacccatatg aagttttacc atgagcagat tgtatccatt gggcaaatat
    44341 aggttcgatc aagatttgtt tctccggagt accaaaagca agcatgacat cattatgtac
    44401 ataaagtccc aaagtatgga atcccagaaa aagactggcc caacttaaat gggatatgat
    44461 agcttcttta tggtctaaca ttcttgccaa tacattatcc tcattctgtt ccggattgta
    44521 atctctaata aaaaagatag ctccatgagc aaaagctcct gtcatgatga atcctgcgat
    44581 gtattgatga tgagtatata acgcagcttg agtagtaaag tcttgcgcta tgaacgcata
    44641 agcaggtaaa gagtacatgt gttgagctac caaggaagta ataaccccta aagaggctag
    44701 agcaaggcct aattgaaaat gaattgaatt attgattgtg tcataaagac ccttatgtcc
    44761 acgccccaat ttaccccccg gaggaatatg tgcttctaaa agatctttta tactgtgtcc
    44821 aatcccgaag ttagttctat acatatgacc ggcaacgaga aaaataaatg caatagctaa
    44881 atgatgatga gcaatatcag tcagccataa actttgcgtt tgcggatgga atcccccgag
    44941 aagtgttaga atggcagttc ctgctccttg gggggtacca aataaatgac tactggaatc
    45001 ggggttttga gcataaagat tccactgacc tgtaaaaagt gggcctaatc cttgggggtg
    45061 tggcaataca cctaagaaat tattccatcg aacgtattct cccctggatc caggaatagc
    45121 gacatggact aaatgtcctg tccaagccaa ggaactgact ccgaatagtc ctgacaaatg
    45181 atgattgagg cgggattcgg catttttaaa ccacgaaacg ctcggtttcc atttcggttg
    45241 taggtgtaac cagcccgcta ttaaagctat ggcagaaaga aataatagaa aaagagctcc
    45301 agtataaaga tccccattag tacgtaaacc gattgtatac caccactgat aaacaccgga
    45361 ataagcgata ttcactgggc caaaagcacc ccctcgagta aaagcttcca cagccggttg
    45421 accaaaatga ggatcccaaa ttgcatgagc aataggtctt atatgtaaag gatcctgtac
    45481 ccatgcctca aaatttcctt gccaagctac atgaaagaga ttcccggaag tccacagaaa
    45541 aattattgct aattgtccga aatgagaagc aaaaatattc tgataaagac gttcctcagt
    45601 aatatcatca tgactctcaa agtcatgtgc ggtagcaata ccaaaccaaa tacgacgagt
    45661 agtggggtcc tgagctaagc cttggctaaa ccttggaaat cttaatgcca taatgctttt
    45721 caaatcctcc tagccattat cctactgcaa taattcttgc taagaagaac gcccatgttg
    45781 tggcaattcc acccagaagg taatgagtta ctcctacagc acgtccctgt acaatgctca
    45841 aggctctagg ctgagtagca ggagcaacct ttaatttatt atgagcccaa acgatggatt
    45901 caataagttc ttgccaataa ccacgcccgc tgaatagaaa cattaaacta aaagcccata
    45961 caaaatgggc acctaggaaa aaaagaccat atgcagataa tgaagaacca taagactgaa
    46021 ttacctggga tgcctgcgcc cataagaaat cgcggagcca cccattaatg gtaatggaac
    46081 tctgcgcaaa gtttcctccc gtgatatgag ttaccacccc ttgatcactt atactacccc
    46141 aaacatctga ctgcattttc caactgaaat ggaatattac taccgaaatt gaattgtaca
    46201 tccagaatag ccctaagaag acatgatccc aagcggatac ttggcatgtc ccccctcttc
    46261 caggtccatc acaagggaaa cgaaaaccaa gatttgcttt atccggtatc aatcgtgagc
    46321 tgcgagcaaa tagaacacct tttaggagta tcaataccgt cacatgaatc gtaaatgcat
    46381 gaatatgatg gaccaaaaaa tccgcagttc ctaatggaat aggtaacaaa gcaactttgc
    46441 cgcccactgc cactaaatca ccaccccccc aagtcaaact ggtgcttgtt gttgcaccag
    46501 gggccgttgc accgggtgct aaagcgtggg tgttttgtat ccattgagca aagacgggtt
    46561 gtaattgtat agcggtatct gaaaacatat cttgggggcg ccctaaagca ctcatggtat
    46621 cattatgaat atacaaacca aaactgtgaa agcctaaaaa tatacatacc cagttgagat
    46681 gtgatatgat tgcatcgcga tgcctaagga cacgatctaa tagatcgttg tatcgagtag
    46741 ttggatcata gtctcttacc ataaaaatgg ctgcatgcgc agcagcacca actatgagaa
    46801 atccaccaat ccacatgtga tgtgtgaaca atgagagttg tgtaccatag tcagtagcta
    46861 gatacggata aggaggcata gaatacatat ggtgagctac aacaatggtt aaagagccta
    46921 acatagctag gttaatagat aattgagcat gccatgacgt tgttaggatc tcatataggc
    46981 ctttatggcc ctggcctgta aatggacctt tatgagcctc taaaatatct tttataccat
    47041 gaccaatacc ccagttagtt ctatacatgt gacccgctat caggaaaaga attgcaatag
    47101 ctaaatgatg gtgtgcaata tcggtcagcc atagaccacc agttactgga tctaatcctc
    47161 cacgaaaagt aagaaattcc gcgtattttg accaattcaa ggtgaaaaag ggggttgctc
    47221 cctcagcaaa actgggataa agttgagcca aaagatcccg attcaagata aattcatgag
    47281 gaagtgggat ctctttagga tctactccag catttagaaa ttggttaatc ggtaaagata
    47341 catgtacttg atgccccgcc caagaaagag acccaagtcc tagtagccct gctaaatggt
    47401 gattcaacat agattctaca tcttggaacc aagccaattt tggagcagct ttgtgataat
    47461 gaaaccaacc agcaaaaagc attaaggctg caaagaccaa tgcaccaatt gcggtacaat
    47521 agagttgtaa ttcactagtt attccagatg ctcgccaaat ctgaaaaaaa ccagaggtta
    47581 tttgtattcc tcggaaacca ccgcctacat caccattcaa tatttcttgg cccactattg
    47641 gccaaaccac ctgggcacta ggtccaatgt gagtaggatc gcttagccat gcttcataat
    47701 tggaaaaacg agcaccatgg aaatacatgc cactcagcca aagaaagatg atggagagtt
    47761 ggccgaaatg ggcactaaat acttttcggg aaatctcctc caaatcacta gtatggctat
    47821 cgaaatcatg agcatcagca tgtaggttcc agatccaagt agtagtatca ggtcccttag
    47881 ctattgttct tgagaaatga ccgggtttag cccattcctc gaaagacgtt tttacgggat
    47941 ccatatctac caaaattttg acttctggtt ccggcgaacg aataatcatt gagtcctcct
    48001 ctttccggac aacacataca aagagacctg ccaacataaa acataattag tgaacttatg
    48061 atagattttt ctattgagtt tctttctctt ctatctccca cctatctatt ctattttctt
    48121 tagttattca ctagaacaat tatgatctgg aagtcaatcc ggggcaagtg ttcggattta
    48181 ttatgacata gcagtgaggc gctcaacgga ccctttgaat cttataaaac cctttctgga
    48241 ctttgaattg aagggaaaca gtttttttgt gcaacctagt gtattcatat ttcaattaga
    48301 agttcctaga tggagctact ttaactttat gtcttacata gaagatatta ctatgtactc
    48361 tatttcaaat cacgtgaaca gtcattagca ttactagggt acataccgat atttatattt
    48421 agtcatttga gagtctcttt tattagtttt tttcgtttca atagcagaaa aaatcgagtt
    48481 ctctactgta tccacttatc atttatccct acgaaatacc aaacgaaata gaacgatctt
    48541 agaagggata taatgaaatt cgttgattgt ttgttcctag agaaatgatc tgttttattt
    48601 gacttgactg atggggacaa caaaaaatta attagaaaat taattaacta tactataata
    48661 ctagaactac tataataact ataatactag aactactata atactataaa ctataactat
    48721 aatataaaat actataacta tatataacta aaactataat ataaataaaa aaatagaata
    48781 ctatactaat aactaataat aaaaataact aataactata actaataata aaaaaacaaa
    48841 taataaaaat aataaaataa taaacagagt gctcttattc aaaacgccct gtgatcttca
    48901 accaattttg cgcttcaata taattaccag gggtaagggc tatagcttgt ttccaatact
    48961 cagcggcttg atcaaaccaa gcctccgcaa tttccgaatc tccctgtcga atggcctgtt
    49021 ctccgcggtc ggaataggtg agtaaattcc cttcccttag aaccgtactt gagagtttcc
    49081 tgcctcatac ggctcagcag ttaattcttt tcgtgcccca ttttttttat tagatctatt
    49141 ctattttttt tctcgagtta acaaaaaaaa ataggataat tacatgagtt tcaaacttta
    49201 atttggatta ataaaaaaag gaatccgctt tatagtttta tcttttctcc taccttcaga
    49261 agaataaagc gtcggcattt acactctcat tagaattttc tgaaaggtaa ctatctcggt
    49321 ttcctatatc atatactttc atatatgata tataaatttc tatagaatcc gtgaaaaaga
    49381 cttttcttca taaaaaagaa aagacttact atctttggga tctgatacta caccgctgct
    49441 caaaacttta ggggatcaac tctattacat aagtggattc ctaacttttc tatcatgata
    49501 taagtaagca gttcttcttg tattggccaa aaacctcgct aattgatctt tacggtgctt
    49561 tctctatcaa ttagatcttt tatccataga aaaaagagta tctaggcata tctatttctt
    49621 catatttcaa cttctatgaa gtttctttct ttttctttgc tacagctgat aaaaatcgtt
    49681 gttttggacg atatatatgt agaaatcctt tttttttttc tagtatttat tagcggattt
    49741 gctctttctt ttcttttttc tttctatagt ggagatagtc gcacgtaatg acagatcacg
    49801 gccatattat taaaagcttg tggtaagaac gggtttcgtt ctagtgcccg aaaataatat
    49861 tccaaagctt tcgtatgttc tccgttactt gtgtgaataa ggcctatgtt ataaagtata
    49921 taacttcgat catagggatc aatttccagt cgcatagctt cataataatt ctgtaaagct
    49981 tccgcataat ttccttcgga ttgagccgac atccgttacg gtcgtcattt ggttcaaaga
    50041 atctccgttc cagaaccgta cgtgagattt tcatctcata cggctcctcc tctcctttat
    50101 gtgcataatg ataaaaatac atagaataaa aaaagattgc agtattctca ttatgaactg
    50161 agcagggcta gtgtttttac aataaatctc tagccaacct ttctgtaaaa gatcttttct
    50221 taacatcaag tatgttggta ctggataaaa aaaatggtaa ctccaacaat ttctttgtcc
    50281 tcaacgccgc ttaatttcct ggaattagtc acttcaacag tcttcgatgg ttatacgggt
    50341 atccaaaata cgaacgagat ggatgtttgt tgtcccaacc attcttctta gtcccgatcc
    50401 cgataaggaa ggggggatat tttttttaac aaagtttttg tgttgttgat tcctaaacgt
    50461 agtgcttctt cccccatgcc gcccattggt actagtggag tagagttgac ctaacccata
    50521 agtataggta taacctttcg cttaatacta taaatccaaa atttaagcat atgaggctgc
    50581 attaatcggg gatacacgac agaaggaatt aattatttta tttccacaaa cttcaccttc
    50641 agcaagcgta ggtttttttc cattttttct ttctatccga agaatgtgtc tttctcctaa
    50701 cactgagagc aaaaaaaagg aaaaaagaat caaatcgcac catctctgta ataggtgaat
    50761 gcctcctttt ctcctgaagt tgtcggaatt attcgtaata agatattggc tacaattgaa
    50821 aaggtcttat caataaaatt tccatttatc cgagatctag tcataggtag caatccattc
    50881 tataatttaa ttatctctcg tgagaaaata atcccacaaa caaaggaatt gtacaataga
    50941 gtacgaaata acgtaaaaag gactcattaa aaaaaattgt ttatgaggtt ttttttttta
    51001 agtttttcta tttttctagt taaatttgat tgtatgtggc tatccaaaaa atagaatatg
    51061 aatgactcac tattcactcg gtttctggga cataatcatt atgtaggaga gatggccgag
    51121 tggttcaagg cgtagcattg gaactgctat gtaggctttt tgtttaccga gggttcgaat
    51181 ccctctcttt ccgcaccttt acctaattca tcaatattat tgaccgcaat gtttcaaata
    51241 acaaagggta ccattattcc aactttcttt gatgtggatt ctctattcct aatttctgga
    51301 atactgcaaa tactggaaag agggggcaag taatgaaaat cttcctacct gatccatgtc
    51361 tatgatagat gaatggtagg gaaaattccc gaatcaaaga ccttacccct ttttttgttt
    51421 tttgttggtc cccttactta gacgcgaagg gagtaaaaat ctcttgttat tttagttagg
    51481 tttaagtctg acgagaataa tattctacaa ccagcaattc atttattttc aaaccaaccc
    51541 atttactatc tattatttga ttgactaatc ctttatattg gaatgggtga agagtcaaat
    51601 gttttggcaa ttcctcacgg ggggatgaat caagataatt ttgaatcaga gttctagact
    51661 tttgttcatc cctcgctgta ataatatctt ggggtttgca gcgataactt ggtatatcta
    51721 ctatacgacc attaactaaa acatgtctat ggttaactaa ttggcgagct tgaggaatag
    51781 tcgaagccat acccaatcgg aaaagtatgt tatccaaacg catttcgagt aattgtagta
    51841 aaacctgacc ggttgaccct ttcgcttttc tggcgatacc aacgtattta agcaattgtc
    51901 gttctgtaag accataatga aaacgcaatt tttgtttttc ttctaaacga atacgatatt
    51961 gagatttttt aaccaagcgc gcttggtttc taagttcgct tccgactata ggccttttac
    52021 tagttagtcc tggtaaagcc cccagacggc gtattttttt gaaacgaggc cctctgtaac
    52081 gcgacataaa gactcctttt taaaaatttc ataaactaaa atttaaacta aactaaatgg
    52141 gaaatatgat aaatcaagcg aaatctacta attatatcaa tatccgaacc ttattgtata
    52201 tataaaacaa aaaggggggt tcttttctta atttgttcta cagaaatcga actcccccaa
    52261 tttgaattca taattggaag ttcctacgac ataatagatc ggtgactctt gaaaaaagaa
    52321 atgggaaaaa tttcaatatt ctttgatttc aaaaagacat tctcaattat ataaaaaatc
    52381 aaaacaaata gagaaaagcc ggctatcgga atcgaaccga tgaccatcgc attacaaatg
    52441 cgacgctcta acctctgagc taagcgggct cacataacag aaattgtgca tgcataggaa
    52501 tttaataaac tactgagatc ttagttatta actctttatt cttagctatt gataacataa
    52561 ttcctatgaa tatagaaaag aatatagaat taaaaataaa tattaaattc ttttttctat
    52621 tctaggacat aaagaacata taacaatttg aagagaagga ttaatagaat atatttcaat
    52681 ctatttatta agtatattgt gtttctcaat aatcaattat atgtttatta atgatcaata
    52741 tctttatctt aatatcttta tcttattaat ctctttatct taattagtat aataagattt
    52801 tcttttttca tttttgaatt aaaatatgat tattttaatt aatttataag tttctagtta
    52861 aaaagtttaa ttaaagttta attaataaag tttaattaat atttaataat taattattat
    52921 ttttatttaa tttttattta aaaattataa attattattt aatattaaaa ttaaattcta
    52981 tttttgattt tatattagat tttatattat attattttaa tattaaattt tattattatt
    53041 attctaattt agaattcaat attaaattaa attaattcta aatctaaatt aaatctaaat
    53101 tataaataaa tatcaatatt taaatagaaa tatatagtaa agaaatcaaa atatatagtt
    53161 atataataaa gtaataatat gaatctaaaa ttagaaattg aatagaattc aaaatttgaa
    53221 tatatttaaa tatattgata ttgaatattc ttttcatttt attaataaaa aatattttat
    53281 taatataaaa tcttattaat atttattaat aaaaaatctt attaataaat taataaaatt
    53341 aattaatatt aataaataat aaatatatat aatatataaa tagaaatata tatatataaa
    53401 taaataataa taaataatat agaatagata gaataaaaat aactcgaatt tttttataaa
    53461 ttaatttgag attttgaaat taatagaatg attatttata accattacat taggtctagc
    53521 tattataaat taataaatag aaatctattt attttttatt taatctaaaa aaataagaga
    53581 tttccatcca ttttagttat ctttagttat gttatatagg gcctatccgt tctaaggaaa
    53641 aaagataaaa ataaaaacaa atgaaagaaa gggaaaggcc caattccgat cataatgaaa
    53701 cattccttcg gaaaggttaa aactaagacg aaaaaaaaaa gaatcgaccg ttcgagtatt
    53761 ccaaattgca tgagaaaacc gctagaagga gaggcatcta aaaaatatat atatgtgata
    53821 tatatccatg tatattgaat atgtggtata tatccatgta tattgaatat gtggtatata
    53881 tccatggata ttgaattgca aatacagaaa tgatagaatt atttgtgatt ggaccaaata
    53941 tgggtatctg aaatacaaat agaaagaaac atttttttgg tataggaatc ggtatctaac
    54001 aaattcaaca gttccggcat aattctcata atttaaatga aaaaaaaaaa catcctaatg
    54061 agattctaat ctcaaagaaa aaagggggga tatggcgaaa ttggtagacg ctacggactt
    54121 aattggattg agccttggta tggaaaccta ccaagtgata actttcaaat tcagagaaac
    54181 cctggaatta acaatgggca atcctgagcc aaatcctgtt ttgttttccg aaaaccaaga
    54241 agagttcaga aagggagaat aaaaaaaaaa ggataggtgc agagactcaa cggaagctgt
    54301 tctaacaaat ggagttgaag acatttcgtt tccttagtaa ggatttcgtt tcgttagtaa
    54361 agagatcctt ccatcgaaac cccagaaaag aaaggatcaa agatgagcat acgtatacgt
    54421 actgaaatac tatttcaatt gattagacca gacagaccca aaatatctat tttttttttt
    54481 ttaatattta tatgacaaat aaaagatgtg aatcgattcc aagttgaaga aagaatcaaa
    54541 tattaattga tcaaattcac tccatgatag tctgatagat cttttgaaga actgattaat
    54601 cagacgagaa taaagataga gtcccattct acatgtcaat accgacaaca atgaaattta
    54661 tagtaagagg aaaatccgtc gactttagaa atcgtgaggg ttcaagtccc tctatcccca
    54721 aaaggcccgt ttaactctct aattatttat cctatatcct cttttttttt ttttttagtg
    54781 gttccaaatt agttatgttt cttattcatt ctattctttc acaaacggat ctgagtggaa
    54841 tttttctttt tcttatcaca acacaagtgt tgaaatatgc aatgtaatat atatgataga
    54901 cgtaaaattg ggtttctata tgataaatgt acaaatgaac atcttatctt tgagcaagga
    54961 atcctcattt gactgattaa caatacatat tattacgatt aacaatacat attattactc
    55021 cgactgaaac atacaaagtc ttattttgga agatccaaga aattccaggg cttggatgaa
    55081 actttgtaat tttttttcgt cttttttttt tttttatttt ttagttgaca tatactcaag
    55141 taatctctta aaatgaggat gatgcgtcac gaaaggtcgg gatagctcag ctggtagagc
    55201 agaggactga aaatcctcgt gtcaccagtt caagtctggt tcctggcaca tgattaattt
    55261 gtatgagtat ctattccaca aattcattaa actgaatatg ggtcaacata catatttctt
    55321 agtagtctag atcatcatac atatttatcc atctaggtgt ctggagatat actctttcta
    55381 gatgagatga ataaagaata tatgtatgtt ctatgtatat ataaagtatg taaaaaaaag
    55441 aattcttcca tttttttcct tttttttttt tttcttcact ccaaaaaaga atgttaatac
    55501 ttcttcaata atatttgaaa ggttaaatta gttggttttg gttgcaaaac caaaaagtct
    55561 aggctaggga aatttagggg tagaactagc aaaaattaat ctcagataca ttacaaatag
    55621 aatccgacct cttctttcat ttcatttctt tgtattttct tttatatttt attcatttcc
    55681 tttgatgttg atgtgcgcga tacatagttc atgatgcaga acttttttag ttcatcctat
    55741 tggctcggct catccgaaat aagtatctta acaactttaa aatatcaatg aagccctact
    55801 cgaatttttt ttaatcccta cattttttat ttaacccatc cataataata tgaataagac
    55861 ctcaattatt ctgtctgatt taacttcaat tactttgtct gatctataaa gtacagctat
    55921 tcaaggaata tctagcgttg tagaagtggt gcggattagt ttcttatttt tatcatttac
    55981 atttaatgag catcttgtat ttcataaaaa ttgggagtga tataatcttt acgcaagggc
    56041 catcctatcc aactttcggg cattaagata cgtttcagac gtggatgatt atcataagag
    56101 attcctaaca tatcataaga ttccctttct tgaaaatccg cacttttcca aacccagaaa
    56161 atagagggaa ttcttggatt tttccttgag acaaatactt ttatgcacac ctcttctggt
    56221 tgatctatac catattctat tctcgtaaga tgatacacac tggctaacag tcctcctggt
    56281 gctacatcat aggcacattg gaaacggaga taattgtaac catatacata taaaatgaca
    56341 gcaatcgaat gccaatcctc gggctttatt tgtaaagtct ctattccttg gtaatcgaaa
    56401 cccaaggatc tatgaactag cccatgtttg actagccaag cagacaaacg accctgcatt
    56461 tttttatctc tcccacattt tttttatttg tataagtttt gtataagtat aagtatttaa
    56521 tatttacgat tacgatgaaa ttttttaaga ttgtcttgtt cttattttgt acaatgcaat
    56581 ttcttatttt gtacaaaaaa aaggatcctg cctaattcac catttcgtgg gaggatactg
    56641 aacttttgta tttgaaaaat gtttcagagg gtatctctga agtagatggt ggttgataga
    56701 gtaatccttg atcataattg ccggtatgag tactgcgccc cacatgaaac ttgtgggtgg
    56761 tagtaaaaca cctattctcc tgttgagacc taattcgatc ttcgtagatt tctcgagaaa
    56821 ttttcttacg aagttttgtt atagcatcta taatggcctc cggtttaggt ggacagcccg
    56881 gcaaatagac atccacagga attagcttat ccacgccccg aacagtacta taagaatcgg
    56941 tactgaacat cccccctgta attgtacaag ctcccatagc aataacatat tttggttcag
    57001 gcatttgctc atataatctc actaaagaag gagccatctt cattgttact gtgcctgctg
    57061 ttaaaattag atccgcttgt ctaggactag atcgtggtac cagtccataa cgatcaaagt
    57121 cgaatcgtga tcctattaaa gaagcaaatt caatgaagca acaactggta ccatagagaa
    57181 gtggccataa actggatagt cttgaccaat ttgaaagatc atttaatgta gttgaaataa
    57241 cagaattttg ggttgttcga tcaaataagg gaaactcaat ggaattcata actgtctcaa
    57301 tgtttttttt attgtctaaa tattcaagaa ttaagaccac tctagtgctc cttttcgcca
    57361 tgcataaatt aaaccaacaa ttaggataag cacaaaaatg aaagcttcta taaatacgga
    57421 tacccccaat acatcgaaac tcattgccca cggataaaga aaaaccgttt caacatcaaa
    57481 aacaacaaaa actagagcaa acatataata acggattcta aactgtaacc aagcatcgcc
    57541 cattggttct attcccgatt cataactaga aagtttctct ggccctttat taatcggggc
    57601 taaaattcca gaaattagaa atgccaaaat aggaataaga ctcgatatta ttataaatgc
    57661 ccaaagaata tcatattcgt aaagcaaaaa catagatgta ctcctatgaa tgtggaaaat
    57721 ctaccagatt agtattagtc gattcaaatt gaattaatta tcaagtcagc cataactgtt
    57781 tataatttta agcgaactgc tcagtttagt ttcgtttgtt tcctgtggta catatctcat
    57841 ttcaagatag aaatataacc atatatattt tttgtataac gtacaaagaa aacaaaaaaa
    57901 aaaaactctc gcattttcgc ctgacttcgg attctctcta aagaaaagta attccagatt
    57961 gaaatccaat ctctttattt tattatttta ttatttatta tttttttatt aatattaact
    58021 agttaaaatc tcatttctat ttcaatattg atattgatga tgattattta ttgaaattaa
    58081 taataaaata ataaaatatt gaaattttat aataataata aatattccat tttgaaattc
    58141 agaaattaaa tttcaattta taaattagaa atccattttt aaattttaaa tagtataaaa
    58201 aatttatact actatataca tagtatacta catacatact aatatactaa catacagact
    58261 aaatagaata atattaatat atttaatata ttctattcta tttaatattt aatatgttct
    58321 atttaagtga agatattatc tattattatt agaagtataa gaaagaattt agactactaa
    58381 tatttagtta ttaatgtcta atatttagtt attaatgttt agttatttag tatttagtta
    58441 tttagtattt aatagtatta gtaaaactaa ataagtaaat aaaaaagata aataataaat
    58501 aaataagtaa atagaaataa aaaagataaa taataaataa ataagtaaat agaaaaagaa
    58561 aagtaaataa ataataaata agtaaataga aaaagaaaag taaataagta aatataaaca
    58621 ttagtagtat tagtaggaat attagggcta tacggactcg aaccgtagac cttctcggta
    58681 aaacagatta aacttattat tatcaaaatg atttgaattg ctttacagac ccaacgtgca
    58741 tcttttttgc attgggcttc ctcattaact gatagaaaga tcagttaatc taccatcttt
    58801 tttcttgaca gaaagagaaa gataaggaga tggctccatg tgctctgatt ttgtttttat
    58861 tccaatctaa gagcactacc aaagtgtttc aaagaagggt tatcctgacg taggtctgct
    58921 tctggcctgg atcaacttaa gttaaatgga gtctctatcg accttcttaa attaaagaat
    58981 aaaatatgaa acttcataca ccttaaagtt cataagatag gacgaaaaga tcattttttt
    59041 gaggtcccta tactcattat gcctagcatt gaatagacta ggtattcacc ttatcaatat
    59101 ctcaaaatct caaatcaatg atgggttcta tttgccgtct aaattaaatg tacactcaaa
    59161 ttgtaccgaa ccctttgtca ggctattgtt ctcttgtttt gttctctaaa agtcatggag
    59221 taagacatcg atttctcaat aagatcaact cttttgatta tatgatggac tcctctgaaa
    59281 aaacattggc gcgcgtgtaa acgaggtgct ctacctaact gagctatagc ccttgtgctt
    59341 ttttttgata catattttat catattatgt agagaattta ttgtcaagat gaatattaca
    59401 tgatcaaatc cctttgattg gtattgctta taagtaatat tccatttata atccatcgat
    59461 atgataggcc ccacttgttt ttctttggaa taataaatga cctacttaac tcagtggtta
    59521 gagtattgct ttcatacggc gggagtcatt ggttcaaatc caatagtagg tataggtaga
    59581 actttttagc taccagagtc aatagtatct aataagtttt ttattcacct ttttctttta
    59641 ttgattttgt atcttttcta tcttatctta ctcttctatt tcaatttttt tcattttttt
    59701 aatttccaat tttttcgttg cattagaatt cgattgcact atttgattgt attcaatcaa
    59761 cagaaatcca aacaggttgt agaaacagaa gtctttttct acaacctgtt tggattttaa
    59821 attattttat tcgtacgcac caacttgtta cgaaatcata ttgatagcct ctactcgtgt
    59881 cctagctcgt ctgagagcta gatttgcctc aattgtttgt ctcttgcctt cagctttact
    59941 caagttagct tctgctattt caagagtttg ctgagcttct tgtggatcaa cgtcactacc
    60001 cttctccgca tcatttacta aaacagtgat ctcattattg cctattctag caaaaccgcc
    60061 catcagagcc attgttaccc attggtcgtt aaggcgtatt ctcaaaatac caatatctac
    60121 agctgtggca ataggcgcgt gatttggtaa tactccaatt tgtccactat tagtagataa
    60181 aataatttcc ttcacttctg aatcccaaac aattcgattt ggggtcagta cacaaagatt
    60241 taaggtcatt tcttcaattt gctctccatt tctaagttcg tagccttcgc agtagcttca
    60301 tcaatattac ctaccaaata aaaggcctgt tcgggaagac catctaattc tccagaaaga
    60361 atcaatttaa accctctaat tgtttctgct agaccaacat atttccccgg cgaaccggta
    60421 aatacttctg ctacaaaaaa aggctgtgat aagaaacgct caatttttcg tgctcttgct
    60481 acggttaagc gatcctcttc ggataattcg tctaacccaa ggatagctat aatgtcctga
    60541 agttctttgt aacgttgtaa agtttgttta actctttggg cagtttcata gtgttcttcg
    60601 ccaacgatcc gaggttgtag catagttgac gttgaatcta aaggatctac tgctggatag
    60661 atacctttgg cagccaatcc tcttgatagt acggtagtag catctaaatg ggcaaatgtc
    60721 gtggcaggag caggatcggt caaatcgtct gcaggtacat aaactgcttg aatagaggtt
    60781 atggaccctt ctttggtaga agtaattctt tcttgtaaag aacccatttc ggtactaagg
    60841 gtgggttgat aacccacagc ggaaggcatt cgacccaata aggcggatac ttcggatcct
    60901 gcttggacga atcggaagat attgtcgata aatagaagta cgtcttgttc attgacatct
    60961 cggaaatatt ccgccatagt tagggcagtt aaaccaactc tcatacgagc tccgggcggt
    61021 tcattcattt gaccgtagac tagagccact tttgattctg caatattttg ttcattaatt
    61081 actccagatt ctttcatttc catgtaaaga tcatttccct cacgagtacg ttcacctact
    61141 cccccaaata cggatacacc cccatgagct ttggcaatgt tattgatcaa ttccataatg
    61201 agtactgttt tacccacccc agctccaccg aaaagtccta tttttcctcc acggcgataa
    61261 ggagctaaaa gatctactac tttaattcct gtttcaaaaa tggataattt tgtatctaac
    61321 tgtataaagg caggcgcgga tctatgaata ggagatgttg tgcgagtatc tacaggacct
    61381 aaattatcaa taggttctcc aagcacgttg aaaattcgtc ctagagttgc tccgccgact
    61441 ggaacactta gaggagcttc cgtgtcaatc acttccattc ctctcattag accatctgta
    61501 gcactcatag ctacagctct aactcgatta tttcctaata attgctgtac ttcacaagtc
    61561 acgttaattt gttgaccaac agtatcttga cccttaacta ccagagcgtt gtaaatataa
    61621 ggcatcttcc ctgggggaaa agctacatcc agtaccggac caattatttg agcgatacgt
    61681 cccaggttct tcttttcaag cgcagaaacc tcaggaccag aagtggtagg atttattctc
    61741 ataataaaat atattaattt ttttttttgc aaaaaatttg gaaatacaaa ataaatgttt
    61801 gataacagag gaagttgaca agttgatcgg ttaattcact aagaattcaa taagaaatgg
    61861 gagttcgtac tggattttct tggtaccatc caaccaattc aattgtttac ttattccatt
    61921 tttcaatttc aatgagtgaa ttttcaagtt caaccaactc attttcaaaa tatcaagtgg
    61981 atgaaatctt tagaaagtct ttcatttgtc tatcagtata gacaatacct tctatattat
    62041 ctatggaatt cgaacctgaa ctttatttat gatttttttc tatctcattg gcccttagtt
    62101 cagcatacga tttataccta gcatattttt ttttacctat actctttctt ttcgtgggca
    62161 aattctgtat attttcacat ctaggattta cacatacaac atatatcact gtcaagggtg
    62221 aatctcttat tatttacatt ttttgattaa aaaggggggg gataagctat aagagattat
    62281 caatttgaaa aaaaaaacaa ggattgggtt gcgccataca tatgaaacag tatacaataa
    62341 tgatgtattt gacaaatcaa ataccgtggt ttaataacga accattctga ttaattgata
    62401 tgataatatt aggtgataat cttgtgaaag attcctgtga aaggtttcat taactcctaa
    62461 gtcatgtcga gtagaccttg ttttgttgcg agaattctta attcataagt tttagggagg
    62521 gatttatgtc accacaaaca gagactaaag caagtgttgg attcaaagct ggtgttaaag
    62581 attataaatt gacttattat actcctgact atgaaaccaa agacggtgat atcttggcag
    62641 cattccgagt aactcctcaa cctggagttc cgcctgaaga agcaggtgcc gcggtagctg
    62701 ctgaatcttc tactggtaca tggacaactg tgtggaccga tgggcttacc agtcttgatc
    62761 gttacaaagg acgatgctac cacatcgagc ccgttgctgg agaagaaaat caatttattg
    62821 cttatgtagc ttatccctta gacctttttg aagaaggttc tgttactaac atgtttactt
    62881 cgattgtggg taatgtattt gggttcaagg ccctgcgcgc tctacgtctg gaagatttgc
    62941 gaatccctcc ttcttattct aaaactttcc aaggtccgcc tcacggcatc caagttgaga
    63001 gagataaatt gaacaagtac ggccgtcccc tattgggatg tactattaaa cctaaattgg
    63061 ggttatccgc gaagaattac ggtagagcgg tttatgaatg tctccgtggt ggacttgatt
    63121 ttaccaaaga tgatgagaat gtgaattccc aaccatttat gcgttggaga gaccgtttct
    63181 tattttgtgc cgaagcactt tataaagcac aggccgaaac aggtgaaatc aaagggcatt
    63241 acttgaatgc tactgcaggt acatgcgaag aaatgatcaa aagggctgta tttgcccgag
    63301 aattgggcgt tcctatcgta atgcatgact acttaacagg gggattcact gcaaatacta
    63361 gcttggctca ttattgccga gataatggtc tacttcttca tatccatcgt gcaatgcatg
    63421 cagttatcga tagacagaag aatcatggta tgcactttcg tgtactagct aaagcgttac
    63481 gtttgtctgg tggagatcat attcacgctg gtaccgtagt aggtaaactt gaaggggaaa
    63541 gagaaatcac tttaggtttt gttgatttac tacgtgatga ttttattgag aaagatcgaa
    63601 gccgcggtat ttatttcact caggattggg tctctctacc gggtgttctg cccgttgctt
    63661 cggggggtat tcacgtttgg catatgcctg ctcttaccga gatctttgga gatgattccg
    63721 tactacaatt cgggggggga actttagggc acccttgggg aaatgcaccc ggtgccgtag
    63781 ctaaccgagt agctctagaa gcatgtgtac aggctcgtaa tgagggacgt gatcttgctc
    63841 gtgagggtaa tgaaattatt cgtgaggcta gcaaatggag tcctgaatta gctgctgctt
    63901 gtgaagtatg gaaagaaatc aaatttgaat tcccagcaat ggatactttg taatccagta
    63961 atcaccgttc gttctattaa ttgaattgca attaaactcg gcccaatctt ttactaaaaa
    64021 gattgagccg aatacaatac aaagatacta ttgtatatat tacaaagatt gagccaaata
    64081 caatacaaag atactattgt atatattaca aagatactat tggatactat tgtatatatt
    64141 tgtatatatc ttttagcgta tatatttttg attatatttc ttttttattt tatatatata
    64201 ttatataata tatatattat atatattttt tttttttttt atttatttat tattaatatt
    64261 aattattttg tttatttata ttattttatt atttttattt tttattttat agataactat
    64321 ttatctagat atacgagatc aaaaataaaa aatagaagac gaaacaactt taacgtttct
    64381 attgttaagt tggatgcaca attaatccta tggatcttta ggattggtgt attcttttct
    64441 atttcgtagg tttggatcct gggtcgagct aaatatcaca acttttgtta cccatcctgt
    64501 atattgtcct ttcgtttcgt gttggaatag aaacttatta gtatttaagt agacgagatt
    64561 ttacgaaaaa agctcttcag attcatagga gagaacaact atttcgtttt ttgatgtgaa
    64621 tttgacacaa caggggttaa actactaaaa aaattaaata aattgtttat gtttatttgt
    64681 attttatttt tttttattaa atttcaagat tttttcaatt ctatttcaat tctataataa
    64741 taatagaatt gaaatagaat tgagttccag cacatatagt gacacatcat atatagtgaa
    64801 acgatactct gggttctcaa gaaaaaaaat cgtttttttt aatatccact cactcgttat
    64861 tattattatt agttaataat cctagtgagt ggatttatat gcttattgtg ataggaaatg
    64921 aaatattcaa aagatatctt ttatcgaatg actattcatc tagtctagtg tattttcatg
    64981 taaatagagg aaagaaagct ctatggaaaa atggtggttc aattcgatgt tgtttaatag
    65041 ggggttagaa tacaggtgtg ggctaagtaa atcaatggat agttttggtc ctattgaaaa
    65101 taccagtgta agtgaagatc caattctaac tgatatggat aaaaacattc aggggtggag
    65161 tgatagtgac aattctagtt acagtaatgt tgattattta gtcggcgttg agaacattcg
    65221 gaatttcata tctgatgaca cttttttagt tagggatagt aatagggaca gttattccat
    65281 atattttgat attgaaaatc aaatttttga gattgataat gatcattctt ttctaagtga
    65341 actagaatgt tttttttata gttataagaa tttcagctat ctgaataatg tatctaagag
    65401 tgacgatccc gactatgatc attacatgta tgatactaaa tatagttgga ataatcacat
    65461 tcataattgc attgacagtt atcttcgttc tcaaatctgt attgatggtt acattttagg
    65521 tgatagtgat aaatacaatg acagttacat ttatagtttc atttgtggta aaggcagaaa
    65581 tattagtgaa agaaggaatt ccagtcgcac gaatgctacg agtgatagtg ctttaactag
    65641 aagagaaagt tctaatcatc tagaggaaac tccagattta gaggaaactc cagatttaga
    65701 ggaaactcca gatttagagg aaactccaga tttagaggaa actccagatt tagaggaaac
    65761 tccagattta gaggaaactc cagatttaga ggaaactcca gatttagagg aaactccaaa
    65821 aactccaata aattacagcc atttgtgggt tatgtgcgaa aatgaagatt gttatggatt
    65881 aaattataag gcatttttta aatcaagaat gaatatttgt gaatactgtg gatatcattt
    65941 gaaaatgagc agttcagata gaattgaact tttgattgat ccaggtactt ggaatccgat
    66001 ggatgaagac atggtttggg tggatcccat tgaatttcat tcagaagagg aagaagagga
    66061 atcttataaa gatcgtattg aatttcattc agaagaggaa gaagaggaat cttataaaga
    66121 tcccattgaa tttcattcag aagaggaaga agaggaatct tataaagatc ccattgaatt
    66181 tcattcagaa gaggaagaag aggaatctta taaagatccc attgaatttc attcagaaga
    66241 ggaagaagag gaagaagagg aagaagagga agaagaggaa ccttatcaag atcgtattga
    66301 ttcttatcaa agagagacag gattaactga tgctgttcaa acaggcacag gtcaactaaa
    66361 tggtattccc gtagcaattg gggttatgga ttttcagttt atagggggta gtatgggatc
    66421 cgtagtaggt gagaaaatca cccgtttgat cgaatatgct gccaatcaat ttttacctct
    66481 tattctagta tgtgcttcgg gaggagcacg tatgcaagaa ggaagtgtga gcttgatgca
    66541 aatggctaaa atatcttctg ctttatatga ttatcaaata aataaaaagt tattctatgt
    66601 ctcgatcctt acatctccta ctactggtgg ggtgacggct agttttggta tgttggggga
    66661 tatcattatt gccgaaccca acgcttacat tgcatttgcg ggtaaaagag taattgagga
    66721 aacattgaag attgaagtac ctgaaggttc acaagaggct gaaaatttat tcgataaggg
    66781 cttatttgat tcaattgtac cgcgtactct tttaaagggc gttcttagtg agttattgca
    66841 gttccacgct ttctttcctt tgactccaaa ttaaatgaag tagagcttta aattattcaa
    66901 tttttttttt tcgtttatta ttattataat tagtataatt agtaaaaaaa taaatatata
    66961 aatataaata aataaatata aataataata ttaatataaa tataattcaa tattaaatat
    67021 aataattata atataattat actattctaa aattaattct aaaattaata ttcaatatta
    67081 ctattttttt tattatattt aaaattaaaa ttagaattct aattaatatt gaatttctat
    67141 taataattta ataatttatt atatatactc atactcattt agatatactt agtagaattc
    67201 tatatagaat tctattctat atggatttct atataaaaat atacttggta taagtatata
    67261 tgatatgaat tctagtgatt caaaaatctc tttataacaa tataaaaata gaaaaataac
    67321 aggtaaaaat cttaatagaa caataacaaa aaactaaaaa aataacaggt acaaatatta
    67381 aatcgaggta cccattctat gacaactctc agcaacttac cctctatttt tgtgccctta
    67441 gtaggcctag tatttccggc aattgcaatg gcttctttat ttctccatgt tcaaaaaaac
    67501 aagatttttt agatacggac agcagtaggg acaaatctca tctatttttt ttagatctag
    67561 aagcaatttg atgaattact cctaaaggtt tacataaaaa tagtgctagt tgatgagagt
    67621 tacttcgcaa acaaggaaaa gtcaaataaa attcatttgg ttgggttatt ttctcaattc
    67681 caaaaaaata caactggatc taatatgggt tggcgatcag aacgtatatg gatagaactt
    67741 ataacggggt ctcgaaaacc aagtaatttc tgctgggccg ttatcctttt tttaggttca
    67801 ttagggttct tattggttgg aacttcgagt tatattggta ggaatttgct atctttattt
    67861 ccgtctcagc aaattctttt ttttccacaa gggatcgtga tgtctttcta tggaatcgct
    67921 ggtctcttta ttagctctta tttgtggtgt acaattttgt ggaatgtagg tagtggttat
    67981 gatcgattcg atagaaaaga gggaatagtg tgtatttttc gttggggatt tcctggaaaa
    68041 aatcgtcgta tctttttccg attccttatg aaagacattc agtccatcag aatagaagtt
    68101 aaagagggta tttatactcg tcgtgtcctt tatatggaaa tcagaggaca gggggtcatt
    68161 cccttgactc gtactgatga gaatttgact ccacgagaaa ttgaacaaaa agcggcagaa
    68221 ttggcctatt tcttgcgtgt accaattgaa gtattttaaa aaaaaaaaaa acgaactgaa
    68281 aaatgaatgc tttcttaaaa aaaacggaaa aaattcttga attttttttt tatttttgat
    68341 atttttttga tagaaagggt gtttttttgt ttcgaaatcc aactaatatt cattacttga
    68401 agtgctcttt catgcattca tcgaaagggg aaattgcgtc gaattttagc aattgatatc
    68461 tttggaaaca atattttttc ttcattcaaa ttggaagcag actctttctt tttcttattc
    68521 tatttgtgta ttctttctaa attcaagaac taactcccga attgcaaata aaaaaaacgt
    68581 gagaatcgat ttataggctc tatgacttgt aatagaactt atgcttgata gaaatattct
    68641 tatcatatag agttgacgaa tgaggtgaag ctgacttcat taaagacgaa aaatggcaaa
    68701 aaagaaagca ttcattcccc ttctatatct tacatctata gtctttttag tctttttgcc
    68761 ctggtggatc tctttctcat ttaagaaaaa tatggaatct tgggttacta attggtcaaa
    68821 tactaggcaa tccgaaattt tcttgaatga tattcaagaa aagagtattc taaaaaaatt
    68881 catagaatta gaggaactgt tactcttgga tgaaatgata aaggaatacc cggaaacacg
    68941 tctacaaaac cttcgtatcg gaatctacaa agaaacgatc caattgatca agacgcacaa
    69001 cgaagatctt atgaatacga ttttgcactt ctctacaaat ataatctgtt tcgttatttt
    69061 aagtggttat tctattctag gtaatcaaga acttattatt cttaactctt gggttcaaga
    69121 attcctatat aacttaagcg acacaataaa agctttttct attcttttat taactgattt
    69181 atgtatagga ttccattcga cccatggttg ggaactaatg attggttctg tctataaaga
    69241 ttttggattt gctcataatg atcaaattat atccggtctt gtttccattt ttccagtcat
    69301 tctagataca attttgaaat attggatttt ccgttattta aatcgtgtat ctccgtcact
    69361 tgtagtgatt tatcattcaa tgaatgactg aaaaaaggat ccactgatcc aattctaaag
    69421 tttgttattt tgtacaaaag ctaaccattc aaaaattgac ttattctttt ttttcttttt
    69481 ctttctactc atccagcgga ttcctcctat attccagtaa aattctttta gtacatagca
    69541 gaattatgga tagggaactg taccagtgac caacctaatt ttattgtaga acttttcagg
    69601 atcaatgatt ggaccatgca aactagaaat tactgttctt ggataaagga agagattact
    69661 cgatcaattt ccgtatcgct catgatatat ataataactc gagcacccat ttcaaatgca
    69721 tatcccattt ttgcacagca gggttatgaa aatccgcgag aagcaactgg ccgtattgta
    69781 tgtgccaatt gccatttagc taataagccc gtggatatcg aggttccaca agcggtactt
    69841 cctgatactg tatttgaagc agttgttcga attccttatg atatgcaagt gaaacaagtt
    69901 cttgctaatg gtaaaaaggg ggctttaaat gtgggggctg ttcttatttt accggagggg
    69961 tttgaattgg ctccccccga tcgtatttcg cctgagatta aagaaaagat aggtaatctg
    70021 tcttttcaaa actatcgtcc cactaaaaaa aatattcttg tggtaggccc tgttcctggt
    70081 cagaaatata atgaaataac ctttcctatt ctttcccccg accccgctac taagagagat
    70141 gttcacttct taaaatatcc aatatacgta ggcgggaaca ggggaagggg gcagctttat
    70201 cccgacggga gcaagagtaa taataatgtt tataatgcta cagctgcagg tatagtaaac
    70261 aaaatcatac gaaaagaaaa ggggggatat gaaataacta tagtagatgc atcggatggc
    70321 cgcgaagtga ttgatattat acctccagga ccagaacttc ttgtttcaga gggtgaatct
    70381 atcaaacttg atcaaccatt aacgagtaat ccaaatgtgg gtggatttgg tcagggggat
    70441 gcggaaatag tacttcaaga tccgttacgt gtccaaggtc tcttgttctt cgtgacatct
    70501 gttattttgg cacaaatctt tttggttctt aaaaagaaac agtttgagaa ggttcaatta
    70561 tctgaaatga atttctaggt ccgcggattt atcaacatat taagttcgta aaaataacga
    70621 aatctttttg ttgataatta tgtaattctg tataatcaaa agattatgaa aagccccttg
    70681 tttgtttcta ttctttttct accatattta gttctaccat atttagagaa ttcaccgcag
    70741 tactagtcag tcatagtatg tagattgtga agaagactat ttgactttac ccattttttg
    70801 tttctttttt ttttcacccc caagaaattg gagcactata attatgtcac agtttttgga
    70861 tttcaatgtc atagaatata aatatattca attaatagtt ttaatagttt tttttttgtt
    70921 tttctatttg actgtaagaa aattcaactc gatactaaac agaagataaa taaacggata
    70981 atattaagca cagtataaat tgaaattgga aaaacgggat tctaggaggg attatttttc
    71041 ttcctagaac ccttcttgtt tgtgtcgaaa tattctccca aatagtttca tataccaaat
    71101 attttcatat aataatgcct attgatctcg ttcgtcaaag aatcctatcc cccattctta
    71161 gtttagattt tttccgagtt tttattagaa cctttatgac ataatgacat ataatatatt
    71221 tttttattta gatttttttt attttatatt tgtttttgtt tgtgccgccc agaaaaagga
    71281 aatcaagtga ttccttcttt gttttccttt tgttttcttt atttttactt tgctttgaaa
    71341 gtattgacag atattatcga ggaagaaatg ttttgaatca attaatgaaa ttcttttttc
    71401 aaaaatatca tcagaaaaaa aattaaatgg agttttttaa aacatcggaa aaagttttct
    71461 attttgtcat ttatacgaat aaaagatctt atgattatta agaactcaac aggacctcct
    71521 ctcgtcaaag caaagaaaga gggggtctcc tgttgagttc ttacgctttc atttcgaaaa
    71581 ttaagttcag ccaattacta cagggatgaa cccaatccgg aatatgaacc ataaaagaaa
    71641 ataccaatta aaccgatcac aggaatacca gttacagtac ctattatcca aagaggaatc
    71701 cttccagtag tatcagccat ttatcccact ttcctccaca tttcatcaag tagtcatgct
    71761 agagacataa acagtcatag ataattatga aattatatcc ttccgaatgg gataagagaa
    71821 ttcctaatat atatttatta ttcccttaat tgaagaaata attggaaaat aaaacagcaa
    71881 gtacaaaaat gagtaataac ccccagtaga gactggtacg attcaattca acattttgtt
    71941 cgtttgggtt tgattgtgtc gtagctctat aattcggatt aggtttatcg ttggatgaac
    72001 tgcattgctg atattgaccc caaaaaagaa acggtgggta ccgctagtcc gtgaacagcc
    72061 aaccatcgta ctgtaaaaat gggataggtt ctatctatgg tcattggggc ctcctaaaaa
    72121 gatctactaa attcatcgag ttgttccaaa ggatcaaaac ggccagttat taatggaatt
    72181 ccttgtcgac tctctgtaaa atactcgttg ggacgagggc ttccaaatac atcgtaagct
    72241 aaacccgtgc tgacaaataa ccaacccgca atgaataggg agggtatagt aatgctatga
    72301 ataacccagt atcgaatact ggtaataata tcagcaaaag aacgttctcc tgtgcttcca
    72361 gacatgttga gctccacata ttcttgtaca gtcaaagggg gatcgattcc ataaaagatg
    72421 agatcagtaa gtaaaaattt actgaaattc catctttgtt agatcgtcaa tattgtacca
    72481 agggtgtctt tagagtatac cgaatcagta tagctatcct tcttctgaca cagcaacgca
    72541 atttcacaat caatagcgag atcaagtact agataatttt tgtcttcttt tcttgttgct
    72601 tgttgcgatg tactcaatag ggaattcctg catttttata agatgagggt tttctacatt
    72661 attagcttcg gactagaaac tgagggtcaa ataaaatgtg aatctgacgg attttttttt
    72721 atcaaaattc atggagtaga ttatcatctt tctacaattc aattagatgc gaaatctaga
    72781 aatatacttt ttgtggttgt agaagatttt ttttgttgga aacccttctt tttttttttt
    72841 taactgggtt agttgtccaa taaaaaataa caataatagc agtaatagat agtatttaat
    72901 ggcagaaaaa taacaaaaga ttccattttt aagaagaatt ttatcaatat ttgtggcacg
    72961 cgcattgttg ttcttgtatt acacccaaaa ggctccttct tggcttaatt acttaattac
    73021 aaggatagag ctttatttta tattaaaata aggaaagaaa aaaaatgtag aaccctagtt
    73081 tcgggcgatt tgatacctct tttcttctcg ttggagatat tatgttatga gaatggaacc
    73141 tactacaaaa tccaatgaat taaaatcaaa gtaaaaaagt aaaggaaagg gcattagaag
    73201 gtcattcttc ttttggtcta aaaaaatgga tttgatacaa tccaaattaa taaataaaaa
    73261 aaaggatcaa aatagatatt tttccaattt gattctatat taattcaaag aaaaagagag
    73321 tttttccttt ttgatttgaa ttgaatgaaa ttacacaaca aagttcttat tcttataata
    73381 agatttattt attatattat attagtttac tcaactcaag agttgtttta tcaatctgtt
    73441 gatttggaat cacaggatgg gtagatgtca cagatgatga atggatttct tacctatgtc
    73501 actatatttt tgttcgtcta taatgattga ttgatgaatc aaaaattttc aattggattt
    73561 ttcaagtggt atttttgttt atcttcctat ctttctaatg gaaacttagg gaagtgcttt
    73621 ttaaacatat gtataaaaag aacatatttc atttagcctc ttcatgccca ctataactag
    73681 ttatttcggt tttctactag cagctttaac tataacctca tctctattta tcggtctgag
    73741 caagatacga cttatttgat ttgagattat gaaattaatt gaatgaacaa ttcataaaaa
    73801 taaatctttc tgggatattc aatatattct atagttcctt accgtgtcaa ttttcaattc
    73861 ttggtcattg agattcatgg gcaatacaga ttaatattta aagatatata ttacctcccc
    73921 ctttctcctt tcaaacaaat aaaaatgatt gaagtttctc tatttggaat cgtgttaggt
    73981 ctaattccta ttactttggc tggattattc gtaaccgcat atttacaata ccgacgtggt
    74041 gatcagttgg acctttgatt aattcacatt tttttattga cctcctattt tgtttgtttt
    74101 aatactaatc cacaggaggt aaaattaaga ctttagactg ctgttccatt atttcagtgt
    74161 catttttgat ctaacaagaa tggaatcacg ctctgtagga tttgaaccta cgacatcggg
    74221 ttttggagac ccgcgttcta ccgaactgaa ctaagagcgc tttattttca taaatcataa
    74281 aaaaaaatta tgtgacccca attcatcttg catgcatata ctatcataat ctatatatag
    74341 aactctcatc atatatatat tgatagaata tccatctatt tctattgagt atgtatgtct
    74401 acttttaatc ggtctcaatt gatcccttgt tactgctcat aagataggta atagttaggg
    74461 atagggatga caggatttga acccgtgaca ttttgtaccc aaaacaaacg cgctaccaag
    74521 ctgcgctaca tccctttcaa ttggtttaca gtgtcattgt aaagaatctt tgtcttgttt
    74581 tccatatctt gatttttggg gttgatatat ataaattatc ctgccatttt tttttagttt
    74641 catcttttta gtttcatatt gtataacata tattataata ataataaaag acttatatac
    74701 atttgaaatc cgcctaacaa aaaaagatga atatttttag agaatgctcg ggcagagaag
    74761 aaacggacct cttttttttg ttaaaaaaaa aaagaaagca tatctaatga atcgttatac
    74821 atttcaattt gaattaataa ttttgcgtac aaatacaagt cgttattaat taaataacca
    74881 tctgatcata tatgtttttt tgtattacaa attctaatat aataatataa taaagaataa
    74941 gaattaagaa taaagaagga ggattttaaa tgcgagatct aaaaacatat ctctccgtgg
    75001 caccagtggt aagtactcta tggtttggtg ctttagcagg tctattgata gagatcaatc
    75061 gtttattccc ggatgctttg atatttccct ttttttcatt ctagttattg acacgggaag
    75121 gggtgaagaa gattagagat acaatcaaat atctgtgatt aatcccccct tctccttctt
    75181 tttttttttc tttttttttt ttagaagtta gaaaagagaa agaataaagt tggattcggc
    75241 ctcagttaaa ctcggaattc ggtccaggct tcaattgaat ttaattaata ataaattcat
    75301 aaatttataa aaaattccat ctctattaat ctattaaata atagggtgag accagaaata
    75361 gaaatggaat ggctaaggcg tggcaagaat atcatatagg atacttaaat gaaaacagaa
    75421 atactgtact gtgattctaa atatagttag aaatcattgt attacttaat tattactata
    75481 cttataatta ctatacttat aacttatatt atattgacta tattgattat tgattggaac
    75541 gagatccttc ataattggat ttagagttag caacttctat tatttttttt ttttttttcc
    75601 tttttgcttc gaatcgtaaa atagaagagt taagttaatc aaaaacacaa aggaggttca
    75661 tggccaaagg taaagatatc cgaatagggg ttattttgga atgtaccagt tgtgttcgaa
    75721 acagtgttaa taagaaatca acgggtattt ccagatatat tactcaaaag aatcgacaca
    75781 atacgcctag tcgattggaa ttgagaaaat tctgtccctg ttgttgcaaa catacgattc
    75841 acggggagat aaagaaatag ataaaattga tcacttgtgt gtcacccctc gaaggaatat
    75901 gaaaaatgat atattttttc atattgttct aaattataga agagattgta tatatataac
    75961 atataattca atataacata taaatataca tatatttata gattctattg aattttatat
    76021 atatatatat ttatatatat tgaaatatat ttaaaaacaa aaacattaaa aacattattc
    76081 aaaattaaaa aaataaaaaa tataagaata aaaaaataga aacaaagcaa atcttatttt
    76141 ttttttacaa aataggattt tggggataag gaataaacaa actatggata aatctaagcg
    76201 accttttctt aaatccaagc gatcttttcg tagacgtttg cccccgatcc aatcggggga
    76261 tcgaattgat tataaaaaca tgagtttaat tagtcgattt attagtgagc agggaaaaat
    76321 attatctaga cgggtgaata gattgacctt aaaacaacaa cgattaatta cgattgctat
    76381 aaaacaagct cgtattttat cttcgttacc ttttcttaat aatgaaaaac aatttgaaaa
    76441 aaggaagttg gccgctagaa ctacaggtct taaaaaaaaa aaaaaaaaat aggattactc
    76501 ttcaattgaa ttcaaattcc aatcaaaact caaatcaaac gtggattgat gttttgttca
    76561 aaaactacga caatccaatt ttgattatcg tgttgtatgt aagaaaaaag agaatcggtg
    76621 aagaagaata aatctttttt tattgaacgt ggttgctcat tttgacgact ttatcatatg
    76681 attctatttt atcatacaaa tctctactct accttcccgg agttcagtct ccggggaatt
    76741 ttttatgatc tcattggaaa tcatataaag acaattctta tttaatatag ctatttgtga
    76801 aagtatttta cgattaagaa gcaactgcct cttgtacaga ttatacatta atctgctata
    76861 actatagtat agcttttctt gattctcgcg aattactgca tttattcgac tgatccacaa
    76921 acgacgaaaa tccctttttt tcctatctct atcccgatga gccgaagcaa aagcttttat
    76981 tttctgttga gtaatagttc gagtaagttt tgaatgagcc cctcgaaaac ctgatgtaaa
    77041 taaacccatt tttgtcctac gtttccgagc tatatatcct cgtttaattc tggtcattga
    77101 ataaatcaaa ctttgatgaa taactatttg atttcttttc tttcagttat tcttttccct
    77161 ttactagtgt attaataata aaaacggatt tttccaatgt ataaaataaa agattccaat
    77221 ggcttttgct actataacct tcccaaccac gatttttttt tatttctaag catttaacct
    77281 cgaaataaga aattgtattg atactaggta tcaaaaaaac atattcaatt aaatagaaat
    77341 ggataaagaa atagtggatt ccatcgtttc tatggttact tcttaaacgg cgaggtcctc
    77401 tctatacacc ggagcccctt ctctcattta atcaatgcta ttgttaactt gtacagttta
    77461 cactctttgg ctctacccat gaaatagcta gtaaaaagtc tttcacaacg aaatctaact
    77521 atacagtaac ggtatttaag tatgaagtga agattagctg gggagctgac cctcttagtc
    77581 cgttcttgca agaataaggt cacaatcttt tggcttttta attttgaaat agaattttcc
    77641 ctgcttaatg gataagcatt tgctaccaat gggaaaatct ttctcatctg aaattgcaaa
    77701 tggaggtgat tggatttgca ccaagggaaa ccataaattt gatacacaat aacaacaaaa
    77761 ggatatatat tataagagat tctttttttt tttttaagta agatagtgaa tggaatggag
    77821 tttttccatt ctatcctaac cgatcactta taccggaata atttgtttcc tctgttttgt
    77881 cttagtccat gatcggaacg agtcgcacat acaccctagt acatgttcct cggcgctgag
    77941 ggcatccccg aagggcgggg gatttcgtga catttcggat tggctgtctt gtgtttctaa
    78001 taagttgttt aatagttggc atgttgaatc atatatataa tgagctggtt tagatcaatc
    78061 ctaacccgat gattatgaat tacttatatt ctagattact ttcattctat attaattcta
    78121 tattacttat attcttattc tagattaata attaatagat tattgattaa ttaattatta
    78181 atagaataga ttaattaata gatatattat aattaaatca ggtaagcggt aagaagaaaa
    78241 aatctcaaat tgtgtatttg cgcggaatcc ctgctaattt tttattcaat ccctatatca
    78301 tcaataattc catgaacttg ggcgtcttct ggtgacaaaa tagcatccct ttccatgtct
    78361 tccattataa cccaagaagg ttggcccgtt ctttgtgcat aaatgtttac gatagaatct
    78421 cgtatcttca ttatttcgtc catttccaag attaaatctc ccgctcctga cttctcacta
    78481 atatcacata tgggttgatg catcattacc ctgacgatat aacataataa taataaaagg
    78541 ttcctctatc tcgtacgata agacgagaga taaagaataa aaaaaaaaaa acaaagattg
    78601 aacaaccgta caggcatctt ttgcgtattg catacggctc cactatggaa ttggttttta
    78661 ccttccatcg aagaaagaga aaaatggaga aggtctataa gatctagatc ggtaaatgat
    78721 ccaataacca cccttccttt ttttttttga gtagttaaaa aaaaaatact atgatggttc
    78781 cgttgcttta ttatttggtc tgttattcag caatcccaaa gtttcttttt tttttaatca
    78841 aatgcaaatg ttatatagtt atattattta tatatatata ttattattat atggttaaat
    78901 aagtataagc atatgactaa gtaaaaacat cttcttcttc ttctcttttt tttcatactt
    78961 ctcacctcct tataagtatg attaaattcc ggtgtaaaaa caaaaaggtt tgtgacgctg
    79021 aaaaaagctc ccgatagatc agataaaatt ggaaataccc attttctcat accactcttt
    79081 cgatacataa tcaaatggtt ttgaaaaatt tttgcatatc aaattcgaag tgccatgcta
    79141 ttattgctta atattcatat ggcgaaggca tagtcttctt tttttttttt tttctcaaat
    79201 aaaagactca ttggcgccaa gcgtgaggga atgctagacg tctagtaatt tccccccctg
    79261 tgagaataaa agatcccatt gaagcggcca atcctatgca tattgtctgt acttctgggt
    79321 ccactccttg catcatatca taaagaccta ctccgggtat tatccatccg cccggacaat
    79381 ttataaacaa attaaaatct agggtacgat cctccatagt gagaaatacc ataaggccac
    79441 aaatatgatt cgatatctca ctatcaagct tttggcctaa aaaaagtgct ctttgtcgat
    79501 aaagtcggtt gattaggata agattttatc ccttaggagc cgtacatgca ccttttgatg
    79561 catacggttc acaaaaaatc gcgaaaaaaa atcaatgtgt agatttcaac cctctttctt
    79621 tttttctttt tcatagcaga tttttttgaa cttataatga aaggtctttt tcttacattt
    79681 ttcaagaaag acgacttttg acccgtttat ctatatttat ctatattaat ctatattaat
    79741 attattaata attataaaaa aaaaatacta aacacttatt gaactaactt ctcattgatg
    79801 tattgttttc atcgagatcg aatccaaatc gcgatgtaat tttcttgttt ttgattgggc
    79861 ttcttcaatt caattctttt aggtttctgt tctactccga gtaaagatct acccgatttt
    79921 gatttgcaca tatagcacaa atactccaat accacgtctt tttgctacga cttcttttct
    79981 tcaatttatt tcatttcatg ttttccagca aacacaaata tatgatagaa gtagtaatca
    80041 tagatatatt aacatttggt tttttttaaa cagagcctgg atgcttcatt ttcttggtcc
    80101 aaccaaggca accataaatt attgtaaatt tgtaatatta atctggatat cccctcaaaa
    80161 aaagatctaa ttacatactt cacgctccaa ttttttgctg attcaatcaa tcttttttgg
    80221 ggtgaaagag aggatatctc gatcggggga gagaacgggg aaatcccata tgacccaata
    80281 tatctgacaa gtcgcactat aggtcaagcc aagatgcttc ttcctcttca ggaccttgaa
    80341 agggcacttt tggaacacca acaggcataa atttaaaaaa gaattgaatt aaagtaagta
    80401 gtatatctcg ctttgatgcg aaaacgtaac aatgggttta ttgtcttaat aatgattggt
    80461 ctttatcata ttttatttat agattgaata taaatataga ttgaataaat tcgtaaaaaa
    80521 aatcctaaat acaaagtgat gaacaaatat gtctgcattc actgataaaa agatataaac
    80581 actaatataa aataaggtca acccccccct ccaccattgc gtattcttac ttattaggta
    80641 tagaatagat ctgcttcttt tgttcctacg aatagaattc tttcgttatt actaaaaaac
    80701 tagaacaaat attaatcctt tacccgagat aatccactaa aaagagaggg tccatagtat
    80761 agttttttat agtgcaataa agttacatag tgtccatttt ttgttgatat aagaggtatt
    80821 ttcatgggtt tgccttggta tcgtgttcat accgtcgtat taaatgatcc cggccgttta
    80881 ctttctgtcc atataatgca tacagctctg gttgctggtt gggccggttc gatggctcta
    80941 tatgaattag ccgtttttga tccctctgac cctgttcttg acccaatgtg gagacaaggt
    81001 atgtttgtta tacccttcat gactcgttta ggaataacca attcatgggg tggttggagt
    81061 atcacaggag gaactataac gaatccaggt atttggagtt acgaaggtgt ggccggggca
    81121 catattgtgt tttccggctt gtgctttttg gcggctatct ggcattgggt atattgggat
    81181 ctagaaatct tttgtgatga acgtacagga aaaccttctt tggatttgcc taaaattttt
    81241 ggaattcatt tatttctttc aggggtggct tgttttggtt ttggcgcatt tcatgtaaca
    81301 ggattgtatg gtcctggaat atgggtgtcc gatccttatg gactaaccgg aagggtacaa
    81361 tccgtaaatc ccgcatgggg tgtggaaggt tttgatcctt ttgttccagg gggaatagcc
    81421 tctcatcata ttgcagcagg gacattgggc atattagcgg gcctttttca tcttagtgtc
    81481 cgtccacccc aacgtttgta caaaggattg cgtatgggaa atattgaaac cgtcctttcc
    81541 agtagtattg ctgctgtctt ttttgcagct tttgttgttg ctggaactat gtggtatggt
    81601 tcagcaacta cgccgattga attatttggt cccactcgtt atcaatggga tcagggatac
    81661 ttccagcaag aaatatatcg aagagttggt gctgggctag ccaaaaatca aagtttatca
    81721 gaagcttggt ctaaaattcc cgaaaaatta gccttttatg attacattgg caataatccg
    81781 gcaaaaggcg gattgtttag agcgggctca atggacaatg gggatggaat agctgttggc
    81841 tggttaggac accctatctt tagagataaa gaggggcgtg aactttttgt acgtcgtatg
    81901 cctacttttt ttgaaacatt tccggttgtt ttggtagacg gagacggaat tgttagagcc
    81961 gatgttcctt ttcgaagggc ggaatccaaa tatagtgtcg aacaagtagg tgtaactgtt
    82021 gagttctatg gtggcgaact caatggagtc agttatagtg atcctgctac tgtgaaaaaa
    82081 tatgctagac gtgctcaatt gggtgaaatt tttgaattag atcgtgctac tttgaaatcg
    82141 gatggtgttt ttcgtagcag tccaagaggt tggtttactt ttggacatgc ttcgtttgct
    82201 ctgctcttct ttttcggaca catttggcat ggtgctagaa ccttgttcag agatgttttt
    82261 gctggtatcg acccagattt ggatgctcaa gtagaatttg gagcattcca aaaacttgga
    82321 gatccaacta caagaagaca agtagtctga tacaacattg ttttgttcct tttggacttt
    82381 attttctttt tgtgattgga atttgccata gggaaccgga taaatcttga tttgaattgc
    82441 taccttttct tttactcttg ttctttcttt ttctttatcc gagagacgat cccaaataaa
    82501 caggtatgaa agctataatt gtaaaccacg atcaaatcca tggaagcatt ggtttataca
    82561 ttcctcttag tttctacttt aggaattctt tttttcgcta tcttttttag agaaccgcct
    82621 aaagttccaa ctaaaaagat gaaatgattt ttcattatct caattgaagt aatgagccta
    82681 ccaatattgg taggctcatt acttcaacta gtccccatgt tcttcgaatg gatctcttag
    82741 ttgttgagag ggttgcccaa aagcagtata taaggcgtac ccagtaaaac ttacaagtaa
    82801 accagatata gagatggcaa ctagggttgc tgtttccatt attataaaat ttcaagacca
    82861 aaatggatct aggataagat catttattta cagcggaatg gtatacaaag tcaacagatc
    82921 tcaatgaata aaaaatagga tttatggcta cacaaactgt tgagggtagt tctagatctg
    82981 gtccaagacg aactattgta gggaatttat tgaaaccttt gaattcagaa tatggtaaag
    83041 tagctcctgg ttggggaact actcccttga tgggtgttgc aatggcccta tttgcgatat
    83101 ttctatctat tattttggag atttataatt cttccatttt actggacgga atttctatga
    83161 attagattca caagaaccga ctaaccaatt tttcaataca aagtgaagca cttgggtctt
    83221 agatttttag cccattctgt tttggtttgg tagtttagtt cgatcgtgga atttcttttc
    83281 ttctgtattt ctggaatatg agtgtgtgac ttgttataat tgatcctatt gatagtacag
    83341 agagtgagtc tgtcatcttg atagagatgg ttttttttta ccccgtcgga tatttattct
    83401 agtatctgga gcacggaata tagaaaatgg attctaaagt attagaacta tgattcatac
    83461 ttaatattta gaccccgcaa ccggacttaa aatttttttc aaggagttag aagttataat
    83521 aaatcgaaag attttgattc tttcaaaccg ccgcttatcc ctttttttat caaaggacaa
    83581 acgtttattt tgatttttta ttatatctat tcattgaata agtgatgatc caatagttct
    83641 tactcaggga atttttggac ttagattaaa ggttttattg aatcatcgtg gttttagtat
    83701 gaatctgagg ttttttttaa tcgattttat agggtcttaa caagagaatt cctatcaata
    83761 ataaagaaga cagtagtaaa gccacattac atacaaaata aaacaaatca aagaaaagaa
    83821 aaaaaaaaaa gttaaagaat attcaagagg ccagtaacga tcaaaataaa gacgagtgag
    83881 ccgacttgag attttggcat tataaccaca aagaagagct ttcggatctc tactttttgt
    83941 atcttcagag aagattggaa tcatagggtt aagttaagaa gttgcaaact ttctattaca
    84001 catatccgtt agaaccagta tttgggtatt tctgtttgag ccgtacgaga tgaaattctc
    84061 atatacggtt ctcagagggg gagtcccctt ggtttaccta tctcaataaa gtctatgatt
    84121 ggtttgaaga acgtcttgag attcaggcga ttgcagatga tataactagt aaatatgttc
    84181 ctcctcatgt caacatattt tattgtttag ggggaattac acttacttgt tttttagtcc
    84241 aagtagcgac ggggtttgct atgacttttt actatcgtcc gaccgttact gaggcttttg
    84301 cttctgttca atatataatg actgaagcta actttggttg gttaatccga tcagttcatc
    84361 gatggtcggc aagtatgatg gtcctaatga tgatcctgca cgtatttcgt gtgtatctca
    84421 ccggtggttt taaaaaacct cgcgaattga cgtgggttac gggtgtagtt ttggctgtat
    84481 tgaccgcatc ctttggtgta actggttatt ccttaccttg ggaccaaatt ggttattggg
    84541 cagtcaaaat tgtaactggc gtacccgaag ctattcctgt aataggatca tctttggtag
    84601 agttattacg cggaagtgct agtgtgggcc aatctacctt gactcgtttt tatagtttac
    84661 acacttttgt attacctctt cttactgccg tatttatgtt aatgcacttt ccaatgatac
    84721 gtaagcaagg catttccggt cctttataga gaatatggat catagatatt ttgaatcaat
    84781 catttatcat tttggggagg agaacaatag tatttcattg ctacaaatat gtcttattta
    84841 aaattcaaat aataagacat gtatttggat atttcccttc aacttcacaa aattggatta
    84901 tattattttt tttatttgac agacacaaat agttgaaggg aattcttcga agaaaaaatg
    84961 gattatggga gtgtgtgact tgaactattg attgggccgc gcagatatat gactttatct
    85021 tatccgccac atttgaattc acaatgaaat gtgtctttat tccaaccacc gcgcaagtcc
    85081 cctacagagg ataggccggt tcgcttgaag agaatctttt ctatgatcag actccatcat
    85141 gtcctgcatg aacaggctcc gtaagatcca gtaaaataag tgatgtggta taattcggat
    85201 tatgtcttat atttcactta acttaatagt atggaaatgc attcatttcc tctgcattga
    85261 ctcgatttat gatactatcg gagttaaaca agtagatcta aagaagaaca ggggctagat
    85321 tatattagta acaagtaaat cctttgtatg taaagtaaaa aaaaaaagtc tcgagatttt
    85381 gggggataaa ggccaaccgc aaggtctgag atgacccaga aagcactatc aactttgtaa
    85441 gcctacttgg gtattgagca tttacttaac ttataagaac ataagtaaga acataagaac
    85501 agaatttctt gcaatggata gttgtaactc cggaaaagag attctgctaa attttttcgt
    85561 acgtagaatc ttcatattca tatatgttat gcgtgtataa catataaatt ttttagatag
    85621 atacgtttga ttcgtgctcg agccggatga tgaaaaatta tcatgtccgg ttcttttgga
    85681 ggatggatct ataagaattc acctatccca ataacaaaaa aacctgactt gaatgatcct
    85741 gtattaagag ctaaattggc taaaggaatg ggtcataatt attacggaga acccgcatgg
    85801 cccaacgatc ttttatatat ttttccagta gtaattctag gtactattgc ttgtaacgta
    85861 ggcttagcgg ttctagaacc atcaatgatt ggggaacccg cggatccatt tgcaactcct
    85921 ttggaaatat tgcctgaatg gtatttcttt cccgtatttc aaatacttcg tacagtgccc
    85981 aataagttat tgggtgttct tttaatggtt ttggtaccgg cgggattatt aacagtaccc
    86041 tttttggaga atgttaataa attccaaaat ccatttcgtc gtccagtagc gacaaccgtc
    86101 tttttgattg gtaccgcagt ggccctttgg ttgggtattg gagcaacatt acctattgag
    86161 aaatccctaa ctttaggtgt tttttaaatt gattcaattg tgaaataaaa tatcatgata
    86221 tgtgtattgt gtatctaggg agaattcact ttgaaaccac taatccctag atacatctat
    86281 tccattttgg acctattccg agtatatgga tttgtgctaa agattcaaaa cccgcatttt
    86341 cgtctttttt ttttttctaa aaaaaaaaga taaaaaaatc caatgtattt ccattttatg
    86401 caaaatgctt ttctatttct aaaatgtcca atatacgttt tacatcttct atgcgaagat
    86461 gttccatttt cataaggtct tcttgactgt tattcaaaag ctccaataat gtatgtatat
    86521 tggacctttt tagacaatta tagatcctgg gaggcaattc taattggtca ataaaaatgg
    86581 atttcaatgc tatttctttt tttttttttc ttagttttgc caatccatca tgaaaagtaa
    86641 aaaggggtaa agtaactttg tcttgattgt tttctaaatt taagtttttt tcgtccgcat
    86701 gtaaaaaagg aataaataaa tcaatcaaat tccgggaggc ttcataaagt gcttctttag
    86761 gagttaaact tccatttgtc catatttcga gaaaaagtat ctcttgtttt tcattcccat
    86821 tcacataaga atgaatacta aaatttgcat ttcgaacagg catgaataca gcatctatag
    86881 gataacttcc gtcttgaaag gtatttagtg tttttatacg atatccgcga ttcctctcga
    86941 tttttaatcc aatacacaaa ttgataggtt ctgttaggtt agctatatgt tgtgtattgt
    87001 caacgatttc cacagaaggt ggtaaaatta tgtcttgagc agttacatat ccaggaccct
    87061 tgacccaaat agacgcgtcc cgagttccat agagattact tctcaataca atttttttca
    87121 aattcattaa aatctcatgt actgattctt gaatacccgc tatggtagaa tattcatgtg
    87181 atattttctc agattttgca cgtgtgatac atgttccctc tatttctccg agcaaagctc
    87241 ttcgcatcgc aatgcctatt gtgtcggctt gacctttcat aagtggagac agaataaagc
    87301 gtccataata aagacgctta ctgtctgctc ttgattcaac acacttccac tgcagtgtcc
    87361 gagtggatgc tcttactttc tctcgaacca taataatcta ttttgatcaa atccttgaat
    87421 ttgaattatt tatttctctt gaaatctctt caatgtttat tttttctttt atatacgtct
    87481 ttttttaggg ggcctacatc cattatgtgg tataggggtt acatcccgta tgaaacttaa
    87541 tagtatacca cttctacgaa tagctcttaa tgccgcatct cttccgagac cggaaccttt
    87601 tatcatgact tctgctcgtt gcataccttg atccgctact gtccgaatag catttactgc
    87661 tgcggtttga gcggcaaaag gtgtccccct ttttggaccc ttgaatccac aagtaccggc
    87721 ggaggaccaa gaaatcacct gaccccgtac atctgtaata gtcacaatgg tattgttaaa
    87781 actagcttga acatgaataa ctccctttgg tattttacgc gcattcttac gtgaaccaat
    87841 acgtccattt cttctacgtg aaccaatttt tggtataggt tttctcatat tttattatct
    87901 cataaatata agtcagagat atatggatat atccatttca tgtcaaaagc ggatcctttc
    87961 tatttttcta ttttttcatt tttttttttt ttgtgcatct ggtcaagccc aagccccctt
    88021 ttttttttat ttgttttttg gaaagattat ccttgtcttt gtttatgtct tggattggaa
    88081 caaattacta taattcgtcc gcgtctacga atcagtcgac atttttcaca aattttacga
    88141 acggaggccc ttattttcat atttgttatt ccttaactct taactgaatt caaaattttt
    88201 ttattggaag agaatagggt ttcctgaaat ttttaacttc taattgtatc cctataaaaa
    88261 agaatgttga agttgaaaaa cagtataatc attataattt ttgttccgga gtctataacc
    88321 ctctgcttga atcaaaatta tttacttctt tttttacttt atctcccggt agtatacgta
    88381 taaaactatg tcgaatcttt ccgtaagcat gaccacctag aatctatatt ttcattatct
    88441 ataatcttat tttcattata ggaacgaacc tgaaacatac cgttggcaag tgattcagta
    88501 attaaacact catgattttt tttctattgc tgttaaaaaa aaacctttcc cgtattaact
    88561 aatgtatgtg gagtgatatt tgaaacccgc tttttctctc tcttttttct ttttcacaaa
    88621 aatgtatgta agtttctcat agaattcgga tatcagaaag attaccatat ataacataaa
    88681 atttctccgc cgattctttc taatcgagcc tctcgatctg tcattatacc tcgagaagta
    88741 gaaagaatta caatccccat ccctcctaaa attctaggaa ttcgttgata attagaatag
    88801 attcgtagac cgggtctact gattcgtttt aaattcaaaa tagttttata tgaccctttc
    88861 ctatttcttc tatgccgtag agttaaaacc aaaaaatatt tgttgttttc cctatgtttt
    88921 ctcacgtttt caataaaacc ttctcggaaa agtattctaa caatgttttt ggtgatgtta
    88981 gtagatggta ttcgaaccgt cccttttcta ttcatgtcag catttcgtat agaggttatt
    89041 atgtcagcaa tggtgtcctt acccatgata aactaaaatg attgttgccc ttgacttttg
    89101 atataatcaa catgctcttt tattaattat taaaattcat tattattata tttttattaa
    89161 tatattttaa ttattctatt ttttatttat attttgatat ttaatattta gttatttagt
    89221 atttagttat ttttaatttt taaatatttt ttttataata attacaaaag aaaaggtata
    89281 tgcgtgagac ataatcaatc tattaattaa tctatttcat tcaaatacta taaatatatc
    89341 atagtctcgt cttataatac ttcgggtgct aatgaaacta ttttagtgaa atttaacagt
    89401 ctcaattccc gagcgatcgc accaaaaatt cgagttcctt ttggatttcc ttcttgatca
    89461 atgacaactg cagcattatc atcatattgt attatcatac cgttcttacg tttgagttct
    89521 ttacaagtac gtacaattac agctctgatc acttctgatc tttctaacgg tgtatttggt
    89581 actgctttct tgattacagc aacaataacg tcaccaatat aggcatatcg tcgattacta
    89641 gttcctatga ttcgaataca catcaattcg cgggccccgc tgttatcggc tacattcaaa
    89701 tgggtttgag gttgaatcat atcatttttt ttgttctctg ttctttcagt gcaaagggcg
    89761 aagtaaaaaa aaaaaagaaa tattgtgtat caaaaaaaaa aaaaagaaac ctacaattgc
    89821 aattgttttt ttttcatccc aaagacctct ttcctttggt tttaattatt atgtcaaaat
    89881 aatgaattga gttcgtatag gcattttgga tgctgctatt gcaatagctt ttctggctat
    89941 attttctgtg actccgccca tttcataaag tattctaccc ggtttaacga cagctaccca
    90001 atattcggga gatccttttc ctgaccccat acgtgtttct gtaggtctta ctgtaaccgg
    90061 cttgtctgga aatatgcgta cccagatttt tccaccgcgg cgggcatttc gtgacattgc
    90121 tcgccgccct gcttctattt gtctagatgt gatccaagcg ggttcaagtg cttgaagagc
    90181 atatttaccg aagcaaatat gattaccccg agaggatatt cctttcattc ttcctctatg
    90241 ttgtttacgg aatctggttt ttttggggtt atagttgatg gttttttctc aattccatct
    90301 ctactacaga accgtacatg agattttcac ctcatacggc tcctcgcgaa tgaaacgatt
    90361 aaaattgaat ataaatatac atggatttca tgaataatat atcgaatcgt ggtgggactt
    90421 ttttagattt catctaatct attggtttat tgaaaatttg tatatcttgt tttgatatat
    90481 aactaaacaa gtattctttg ttacaaatat tctttttcta ttatagacaa ttcttgttat
    90541 ctagatataa atagataatg ttgttttctt atgttataag gttctaacga atctttattt
    90601 tgtttttcct tttattacca tattggattg gcccctattt agaaatccaa taaaatccaa
    90661 attttcgcgg gcgaatattt actctttcat tatctatttc agatgtaggg ttagcccatg
    90721 actcctcaga acattattcc tcagaataaa tggattggtt tttggttcct tccgccatcc
    90781 cacctaatga atcattaaga ttttttttta ataagatctt aggcattcac aggttccgtc
    90841 gttcccatcg cttctcgctt aatggttagg tctcaattgt acaatggagc ctctaattcc
    90901 aattccattt ttgttttttt ctttagtcaa ccttctcagt ttttagtgac tcggggctct
    90961 tgatttgttt gttcaatcaa tatagttatc taattatgga ttaattacta ttgatgcttt
    91021 attacactac cgtttatgac atgactcata gaccttacat attagaattc tatatcattg
    91081 atattctttt tctctctttc tttcaccctt tcagttatcc atatattctt attgcttcac
    91141 aactcataat ccgattcgtt tttattttta tttttatttt tttttttatg caatatttca
    91201 gttggtataa tgatatcgcc aatatattat atctttactt atatcttgac tggttcttta
    91261 gatccagata atgcgaagcg atgagttggt tattagttct atagttatta attaattaat
    91321 tagttattaa ttaattaatt aatactacta ctacgagttg gtttattttt ttgttgaatt
    91381 ctaaccattc taaaaaaaat aaaccaacgc aacgagtcgc acactaagca tagcaattat
    91441 atcaatatca aatgattaat caaattttta ttcaatctta taaaatttat ttaacagaat
    91501 aagaatagaa gaatttttca ttttttgttt tttcgctaga tagaacgtta acgataaggc
    91561 aaagtttatt attcctcgtt tacaaatatc caaattttga tgcctaatac cccataaata
    91621 gttcgaactg tataagaaca ataatcaatt tttgctcgaa tggtttgtag aggaacccta
    91681 ccttctctga tccatttgac acatgccctt tcttttccat cgatacgtcc cgcaatttgt
    91741 actcgaactc cttttatacc cgcctgttca gttaattcaa tagctttttt cattgctgcc
    91801 ctaacgggaa ctctattctt taattgtccg gctataaatt ctgcaagaat attagggtgt
    91861 ccataagggt ttgcaattct tgtaatagca atgttgagtt ttttattcat acaattcagt
    91921 tttttttgca cattcatctg taattcttcg attcttcgag atttaccttc tattaataac
    91981 tttggaaatc ccatatagat tatgacttga atcagatcga ttcttttttg aatctttatc
    92041 cgtgcaattc cctcgatacc agaagatatt ttcatatttt tttgtacata attcttgata
    92101 caatcccgta ttttttcatc ttcttgtaga ctctcggaat aattttttgg ttgtgcaaac
    92161 caaagagaat gatgactttg ggttgtacca agtctgaaac cgagcggatt tattttttgt
    92221 cccataatcc cccactatta tacataaaat gacatcacac ttcgtatctg tgtacttttt
    92281 ttctttatag atccggtttt tttgaagcat aatatggcgt atttgcgtct ttgatactct
    92341 tctttacttt catactcttc ttcaatttat agatatatct ttcaataaac aaaaaattca
    92401 ataaacaata aaatagttat atgacaattt agcggataac tttgtctttg agtttgaagt
    92461 tttaattttt tttttcatag tagtaccttt atttattatt tatttatttt atatttattt
    92521 ttttgatttt tattaattct aaatttttat taatgactca acttgtttcg ttaaaactca
    92581 tattgtgact agcatttgtt gttgcagaat aaaccaattt ttaaatggaa taagatactt
    92641 gataaagcat gagttcgagt atcctaagtc tttccgttta caaatttcat caattactat
    92701 ttgtgttgta ctttgtgttg tgagcaaaca tgcatatatg ttcacctaaa gggtatactt
    92761 ctttatattg gttcttcttt ttcataaggt ttgactcttt ttttttttta attatttatt
    92821 tatttcattt ttaattaatt attattattt tcttattatt atttaaatga ataattgata
    92881 aaaaataatt aataaatata taatatatat attaataaat taagataaga atattcatat
    92941 ataaatgata ttttcatttt aatgaattat tttatttctt aatcattaaa ttaacgacga
    93001 gatctattat cattttttgc atgtccccgg aagtttatag taggtgaaaa ttctcccaat
    93061 ttatgtccta ccatacgatc tgttatataa ataggtaaat gctcttttcc attatggata
    93121 gcaatcgtat gaccaatcat tgtgggtata atggtagatg ctctggacca agttactatt
    93181 atttcttttt cttcttttgt gttaacttta tttatttttc ttaataaatg attcgctaca
    93241 aaaggatttt tttttagtga acgtgtcaca gtccattact cctatttttt ttttgtaaag
    93301 acgaagaaac taattctatt ctattttctc tactctacta tttactacgg cgacgaagaa
    93361 tcaaattatt actatatttt ttcctttttc tacttcttct tccaagtgca ggataacccc
    93421 aaggagttgc gggttttttt ctaccaattg gggccctccc ttcaccaccc ccatggggat
    93481 ggtctacagg gttcataact acccctctta ctacaggacg cttacctagc caagatttag
    93541 atccggctct acccaaactt ttctggttta ccccaacatt ccccacttgt ccgattgttg
    93601 ctgagcagtt tttggatatc aaacggacct ctccagaagg taattttaat gtggccgatt
    93661 tcccctcttt tgcaatcagt ttcgctacag cacctgctgc tctagctaat tgtccaccct
    93721 ttccgagtgt gatttctatg ttatgtatgg ccgtgcctaa gggcatatcg gttgaagtag
    93781 attcttcttt ttgatcaatc aaaacccctt cccaaactgt acaagcttct tccaaagcat
    93841 acggctttct ggatgtagat gatgatatct atacagatgg atcttatata tatcatacaa
    93901 tgaagtaccg catgagtgga tatataggaa tccaaatccg ccgaatcact catgttatga
    93961 tcttctacat cctaggtctt cccgttcctt catctggctt atgttcttca tgtagcattc
    94021 agaccgaatg actctatgag attacgtcga tacttccaca tattacgggt aacgtaggag
    94081 acatctctat ttttcccccg gggaatcctt agaattacca ctgcttagct ttcaattcgc
    94141 ctttgaccat caaatgaaat gtgaataacc ctctttgaaa caaggggcgc ttctggttct
    94201 gtcggtgctt gaaacaattt gatcttctcc atattattat atctctagag tcaataatct
    94261 tatatgagga actactgaac tcaatcactt gctgccgtta ctcttcagtt ttctgttgag
    94321 gtctatcctg tagaggtact caaattggat cagtgatcga tttctaggtt tcgccgtaaa
    94381 cctaattggt tatttccaat cacgtaaatc aatagttcaa accgcactca aaggtagggc
    94441 atttcccatt tttataggaa cttctgtacc agaaacaatg gtatctccaa ttatagcccc
    94501 tctgggatgt aaaatatatc ttttctcacc atccccatag tgtatgagac aaatgtatgc
    94561 atttcgatta gggtcgtatt ctatggttac gattctacca tatatgtctt tttcattccg
    94621 tcgaaaatcg attttacggt atagacgctt atgacctccc cctctatgcc ctgcggtaat
    94681 gattcctctg gcattacgac ctttaccaca acgatgctgt ccatagatca aattatttcg
    94741 tggattggat ttcacttgac tgtctacggc tccattgcgt gtgctcgggg tagaagtttt
    94801 gtataaatgt atcgccatgc tattaagtat tttgatttaa gttcttttct ttctaagagg
    94861 tggaatagaa taacccggtt gaagcgtaat gatcatacgt ctgtaatgca ttgtatgtcc
    94921 cataataggc cccattcttc taccccttac cgggagtcga tgactattca tagctattac
    94981 cttgacacca aagaagagtt cgacccaatg ctttatttct gtccgagtag atcctgattc
    95041 gacattagaa gtatattgat ttttccgcaa taaccgaata cttttgtttg taaatactgc
    95101 atattttatt ctatccataa ataaattttc ttccctatca gttctagtct caataagaat
    95161 tcttgttctt actgttcata tgttatgata tgaatatact acaccaatta gtttagattt
    95221 attaattagt ttagatttat taattagttc agatttagtt tagatttatt aattagttca
    95281 gatttagttt agatttattg gagggtccca ttggcgtgca tccagtagga attgaaccta
    95341 cgaattcgcc aattatgagt tgggcgcttt aaccattcag ccatggatgc ttagcgggga
    95401 tcctcgtaca tggtgaataa ccaaattcca attgaaatga aatcttttgg ataaatcaat
    95461 gcaatttagg aggactctat gagagggcat caattaagat tcttgatttt cgaattgaga
    95521 gagatattga gagagatcaa gaattctcac tatttcttag attcatggac acaattcaat
    95581 ttagtgggat ctttcattca catttttttc catcaagagc gttttataaa actcttggac
    95641 tcccgaattt ggagtatcct actttcacgc aattcacagg gttcaacaag caatcgatat
    95701 ttcacgatca agggtgtagt actctttgta gtagcggtcc ttatatatcg tattaacaat
    95761 cgaaagatgg tcgaaagaaa aaatctctat ttgacagggc ttcttcctat acctatgaat
    95821 tccattggac ccagaaatga tacattggaa gaatcttttg agtcttccaa tatcaatagg
    95881 ttgattgttt cgctcctcta tcttccaaaa ggaaaaaaga tctctgagag ctctttcctg
    95941 gatccgaaag agggtacttg ggttctccca ataactaaaa agtgtatcat gcctgaatct
    96001 aactggggtt cgcggtggtg gaggaactgg atcggaaaaa agagggattc tagttgtaag
    96061 atatctaatg aaaccgtcgc tggaattgag atctcattca aagagaaaga tatcaaatat
    96121 ctggagtttc tttttgtata ttatatggat gatccgatcc gcaaggacca tgattgggaa
    96181 ttgtttgatc gtctttctcc gaggaagagg cgaaacataa tcaacttgaa ttcgggacag
    96241 ctattcgaaa tcttagtgaa agactggatt tattatctca tgtttgcttt tcgtgaaaaa
    96301 ataccaattg aagtggaggg tttcttcaaa caacaaggag ctgggtcaac tattcaatca
    96361 aatgatattg agcatgtttc ccatctcttc ttgagaaaca agcgggcttt ttctttgcaa
    96421 aattgtgctc aatttcatat gtggcaattc cgccaagatc tcttcgttag ttgggggaag
    96481 aatccgcacg aatcggattt tttgaggaac atctcgagag agaattggat ttggttagac
    96541 aatgtgtggt tggtaaacaa ggatcggttt tttagcaagg tacggaatgt atcgtcaaat
    96601 attcaatatg attccacaag atctagtttc attcaagtaa cggattctag ccaattgaaa
    96661 ggatcttctg atcaatccag agatcatttc gattccatta gtaatgagga ttcagaatat
    96721 cacacattga tcaatcaaag agagattcaa caactaaaag aaagatcgat tctttgttgg
    96781 gatccttcct ttcttcaaac agaacaaaca gagatagaat cagagcgatt ccctaaatgc
    96841 ctttctggat cttcctcaat gtcccggcta ttcacggaac gtgagaagca gatgaataat
    96901 catccgcttc cggaagaaat cgaagaatct cttgggaatc ctacaagatc cattcgttct
    96961 tttttctctg aaagatggtc agaacttcat ctgggttcga atcctactga gaggtccact
    97021 agagatcaga aattgttgaa gaaagaacaa gatgtttctt ttgttctttc caggcgatcg
    97081 gaaaataaag aaatagttaa tatattcaag atgattatgt atttacaaaa taccgtctca
    97141 attcatccta tttcatcaga tccgggatgt gatatggttc cgaaggatga actggacagt
    97201 tccaataaga tttcattctt gaacaagaat ccattttttg atttatttca tctattccat
    97261 gaccggaaca gggggggata cacgttacac cacgattttg aatcagaaga gagatttcaa
    97321 gaaatggcag atccattcac tctatcaata accgagccgg atctggtgta tcataaggga
    97381 tttgcctttt ctattgattc ctccggattg gatcaaaaac aattcttgaa tgaggtattc
    97441 aactccaggg atgagtcgaa aaagaaatct ttattggttc tacctcctat tttttatgaa
    97501 gagaatgaat ctttttatcg agggatcaga aaaagatggg tccggacctc ttgcgggaat
    97561 gatttggaag atccaaaacc aaaaatagtg gtatttgcta gcaacaacat aatggaggca
    97621 gtcaatcaat atagattgat ccgaaatctg attcaaatcc aatatagcac ctatgggtac
    97681 ataagaaatg tattgaatcg attcttttta atgaatcgat ccgatcgcaa cttcgaatat
    97741 ggaattcaaa ggtatcaaat aggaaatgat actctgaatc atagaactat aatgaaatac
    97801 acgatcaacc aacatttatc aaatttgaaa aagagtcaga agaaatggtt cgatcctctt
    97861 attttgattt ctcaaaccga gagatccatg aatcgggatc ctaatgcata tagatacaaa
    97921 tggtccaatg ggagcaagaa tttccaggaa catttggaac atttcatttc tgagcagaat
    97981 agccgttttc aagtagtgtt cgatcgatta cgtattaatc aatattcgat tgattggtct
    98041 gaggttatcg acaaaaaaga tttctctaag tcactttgtt tctttttgtc caagtttctt
    98101 ctctttttgt ctaactcact tccttttttc tttgtgagtt tcgggagtat ccccattcat
    98161 aggtccgaga tccacatcca tgaattgaaa ggtccgaatg atcaactctg caatcagttg
    98221 ttagaatcaa taggtcttca aatcgttcat ttgaaaaaat ggaaaccctt cttattggat
    98281 gaccatgata cttcccaaaa atcaaaattc ttgatcaatg gaggaacaat atcaccattt
    98341 ttgttcaata agataccaaa gtggatgatt gactcattcc atactagaaa gaatcgcagg
    98401 aaatcttttg ataacacgga ttcctatttc tcaatgatat cccgcgatca agacaattgg
    98461 ctgaatcccg cgaaaccatt tcatagaggt tcattgatat cctctttttc taaagcaaat
    98521 cgacttcgat tcttgaataa tcgacatcac ttctgcttct attgtaacaa aagattccct
    98581 ttttatgtgg aaaaggcctg tatcaatgat tatgacttaa catatcgaca attcctcaat
    98641 atcttgttca ttcgcaacaa aatattttct ttgtgcggcg gtaaaaaaaa acatgctttt
    98701 ttggagagag atactatttc accaatcgag tcacaggtat ctaacatatt catacctaac
    98761 gattttccgc aaagtggtga cgaaaggtat aacttgtaca aatctttcca ttttccaatt
    98821 cgatccgatc cattcgttcg tagagctatt tactcgatcg cagacatttc tggaacacct
    98881 ctaacagagg gacaaatagt caattttgaa agaacttatt gtcaacctct ttcagatatg
    98941 aatctatctg attcagaagg gaagaacttg catcagtatc tcaatttcaa ttcaaacatg
    99001 ggtttgattc acactccatg ttctgagaaa tatttaccat ccgaaaagag gaaaaaacgg
    99061 agtctttgtc taaaaaaatg gcttgagaag gggcagatgt atagaacctt tcaacgagat
    99121 agtgctcttt caactctctc aaaatggaat ctagtccaaa catatatacc atggttcttt
    99181 acttcgacag ggtacaaata tctaactcct ttatttttag atctattgcc gatacaaaaa
    99241 tttgtatcca tttttcatga tattatgcat agatcatata tatcatggcg aattcttcag
    99301 aaaaaattgg atctttcaca atggaatctg ataagtgaga tttcgagtaa gtgtttatat
    99361 aatcttcttc tgtccgaaga aaaaattatt catcgaaata atgagtcacc cttgatatcg
    99421 acacatctga gatcgctaaa tgttcgggag ttcctctatt caatcctttt ccttcttctt
    99481 gttgctggat atctcgttcg tacacatctt ctctttgttt ctcgagccta tagtgagtta
    99541 cagacagagt tcgaaaaggt caaatctttg atgattccat catacatgat tgagttgcaa
    99601 aaacttctgg atgggtatcc tacatctgaa ctgaattctt tctggttaaa gaatctcttt
    99661 ctagttgctc tgaaacaatt aggagattct ctagcaaaaa tacggggttc tgtttctggc
    99721 ggcaacatgc tatggggtgg tggtcccgct tatggggtca aatcaatacg ttctaagaag
    99781 aaatattgga atctcatcga tctcataagt atcataccaa atcccatcaa tcaaatcgct
    99841 ttttcgagaa atacgagaca tctaagtcat acaagtaaag cgatctattc cttgataaga
    99901 aaaagaaaaa aggtgaatgg tgattggatt gatgataaaa tagaatcttg ggtcttgagc
    99961 agtgattcga ttgatgataa cgaaagagaa ttcttggttc agttctctac cttaacgaca
   100021 gaaaaaagga ttgatcaaat tctattgagt ctgactcata gtgatcattt atcaaataat
   100081 gactctggtt atcaaatgat tgaacaaccg ggagcaattt acttacgata cttagttgac
   100141 attcataaaa agtatctaat gaattatgag ttcaatacat cctgtttagc agaaagacgg
   100201 atattccttg ctcattatca gacaatcact tattcacaaa ccccgtgtgg ggctaatagt
   100261 tttcatttcc catctcatgg aaaacccttt tcgatccgcc tagccctatc cccccctagg
   100321 ggtattttag tgataggttc tataggaact ggacgatcct atttggtcaa atacctagcg
   100381 acaaactcct atcttccttt cattacagta tttctgaaca ggttcctgga taacaagcct
   100441 aaggattctc ttattgatga tgatgatagt gacgatgagg atattgatga tagtgacgat
   100501 atcgaccgtg accttgatac ggagctggag cttctaacta tgatgaatgc gctaactata
   100561 gatatgatgg atatgatacc ggaaaaagac cgattttcta tctatatcac ccttcaattc
   100621 gaattagcaa aagcaatgtc tccttgcata atatggattc caaacattca tgatctggat
   100681 gtgaatgagt caaattactt atccctcggt ctattagtga actatctctc cagggattgt
   100741 gaaagatgtt ccactagaaa tattcttgtt attgcttcga ctcatattcc ccaaaaagtg
   100801 gatcccgctc taatagctcc gaataaatta aatacatgca ttaagatacg aaggcttctt
   100861 attccacaac aacgaaagca ctttttcact ctttcatata ctaggggatt tcacttggaa
   100921 aagaaaatgt tccatactaa tggattcggg tccataacta tgggttccaa tgtacgagat
   100981 cttgtagcac ttaccaatga ggccctatcg attagtatta tacaaaagaa atcaattata
   101041 gacactaata taattagatc cgctcttcat agacaaactt gggatttgcg atcccatgta
   101101 agaccggttc aggatcatgg gatcattttc tatcagatag gaagggctgt ttcacaaaat
   101161 gtacttctaa gtaattgctc cgtagatcct atatctatct atataaagaa gagatcatgt
   101221 atcgaggggg attcttattt gtacaaatgg tacttcgaac ttggaacgag catgaagaga
   101281 ttaacgatac ttctttatct tttgagttgt tctgccggat cggtcgctca agacctttgg
   101341 tctctacccg gacctgatga aaaaaatggg atcacttctt atggactcgt tgagaatgat
   101401 tctgatctag ttcatggcct attagaagta gaaggcgctc tggtgggatc ctcaccgaca
   101461 gaaaaagatt gcagtcagtt tgataatgat cgagtgacat tgcttcttcg gcccgaacca
   101521 aggaatccct taaatatgat tcaaaatgga tcttgttcta tcattgatca gagatttaga
   101581 tttctctacg aagaatatga atcggggttt gaagaagggg aaggagtcct cgacccgcaa
   101641 cagatagagg aggatttatt caatcacata gtttgggctc ctagaatatg gcgcccttgg
   101701 ggccttctat ttgattgtat cgaaaggtcc aatgaattgg gatttcccta ttgggccagg
   101761 tcatttcggg gcaagcggat catttatgat gaagaggatg agcttcaaga ggatgagctt
   101821 caagagaatg attcggagtt cttgcagagt gaaaccatgc agtaccagac acgagataga
   101881 tcttacaaag aacaaggctt ttttcaaata agccaattca tttgggaccc tggggatcca
   101941 ctctttttcc tattcaaaga tcagtctttt gtctctgtgt tttcccatcg agaattcttt
   102001 gcagatgaag agatgtcaag ggtgcttctt acttcccaaa gagatccttc tacatctatg
   102061 tctaaacgct ggtttagcaa gaataagcaa gaaaagcatt tcgaattgtt gattcatcgc
   102121 cagagatggc ttagaaccaa tagttcatta tctaatggat tcttccgttc taatactcta
   102181 tccgagagtt atcagtattt atcaaatctg ttcctatcta acggaacgct attggatcaa
   102241 atgacaaaga cattgttgag aaaaagatgg cttttcccgg atgaaatgaa aatagaattc
   102301 atgtaacaaa agaagagttt cccgttcctt agccggaaag atatgtggcc ataaaatagg
   102361 gattaagtga aacagaattg actgggtggt agagtcgtgg aaacaccagt ttcttccata
   102421 ttttggacct tcgctccatg gagctaaggt ccaaaatatg gaagaattaa aatcttagat
   102481 caaaacatta tgtatggatg gtatgaactg cctaaacaag aattcttgaa gagcgaacaa
   102541 ccagagctat tactcactac atcaaaagat ttccattaat gaaagatgaa aatccattgg
   102601 aaaatcaaaa atacgtatgc cggatgaaat ggttgttgct atctgctcca ataacgaatc
   102661 attggtttaa ctgaataact aaataaaata gatagacctt tctttctctt cgtctcaggt
   102721 cgatggatct tctcaattga aagatcccct atatggataa tacacattcc agttgaccga
   102781 gcctaattct aattgttttg ttccgaagca aagatatcca cggggcggtt tggtttgtcc
   102841 tattccgata ttcacgacca agaagtactg aattctcttt cctttcggat aggccctgaa
   102901 aggggaagga aggctggaat gccaacaggc gtctattatt gaattcaccc gacccgagag
   102961 tacagtaccc attttttttg ggaacgtccg gtgccaaagt cattgaatgg gtaagtcgcc
   103021 aatccctaaa acggactatg taatgtactt tatccgctgg gttacgggtg ggcattttac
   103081 cagaggtttc tattgtatca atctacccct gtgtgattcc tgttgaagca tatagggggg
   103141 tgggtgcagg gcggacgatt tcaaaacgga ctccccattc attagataga gaagatcacc
   103201 aagatttcgt gatccgctgc cgaacttatt ccaattcaat aagagatctc aatattatgc
   103261 cttgaagagg actcgaacct ccacgctctt tagcacgaga ttttgagtct cgcgtgtcta
   103321 ccatttcacc accaaggcat cttgaaagtg aatcgtattc catgaatatg atatctatct
   103381 agtgtgatgt atggaatata tgacaagggt ggagtgttag agtattttta ttgatcggtc
   103441 atgtcatata ggcccgagtc ggacatccaa ttggttcgat ttgaattatc tggaggatac
   103501 cttatatata ttctatcaaa aagatggaca atcaaaccta tttctcgatt caatagaagc
   103561 ccaaagaggt gaatagggtc ccaaataacg agagatatgt aaaaagcggg tccgattacg
   103621 cctattccta atcctaaatg gaatggaatg gaacgacgcg gggatctata tgtaaacata
   103681 gtatctattt agatacactc gaatgacccc ttctcataat gagaatgtat aaaaccctat
   103741 tccggtctgg tccggtatgg aatgaactta taatcatgga atcgactcga tcatcagatt
   103801 ctagattata agttcataac cctagcccat tcccattttg ggcggaacag atctactaat
   103861 tctttgattc cagttagtaa gagaagaggg atcttgaact aagaaataga ttctagaagc
   103921 taaaaaaggg tatcctgagc aatttcaata atcgggttca ttgatattcc tggtatagta
   103981 gatgctatca cacatacaat catactcaat tcgatggaat tgtttgatct taaaggggac
   104041 cctctataat ttcgcacgtg aggagttatt tcttggtttc gtccagtcat taataacttg
   104101 attattttta gataatagta gatagaaaca acgctcgtaa ggagtcctat tgaaaccaag
   104161 aaatataggc ctgtctgcca tccacaccag aataaatgaa gttttccaaa aaaacctgct
   104221 agtggaggaa gacctcctaa ggataagaga catagggcta aagagagagc caaaaaagga
   104281 tctttcgtgt ataatcctgc ataatctcga atgttatcag ttccggtacg tagaccaaat
   104341 gatacaatgc aagcaaaagt tcctagattc atggagatat agaacagcat ataagttatc
   104401 atgcttgcat atccaccatt tgagtctcca acaattattc caataattac atatccgatt
   104461 tgacctatgg acgaatacgc aagcatacgt ttcatgcttg tttgggtaat agcaatgaga
   104521 ttccccaata tcatgctaag aatagctagg atttccagaa gaagatgcca ttcgtttgat
   104581 gagaaataaa aaggaatatc gaaaattcga gtggctgaag ctgaagcagc tactttcgaa
   104641 gtaacagaaa gaaaagcaac gactggagtg ggagagtcag agtcgaaaag aggattcctc
   104701 acttctttct ctcattcaaa accgtgcatg agactttcat ctcgcacggc tcctaagtga
   104761 taaaagaaag aagatgagtt cttctttctt ttttgattac cttcctcgcg tatgtataag
   104821 accgaatcca ttcgattttt cattttaaaa aggattacta atccttaact tttcgaggaa
   104881 tccttcatca gtggttgtga atgaccgatt tttctcaatc tttatgactt gctcctacgg
   104941 aaccgaggtc gaaaagattg ataaatagaa ccatctgatt tgattcgttc tcaatagcca
   105001 cgagatgatc atcttagggt gatccttttg tcgacggatg ctcctattac actcgtagtc
   105061 tctgaaggat gagaaccaac tatgtagcat ctacatcgag aattcaagta ttgtatacgt
   105121 cattagtccg atcctttgta ggaactaccc gtaataacga acttgcaaaa tgaatccgtt
   105181 tatcataaag ggattcattg ttcctgactc tgcttcacct taattgttat ttgaacaagt
   105241 aaagttatgt cttggtccga gtgggaatag catttctctt ctgcatgtcc atggagtttt
   105301 gaaaaatcca aacatctcag aaatagatag agaggtagga atttatcgaa cgaaccgcac
   105361 tccttcgtat acgtcaggag tccattgatg agaaggggct ggggaaagct tgaacccaat
   105421 tcctgcagtg atgaatataa gcgcaattga aattcctggg gagttataca tttgtgtatt
   105481 gataagacca ttcactattt cttgaagctc gatctctccc ccggatgaac catatagcca
   105541 agagaaacca tgaaccagaa tagaagagct tgccccaccc atgagtaaat atttcgtagt
   105601 agcctcatta gaccgtacat ctttcttggt atatccagat aatagatagg agcataaact
   105661 gaaacattct ggagctacaa agatagttat taaatcgtta gcaccgcata aaaacattcc
   105721 tcctagagta gctgttaata cgaataacag aaactctgtt atagccattt ctgtacattc
   105781 aatgtactct acggatagag gaatacatag agttgaacat agtaaaataa gaaattgaaa
   105841 gatttcgttg aaattgttcg tttggaaatt tcctgaaaag ctaatcatag gttcttctct
   105901 ccatcggaac aatagggccg ttatgctcat tactaaactt gttgaagaga taaaatataa
   105961 ccaaggtata tctttttgat cagaggttga atcgatcatc agaagaagaa ttaggcccaa
   106021 aattaggata cattctggga aaataagact tccatcgaag agaagcaaat gaaaggcttt
   106081 cataaaaatt ctcgtagaat cgagaatgaa gttttcattc tgtacatgcc agatcatgaa
   106141 ttagtaactg catccaatct ccaaaagaat cccaattgtt tcgaattttc tctttttgga
   106201 atggaatatt tacagaatcc ccatgaatag gaccaaacct tattccatgg tatttacata
   106261 ggattcctct ttcttattct taagcaagtc cccgagaggg cttagttgat ccatgattta
   106321 tgtttcgtct ttcgtttcct tttcgtttgt ttcgagagat atatcgatca attccgattc
   106381 tttttctatt gattcttttc cgatcgagat gtatggatcc atgggtctat gtgtctatat
   106441 agatcctgtt catggattaa cgaaaatgtg caaaagctct atttgcctct gccattctat
   106501 gagtctcttc ctttttgcgt atggcatcgc cactcccttt ggcagcatcc actaattcgg
   106561 aacttaaatt gaaagccata tttcgacccg gacgttttcg ggatgcccct aataaccaac
   106621 gaatggcaag tgcttttcct tgtgtggatc ctatttcaat gggaacttga tgagtcgatc
   106681 cgcctacacg tcttgctttt actgctatat cgggagttac tccacgtatt gcttgacgta
   106741 aaacagatag tggatttgtt tctgtctttt gttgaatctt tttcatggct cgatagagaa
   106801 tttgataagc caatgatttt tttccgtgtt tcagaatacg gttaaccaac atgttaacta
   106861 atcgattacg ataaattgga tcggattttg cggttttttc ttctgcagta cctcgacgtg
   106921 acatgagcat gaaaggagtt caagaatccg ttttcttttt ataagggcta aaatcattta
   106981 ttttggcttt ttgaccccat attgtagggt ggatctcgaa agatatgaaa gatctccctc
   107041 caagccgtac atacgacttt catcgaatac ggctttccac agaattctat atgtatctat
   107101 gagatcgagt atggaattct gtttactcac ttgaaattga gtatccgttt ccctcctttt
   107161 cctgctagga ttggaaatcc tgtattttac atatccatac gattgagtcc ttgggtttcc
   107221 gaaatagtgt aaaaagaagt gcttcgaatc attgctattt gactcggacc tgttctaaaa
   107281 aagtcgaggc atttcgaatt gtttgttgac acggacaaag tcaaggaaaa cctctgaaat
   107341 tatttcaata ttggaccttg gacatatcat agttccgaat cgaatctctt tagaaagaag
   107401 atcttttgtc tcatggtagc ctgctccagt tcccttacga aactttcgtt attgggttag
   107461 ccatacactt cacatgtttc tagcgattca catggcatca tcaaatgata caagtcttgg
   107521 ataagaatct acaacgcact agaacgccct tgttgacgat cctttactcc gacagcatct
   107581 agggttcctc gaacaatgtg atatctcaca ccgggtaaat ccttaaccct tccccctctt
   107641 actaagacta cagaatgttc ttgtaaatta tggccaatac caggtatata agcagtgatt
   107701 tcaaatccag aggttaagcg tactctggca actttacgta aggcagagtt tggttttttg
   107761 ggggtgatag tggaaaagtt gacagataag tcacgcttac tgccactcta cagaaccgta
   107821 catgagattt tcacctcata cggctcctcg ttcaattctt tcgaagtcat tggatccttt
   107881 tcctcgttcg agaatctccc cccttcttcc actccgtccc gaagagtaac taggaccaat
   107941 tcagtcacgt tttcatgttc caattgagca ctcttatgat tattctcaaa ggaatagatt
   108001 attcttttta ccaaacatat gtggatccaa tcacgatctt ctaataagaa caagaaatct
   108061 ttctcgatca atccttttgc ccctcattct tcgagaatca gaaagatcct tttcaatcaa
   108121 gtttgaattt gttcgtttgg aatctggact cttctacttc atttttattt acttattttt
   108181 tttttattat ttttcttttt tgatttcttt tttatttcct tccatcattc cttaagtccc
   108241 acaggtttga tcctgtagaa tctgacccat tttctcattg agcgaaaggt acgaaataaa
   108301 taagattgat ttttcgatca aaagtactat gtgaaatctt cggtttttcc tctttctcta
   108361 tccctatccc gtaggtatag cgtttgaatc aatagagaac cctttcttct gtatctgtat
   108421 gaatccgata ttattacatt ccaattcctt cccgatacct cccaaggaaa atcccgaatt
   108481 ggatccaaaa ttgacgggtt agtgtgagct tatccatgcg gttatgcact cttcgaatag
   108541 gaatccattt tctgaaagat cccggctttc gtgctttggt gggtcttcga gatcctttcg
   108601 atgacctatg ttgtgttgaa gggatatcta tatgatccga tatgatccga tcgattgcgt
   108661 aaagcccgcg gtagcaacgg aaccggggag agtatacaga aaagacagtt ctatttctat
   108721 tatattagta ttagattagt attagttagt gatctcggct cagtgagtcc tttctttcgt
   108781 gatgaactgt tggcaccagt cctacatttt gtctctgtgg accgaggaga aagggagctc
   108841 ggcgggaaga ggattgtaac atgagagaag caaggaggtc aacctctttc aaatatacaa
   108901 catgggttct ggcaatgcaa tgtggttgga ctctcatgtc gatccgaatg aatcatcctt
   108961 tgcacggagg taaatctttg cctgctaggc aagaggatag caagttacaa attctgtctt
   109021 ggtaggacat gtatttctat tactatgaaa ttcataaatg aagtagttaa tggtggggtt
   109081 accattatcc tttttgtggt gacgaatctt gtatgtgttc ctaagaaaag gaatttgtcc
   109141 atttttcggg gtctcgaagg ggcgtggaaa cacataagaa ctcttgaatt gaaatggaaa
   109201 aatagatgta actccagtta cttcggaaat ggtaagatct ttggcgcaag aagaggggtt
   109261 gatccgtatc atcttgactt ggttctgatt tctctatttt tttaagaata ccgagtcggg
   109321 ttcttctcct acccgtatcg aatagagcat gctgagccaa atcttcttca tgtaaaaccc
   109381 gctttattta gatcggtaaa atcatacggt tttatgaaac catgtgctat tgctcgaatc
   109441 cgtagtcaat cctatttccg ataggagcag ttgacaattg aatccaattt ttcccattat
   109501 tttcgtatcc gtaatagtgc gaaaagaaaa gaaggcccga ctccaagttg ttcaagaata
   109561 gtggcgttga gtttctcgac cctttgcctt aggattagtc agttctattt ctcgatgggg
   109621 gcggggcaag gaaagggata taactcagcg gtagagtgtc accttgacgt ggtggaagtc
   109681 atcagttcga gcctgattat ccctaaaccc aatgtgagtt tttctatttt gacttgctcc
   109741 cccgccgcga tcgaatgaga attgagaatg gataagaggc tcgtgggatt gacgtgaggg
   109801 ggtagggagg gctatatttc tgggagcgaa ctccaggcga atatgaagcg catggataca
   109861 agttatgcct tggaatgaaa gagaattccg aatcagcttt gtctacgaac aaggaagcta
   109921 taagtaatgc aactatgaat ctcatggaga gtttgatcct ggctcaggat gaacgctggc
   109981 ggcatgctta acacatgcaa gtcggacggg aagtggtgtt tccagtggcg gacgggtgag
   110041 taacgcgtaa gaacctgccc ttgggagggg aacaacagct ggaaacggct gctaataccc
   110101 cgtaggctga ggagcaaaag gaggaatccg cccgaggagg ggctcgcgtc tgattagcta
   110161 gttggtgagg caatagctta ccaaggcgat gatcagtagc tggtccgaga ggatgatcag
   110221 ccacactggg actgagacac ggcccagact cctacgggag gcagcagtgg ggaattttcc
   110281 gcaatgggcg aaagcctgac ggagcaatgc cgcgtggagg tagaaggcct atgggtcgtt
   110341 aacttctttt cccggagaag aaggaatgac ggtatctggg gaataagcat cggctaactc
   110401 tgtgccagca gccgcggtaa gacagaggat gcaagcgtta tccggaatga ttgggcgtaa
   110461 agcgtctgta ggtggctttt taagttcgcc gtcaaatccc agggctcaac cctggacagg
   110521 cggtggaaac taccaagctg gagtacggta ggggcagagg gaatttccgg tggagcggtg
   110581 aaatgcgtag agatcggaaa gaacaccaac ggcgaaagca ctctgctggg ccgacactga
   110641 cactgagaga cgaaagctag gggagcgaat gggattagat accccagtag tcctagccgt
   110701 aaacgatgga tactaggcgc tgtgcgtatc gacccgtgca gtgctgtagc taacgcgtta
   110761 agtatcccgc ctggggagta cgttcgcaag aatgaaactc aaaggaattg acgggggccc
   110821 gcacaagcgg tggagcatgt ggtttaattc gatgcaaagc gaagaacctt accagggctt
   110881 gacatgccgc gaatcctctt gaaagagagg ggtgcccttt gcttgccttc gggaacgcgg
   110941 acacaggtgg tgcatggctg ccgtcagctc gtgccgtaag gtgttgggtt aagtcccgca
   111001 acgagcgcaa ccctcgtgtt tagttgccaa cgttgagttt ggaaccctga gcagactgcc
   111061 ggtgataagc cggaggaagg tgaggatgac gtcaagtcat catgcccctt atgccctggg
   111121 cgacacacgt gctacaatgg ccgggacaaa ggatcgcgat cccgcgaggg tgagctaact
   111181 ccaaaaaccc gtcctcagtt cggattgtag gctgcaactc gcctgcatga agccggaatc
   111241 gctagtaatc gccggtcagc catacggcgg tgaattcgtt ctcgggcctt gtacacacag
   111301 cccgtcacac tatgggagct ggccatgccc gaagtcgtta ccttaaccgc aaggaggggg
   111361 atgccgaagg cagggctagt gactggagtg aagtcgtaac aaggtagccg tactggaagg
   111421 tgcggctgga tcacctcctt ttcagggaga gctaatgctt gttgggtatt ttggtttgac
   111481 actgcttcac acccaaaaag aagcgagcta cgtctgagtt caatttggag atggaagtct
   111541 tctttcgttt ctcgacggtg aagtaagact aagctcatga gcttattatc ctaggtcgga
   111601 acaagttgat aggatccccc ctttttcgcc cccatgtcgc cacacggggg cgacatgggg
   111661 acgtaaaaaa ggaaagagag ggatggggct tctctcgctt ttggcatagc gggcccccag
   111721 cgggaggccc gcacgacggg ctattagctc agtggtagag cgcgcccctg ataattgcgt
   111781 cgttgtgcct ggactgtgag ggctctcagc cacatggata gttcaatgtg ctcatcggcg
   111841 cctgaccctg agatgtggat catccaaggc acattagcat ggcgtacttc tcctgttcga
   111901 accggggttt gaaaccaaac ttctcctcag gaggatagat ggggcgattc aggtgagatc
   111961 caatgtggat ccaactttct attcactcgt gggatccggg cggtccgggg gggaccacca
   112021 cggctcctct cttctcgaga attcatacat cccttatcag tatatggaca gctatctctc
   112081 gagcacaggt ttaggttcgg cctcaatgga aaaataaaaa cggagcacct aacaacgtat
   112141 cttcacagac caagaactac gagatcgccc ctttcattct ggggtgacgg cgggatcgta
   112201 ccattcgagc ctttttttca tgcttttccc gggggtctgg agaaaattgc aatcaatagg
   112261 attttcctaa tcctcccttc ccgaaaggaa gaacgtgaaa ttctttttcc tttccgcagg
   112321 gaccgggaga ttggatctag ccataagaag aatagaatgc ttggctgata aataactcac
   112381 ttcttggtct tcgaccccct cagtcactac gaacgccccc gatcagtgca atgggatgtg
   112441 tctatttatc tatctcttga ctcgaaatga gagcaggttt gaaaaaggat cttagagtgt
   112501 ctagggttgg gccaggaggg tctcttaacg ccttcttttt tcttctcatc ggagttattt
   112561 cacaaagact tgccatggta aggaagaagg ggggaacaag cacacttgga gagcgcagta
   112621 caacggagag ttgtatgctg cgttcgggaa ggatgaatca ctcccgaaaa ggaatctatt
   112681 gattctctcc caattggttg gaccgtaggt gcgatgattt acttcacggg cgaggtctct
   112741 ggttcaagtc caggatggcc cagctgcgcc aaggaaaaga atagaagaag catctgactc
   112801 cttcatgcat gctccacttg gctcgggggg atatagctca gttggtagag ctccgctctt
   112861 gcaattgggt cgttgcgatt acgggttgga tgtctaattg tccaggcggt aatgatagta
   112921 tcttgtacct gaaccggtgg ctcacttttt ctaagtaatg gggaagagga ccgaaacatg
   112981 ccactgaaag actctactga gacaaagatg ggctgtcaag aacgtagagg aggtaggatg
   113041 ggcagttggt cagatctagt atggatcgta catggacggt agttggagtc ggtggctccc
   113101 ctagggtttc ctcatctggg atccctgggg aagaggatca agttggccct tgcgaacagc
   113161 ttgatgcact atctcccttc aaccctttga gcgaaatgcg gcaaaaggaa agaaaatcca
   113221 tggaccgacc ccatcgtctc caccccgtag gaactacgag atcaccccaa ggacgccttc
   113281 ggcatccagg ggtcgcggac cgaccataga accctgttca ataagcggaa cgcattagct
   113341 gtccgctctc aggttggaca gtaagggtcg gagaagggca atcactcatt cttaaaacca
   113401 gcattcttaa gaccaaagag tcgggcggaa agggggggaa agctctccgt tcccggttct
   113461 cctgtagctg gatcctccgg aaccacaaga atccttagtt agaatgggat tccaactcag
   113521 cactttttga gattttgaga agagttgctc tttggagagc acagtacgat gaaagttgta
   113581 agctgtgttc gggggggagt tattgtctat cgttggcctc tatggtagaa tcagtcgggg
   113641 gcctgagagg cggtggttta ccctgtggcg gatgtcagcg gttcgagtcc gcttatctcc
   113701 aactcgtgaa cttaaccgat acaaagctat atgatagcac ccaatttttc cgattcggca
   113761 gttcgatcta tgctatgatt tattattcat ggacgttgat aagatccttc catttagcag
   113821 caccttagga tggcatagcc ttcaagttaa gggcgaggtt caaacgagga aaggcttatg
   113881 gtggatacct aggcacccag agacgaggaa gggcgtagta agcgacgaaa tgcttcgggg
   113941 agttgaaaat aagcgtagat ccggagattc ccgaataggt caacctttcg aactgctgct
   114001 gaatccatgg gcaggcaaga gacaacctgg cgaactgaaa catcttagta gccagaggaa
   114061 aagaaagcaa aagcgattcc cgtagtagcg gcgagcgaaa tgggagcagc ctaaaccgtg
   114121 aaaacggggt tgtgggagag caatacaagc gtcgtgctgc taggcgaagc ggtggagtgc
   114181 tgcaccctag atggctagag tccagtagcc gaaagcatca ctagcttacg ctctgacccg
   114241 agtagcatgg ggcacgtgga atcccgtgtg aatcagcaag gaccaccttg caaggctaaa
   114301 tactcctggg tgaccgatag tgaagtagta ccgtgaggga agggtgaaaa gaacccccat
   114361 cggggagtga aatagaacat gaaaccgtaa gctcccaagc agtgggagga gcccggggct
   114421 ctgaccgcgt gcctgttgaa gaatgagccg gcgactcata ggcagtggct tggttaaggg
   114481 aacccaccgg agccgtagcg aaagcgagtc ttcatagggc aattgtcact gcttatggac
   114541 ccgaacctgg gtgatctatc catgaccagg gtgaagcttg ggtgaaacta agtggaggtc
   114601 cgaaccgact gatgttgaag aatcagcgga tgagttgtgg ttaggggtga aatgccactc
   114661 gaacccagag ctagctggtt ctccccgaaa tgcgttgagg cgcagcagtt gactggacat
   114721 ctaggggtaa agcactgttt cggtgcgggc cgcgagagcg gtaccaaatc gaggcaaact
   114781 ctgaatacta gatatgacct caaaataaca ggggtcaagg tcggccagtg agacgatggg
   114841 ggataagctt catcgtcgag agggaaacag cccggatcac cagctaaggc ccctaaatga
   114901 ccgctcagtg ataaaggagg taggggtgca gagacagcca ggaggtttgc ctagaagcag
   114961 ccacccttga aagagtgcgt aatagctcac tgatcgagcg ctcttgcgcc gaagatgaac
   115021 ggggctaagc gatctgccga agctgtggga tgtaaaaatg catcggtagg ggagcgttcc
   115081 gccttagagg gaaggacccg cgcgagcagt ggtggacgaa gcggaagcga gaatgtcggc
   115141 ttgagtaacg caaacattgg tgagaatcca atgccccgaa aacctaaggg ttcctccgca
   115201 aggttcgtcc acggagggtg agtcagggcc taagatcagg ccgaaaggcg tagtcgatgg
   115261 acaacaggtg aatattcctg tactaccctt tgttggtccc gagggacgga ggaggctagg
   115321 ttagccgaaa gatggttatc ggttcaagga cgcaaggtgc ccctgctttt tcagggtaag
   115381 aaggggtaga gaaaatgcct cgagccaatg ttcgagtacc aggcgctacg gcgctgaagt
   115441 aacccatgcc atactcccag gaaaagctcg aacgaccttc aacaaaaggg tacctgtacc
   115501 cgaaaccgac acaggtgggt aggtagagaa tacctagggg cgcgagacaa ctctctctaa
   115561 ggaactcggc aaaatagccc cgtaacttcg ggagaagggg tgcctcctca caaagggggt
   115621 cgcagtgacc aggcccgggc gactgtttac caaaaacaca ggtctccgca aagtcgtaag
   115681 accatgtatg ggggctgacg cctgcccagt gccggaaggt caaggaagtt ggtgacctga
   115741 tgacagggga gccggcgacc gaagccccgg tgaacggcgg ccgtaactat aacggtccta
   115801 aggtagcgaa attccttgtc gggtaagttc cgacccgcac gaaaggcgta acgatctggg
   115861 cactgtctcg gagagaggct cggtgaaata gacatgtctg tgaagatgcg gactacctgc
   115921 acctggacag aaagacccta tgaagcttca ctgttccctg ggattggctt tgggcctttc
   115981 ctgcgcagct taggtggagg gcgaagaagg cctccttccg ggggggcccg agccatcagt
   116041 gagataccac tctggaagag ctagaattct aaccttgtgc caggacctac gggccaaggg
   116101 acagtctcag gtagacagtt tctatggggc gtaggcctcc caaaaggtaa cggaggcgtg
   116161 caaaggtttc ctcgggccag acggagattg gccctcgagt gcaaaggcag aagggagctt
   116221 gactgcaaga cccacccgtc gagcagggac gaaagtcggc cttagtgatc cgacggtgcc
   116281 gagtggaagg gccgtcgctc aacggataaa agttactcta gggataacag gctgatcttc
   116341 cccaagagct cacatcgacg ggaaggtttg gcacctcgat gtcggctctt cgccacctgg
   116401 ggctgtagta ggttccaagg gttgggctgt tcgcccatta aagcggtacg tgagctgggt
   116461 tcagaacgtc gtgagacagt tcggtccata tccggtgtgg gcgttagagc attgagagga
   116521 cctttcccta gtacgagagg accgggaagg acgcacctct ggtgtgccag ttatcgtgcc
   116581 cacggtaaac gctgggtagc caagtgcgga gcggataact gctgaaagca tctaagtagt
   116641 aagcccacct caagatgagt gctctcctat tccgacttcc ccagagcctc cggtagcaca
   116701 gccgagacag cgatgggttc tctgcccctg cggggatgga gcgacagaag ttttgagaat
   116761 tcaagagaag gtcacggcga gacgagccgt ttatcgttaa cgataggtgt caagtggaag
   116821 tgcagtgatg tatgcagctg aggcatccta acagaccggt agacttgaac cttgttccta
   116881 catgactcga tcaattcgat caggcactcg ccatctattt tcattgttca actctttgac
   116941 aacatgaaaa aaccaaaagc tctgccctcc ctctctatct atccaaggga tggaagggca
   117001 gaggcctttg gtgtcccctc cagtcaagaa ttagggcctc acaatcaaca gccaatatgc
   117061 ttttatctca tgcctttctt cattcatgct tcgatattct ggtgtcctag gcgtagagga
   117121 accacaccaa tccatcccga acttggtggt taaactctac tgcggtgacg atactgtagg
   117181 ggaggtcctg cggaaaaata gcttggcgcc aggatgataa aaagcttaac acctctcctt
   117241 cttattcctt tttcatattt aaaaaggaat aagaatgaaa aatgaaaagg tcgtcttatt
   117301 caaaacccca attatgaaat cccttctctc ccacttcaca cctcggaacg caccgttctt
   117361 atagagagag aggcgctttc acatcttatt aagccaaaac ggctggggag aggaaaggtt
   117421 cccccttttt agggtactcc ggggaataga tccagtggag acggggtggg gcctgtagct
   117481 cagaggatta gagcacgtgg ctacgaacca cggtgtcggg ggttcaaatc cctcctcgcc
   117541 cacaaccggc caaaaaggga aggacctttc cctctggggg taggaaaatc atgatcggga
   117601 tagcggaccc aaagctatgg aacttgggtg tgggtatttt gtcgaaatgg aatggcctta
   117661 ccttactgtt ttctttttat taaaaaaaaa gcaaaaaaga tatgcggatt gggtcataat
   117721 aaatatagta tcccttttcc gcataagcca ggcttgggca gaatagcaga gcaagtaaag
   117781 tattagtagc atagcaaaaa tgccttcctc gtcattaata tgtttgctcg cggtaattgt
   117841 ggcctctcgg gagaattgat gactgcatca aagatgcact tgctagtact agtacatctg
   117901 agaattctta attggttagt ttaaatagcc ccggactgtg gaacaaagga gtatcccgga
   117961 cctacaccga ggtattgacg gcgattctca aatatcgcag aacaaaatgg gatacggtga
   118021 gatagaatgc aatagaaaca aagacacggg gaacgggtta cctactctta acggtcaaag
   118081 cgaacccttt cattccgaat tctttaattc ggaatgaatc aaatctcccc aagtaggatt
   118141 cgaacctacg accagtcagt taacagccga ccgctctacc actgagctac tgaggaacaa
   118201 cgggaaattt gatctcatag agttcaattc ccgttctcaa cccatgacca atatgagctc
   118261 gaagtttcct tcgtaactcg cggaacttct tcgtagtggc tccgttccat gcctcatttc
   118321 atagggaacc tcaaagtggc tctatttcat tatagtccat ccatatacta attccattca
   118381 ttttatatcc ctttctttgg tgtcattgag ataagagatg tcgtttctag tctatctgtt
   118441 tctatttcta tatatatgga aagtttctaa attttcatat aataatctag aaatcacaat
   118501 caaaaagaaa aaaaaaagaa ttttcatata aaaatataga aaatagaaaa gaaaaaaaag
   118561 aattttcata taaaaatata gaaaatagaa aagaaaaaaa agaattttca tataaaaata
   118621 tagaaaatca aaaagaaaaa aagaattctc atataaaaat atagaaaatc aaaaagaaaa
   118681 aaagaattct catataaaaa tatagaaatc acaatcaaaa ataaaaaaaa taattatcat
   118741 aaaaaaatat agaaatcaca accaaaaata aaaaaaggag gtttgcgatg atttttagat
   118801 gttttatact agataatcta gtatccttat gcatgaagat aattaattcg gtcgttgtgg
   118861 tcggactcta ttatggattt ctggccacat tctccatagg gccctcttat ctcttgcttc
   118921 tccgagctcg ggttatggaa gaagcaaccg agaagaaagt atcagcaaca actggtttta
   118981 ttacgggaca gctcatgatg ttcatatcga tctattatgc gcctttgcat ctagcattgg
   119041 gtagacctca tacaataact ctcataactc taccctatct tttatttcat ttcttccgca
   119101 ataatcagaa acactttttg aattatggat ccactaatca aaattcaatg cgtaatttta
   119161 tcattcaaag gatattcctg aataatctaa tttttcagtt attgaacctt ttcattttac
   119221 caagttcaat gttagtcaga ttagtcaaca tttatatgtt tcgatgcaac aaccaattct
   119281 tatttctaac aagtagtttt gttggttggt taattggtca cattttattc atgaaatggg
   119341 ttggattggt attagtctgg atacagaaat tggtattagt ccggatacag aaaaataatt
   119401 ctattaaatc taatgtactt attcgatcta ataagtacat tatgtcagaa ttgagaaatt
   119461 ggatgtctcg aatctttatt atttttttat ttatttcctc aatatactat ttagagagaa
   119521 caccactgcc tgtttttatt gtcaataaaa aactgtcaga aattcaagaa agagatgaaa
   119581 ttgataaaaa agaaagaggt gtagaaagaa cttccaaaac gaagttaact aaacaagaac
   119641 aaaaagaatc caacgtagaa gatctttctg cttctctttt ttcagaattg ctttctgctt
   119701 ctcctctttc gaaggacgga gagagttcgt acgaaatcga tgaaagagag gagaaagata
   119761 tctttcgatt ggaaaaacct tttttaagga tgattttcga ttataaacga ttctctcgtc
   119821 ctttgcgata tataaaaaat gatcgatttg aaaatgctgt aagaaatgaa atgtcacaat
   119881 tcttttttca tacatctcaa agtgatggaa aagaaagaat atcttttacc tatccatcta
   119941 gtttatcaac ttttcttgaa atgatgcaaa gaaagacatc tctcttcaca acagaaaaac
   120001 tctcctatga tgaattggat aatcattgga gttcgattaa tgaacaaaaa agaaacaacc
   120061 taagtaatca atttctaaat agggccgaag ctctagataa ggaatttttt gctttggatg
   120121 tactcgaaaa aaagattaga ttatgtaatg atgagactaa aaaatactta cctaaaatat
   120181 atgatccttt gttgaacgga ccctatcgcg gacgaatcaa aaaaagtttt ttattctcaa
   120241 tcaagaataa aacttacaca aaaaactaca ttttgataaa taagattcac gccatccttc
   120301 ttaatgatta tccagacttt gaacagaaaa tagatagatt tgataaaaaa tcattatcaa
   120361 atgaaattcg ttgttttttt aacttgatca gtcaattttc tggaaaatca gtatccaatt
   120421 tcaattttaa aggactttat ttatttcgag aacatgaaaa gatggattcc gaagctaaaa
   120481 aaaaaaaaat gagattttta ttcgacacaa ttctaactga tgcgaacgat aaaacaatta
   120541 tagatatagg aaaaaaatgt attggaataa aagaaaacag taaaaaagtt cctcgatggt
   120601 catacaaatt cattgacgaa gcagaatacc tggaaagcga tggtaaaaga gaagattatg
   120661 agatttgttc aagaagaacc aaaccaccta tagtaattta tactgataac tcagaggatg
   120721 ccgatgctta tacggatacc aaggatactg ataattctga tggaaaagaa gaatttgctt
   120781 taatagatta ttcacaacaa ccggatttta gccgagacat aatcaaagga tctagacgcg
   120841 ttcaaagacg taaaactgtt atttggaaaa tccttcaagc aagtccacat ccacattctc
   120901 ctcttttttt tgacaaaacg gacaaatccc ctttcttttc ttttgagatt tttgagccaa
   120961 tgaaaatctt ttttccaaat tggatgtgga aaaataaaaa tacagaattg aaaattttgg
   121021 attatacaga ggaaaataaa acgaaaaaag agattaagaa aaaaggggaa gcagagcgta
   121081 tggaaatagc ggaagcctgg gaaaacgctc aaaatggtca agcaataaga ggtcttttat
   121141 tagtagccca ctggattatt agaaaatata ttcgattacc ctcattgata ataactaaaa
   121201 atatcgttcg tatactatta tttcaatctc ccgaatggtc aaaggatttc aaggattgga
   121261 atagagaaat gtatattaag tgcacctata gtggcgttcc attatccgaa acagaatttc
   121321 cgcaaaactg gctaactgag ggtattcaaa taaaggtcct ttttcctttt cgtctgaaac
   121381 cttggcacag atacagatct aagctacgat cccctcaaaa ggaaaaggat ccaatgaaaa
   121441 aaaaagtgaa aaaaatggat ttcttctttt ttacagtttt cggaatggaa gtagaatctc
   121501 ccttttcttc ttctccccga aaccgacgtt cgttttttga tcccattttt aaagaactta
   121561 aaaaaaaaat aaaaatttgg aaaaagaatt tttttctatt aaacgaaaga acaaaattct
   121621 ttctaaatat cacaaaagaa aaagcacaat ggatcagaga aagtattcta tttctaaaag
   121681 aaaaaagaaa aaaactatca ttatcagaat tgataaaaat caaaatatat gaattgaatg
   121741 aaattcaaaa agattcaaca aaaagtaaga gtaatccaat gatttacgaa tccaccattc
   121801 caattcaatc tattaattgg acagactgtt cattgacaga aaaaaaaata aaagatctga
   121861 atgatagaac aaagaaaatc ataaaacaaa tagaagaatt taaaaaagac aagaaaaaag
   121921 gttcagagag agatatttgt tctaagaaaa caacttatga tgataaaaga ttagaattac
   121981 aaaaaaatat ttggcagata ttacaaaaaa gaaatgttcg attattccgc aaatcacatt
   122041 atttttttaa atttttcata gaaagggtat atatagatat ctttctatgt atcattaata
   122101 ttcctaaaat cgaaatcaat gtacaacttt ttcttgaatc aacaaaaaaa attcttaata
   122161 aatacattta caataatgaa gcgaatgaag aaagaaaaag aagtgataaa aaagatcaaa
   122221 gtctaattca ctttatttct actataaaaa aatcaatttg taatattagg aatacgaatt
   122281 caccgaattt ttgtgacgta tcctctttgt cacaagcata tgtatttttt aaattatcac
   122341 aaacccaagt tattaactta gataagtata aattaagatc cctttttgaa tatcatggaa
   122401 cacctctttt tcttaagaat gaaataatgg attatttttt tggagtacaa ggaatatctc
   122461 attccaaatt aaaacataag agcgctccca attctgtaat gaatcaatgg acaaattggt
   122521 taaaaggtca ttatcaatac gatttatctc agaatggatg gtctagatta gtatccaaaa
   122581 aatggcgaaa taaaatgaat gaacgccatg tggctcaaaa taaagattta accaaagatc
   122641 attcatatga aaaaaacgga ttaattcttt acaaaaaaca agaaatagac tcattaacaa
   122701 atcaaaaaaa aaaaatgaaa aaacaatatg ggtatgatct tttatcatat aaatctatta
   122761 attatgcaga taagaaggac tcatatattt atggatatag atcgtcattc caagcaaata
   122821 ataaccaagc gatttcttat aattgcaaca cgcgtaaaaa aaaaaaatgg tatatgacgg
   122881 atgatattcc tatcaagaat tatatagtag aagattctat tctagatatg gaaaaaaatc
   122941 tggatagaaa gtgttttgat tggagaattc tgaatttttg tcttagaaat aaaatgcatt
   123001 ttgggggttc gatcgatacc gattattatt ttacgcttca tcaagaaatc aacccatcca
   123061 ataaaaaaaa aaaccttttt gattggatgg gaatgaatgt agaaatacta aatcgttcta
   123121 tagcgaatcg ggaatctttt ttcttctcta aaaattggat attttataat gcatatacga
   123181 gtaacccatg gatcatccca atcaaattcc tttttttgaa ttttaatgta aataaaaatg
   123241 ttagtgaaaa gaaaaagatc acggaaaaga ataaaacaga atatgcaagt cgactaaatc
   123301 ttgaagcatc cctttcaaag aaagaaaaag atgttaaaga agattatgca ggatccgaca
   123361 taaaaaaggg tgtaaaaaaa gatagataca cgaacaacaa cgaagcagaa cttaattgct
   123421 tcctaagagg gtatttgcct tttcaattga actggcatga ttacgtaaat gaaagaataa
   123481 tggataatat acaagtatat tgtctcctgc ttagactgaa aaatataaaa gaaattgcta
   123541 tatcctctat tcaaagagga gaactaagtc tagatattat gaaaattaat aatcagaagg
   123601 ttttcactct tacagatctt acagaattga ataaaaatac ggaattgata aaaaatggaa
   123661 tattgagtat cgaaccaatt cgtctgtcta gaagaaacca tgaacaattt aatatgtatc
   123721 aaatcatagg cctttcgttt attcataaga gaaagcacca aattattaat aaatccatta
   123781 caaatcaaaa gctgactgaa aataaagaaa aaaagaatta tgatttgctt gttcctgaaa
   123841 atattttatc cgctagacgt cgtagagaat tgagaattct aatttgtttc aatcctaaga
   123901 atagaaatag tgtgcataga aataaggcat tttacaatga gaataaagtg aataattgct
   123961 gtcaagtttt ggctacaagt aaagatcttg atagagataa aaaaaaacta attaatttaa
   124021 agttatttct ttggccaaat tatcgattag aagatttagc ttgtatgaat cgctattggt
   124081 ttgataccaa taatggcagc cgtttcagta tggtaaggat acatatgtat ccatggtaag
   124141 gatatggtaa ggatacatat gtatccatgg taaggataca tatgtatcca tggtaaggat
   124201 atggtaagga tacatatgta tccatggtaa ggatacatat gtatccccga ttgaaaatta
   124261 gttaatctac atttttcttt tttttctatt tctcgtaaca tatctgatat gtgaaaacaa
   124321 atagatgcac atacgcattg tcttaccctc tattctgagg cacgatacta attctatgat
   124381 atatcctacc cattagatct ataactgaat cttcttattt gaagtctaca attttgcttt
   124441 tgtgaatgca taaatatagt attttttgta tacctatttg aattgggttg attaatcaaa
   124501 atttatttga aaaatcagga actcttaaga aaattaagat tattgtatat accaaattga
   124561 aaatgagtgt cattattatt actgatcaat aaaaatatct agactctata aaataaaaaa
   124621 aggggggaaa gacatcattt ttttatggta aaaaaatcat ttatatccgt tatttcacaa
   124681 gaaaaaaaag aagaaaaccc gggatcgatt gaatttcaag tattcaattt caccaataag
   124741 atacgaagac ttacttcaca tttggaattg cacagaaaag actatttatc tcaaaggggt
   124801 ttacgtaaaa ttctgggaaa acggaaacga ctcctgtctt atttgtcaaa gaaaaatgga
   124861 atacgttata aaaaattaat taatcagttg gatattcggg agccacaaac taattaattt
   124921 gaagagtcgt tttgaattat tcgatttatt agatcttgaa tcttgatgaa ctcatttttg
   124981 ttttaagcaa ttcatggaag aatgaatcga ggaaaaacct atgaatgccc cagctacaag
   125041 aaaagacctc atgatagtca atatgggtcc tcaccaccca tcaatgcatg gtgttcttcg
   125101 acttattgtt actctagatg gtgaggatgt tattgattgt gaaccaatat tgggttattt
   125161 acatagaggg atggaaaaaa ttgcagaaaa ccgaacaatt gtacaatatc tgccttatgt
   125221 aacacgttgg gattatttag ctactatgtt cacagaagca ataaccgtaa atggaccgga
   125281 acagttagga aatattcaag tacctaaaag agccagctat attcgaataa ttatgttgga
   125341 gttgagtcgt atagcttctc acctactatg gctgggacct tttatggcag atattggtgc
   125401 acaaacccct ttcttctata ttttcagaga aagagaatta atatatgatc tattcgaagc
   125461 tgccacaggt atgagaatga tgcataattt ttttcgtatc ggaggggtag cggctgatct
   125521 acctcatggc tggatagata aatgtttgga tttctgcgat tattttttaa caagggttgt
   125581 tgaatatcaa aaacttatta cgcgaaatcc tattttttta gaacgggttg agggagtagg
   125641 cattgttggt ggagaggaag taataaattg gggtttatca ggaccaatgc ttcgggcttc
   125701 cggaatacaa tgggatctac gtaaagttga tcattatgaa tgttacgagg aatttgattg
   125761 ggaagttcaa tggcaaaaag aaggagattc attagctcgt tatttagtac gaattggtga
   125821 aatggtagaa tccataaaaa tcattcaaca ggctctggaa ggaattccgg gagggccata
   125881 tgagaattta gaaatccgtt gctttgatag agaaaaggat ccagaatgga atgattttga
   125941 atatcgattc attagtaaaa agccgtctcc gacttttgaa ttaccgaaac aagaacttta
   126001 tgtgagagtt gaagccccaa agggagaatt aggaattttt ctaatagggg atcagaatgg
   126061 ttttccttgg agatggaaaa ttcgcccccc gggttttatc aatttgcaaa ttcttcctca
   126121 gttagttaaa agaatgaaat tggctgatat tatgacaata ctaggtagca tagatatcat
   126181 tatgggagaa gttgatcgtt gaaatgataa ttgatacaac agaagtacaa gatatcaatt
   126241 ctttttccag attggaatct ttaaaagagg tgtatggaat tatatggata cttgtcccta
   126301 ttttgactct tgtattggga atcacaatag gtgtgctagt gattgtatgg ttagaaagag
   126361 aaatatccgc agggatacaa cagcgtattg gacctgaata cgccggtcct ttgggagttc
   126421 ttcaagctct agcagatgga acaaaactac ttttcaaaga gaatcttatt ccatctaggg
   126481 gagatattcg tttattcagt attggaccat ccatatcagt catatcaatt ctagtaagct
   126541 attcagtaat tccttttggc tataactttg ttttagctga tctcaatatc ggtgtttttt
   126601 tatggattgc tatttcgagt attgctccca ttggaattct tatgtcagga tatgggtcaa
   126661 ataataaata ttcctttttg ggtggtctac gggctgctgc tcaatcgatt agttatgaaa
   126721 taccattaac tctatgtgtg ttatcaatat ctctacgtgt gattcgttga gacagaaact
   126781 tttccatgct cctctctttt cgtctttatt tcttttcttc tttataggaa atttatagga
   126841 aaggggtaga aaaaatggaa tagatatcct gattttttat tttcattatt tttattcgga
   126901 attcggattg atgaactaaa tcagatagtt atatgagtga aataaaacag cttccattta
   126961 ttcattattc attgatttaa tattctaata ttctataata ttctctaatt ttaattatta
   127021 atttaatgaa attgaaattc aatatcaata tatttagtaa taaaattaaa aaaaatagat
   127081 atatatttat agatatatat ttgtattttg aatatagaat atttatattt aagaatataa
   127141 taaactattt taatttaaac tatttaatat aatattaata taaaattctt taaaattctt
   127201 aatatatata tattattaat ttaatatata tatattatta atatataata tattaatata
   127261 taatagaata tatagatata gaattaatat actatgattt gaatttcatt tgaatctgca
   127321 gtcaaaatat tgagtctcat tttctatgta taagaattaa gtgaaaaaaa aaaattataa
   127381 acggaagaaa gcgtttaccc caaaattggt tgattagtca tcctgttttg aagcgggctc
   127441 aaaagaccaa ccttattgag ttttcactat cgtttgtatg aattaccata catctattac
   127501 cataagggga gattgataaa aaatgcgtgg atggttagaa acaccaagat acacaaagga
   127561 ttagtaatgg agattatgta aattctccaa aagagcattt ccgcataata taaaaagaat
   127621 acaaattggg gctttaagtt ggtagaaaaa atcaggcagt actccccaca attccgatcc
   127681 agagtatgct cctatccact cattaaataa ataactatca gaaacgaaat aatccattaa
   127741 ttttttttga agtccctttt tgttttgcac ataaaaaaaa gaagaatagg aacgaaaaaa
   127801 aaaaaacaaa agaatagaat acaataaaaa aaagagggat cccttttgat tctttcttat
   127861 atccatattc atggaaatac aatttatgtc ataattcata aactaatgtc gaattttttt
   127921 tcgtaatcaa aaacgacggg ttattgagaa ttctaaagga gtattttatt gaattgaaga
   127981 gttcaattat tactcaacaa attcaaatta ttaagggatg agatcaattc ggaagtacct
   128041 tttttgtatt tattattata acagacagaa ttcaattggt ctaattcagg accgtccaat
   128101 ggatttgaat cctatctatc ctagggatat atcaagataa ataaccggcc cggtccctta
   128161 gatttattta tgaccttcga ggagccgtat gaggtgaaaa tctcatgtac ggttctgtaa
   128221 tagcgatggg aacagtaatg ttatcaccga ctaggattat ctaacagttt aagtacagtt
   128281 gatatagttg acgcgcaatc aaaatatggt ttttggggat ggaatttatg gcgtcaacct
   128341 ataggtttta tcatttttct aatttcttcc ctagcggaat gtgaaagatt accttttgat
   128401 ttaccagaag cagaagaaga attagtagca ggttatcaaa ccgaatattc gggtataaaa
   128461 tttggtttat tttacgttgc ttcctattta aacttattag tttcttcatt atttgtaaca
   128521 gttctttact tgggcggttg gaatatctct attccgtaca tatttgtttc tgagcttttt
   128581 gaaataaata aaacatgtgg agtttttgga actacaattg gtatctttat tacattagct
   128641 aaaacttatt tgttcttgtt cctttctatc acaacaagat ggactttgcc taggctaaga
   128701 atggatcaat tattaaatct tggatggaaa tttcttttac ctatttctct gggtaatcta
   128761 ttattaacaa cttcgtttcg actattttca ctgtaaaaga ttgatattca atattcataa
   128821 cttgtctcaa acaagagaaa gaaacaaaac aaaaatattc atagatattc acgatatgtt
   128881 ccttatggta actgggttca tgaattatgg tcaacaaaca gtacgagctg caagatacat
   128941 tggtcaaagt ttcatgatta ccttagccca cgcaaatcgt ttacctgtaa ctattcaata
   129001 tccttatgaa aaattaataa catcggaacg tttccgcggt cgaatccatt ttgaatttga
   129061 taagtgcatt gcttgtgaag tatgtgttcg tgtatgtcct atagatctac ccgttgttga
   129121 ttggaaactg gaaactgata ttcgaaagaa acgattgctt aattacagta ttgattttgg
   129181 gatctgtata ttttgtggta actgcgttga gtattgtcca acaaattgtt tatcaatgac
   129241 tgaagaatat gaactttcga cttatgatcg tcacgaattg aattataatc aaattgcttt
   129301 gggccgttta ccaatgtcag taattgacga ttatacaatt cgaacaattc aattcaaata
   129361 aaattctgta tttatattta gatttatata attttattaa taatatagtt tatagtttcg
   129421 aaatagtttc gaatactcgt tcgtataaag aattagattc gtcctataac tgtacctaga
   129481 tgaattcaca ctccttagga tttaattcaa ttaggaattt agtatataaa attttttcct
   129541 ggtcgtatca ataaggtcat gaaatttcaa tttatttatc ttttattttt catctaatgg
   129601 atttacctga accgatacat gattttcttt taatctttct gggatcaggt cttgtattag
   129661 gaagtctagg agtagtatta tttaccaacc caatttcttc tgccttttcg ttgggactgg
   129721 ttcttgtttg tatatcttta ttctatattt tatcaaactc ccattttgta gctgcagcac
   129781 agctacttat ttacgtagga gctataaacg ttttaatcat atttgctgtg atgttcataa
   129841 atggttcaga atattaccaa gattttcatc tttggaccgt tggggatgga gttactttgg
   129901 tggtttgtac aagtattttt gtttcactaa taactactat tccagatata tcatggtacg
   129961 ggattatttg gactacaaga tcaaatcaga ttatagagca agatttgata aataatagtc
   130021 aacaaattgg aattcattta tcaacagatt tttttcttcc atttgaactc atttcaataa
   130081 ttcttttagc tgctttgata ggtgcaattg tcgtggctcg ccagtaagaa tagaactagt
   130141 aatatcaatc taaattccat tttgttctat ttattttatc tccatttcct ttgaatttta
   130201 catgtgaatg ggaaagtgaa agattgttta tgtttaaaag aattttatta ttcgacttat
   130261 taccaatatc ttctttttgt ctgtacttgt tatattctct agtcaatcga atctgttgaa
   130321 gtgttgttca tattgaaatg aatcaaaatt gataaggagt tggtcaatga tgctcgaaca
   130381 tgtacttgtt ttgagtgcct atttattttc tatcggtatc tacggattga tcacaagccg
   130441 aaatatggtt agagccctta tgtgtcttga acttatactt aatgcggtta atataaattt
   130501 cgtagctttt tctgattttt ttgatagtcg ccaattaaaa ggaaatattt tttccatttt
   130561 tgttatagct atcgcagccg ctgaagcagc tattggaccg gctattgttt cgtcaattta
   130621 tcgtaacaga aaatcaactc gtatcaatca atcgaatttg ttgaataaat agtattaatt
   130681 agaaaaattg gaatttctaa tattgaaatt cgaatattta tcaattcaaa ttcgcatgta
   130741 tgataacgta tgatcatgtt tgcgaaaacg taagaaatca aagtatcttg gccctctgtt
   130801 atgaattgat ccagaggtag attgattaga aaaattctgg taaatcattg attcatctgg
   130861 tgtcgaaata tatgattcat ttacaagttt actagatcga aaattgctga tgttcaaaaa
   130921 ttaatagagc caatgtctca ttcagtaaag atttatgata catgtatagg atgtactcaa
   130981 tgtgtccgag cctgccccac agatgtatta gaaatgatac cttgggacgg atgtaaagct
   131041 aagcaaatag cttctgctcc aagaacagag gactgtgttg gttgtaagag gtgtgaatcc
   131101 gcctgtccga cagatttctt gagtgttcga gtttatttat ggcatgaaac aactcgaagc
   131161 atgggtctag cttattgata cgtttcaaaa aaccacatac gaataccttt tttttactga
   131221 caaaaacccg tgctcaaagt ggaaaagatt tttttttcca ttttgagcac gggtttttct
   131281 ggcccaagtg tatcttattt ttaccacgaa tttttttcct tggttaacaa tagttgtagt
   131341 tttcccaata tccgcgggtt ccttaatctt cttatttccc catagaggaa ataaggtaat
   131401 taggtggtat actattttga tatgcttaat gaatctcctt ataacaacct atgcattctg
   131461 ttatcatttc caattggacg atccattaat ccagttgacg gagaattata aatggatcca
   131521 attttttgat ttttactgga gattcggaat agatggactc tctataggcc ctattttact
   131581 gacgggattt atcaccactt tagctacttt agcggctcaa ccggttactc gggaatcccg
   131641 attattccat ttcctgatgt tagcaatgta tagcggtcaa ataggatcat tttcttctca
   131701 agacatttta ctttttttca tcatgtggga attagaatta attcctgttt atctactttt
   131761 atccatgtgg ggtggaaaga aacgtttgta ttcggctaca aagtttattt tgtatactgc
   131821 gggaagttcc atttttttat taatgggagt tctcggtatc ggtttatatg gttcgaatga
   131881 accaacatta aattttgaaa catcagctaa tcagtcgtat cctgtggcac tggaaataat
   131941 attctatatt ggatttctta ttgcttttgc tgtcaaatcg ccgattatac ccttacatac
   132001 atggttacca gacacccacg gagaagcaca ttacagtact tgtatgcttt tagccggaat
   132061 cttattaaaa atgggagcgt atggattggt tcgaattaat atggaattat taccccacgc
   132121 tcattctcta ttttccccct ggttaattct attaggcgca attcaaataa tctatgcagc
   132181 ttcaacatct cttggtcaac gtaatttaaa aaaaagaata gcttattcct ccgtatctca
   132241 tatgggtttc ataattatag gaatttgttc tataagcgat atgggactca acggagccat
   132301 tttacaaata atttctcatg gatttattgg tgctgcgctt tttttcttgg caggaacgag
   132361 ttatgataga atacgtcttt attatctcga cgaaatgggc ggaatggcta ttccaatgcc
   132421 aaaaatattc acggttttca gtatcttatc gatggcttct cttgcattgc cgggcatgag
   132481 cggttttgtt gcagaattga tagttttttt tggaataatt accagtcaaa aatatctttt
   132541 aataacaaaa atactaatca cttttgtaat ggcaattgga atgatattaa ctcctattta
   132601 ttcattatct atgttacgcc agatgttcta tggatacaag ttttttaata aaccaaactc
   132661 tttatttttt gattctgggc cccgagagtt atttatttcg atttctatcc ttatacctgt
   132721 aataggtatt ggtatttatc cggatttcat tttctcatta tcagttgaca aggtcgaagc
   132781 tattctatct aattttttat agatagttct catgaataaa tgactaaaac caaaaaatta
   132841 aagagagcaa aaaatcctat ttttttttaa tagtgttcat tgtacaatga aaaaaatctt
   132901 tttagattaa gattaactta aaaaaaaaat gaattggaat tgtaaccgga tacgtttggt
   132961 gtttgtgaga accccttgaa tcactacatt acttgattta aagggttctc gacggtttgg
   133021 tttatgcgaa gttttcttat acttttactt aagattctat tctattttct tatctattgt
   133081 attttattaa actataaact ataaatattg aaatattgta tttgtatttt attaaatatt
   133141 ttaattaaat ttaatattta atagataaat attaatattt attaatataa attaataaaa
   133201 agattaatgc ataaaaaaaa tacaataaaa tatacgaaga aattcggcca ccccctgcat
   133261 attttataac ttctcccaga aaaaaacttg taatacccac cccattggga attccatcaa
   133321 ttactcgtct atcaaaaaaa taatttagtt tagctaattt tcttacattt ttaattaaag
   133381 atattctaaa aaaaacatct atgtaaccac gattatatga ccaatcatat atgagatttc
   133441 ttattttatc tgcaaaaata tttttataaa ccttttttga aaaaaaatta agtaagttta
   133501 aattttgtaa agatgaaaaa aaaggtttat aaaaaaagga cgctataaat attccgaaaa
   133561 aagctatact gaccgaaaaa gttgcatttg tgacaaattc ataccaattc tgagaattat
   133621 ttgaatttgt atgtaaaaga tctatagacg gaattaaaaa ttttgataat atatccaaat
   133681 ctagtccttc ttggttgaaa gaaattccta taatcccaat aaacaaagta aatagtatta
   133741 atacaagcat agaaaataac atagtatttt ccgattcatg gggataggaa aaaatagtgt
   133801 tgttagtttc aaaatagcta atatcaataa aaggccatgt tatgcttttt tgatttctat
   133861 caattcgatg taaatcattc ttcttccgaa aaaaggaagc ccttccatta ttattgattg
   133921 ttaataaaga taataaatgc atttcgtttt ttgcttcttt ttctttaccc cataaagata
   133981 ttgaatgaaa tgagctattt ttttttccat tgaaattttt acaattaacg tttaaatatc
   134041 cttcaaaaac aagtaaatag atccgaaaca tataaaatgc agttaatcct gctgtggaac
   134101 aagctattat tgcaaaaatt ggtgaataca accaactatc attaagaatt tcatctttgg
   134161 accaaaaaca agcaaagggt ggaataccac aaagagaaag tgtacccact aaaaaagaag
   134221 tttttgtaat tggcacatgt tttgttaaac cgcccataag aaccatattt tgacttttat
   134281 ctggagaata tccaacaata ggttccattg aatgaataat ggatccggat cctaaaaaca
   134341 acaatgcttt tgaataagca tgagtaatca aatgaaataa agcggctcga taagagccca
   134401 tacctagagc taacatcata taacccaatt gagacattgt agaataggcc aaacttctct
   134461 taatatcctt ttgagcaaga gctaaagtag ctcctaatac tactgttatt atccctatga
   134521 aagctattcc attcattatg tagggtataa ctatgaaaag aggaagaagg cgggctacaa
   134581 gaaaaattcc cgccgctacc atagtagcag cgtggataag agctgaaata ggggtaggcc
   134641 cttccatagc atccggtaac catacatgaa gggggaattg ggcagactta gcaactgaac
   134701 cgccaaataa cagaaaggcg cacaaagtaa ctaataaaag attaacctca ttattagaaa
   134761 tcaagttatt gaatatttca aacaaatccc gaaattccaa gctacccgtt atccaataaa
   134821 gactaaaaat tcccaataat aaacaaaaat cccctacccg attagttaca aacgcttttt
   134881 gacaagcatt tgccgcaata ggacgtgtga accaaaaccc tattaataga taagaacaca
   134941 ttccaatcaa ttcccaaaaa atataaattt gtatcaaatt agaactagta accaatccca
   135001 acattgaagt attaaaaaaa ctcatataag caaaaaatct caaatatcct tcatcatgag
   135061 acatataatt gtcactataa ataagaacca gaattccaac agtagtaatc aatattgaca
   135121 taatagaagt aagtgaatcg atcaagtagc caaactctaa agaaagatca ttatttatag
   135181 tccaagacca tacatattga tagatggaac tgttattgat ttgatgaata gacagatcca
   135241 ccgaaaaaat cataactata tttaataata aaacactagt aaaagcccac atacgacgaa
   135301 tattttttgt tgccacggga aaaaggagaa gtcccactcc tattaacata ggaactggaa
   135361 gtggaatgaa gggtatgatc catgaaaatt gatgtgtata ttccatacaa aaaaaaatgg
   135421 attcttaatg agttttgttt cttattcgcc aattttatct cttttgaaag ggttcagtta
   135481 ataaaaaaat gaagaaaatt aagataaaaa atggaattat tcactgttca ttattcttaa
   135541 tttttgtcca aaattttcaa tagttgaaag tacgaagtga aaatgggtca aatgatatga
   135601 ccaaattaat agtgaaaaat aaactttttt ttaatacgaa ggaaaaagct tgtaaaaagg
   135661 gttatgatat tcaacagttt aataaaaaag gaattaagat acacatgatt tttttaaatc
   135721 atgtatcttt ttaacgacca agtaaacggg ataaagataa gggttgggtt cttaaacttt
   135781 ttgatgtatt ttatttcatg tataaatcca aaaaatagaa cgatatataa tatataaata
   135841 aatatatata ttattaatat taatttaaaa ggatagtttt ttgtaagaat tacataaata
   135901 aacgattatt aggaaaaaaa agactatttt ttttttaatc cacattcctt atgaaaaaga
   135961 gtagaatagt ataatttaga aaaacaaata gataagaaat atatatgtct aatctaatta
   136021 aagaacaatt catttagaac aatagatgtc tttcacatcc aactatagga ataaacaaac
   136081 tagtctaatt ttggaatggc agctccaaaa aaacgcactt cgatatcaaa aaaaaggatt
   136141 cggaaaacaa tttggaaaaa gaagggatat tgggtagcat tgaaagcttt ttcgttagcg
   136201 aaatctcttt ctacggggaa ctcaaaaagt tttttttagt ttctatatct tatagatatt
   136261 tttatacaaa caaaaaaaaa attagataag attaagatat aagtaaaaat ttttatttgt
   136321 taatgttttg aactgttcaa tagaaaatgg acctcatttt tgttttggaa ttggcttttt
   136381 ttaattataa ttctttaatc tttcggtttc tgaaatgcaa gatttctttc caaaatatca
   136441 aatttcggaa agaaatcttg catttgaatc gactctttca atctagacga ttgactaaaa
   136501 atagtttatt atgattttga gcaagccgct atggtgaaat cggtagacac gctgctctta
   136561 ggaagcagtg ctagagcatc tcggttcgag tccgagtggc ggcatggcat cttatttact
   136621 aaaggagtaa gtcctataat gaattcaatt cccgatttcc gttcatataa ttaggagatt
   136681 ttttttttat atgatatttt caactttaga gcatatatta actcatatat cgttttcggt
   136741 cgtatccatt ttaatagcaa ttcgtttgct aaccctatta gtcaatgaaa tcgtagtact
   136801 atatgattcg tccgaaaaag gtatgatagt aacctttttc tgtataacgg gattattagt
   136861 ttctcgttgg attttttcgg gccatttacc attaagtgat ttatatgaat cgttaatctt
   136921 tctttcatgg ggtttttcca tttttcatat aattccaggt tttggttttc aaaagcttaa
   136981 aacccattta agcacaataa tagcaccaag tgttattttt acccaaggct ttgcgacttc
   137041 gggtctttta accgaactgc atgaattcgg aatattagta cccgctctac aatcgcattg
   137101 gttaatgatg cacgtaagta tgatggtatt gggctatgca gctcttttat gtggatcatt
   137161 attatcagta gctcttttag tcattacatt tcgaaaagtc ataataagac aaattgttaa
   137221 gaacaataat ctttttttga atgagtcatt ttcttttgct gagatcaaat acatgaacga
   137281 aaaaaaaaat gttttacgaa acacttcttt tgtttattat agaaattatt acaggtctca
   137341 atttattcaa caattggatc gttggagtta tcgtattatt agtctaggtt ttatcttttt
   137401 aaccataggt attctttcgg gagcagtatg ggctaatgag gcttggggat catattggaa
   137461 ttgggatcca aaagaaactt gggcgtttat tacttggacc atattcgcaa tttatttaca
   137521 tactagaaaa aagaaaagat tggaaggtat aaattcttca atagtggcct ctatgggctt
   137581 tcttataatt tggatatgtt attttgggat caatctatta ggaatcggac tacatagtta
   137641 tggttcattt acatctaatt gaattaaaat gagtaaaggg actgacaaat acaaacataa
   137701 taagcatatt aatattatgc atattaatat attaatacat attaaaatta tattatattt
   137761 atattatatt aatattaatt ttttatgcat taatcttttt attaatttat attaataaat
   137821 attaatattt atctattaaa tattaaattt aattaaaata tttaataaaa tacaaataca
   137881 atatttcaat atttatagtt tatagtttaa taaaatacaa tagataagaa aatagaatag
   137941 aatcttaagt aaaagtataa gaaaacttcg cataaaccaa accgtcgaga accctttaaa
   138001 tcaagtaatg tagtgattca aggggttctc acaaacacca aacgtatccg gttacaattc
   138061 caattcattt tttttttaag ttaatcttaa tctaaaaaga tttttttcat tgtacaatga
   138121 acactattaa aaaaaaatag gattttttgc tctctttaat tttttggttt tagtcattta
   138181 ttcatgagaa ctatctataa aaaattagat agaatagctt cgaccttgtc aactgataat
   138241 gagaaaatga aatccggata aataccaata cctattacag gtataaggat agaaatcgaa
   138301 ataaataact ctcggggccc agaatcaaaa aataaagagt ttggtttatt aaaaaacttg
   138361 tatccataga acatctggcg taacatagat aatgaataaa taggagttaa tatcattcca
   138421 attgccatta caaaagtgat tagtattttt gttattaaaa gatatttttg actggtaatt
   138481 attccaaaaa aaactatcaa ttctgcaaca aaaccgctca tgcccggcaa tgcaagagaa
   138541 gccatcgata agatactgaa aaccgtgaat atttttggca ttggaatagc cattccgccc
   138601 atttcgtcga gataataaag acgtattcta tcataactcg ttcctgccaa gaaaaaaagc
   138661 gcagcaccaa taaatccatg agaaattatt tgtaaaatgg ctccgttgag tcccatatcg
   138721 cttatagaac aaattcctat aattatgaaa cccatatgag atacggagga ataagctatt
   138781 ctttttttta aattacgttg accaagagat gttgaagctg catagattat ttgaattgcg
   138841 cctaatagaa ttaaccaggg ggaaaataga gaatgagcgt ggggtaataa ttccatatta
   138901 attcgaacca atccatacgc tcccattttt aataagattc cggctaaaag catacaagta
   138961 ctgtaatgtg cttctccgtg ggtgtctggt aaccatgtat gtaagggtat aatcggcgat
   139021 ttgacagcaa aagcaataag aaatccaata tagaatatta tttccagtgc cacaggatac
   139081 gactgattag ctgatgtttc aaaatttaat gttggttcat tcgaaccata taaaccgata
   139141 ccgagaactc ccattaataa aaaaatggaa cttcccgcag tatacaaaat aaactttgta
   139201 gccgaataca aacgtttctt tccaccccac atggataaaa gtagataaac aggaattaat
   139261 tctaattccc acatgatgaa aaaaagtaaa atgtcttgag aagaaaatga tcctatttga
   139321 ccgctataca ttgctaacat caggaaatgg aataatcggg attcccgagt aaccggttga
   139381 gccgctaaag tagctaaagt ggtgataaat cccgtcagta aaatagggcc tatagagagt
   139441 ccatctattc cgaatctcca gtaaaaatca aaaaattgga tccatttata attctccgtc
   139501 aactggatta atggatcgtc caattggaaa tgataacaga atgcataggt tgttataagg
   139561 agattcatta agcatatcaa aatagtatac cacctaatta ccttatttcc tctatgggga
   139621 aataagaaga ttaaggaacc cgcggatatt gggaaaacta caactattgt taaccaagga
   139681 aaaaaattcg tggtaaaaat aagatacact tgggccagaa aaacccgtgc tcaaaatgga
   139741 aaaaaaaatc ttttccactt tgagcacggg tttttgtcag taaaaaaaag gtattcgtat
   139801 gtggtttttt gaaacgtatc aataagctag acccatgctt cgagttgttt catgccataa
   139861 ataaactcga acactcaaga aatctgtcgg acaggcggat tcacacctct tacaaccaac
   139921 acagtcctct gttcttggag cagaagctat ttgcttagct ttacatccgt cccaaggtat
   139981 catttctaat acatctgtgg ggcaggctcg gacacattga gtacatccta tacatgtatc
   140041 ataaatcttt actgaatgag acattggctc tattaatttt tgaacatcag caattttcga
   140101 tctagtaaac ttgtaaatga atcatatatt tcgacaccag atgaatcaat gatttaccag
   140161 aatttttcta atcaatctac ctctggatca attcataaca gagggccaag atactttgat
   140221 ttcttacgtt ttcgcaaaca tgatcatacg ttatcataca tgcgaatttg aattgataaa
   140281 tattcgaatt tcaatattag aaattccaat ttttctaatt aatactattt attcaacaaa
   140341 ttcgattgat tgatacgagt tgattttctg ttacgataaa ttgacgaaac aatagccggt
   140401 ccaatagctg cttcagcggc tgcgatagct ataacaaaaa tggaaaaaat atttcctttt
   140461 aattggcgac tatcaaaaaa atcagaaaaa gctacgaaat ttatattaac cgcattaagt
   140521 ataagttcaa gacacataag ggctctaacc atatttcggc ttgtgatcaa tccgtagata
   140581 ccgatagaaa ataaataggc actcaaaaca agtacatgtt cgagcatcat tgaccaactc
   140641 cttatcaatt ttgattcatt tcaatatgaa caacacttca acagattcga ttgactagag
   140701 aatataacaa gtacagacaa aaagaagata ttggtaataa gtcgaataat aaaattcttt
   140761 taaacataaa caatctttca ctttcccatt cacatgtaaa attcaaagga aatggagata
   140821 aaataaatag aacaaaatgg aatttagatt gatattacta gttctattct tactggcgag
   140881 ccacgacaat tgcacctatc aaagcagcta aaagaattat tgaaatgagt tcaaatggaa
   140941 gaaaaaaatc tgttgataaa tgaattccaa tttgttgact attatttatc aaatcttgct
   141001 ctataatctg atttgatctt gtagtccaaa taatcccgta ccatgatata tctggaatag
   141061 tagttattag tgaaacaaaa atacttgtac aaaccaccaa agtaactcca tccccaacgg
   141121 tccaaagatg aaaatcttgg taatattctg aaccatttat gaacatcaca gcaaatatga
   141181 ttaaaacgtt tatagctcct acgtaaataa gtagctgtgc tgcagctaca aaatgggagt
   141241 ttgataaaat atagaataaa gatatacaaa caagaaccag tcccaacgaa aaggcagaag
   141301 aaattgggtt ggtaaataat actactccta gacttcctaa tacaagacct gatcccagaa
   141361 agattaaaag aaaatcatgt atcggttcag gtaaatccat tagatgaaaa ataaaagata
   141421 aataaattga aatttcatga ccttattgat acgaccagga aaaaatttta tatactaaat
   141481 tcctaattga attaaatcct aaggagtgtg aattcatcta ggtacagtta taggacgaat
   141541 ctaattcttt atacgaacga gtattcgaaa ctatttcgaa actataaact atattattaa
   141601 taaaattata taaatctaaa tataaataca gaattttatt tgaattgaat tgttcgaatt
   141661 gtataatcgt caattactga cattggtaaa cggcccaaag caatttgatt ataattcaat
   141721 tcgtgacgat cataagtcga aagttcatat tcttcagtca ttgataaaca atttgttgga
   141781 caatactcaa cgcagttacc acaaaatata cagatcccaa aatcaatact gtaattaagc
   141841 aatcgtttct ttcgaatatc agtttccagt ttccaatcaa caacgggtag atctatagga
   141901 catacacgaa cacatacttc acaagcaatg cacttatcaa attcaaaatg gattcgaccg
   141961 cggaaacgtt ccgatgttat taatttttca taaggatatt gaatagttac aggtaaacga
   142021 tttgcgtggg ctaaggtaat catgaaactt tgaccaatgt atcttgcagc tcgtactgtt
   142081 tgttgaccat aattcatgaa cccagttacc ataaggaaca tatcgtgaat atctatgaat
   142141 atttttgttt tgtttctttc tcttgtttga gacaagttat gaatattgaa tatcaatctt
   142201 ttacagtgaa aatagtcgaa acgaagttgt taataataga ttacccagag aaataggtaa
   142261 aagaaatttc catccaagat ttaataattg atccattctt agcctaggca aagtccatct
   142321 tgttgtgata gaaaggaaca agaacaaata agttttagct aatgtaataa agataccaat
   142381 tgtagttcca aaaactccac atgttttatt tatttcaaaa agctcagaaa caaatatgta
   142441 cggaatagag atattccaac cgcccaagta aagaactgtt acaaataatg aagaaactaa
   142501 taagtttaaa taggaagcaa cgtaaaataa accaaatttt atacccgaat attcggtttg
   142561 ataacctgct actaattctt cttctgcttc tggtaaatca aaaggtaatc tttcacattc
   142621 cgctagggaa gaaattagaa aaatgataaa acctataggt tgacgccata aattccatcc
   142681 ccaaaaacca tattttgatt gcgcgtcaac tatatcaact gtacttaaac tgttagataa
   142741 tcctagtcgg tgataacatt actgttccca tcgctattac agaaccgtac atgagatttt
   142801 cacctcatac ggctcctcga aggtcataaa taaatctaag ggaccgggcc ggttatttat
   142861 cttgatatat ccctaggata gataggattc aaatccattg gacggtcctg aattagacca
   142921 attgaattct gtctgttata ataataaata caaaaaaggt acttccgaat tgatctcatc
   142981 ccttaataat ttgaatttgt tgagtaataa ttgaactctt caattcaata aaatactcct
   143041 ttagaattct caataacccg tcgtttttga ttacgaaaaa aaattcgaca ttagtttatg
   143101 aattatgaca taaattgtat ttccatgaat atggatataa gaaagaatca aaagggatcc
   143161 ctcttttttt tattgtattc tattcttttg tttttttttt ttcgttccta ttcttctttt
   143221 ttttatgtgc aaaacaaaaa gggacttcaa aaaaaattaa tggattattt cgtttctgat
   143281 agttatttat ttaatgagtg gataggagca tactctggat cggaattgtg gggagtactg
   143341 cctgattttt tctaccaact taaagcccca atttgtattc tttttatatt atgcggaaat
   143401 gctcttttgg agaatttaca taatctccat tactaatcct ttgtgtatct tggtgtttct
   143461 aaccatccac gcatttttta tcaatctccc cttatggtaa tagatgtatg gtaattcata
   143521 caaacgatag tgaaaactca ataaggttgg tcttttgagc ccgcttcaaa acaggatgac
   143581 taatcaacca attttggggt aaacgctttc ttccgtttat aatttttttt tttcacttaa
   143641 ttcttataca tagaaaatga gactcaatat tttgactgca gattcaaatg aaattcaaat
   143701 catagtatat taattctata tctatatatt ctattatata ttaatatatt atatattaat
   143761 aatatatata tattaaatta ataatatata tatattaaga attttaaaga attttatatt
   143821 aatattatat taaatagttt aaattaaaat agtttattat attcttaaat ataaatattc
   143881 tatattcaaa atacaaatat atatctataa atatatatct atttttttta attttattac
   143941 taaatatatt gatattgaat ttcaatttca ttaaattaat aattaaaatt agagaatatt
   144001 atagaatatt agaatattaa atcaatgaat aatgaataaa tggaagctgt tttatttcac
   144061 tcatataact atctgattta gttcatcaat ccgaattccg aataaaaata atgaaaataa
   144121 aaaatcagga tatctattcc attttttcta cccctttcct ataaatttcc tataaagaag
   144181 aaaagaaata aagacgaaaa gagaggagca tggaaaagtt tctgtctcaa cgaatcacac
   144241 gtagagatat tgataacaca catagagtta atggtatttc ataactaatc gattgagcag
   144301 cagcccgtag accacccaaa aaggaatatt tattatttga cccatatcct gacataagaa
   144361 ttccaatggg agcaatactc gaaatagcaa tccataaaaa aacaccgata ttgagatcag
   144421 ctaaaacaaa gttatagcca aaaggaatta ctgaatagct tactagaatt gatatgactg
   144481 atatggatgg tccaatactg aataaacgaa tatctcccct agatggaata agattctctt
   144541 tgaaaagtag ttttgttcca tctgctagag cttgaagaac tcccaaagga ccggcgtatt
   144601 caggtccaat acgctgttgt atccctgcgg atatttctct ttctaaccat acaatcacta
   144661 gcacacctat tgtgattccc aatacaagag tcaaaatagg gacaagtatc catataattc
   144721 catacacctc ttttaaagat tccaatctgg aaaaagaatt gatatcttgt acttctgttg
   144781 tatcaattat catttcaacg atcaacttct cccataatga tatctatgct acctagtatt
   144841 gtcataatat cagccaattt cattctttta actaactgag gaagaatttg caaattgata
   144901 aaacccgggg ggcgaatttt ccatctccaa ggaaaaccat tctgatcccc tattagaaaa
   144961 attcctaatt ctccctttgg ggcttcaact ctcacataaa gttcttgttt cggtaattca
   145021 aaagtcggag acggcttttt actaatgaat cgatattcaa aatcattcca ttctggatcc
   145081 ttttctctat caaagcaacg gatttctaaa ttctcatatg gccctcccgg aattccttcc
   145141 agagcctgtt gaatgatttt tatggattct accatttcac caattcgtac taaataacga
   145201 gctaatgaat ctccttcttt ttgccattga acttcccaat caaattcctc gtaacattca
   145261 taatgatcaa ctttacgtag atcccattgt attccggaag cccgaagcat tggtcctgat
   145321 aaaccccaat ttattacttc ctctccacca acaatgccta ctccctcaac ccgttctaaa
   145381 aaaataggat ttcgcgtaat aagtttttga tattcaacaa cccttgttaa aaaataatcg
   145441 cagaaatcca aacatttatc tatccagcca tgaggtagat cagccgctac ccctccgata
   145501 cgaaaaaaat tatgcatcat tctcatacct gtggcagctt cgaatagatc atatattaat
   145561 tctctttctc tgaaaatata gaagaaaggg gtttgtgcac caatatctgc cataaaaggt
   145621 cccagccata gtaggtgaga agctatacga ctcaactcca acataattat tcgaatatag
   145681 ctggctcttt taggtacttg aatatttcct aactgttccg gtccatttac ggttattgct
   145741 tctgtgaaca tagtagctaa ataatcccaa cgtgttacat aaggcagata ttgtacaatt
   145801 gttcggtttt ctgcaatttt ttccatccct ctatgtaaat aacccaatat tggttcacaa
   145861 tcaataacat cctcaccatc tagagtaaca ataagtcgaa gaacaccatg cattgatggg
   145921 tggtgaggac ccatattgac tatcatgagg tcttttcttg tagctggggc attcataggt
   145981 ttttcctcga ttcattcttc catgaattgc ttaaaacaaa aatgagttca tcaagattca
   146041 agatctaata aatcgaataa ttcaaaacga ctcttcaaat taattagttt gtggctcccg
   146101 aatatccaac tgattaatta attttttata acgtattcca tttttctttg acaaataaga
   146161 caggagtcgt ttccgttttc ccagaatttt acgtaaaccc ctttgagata aatagtcttt
   146221 tctgtgcaat tccaaatgtg aagtaagtct tcgtatctta ttggtgaaat tgaatacttg
   146281 aaattcaatc gatcccgggt tttcttcttt tttttcttgt gaaataacgg atataaatga
   146341 tttttttacc ataaaaaaat gatgtctttc cccccttttt ttattttata gagtctagat
   146401 atttttattg atcagtaata ataatgacac tcattttcaa tttggtatat acaataatct
   146461 taattttctt aagagttcct gatttttcaa ataaattttg attaatcaac ccaattcaaa
   146521 taggtataca aaaaatacta tatttatgca ttcacaaaag caaaattgta gacttcaaat
   146581 aagaagattc agttatagat ctaatgggta ggatatatca tagaattagt atcgtgcctc
   146641 agaatagagg gtaagacaat gcgtatgtgc atctatttgt tttcacatat cagatatgtt
   146701 acgagaaata gaaaaaaaag aaaaatgtag attaactaat tttcaatcgg ggatacatat
   146761 gtatccttac catggataca tatgtatcct taccatatcc ttaccatgga tacatatgta
   146821 tccttaccat ggatacatat gtatccttac catatcctta ccatggatac atatgtatcc
   146881 ttaccatact gaaacggctg ccattattgg tatcaaacca atagcgattc atacaagcta
   146941 aatcttctaa tcgataattt ggccaaagaa ataactttaa attaattagt ttttttttat
   147001 ctctatcaag atctttactt gtagccaaaa cttgacagca attattcact ttattctcat
   147061 tgtaaaatgc cttatttcta tgcacactat ttctattctt aggattgaaa caaattagaa
   147121 ttctcaattc tctacgacgt ctagcggata aaatattttc aggaacaagc aaatcataat
   147181 tctttttttc tttattttca gtcagctttt gatttgtaat ggatttatta ataatttggt
   147241 gctttctctt atgaataaac gaaaggccta tgatttgata catattaaat tgttcatggt
   147301 ttcttctaga cagacgaatt ggttcgatac tcaatattcc attttttatc aattccgtat
   147361 ttttattcaa ttctgtaaga tctgtaagag tgaaaacctt ctgattatta attttcataa
   147421 tatctagact tagttctcct ctttgaatag aggatatagc aatttctttt atatttttca
   147481 gtctaagcag gagacaatat acttgtatat tatccattat tctttcattt acgtaatcat
   147541 gccagttcaa ttgaaaaggc aaataccctc ttaggaagca attaagttct gcttcgttgt
   147601 tgttcgtgta tctatctttt tttacaccct tttttatgtc ggatcctgca taatcttctt
   147661 taacatcttt ttctttcttt gaaagggatg cttcaagatt tagtcgactt gcatattctg
   147721 ttttattctt ttccgtgatc tttttctttt cactaacatt tttatttaca ttaaaattca
   147781 aaaaaaggaa tttgattggg atgatccatg ggttactcgt atatgcatta taaaatatcc
   147841 aatttttaga gaagaaaaaa gattcccgat tcgctataga acgatttagt atttctacat
   147901 tcattcccat ccaatcaaaa aggttttttt ttttattgga tgggttgatt tcttgatgaa
   147961 gcgtaaaata ataatcggta tcgatcgaac ccccaaaatg cattttattt ctaagacaaa
   148021 aattcagaat tctccaatca aaacactttc tatccagatt tttttccata tctagaatag
   148081 aatcttctac tatataattc ttgataggaa tatcatccgt catataccat tttttttttt
   148141 tacgcgtgtt gcaattataa gaaatcgctt ggttattatt tgcttggaat gacgatctat
   148201 atccataaat atatgagtcc ttcttatctg cataattaat agatttatat gataaaagat
   148261 catacccata ttgttttttc attttttttt tttgatttgt taatgagtct atttcttgtt
   148321 ttttgtaaag aattaatccg tttttttcat atgaatgatc tttggttaaa tctttatttt
   148381 gagccacatg gcgttcattc attttatttc gccatttttt ggatactaat ctagaccatc
   148441 cattctgaga taaatcgtat tgataatgac cttttaacca atttgtccat tgattcatta
   148501 cagaattggg agcgctctta tgttttaatt tggaatgaga tattccttgt actccaaaaa
   148561 aataatccat tatttcattc ttaagaaaaa gaggtgttcc atgatattca aaaagggatc
   148621 ttaatttata cttatctaag ttaataactt gggtttgtga taatttaaaa aatacatatg
   148681 cttgtgacaa agaggatacg tcacaaaaat tcggtgaatt cgtattccta atattacaaa
   148741 ttgatttttt tatagtagaa ataaagtgaa ttagactttg atctttttta tcacttcttt
   148801 ttctttcttc attcgcttca ttattgtaaa tgtatttatt aagaattttt tttgttgatt
   148861 caagaaaaag ttgtacattg atttcgattt taggaatatt aatgatacat agaaagatat
   148921 ctatatatac cctttctatg aaaaatttaa aaaaataatg tgatttgcgg aataatcgaa
   148981 catttctttt ttgtaatatc tgccaaatat ttttttgtaa ttctaatctt ttatcatcat
   149041 aagttgtttt cttagaacaa atatctctct ctgaaccttt tttcttgtct tttttaaatt
   149101 cttctatttg ttttatgatt ttctttgttc tatcattcag atcttttatt tttttttctg
   149161 tcaatgaaca gtctgtccaa ttaatagatt gaattggaat ggtggattcg taaatcattg
   149221 gattactctt actttttgtt gaatcttttt gaatttcatt caattcatat attttgattt
   149281 ttatcaattc tgataatgat agtttttttc ttttttcttt tagaaataga atactttctc
   149341 tgatccattg tgctttttct tttgtgatat ttagaaagaa ttttgttctt tcgtttaata
   149401 gaaaaaaatt ctttttccaa atttttattt tttttttaag ttctttaaaa atgggatcaa
   149461 aaaacgaacg tcggtttcgg ggagaagaag aaaagggaga ttctacttcc attccgaaaa
   149521 ctgtaaaaaa gaagaaatcc atttttttca cttttttttt cattggatcc ttttcctttt
   149581 gaggggatcg tagcttagat ctgtatctgt gccaaggttt cagacgaaaa ggaaaaagga
   149641 cctttatttg aataccctca gttagccagt tttgcggaaa ttctgtttcg gataatggaa
   149701 cgccactata ggtgcactta atatacattt ctctattcca atccttgaaa tcctttgacc
   149761 attcgggaga ttgaaataat agtatacgaa cgatattttt agttattatc aatgagggta
   149821 atcgaatata ttttctaata atccagtggg ctactaataa aagacctctt attgcttgac
   149881 cattttgagc gttttcccag gcttccgcta tttccatacg ctctgcttcc ccttttttct
   149941 taatctcttt tttcgtttta ttttcctctg tataatccaa aattttcaat tctgtatttt
   150001 tatttttcca catccaattt ggaaaaaaga ttttcattgg ctcaaaaatc tcaaaagaaa
   150061 agaaagggga tttgtccgtt ttgtcaaaaa aaagaggaga atgtggatgt ggacttgctt
   150121 gaaggatttt ccaaataaca gttttacgtc tttgaacgcg tctagatcct ttgattatgt
   150181 ctcggctaaa atccggttgt tgtgaataat ctattaaagc aaattcttct tttccatcag
   150241 aattatcagt atccttggta tccgtataag catcggcatc ctctgagtta tcagtataaa
   150301 ttactatagg tggtttggtt cttcttgaac aaatctcata atcttctctt ttaccatcgc
   150361 tttccaggta ttctgcttcg tcaatgaatt tgtatgacca tcgaggaact tttttactgt
   150421 tttcttttat tccaatacat ttttttccta tatctataat tgttttatcg ttcgcatcag
   150481 ttagaattgt gtcgaataaa aatctcattt tttttttttt agcttcggaa tccatctttt
   150541 catgttctcg aaataaataa agtcctttaa aattgaaatt ggatactgat tttccagaaa
   150601 attgactgat caagttaaaa aaacaacgaa tttcatttga taatgatttt ttatcaaatc
   150661 tatctatttt ctgttcaaag tctggataat cattaagaag gatggcgtga atcttattta
   150721 tcaaaatgta gttttttgtg taagttttat tcttgattga gaataaaaaa ctttttttga
   150781 ttcgtccgcg atagggtccg ttcaacaaag gatcatatat tttaggtaag tattttttag
   150841 tctcatcatt acataatcta atcttttttt cgagtacatc caaagcaaaa aattccttat
   150901 ctagagcttc ggccctattt agaaattgat tacttaggtt gtttcttttt tgttcattaa
   150961 tcgaactcca atgattatcc aattcatcat aggagagttt ttctgttgtg aagagagatg
   151021 tctttctttg catcatttca agaaaagttg ataaactaga tggataggta aaagatattc
   151081 tttcttttcc atcactttga gatgtatgaa aaaagaattg tgacatttca tttcttacag
   151141 cattttcaaa tcgatcattt tttatatatc gcaaaggacg agagaatcgt ttataatcga
   151201 aaatcatcct taaaaaaggt ttttccaatc gaaagatatc tttctcctct ctttcatcga
   151261 tttcgtacga actctctccg tccttcgaaa gaggagaagc agaaagcaat tctgaaaaaa
   151321 gagaagcaga aagatcttct acgttggatt ctttttgttc ttgtttagtt aacttcgttt
   151381 tggaagttct ttctacacct ctttcttttt tatcaatttc atctctttct tgaatttctg
   151441 acagtttttt attgacaata aaaacaggca gtggtgttct ctctaaatag tatattgagg
   151501 aaataaataa aaaaataata aagattcgag acatccaatt tctcaattct gacataatgt
   151561 acttattaga tcgaataagt acattagatt taatagaatt atttttctgt atccggacta
   151621 ataccaattt ctgtatccag actaatacca atccaaccca tttcatgaat aaaatgtgac
   151681 caattaacca accaacaaaa ctacttgtta gaaataagaa ttggttgttg catcgaaaca
   151741 tataaatgtt gactaatctg actaacattg aacttggtaa aatgaaaagg ttcaataact
   151801 gaaaaattag attattcagg aatatccttt gaatgataaa attacgcatt gaattttgat
   151861 tagtggatcc ataattcaaa aagtgtttct gattattgcg gaagaaatga aataaaagat
   151921 agggtagagt tatgagagtt attgtatgag gtctacccaa tgctagatgc aaaggcgcat
   151981 aatagatcga tatgaacatc atgagctgtc ccgtaataaa accagttgtt gctgatactt
   152041 tcttctcggt tgcttcttcc ataacccgag ctcggagaag caagagataa gagggcccta
   152101 tggagaatgt ggccagaaat ccataataga gtccgaccac aacgaccgaa ttaattatct
   152161 tcatgcataa ggatactaga ttatctagta taaaacatct aaaaatcatc gcaaacctcc
   152221 tttttttatt tttggttgtg atttctatat ttttttatga taattatttt ttttattttt
   152281 gattgtgatt tctatatttt tatatgagaa ttcttttttt ctttttgatt ttctatattt
   152341 ttatatgaga attctttttt tctttttgat tttctatatt tttatatgaa aattcttttt
   152401 tttcttttct attttctata tttttatatg aaaattcttt tttttctttt ctattttcta
   152461 tatttttata tgaaaattct tttttttttc tttttgattg tgatttctag attattatat
   152521 gaaaatttag aaactttcca tatatataga aatagaaaca gatagactag aaacgacatc
   152581 tcttatctca atgacaccaa agaaagggat ataaaatgaa tggaattagt atatggatgg
   152641 actataatga aatagagcca ctttgaggtt ccctatgaaa tgaggcatgg aacggagcca
   152701 ctacgaagaa gttccgcgag ttacgaagga aacttcgagc tcatattggt catgggttga
   152761 gaacgggaat tgaactctat gagatcaaat ttcccgttgt tcctcagtag ctcagtggta
   152821 gagcggtcgg ctgttaactg actggtcgta ggttcgaatc ctacttgggg agatttgatt
   152881 cattccgaat taaagaattc ggaatgaaag ggttcgcttt gaccgttaag agtaggtaac
   152941 ccgttccccg tgtctttgtt tctattgcat tctatctcac cgtatcccat tttgttctgc
   153001 gatatttgag aatcgccgtc aatacctcgg tgtaggtccg ggatactcct ttgttccaca
   153061 gtccggggct atttaaacta accaattaag aattctcaga tgtactagta ctagcaagtg
   153121 catctttgat gcagtcatca attctcccga gaggccacaa ttaccgcgag caaacatatt
   153181 aatgacgagg aaggcatttt tgctatgcta ctaatacttt acttgctctg ctattctgcc
   153241 caagcctggc ttatgcggaa aagggatact atatttatta tgacccaatc cgcatatctt
   153301 ttttgctttt tttttaataa aaagaaaaca gtaaggtaag gccattccat ttcgacaaaa
   153361 tacccacacc caagttccat agctttgggt ccgctatccc gatcatgatt ttcctacccc
   153421 cagagggaaa ggtccttccc tttttggccg gttgtgggcg aggagggatt tgaacccccg
   153481 acaccgtggt tcgtagccac gtgctctaat cctctgagct acaggcccca ccccgtctcc
   153541 actggatcta ttccccggag taccctaaaa agggggaacc tttcctctcc ccagccgttt
   153601 tggcttaata agatgtgaaa gcgcctctct ctctataaga acggtgcgtt ccgaggtgtg
   153661 aagtgggaga gaagggattt cataattggg gttttgaata agacgacctt ttcatttttc
   153721 attcttattc ctttttaaat atgaaaaagg aataagaagg agaggtgtta agctttttat
   153781 catcctggcg ccaagctatt tttccgcagg acctccccta cagtatcgtc accgcagtag
   153841 agtttaacca ccaagttcgg gatggattgg tgtggttcct ctacgcctag gacaccagaa
   153901 tatcgaagca tgaatgaaga aaggcatgag ataaaagcat attggctgtt gattgtgagg
   153961 ccctaattct tgactggagg ggacaccaaa ggcctctgcc cttccatccc ttggatagat
   154021 agagagggag ggcagagctt ttggtttttt catgttgtca aagagttgaa caatgaaaat
   154081 agatggcgag tgcctgatcg aattgatcga gtcatgtagg aacaaggttc aagtctaccg
   154141 gtctgttagg atgcctcagc tgcatacatc actgcacttc cacttgacac ctatcgttaa
   154201 cgataaacgg ctcgtctcgc cgtgaccttc tcttgaattc tcaaaacttc tgtcgctcca
   154261 tccccgcagg ggcagagaac ccatcgctgt ctcggctgtg ctaccggagg ctctggggaa
   154321 gtcggaatag gagagcactc atcttgaggt gggcttacta cttagatgct ttcagcagtt
   154381 atccgctccg cacttggcta cccagcgttt accgtgggca cgataactgg cacaccagag
   154441 gtgcgtcctt cccggtcctc tcgtactagg gaaaggtcct ctcaatgctc taacgcccac
   154501 accggatatg gaccgaactg tctcacgacg ttctgaaccc agctcacgta ccgctttaat
   154561 gggcgaacag cccaaccctt ggaacctact acagccccag gtggcgaaga gccgacatcg
   154621 aggtgccaaa ccttcccgtc gatgtgagct cttggggaag atcagcctgt tatccctaga
   154681 gtaactttta tccgttgagc gacggccctt ccactcggca ccgtcggatc actaaggccg
   154741 actttcgtcc ctgctcgacg ggtgggtctt gcagtcaagc tcccttctgc ctttgcactc
   154801 gagggccaat ctccgtctgg cccgaggaaa cctttgcacg cctccgttac cttttgggag
   154861 gcctacgccc catagaaact gtctacctga gactgtccct tggcccgtag gtcctggcac
   154921 aaggttagaa ttctagctct tccagagtgg tatctcactg atggctcggg cccccccgga
   154981 aggaggcctt cttcgccctc cacctaagct gcgcaggaaa ggcccaaagc caatcccagg
   155041 gaacagtgaa gcttcatagg gtctttctgt ccaggtgcag gtagtccgca tcttcacaga
   155101 catgtctatt tcaccgagcc tctctccgag acagtgccca gatcgttacg cctttcgtgc
   155161 gggtcggaac ttacccgaca aggaatttcg ctaccttagg accgttatag ttacggccgc
   155221 cgttcaccgg ggcttcggtc gccggctccc ctgtcatcag gtcaccaact tccttgacct
   155281 tccggcactg ggcaggcgtc agcccccata catggtctta cgactttgcg gagacctgtg
   155341 tttttggtaa acagtcgccc gggcctggtc actgcgaccc cctttgtgag gaggcacccc
   155401 ttctcccgaa gttacggggc tattttgccg agttccttag agagagttgt ctcgcgcccc
   155461 taggtattct ctacctaccc acctgtgtcg gtttcgggta caggtaccct tttgttgaag
   155521 gtcgttcgag cttttcctgg gagtatggca tgggttactt cagcgccgta gcgcctggta
   155581 ctcgaacatt ggctcgaggc attttctcta ccccttctta ccctgaaaaa gcaggggcac
   155641 cttgcgtcct tgaaccgata accatctttc ggctaaccta gcctcctccg tccctcggga
   155701 ccaacaaagg gtagtacagg aatattcacc tgttgtccat cgactacgcc tttcggcctg
   155761 atcttaggcc ctgactcacc ctccgtggac gaaccttgcg gaggaaccct taggttttcg
   155821 gggcattgga ttctcaccaa tgtttgcgtt actcaagccg acattctcgc ttccgcttcg
   155881 tccaccactg ctcgcgcggg tccttccctc taaggcggaa cgctccccta ccgatgcatt
   155941 tttacatccc acagcttcgg cagatcgctt agccccgttc atcttcggcg caagagcgct
   156001 cgatcagtga gctattacgc actctttcaa gggtggctgc ttctaggcaa acctcctggc
   156061 tgtctctgca cccctacctc ctttatcact gagcggtcat ttaggggcct tagctggtga
   156121 tccgggctgt ttccctctcg acgatgaagc ttatccccca tcgtctcact ggccgacctt
   156181 gacccctgtt attttgaggt catatctagt attcagagtt tgcctcgatt tggtaccgct
   156241 ctcgcggccc gcaccgaaac agtgctttac ccctagatgt ccagtcaact gctgcgcctc
   156301 aacgcatttc ggggagaacc agctagctct gggttcgagt ggcatttcac ccctaaccac
   156361 aactcatccg ctgattcttc aacatcagtc ggttcggacc tccacttagt ttcacccaag
   156421 cttcaccctg gtcatggata gatcacccag gttcgggtcc ataagcagtg acaattgccc
   156481 tatgaagact cgctttcgct acggctccgg tgggttccct taaccaagcc actgcctatg
   156541 agtcgccggc tcattcttca acaggcacgc ggtcagagcc ccgggctcct cccactgctt
   156601 gggagcttac ggtttcatgt tctatttcac tccccgatgg gggttctttt cacccttccc
   156661 tcacggtact acttcactat cggtcaccca ggagtattta gccttgcaag gtggtccttg
   156721 ctgattcaca cgggattcca cgtgccccat gctactcggg tcagagcgta agctagtgat
   156781 gctttcggct actggactct agccatctag ggtgcagcac tccaccgctt cgcctagcag
   156841 cacgacgctt gtattgctct cccacaaccc cgttttcacg gtttaggctg ctcccatttc
   156901 gctcgccgct actacgggaa tcgcttttgc tttcttttcc tctggctact aagatgtttc
   156961 agttcgccag gttgtctctt gcctgcccat ggattcagca gcagttcgaa aggttgacct
   157021 attcgggaat ctccggatct acgcttattt tcaactcccc gaagcatttc gtcgcttact
   157081 acgcccttcc tcgtctctgg gtgcctaggt atccaccata agcctttcct cgtttgaacc
   157141 tcgcccttaa cttgaaggct atgccatcct aaggtgctgc taaatggaag gatcttatca
   157201 acgtccatga ataataaatc atagcataga tcgaactgcc gaatcggaaa aattgggtgc
   157261 tatcatatag ctttgtatcg gttaagttca cgagttggag ataagcggac tcgaaccgct
   157321 gacatccgcc acagggtaaa ccaccgcctc tcaggccccc gactgattct accatagagg
   157381 ccaacgatag acaataactc ccccccgaac acagcttaca actttcatcg tactgtgctc
   157441 tccaaagagc aactcttctc aaaatctcaa aaagtgctga gttggaatcc cattctaact
   157501 aaggattctt gtggttccgg aggatccagc tacaggagaa ccgggaacgg agagctttcc
   157561 ccccctttcc gcccgactct ttggtcttaa gaatgctggt tttaagaatg agtgattgcc
   157621 cttctccgac ccttactgtc caacctgaga gcggacagct aatgcgttcc gcttattgaa
   157681 cagggttcta tggtcggtcc gcgacccctg gatgccgaag gcgtccttgg ggtgatctcg
   157741 tagttcctac ggggtggaga cgatggggtc ggtccatgga ttttctttcc ttttgccgca
   157801 tttcgctcaa agggttgaag ggagatagtg catcaagctg ttcgcaaggg ccaacttgat
   157861 cctcttcccc agggatccca gatgaggaaa ccctagggga gccaccgact ccaactaccg
   157921 tccatgtacg atccatacta gatctgacca actgcccatc ctacctcctc tacgttcttg
   157981 acagcccatc tttgtctcag tagagtcttt cagtggcatg tttcggtcct cttccccatt
   158041 acttagaaaa agtgagccac cggttcaggt acaagatact atcattaccg cctggacaat
   158101 tagacatcca acccgtaatc gcaacgaccc aattgcaaga gcggagctct accaactgag
   158161 ctatatcccc ccgagccaag tggagcatgc atgaaggagt cagatgcttc ttctattctt
   158221 ttccttggcg cagctgggcc atcctggact tgaaccagag acctcgcccg tgaagtaaat
   158281 catcgcacct acggtccaac caattgggag agaatcaata gattcctttt cgggagtgat
   158341 tcatccttcc cgaacgcagc atacaactct ccgttgtact gcgctctcca agtgtgcttg
   158401 ttcccccctt cttccttacc atggcaagtc tttgtgaaat aactccgatg agaagaaaaa
   158461 agaaggcgtt aagagaccct cctggcccaa ccctagacac tctaagatcc tttttcaaac
   158521 ctgctctcat ttcgagtcaa gagatagata aatagacaca tcccattgca ctgatcgggg
   158581 gcgttcgtag tgactgaggg ggtcgaagac caagaagtga gttatttatc agccaagcat
   158641 tctattcttc ttatggctag atccaatctc ccggtccctg cggaaaggaa aaagaatttc
   158701 acgttcttcc tttcgggaag ggaggattag gaaaatccta ttgattgcaa ttttctccag
   158761 acccccggga aaagcatgaa aaaaaggctc gaatggtacg atcccgccgt caccccagaa
   158821 tgaaaggggc gatctcgtag ttcttggtct gtgaagatac gttgttaggt gctccgtttt
   158881 tatttttcca ttgaggccga acctaaacct gtgctcgaga gatagctgtc catatactga
   158941 taagggatgt atgaattctc gagaagagag gagccgtggt ggtccccccc ggaccgcccg
   159001 gatcccacga gtgaatagaa agttggatcc acattggatc tcacctgaat cgccccatct
   159061 atcctcctga ggagaagttt ggtttcaaac cccggttcga acaggagaag tacgccatgc
   159121 taatgtgcct tggatgatcc acatctcagg gtcaggcgcc gatgagcaca ttgaactatc
   159181 catgtggctg agagccctca cagtccaggc acaacgacgc aattatcagg ggcgcgctct
   159241 accactgagc taatagcccg tcgtgcgggc ctcccgctgg gggcccgcta tgccaaaagc
   159301 gagagaagcc ccatccctct ctttcctttt ttacgtcccc atgtcgcccc cgtgtggcga
   159361 catgggggcg aaaaaggggg gatcctatca acttgttccg acctaggata ataagctcat
   159421 gagcttagtc ttacttcacc gtcgagaaac gaaagaagac ttccatctcc aaattgaact
   159481 cagacgtagc tcgcttcttt ttgggtgtga agcagtgtca aaccaaaata cccaacaagc
   159541 attagctctc cctgaaaagg aggtgatcca gccgcacctt ccagtacggc taccttgtta
   159601 cgacttcact ccagtcacta gccctgcctt cggcatcccc ctccttgcgg ttaaggtaac
   159661 gacttcgggc atggccagct cccatagtgt gacgggctgt gtgtacaagg cccgagaacg
   159721 aattcaccgc cgtatggctg accggcgatt actagcgatt ccggcttcat gcaggcgagt
   159781 tgcagcctac aatccgaact gaggacgggt ttttggagtt agctcaccct cgcgggatcg
   159841 cgatcctttg tcccggccat tgtagcacgt gtgtcgccca gggcataagg ggcatgatga
   159901 cttgacgtca tcctcacctt cctccggctt atcaccggca gtctgctcag ggttccaaac
   159961 tcaacgttgg caactaaaca cgagggttgc gctcgttgcg ggacttaacc caacacctta
   160021 cggcacgagc tgacggcagc catgcaccac ctgtgtccgc gttcccgaag gcaagcaaag
   160081 ggcacccctc tctttcaaga ggattcgcgg catgtcaagc cctggtaagg ttcttcgctt
   160141 tgcatcgaat taaaccacat gctccaccgc ttgtgcgggc ccccgtcaat tcctttgagt
   160201 ttcattcttg cgaacgtact ccccaggcgg gatacttaac gcgttagcta cagcactgca
   160261 cgggtcgata cgcacagcgc ctagtatcca tcgtttacgg ctaggactac tggggtatct
   160321 aatcccattc gctcccctag ctttcgtctc tcagtgtcag tgtcggccca gcagagtgct
   160381 ttcgccgttg gtgttctttc cgatctctac gcatttcacc gctccaccgg aaattccctc
   160441 tgcccctacc gtactccagc ttggtagttt ccaccgcctg tccagggttg agccctggga
   160501 tttgacggcg aacttaaaaa gccacctaca gacgctttac gcccaatcat tccggataac
   160561 gcttgcatcc tctgtcttac cgcggctgct ggcacagagt tagccgatgc ttattcccca
   160621 gataccgtca ttccttcttc tccgggaaaa gaagttaacg acccataggc cttctacctc
   160681 cacgcggcat tgctccgtca ggctttcgcc cattgcggaa aattccccac tgctgcctcc
   160741 cgtaggagtc tgggccgtgt ctcagtccca gtgtggctga tcatcctctc ggaccagcta
   160801 ctgatcatcg ccttggtaag ctattgcctc accaactagc taatcagacg cgagcccctc
   160861 ctcgggcgga ttcctccttt tgctcctcag cctacggggt attagcagcc gtttccagct
   160921 gttgttcccc tcccaagggc aggttcttac gcgttactca cccgtccgcc actggaaaca
   160981 ccacttcccg tccgacttgc atgtgttaag catgccgcca gcgttcatcc tgagccagga
   161041 tcaaactctc catgagattc atagttgcat tacttatagc ttccttgttc gtagacaaag
   161101 ctgattcgga attctctttc attccaaggc ataacttgta tccatgcgct tcatattcgc
   161161 ctggagttcg ctcccagaaa tatagccctc cctaccccct cacgtcaatc ccacgagcct
   161221 cttatccatt ctcaattctc attcgatcgc ggcgggggag caagtcaaaa tagaaaaact
   161281 cacattgggt ttagggataa tcaggctcga actgatgact tccaccacgt caaggtgaca
   161341 ctctaccgct gagttatatc cctttccttg ccccgccccc atcgagaaat agaactgact
   161401 aatcctaagg caaagggtcg agaaactcaa cgccactatt cttgaacaac ttggagtcgg
   161461 gccttctttt cttttcgcac tattacggat acgaaaataa tgggaaaaat tggattcaat
   161521 tgtcaactgc tcctatcgga aataggattg actacggatt cgagcaatag cacatggttt
   161581 cataaaaccg tatgatttta ccgatctaaa taaagcgggt tttacatgaa gaagatttgg
   161641 ctcagcatgc tctattcgat acgggtagga gaagaacccg actcggtatt cttaaaaaaa
   161701 tagagaaatc agaaccaagt caagatgata cggatcaacc cctcttcttg cgccaaagat
   161761 cttaccattt ccgaagtaac tggagttaca tctatttttc catttcaatt caagagttct
   161821 tatgtgtttc cacgcccctt cgagaccccg aaaaatggac aaattccttt tcttaggaac
   161881 acatacaaga ttcgtcacca caaaaaggat aatggtaacc ccaccattaa ctacttcatt
   161941 tatgaatttc atagtaatag aaatacatgt cctaccaaga cagaatttgt aacttgctat
   162001 cctcttgcct agcaggcaaa gatttacctc cgtgcaaagg atgattcatt cggatcgaca
   162061 tgagagtcca accacattgc attgccagaa cccatgttgt atatttgaaa gaggttgacc
   162121 tccttgcttc tctcatgtta caatcctctt cccgccgagc tccctttctc ctcggtccac
   162181 agagacaaaa tgtaggactg gtgccaacag ttcatcacga aagaaaggac tcactgagcc
   162241 gagatcacta actaatacta atctaatact aatataatag aaatagaact gtcttttctg
   162301 tatactctcc ccggttccgt tgctaccgcg ggctttacgc aatcgatcgg atcatatcgg
   162361 atcatataga tatcccttca acacaacata ggtcatcgaa aggatctcga agacccacca
   162421 aagcacgaaa gccgggatct ttcagaaaat ggattcctat tcgaagagtg cataaccgca
   162481 tggataagct cacactaacc cgtcaatttt ggatccaatt cgggattttc cttgggaggt
   162541 atcgggaagg aattggaatg taataatatc ggattcatac agatacagaa gaaagggttc
   162601 tctattgatt caaacgctat acctacggga tagggataga gaaagaggaa aaaccgaaga
   162661 tttcacatag tacttttgat cgaaaaatca atcttattta tttcgtacct ttcgctcaat
   162721 gagaaaatgg gtcagattct acaggatcaa acctgtggga cttaaggaat gatggaagga
   162781 aataaaaaag aaatcaaaaa agaaaaataa taaaaaaaaa ataagtaaat aaaaatgaag
   162841 tagaagagtc cagattccaa acgaacaaat tcaaacttga ttgaaaagga tctttctgat
   162901 tctcgaagaa tgaggggcaa aaggattgat cgagaaagat ttcttgttct tattagaaga
   162961 tcgtgattgg atccacatat gtttggtaaa aagaataatc tattcctttg agaataatca
   163021 taagagtgct caattggaac atgaaaacgt gactgaattg gtcctagtta ctcttcggga
   163081 cggagtggaa gaagggggga gattctcgaa cgaggaaaag gatccaatga cttcgaaaga
   163141 attgaacgag gagccgtatg aggtgaaaat ctcatgtacg gttctgtaga gtggcagtaa
   163201 gcgtgactta tctgtcaact tttccactat cacccccaaa aaaccaaact ctgccttacg
   163261 taaagttgcc agagtacgct taacctctgg atttgaaatc actgcttata tacctggtat
   163321 tggccataat ttacaagaac attctgtagt cttagtaaga gggggaaggg ttaaggattt
   163381 acccggtgtg agatatcaca ttgttcgagg aaccctagat gctgtcggag taaaggatcg
   163441 tcaacaaggg cgttctagtg cgttgtagat tcttatccaa gacttgtatc atttgatgat
   163501 gccatgtgaa tcgctagaaa catgtgaagt gtatggctaa cccaataacg aaagtttcgt
   163561 aagggaactg gagcaggcta ccatgagaca aaagatcttc tttctaaaga gattcgattc
   163621 ggaactatga tatgtccaag gtccaatatt gaaataattt cagaggtttt ccttgacttt
   163681 gtccgtgtca acaaacaatt cgaaatgcct cgactttttt agaacaggtc cgagtcaaat
   163741 agcaatgatt cgaagcactt ctttttacac tatttcggaa acccaaggac tcaatcgtat
   163801 ggatatgtaa aatacaggat ttccaatcct agcaggaaaa ggagggaaac ggatactcaa
   163861 tttcaagtga gtaaacagaa ttccatactc gatctcatag atacatatag aattctgtgg
   163921 aaagccgtat tcgatgaaag tcgtatgtac ggcttggagg gagatctttc atatctttcg
   163981 agatccaccc tacaatatgg ggtcaaaaag ccaaaataaa tgattttagc ccttataaaa
   164041 agaaaacgga ttcttgaact cctttcatgc tcatgtcacg tcgaggtact gcagaagaaa
   164101 aaaccgcaaa atccgatcca atttatcgta atcgattagt taacatgttg gttaaccgta
   164161 ttctgaaaca cggaaaaaaa tcattggctt atcaaattct ctatcgagcc atgaaaaaga
   164221 ttcaacaaaa gacagaaaca aatccactat ctgttttacg tcaagcaata cgtggagtaa
   164281 ctcccgatat agcagtaaaa gcaagacgtg taggcggatc gactcatcaa gttcccattg
   164341 aaataggatc cacacaagga aaagcacttg ccattcgttg gttattaggg gcatcccgaa
   164401 aacgtccggg tcgaaatatg gctttcaatt taagttccga attagtggat gctgccaaag
   164461 ggagtggcga tgccatacgc aaaaaggaag agactcatag aatggcagag gcaaatagag
   164521 cttttgcaca ttttcgttaa tccatgaaca ggatctatat agacacatag acccatggat
   164581 ccatacatct cgatcggaaa agaatcaata gaaaaagaat cggaattgat cgatatatct
   164641 ctcgaaacaa acgaaaagga aacgaaagac gaaacataaa tcatggatca actaagccct
   164701 ctcggggact tgcttaagaa taagaaagag gaatcctatg taaataccat ggaataaggt
   164761 ttggtcctat tcatggggat tctgtaaata ttccattcca aaaagagaaa attcgaaaca
   164821 attgggattc ttttggagat tggatgcagt tactaattca tgatctggca tgtacagaat
   164881 gaaaacttca ttctcgattc tacgagaatt tttatgaaag cctttcattt gcttctcttc
   164941 gatggaagtc ttattttccc agaatgtatc ctaattttgg gcctaattct tcttctgatg
   165001 atcgattcaa cctctgatca aaaagatata ccttggttat attttatctc ttcaacaagt
   165061 ttagtaatga gcataacggc cctattgttc cgatggagag aagaacctat gattagcttt
   165121 tcaggaaatt tccaaacgaa caatttcaac gaaatctttc aatttcttat tttactatgt
   165181 tcaactctat gtattcctct atccgtagag tacattgaat gtacagaaat ggctataaca
   165241 gagtttctgt tattcgtatt aacagctact ctaggaggaa tgtttttatg cggtgctaac
   165301 gatttaataa ctatctttgt agctccagaa tgtttcagtt tatgctccta tctattatct
   165361 ggatatacca agaaagatgt acggtctaat gaggctacta cgaaatattt actcatgggt
   165421 ggggcaagct cttctattct ggttcatggt ttctcttggc tatatggttc atccggggga
   165481 gagatcgagc ttcaagaaat agtgaatggt cttatcaata cacaaatgta taactcccca
   165541 ggaatttcaa ttgcgcttat attcatcact gcaggaattg ggttcaagct ttccccagcc
   165601 ccttctcatc aatggactcc tgacgtatac gaaggagtgc ggttcgttcg ataaattcct
   165661 acctctctat ctatttctga gatgtttgga tttttcaaaa ctccatggac atgcagaaga
   165721 gaaatgctat tcccactcgg accaagacat aactttactt gttcaaataa caattaaggt
   165781 gaagcagagt caggaacaat gaatcccttt atgataaacg gattcatttt gcaagttcgt
   165841 tattacgggt agttcctaca aaggatcgga ctaatgacgt atacaatact tgaattctcg
   165901 atgtagatgc tacatagttg gttctcatcc ttcagagact acgagtgtaa taggagcatc
   165961 cgtcgacaaa aggatcaccc taagatgatc atctcgtggc tattgagaac gaatcaaatc
   166021 agatggttct atttatcaat cttttcgacc tcggttccgt aggagcaagt cataaagatt
   166081 gagaaaaatc ggtcattcac aaccactgat gaaggattcc tcgaaaagtt aaggattagt
   166141 aatccttttt aaaatgaaaa atcgaatgga ttcggtctta tacatacgcg aggaaggtaa
   166201 tcaaaaaaga aagaagaact catcttcttt cttttatcac ttaggagccg tgcgagatga
   166261 aagtctcatg cacggttttg aatgagagaa agaagtgagg aatcctcttt tcgactctga
   166321 ctctcccact ccagtcgttg cttttctttc tgttacttcg aaagtagctg cttcagcttc
   166381 agccactcga attttcgata ttccttttta tttctcatca aacgaatggc atcttcttct
   166441 ggaaatccta gctattctta gcatgatatt ggggaatctc attgctatta cccaaacaag
   166501 catgaaacgt atgcttgcgt attcgtccat aggtcaaatc ggatatgtaa ttattggaat
   166561 aattgttgga gactcaaatg gtggatatgc aagcatgata acttatatgc tgttctatat
   166621 ctccatgaat ctaggaactt ttgcttgcat tgtatcattt ggtctacgta ccggaactga
   166681 taacattcga gattatgcag gattatacac gaaagatcct tttttggctc tctctttagc
   166741 cctatgtctc ttatccttag gaggtcttcc tccactagca ggtttttttg gaaaacttca
   166801 tttattctgg tgtggatggc agacaggcct atatttcttg gtttcaatag gactccttac
   166861 gagcgttgtt tctatctact attatctaaa aataatcaag ttattaatga ctggacgaaa
   166921 ccaagaaata actcctcacg tgcgaaatta tagagggtcc cctttaagat caaacaattc
   166981 catcgaattg agtatgattg tatgtgtgat agcatctact ataccaggaa tatcaatgaa
   167041 cccgattatt gaaattgctc aggataccct tttttagctt ctagaatcta tttcttagtt
   167101 caagatccct cttctcttac taactggaat caaagaatta gtagatctgt tccgcccaaa
   167161 atgggaatgg gctagggtta tgaacttata atctagaatc tgatgatcga gtcgattcca
   167221 tgattataag ttcattccat accggaccag accggaatag ggttttatac attctcatta
   167281 tgagaagggg tcattcgagt gtatctaaat agatactatg tttacatata gatccccgcg
   167341 tcgttccatt ccattccatt taggattagg aataggcgta atcggacccg ctttttacat
   167401 atctctcgtt atttgggacc ctattcacct ctttgggctt ctattgaatc gagaaatagg
   167461 tttgattgtc catctttttg atagaatata tataaggtat cctccagata attcaaatcg
   167521 aaccaattgg atgtccgact cgggcctata tgacatgacc gatcaataaa aatactctaa
   167581 cactccaccc ttgtcatata ttccatacat cacactagat agatatcata ttcatggaat
   167641 acgattcact ttcaagatgc cttggtggtg aaatggtaga cacgcgagac tcaaaatctc
   167701 gtgctaaaga gcgtggaggt tcgagtcctc ttcaaggcat aatattgaga tctcttattg
   167761 aattggaata agttcggcag cggatcacga aatcttggtg atcttctcta tctaatgaat
   167821 ggggagtccg ttttgaaatc gtccgccctg cacccacccc cctatatgct tcaacaggaa
   167881 tcacacaggg gtagattgat acaatagaaa cctctggtaa aatgcccacc cgtaacccag
   167941 cggataaagt acattacata gtccgtttta gggattggcg acttacccat tcaatgactt
   168001 tggcaccgga cgttcccaaa aaaaatgggt actgtactct cgggtcgggt gaattcaata
   168061 atagacgcct gttggcattc cagccttcct tcccctttca gggcctatcc gaaaggaaag
   168121 agaattcagt acttcttggt cgtgaatatc ggaataggac aaaccaaacc gccccgtgga
   168181 tatctttgct tcggaacaaa acaattagaa ttaggctcgg tcaactggaa tgtgtattat
   168241 ccatataggg gatctttcaa ttgagaagat ccatcgacct gagacgaaga gaaagaaagg
   168301 tctatctatt ttatttagtt attcagttaa accaatgatt cgttattgga gcagatagca
   168361 acaaccattt catccggcat acgtattttt gattttccaa tggattttca tctttcatta
   168421 atggaaatct tttgatgtag tgagtaatag ctctggttgt tcgctcttca agaattcttg
   168481 tttaggcagt tcataccatc catacataat gttttgatct aagattttaa ttcttccata
   168541 ttttggacct tagctccatg gagcgaaggt ccaaaatatg gaagaaactg gtgtttccac
   168601 gactctacca cccagtcaat tctgtttcac ttaatcccta ttttatggcc acatatcttt
   168661 ccggctaagg aacgggaaac tcttcttttg ttacatgaat tctattttca tttcatccgg
   168721 gaaaagccat ctttttctca acaatgtctt tgtcatttga tccaatagcg ttccgttaga
   168781 taggaacaga tttgataaat actgataact ctcggataga gtattagaac ggaagaatcc
   168841 attagataat gaactattgg ttctaagcca tctctggcga tgaatcaaca attcgaaatg
   168901 cttttcttgc ttattcttgc taaaccagcg tttagacata gatgtagaag gatctctttg
   168961 ggaagtaaga agcacccttg acatctcttc atctgcaaag aattctcgat gggaaaacac
   169021 agagacaaaa gactgatctt tgaataggaa aaagagtgga tccccagggt cccaaatgaa
   169081 ttggcttatt tgaaaaaagc cttgttcttt gtaagatcta tctcgtgtct ggtactgcat
   169141 ggtttcactc tgcaagaact ccgaatcatt ctcttgaagc tcatcctctt gaagctcatc
   169201 ctcttcatca taaatgatcc gcttgccccg aaatgacctg gcccaatagg gaaatcccaa
   169261 ttcattggac ctttcgatac aatcaaatag aaggccccaa gggcgccata ttctaggagc
   169321 ccaaactatg tgattgaata aatcctcctc tatctgttgc gggtcgagga ctccttcccc
   169381 ttcttcaaac cccgattcat attcttcgta gagaaatcta aatctctgat caatgataga
   169441 acaagatcca ttttgaatca tatttaaggg attccttggt tcgggccgaa gaagcaatgt
   169501 cactcgatca ttatcaaact gactgcaatc tttttctgtc ggtgaggatc ccaccagagc
   169561 gccttctact tctaataggc catgaactag atcagaatca ttctcaacga gtccataaga
   169621 agtgatccca tttttttcat caggtccggg tagagaccaa aggtcttgag cgaccgatcc
   169681 ggcagaacaa ctcaaaagat aaagaagtat cgttaatctc ttcatgctcg ttccaagttc
   169741 gaagtaccat ttgtacaaat aagaatcccc ctcgatacat gatctcttct ttatatagat
   169801 agatatagga tctacggagc aattacttag aagtacattt tgtgaaacag cccttcctat
   169861 ctgatagaaa atgatcccat gatcctgaac cggtcttaca tgggatcgca aatcccaagt
   169921 ttgtctatga agagcggatc taattatatt agtgtctata attgatttct tttgtataat
   169981 actaatcgat agggcctcat tggtaagtgc tacaagatct cgtacattgg aacccatagt
   170041 tatggacccg aatccattag tatggaacat tttcttttcc aagtgaaatc ccctagtata
   170101 tgaaagagtg aaaaagtgct ttcgttgttg tggaataaga agccttcgta tcttaatgca
   170161 tgtatttaat ttattcggag ctattagagc gggatccact ttttggggaa tatgagtcga
   170221 agcaataaca agaatatttc tagtggaaca tctttcacaa tccctggaga gatagttcac
   170281 taatagaccg agggataagt aatttgactc attcacatcc agatcatgaa tgtttggaat
   170341 ccatattatg caaggagaca ttgcttttgc taattcgaat tgaagggtga tatagataga
   170401 aaatcggtct ttttccggta tcatatccat catatctata gttagcgcat tcatcatagt
   170461 tagaagctcc agctccgtat caaggtcacg gtcgatatcg tcactatcat caatatcctc
   170521 atcgtcacta tcatcatcat caataagaga atccttaggc ttgttatcca ggaacctgtt
   170581 cagaaatact gtaatgaaag gaagatagga gtttgtcgct aggtatttga ccaaatagga
   170641 tcgtccagtt cctatagaac ctatcactaa aataccccta gggggggata gggctaggcg
   170701 gatcgaaaag ggttttccat gagatgggaa atgaaaacta ttagccccac acggggtttg
   170761 tgaataagtg attgtctgat aatgagcaag gaatatccgt ctttctgcta aacaggatgt
   170821 attgaactca taattcatta gatacttttt atgaatgtca actaagtatc gtaagtaaat
   170881 tgctcccggt tgttcaatca tttgataacc agagtcatta tttgataaat gatcactatg
   170941 agtcagactc aatagaattt gatcaatcct tttttctgtc gttaaggtag agaactgaac
   171001 caagaattct ctttcgttat catcaatcga atcactgctc aagacccaag attctatttt
   171061 atcatcaatc caatcaccat tcaccttttt tctttttctt atcaaggaat agatcgcttt
   171121 acttgtatga cttagatgtc tcgtatttct cgaaaaagcg atttgattga tgggatttgg
   171181 tatgatactt atgagatcga tgagattcca atatttcttc ttagaacgta ttgatttgac
   171241 cccataagcg ggaccaccac cccatagcat gttgccgcca gaaacagaac cccgtatttt
   171301 tgctagagaa tctcctaatt gtttcagagc aactagaaag agattcttta accagaaaga
   171361 attcagttca gatgtaggat acccatccag aagtttttgc aactcaatca tgtatgatgg
   171421 aatcatcaaa gatttgacct tttcgaactc tgtctgtaac tcactatagg ctcgagaaac
   171481 aaagagaaga tgtgtacgaa cgagatatcc agcaacaaga agaaggaaaa ggattgaata
   171541 gaggaactcc cgaacattta gcgatctcag atgtgtcgat atcaagggtg actcattatt
   171601 tcgatgaata attttttctt cggacagaag aagattatat aaacacttac tcgaaatctc
   171661 acttatcaga ttccattgtg aaagatccaa ttttttctga agaattcgcc atgatatata
   171721 tgatctatgc ataatatcat gaaaaatgga tacaaatttt tgtatcggca atagatctaa
   171781 aaataaagga gttagatatt tgtaccctgt cgaagtaaag aaccatggta tatatgtttg
   171841 gactagattc cattttgaga gagttgaaag agcactatct cgttgaaagg ttctatacat
   171901 ctgccccttc tcaagccatt tttttagaca aagactccgt tttttcctct tttcggatgg
   171961 taaatatttc tcagaacatg gagtgtgaat caaacccatg tttgaattga aattgagata
   172021 ctgatgcaag ttcttccctt ctgaatcaga tagattcata tctgaaagag gttgacaata
   172081 agttctttca aaattgacta tttgtccctc tgttagaggt gttccagaaa tgtctgcgat
   172141 cgagtaaata gctctacgaa cgaatggatc ggatcgaatt ggaaaatgga aagatttgta
   172201 caagttatac ctttcgtcac cactttgcgg aaaatcgtta ggtatgaata tgttagatac
   172261 ctgtgactcg attggtgaaa tagtatctct ctccaaaaaa gcatgttttt ttttaccgcc
   172321 gcacaaagaa aatattttgt tgcgaatgaa caagatattg aggaattgtc gatatgttaa
   172381 gtcataatca ttgatacagg ccttttccac ataaaaaggg aatcttttgt tacaatagaa
   172441 gcagaagtga tgtcgattat tcaagaatcg aagtcgattt gctttagaaa aagaggatat
   172501 caatgaacct ctatgaaatg gtttcgcggg attcagccaa ttgtcttgat cgcgggatat
   172561 cattgagaaa taggaatccg tgttatcaaa agatttcctg cgattctttc tagtatggaa
   172621 tgagtcaatc atccactttg gtatcttatt gaacaaaaat ggtgatattg ttcctccatt
   172681 gatcaagaat tttgattttt gggaagtatc atggtcatcc aataagaagg gtttccattt
   172741 tttcaaatga acgatttgaa gacctattga ttctaacaac tgattgcaga gttgatcatt
   172801 cggacctttc aattcatgga tgtggatctc ggacctatga atggggatac tcccgaaact
   172861 cacaaagaaa aaaggaagtg agttagacaa aaagagaaga aacttggaca aaaagaaaca
   172921 aagtgactta gagaaatctt ttttgtcgat aacctcagac caatcaatcg aatattgatt
   172981 aatacgtaat cgatcgaaca ctacttgaaa acggctattc tgctcagaaa tgaaatgttc
   173041 caaatgttcc tggaaattct tgctcccatt ggaccatttg tatctatatg cattaggatc
   173101 ccgattcatg gatctctcgg tttgagaaat caaaataaga ggatcgaacc atttcttctg
   173161 actctttttc aaatttgata aatgttggtt gatcgtgtat ttcattatag ttctatgatt
   173221 cagagtatca tttcctattt gatacctttg aattccatat tcgaagttgc gatcggatcg
   173281 attcattaaa aagaatcgat tcaatacatt tcttatgtac ccataggtgc tatattggat
   173341 ttgaatcaga tttcggatca atctatattg attgactgcc tccattatgt tgttgctagc
   173401 aaataccact atttttggtt ttggatcttc caaatcattc ccgcaagagg tccggaccca
   173461 tctttttctg atccctcgat aaaaagattc attctcttca taaaaaatag gaggtagaac
   173521 caataaagat ttctttttcg actcatccct ggagttgaat acctcattca agaattgttt
   173581 ttgatccaat ccggaggaat caatagaaaa ggcaaatccc ttatgataca ccagatccgg
   173641 ctcggttatt gatagagtga atggatctgc catttcttga aatctctctt ctgattcaaa
   173701 atcgtggtgt aacgtgtatc cccccctgtt ccggtcatgg aatagatgaa ataaatcaaa
   173761 aaatggattc ttgttcaaga atgaaatctt attggaactg tccagttcat ccttcggaac
   173821 catatcacat cccggatctg atgaaatagg atgaattgag acggtatttt gtaaatacat
   173881 aatcatcttg aatatattaa ctatttcttt attttccgat cgcctggaaa gaacaaaaga
   173941 aacatcttgt tctttcttca acaatttctg atctctagtg gacctctcag taggattcga
   174001 acccagatga agttctgacc atctttcaga gaaaaaagaa cgaatggatc ttgtaggatt
   174061 cccaagagat tcttcgattt cttccggaag cggatgatta ttcatctgct tctcacgttc
   174121 cgtgaatagc cgggacattg aggaagatcc agaaaggcat ttagggaatc gctctgattc
   174181 tatctctgtt tgttctgttt gaagaaagga aggatcccaa caaagaatcg atctttcttt
   174241 tagttgttga atctctcttt gattgatcaa tgtgtgatat tctgaatcct cattactaat
   174301 ggaatcgaaa tgatctctgg attgatcaga agatcctttc aattggctag aatccgttac
   174361 ttgaatgaaa ctagatcttg tggaatcata ttgaatattt gacgatacat tccgtacctt
   174421 gctaaaaaac cgatccttgt ttaccaacca cacattgtct aaccaaatcc aattctctct
   174481 cgagatgttc ctcaaaaaat ccgattcgtg cggattcttc ccccaactaa cgaagagatc
   174541 ttggcggaat tgccacatat gaaattgagc acaattttgc aaagaaaaag cccgcttgtt
   174601 tctcaagaag agatgggaaa catgctcaat atcatttgat tgaatagttg acccagctcc
   174661 ttgttgtttg aagaaaccct ccacttcaat tggtattttt tcacgaaaag caaacatgag
   174721 ataataaatc cagtctttca ctaagatttc gaatagctgt cccgaattca agttgattat
   174781 gtttcgcctc ttcctcggag aaagacgatc aaacaattcc caatcatggt ccttgcggat
   174841 cggatcatcc atataatata caaaaagaaa ctccagatat ttgatatctt tctctttgaa
   174901 tgagatctca attccagcga cggtttcatt agatatctta caactagaat ccctcttttt
   174961 tccgatccag ttcctccacc accgcgaacc ccagttagat tcaggcatga tacacttttt
   175021 agttattggg agaacccaag taccctcttt cggatccagg aaagagctct cagagatctt
   175081 ttttcctttt ggaagataga ggagcgaaac aatcaaccta ttgatattgg aagactcaaa
   175141 agattcttcc aatgtatcat ttctgggtcc aatggaattc ataggtatag gaagaagccc
   175201 tgtcaaatag agattttttc tttcgaccat ctttcgattg ttaatacgat atataaggac
   175261 cgctactaca aagagtacta cacccttgat cgtgaaatat cgattgcttg ttgaaccctg
   175321 tgaattgcgt gaaagtagga tactccaaat tcgggagtcc aagagtttta taaaacgctc
   175381 ttgatggaaa aaaatgtgaa tgaaagatcc cactaaattg aattgtgtcc atgaatctaa
   175441 gaaatagtga gaattcttga tctctctcaa tatctctctc aattcgaaaa tcaagaatct
   175501 taattgatgc cctctcatag agtcctccta aattgcattg atttatccaa aagatttcat
   175561 ttcaattgga atttggttat tcaccatgta cgaggatccc cgctaagcat ccatggctga
   175621 atggttaaag cgcccaactc ataattggcg aattcgtagg ttcaattcct actggatgca
   175681 cgccaatggg accctccaat aaatctaaac taaatctgaa ctaattaata aatctaaact
   175741 aaatctgaac taattaataa atctaaacta attaataaat ctaaactaat tggtgtagta
   175801 tattcatatc ataacatatg aacagtaaga acaagaattc ttattgagac tagaactgat
   175861 agggaagaaa atttatttat ggatagaata aaatatgcag tatttacaaa caaaagtatt
   175921 cggttattgc ggaaaaatca atatacttct aatgtcgaat caggatctac tcggacagaa
   175981 ataaagcatt gggtcgaact cttctttggt gtcaaggtaa tagctatgaa tagtcatcga
   176041 ctcccggtaa ggggtagaag aatggggcct attatgggac atacaatgca ttacagacgt
   176101 atgatcatta cgcttcaacc gggttattct attccacctc ttagaaagaa aagaacttaa
   176161 atcaaaatac ttaatagcat ggcgatacat ttatacaaaa cttctacccc gagcacacgc
   176221 aatggagccg tagacagtca agtgaaatcc aatccacgaa ataatttgat ctatggacag
   176281 catcgttgtg gtaaaggtcg taatgccaga ggaatcatta ccgcagggca tagaggggga
   176341 ggtcataagc gtctataccg taaaatcgat tttcgacgga atgaaaaaga catatatggt
   176401 agaatcgtaa ccatagaata cgaccctaat cgaaatgcat acatttgtct catacactat
   176461 ggggatggtg agaaaagata tattttacat cccagagggg ctataattgg agataccatt
   176521 gtttctggta cagaagttcc tataaaaatg ggaaatgccc tacctttgag tgcggtttga
   176581 actattgatt tacgtgattg gaaataacca attaggttta cggcgaaacc tagaaatcga
   176641 tcactgatcc aatttgagta cctctacagg atagacctca acagaaaact gaagagtaac
   176701 ggcagcaagt gattgagttc agtagttcct catataagat tattgactct agagatataa
   176761 taatatggag aagatcaaat tgtttcaagc accgacagaa ccagaagcgc cccttgtttc
   176821 aaagagggtt attcacattt catttgatgg tcaaaggcga attgaaagct aagcagtggt
   176881 aattctaagg attccccggg ggaaaaatag agatgtctcc tacgttaccc gtaatatgtg
   176941 gaagtatcga cgtaatctca tagagtcatt cggtctgaat gctacatgaa gaacataagc
   177001 cagatgaagg aacgggaaga cctaggatgt agaagatcat aacatgagtg attcggcgga
   177061 tttggattcc tatatatcca ctcatgcggt acttcattgt atgatatata taagatccat
   177121 ctgtatagat atcatcatct acatccagaa agccgtatgc tttggaagaa gcttgtacag
   177181 tttgggaagg ggttttgatt gatcaaaaag aagaatctac ttcaaccgat atgcccttag
   177241 gcacggccat acataacata gaaatcacac tcggaaaggg tggacaatta gctagagcag
   177301 caggtgctgt agcgaaactg attgcaaaag aggggaaatc ggccacatta aaattacctt
   177361 ctggagaggt ccgtttgata tccaaaaact gctcagcaac aatcggacaa gtggggaatg
   177421 ttggggtaaa ccagaaaagt ttgggtagag ccggatctaa atcttggcta ggtaagcgtc
   177481 ctgtagtaag aggggtagtt atgaaccctg tagaccatcc ccatgggggt ggtgaaggga
   177541 gggccccaat tggtagaaaa aaacccgcaa ctccttgggg ttatcctgca cttggaagaa
   177601 gaagtagaaa aaggaaaaaa tatagtaata atttgattct tcgtcgccgt agtaaatagt
   177661 agagtagaga aaatagaata gaattagttt cttcgtcttt acaaaaaaaa aataggagta
   177721 atggactgtg acacgttcac taaaaaaaaa tccttttgta gcgaatcatt tattaagaaa
   177781 aataaataaa gttaacacaa aagaagaaaa agaaataata gtaacttggt ccagagcatc
   177841 taccattata cccacaatga ttggtcatac gattgctatc cataatggaa aagagcattt
   177901 acctatttat ataacagatc gtatggtagg acataaattg ggagaatttt cacctactat
   177961 aaacttccgg ggacatgcaa aaaatgataa tagatctcgt cgttaattta atgattaaga
   178021 aataaaataa ttcattaaaa tgaaaatatc atttatatat gaatattctt atcttaattt
   178081 attaatatat atattatata tttattaatt attttttatc aattattcat ttaaataata
   178141 ataagaaaat aataataatt aattaaaaat gaaataaata aataattaaa aaaaaaaaag
   178201 agtcaaacct tatgaaaaag aagaaccaat ataaagaagt atacccttta ggtgaacata
   178261 tatgcatgtt tgctcacaac acaaagtaca acacaaatag taattgatga aatttgtaaa
   178321 cggaaagact taggatactc gaactcatgc tttatcaagt atcttattcc atttaaaaat
   178381 tggtttattc tgcaacaaca aatgctagtc acaatatgag ttttaacgaa acaagttgag
   178441 tcattaataa aaatttagaa ttaataaaaa tcaaaaaaat aaatataaaa taaataaata
   178501 ataaataaag gtactactat gaaaaaaaaa attaaaactt caaactcaaa gacaaagtta
   178561 tccgctaaat tgtcatataa ctattttatt gtttattgaa ttttttgttt attgaaagat
   178621 atatctataa attgaagaag agtatgaaag taaagaagag tatcaaagac gcaaatacgc
   178681 catattatgc ttcaaaaaaa ccggatctat aaagaaaaaa agtacacaga tacgaagtgt
   178741 gatgtcattt tatgtataat agtgggggat tatgggacaa aaaataaatc cgctcggttt
   178801 cagacttggt acaacccaaa gtcatcattc tctttggttt gcacaaccaa aaaattattc
   178861 cgagagtcta caagaagatg aaaaaatacg ggattgtatc aagaattatg tacaaaaaaa
   178921 tatgaaaata tcttctggta tcgagggaat tgcacggata aagattcaaa aaagaatcga
   178981 tctgattcaa gtcataatct atatgggatt tccaaagtta ttaatagaag gtaaatctcg
   179041 aagaatcgaa gaattacaga tgaatgtgca aaaaaaactg aattgtatga ataaaaaact
   179101 caacattgct attacaagaa ttgcaaaccc ttatggacac cctaatattc ttgcagaatt
   179161 tatagccgga caattaaaga atagagttcc cgttagggca gcaatgaaaa aagctattga
   179221 attaactgaa caggcgggta taaaaggagt tcgagtacaa attgcgggac gtatcgatgg
   179281 aaaagaaagg gcatgtgtca aatggatcag agaaggtagg gttcctctac aaaccattcg
   179341 agcaaaaatt gattattgtt cttatacagt tcgaactatt tatggggtat taggcatcaa
   179401 aatttggata tttgtaaacg aggaataata aactttgcct tatcgttaac gttctatcta
   179461 gcgaaaaaac aaaaaatgaa aaa
//
