# Supplementary material for: Dispersed repeats and inverted repeat expansion drive major plastomic rearrangements in Calliandra haematocephala (Leguminosae: Mimoseae)
Source: Front Plant Sci. 2025 Oct 3;16:1673127. doi: 10.3389/fpls.2025.1673127 (PMC12531236; doi:10.3389/fpls.2025.1673127)
Supplement: Supplementary file 1 [file DataSheet1.zip › Assemled_data/Prosopis_cineraria_NC_049133.gb]

LOCUS       Prosopis_cineraria_NC_049133      163677 bp    DNA     linear   PLN 08-JUL-2025
DEFINITION  .
ACCESSION   urn.local...u-j4u526t (modified)
KEYWORDS    .
SOURCE      null
  ORGANISM  
            .
FEATURES             Location/Qualifiers
     source          1..163677
                     /organism="Prosopis_cineraria_NC_049133"
                     /organelle="plastid:chloroplast"
                     /mol_type="genomic DNA"
                     /note="Annotation Method :: PGA-Plastid Genome Annotator"
     tRNA            complement(626..699)
                     /gene="trnH-GUG"
                     /product="tRNA-His"
     gene            complement(626..699)
                     /gene="trnH-GUG"
     CDS             complement(1093..2154)
                     /gene="psbA"
                     /codon_start=1
                     /transl_table=11
                     /product="photosystem II protein D1"
     gene            complement(1093..2154)
                     /gene="psbA"
     repeat_region   1093..1551
     repeat_region   1093..1458
     repeat_region   1108..1647
     repeat_region   1108..1551
     repeat_region   1130..1647
     repeat_region   1649..1887
     repeat_region   1889..2183
     tRNA            join(complement(4950..4986),complement(2430..2464))
                     /gene="trnK-UUU"
                     /product="tRNA-Lys"
     gene            complement(2430..4986)
                     /gene="trnK-UUU"
     CDS             complement(2724..4223)
                     /gene="matK"
                     /codon_start=1
                     /transl_table=11
                     /product="maturase K"
     gene            complement(2724..4223)
                     /gene="matK"
     repeat_region   3606..3872
     repeat_region   3874..4227
     repeat_region   4787..5067
     repeat_region   4787..5017
     CDS             join(complement(7556..7595),complement(6428..6672))
                     /gene="rps16"
                     /codon_start=1
                     /transl_table=11
                     /product="ribosomal protein S16"
     gene            complement(6428..7595)
                     /gene="rps16"
     tRNA            complement(8368..8439)
                     /gene="trnQ-UUG"
                     /product="tRNA-Gln"
     gene            complement(8368..8439)
                     /gene="trnQ-UUG"
     CDS             9173..9358
                     /gene="psbK"
                     /codon_start=1
                     /transl_table=11
                     /product="photosystem II protein K"
     gene            9173..9358
                     /gene="psbK"
     CDS             9534..9644
                     /gene="psbI"
                     /codon_start=1
                     /transl_table=11
                     /product="photosystem II protein I"
     gene            9534..9644
                     /gene="psbI"
     tRNA            complement(9907..9994)
                     /gene="trnS-GCU"
                     /product="tRNA-Ser"
     gene            complement(9907..9994)
                     /gene="trnS-GCU"
     tRNA            join(11193..11215,11920..11967)
                     /gene="trnG-UCC"
                     /product="tRNA-Gly"
     gene            11193..11967
                     /gene="trnG-UCC"
     tRNA            12315..12386
                     /gene="trnR-UCU"
                     /product="tRNA-Arg"
     gene            12315..12386
                     /gene="trnR-UCU"
     CDS             complement(12856..14388)
                     /gene="atpA"
                     /codon_start=1
                     /transl_table=11
                     /product="ATP synthase CF1 alpha subunit"
     gene            complement(12856..14388)
                     /gene="atpA"
     repeat_region   12932..13215
     repeat_region   14126..14494
     repeat_region   14126..14423
     CDS             join(complement(15587..15731),complement(14546..14859))
                     /gene="atpF"
                     /codon_start=1
                     /transl_table=11
                     /product="ATP synthase CF0 subunit I"
     gene            complement(14546..15731)
                     /gene="atpF"
     CDS             complement(16333..16578)
                     /gene="atpH"
                     /codon_start=1
                     /transl_table=11
                     /product="ATP synthase CF0 subunit III"
     gene            complement(16333..16578)
                     /gene="atpH"
     repeat_region   18018..18304
     CDS             complement(18036..18779)
                     /gene="atpI"
                     /codon_start=1
                     /transl_table=11
                     /product="ATP synthase CF0 subunit IV"
     gene            complement(18036..18779)
                     /gene="atpI"
     repeat_region   18436..18703
     repeat_region   18457..18854
     repeat_region   18562..18854
     CDS             complement(19000..19710)
                     /gene="rps2"
                     /codon_start=1
                     /transl_table=11
                     /product="ribosomal protein S2"
     gene            complement(19000..19710)
                     /gene="rps2"
     repeat_region   19005..19289
     repeat_region   19031..19509
     repeat_region   19511..19731
     CDS             complement(19938..24110)
                     /gene="rpoC2"
                     /codon_start=1
                     /transl_table=11
                     /product="RNA polymerase beta subunit"
     gene            complement(19938..24110)
                     /gene="rpoC2"
     repeat_region   20242..20913
     repeat_region   20242..20522
     repeat_region   20248..20716
     repeat_region   21354..21682
     repeat_region   22060..22341
     repeat_region   22087..22532
     repeat_region   22798..23123
     repeat_region   22816..23120
     repeat_region   23503..24140
     repeat_region   23503..23870
     repeat_region   23596..23916
     repeat_region   23646..23981
     repeat_region   23872..24185
     CDS             join(complement(26725..27177),complement(24306..25922))
                     /gene="rpoC1"
                     /codon_start=1
                     /transl_table=11
                     /product="RNA polymerase beta subunit"
     gene            complement(24306..27177)
                     /gene="rpoC1"
     repeat_region   24628..24989
     repeat_region   24650..25118
     repeat_region   24650..24989
     repeat_region   24672..25118
     repeat_region   25384..25709
     repeat_region   25405..25610
     repeat_region   25727..26000
     repeat_region   26566..26856
     repeat_region   26587..26841
     repeat_region   26908..27611
     repeat_region   26908..27238
     repeat_region   26924..27392
     repeat_region   27053..27461
     CDS             complement(27183..30395)
                     /gene="rpoB"
                     /codon_start=1
                     /transl_table=11
                     /product="RNA polymerase beta subunit"
     gene            complement(27183..30395)
                     /gene="rpoB"
     repeat_region   27314..27773
     repeat_region   27314..27611
     repeat_region   27460..27869
     repeat_region   27460..27773
     repeat_region   27567..27896
     repeat_region   27567..27869
     repeat_region   27580..27914
     repeat_region   27580..27896
     repeat_region   27604..27914
     repeat_region   27707..28133
     repeat_region   27778..28133
     repeat_region   28135..28688
     repeat_region   29059..29624
     repeat_region   29059..29592
     repeat_region   29449..29750
     tRNA            31640..31710
                     /gene="trnC-GCA"
                     /product="tRNA-Cys"
     gene            31640..31710
                     /gene="trnC-GCA"
     CDS             33023..33112
                     /gene="petN"
                     /codon_start=1
                     /transl_table=11
                     /product="cytochrome b6/f complex subunit VIII"
     gene            33023..33112
                     /gene="petN"
     repeat_region   34208..34597
     repeat_region   34220..34597
     CDS             complement(34281..34385)
                     /gene="psbM"
                     /codon_start=1
                     /transl_table=11
                     /product="photosystem II protein M"
     gene            complement(34281..34385)
                     /gene="psbM"
     tRNA            complement(35215..35288)
                     /gene="trnD-GUC"
                     /product="tRNA-Asp"
     gene            complement(35215..35288)
                     /gene="trnD-GUC"
     tRNA            complement(35729..35812)
                     /gene="trnY-GUA"
                     /product="tRNA-Tyr"
     gene            complement(35729..35812)
                     /gene="trnY-GUA"
     tRNA            complement(35873..35945)
                     /gene="trnE-UUC"
                     /product="tRNA-Glu"
     gene            complement(35873..35945)
                     /gene="trnE-UUC"
     tRNA            36793..36864
                     /gene="trnT-GGU"
                     /product="tRNA-Thr"
     gene            36793..36864
                     /gene="trnT-GGU"
     CDS             38444..39505
                     /gene="psbD"
                     /codon_start=1
                     /transl_table=11
                     /product="photosystem II protein D2"
     gene            38444..39505
                     /gene="psbD"
     repeat_region   38654..39030
     repeat_region   38681..39030
     repeat_region   39032..39417
     repeat_region   39032..39393
     repeat_region   39155..39417
     repeat_region   39419..39601
     CDS             39453..40874
                     /gene="psbC"
                     /codon_start=1
                     /transl_table=11
                     /product="photosystem II CP43 chlorophyll apoprotein"
     gene            39453..40874
                     /gene="psbC"
     repeat_region   39603..40366
     repeat_region   39603..40063
     repeat_region   39678..40291
     repeat_region   39762..40315
     repeat_region   40008..40366
     repeat_region   40368..40760
     tRNA            complement(41112..41204)
                     /gene="trnS-UGA"
                     /product="tRNA-Ser"
     gene            complement(41112..41204)
                     /gene="trnS-UGA"
     repeat_region   41375..41686
     repeat_region   41441..41686
     CDS             41541..41729
                     /gene="psbZ"
                     /codon_start=1
                     /transl_table=11
                     /product="photosystem II protein Z"
     gene            41541..41729
                     /gene="psbZ"
     tRNA            42356..42426
                     /gene="trnG-GCC"
                     /product="tRNA-Gly"
     gene            42356..42426
                     /gene="trnG-GCC"
     tRNA            complement(42642..42715)
                     /gene="trnfM-CAU"
                     /product="tRNA-Met"
     gene            complement(42642..42715)
                     /gene="trnfM-CAU"
     repeat_region   42677..43067
     repeat_region   42677..42958
     repeat_region   42732..43172
     repeat_region   42732..43067
     repeat_region   42849..43172
     CDS             complement(42878..43180)
                     /gene="rps14"
                     /codon_start=1
                     /transl_table=11
                     /product="ribosomal protein S14"
     gene            complement(42878..43180)
                     /gene="rps14"
     CDS             complement(43299..45503)
                     /gene="psaB"
                     /codon_start=1
                     /transl_table=11
                     /product="photosystem I P700 apoprotein A2"
     gene            complement(43299..45503)
                     /gene="psaB"
     repeat_region   complement(44254..44555)
     repeat_region   complement(44557..44769)
     repeat_region   44771..45173
     repeat_region   45181..46185
     repeat_region   45181..45981
     repeat_region   45444..46296
     repeat_region   45444..46185
     CDS             complement(45529..47781)
                     /gene="psaA"
                     /codon_start=1
                     /transl_table=11
                     /product="photosystem I P700 apoprotein A1"
     gene            complement(45529..47781)
                     /gene="psaA"
     repeat_region   45779..46296
     repeat_region   45983..46344
     repeat_region   46055..46304
     repeat_region   46097..46488
     repeat_region   46223..46488
     repeat_region   46781..47145
     repeat_region   47366..47661
     repeat_region   47450..47727
     repeat_region   47663..47938
     repeat_region   48604..48888
     CDS             join(complement(50473..50596),complement(49514..49743),
                     complement(48623..48775))
                     /gene="ycf3"
                     /codon_start=1
                     /transl_table=11
                     /product="photosystem I assembly protein Ycf3"
     gene            complement(48623..50596)
                     /gene="ycf3"
     repeat_region   49116..49446
     repeat_region   49381..49677
     repeat_region   49679..49977
     tRNA            50837..50924
                     /gene="trnS-GGA"
                     /product="tRNA-Ser"
     gene            50837..50924
                     /gene="trnS-GGA"
     CDS             complement(51217..51822)
                     /gene="rps4"
                     /codon_start=1
                     /transl_table=11
                     /product="ribosomal protein S4"
     gene            complement(51217..51822)
                     /gene="rps4"
     repeat_region   51257..51753
     repeat_region   51257..51715
     repeat_region   51360..51753
     tRNA            complement(52186..52258)
                     /gene="trnT-UGU"
                     /product="tRNA-Thr"
     gene            complement(52186..52258)
                     /gene="trnT-UGU"
     tRNA            join(53635..53669,54208..54257)
                     /gene="trnL-UAA"
                     /product="tRNA-Leu"
     gene            53635..54257
                     /gene="trnL-UAA"
     tRNA            54668..54740
                     /gene="trnF-GAA"
                     /product="tRNA-Phe"
     gene            54668..54740
                     /gene="trnF-GAA"
     repeat_region   55349..55794
     repeat_region   55400..55794
     repeat_region   55439..55921
     CDS             complement(55441..55917)
                     /gene="ndhJ"
                     /codon_start=1
                     /transl_table=11
                     /product="NADH-plastoquinone oxidoreductase subunit J"
     gene            complement(55441..55917)
                     /gene="ndhJ"
     CDS             complement(56057..56734)
                     /gene="ndhK"
                     /codon_start=1
                     /transl_table=11
                     /product="NADH-plastoquinone oxidoreductase subunit K"
     gene            complement(56057..56734)
                     /gene="ndhK"
     repeat_region   56181..56626
     repeat_region   56181..56500
     repeat_region   56203..56518
     repeat_region   56265..56626
     repeat_region   56520..56797
     CDS             complement(56777..57139)
                     /gene="ndhC"
                     /codon_start=1
                     /transl_table=11
                     /product="NADH-plastoquinone oxidoreductase subunit 3"
     gene            complement(56777..57139)
                     /gene="ndhC"
     repeat_region   56913..57233
     repeat_region   56913..57197
     repeat_region   56966..57316
     repeat_region   56966..57233
     tRNA            join(complement(58877..58915),complement(58221..58257))
                     /gene="trnV-UAC"
                     /product="tRNA-Val"
     gene            complement(58221..58915)
                     /gene="trnV-UAC"
     repeat_region   58441..58705
     tRNA            59078..59150
                     /gene="trnM-CAU"
                     /product="tRNA-Met"
     gene            59078..59150
                     /gene="trnM-CAU"
     repeat_region   59356..59636
     repeat_region   59399..59664
     repeat_region   59416..59762
     CDS             complement(59427..59828)
                     /gene="atpE"
                     /codon_start=1
                     /transl_table=11
                     /product="ATP synthase CF1 epsilon subunit"
     gene            complement(59427..59828)
                     /gene="atpE"
     repeat_region   59475..59777
     repeat_region   59475..59762
     repeat_region   59700..59920
     repeat_region   59725..60178
     CDS             complement(59825..61321)
                     /gene="atpB"
                     /codon_start=1
                     /transl_table=11
                     /product="ATP synthase CF1 beta subunit"
     gene            complement(59825..61321)
                     /gene="atpB"
     repeat_region   59886..60247
     repeat_region   59985..60253
     repeat_region   60627..60943
     repeat_region   60945..61337
     repeat_region   60945..61279
     repeat_region   61053..61337
     CDS             62111..63538
                     /gene="rbcL"
                     /codon_start=1
                     /transl_table=11
                     /product="ribulose bisophosphate carboxylase"
     gene            62111..63538
                     /gene="rbcL"
     CDS             64586..66076
                     /gene="accD"
                     /codon_start=1
                     /transl_table=11
                     /product="acetyl-CoA carboxylase carboxyltransferase beta
                     subunit"
     gene            64586..66076
                     /gene="accD"
     repeat_region   64933..65292
     repeat_region   65294..65826
     CDS             66713..66826
                     /gene="psaI"
                     /codon_start=1
                     /transl_table=11
                     /product="photosystem I subunit VIII"
     gene            66713..66826
                     /gene="psaI"
     CDS             67022..67576
                     /gene="ycf4"
                     /codon_start=1
                     /transl_table=11
                     /product="photosystem I assembly protein Ycf4"
     gene            67022..67576
                     /gene="ycf4"
     repeat_region   67205..67533
     repeat_region   67912..68252
     repeat_region   67947..68328
     repeat_region   67947..68252
     repeat_region   68001..68328
     CDS             68035..68724
                     /gene="cemA"
                     /codon_start=1
                     /transl_table=11
                     /product="envelope membrane protein"
     gene            68035..68724
                     /gene="cemA"
     repeat_region   68330..68825
     repeat_region   68330..68656
     repeat_region   68348..68734
     repeat_region   68398..68783
     repeat_region   68737..69036
     CDS             68945..69907
                     /gene="petA"
                     /codon_start=1
                     /transl_table=11
                     /product="cytochrome f"
     gene            68945..69907
                     /gene="petA"
     repeat_region   69525..69952
     repeat_region   69635..69951
     repeat_region   69743..70009
     CDS             complement(71236..71358)
                     /gene="psbJ"
                     /codon_start=1
                     /transl_table=11
                     /product="photosystem II protein J"
     gene            complement(71236..71358)
                     /gene="psbJ"
     CDS             complement(71484..71600)
                     /gene="psbL"
                     /codon_start=1
                     /transl_table=11
                     /product="photosystem II protein L"
     gene            complement(71484..71600)
                     /gene="psbL"
     repeat_region   71600..72083
     CDS             complement(71623..71742)
                     /gene="psbF"
                     /codon_start=1
                     /transl_table=11
                     /product="photosystem II cytochrome b559 beta subunit"
     gene            complement(71623..71742)
                     /gene="psbF"
     repeat_region   71720..72190
     CDS             complement(71752..72003)
                     /gene="psbE"
                     /codon_start=1
                     /transl_table=11
                     /product="photosystem II cytochrome b559 alpha subunit"
     gene            complement(71752..72003)
                     /gene="psbE"
     CDS             73335..73430
                     /gene="petL"
                     /codon_start=1
                     /transl_table=11
                     /product="cytochrome b6/f complex subunit VI"
     gene            73335..73430
                     /gene="petL"
     CDS             73626..73739
                     /gene="petG"
                     /codon_start=1
                     /transl_table=11
                     /product="cytochrome b6/f complex subunit V"
     gene            73626..73739
                     /gene="petG"
     tRNA            complement(73870..73943)
                     /gene="trnW-CCA"
                     /product="tRNA-Trp"
     gene            complement(73870..73943)
                     /gene="trnW-CCA"
     tRNA            complement(74148..74221)
                     /gene="trnP-UGG"
                     /product="tRNA-Pro"
     gene            complement(74148..74221)
                     /gene="trnP-UGG"
     CDS             74627..74761
                     /gene="psaJ"
                     /codon_start=1
                     /transl_table=11
                     /product="photosystem I subunit IX"
     gene            74627..74761
                     /gene="psaJ"
     CDS             75321..75521
                     /gene="rpl33"
                     /codon_start=1
                     /transl_table=11
                     /product="ribosomal protein L33"
     gene            75321..75521
                     /gene="rpl33"
     repeat_region   75785..76073
     repeat_region   75829..76073
     CDS             75868..76176
                     /gene="rps18"
                     /codon_start=1
                     /transl_table=11
                     /product="ribosomal protein S18"
     gene            75868..76176
                     /gene="rps18"
     CDS             complement(76431..76790)
                     /gene="rpl20"
                     /codon_start=1
                     /transl_table=11
                     /product="ribosomal protein L20"
     gene            complement(76431..76790)
                     /gene="rpl20"
     repeat_region   76572..76990
     repeat_region   76572..76951
     CDS             join(complement(77605..77718),149116..149347,
                     149888..149913)
                     /gene="rps12"
                     /locus_tag="HXT83_pgp040"
                     /trans_splicing
                     /codon_start=1
                     /transl_table=11
                     /product="ribosomal protein S12"
                     /protein_id="YP_009870986.1"
                     /db_xref="GeneID:55764268"
     CDS             join(complement(77605..77718),complement(107268..107499),
                     complement(106706..106731))
                     /gene="rps12"
                     /locus_tag="HXT83_pgp039"
                     /trans_splicing
                     /codon_start=1
                     /transl_table=11
                     /product="ribosomal protein S12"
                     /protein_id="YP_009870941.1"
                     /db_xref="GeneID:55764331"
     gene            join(complement(77605..77718),149116..149913)
                     /gene="rps12"
                     /locus_tag="HXT83_pgp040"
                     /trans_splicing
                     /db_xref="GeneID:55764268"
     gene            join(complement(77605..77718),complement(106706..107499))
                     /gene="rps12"
                     /locus_tag="HXT83_pgp039"
                     /trans_splicing
                     /db_xref="GeneID:55764331"
     repeat_region   77880..78302
     CDS             join(complement(79870..79940),complement(78791..79082),
                     complement(77921..78148))
                     /gene="clpP"
                     /codon_start=1
                     /transl_table=11
                     /product="clp protease proteolytic subunit"
     gene            complement(77921..79940)
                     /gene="clpP"
     repeat_region   80368..80705
     CDS             80443..81969
                     /gene="psbB"
                     /codon_start=1
                     /transl_table=11
                     /product="photosystem II CP47 chlorophyll apoprotein"
     gene            80443..81969
                     /gene="psbB"
     repeat_region   80707..81407
     repeat_region   80707..81327
     repeat_region   80755..81350
     repeat_region   80791..81407
     repeat_region   81232..81521
     repeat_region   81247..81608
     repeat_region   81247..81521
     repeat_region   81329..81668
     repeat_region   81329..81608
     CDS             82159..82266
                     /gene="psbT"
                     /codon_start=1
                     /transl_table=11
                     /product="photosystem II protein T"
     gene            82159..82266
                     /gene="psbT"
     CDS             complement(82327..82458)
                     /gene="psbN"
                     /codon_start=1
                     /transl_table=11
                     /product="photosystem II protein N"
     gene            complement(82327..82458)
                     /gene="psbN"
     repeat_region   82475..82837
     CDS             82571..82792
                     /gene="psbH"
                     /codon_start=1
                     /transl_table=11
                     /product="photosystem II phosphoprotein"
     gene            82571..82792
                     /gene="psbH"
     CDS             join(82925..82930,83746..84387)
                     /gene="petB"
                     /codon_start=1
                     /transl_table=11
                     /product="cytochrome b6"
     gene            82925..84387
                     /gene="petB"
     CDS             join(84598..84605,85326..85800)
                     /gene="petD"
                     /codon_start=1
                     /transl_table=11
                     /product="cytochrome b6/f complex subunit IV"
     gene            84598..85800
                     /gene="petD"
     repeat_region   85213..85415
     repeat_region   85438..85812
     repeat_region   85438..85703
     repeat_region   85519..85812
     CDS             complement(86006..87001)
                     /gene="rpoA"
                     /codon_start=1
                     /transl_table=11
                     /product="RNA polymerase alpha subunit"
     gene            complement(86006..87001)
                     /gene="rpoA"
     repeat_region   86213..86572
     repeat_region   86229..86553
     CDS             complement(87079..87495)
                     /gene="rps11"
                     /codon_start=1
                     /transl_table=11
                     /product="ribosomal protein S11"
     gene            complement(87079..87495)
                     /gene="rps11"
     CDS             complement(87665..87778)
                     /gene="rpl36"
                     /codon_start=1
                     /transl_table=11
                     /product="ribosomal protein L36"
     gene            complement(87665..87778)
                     /gene="rpl36"
     CDS             complement(88261..88665)
                     /gene="rps8"
                     /codon_start=1
                     /transl_table=11
                     /product="ribosomal protein S8"
     gene            complement(88261..88665)
                     /gene="rps8"
     CDS             complement(89087..89455)
                     /gene="rpl14"
                     /codon_start=1
                     /transl_table=11
                     /product="ribosomal protein L14"
     gene            complement(89087..89455)
                     /gene="rpl14"
     CDS             join(complement(91178..91186),complement(89606..90004))
                     /gene="rpl16"
                     /codon_start=1
                     /transl_table=11
                     /product="50S ribosomal protein L16"
     gene            complement(89606..91186)
                     /gene="rpl16"
     repeat_region   91247..91746
     repeat_region   91254..91712
     repeat_region   91285..91746
     CDS             complement(91333..91989)
                     /gene="rps3"
                     /codon_start=1
                     /transl_table=11
                     /product="ribosomal protein S3"
     gene            complement(91333..91989)
                     /gene="rps3"
     CDS             complement(92762..93040)
                     /gene="rps19"
                     /codon_start=1
                     /transl_table=11
                     /product="ribosomal protein S19"
     gene            complement(92762..93040)
                     /gene="rps19"
     repeat_region   92938..118868
                     /note="inverted repeat B"
                     /rpt_type="inverted"
     repeat_region   92938..118868
     repeat_region   92982..93697
     CDS             join(complement(94202..94592),complement(93103..93536))
                     /gene="rpl2"
                     /codon_start=1
                     /transl_table=11
                     /product="ribosomal protein L2"
     gene            complement(93103..94592)
                     /gene="rpl2"
     repeat_region   93699..94266
     repeat_region   94034..96149
     CDS             complement(94611..94892)
                     /gene="rpl23"
                     /codon_start=1
                     /transl_table=11
                     /product="ribosomal protein L23"
     gene            complement(94611..94892)
                     /gene="rpl23"
     repeat_region   94899..96738
     tRNA            complement(95058..95131)
                     /gene="trnI-CAU"
                     /product="tRNA-Ile"
     gene            complement(95058..95131)
                     /gene="trnI-CAU"
     CDS             95220..102047
                     /gene="ycf2"
                     /codon_start=1
                     /transl_table=11
                     /product="hypothetical protein RF2"
     gene            95220..102047
                     /gene="ycf2"
     repeat_region   96740..97306
     repeat_region   97308..97606
     repeat_region   97769..98862
     repeat_region   98234..98972
     repeat_region   98375..99028
     repeat_region   98974..100254
     repeat_region   99030..100304
     repeat_region   100084..100686
     repeat_region   100247..100795
     repeat_region   100689..101126
     repeat_region   101384..102605
     repeat_region   102092..102648
     repeat_region   102337..102851
     repeat_region   102422..102932
     repeat_region   102933..103464
     tRNA            complement(102991..103071)
                     /gene="trnL-CAA"
                     /product="tRNA-Leu"
     gene            complement(102991..103071)
                     /gene="trnL-CAA"
     repeat_region   103471..103761
     CDS             join(complement(105089..105865),
                     complement(103648..104403))
                     /gene="ndhB"
                     /codon_start=1
                     /transl_table=11
                     /product="NADH-plastoquinone oxidoreductase subunit 2"
     gene            complement(103648..105865)
                     /gene="ndhB"
     repeat_region   103763..106962
     CDS             complement(106185..106652)
                     /gene="rps7"
                     /codon_start=1
                     /transl_table=11
                     /product="ribosomal protein S7"
     gene            complement(106185..106652)
                     /gene="rps7"
     repeat_region   106964..107913
     repeat_region   107924..108298
     repeat_region   108445..109099
     repeat_region   108576..109225
     repeat_region   108993..109680
     repeat_region   109108..113474
     tRNA            109361..109432
                     /gene="trnV-GAC"
                     /product="tRNA-Val"
     gene            109361..109432
                     /gene="trnV-GAC"
     rRNA            109667..111157
                     /gene="rrn16"
                     /product="16S ribosomal RNA"
     gene            109667..111157
                     /gene="rrn16"
     tRNA            join(111454..111490,112444..112478)
                     /gene="trnI-GAU"
                     /product="tRNA-Ile"
     gene            111454..112478
                     /gene="trnI-GAU"
     tRNA            join(112543..112580,113383..113417)
                     /gene="trnA-UGC"
                     /product="tRNA-Ala"
     gene            112543..113417
                     /gene="trnA-UGC"
     repeat_region   113476..116649
     rRNA            113575..116384
                     /gene="rrn23"
                     /product="23S ribosomal RNA"
     gene            113575..116384
                     /gene="rrn23"
     rRNA            116483..116586
                     /gene="rrn4.5"
                     /product="4.5S ribosomal RNA"
     gene            116483..116586
                     /gene="rrn4.5"
     repeat_region   116651..116971
     rRNA            116811..116931
                     /gene="rrn5"
                     /product="5S ribosomal RNA"
     gene            116811..116931
                     /gene="rrn5"
     repeat_region   116848..117130
     repeat_region   116975..117314
     tRNA            117185..117258
                     /gene="trnR-ACG"
                     /product="tRNA-Arg"
     gene            117185..117258
                     /gene="trnR-ACG"
     repeat_region   117372..117689
     tRNA            complement(117767..117838)
                     /gene="trnN-GUU"
                     /product="tRNA-Asn"
     gene            complement(117767..117838)
                     /gene="trnN-GUU"
     repeat_region   118032..118727
     CDS             118167..118886
                     /gene="ycf1"
                     /locus_tag="HXT83_pgp018"
                     /codon_start=1
                     /transl_table=11
                     /product="hypothetical chloroplast RF19"
                     /protein_id="YP_009871007.1"
                     /db_xref="GeneID:55764299"
     gene            118167..118886
                     /gene="ycf1"
                     /locus_tag="HXT83_pgp018"
                     /db_xref="GeneID:55764299"
     CDS             complement(119025..121262)
                     /gene="ndhF"
                     /codon_start=1
                     /transl_table=11
                     /product="NADH-plastoquinone oxidoreductase subunit 5"
     gene            complement(119025..121262)
                     /gene="ndhF"
     repeat_region   119796..120053
     repeat_region   120055..120676
     repeat_region   120055..120310
     repeat_region   120109..120398
     repeat_region   120312..120784
     repeat_region   120312..120676
     repeat_region   120358..120784
     repeat_region   120952..121273
     CDS             122207..122374
                     /gene="rpl32"
                     /codon_start=1
                     /transl_table=11
                     /product="ribosomal protein L32"
     gene            122207..122374
                     /gene="rpl32"
     tRNA            122825..122904
                     /gene="trnL-UAG"
                     /product="tRNA-Leu"
     gene            122825..122904
                     /gene="trnL-UAG"
     CDS             122997..123965
                     /gene="ccsA"
                     /codon_start=1
                     /transl_table=11
                     /product="cytochrome c heme attachment protein"
     gene            122997..123965
                     /gene="ccsA"
     repeat_region   124438..124925
     CDS             complement(124449..125945)
                     /gene="ndhD"
                     /codon_start=1
                     /transl_table=11
                     /product="NADH-plastoquinone oxidoreductase subunit 4"
     gene            complement(124449..125945)
                     /gene="ndhD"
     CDS             complement(126068..126313)
                     /gene="psaC"
                     /codon_start=1
                     /transl_table=11
                     /product="photosystem I subunit VII"
     gene            complement(126068..126313)
                     /gene="psaC"
     repeat_region   126117..126390
     repeat_region   126117..126307
     repeat_region   126565..126896
     CDS             complement(126570..126875)
                     /gene="ndhE"
                     /codon_start=1
                     /transl_table=11
                     /product="NADH-plastoquinone oxidoreductase subunit 4L"
     gene            complement(126570..126875)
                     /gene="ndhE"
     CDS             complement(127115..127645)
                     /gene="ndhG"
                     /codon_start=1
                     /transl_table=11
                     /product="NADH-plastoquinone oxidoreductase subunit 6"
     gene            complement(127115..127645)
                     /gene="ndhG"
     repeat_region   127891..128228
     CDS             complement(127908..128393)
                     /gene="ndhI"
                     /codon_start=1
                     /transl_table=11
                     /product="NADH-plastoquinone oxidoreductase subunit I"
     gene            complement(127908..128393)
                     /gene="ndhI"
     repeat_region   127908..128284
     repeat_region   127908..128243
     repeat_region   128005..128320
     repeat_region   128005..128284
     repeat_region   complement(128134..128320)
     CDS             join(complement(130464..131016),
                     complement(128473..129011))
                     /gene="ndhA"
                     /codon_start=1
                     /transl_table=11
                     /product="NADH-plastoquinone oxidoreductase subunit 1"
     gene            complement(128473..131016)
                     /gene="ndhA"
     repeat_region   complement(130393..130707)
     repeat_region   complement(130996..131320)
     CDS             complement(131018..132199)
                     /gene="ndhH"
                     /codon_start=1
                     /transl_table=11
                     /product="NADH-plastoquinone oxidoreductase subunit 7"
     gene            complement(131018..132199)
                     /gene="ndhH"
     repeat_region   131060..131347
     repeat_region   131586..131905
     repeat_region   132030..132244
     CDS             complement(132303..132575)
                     /gene="rps15"
                     /codon_start=1
                     /transl_table=11
                     /product="ribosomal protein S15"
     gene            complement(132303..132575)
                     /gene="rps15"
     CDS             complement(132953..138448)
                     /gene="ycf1"
                     /codon_start=1
                     /transl_table=11
                     /product="hypothetical protein RF1"
     gene            complement(132953..138448)
                     /gene="ycf1"
     repeat_region   135720..136198
     repeat_region   complement(137747..163677)
                     /note="inverted repeat A"
                     /rpt_type="inverted"
     repeat_region   complement(137747..163677)
     repeat_region   complement(137888..138583)
     tRNA            138777..138848
                     /gene="trnN-GUU"
                     /product="tRNA-Asn"
     gene            138777..138848
                     /gene="trnN-GUU"
     repeat_region   complement(138926..139243)
     repeat_region   complement(139301..139640)
     tRNA            complement(139357..139430)
                     /gene="trnR-ACG"
                     /product="tRNA-Arg"
     gene            complement(139357..139430)
                     /gene="trnR-ACG"
     repeat_region   complement(139485..139767)
     repeat_region   complement(139644..139964)
     rRNA            complement(139684..139804)
                     /gene="rrn5"
                     /product="5S ribosomal RNA"
     gene            complement(139684..139804)
                     /gene="rrn5"
     repeat_region   complement(139966..143139)
     rRNA            complement(140029..140132)
                     /gene="rrn4.5"
                     /product="4.5S ribosomal RNA"
     gene            complement(140029..140132)
                     /gene="rrn4.5"
     rRNA            complement(140231..143040)
                     /gene="rrn23"
                     /product="23S ribosomal RNA"
     gene            complement(140231..143040)
                     /gene="rrn23"
     repeat_region   complement(143141..147507)
     tRNA            join(complement(144035..144072),
                     complement(143198..143232))
                     /gene="trnA-UGC"
                     /product="tRNA-Ala"
     gene            complement(143198..144072)
                     /gene="trnA-UGC"
     tRNA            join(complement(145125..145161),
                     complement(144137..144171))
                     /gene="trnI-GAU"
                     /product="tRNA-Ile"
     gene            complement(144137..145161)
                     /gene="trnI-GAU"
     rRNA            complement(145458..146948)
                     /gene="rrn16"
                     /product="16S ribosomal RNA"
     gene            complement(145458..146948)
                     /gene="rrn16"
     repeat_region   complement(146935..147622)
     tRNA            complement(147183..147254)
                     /gene="trnV-GAC"
                     /product="tRNA-Val"
     gene            complement(147183..147254)
                     /gene="trnV-GAC"
     repeat_region   complement(147390..148039)
     repeat_region   complement(147516..148170)
     repeat_region   complement(148317..148691)
     repeat_region   complement(148702..149651)
     repeat_region   complement(149653..152852)
     CDS             149963..150430
                     /gene="rps7"
                     /codon_start=1
                     /transl_table=11
                     /product="ribosomal protein S7"
     gene            149963..150430
                     /gene="rps7"
     CDS             join(150750..151526,152212..152967)
                     /gene="ndhB"
                     /codon_start=1
                     /transl_table=11
                     /product="NADH-plastoquinone oxidoreductase subunit 2"
     gene            150750..152967
                     /gene="ndhB"
     repeat_region   complement(152854..153144)
     repeat_region   complement(153151..153682)
     tRNA            153544..153624
                     /gene="trnL-CAA"
                     /product="tRNA-Leu"
     gene            153544..153624
                     /gene="trnL-CAA"
     repeat_region   complement(153683..154193)
     repeat_region   complement(153764..154278)
     repeat_region   complement(153967..154523)
     repeat_region   complement(154010..155231)
     CDS             complement(154568..161395)
                     /gene="ycf2"
                     /codon_start=1
                     /transl_table=11
                     /product="hypothetical protein RF2"
     gene            complement(154568..161395)
                     /gene="ycf2"
     repeat_region   complement(155489..155926)
     repeat_region   complement(155820..156368)
     repeat_region   complement(155929..156531)
     repeat_region   complement(156311..157585)
     repeat_region   complement(156361..157641)
     repeat_region   complement(157587..158240)
     repeat_region   complement(157643..158381)
     repeat_region   complement(157753..158846)
     repeat_region   complement(159009..159307)
     repeat_region   complement(159309..159875)
     repeat_region   complement(159877..161716)
     repeat_region   complement(160466..162581)
     tRNA            161484..161557
                     /gene="trnI-CAU"
                     /product="tRNA-Ile"
     gene            161484..161557
                     /gene="trnI-CAU"
     CDS             161723..162004
                     /gene="rpl23"
                     /codon_start=1
                     /transl_table=11
                     /product="ribosomal protein L23"
     gene            161723..162004
                     /gene="rpl23"
     CDS             join(162023..162413,163079..163512)
                     /gene="rpl2"
                     /codon_start=1
                     /transl_table=11
                     /product="ribosomal protein L2"
     gene            162023..163512
                     /gene="rpl2"
     repeat_region   complement(162349..162916)
     repeat_region   complement(162918..163633)
ORIGIN      
        1 gatcaacgcc aatcattgga agcacatgat gcgaccatca ggacgagtgg atcccgtcct
       61 gctagtcgat ttattcggct agttaggatg tgttcctggc gggagacttt ggaaggtctc
      121 cgggtgccgt gccagatgtt aatttctgtc acggtaccta tgatggctgt gactgggagt
      181 tagtcttact cacacttctc caaggcttac tgttgcctgt gtcctggtgt gtcacctttc
      241 ggtggcatca tcaggtttcg tagggcattc gcattattgt tgaaccttgt ggcttgtgta
      301 atgttggtga acaccggcgt tacgccagtt acaaggtcag gggttgtcgt agctagtgta
      361 acttctcgct acctatggct tctccaagtg gagtttacca gtttgatagg attgttagac
      421 tctgctagac ataatgcgaa tgtaggatcc ctagtaacaa cctcaatatt tgagtgttat
      481 ggtagtatcg gacagctctg ctgccgtaat actcttgtgt taaggtaata ctcaaaaaaa
      541 atccttttgt agcgaatcat ttattaagaa aaataaagaa acttaacaca aaagcagaaa
      601 aagaaataat agtaacttgg ttatgggcga acgacgggaa ttgaacccgc gcatggtgga
      661 ttcacaatcc actgccttga tccacttggc tacatccgcc cctatactat ctaaaaatta
      721 cagagatttg catttgtatt ctttcttttt cattattttt aagtttgtac tcgtcttcta
      781 aaatatgata gactaaaatt taaacattaa tttctcatct ttttatttta catttcaaaa
      841 gataaagaaa gattgatgag aaaaacgtat aaaaagaatt agtaaaaaat aaacaaaaag
      901 gatgaaacta aaaatagttt ttcttttctt atcttaaaat aatggtaaag aatgttgaag
      961 taaatacaaa attgatgtat gaagaaaaag actactaaaa agtaaaggag caatatcaac
     1021 cttcttgata gaacaagaaa ttcattattg ctcctttacg ttcaaaaact cgtatacatt
     1081 aagacaaaaa tcttatccat ttatagctgg agcctcaacc gcagctaggt ctagagggaa
     1141 gttatgagca ttacgttcat gcataacttc cataccaagg ttagctcggt taataatatc
     1201 agcccaggta ttaattacac gaccttgact atcaactact gattggttga aattgaaacc
     1261 atttaaattg aaagccatag tactgatacc taacgcggta aaccagatac ctactacagg
     1321 ccaagcagcc aggaagaaat gtaaagaacg agaattgttg aaactagcat attggaagat
     1381 caatcggcca aaataaccat gagcagctac aatattatag gtttcttcct cttgaccaaa
     1441 tctgtaacct tcattagcag attcattttc tgtggtttcc ctgatcaaac tagaagttac
     1501 caaggaaccg tgcatagcac tgaataggga gccgccgaat acaccagcta cgcctaacat
     1561 gtgaaatgga tgcataagaa tattgtgttc agcctgaaat acaatcataa agttgaaagt
     1621 accagaaatt cctagaggca taccatctga aaagcttcct tgaccaattg gatagatcaa
     1681 gaaaacagca gtagcagctg caacaggagc tgaatatgca acagcaatcc aagggcgcat
     1741 acccagacga aaactaagtt cccactcacg acccatgtaa caagctacac caagtaagaa
     1801 gtgtagaaca attagttcat aaggaccgcc attgtataac cattcatcaa cggatgccgc
     1861 ttcccatatc gggtaaaagt gcaaaccaat agccgcggaa gtaggaataa tggcaccaga
     1921 aataatattg tttccataaa gtagagatcc agaaacaggc tcacgaatac catcaatatc
     1981 tactggaggg gcagcaatga aagcgataat aaatacagaa gttgcggtca ataaggtagg
     2041 gatcatcaaa acaccaaacc atccaatgta aagacggttt tcagtgctgg ttatccagtt
     2101 acagaagcga ccccataggc tttcgctctc gcgtctctct aaaattgcag tcatggtaaa
     2161 atcttggttt atttaatcat caggtactcc caagcacacg aattctctat aactagagaa
     2221 ttgaaggctt gttattcaac agtataacat gacttatata ccggtgtcaa ccaataccaa
     2281 tatctcttac tcatttagat ttttcagaat tctcgtttta ttttacctga tttcattcat
     2341 tcaaaacaga aaaaaaattt gaatttatat aaaataaaaa tttatataca tatgacttca
     2401 tacatatgac ttggatatat taagtataat gggttgcccg ggactcgaac ccggaactag
     2461 tcggatggag tagataattt ttttgttaat ctaattaaac aacaaaacaa aaaaaatccc
     2521 tccccaagcc gtacttgcat ttttcattgc acacggcttt ccctatgtat acatctaaac
     2581 ctcagttcct tccctagaac aggactctaa aaaagttaag tacttagttt atcaattcct
     2641 actcttacta catgagcatt tcataatcca tttcctattt cataatagaa acgaatgaat
     2701 tctttttttt ttttttgacc agatcattga tgaaaatcaa aaatatccaa ataccaaatc
     2761 cgacctctat ataacttctg caaagtagaa gaagctcttg agaagatcaa agaaaaaata
     2821 tcttcttcct ctgtaaagaa ttcttccaat aattcagaac ctaatctttt caaaaaaacc
     2881 cgtacagtac ttttgtgttt acgcgccaaa gttttaatac aagaaagccg aagtatatat
     2941 ttgattcgat acaaactctt tttttttgag gatccgttat aataatgaga aagatttctg
     3001 catatctgca aaaatcggtc aataatatca aaatcggatg aatcggccca gaccggctta
     3061 ctaatgggat gtcctaatat attacaaaat tttgctttag ccaatgatct aattagagga
     3121 ataatcggaa ttattgtatc aagctttttc ataagatttt ccattataaa tgacttttcc
     3181 aacatttgac tccgtaccac tgaaggattt atccgcacat ttgaaaaata gcccaaaaag
     3241 taaaatgaat gctcggataa ttggtttata tggatctttc ctggttgaga ccaaacaaaa
     3301 aaatgacatt gccataaatg gataagatag tatttccatt ttttcatcaa aaagggcgta
     3361 ttctttgaag ccagaatgga ttttccttga tatctaacat aatgaatgaa agggtccttg
     3421 aagaaccata gggtggacag aaaatcctta tcaaagactt ctacaaaatg ctctattttt
     3481 gcatagaaat agattcgctc aaaaaggact ccagaagatg ttaatcgtaa ataagaagat
     3541 ttgttacgga gaaaaagaaa gatggattcg tattcacata cataaaaatt atataggaac
     3601 aggaaaaatc ttggattcct ttttgaaaaa gtagaaatcc ttttttttgg agtaataaga
     3661 ctattccaat tacaatactc ataaagaaag agccttaata aatgaaagga ggaggcatct
     3721 ttcacccagt atcgaaggct ttgaatcaag atttccagat ggatagggta gggtatttgt
     3781 acatctgaca cataatttaa atatggaaat ttttcctcaa aaaaaggaaa tattgaatga
     3841 attgatcgta aattatagga ttttatgatt tctgccttct ctaaggaaga gattaattgt
     3901 agggaaaatg gaatttccac actgacggca agcccctctg atattatttg agaatacaaa
     3961 ttcttgttgt acccccaaaa tggatttttg ttagaatcat tagcagaaat aatcaaatga
     4021 ttctgttgat acattcgagt aattaaacgt tttacaatta gtaaactaga tttattgtca
     4081 taacctagat tttgcaccaa aatggaacta tttaaaccat gatcgtaagc aagtgcataa
     4141 atatactccc gaaaaataag tgggtatagg aagtcatgtt gacgagatct atctagttct
     4201 aaatatactt gaaattcctc cattttttaa attcgatttg ggccaaggat cgaagattta
     4261 ttgggttatc aaataataca tagtgcgata cagtcaaaac agggtattct attctaataa
     4321 aaaagaaata gatacctaga aaacaagtaa gactcatcaa cggactctct ctactcgctt
     4381 tttccatcta atcgttttat gttcgttcta ggataacaag atagttagaa atcctttatt
     4441 ttctcaaccc aatcgctctt ttgattttgg aaaaaaaaaa cctttatcaa tatactcttt
     4501 cttctacaca tttatcgcta ctccataata taatggagaa tagctaatag ttaggattca
     4561 taacaaaaat caataatcca ttcataggaa aagcttttcc cacatcaagt actaatattt
     4621 tgatttttaa cgtataatta gatggggtaa tcattcaaat tcaaaacgaa agctcgttcc
     4681 tttttgtttc cctataattg gagccaccaa actctatcca tttattaatt caacccaact
     4741 gtgaattttt tttttgttgc gagccaagaa ttcaaacacg gattttggcc cgatccaata
     4801 acaatgaaat attcttagaa ttctccattg atacgacatg ctgctttttc cattcattcc
     4861 tttctggatc agtcgtggtc ttacaaactc taccgatggt atggacgaat ccattgcttc
     4921 atagaaatgt gtaaaaattg gagtcgcact taaaagccga gtactctacc attgagttag
     4981 caaccctaaa aaaataaact acaaaaataa actaataaga tgtgtagata caaccgcaat
     5041 caaaataaat aaaaagattg aattggaaaa atattccatt aaaatgaaaa tagaaaatcc
     5101 agaaaaagga ttttaaatgt cgaagtcgaa tcgattctga acataaaaat gttcagatca
     5161 gattaaaata caaaagattt tctcagaaga taacagataa aaaaagaaaa taacaattta
     5221 tagaccgcct ctttgtctcc tatgttattg ttatacattt gttattgtta tacatttgtt
     5281 attgttatac attattttca ttttgtttat ttaatttatt tttatttaaa attttttatc
     5341 aattttgatt ttgattatta ttatatatat atattattta tattattatt atatagtata
     5401 ttatttagta tattattata ttctaaatta taaagtatag tataaagaaa taattataaa
     5461 gatataaaga aaaagatttc tttaattcaa aattcaaaaa agtatttctt taattttttt
     5521 tttattaaaa aaaagaactt cttttcttct ttctatccca gaaaatccaa cgaacccatc
     5581 tatttgatga agtaaaaaaa aatcctatgg aacgggaata aatggatcca tttattcacg
     5641 atcggattat atttgtttga tacactgttg tcaatattaa tgttgaaaaa agaatacaat
     5701 ggagaaaata aacgaattaa aaacttaaat attaaattga ataaatacca attgaaatcc
     5761 aattgaattt aattcaaatt actaataaaa aatcaaaaaa taataaatac taagaatata
     5821 aatatataat tactaaatat ataattaata aagttcttaa tacaattcca ttttccattt
     5881 ttaaattaaa gtaaagtaaa taaaaaaacc aagcaatctt gttgtattaa cactacataa
     5941 ataatcgaca tagatacaaa aaaggcggat acaaaaatta aagaaaaagg tagagatcgg
     6001 atttgttcaa tcaataaaaa ttcaaaaata gaataattca atcaatataa atagaataaa
     6061 tagaaataga ataaatagaa atagaataag aaagcttaac ctaacccccc tttcttttta
     6121 aagttcttca gagaattcta acaaaaacca gctccttgag gataatgtat ttatagaccc
     6181 aattacttca tttattactt aatttagttt atttttattc atttgcccat ttttatatta
     6241 tcaataaaaa tggatttttg tagttataaa aaacagcatt ctatggcagc aataagaaac
     6301 caaaattagg tatgaaaaaa ttaggtatga atagaacaag agagcggggg gatgggggga
     6361 taagagagaa aaggattata taaatctata gaaaagtcat ccaccccctc tttttctttt
     6421 ttttttttta tttatttatt ttgaaattga atttcgtttg ttgattagga ttaagttcca
     6481 taaaaacacc cgcctttttt gaaatatcct gaacagttcc tgtaggttga gcgccttttt
     6541 caaggaaata tagaataaca ggaatattta aataggtttg attctttatc ggatcataaa
     6601 aacccactct ccgaagatct ctcccctctc ttcgggatcg aacatcaatt gcaacgattc
     6661 gataaacggc tcattgggat agataaacaa tacacccccc ctagaaacgt ataagaagtt
     6721 ttctcctcgt acggctcgag aaaattcaaa attctgtcta tgtatagaat tatgatgtca
     6781 aatagattca taaaatcatc aaatccatta gactatgatt taaattaaat acttttttct
     6841 tattctttcc cgaaaaaaga aaatcactcg tattcgcaac ctcataactc aagttggata
     6901 actctcaaat aactcaaagg aaaacaaaac ctttaattag gtattttatt tcatttattg
     6961 agcggtctct acaccctttc ttgtctgtct cctttagaat ctatttttcg tcttcagtca
     7021 gtctaatata gttgttgaga caattgaaaa cggtatttac ttgttccacg atccgttagc
     7081 ttttccttga atcattgggt ttagacatta tttcgaggat ctttaatcat ttcaaaaatg
     7141 gcagcaacat accaattttt ttatttcttt ccatcaaaga atcgtacaaa tagatggttg
     7201 attcccccag atccactttt gatcgaaata gttttaccaa ttccaacaaa ttttactttt
     7261 tttttttaac ttgctcgaat tggatccttt cgatttctat agcgaaaata tacttacgaa
     7321 gttgttctaa cttattaatt ttcactaacc ctagaaactt gcccctgaga aatgaatcaa
     7381 ctcgagctcc atcatgtact atttccatca tcaaaccctc tctgctcccc aaaaaaagaa
     7441 attcgagtgg aatagaacaa acgatgtcga gaaagagcac cttcatttct atataatata
     7501 aaaatggtgg atgtaagaat ccacggctaa tggaatcatg tctttcaagt cgcacgttgc
     7561 tttttaccac atcgtttcaa acgaagcttt accataacat tcctctagtt tggagccggc
     7621 atgtaattga ttcaattctg aaatcatgaa tagtcattga ttcaatggat ccataataat
     7681 ccatattttt tccttccata tgaatggcaa atttataaag taaaagtaaa gaagtataaa
     7741 aaaaaagaaa attaactcga tattgtagga atataatttc tattctattt ctattttctt
     7801 ttttagaaaa atagagattc gaaatcttct tattcaaaaa aagaaaaata gcaaaaaata
     7861 ttagaattca aaattttaat agaagatttt tatttattat caaattgaaa tttataaatt
     7921 ttgaatttat aaatagatta ataattaata aatttagaaa atattctaaa aaataaatag
     7981 aaatatatta ttaattaata ttcaatatat taataaaaat atataattat tataattata
     8041 aatatataac taatagaaaa aatcttcttt ttttagattt tatattttat taaatttatt
     8101 agtttttatt aaaattaaaa taataatata cattttgaat atacaataag acgaattaaa
     8161 aaaaaagaag ttctttttga atctacattt tcaaagcgac tcgatttaga gacgaatcat
     8221 taaaaaaaaa aagaagaatc acattctacc caatattata tactcttaaa caaataaaca
     8281 aaaggtttct caaaaaagga caatttgatt ttgattatga tatagaattt gtattcagat
     8341 atgatatata tcatgaatgg atatgctctg ggacggaagg attcgaacct ccgaatagcg
     8401 ggaccaaaac ccgttgcctt accgcttggc cacgccccat ttctatttct attcgacact
     8461 actaaacact acactattat tgatattggt tgttcgtcaa ttccagtcca aatatctaaa
     8521 tatctctaaa gaataaattg ttgctagaat tttgatatgt ctagatatag aattaaactg
     8581 aaattattga tcattatata taattcaatt aagatattgc atgaaagtct gatttcttct
     8641 attttggatt tctttttatt tcagaatgga aagattttga attggataag ttcaaatcaa
     8701 agaaggattt ttggggtcta ctttttctta tttgattcat cattttattc gtaattaatt
     8761 ctattttttt tatttattct atatattctt ctattttatt ctaatattta ttgtatttta
     8821 ttctattatt cgtattcgat ttttattatt attttgattt tccatttttt tgatttcttt
     8881 ttttttattt cttattgata ttcttaatta atatcttttt ttaatattaa tttaattaat
     8941 taatatattt atattaatta aatatttaat taatagtata ttaaaattaa tagtataaat
     9001 cataaatgaa ataaaaaaaa acgaaatgaa atggatttat tagtattaga aaattcagaa
     9061 tatatatatt atttattatt aattaataat aatattaact taatttgaat ttttattaat
     9121 ttaattcaca aaaagaaaaa atacaattat cttaaagaac aaaatgtttg ttatgcttaa
     9181 tatctttagt ttggtctgta tttgtattaa ctctgctctt tattcaagta gttttttctt
     9241 cgtgaaatta cctgaagcct atgctttttt gaatccaatt gtggatatta tgccagtaat
     9301 acctgtactc tttttgctct tagcttttgt ttggcaagct gctgtaagtt ttcgatgaga
     9361 tctttaattt gaatactgtc ctagaaaaat tcagaattta ttcgaaaaaa agattcgaac
     9421 attttaacaa ttttaatttc taagatcaga taagttttac agtgtgaatc ctcgtgtgta
     9481 gtataggaga atctattctc tttctttttt ttaatgatct tggagattgt gtaatgctta
     9541 ctctaaaact ttttgtttac acggtagtga tattctttgt ttctcttttc atcttcggat
     9601 tcctatctaa cgatccagga cgtaatcccg gacgtgaaga ataaaaaatc atatttttta
     9661 ttcttttgtt ttctgtgttt tccttgcttg tgcttgattt taaaatatga ttattatcta
     9721 ttttacatct ttcaatttta actattctga aatctgaaaa agaaataaaa aaaagaatat
     9781 aaatataata ataaataata aatagaaata tcgttaataa aaataaaaaa attcaaacaa
     9841 acaaacaaaa gagactctgt tctataaatt caaaaggtaa ataaaatacc aaatcattga
     9901 tggaaacgga aagagaggga ttcgaaccct cggtacgaaa aattcgtaca acggattagc
     9961 aatccgacgc tttagtccac tcagccatct ctccccaatt gaaaagggcc ctttcttttt
    10021 tttatattct tttttattta atttcatatt tctatcttat ctctatatta atattattct
    10081 atagaattct atatattcta ttctatatat tctatataat tagaataata atttaataat
    10141 ttctatttta ataatttaga attgaattat atattatttt aattttacta tattaatctt
    10201 agtatttatt aatttcaatt tcaaatttaa tagttactta ttaatttaaa atttcaattt
    10261 aattgatttt taatttaata gaataactta taaataataa aaaattctaa tactaatcaa
    10321 aaatctaact aataaagaat aaaaaaaaaa ataaatagaa ttctaataaa aatttgagat
    10381 tttcaaattc tacattacta aaatgaattt aatttaattt aaaattaaat aattcaaatt
    10441 aaataataaa taatattaaa atattccatt ttgaaattga aattaataat tctattttaa
    10501 ttctatttat aatttataaa aaataattaa tataattaaa ataaatttaa aattaattaa
    10561 ataatagaat aattaataat aaagaatata taaatatatg tttaattaaa aaatttaaaa
    10621 gattattata ataatttctt atttatagaa tatagaatat tattaagaat tttattagaa
    10681 tttatagaat atttattatt tatatattta ttatttataa aataaagaat aaaaaaactt
    10741 gtttttcagc ccggccaggt tagtacctag ccgggccttt tttgttccca tgaattctgg
    10801 ataaaaatga tttatttaat ctgaaaaaaa aaaatacttg ttattgaaac aagatcaaac
    10861 ataagaatgt cgtttcttat tactttttct ttttttccgg taaagtatct aaaagaaaaa
    10921 aaaaaaaaaa agaatggaac taaggattct tgcacaatgc atttttatat tatggcttaa
    10981 gtagttttgt cgagatggat ctgtcaaaac acctttagca aaacaaaatc caaaaatcaa
    11041 atgaatgggt cctcttttct taatttcatt agatcccctt acgaaacacg ttaacactat
    11101 aaatttgatg attcttttat gatcctattt cttttctgat tcccttgttt tgttggacaa
    11161 aagttccatt tatatacaat aatcgcattg aagcgggtat agtttagtgg taaaagtgcg
    11221 attcgttcta tggatccctt actagttaag ggatccctcg tttgattcag attccgatca
    11281 aaaactttat ttcttatctt aaaagggttt aatcctttac ctctcaacga acaattggag
    11341 gaataatata cattatcgta atttgtattc aaaaagaatc aattcgaaat tgacaaattg
    11401 aattatgaaa ttacaaaaac ataagttttt tgaattggat caatactccc aattttttga
    11461 gtatgagtaa aggatccatg gaaaaagata tagaaagttt ttttttttat cgtaactaaa
    11521 tcttccattt ttttgatttg tataggagag attgaagcaa aatagctatt aaacgattac
    11581 tttagtttac tagagatatc ggcatatttt tttagctcga tgaaaatgct tttcctaagg
    11641 attctcttaa atagaaatag agaacgaagt aactagaaaa aaaagattgt tagaatccgc
    11701 ctcttctaga ttctagaggg atcatctaaa aagcgggatg ttttgaatgc attcagacag
    11761 attcagacag aagggctgac atagatgtta tggatggcat ttttttttta cgtcttccat
    11821 ttgttaatct cttccataaa ggagccgaat gaaaccaaag tttcacgttc ggttttgaat
    11881 tagagacgtt aaaaatgatg aatcaacgtc gactataacc cctagccttc caagctaacg
    11941 atgcgggttc gattcccgct acccgcttct attatatctc tatattctat tcgaatctaa
    12001 atttgtgtat tatagaatat agaatgaata tagaattaat tcattaaatt aatattaata
    12061 tataactaaa actaattaat ttagttattt agtttttaac taaaaaaaat cgactagaat
    12121 tcgaaaaata aaatagaatt ctttaattca ttctaattct ttaatttctt taatctaatt
    12181 atattaattt aatgtaaaat aaaaatagtc aaaatcgaaa tgcaattcat cattaaattg
    12241 aatacacaat ccccagatca catattcttt tttccgaata gaacaataaa aaaacaattg
    12301 taatgaaaag aaaagcgtcc attgtctaat ggataggaca gaggtcttct aaacctttgg
    12361 tataggttca aatcctattg gacgcaaatt atttgcatat atatttaatt tgatttctat
    12421 gtcaagaaaa agattttgaa tgctttgaat ttaacaagag acacttagac ttttagagtc
    12481 atttttagcg taataactta acttatatac ataagttata cacaatttat atcttgaccc
    12541 tctcctctat tttttataga atcttataaa atcgtggatt tctttaaata aataaaatat
    12601 attaaatttt catttttaat taatttatta aaatttggaa attaataata aataaattaa
    12661 aatagattct attctatatt tatatatttc tttttctata ttctttctat ttatatatta
    12721 gaattctaaa atttcaaatt tattctaata taactatatt ctaatataac aaatatctaa
    12781 tataactaat ataaataata atataatatt aataaataat aaatatttga aattattatt
    12841 aaatgagaat tttaatcaat ttttttctac ttgttcctga agtaaaaaga gttccatctg
    12901 ttcctgaata gcttctttca aaagggcttc cgcttcccga gtgaatgtct tggtagaaga
    12961 tatgatttct tggaattgag gtttattcgt ttttaagtaa gcacgtaact caacaagaaa
    13021 tttccttacc tgtccaattt ctaatgaatc aagataacca ttcgttccgg tataaatagt
    13081 tattatctgt tcttccacag tgagaggggc tgattgggat tgtttgagca actcgcgcaa
    13141 ccgttgacct cttgccaatt gattttgagt agctttatcg agatcagaag cgaattgtgc
    13201 aaaagcttct aattctgcga attgggccaa ttctaatttt aatttaccag ctacttgttt
    13261 catggcttta atttgagccg cagatcctac tctggagaca gaaataccca cattaatcgc
    13321 aggtctgatt ccagcattga atagatcggc ggataagaat atttggccat ctgtaatgga
    13381 aattacatta gtaggaatat aagctgaaac atctcccgat tgggtctcaa ctatgggtaa
    13441 agcagtcata cttccttcac ctaactgaga acttgattta gcggctcttt ccaaaaggcg
    13501 tgaatgtaaa taaaaaacat ctcccggata agcttcgcga cccggtggtc ttcgtaatag
    13561 aagagacatt tgtcgataag cctgtgcttg tttggaggga tcgtcataaa tgattaaagt
    13621 gtgtcgttca cgatacataa aatattcagc cagagctgct cctgtataag gagcgagata
    13681 ttgtaatgta gctggagaat ccgccgtttc agctactaca atagtgtatt ccattgctcc
    13741 cctttcttgt aaagtagtca ccacttgagc cacagaagag gctttttgac caatagctac
    13801 ataaacacat attacatttt gtccttgttg attgagaatg gtatccgtgg ctactgctgt
    13861 tttaccggtt tgtctgtcgc caataattaa ttctcgctga ccacgcccta tagggatcat
    13921 cgaatcaata gcaataagtc ctgtttgaag aggctcatat acggaacgtc tcgatataat
    13981 accgggagcg ggagattcaa ttaaccgaga ttcagaagct gaaatctctc ctcgaccgtc
    14041 aataggttta gccagggcat ttataacacg acccaaataa gcctcactta ctggtatctg
    14101 agcaattctt cctgttgctt ttaccgaact tccctcttgt atcatcaaac cgtcacccat
    14161 taatacaaca ccaacattat ttgattccaa attcaaagca atgcctattg taccctcttc
    14221 aaattctact aattcacctg ccattacttc atcaagacca taaatacgag caatgccatc
    14281 gcctacttga agtacggtac cagtatttac aatctttact tcggtattat attgctcaat
    14341 acgttcacgg ataattttac taatttcatc tgcacgaatg gttaccatga gtatttctta
    14401 attctttttt agaagaaaaa aaagtaatgc ctacaataag aaggactaat ctgttatttt
    14461 atttctttca tcgtcccaaa catgccaata ttagcactga tggtacgtaa atgtaactcg
    14521 ttgttcaagc aactattcag agttcctaga gctccctgta aggcttgttg gaaaaccgct
    14581 gtcggacttg attcatcacc ctttgttgtt ccaaacgaat ggtttccttt ttgtaatttt
    14641 ctaattgttc caaagtcgta taaattgaat tcatcaaatt caatttttct cgttctatct
    14701 ccgaatagcc attcactcga aaccgatctg cttccatttc tactttcctt aaccggtccc
    14761 gggctttttc cagttgttcc atggcccctt cccgtagttc ttctgaattt cgaatagtct
    14821 tcaagattct ctgttttcga ttttctaata aatctcttaa tgaaagtaga ttatctttcc
    14881 attcatttca aaacttccat gatctcttcc cgaaccaaac atgaatcttt cgattcattt
    14941 ggctctcacg ctcaattact tatgggaact tcccatatct tttttttctg taatgaacct
    15001 atcttctctt ctctattcct attcaaaaaa aaaaatatat tgaaacttat tactaataca
    15061 agaccagaat attcggaaga ctcttctgac caaacaaata attgtcagca aagttgtttt
    15121 tttttttttt caaatccaaa gaattcttat tactttatac ataggtcatc gatttcgcat
    15181 tgtataaaag gggggctgaa atgaaatact cattttttcc atttttcacc cgttcaaatc
    15241 attttatcga catgagtgtt ctatatcgaa aaaaagaaat tccaactatt ttttttttga
    15301 aaccttttct atattaacat agtagtagaa agagtactac gctgcgtcta gacttcaaac
    15361 tgcttagctt taaccatgtt aatggtccca gattattggt tgatagagaa tcaaagtgga
    15421 tttaccaatg aatcacgaaa tgctatggtt cttaaatatg atttcttaat ttattcataa
    15481 tttattcaga agtaattcgc gggatcatgc accttttcct agttataacg aaaaaaagag
    15541 tgcagttggt tggaaccaac ctattcttga aataaacaac tcgcacacac tccctttcca
    15601 aaaaagatca atacaccaag cactacactt agatttattg gatttgttgc taaaatatcg
    15661 gtattaaacc cgaaactccc ggcggatggc cagtaaccca aagaaaggaa agaatcggtt
    15721 atatttttca tatgatatca tctcctctta tagatagact aattatcttt ctatgatttc
    15781 tattttttat cgattttttt tattaatcat taatctatta ttattatcta atattaatat
    15841 aaatctaata taataagttc gaattcgatt tctatattca ttattcattc tatttgaatt
    15901 tttcattttt taatatatta atattattaa tttttcaata tattaataga aatatcaata
    15961 tatttagata ttgtatattg attttattta aaaaaaattg gtcaattgga ggatttccca
    16021 caagaaaatg atacttatta gaattagata ccaggtctta tgtcaattgc caaataccta
    16081 gttttttgta acacttttta aaaactttct aaaaaaggag ggggttcgtt ggactaaata
    16141 aaaaagggaa ggaagaaggc gagtcagtat gctaattact caccctcaaa tcagcccttc
    16201 ccatgggttc ttgtctgaat ccgaccgaat aaataattgt agaagtaaaa tcttaatagg
    16261 attcgaaaaa gcaagagcag caaagcaagt ccacgaaaaa aaaatatatg tatttgattt
    16321 gtatttttag gattaaacaa aaggattcgc aaataaaagc gctaatgcta caaccagccc
    16381 ataaattgtt aaagcttcca taaaagccag actaagcaat aaagtacccc gtatttttcc
    16441 ctctgcctcg ggttgtctcg cgatcccttc tacagcttga cctgcagcag taccttgacc
    16501 aaccccaggt ccaatagaag caagcccgac agccaaccca gcagcaataa ccgaagcggc
    16561 agaaatcagt ggattcatga taagttcctc gcaccaaaaa taaagaaaag aaatagttaa
    16621 tgatacaatc aaccaacaaa ttatgactta attattcaga tttatccagt cgaagtaatt
    16681 aagaattccg aattgaaaca aagaatattt attgaactat aataagattt atcgaactat
    16741 cagaaagact tcgatatttc ttttttagtt tctatccaca tagtttttgt gaatccctac
    16801 aacttttgtt cttatcttac tttacatttc caaaccattc tttgatttct tcgttctttt
    16861 tcttgattta atctctttag tcattcaaga ttgaattcac aattctagat actagataaa
    16921 acggagggac ttctattttt gaatccctat ctaaatttac agtagcaggg caaatttaga
    16981 tatacgttta gttcatatat aactagttaa tatctaatat cacatataca tgtgtttttt
    17041 acataccgta aacctattat tcttgttctt gtcttagatt caatcggatt cgagaatctt
    17101 ttttgaaaca tccacaaaac aaagagctgt cttatagcga ttagattcta tacacctagt
    17161 ttgacccctc cactcctacc ctattttttt taatctcgtt ttttttaaag ccttctcttc
    17221 ctttttttta tcacgagccc atatggagaa aatcaatcta aatcaattca gtagaccgaa
    17281 ttattgcata gaaatatcag catttgagtg atctaagttc atgtaatttt attttattat
    17341 ttattccaat ttggtcaatc gttgaattga atgactgaat gaaaggagaa tctatataac
    17401 atctttttaa tcacacgtcg taaacggaga taccatacaa attcttattc aaattatttt
    17461 aaattctgga tcctaatact aatatatcta tactaatata tctaatactt atataattat
    17521 aattattata attatatata aattctatat aatttataat taatatttat taatttattt
    17581 atttattatt tatatttatt aatattattt tattaatatt aatttattat agaatctaat
    17641 ctaaatctaa taatctaata tttaatgttc taattgaatg aacaaaacaa aatacaacaa
    17701 aacaatccaa atccaaaaca ataaaaaaaa gaatattcat tgaagggaag tataaattgg
    17761 tcaaagaaag agttttttta ggaaaaatag gaaaaagatc ttttagatgg atctctttcc
    17821 tatttttttt tacaattccc tggtaatctt ttttactttt agccaaaatc gtatacttat
    17881 tttatttaga ccttatttgc atctttctta ttttattttg gataaccttt ttttttcttt
    17941 ctatattttt gttccgttcc cttaagtaga ttattttgaa ccgcacatac attgcggcgg
    18001 gctaagctaa aaacaacgac tatttcgaaa actagtcaat gatggccttc catggattca
    18061 cctatataag ccgcagctaa agttgcaaaa ataagagctt gaataccgct tgtaaataat
    18121 ccaaggaaca tgacaggtat aggaaccact aaaggtacta aagaaacaag aacaacaact
    18181 actaattcat cagctaatat atttccgaaa agtcgaaaac taagtgataa gggttttgtg
    18241 aaatcttcta agatgttaat cggtaaaagg attggggttg gttggatgta tttaccaaaa
    18301 taacttaatc ccttttttga aagacccgca taaaaatatg ctaccgacgt aagtaaagct
    18361 aatgcaacag tagtatttat atcatttgtg ggtgcagcta actccccatg aggtaactgg
    18421 atgattttcc aaggcaaaag agcccctgac caattagaaa caaaaataaa tagaaacata
    18481 gttccaataa agggaaccca cggaccatat tcttctccaa tctgagtttt gctcacgtct
    18541 cgaatgaatt caaggacata ttcaaagaaa ttctgaccgt cagtaggaat ggtttgtgga
    18601 tttcgaacag ctataatggc tgaaactaat aaaatagcaa ttacaaccca agaagtaata
    18661 agtacttggg catggacttg gaaaccccct atttgccaat agaaatgttg gcctacttcc
    18721 acagccgata tatcgtataa tctttttaat gtgttgatgg aacataatag aacattcata
    18781 ttgccctctg aaagaaatac aactttaaaa ggaattattt tgattcaacc atctcttttt
    18841 cggcttgtct acttcaattt ttgattttga ataccaacta atcacataat atctccggtt
    18901 attctttttt gcgcgattca gtaatagtat agtaaccgat tccataaatc tatggagttc
    18961 cccaaaccaa ataatttatt tatcttatct tattattaat caaaaatttc gtatatagct
    19021 agaacgaccc tcacaaattg caaatactaa tttggtaaga attaatcgga ttgaagctat
    19081 agcatcatca ttagctggaa tcgaaatatc cgcgagatcc ggttcacaat ttgtatcgat
    19141 taaacaaatc gttggaattc ccaaagtgat acattctcga agagccgtat attcttcttg
    19201 ctgatcaacg attattacaa tatcgggtaa ccccgtcata tatttaatgc cgcccagata
    19261 tgtttccaag cgagataatt gtctcttcac catagcggca tctcttttcg gaagacagtt
    19321 gagtctcccc gtcttttgtt ccgttctcaa gtccctgaac ttatgaagtc tcctttctgt
    19381 agtataccaa ttcgttaaca taccaccgag ccatttttta ttaacataat gacaccgagc
    19441 tcttattgca gcccgcgcta ctgaatcagc tgctttattt ttggtaccaa caattaagaa
    19501 ttgttttccg ctacttgctg catcaaaaac taaatcacaa gcttctgata aaaaacgagc
    19561 agttctagta agatttgtaa tatgaatacc cttacgcttt gcagatatat aaggtgccat
    19621 tctaggattc catttcctag taccatggcc aaaatgaact cctgcttcca tcatctcttc
    19681 caaagttatg ttccaatatc tttttgtcat ttatccccac actttctctc tttttttttt
    19741 caaataaaaa aaaagaattt gaaaaaaaga gatcaggtat cctgaaatag aaataaataa
    19801 ttgttccgat ggaaccttct cttctaccga agattggccg ttgatacacg atcaggccat
    19861 tcattttttt ctattcgtta ttatctttat tactattacc aaataaaatg accgcgttga
    19921 aaggaaagaa tccgctctta ggaatgatta aatcctcgaa atgattgctc tgatatatca
    19981 cataaattct ttgaaatgga aaaatcaaat aattctctgt ggtggaacaa aatatctctc
    20041 atttctccct cgaaaattct tttttttttc aaagtaatct tgttatgttg ccttggcctt
    20101 gaacggtgca ttaatctttt gaatccggta ccaacgggta tcgtccctcc taaaacaacg
    20161 ttctctttca gacctttcaa ccaatcgata cgaccccgga gagcggcctt tgctaaaact
    20221 cgagcagttt cttgaaaact ggcttcggat ataaaacttt gagtattcag agatgttttc
    20281 gttattccca ataatagggc tcggtaacag atcgcttctt ccaaagcacg tcccgttcgt
    20341 tcagctcgca acaatccaat tagttcaccg ggtgaaaaaa cattagacat tccatcttct
    20401 gaaaccaata cttttgatgt tatttgacgc acaataattt ctatatgtct attatggatc
    20461 tgcaccccct gggatcgata aaccttttgg atcttattaa ccaaagaaat acgactttgc
    20521 gctataatta gctcagcacc aatcaagaat ccccagggaa tgccaagaat tcttgttata
    20581 cgctcgttcc aaccctcaac tctcttttct aggttcatcg atattgaatc aatcgaacgc
    20641 acttctaata cctgttccac ttttggaaga ccctgtgtta tatcaccaga tctcgatttt
    20701 tcatatataa atgtaagtaa tatatctcct tcataaagca tttctccata atggccatga
    20761 acagttgctc ctggagtcgc caaataaggg ttagccgatc ttattactac agaatcaatt
    20821 tgaacaatta gaacttgacc cgattttagg tgtggttcgt ttttagctat acatacattt
    20881 tcacaaagaa attgcccaag gttaattatt gtatatgctt tttcacaaga attatgatga
    20941 taattatgat agagaacatg ccaattaaaa tggaatggat tcaaaacgat gttactgcat
    21001 agatcaggct tataaattct cccgttttcg ctcattaaat aatatttaaa tacttgaaaa
    21061 gtttccttta aattgtcaag ttgcaaatat ttagttatcg agatctgatt atgagttatt
    21121 aaacggtaaa atgaataaaa ctttgcaact tgaagggcta ttcctaaagg gcctaacgaa
    21181 ttcctaattg gaattagagg atctctttta attgattctt ttatcacatt gtgatatttt
    21241 acatcgttga atgggaccat ttgaaaacaa tgatccgatg acaaaattat caaagatcgg
    21301 cattccttat ttctattcaa catacgaata gttccttgat tttggctaag ggattgttga
    21361 atctttgcct tggaataaat agaataaaat ggattgatat tagtgcgatc tgactcatta
    21421 tcagcgatca atcttgaacc ggagagatca ttcctttttc tgatatacga aatatgggat
    21481 ttcactaagt caattcttag aaaatctcga atcaaaccat ttgtacttac ttcaacaaaa
    21541 gaagcgcggg tctcttcaat agaagaaatt cttttgtctc gatcccaatt caagactaaa
    21601 caagtccgaa ctaattgaat gcttgtgtca gaaattccct gaattggttt tccatttcca
    21661 taaagaatat aattgacaac ttgaagttcc agattatccc tttcccgcaa cagatcctgg
    21721 gggaaaagtt ttactaaatt tataccatcc gctatttcat atataattac gggtcgaact
    21781 aaaacaaaat actttttctt ggtaggtgtg atccattgga catagatcca atttttaaat
    21841 ttttttgatt ccgtagaatt tttttttttt accgttccga gtggtatcaa gatgccgctg
    21901 tgtcgggata tcttatccat ctctccagga aaatagatat ccccagaaaa gatttttaat
    21961 tcaatccttt tttttttctt ctccactcga accaatccgc ctactcgact tcttatattg
    22021 acagtgattg gtgtatctac tccaatgata ctattgtttc gtaccattat ggaagaagat
    22081 tcaggtaaaa tatgcacttc ctcgggaatg aaaaaaaatc gatctacttt catttggtat
    22141 tttggcttca attctttgac tcctcgatac tcaattaaat cctctttttt gaaaatggaa
    22201 tgaactccta tagtcctata tttagtaatt cctgaactct tttttctgta ttgaggatca
    22261 tcgaaataag caagaatact atttctacga aaaatgccat tgagaggtat ttcaatcgag
    22321 ataccggaag ggggcattag ttctttgtct cgttcttgaa tcgattggaa tggaatgatt
    22381 aatctatttc ttcgcctctt tgccaataaa tccgaattct cgtggagaat agcaggatat
    22441 atgaaattaa aatgacccat acataggatt cgattaagcc ctgaataatc aggaatcccg
    22501 cttttttttt tatcagaagg atttgaacta aagaatttgt gtcttacttg aacttgatca
    22561 ttacttacta caaggttaga aatatatctt cctccggcag aaggagaatg aatgttcatt
    22621 tgatcttgat ccttgtggag tgaaaaagag attacaccgg acctgcacga ccttcctgat
    22681 aatatccata aatgacttgt ttttggtaag atatggacat tactatatgt aaattcgggt
    22741 gcatgataca catcggtact ccaatgcatc tctccctctg agtcagaata aatatgcttt
    22801 cgaaccctct ctttaaaatt aaaagtgtat gttcccgcgc gaatctcagc aatcacttgt
    22861 tctgattcta catattgatc gttttgaact aatagaaaac tttttggtgg aatagtcacg
    22921 ttatgtataa tattttcact ttcaatagtt acatacaagt ctatataaca tagaaaagca
    22981 gggtgcccat gacgtgtacg tgtaggatga accaaatcct cattgaattt gatttttcca
    23041 ttagaggggg ctcgtacatg ttctgcagta ccccctgtga atactccgcc agtatgaaaa
    23101 gttcttaatg ttagttgagt gcctggttct ccaatagatt gacccgcaat aatacctaca
    23161 gcttctccca gttccaccag gtcgccatga gtaggactcc ggccataaca caatcggcag
    23221 atccaagatg tactcctaca agtaaagggg gttcgaatag atattggttg tgtttgaaag
    23281 gttatgaatc gattgacaag tccaatccca atatcttgat ttcgaatggc aatgcatcgt
    23341 gaacctatat atatatcgtc tgctaataca cgaccaatta aagtttgtat caaaattctt
    23401 tccggcatca tcccatttcg aggactcaca gaaatccctc gaatggtgcc acaatccgtt
    23461 ctacgtacaa caatgtgttg aaccacttca acaagtctgc gggtaagata tccagcatct
    23521 gatgttcgta cagcagtatc cacaactcct ttgcgggctc cgtagcaaga aatgatatat
    23581 tctgttaaag acagtccttc acgtaaattg ctttgaatgg gtaaatcaat catttgtcct
    23641 tgtggatccg acattaatcc tctcatacct actaattggt gtacttgaga tgcatttcct
    23701 ctagctcccg aaaaagacat tatatggact ggattaaaag ggtcagtcat cctaaaatta
    23761 ggattcattt cttgtcgcaa atattcactt gtagcatacc atatctcaat ggattggcgt
    23821 aatttttcta ccgcatgcac attcccataa tgatggtgtt tttccaaaat caaactttgt
    23881 tgttcagcat cttgtactag ccatccctta gaaggtattg ttaaaagatc atcaattcct
    23941 aatgaaatgg atgtagcagt agcttgccgg aaccccagag tttttacttg atccaggatg
    24001 tgtgatgtat atgccattcc gaagtgatct attaatctgc taataagtcg tttaatggca
    24061 gttccgtcta tcactttatt gtgaaagact agattggccc gttctgccat aagtacctcc
    24121 atattccgct tagtggggtt cggttcgaca atgggtttga gtcaatgatt ggaaaacttc
    24181 cttttattca tcttgattcg tgtagaaatt taagaactag gatcctagtt gaaccggaga
    24241 aacccgaatt cacaccggta tcataaattt acttagctta gatacgatac atacgatcta
    24301 tatgattaga tactatatga ataggccctg caaaagcctt ggatagcttc ttcgatttct
    24361 cgataaaaag aaatatgacc aacagtggtt cgaatgtata tacaacgaat ttcttttttt
    24421 atacttctta ctactagata gtgcccataa atctcatgat aggtacccaa agattcgtag
    24481 tgaacttcga taggaacttc tcttgaagaa ataacacatt gatctagtcg ccaccgaagc
    24541 cacaaaggac tatcgaaatt tattcttttc tgtcgataag ctccaattgc atcataggaa
    24601 ttagaaaaaa aaggttcttt ttctttggta tacttatagt tattatcgta aattctttca
    24661 tttttataat ttctgcgatt acacggatta tacctgtttg cacaaatacc tccacgattc
    24721 ccgctcgtta atatgtaaag cccaataagc atatcttgag ttggtacgga aatgggatca
    24781 ccaatagccg gagacaagag attcatatgg gaaaacataa gtaaacgagc ttctgcttga
    24841 gcctccaaag ataaaggcac atgaacagcc atttgatccc catcaaagtc tgcattgaat
    24901 cccttacaaa ctaatggatg taaacaaata gcacgtcctt ccactaaaat gggttggaat
    24961 gcctgtatgc ctaatctatg cagagtaggc gctctattca gcaatacggg atgcccttgc
    25021 ataacctctt gaagtatttg ccatacaatc ggttcttttt cccgaatttt actcttagca
    25081 actcctatgt ttgaagcaaa atgtttttta attagaccgc gaattacaaa tgtctggaaa
    25141 agctctattg ctatttcgcg gggcaatcca catcgatgta atgaaagtga gggacctacg
    25201 acaatgacag aacgccccga ataatcaacc cgtttgccaa gcagagtctc gcgaaatctt
    25261 ccctctttgc cctcaattac atctgaaaac gacttgtaaa ccttattatg accgtccctc
    25321 attggttgtc cgcggattcc attatcaaga agtgtatcca cggcttcttg taccaatttc
    25381 tcttgacaca ttactaattc ccctggcgtc gatctacttg ttgttaatag atcgataaga
    25441 gtattgttcc gatagataac tcttcgatag agttcattaa tatccgagct cattagttta
    25501 cccccaccta tttgaataat tggtctcaat tcgggaggaa gaactggtaa tagacataaa
    25561 accatccatt ctggttctat atttgttcga ataaaatgct tagctaattc catgcgtcga
    25621 accaaaaaat tctttcttct tccaactttt cgatcttccc attcattgcc cgtggatccc
    25681 tcttccccta attctttcca ttctatcaac gaagaatcta taagatttct caaatccaga
    25741 tcggctaatt gttctcggat agcacctgct ccagtagaaa tttctcgatt tcgaaatgta
    25801 tcgaaacctt ggatagtaaa aaaaagtggg atgctgtatt tccaggattg gatttcatat
    25861 tcgaatgaac ctcgtaatcg taagaaagta ggttttttaa ctacgggcct agcaaacgaa
    25921 aaatttggat aggatccaat aggatctccc cctttcaaaa tcggacgtga aagtttcctc
    25981 tcatccggct caagtagtta tatcaaataa agaggggttc tcgctttcaa attctataaa
    26041 acccctaaaa gttctaccct ttactcaagt tctcaataaa gaacaagcaa catttcattg
    26101 attcattctt ctttctattt ctatttagat tttctgaatt atttattcaa ttatcaatta
    26161 cgacataaaa gaaatgaaat gtgaaattct tgagtagtct acctcccttc gaatgaggaa
    26221 tccctttaat tcttaattca aaaaaagaaa aaattcttaa ttgaataaaa aaaaaggagt
    26281 accctggaat ttataagaga tttccttgtc tatgtatcat tccattcgat cttttaggtc
    26341 catactttgc ctcgacggtt atgccacgat gtccttaagc ctatatgcga tggatagact
    26401 tccgtaacca tgatatattt gcttatttga tttgaacata atttcagttc tgtctaaaag
    26461 aaatggaata attaattcca aaaaaaaaaa gaagtctttt tttttttttc acgaggtaca
    26521 gctataaatt catatttatt tgttactgaa tcgaccatag acctattccc tttttatttg
    26581 ggagtcttaa atacacccat aattctgagc ttcatgttac tcaccccaag agacatgtca
    26641 gatccagggc atcccaattc gattgaatgg aatgacagtt tctcattctg aatctgtaaa
    26701 ataagaattt tgatcaaatc acacatcgca gtatactaga ccctctaatt ctttaagagg
    26761 tttatctaaa agattcgcga tataactagg aagacgtttc aaataccaca catgggttac
    26821 tgggcatgcc agtttaatat atcccatttg atatctccgt atccgagaat caacaaattc
    26881 tactccgcat tgttcacaaa attttttgtc ttctttttta tctccgatta ctcgataatt
    26941 tccacaagca caaatcccac tttttatagg cccaaaaatt ctttcacaaa ataatccatc
    27001 tttttcaggc ttattggttt tgtaatgaaa agtatagggt tttgttacct ccccaactat
    27061 ctctccatta ggtagtattt tattggccca agcacttatt tgttgaggag aaactgatcc
    27121 aattcggagt tgttgatgtt tatactgatc aatcatagaa gaaaaattat gattcattcc
    27181 gattaagctt ccttcctatg aatctggaag ttcttctcag atacaaggaa atgattcagt
    27241 tccagagcca aagatcgtag ttctcgaaca agcaatcgaa aagattctgg agcatcctca
    27301 ggtttaggta ttgttcctcc aatgatcgta gtcccgagta cttcttggcg agctctaata
    27361 tgatccgatt tataagtaag catctcttgt aaaatatgag caacaccaaa tccctctaga
    27421 gcccaaacct ccatttctcc tacccgttgt cccccttgct tggcccttcc tctaaggggt
    27481 tgttgcgtaa caagtgcata atgtccactg gaacgtccat gtattttatc atcaacttga
    27541 tgaattaatt tcaagatata aggctttcct attataacag gctgttcaaa aggatcccct
    27601 gttcttccat caaatattct gctttttccc ggatactcgg gttcaaatat ccatggattc
    27661 gctgtttgct tactggcttc atataattca gaaaacacta gttttctcga agcctcttgt
    27721 tcatatctct catcaaaagg tgctattcga taatgtctat ctagcatacc ccctgctaac
    27781 ccgagtgagc attcaaatat ctgtcctaca ttcattcgtg aaggtacccc taatggattg
    27841 aagaccatat caacgggtct tccatcttgc aaataaggca tatcttgtct agacaagatt
    27901 ttggaaacga tacctttatt tccatgtctt ccagcaactt tatcacctac tttgatttca
    27961 cgtttctgtg aaatatatat acgaatcgtt tctggattat aactagaacc ccccttttta
    28021 tggatccatc tcacatcaat aactcgaccc ctaccaccta taggtagttt tagacaagtt
    28081 tcctttgagg tggatacctg aatgccaagt atagctcgta ataatctatc ttcgggggca
    28141 tacgaggatt ctttcgccat ttgaggcgtt aatttaccca ctaaaatatc gcccgtctct
    28201 acccaagatc ccagtctcac aattccattt ttgtctaaat ttcggagtaa atgggcttct
    28261 aggtgtggta tttcattagt gattctttca ggaccgtggc ttgtcacatg agtctgaatt
    28321 tcatatttcc gtatgtgaaa agaagtataa atatcttcat agaccagacg ctcactaatg
    28381 agtacagcat cctcagaatt gtaaccttcc catggcatat aagctactaa tacgtttttt
    28441 cccaaagcga gttcgccacc aactgtagca gcaccatccg ctaaaatttg tcccttttta
    28501 atgcatttac ctcgctgaac ctggggtttt tgatgcatgc aagtattttt gttggaacgt
    28561 tgatacataa ctaatggaat gcttagagta tcccgatttc ccgataaaat tatcttgtca
    28621 gtatcggtat aaatgatctt tccctcgtgt tcggctatag cgagaacccc tgaatctaga
    28681 gccacttgtc gttccaatcc agttccaaca atgcactttt cggactgaga aagcggaact
    28741 gcttgacgtt gcatattaga actcattaaa gctcgattcg catcattatg ctcgataaaa
    28801 ggaatgaggg aagctccaat agaaaaatat tggaagggaa aaatacttcg aacatgaacc
    28861 tgttcccatg caatagtcag aaattcttga cggtatcgag ctggaacaac ctgttcctcc
    28921 tgaatacctc gattcagcgc caaagaattt cctgtcgcta ccatatagta ttcgtctcta
    28981 cttggtgata aataaagcat ccgtattctt tttgatctct cagagatttc ataaaatgga
    29041 ctttctatag acccccactg aacaatcctc gcatgaattg ctagggatcc gataagtcca
    29101 acattgattc cttcagacgt gtcaattggg caaatgcgtc cataatgact aggatggata
    29161 tctcgtatcc gaaaactagc agttcgccct gtcaatcctc cagggcccaa ataactcaat
    29221 tttctaccat gaactatttg tgtcaatgga ttggttcgat ccaaaacttg agataatggg
    29281 tgtaatccaa aaaaagattc ataagtggtt gttaatggag ttgaagtcac caaattctga
    29341 ggagtcggta tcaatttatg cctaattgct ccacatatag ttcctttaac catattttct
    29401 aaacgaacca gagccaatcc aaattgatct tgtaagagat ccgctacgga acgaatacgt
    29461 ttatttttca aatgattcat atcgtcaagt gtacccattc caaatttcat tccaatcaaa
    29521 tgatccgcag ctgccaatat atctcgtggt aacaaaaatg tattgttctg aggtatatca
    29581 agattcagcc ttcggttcat atttcgtcga ccaattcttc ctaattcaca tctttgttga
    29641 aaaaattttt tttgtaattc cttacataag gattcagaaa ataccggatc tccgcccaca
    29701 caagcaaatt gttgataaaa ctccaaaatg gcattttctt ttgacccgat cttttttttt
    29761 ctccttatca ttctggaaag acaagaaaat ctcagggtag caaacattct cttgaatttc
    29821 tctttaattc gaacccatag ctgatgatag aacttaaata gatattttct gtttcctact
    29881 ttcacgagcc catatccttg cttttctatc aatctctcat tctcatctcc ctccccaatc
    29941 tgatattttg gtgccagtat agaccgaaat tccgttatgg tctcattctg aacggtaata
    30001 gataccgggg ctttgcaata tttgattgat ttcaattctg tatattccat tttttttaga
    30061 agttcccagg gaattctttt gaggaatgtt tccaataaaa atcgtttgtt cttggatatc
    30121 cctacaggtt ttccaaattt atcccgcgga tacatataat tcagaggaat atgtgagtga
    30181 ttcatataca gcatcttttt ctttcttcta gggttcttcc aattgatatg tttccacaaa
    30241 taattgaaat tcaatttctt gatctgtatc ttcaattttt tgaaacttag agagttcttc
    30301 tgtttagccc tgatcaatga acctacaaaa cccttcaatt tgtatctgat tctaccccgg
    30361 tattgtagac attcccgcat tttcaccccc aacattttta actttcccca tttatagaaa
    30421 atatcccact atttgctccc attcttcatc gaatcatatg aatcgattta gaaataatgg
    30481 aatttctatt ttttttactg aatcacatga aattttacct aactccgtat atggaatgta
    30541 tgaaatacct atgaacagag gaataaatag aataatttta tactcaaatt ggaatttgca
    30601 acaaacggat agaatctaaa ttctaaatgg aaaggaatta aaaaattcca cctagactta
    30661 tggagttttt taaagaatat ccgaaccaaa aatggattcc atttctacca ttattatgat
    30721 attccatatt ccaatccaat tcgatttgat accagaaaaa taaaagaatt gggaagtttc
    30781 tctcttcgat gagataaaga cctaataatc agaaacaata tagaatatct ttttttagca
    30841 cttaaccttt tcaccgcaaa aaagaattcg aattcgcaaa gaagagagaa gattttacct
    30901 atttttttag tagaatctgt agactagaat tgaggtgcgt aataaggctt ggatttatta
    30961 aacatgcgca gatataactc tagtctagct atagttatct atatagatgt ttcttccttt
    31021 attgcagtcc tattcatttg gaacagcaca tgtcgtgtta aatttgtatt ttctattcaa
    31081 tctatttatt tattttctat tcaatctatt taataaaaac ttgtaaaaaa gatgcaagta
    31141 cgaaagtttc ttgaaaattc ccttcttttg aaaattcctt tcttataggc attatatacg
    31201 gataagatac ccgattagat aatatctgtg taacaattta tgttctaggg tttacatata
    31261 ccgataattg ctgttataat tgaaatggga tttttttctt gaaaaataaa tactgattag
    31321 ttatgtctca atttggattt tcttatctca ttaggaaaaa accatttttt tttgaatttc
    31381 catttttgaa tttaaattga agaatcattc atgaattaat agttaatggt tccgatttgt
    31441 cctgaatttt agcttttttg actgaaaatg cacgtttgtt tttttcaata tcaatagaaa
    31501 aaagggggga agggtctctt ttaagaatgg gattaaggaa aacagaatcg aagatacaaa
    31561 caaataaaaa aaaagaagtt tagaaccccc ttttttagtt ttttgggggt attctcatat
    31621 attttttttg tatcattttg gcggcatggc cgagcggtaa ggcgggggac tgcaaatcct
    31681 ttttccccag ttcaaatccg ggtgtcgcct gatcgacaaa atagcttatt ccgttttctt
    31741 gatataaaac ttgacaattt tttttccagc agaagcaagc gggggaaagg gactcttgag
    31801 acttccttga ttctaaattc taagcatttg caggttttat tctttaaaat tctataaatc
    31861 cttacgtctc ggattcaaga attcaagaaa gattctagta gtgaaaagga atcggtaaat
    31921 cttgatatga tagtccttcc actccactac taatgtagtg tctgtctact gactgggtct
    31981 tgaattcgat tggataggga tagatataga tcggacaggg aatcaaattc catttttagt
    32041 tggggaaggg gcgaaaaaaa ctttgtatac agactcctga aaatatatga gcactccgac
    32101 atttattcaa tattagttag attgaatagc taattggctt tcttttttat tatttctttt
    32161 tctatttcta aattctaaat agaaaatcca tttagaataa aaaaaaatat taaattaaat
    32221 ttaaatatct attaaaatta aattcaaaat tctaatatat aaatatcaaa ttaataatta
    32281 tataaatatc aaattaataa taaaataatt aataatataa atataaattc aatattttaa
    32341 atatattaaa taaataatat tctattcatt atattcatat tccattttat tcaaaaagaa
    32401 tattataatt aaatattcta ataaattgaa aaatgaaata gaaatcttaa tattttgaaa
    32461 attttaaata tttataaatt aataatattt aatattttca aaattcaaat ttaattaaaa
    32521 agaaaaaaga attctttctt ttcggcaacc ccgagtgaaa gaatttattc ggctgtcttc
    32581 cgattgtttt acagagacaa tcgggagacg gtaaggatta gattaaatga aaataagagt
    32641 atgcgaagtg atctatcttg attctatata tatatatata tatttttact taatgaaatc
    32701 gagggcaaca aaaaaaagca taggtcttat tattcctacc tgttagtaac attcattccc
    32761 ttaatacttc caagggtgtc tccggatatt ttgtttgtac ttaatgtttt ctgattatac
    32821 tagaaatcat aaaatcatat aagaacttgt tagatgttat aattggattt attggattct
    32881 ttggtcaatg atgttaggcc agaatcagaa tccctttttg actctgtccc agtgattcca
    32941 ctattattta tttattatta gtgaacaata acaaaaatga aataattcct tcatattgat
    33001 agaaatagga gacataattt acatggatat agtaagcctc gcttgggctg ctttaatggt
    33061 agtctttaca ttttcccttt ccctcgtagt atggggaaga agtggactct aaaaatacta
    33121 ctaattgagt tgagggaaaa aacgaaaatc aaactgtatc cttatagatg ggttctgaaa
    33181 ttttattttt ctatttaatt cattaattca atttctaaat ggaattcaaa aatatctgca
    33241 tttcggaatt atagtgtatt cgaatggaat aatgtattct atggataata tagaaaaaga
    33301 aaatactctt tcaattaaac aaatatttga cttttcccca tgttcgtatt tggaaagtca
    33361 aggtaataca aataatcgga aacttaccaa attctttatt ctttctaaaa tttcgatgaa
    33421 ctggctctta ccaaagttat atatggacaa tgaggaaccg cggaacccgt ttttttatta
    33481 gttattaagc gcggatacac gctttctata ggaaacaaga tagacgtagt agttgtctaa
    33541 ggagatacta cacataataa gatattgacg ttgccttagg cgagtcacat attacgtgct
    33601 tatcgcttgt tttattattt ggttttttat ttatttgagt ttcaaaattg gatttctgtt
    33661 ttcatttcat atcatagttc aaacgttaaa aatccgttgg gttttactaa aattttcgaa
    33721 ataggaaaaa gtttcccata gaaaacccct ggatcatctg ttaactattt aatttaatca
    33781 atatcaatta cttcttctta atcaattact tctttggaat gctaaaaata aaaaaaaaaa
    33841 gattatttga tttttttaat atgataccgg gattggtctt gaaaataatc agaaatctag
    33901 aaattcgaat cggacgaaaa agagttgcct tttgattatt tcagattgat tggaaccaat
    33961 acaaataaac aaaaaaattg ggacgctatg tgcattacat atatgtgatt gatgttctat
    34021 atatatgaag atagatattg aaaatcgatt catattaaac ctctatcttc atagagtaaa
    34081 actttataca ctacaataat agatagtata gtagaaagaa atagattttt ttctttctac
    34141 catactatca gatttcatag aatactgctg attctagtcc gatcatttca tttaagagta
    34201 agacgcaaaa ttgaaatcct ttttcatttt ttcttccatc attgcattga taagaactaa
    34261 gaagtaaagt ttaagtcaaa ttaatcactt tgacttaccg tttttacgta aattataagt
    34321 aagaaggcag taggaactag aatgaacagt gcagtagcaa taaatgcgag aatatttact
    34381 tccataatct catcgttaga tttctcttta attcgcaata actcgggatt taatcccata
    34441 gagatgataa atctttcgtc ggtaaattca atggtataaa ttacatctcg atgatatcga
    34501 atcggatcaa tatcatgaat aacaatatct gaactatcaa atcgattcat cgtcaagaat
    34561 tgaatagtat aacataggaa gatcttttat ccatacccaa ttcaaaaatg gatttctgat
    34621 ccaatcaaaa attcctttac ttttttttaa tattctcatc cttcaattag taataggata
    34681 aacatatatc aaaagttcag tgtgaaattg gaatgagata gattgtttaa aatgcaaata
    34741 attaggaatt gaaataggta cttagtactt gagattatac aaaatcggag ccagcaaagg
    34801 ataaactttg aatcctaaag tgttctatca aaatcaaagg aactcctttt tttttgtatc
    34861 gtgcaaattc catttgtgtg tgtgtgttcg ctgtaaacat attctatagt actctatttc
    34921 attacacaga tcaggagtaa tcgaaaaagc caggtctagt agtatggtat ctccttctct
    34981 tggaatcctg aatatgaggc tactaataat tgtgctaatc cacatatgtt tcttttccat
    35041 caatcagtat tagttgaaga aatggaaatt accctgttgg tttgatgaga aatgtgaaac
    35101 gaaaaaaaga aaaaaagggg agatccctgt taggaatgag attatgtttg ttattttgac
    35161 tccctttcac agaagaaatg aattgatgta tttttttatt ggatttctat ccgtcgggac
    35221 tgacggggct cgaacccgca gcttccgcct tgacagggcg gtgctctgac caattgaact
    35281 acaatcccag gaaaaaaaat gtacagcatg catattctta cgatttcatt caaacctttt
    35341 ctatttcgat tttagattag aattgtcttg ttctaactgg cggaggcggg actaatatat
    35401 tgatattctt tttttatatg gatatgcact ttagcgagat ctacacggat tactagtaat
    35461 ctgtttgtta tttccaaatc gattgaaaat aaatctttca ataaatcaat gaaaataaaa
    35521 aagagtctct ttttatttag actttatact tacagatctt gatatgaatc tagatcatta
    35581 gcaagatctt aatttgtgga aaaaatacgt aaaaaaataa atagtggtag ggatgtagca
    35641 gatttttatt cttgtgtatc aaagctcatt gggcatttcc ggagaacaac aaatggttac
    35701 atcatttcat ggtggatcgg cgaattattg ggccgagctg gatttgaacc agcgtagaca
    35761 tattgccaac gaatttacag tccgtcccca ttaaccgctc gggcatcgac ccaggaaaaa
    35821 tcaatttaag tccttattga taatccacga tcaacttcct ttcgtagtac cctaccccca
    35881 ggggaagtcg aatccccgct gcctccttga aagagagatg tcctgaacca ctagacgatg
    35941 ggggcatact tgcccgaccg ccattatact atgttcatag tatgaacagt tttttgaaat
    36001 tgtcaatata atggaatgga atgatatgac tcgatcagaa ggatctttcc gtctttcaga
    36061 attccataga atttttggat tcatcatttt cattttgaaa ttgttcattc caatccccac
    36121 tctataattc taaaaataga aaaaaaagta atacgaaaga gagatagata ggggcctttc
    36181 ggagaatgat tggtttgccg gaaaagaaaa ggcgaggggg ttaaacttca tttctttcac
    36241 cttcattcat tgttaagaaa gattcggtgg gcatatttct atctcccact aagccgggaa
    36301 attaaaaaac gataatcaat ctggaaatcc gggaagaggg atagggatca acaagttatt
    36361 gaaaaattgt ttttcgataa gaatttggtt gagagacaaa ttgaatccat ttatcaacga
    36421 ttcgatgaaa aatcttgtat ctatgttgaa ttggtggata catgtatcaa tcaaatgaat
    36481 ttcgttagga tgaggatcaa ttcaattaga atcgatttgg aaataattca ttacattgat
    36541 atttagaaaa tccaatatca aaaaacccat tttacctata ctatactcac taggtaaatc
    36601 caatttcttg ttccttaatg agccgctatg cagataaaac gtatctatat acatatattc
    36661 taatttcata taaatttcat ataatcatat aacatataat aagttataac atataataag
    36721 tatatgcagt aataaatata tgcactagac tcatagtggc tagttcctta ttcaggaatt
    36781 caaccaaacg gggccccttt aactcagtgg tagagtaacg ccatggtaag gcgtaagtca
    36841 tcggttcaaa tccgataagg ggcttttttc ttttttcata aaactccagc ggtagtattc
    36901 atatttgaag agagaataga gatattgttg atatttgtaa taaaaaaact aaggaatcgt
    36961 agaatttcat tagaaattag aaaatggaat tctgaattct aataaattat cgttatcatt
    37021 ttaatgaatt cgaatatagt aattctagtc gaatatagta attctagtta gtatagtaat
    37081 tctagttaga aagtagaaca tttttttatt atttcattat aatgaataat gataagtcat
    37141 ctcctttaat tgccagatat tcctattttc tattattcca atcaaaagaa attggaaatc
    37201 caatcaaaag agattggaaa gattcaaaat caacaaaaga aaaggtaagt agacctaacc
    37261 cattgaatca gaactatatc aactattctg atattcaaat tcgatagaga tgaaattaga
    37321 acagtggatc tttttttatt tcattttttc tatttgtttg atttggactc cgcaagaatc
    37381 tgtcgatatt tccgattaaa tcttcttgtt cctagaggtt ctataggaaa aatttgctat
    37441 tcccttcctc cacggagaaa ggtttattcc aagtcccaac atacaaataa ttttgcattt
    37501 tcaatatctt tcagaacata agaaaagatc aatttactct attatttata gaatattatt
    37561 tagataggat atattattta tataagatat gatatatcta tataaaacta aaagaaatct
    37621 atcaaatcgt ggattcacgt atcaaaaatt tgcatatcga tgcatacgat attttttccg
    37681 gcaattgatg gatgcgagaa agagactttc actgacagtc tcttattatt aatctatgaa
    37741 attcaatacc aatacaatat taatattaat taatattaaa taatagcaaa ttcattcgat
    37801 tttttttttc tgacagataa aagtaactag aaaaaatatt cgaagtgtct ttcttgcctc
    37861 gatctgcaaa aaaaatggac tttggagttt tttttgatta atctgaaaga aaggaaaata
    37921 taacaaagaa gacaatacca ataaaagaaa aaaaagaaag taataaaaaa aatatgatac
    37981 tgtagtagtt tactacacaa tgtagtagtt tactacacat agaaattcga agaatacata
    38041 aaactattta tttttctcaa tttcacgaac aagattcaag aataagattt tttgatgaaa
    38101 tgagaggagt atgtctggga atcaactagt aacgaaaaaa gggatcattt gtttcttgaa
    38161 cagttctttc aaaaaatgaa tccgcctgat ttatgagtaa taagataatt catgacttag
    38221 gggggggggt ttaagaatag aaaggaataa ccgaattgag ttaatggatt tacctaggtc
    38281 aagagaccaa taaatgattt ttatattcga aacccattag aaaagaaggg acaatcaacg
    38341 agaaatcaaa tcatacagaa atgataaaat aaagaaggcc ttggccctga aaatgctatg
    38401 aggtgctcgg aaatggttga agtagttgaa taggaggatc actatgacta tagctcttgg
    38461 taaatttacc aaagatgaaa acgatttatt tgatattatg gatgactggt tacggaggga
    38521 ccgtttcgtt tttgtaggtt ggtccggtct attgctcttt ccttgcgcct atttcgcctt
    38581 gggaggttgg ttcacaggta caacctttgt aacttcatgg tatactcatg gattggcaag
    38641 ctcctatttg gaaggttgca acttcttaac tgctgcagtc tctactcctg ctaatagttt
    38701 agcacactct ttgttgttac tatggggtcc tgaagcacaa ggagatttta cccgttggtg
    38761 tcaattaggt ggtctgtgga cttttgttgc tctgcacggt gctttcggac taataggttt
    38821 catgttacgt caatttgaac ttgctcgatc tgttcaattg cgtccttata atgcaatcgc
    38881 cttttctggt ccaattgctg tttttgtttc tgtatttctg atttatccac tgggtcagtc
    38941 tggttggttc tttgcgccta gttttggtgt agcagctata tttcgattca tcctcttttt
    39001 ccaaggattt cataattgga cattgaaccc gtttcatatg atgggagttg ctggtgtatt
    39061 gggcgctgct ctactatgcg ctattcatgg tgctaccgtg gaaaatactt tatttgaaga
    39121 tggtgatggc gcaaatacat tccgtgcttt taacccaact caagctgaag aaacttattc
    39181 aatggtcacc gctaaccgct tttggtccca aatctttggg gttgcttttt ccaataaacg
    39241 ttggttacat ttctttatgt tatttgtacc agtaaccggt ttatggatga gtgctcttgg
    39301 agtagtcggt ctggccctga acctacgtgc ctatgacttc gtttctcaag aaatccgcgc
    39361 agcggaagat cctgaatttg agactttcta caccaaaaat attctcttaa acgaagggat
    39421 tcgtgcttgg atggcggctc aagatcagcc tcatgaaaac cttatattcc ctgaggaggt
    39481 tctaccacgt ggaaacgctc tttaatggaa ctttagcttt aactagtcgt gaccaagaaa
    39541 ctaccggttt cgcttggtgg gccgggaatg cccgacttat caatttatcc ggtaaactac
    39601 taggggctca tgtagcccat gccggattaa tcgtattctg ggccggagca atgaacctat
    39661 ttgaagtggc tcatttcgta ccagagaagc ccatgtatga acaaggctta atcttacttc
    39721 cccatctagc tactctaggt tggggggtag gtcctggtgg ggaagttata gacacctttc
    39781 catactttgt gtctggagtg cttcacttaa tttcctctgc agtattgggc tttggcggta
    39841 tttatcatgc acttctggga cctgagactc ttgaagaatc ttttccattc ttcggttatg
    39901 tatggaaaga tagaaataaa atgactacaa ttttgggtat tcacttaatc ttgttaggta
    39961 taggtgcttt tcttctagta ttcaaggctc tttattttgg gggtgtatat gatacctggg
    40021 ctccaggggg gggagatgta agaaaaatta ccaacttaac ccttagtcca agtattatat
    40081 ttggttattt actaaaatca ccttttggag gagaagggtg gattgttagt gtagacgatt
    40141 tggaagatat aattggagga catgtatggt tgggttccat ttgtatactt ggtggaatct
    40201 ggcatatctt aaccaaacct tttgcatggg ctcgccgtgc acttgtatgg tctggagaag
    40261 cttacttgtc ttatagttta ggtgctttat ctgtttttgg ttttattgct tgttgctttg
    40321 tctggtttaa taataccgct tatcctagtg agttttacgg gcccaccgga ccagaagctt
    40381 ctcaagctca agcatttact tttctagtta gagaccaacg tcttggggct aacgtaggat
    40441 ccgctcaagg acctaccggt ttaggtaaat atctaatgcg ttccccgacc ggagaagtta
    40501 tttttggggg agaaactatg cgtttttggg atctacgtgc tccctggtta gaacctctaa
    40561 ggggtcccaa tggtttggac ttgagtagac tgaaaaaaga catacagcct tggcaagaac
    40621 gtcgctccgc ggaatatatg actcatgctc ctttaggttc tttaaattcc gtgggtggcg
    40681 tagctacaga gatcaatgct gtcaattatg tatctcctag aagttggtta gctacctctc
    40741 attttgttct aggattcttc ttgttcgtag gtcatttatg gcacgcggga agagctcgcg
    40801 cagctgcagc gggatttgaa aaaggcattg atcgggattt tgaacctgtt ctttccatga
    40861 ctcctcttaa ttgagacatg agatccaatg cttgaaatag gaagaatttg gatttcacca
    40921 tagatgttgg gttgagtgga gcaggtcgta ttaaaaaagt attccctttt cctctctttt
    40981 caactcattt atatctaatc tttttgtttt cgggctcggc tataccacca cttagccgag
    41041 ccattccctt ttagaaaatc aactgagcca accaaaacca ataaaataaa aaaatccatt
    41101 cgccgagcaa aaggagagag agggattcga accctcgata gttctttgtt tcgaactata
    41161 ccggttttca agaccggagc tatcaaccac tcagccatct ctccaaaaga tgatttctat
    41221 tttatcgtta ttccaccgaa tagaacatga ccatatgagt tgataccctt cctatagata
    41281 ggaaagatat ccgctatggg tctatttttc tatctgtata tatatacatg caggatccag
    41341 catgcccttt tgtcaagtaa aaaaaaaaca aacaaccctt gatccatgcc cgaaaagggg
    41401 tggtaataag tcattcatgg taaaaccctc tatgatacat tttttttatt acaaattttt
    41461 tgtcgataaa gggatcaaac ggtttgataa ggggatcaaa tggtatagtt cttttgttgg
    41521 taaattggag gattagaaac atgactattg ctttccaatt ggctgttttt gcattaattg
    41581 ctacttcatc aattttactg attggtgtac ctgttgtatt tgcttctcct gatggttggt
    41641 cgagtaacaa aaatgttgta ttttccggta catcattatg gattgggtta gtctttctag
    41701 taggtattct taattctctc atctcttgaa cctatttgtt ctagatctaa aaatgaaatg
    41761 acccctcccc cgaatttttt ccgattatga gacacattaa aatggaatat aagccccaaa
    41821 aattcaaata ttcaaataaa gaaaactaaa aaaattataa ttctagggag gggtcaaact
    41881 tctggaaaaa tcttatatct tctacttaaa actaaaaaaa aaactaaaca ataaataaaa
    41941 taaaaaaaat atacatttct ataagaaatc tataagaaat taatattaga atattgtatt
    42001 agaatattct ctaaatatat tattagaata ttctataaat atattaaaat atattcttat
    42061 attctaataa ttaataataa ttaaatagaa tttattattt attatattat tattatatag
    42121 atagataaat atataatata ttatatataa ttagaatata atttattatt ttctatacaa
    42181 tacaatttga ttacttattg attacttata caatttgatt acaattttat agatatagat
    42241 agatatagaa tctagaattc ctattttttt gaattttgaa ttacccctaa cagagtatca
    42301 gacctagctc tgcacaaata gaatctatat attacgtatc aaggacgata aaaatgcgga
    42361 tatagtcgaa tggtaaaatt tctctttgcc aaagagaaga cgcgggttcg attcccgcta
    42421 tccgccccgc gcccctgttt atgtatttaa tagtataaag gattaaatag agttgactct
    42481 gataggatag tgtatccccc ctcctccttc tcttctcctt gaacccccca aaaatagtaa
    42541 ttcattttta attaatttct agttttaatt aatttctagt tttaattaat ttctagttaa
    42601 gttaattaaa tcaaaaacct cctttttttg tcaaaaaaat gttgcggaga cgggatttga
    42661 acccgtgacc tcaaggttat gagccttgcg agctaccaag ctgctctacc ccgcgataaa
    42721 gagaagattt gaaaactaat ggacaaacaa ggattgaaag tgcccctcca ccatatctgt
    42781 acaaatagaa taacccattt atacagaatg gtaaagggac cctcctacga tcgatgatca
    42841 tagaaatcaa tagaaaaatg aagagaattt ttcatcctta ccaacttgat cttgttgcac
    42901 cgggcaacaa acatgcatga accatttcac gaagtatgtg tccagataac ccaaaatctc
    42961 gataattagc tctcggtctt ccggtcaaaa aacaacgtcg atgaagacgt gtaggtgcac
    43021 tattacgcgg tggtgattgt aactttccat gaatttccca tttatcactt aacgacgaaa
    43081 ctttgcttat ttcttttttt gaggatcgac gaatcaaatg atatttttgt tccaattttt
    43141 gcctcttctt ctccctctga atcaaacttt tccttgccat aatgcttcat ttcctattac
    43201 tatcaacgat acaagtcgga tcttagatgt agaaatataa gaaggcggcc ccccttctct
    43261 atagaaagaa atgatatttt cgcggataca ataaagaatt aaccaaattt acctgatgtc
    43321 gaagcaatca agaaagctgc ataagtaaat atatagccta cagaaaagtg agctaatcca
    43381 accaatcttg cttgcacaat ggaaagagcc actggtttat ctctccatcg aatcaaatta
    43441 gccaaaggtg tgcgttcatg agcccatgct aaagtttcaa tcaattcctg ccaatatccg
    43501 cgccaggaga ttaagaacat aaatccagta gcccaaacaa gatgtccaaa taagaacatc
    43561 cacgcccaga ctgataaact attcatacca aaagggttat atccattgat aagttgtgaa
    43621 gagtttaacc atagataatc tcttaaccat cccatcaaat aggtagagga ttcattaaac
    43681 tgtgaaacgt taccctgcca taatgtaatg tgcttccaat gccaataaaa agtaacccat
    43741 ccaatggtat ttaacatcca gaaaactgcc aaataaaatg cgtcccaagc cgaaatatca
    43801 caagtaccac cccgtcctgg accatcgcaa ggaaaactat aaccaaaatc ctttttatcc
    43861 ggcattaact tggaaccacg tgcatccaaa gcacctttta ctaagatcaa tgtagttgta
    43921 tgtaaaccta gagcaatagc atgatgaacc aagaagtctc caggccctat tgttaaaaat
    43981 agagaattac tattttgatt aatagcattt aaccaaccag gcaaccatat gcttcgcccc
    44041 gcattaaacg ctgggctatt cgttgaagat aaaagtacat cgaacccata tgaagtttta
    44101 ccatgagcag attgtatcca ttgggcaaat ataggttcga tcaagatttg tttctccgga
    44161 gtaccaaaag caagcatgac atcattatgt acataaagtc ccaaagtatg gaatcccaga
    44221 aaaagactgg cccaacttaa atgggatatg atcgcttctt tatggtctaa cattcttgcc
    44281 aatacattat cctcattctg ttccggattg taatctctaa taaaaaagat agctccatga
    44341 gcaaaagctc ctgtcatgat gaatcctgcg atgtattgat gatgagtata taacgcagct
    44401 tgagtagtaa agtcttgcgc tatgaacgca taagcaggta aagagtacat gtgttgagct
    44461 accaaggaag taataacccc taaagaggct agagcaaggc ctaattgaaa atgaattgaa
    44521 ttattgattg tgtcataaag acccttatgt ccacggccca atctaccccc cggaggaata
    44581 tgtgcttcta aaagatcttt tatactgtgt ccaatcccga agttagttct atacatatga
    44641 ccggcaacga gaaaaataaa tgcaatagct aaatgatgat gagcaatatc agtcagccat
    44701 aaactttgcg tttgcggatg gaatcccccg agaagtgtta gaatggcagt tcctgctcct
    44761 tggggggtat caaataaatg actactggaa tcggggtttt gagcataaag attccactga
    44821 cctgtaaaaa gtgggcctaa tccttggggg tgtggcaata cacctaagaa attattccat
    44881 cgaacgtatt ctcccctgga tccaggaata gcgacatgga ctaaatgtcc tgtccaagcc
    44941 aaggaactga ctccgaatag tcctgacaaa tgatgattga ggcgggattc ggcattttta
    45001 aaccacgaaa cgctcggttt ccatttcggt tgtaggtgta accagcccgc tattaaagat
    45061 atggcagaaa gaaataatag aaaaagagct ccagtataaa gatccccatt agtacgtaaa
    45121 ccgattgtat accaccactg ataaacaccg gaataagcga tattcactgg gccaagagcg
    45181 ccccctcgag taaaagcttc cacagccggt tgaccaaaat gaggatccca aattgcatga
    45241 gcaataggtc ttatatgtaa aggatcctgt acccatgcct caaaatttcc ttgccaagct
    45301 acatgaaaga gattcccgga agtccacaga aaaattattg ctaattgtcc gaaatgagaa
    45361 gcaaaaatat tctgataaag acgttcctca gtaatatcat catgactctc aaagtcatgt
    45421 gcggtagcaa taccaaacca aatacgacga gtagtggggt cctgagctaa gccttggcta
    45481 aaccttggaa atcttaatgc cataatgctt ttcaaatcct cctagccatt atcctactgc
    45541 aataattctt gctaagaaga acgcccatgt tgtggcaatt ccacccagaa ggtaatgagt
    45601 tactcctaca gcacgtccct gtacaatgct caaggctcta ggctgagtag caggagcaac
    45661 ctttaattta ttatgagccc aaacgatgga ttcaataagt tcttgccaat aaccacgccc
    45721 gctgaataga aacattaaac taaaagccca tacaaaatgg gcacctagga aaaaaaggcc
    45781 atatgcagat aatgaagaac cataagactg aattacctgg gatgcctgcg cccataagaa
    45841 atcgcggagc cacccattaa tggtaatgga actctgcgca aagtttcctc ccgtgatatg
    45901 agttaccacc ccttgatcac ttatactacc ccaaacatct gactgcattt tccaactgaa
    45961 atggaatatt actaccgaaa tggaattgta catccagaat agccctaaga agacatgatc
    46021 ccaagcggat acttggcatg tcccccctct tccaggtcca tcacaaggga aacgaaaacc
    46081 aagatttgct ttatccggta tcaatcgtga gctacgagca aatagaacac cttttaggag
    46141 tatcaatacc gtcacatgaa tcgtaaatgc atgaatatga tggaccaaaa aatccgcagt
    46201 tcctaatgga ataggtaaca aagcaacttt gccgcccact gccactaaat caccaccccc
    46261 ccaagtcaaa ctggtgcttg ttgttgcacc aggggccgtt gcaccaggtg ctaaagcgtg
    46321 ggtgttttgt atccattgag caaagacggg ttgtaattgt atagcggtat ctgaaaacat
    46381 atcttggggg cgccctaaag cactcatggt atcattatga atatacaaac caaaactgtg
    46441 aaagcctaaa aatatacata cccagttgag atgtgatatg attgcatccc gatgcctaag
    46501 gacacgatct aatagatcgt tgtatcgagt agttggatca tagtctctta ccataaaaat
    46561 ggctgcatgc gcagcagcac caactatgag aaatccacca atccacatgt gatgtgtgaa
    46621 caatgaaagt tgtgtaccat agtcagtagc tagatacgga taaggaggca tagcatacat
    46681 atggtgagct acaacaatgg ttaaagagcc taacatagct aggttaatag ataattgagc
    46741 atgccatgac gttgttagga tctcatatag gcctttatgc ccctggcctg taaatggacc
    46801 tttatgagcc tctaaaatat cttttatacc atgaccaata ccccagttag ttctatacat
    46861 gtgacccgct atcaggaaaa gaattgcaat agctaaatga tggtgtgcaa tatcggtcag
    46921 ccatagacca ccagttactg gatctaatcc tccacgaaaa gtaagaaatt ccgcgtattt
    46981 tgaccaattc aaggtgaaaa agggggttgc tccctcagca aaactgggat aaagttgagc
    47041 caaaagatcc cgattcaaga taaattcatg aggaagtggg atctctttag gatctactcc
    47101 agcatttaga aattggttaa tcggtaaaga tacatgtact tgatgtcccg cccaagaaag
    47161 agacccaagt cctagtagcc ccgctaaatg gtgattcaac atagattcta catcttggaa
    47221 ccaagccaat tttggagcag ctttgtgata atgaaaccaa ccagcaaaaa gcattaaggc
    47281 tgcaaagacc aatgcaccaa ttgcggtaca atagagttgt aattcactag ttattccaga
    47341 tgctcgccaa atctgaaaaa aacccgaggt tatttgtatt cctcggaaac ccccgcctac
    47401 atcaccattc aatatttctt ggcccactat tggccaaacc acctgggcgc taggtccaat
    47461 gtgagtagga tcgcttagcc atgcttcata attggaaaaa cgagcaccat ggaaatacat
    47521 gccactcagc caaagaaaga tgatggagag ttggccgaaa tgggcactaa atacttttcg
    47581 ggaaatctcc tccaaatcac tagtatggct atcgaaatca tgagcatcag catgtaggtt
    47641 ccagatccaa gtagtagtat cgggtccctt agctattgtt cttgagaaat gaccgggttt
    47701 agcccattcc tcgaaagacg tttttacggg atccatatct accaaaattt tgacttctgg
    47761 ttccggcgaa cgaataatca ttgagtcctc ctctttccgg acaacacata caaagagacc
    47821 tgccaacata aaacataatt agtgaactta tgagagattt ttctattgag tttctttctc
    47881 ttctatctcc cacctatcta ttctattttc tttagttatt cactagaaca attatgatct
    47941 ggaagtaaat ccggggcaag tgttcggatt tattatgaca tagcagtgag gcgctcaacg
    48001 gaccttttga atcttataaa accctttctg gactttgaat tgaagtgaaa cagtcttttt
    48061 gtgcaaccta gtgtattcat attttaatta gaagttccta gatggagcta ctttaacttt
    48121 atgtcttaca tagaagatat tactatgtac tctatttcaa atcacgtgaa cagtcattag
    48181 cattactagg gtacataccg gtatttatat ttagtcattt gagagtctct tttattagtt
    48241 tttttagttt caatagcgga aaaaatcgaa ttctctactg tatccgcgta tcatttatcc
    48301 ctacgaaata ccagacgaaa tagaacgatc ttagaagtga tataatgaaa ttcgttgatt
    48361 gtttgttcct agagaaatga tctgttttat ttgacttgac tgatggggac aacaaaaaat
    48421 taattagaaa attgactata atactataaa tagaaaaaaa tactataaat agaaaaatct
    48481 ataaatagaa aaaaatatct ataaatagaa aaatagaaat atatataaaa atatataaat
    48541 aatactaata ataataacta ataataataa ctaataataa aaataataca atactaataa
    48601 taaaataata aacagagtgc tcttattcaa aacgccctgt gatcttcaac caattttgcg
    48661 cttcaatata attaccaggg gtaagggcta tagcttgttt ccaatactca gcggcttgat
    48721 caaaccaagc ctccgcaatt tccgaatctc cctgtcgaat ggcctgttct ccgcggtcgg
    48781 aataggtgag taaattccct tcccttagaa ccgtacttga gagtttcctg cctcatacgg
    48841 ctcagcagtc aattcttttc gtgccccatt ttttttatta gatctattta acaaaaaaaa
    48901 agagtataat tacatgagtt tcaaacttga atttggatta ataaaaaaag gaatccgctt
    48961 tatagtttta tcttttctcc taccttcaga agaataaagc atcggcattt acactctcat
    49021 tataattttc tgaaaggtaa ctatctcgat ttcctatatc atatactttc atatatgata
    49081 tataaatttc tatagaatcc gtgaaaaaga cttttctttt cttcataaaa aagaaaagac
    49141 ttactatctt tgggatctga tactacaccg ctgctcaaaa ctttagggga tcaactctat
    49201 tacataagtg gattcctaac ttttctatca tgatataagt aagcagttct tcttgtattg
    49261 gcccaaaacc tcgctaattg atctttacgg tgctttctct atcaattaga tcttttatcc
    49321 atagaaaaaa aagtatctag gcatatctat ttcttcatat ttcaacttct atgaagtttc
    49381 tttctttgct acagctgata aaaatcgttg ttttggacga tatatatgta gaaatccttt
    49441 ttttttttct agtatttatt agcggatttg ctctttcttt tcttttttct ttctatagtg
    49501 gagatagtcg cacgtaatga cagatcacgg ccatattatt aaaagcttgt ggtaagaacg
    49561 ggtttcgttc tagtgcccga aaataatatt ccaaagcttt cgtatgttct ccgttacttg
    49621 tgtggataag gcctatgtta taaagtatat aacttcgatc atagggatca atttccaatc
    49681 gcatagcttc ataataattc tgtaaagctt ccgcataatt tccttcggat tgagccgaca
    49741 tccgttacgg tcgtcattcg gttcaaagaa tctccgttcc agaaccgtac gtgagatttt
    49801 catctcatac ggctcctcct ttatgtgcat aatgataaaa atacatagaa taaaaaaaag
    49861 attgcagtat tctcattatg aactgagcag ggctagtgtt tttacaataa atctctagcc
    49921 aaccttcctg taaaagatct tttcttaaca tcaagtatgt tggtactgga taaaaaagat
    49981 ggtaactcca acaatttctt tgtcctcaac gccgcttaat ttcctggaat tagtcacttc
    50041 aacagtcttc gatggttata cgggtatcca aaatacgaac gagatggatg tttgttgtcc
    50101 caaccattct tcttagtccc gatcccgata aggaaggggg gggggatatt ctttttttaa
    50161 caaagttttc gtgttgttga ttcctaaacg tagtgcttct tcccccatgc cgcccattgg
    50221 tactagtgga gtagagttga cctaacccat acgtataggt ataacctttc gcttaatact
    50281 ataaatccaa aattcaagca tatgaggctg cattaatcgg ggatacacga cagaaggaat
    50341 taattatttt atttccacaa acttcacctt cagcaagcgt aggttttttt ccattttttc
    50401 tttctatccg aagaatgtgt ctttctccta agactgagag caaaaaaaaa ggaaaaaaga
    50461 atcaaatcgc accatctctg taataggtga atgcctcctt ttctcctgaa gttgtcggaa
    50521 ttattcgtaa taagatattg gctacaattg aaaaggtctt atcaataaaa tttccattta
    50581 tccgagatct aggcataggt agcaatccat tctagaattt aattatctct cgtgagaaaa
    50641 taatcccaca aacaaaggaa ttgtacaata cagtacgaaa taacgtaaaa aggactcatt
    50701 aaaaaaaatt gtttatgaag gtttttttta agtttttcta tttttctagt tcaatttgat
    50761 tgtatgtggc tatccaaaaa aatagaatat gaatgactca ctattcactc ggtttctggg
    50821 acataatcat tatgtaggag agatggccga gtggttcaag gcgtagcatt ggaactgcta
    50881 tgtaggcttt ttgtttaccg agggttcgaa tccctctctt tccggacgca tctttaccta
    50941 attcatcaat attattgacc gcaatgtttc aaataacaaa aggtatcatt attccaactt
    51001 tctttgatgt ggattctcta ttcctaatct ctggaatact gaaaatactg gaaagagggg
    51061 gcaaggaaaa ggaatgaaaa tcttcctacc cgatctatgt ctatgataga tgaatgggag
    51121 ggaaaatccc cggatcaaac accttacccc ttttttttgt tggtcccctt acttagacgc
    51181 gaagggagta aaaatcgctt gttattttag ttaggtttaa gtctgacgag aataatattc
    51241 tacaaccagc aattcattta ttttcaaacc aacccattta ctatctatta tttgattgac
    51301 taatccttta tattggaatg ggtgaagagt caaatgtttt ggcaattcct cacgggggga
    51361 tgaatcaaga taattttgaa tcagagttct agacttttgt tcatccctcg ctgtaataat
    51421 atcttggggt ttgcagcgat aacttggtat atctactata tgaccattaa ctaaaacatg
    51481 tctatggtta actaattggc gagcttgagg aatagtcgaa gccataccca atcggaaaag
    51541 tatgttatcc aaacgcattt cgagtaattg tagtaaaacc tgaccggttg accctttcgc
    51601 ttttctggcg ataccaacgt atttaagcaa ttgtcgttct gtaagaccat aatgaaaacg
    51661 caatttttgt ttttcttcta aacgaatacg atattgagat tttttaccca agcgcgcttg
    51721 gtttctaagt tcgcttccga ctataggcct tttgctagtt agtcctggta aagcccccag
    51781 acggcgtatt tttttgaaac gaggccctct gtaacgcgac ataaagactc ctttttaaaa
    51841 tttcataaac ctaaattcaa actaaactaa atgagaaata tgataaatga agcgaaatcg
    51901 actaaagtat tgtactacaa agaagaattg aattagatga attatatcaa tatccgaacc
    51961 ttattgtata tataaaattg tatatataaa ccaaaaaaag gaggttcttt tcttgatttg
    52021 ttctacagaa atcgaactcc cccaattgga attcataatt ggaagttcct acgacataat
    52081 cgatcggtga ctcttgaaaa aagaaagggg aaaaagcctt ttcaatattc tttgatttca
    52141 aaaagacatt cttaattata taaaaaatca aaacaaatag agaaaagccg gctatcggaa
    52201 tcgaaccgat gaccatcgca ttacaaatgc gacgctctaa cctctgagct aagcgggctc
    52261 acataacaga aattgtgcat gcataggaat ttaataaact actgagatct tagttattaa
    52321 ctctttattc ttagctattt tattcttagc tattgataac ataattccta tgaattgaat
    52381 atagaagaga atattgataa cataatgaat atgaatataa cataattcct atgaatatac
    52441 aaaagaatat agaatttcaa ataaatattc catttttttt atattctagg acataaagaa
    52501 cataacaatt tgaagataag gattaataga atatatttca atctatttag taaatatatt
    52561 atgtttttca acaatcaatt atatgtttat taatgatcaa tatctttatc ttaatatctt
    52621 tatcttaatt agtatagagt cttaattagt atagagtata gtaagatttt cttttttcat
    52681 ttttgaattt gaattcaaat tttgttattt taattaataa taattaataa ttagtttata
    52741 agtttatagt ttaaaagttt aattaatatt taaatattta attatattaa tttcatattt
    52801 aattgaaatt aatttcatat ttaatttaat tagaatttct ataattaata tcaaatttaa
    52861 aattctaaat ctaaatatat aaatatagat atagttaaaa tatattatat atatagtaat
    52921 aatagtaata aataatatga atctaaaatt agcaaatgaa tatatttaaa tatattgaat
    52981 attcttttaa ttaatataaa tatataaata aataataata atatagaata gaaataactc
    53041 gaattctttt ctaaattaat ttgaaattat gaaattaata gaatgattat ttatagccat
    53101 tacattaggt ctagctattc taactagcta ttctaaatta ataaatagaa atagatttct
    53161 tttttattta atctaaaaaa ataagagatt tccatccatt ttagttatct ttagttatgt
    53221 tatataggac ctatccgttc taagaaaaaa agataagaat aaaaacaaat gaaagaaagg
    53281 taaaggctca attccgatca taatgaaaca ttccttcgga aaggttaaaa ctaagacgaa
    53341 aaaaaagaat cgaccgttcg agtattccaa attgcatgag aaaaacgcta gaaggagagg
    53401 catctaaaat atatatatgt ggtatatatc catgtatatt gaattgcgaa tacagaaatg
    53461 atagaattat ttctgattgg acaaaatatg ggtatctgaa atacaaatag aaagaaacat
    53521 ttttcggtat aggaatcggt atctaacgaa ttcaacagtt ccggcataat tctcataatt
    53581 taaatgaaaa gaaaaaacat cctaatgaga ttctaatctc aaagaaaaaa ggggggggat
    53641 atggcgaaat tggtagacgc tacggactta attggattga gccttggtat ggaaacctac
    53701 caagtgataa ctttcaaatt cagagaaacc ctggaattaa caatgggcaa tcctgagcca
    53761 aatcctgttt tcggaaaacc aagaagagtt cagaaaggga gaataaaaaa aggataggtg
    53821 cagagactca acggaagctg ttctaacaaa tggagttgac gacatttcgt ttcgttagta
    53881 aagatttcgt ttggttagta aagagatcct tccatcgaaa ctccagaaaa gaaaggatca
    53941 aggatgagca tacgtatacg tactgaaata ctatttcaat tgattagacc agacagaccc
    54001 aaaatctcta ttttttaata tttatatgac aaataaaaga tgtgaatcga ttccaagttg
    54061 aagaaagaat cgaatatgaa ttgatcaaat cattcactcc atgatagtct gatagatctt
    54121 ttgaagaata gattaatcag acgagaataa agatagagtc ccattctaca tgtcaatacc
    54181 gacaacaatg aaatttatag taagaggaaa atccgtcgac tttagaaatc gtgagggttc
    54241 aagtccctct atccccaaaa ggcccgttta actctctaat tatttatcct atatcctctt
    54301 ttttttttag tggttccaaa ttcgttatgt ttcttattca ttctattctt tcacaaacgg
    54361 atctgagtgg aattttgctt tttcttatca caagtgttgg aatatgtaat ggaatatata
    54421 tgatagacgt aaaatttggt ttctatatga taaacgtaca aatgagcatc ttatctttga
    54481 gcaaggaatc ctcatttgac tgattaacaa tacatatcat tactccgact gaaacataca
    54541 aagtcttatt ttggaagatc caagaaatta cagggcttgg atcaaactat tttttttttt
    54601 cgtctttttt ttttagttga catatactca agtaatctct taaaatgagg atgatgcgtc
    54661 acgaatggtc gggatagctc agctggtaga gcagaggact gaaaatcctc gtgtcaccag
    54721 ttcaaatctg gttcctggca catgattaat ttgtatgagt atctattaaa ttcattaaaa
    54781 tgaatatggg tcaacataca tatttcttag tagtctagat catcatacat ttttatccat
    54841 ctaggtgtct ggagatatac tctttctaga tgaataaaga atatatgtac gttctatgta
    54901 tatagaaagt atgtaaaaaa ataaattatt ccattttttt cttttttttt tttctcgact
    54961 cacaaatgtt aatacttctt caataatatt cgagttggtt gaaaaaccaa aaagtctagt
    55021 ctagggaaat tgaggggtag aactagccaa aagaaatctc agatacatta caaatagaat
    55081 ccgacccctt ctttcatttc atttctttgt attttctttc atattttatt catttccttc
    55141 gatgttgatg tgcgcgagac atagttcatg atgcagaact tttttagttc atcctattgg
    55201 ctcggctcat ccgaaataag tatcttaaca actttaaaat ctcaatgaag ccctactcga
    55261 attttttttt taatccctag attttttatt taacccatcc ataataatat gaataagacc
    55321 tcaattattc tgtctgattt aacttcaatt actttgtctg atctataaaa gaacgtacag
    55381 ctattcaagg aatatctggc gttgtagaag tggtgcggat tagtttctta tttttatcat
    55441 ttaatgagca tcttgtattt cataaaaatt gggagtgata taatctttac gcaagggcca
    55501 tcctatccaa ctttcgggca ttaagatacg tttcagacgt ggatgattat cataagagat
    55561 tcctaacata tcataagatt ccctttcttg aaaatccgca cttttccaaa cccagaaaat
    55621 agagggaatt ctaggatttt tccttgagac aaatactttt atgcatacct cttctggttg
    55681 atctatacca tattctattc tcgtaagatg atacacactg gctaacagtc ctcctggtgc
    55741 tacatcatag gcacattgga aacggagata attgtaacca tatacatata aaataacagc
    55801 aatcgaatgc caatcctcgg gctttatttg taaagtctct attccttggt aatcgaaacc
    55861 caaggatcta tgaactagcc catgtttgac tagccaagca gacaaacgac cctgcatttt
    55921 tttatctctc ccacattttt atttgtataa gttttgtata agtatttaat atttacgatt
    55981 acgatgaaat ttttgaagat tgtcttgttc ttattttgta caatgcaatt tcttattttg
    56041 tacaaaagga tcctgcctaa ttcaccattt cgtgggagga tactgacctt ttgtatttga
    56101 aaaatgtttc agagggtatc tctgaagtag atggtggttg atagagtaat ccttgatcat
    56161 aattgccggt atgagtactc cgccccacat gaaacttgtg gttggtagta aaacacctat
    56221 tctcctgttg agacctaatt cgatcttcgt agatttctcg agaaattttc ttacgaagtt
    56281 ttgttatagc atctataatg gcctccggtt taggtggaca gcccggcaaa tagacatcca
    56341 caggaattag cttatccacg ccccgaacag tactataaga atcggtactg aacatccccc
    56401 ctgtaattgt acaagctccc atagcaataa catattttgg ttcaggcatt tgctcatata
    56461 atctcactaa agaaggagcc atcttcattg ttactgtgcc tgctgttaaa attagatctg
    56521 cttgtctagg actagatcgt ggtaccagtc cataacgatc aaagtcgaat cgtgatccta
    56581 ttaaggaagc aaattcaatg aagcaacaac tggtaccata gagaagcggc cataaactgg
    56641 atagtcttga ccaatttgaa agatcattta atgtagttga aataactgaa ttttgggttg
    56701 ttcgatcaag taagggaaac tcaatggaat tcataactgt ctcaatgttt ttttttattg
    56761 tctaaatatt caagaattaa gaccattcta gtgctccttt tcgccatgca taaattaaac
    56821 caacaattag gataagcacg aaaattaaag cttctataaa tacggatacc cccaatacat
    56881 cgaaactcat tgcccacgga taaagaaaaa ctgtttcaac atcaaaaaca acaaaaacta
    56941 gagcaaacat ataataacgg attctaaact gtaaccaagc atcgcccatt ggttctattc
    57001 ccgattcata actagaaagt ttctctggcc ctttattaat cggggctaaa attccagaaa
    57061 ttagaaatgc caaaatagga ataagactcg atattattag aaatgcccaa aaaatatcat
    57121 attcgtaaag caaaaacata gatgtactcc tatgaatgtg gaaaatctac cagattagta
    57181 ttagtcgatt cgaattggaa ttaattatca agtcagccat aactgtttat aattttaagc
    57241 gaactgctca gtttcgtttg tttcctgtgg tacatatctc atttcaagat agaaatataa
    57301 ccatatatat attttttgga taacgtacaa agaaaacaca aaaaaaactc tcgcattttc
    57361 gcctgacttc ggattctctc taaagaaaag taattccaga ttgaaatcca atctcttttt
    57421 tttatcattt atttattttt attattcata tttattattt atattcataa taattaaaaa
    57481 atcaaatttg aatttgaatt attttcgaat tctttttcta tttttattta tttatactaa
    57541 tatttataca aatttctaat taatattcat tattttattt cattattttt tttttttttc
    57601 tagttaaaat tcaaatttca ttattttatt cattttttta tttttttttt tttttagaag
    57661 tgaattattt tatttgttaa ttctcaattt cattttaata ttttatataa gaaaaaaatt
    57721 tcatttttct atttcatttc caatggaata tttattatta ttataatgat aatgaatttc
    57781 aatatttaat gaatttcaat attatgaatt tcaataaata atcaatattg aaatagaaaa
    57841 atgaaattta taaatccatt aaaatagtat aaaaaattta tactactata tacacagtat
    57901 actacataca tactaatata ctaacataca gactaataat aaatagaata atattaatat
    57961 ttaatatatt ctatttaagt taagatatta tttattatta ttatattata ttattatatt
    58021 ataagtaagt ataagaaagt ataagtaagt ataagaaagt ataagtaagt ataagaaaga
    58081 atttagacta ctactaatat ttagttattt agtattgaat ttaatactat aatatagaat
    58141 agtaaaatat aaaatataaa tagtaaaagt aaaaaaagta aataagtaaa tagaaacatt
    58201 agtagtatta gtaggaatat tagggctata cggactcgaa ccgtagacct tctcggtaaa
    58261 acagattaaa cttattatta tcaaaatgat ttgaattgct ttacagaccc aacgtgcatc
    58321 ttttttgcat tgggcttttt cattaactga tagaaagatc agttaatcta ccatcttttt
    58381 tcttaacaga aagagaaaga taaggagatg gctccatgtg ctctgatttt gtttttattc
    58441 caatctaaga gcactaccaa agtgtttcaa agaagggtta tcctgacgta ggtctgcttc
    58501 tggcctggat caacttaagt taaatggagt ctctatcgac cttcttaaat taaagaatca
    58561 aatatgaaac ttcatacacc ttaaagttca taagatagga cgaaaagatc atttttttga
    58621 ggtccctata ctcattatgc ctagcattga atagactagg tattcacctt atcaatatct
    58681 caaaatctca aatcaatgat gggttggttc tatttgccgt ctaaattaaa tgtacattcg
    58741 aattgtaccg aaccctttgt caggctattg ttctcttgtt ttgttcccta aaagtcatgg
    58801 agtaagacat cgatttctca ataagatcaa ctcttttgat tacatgatgg actcctctga
    58861 aaaaacattg gcgcgcgtgt aaacgaggtg ctctacctaa ctgagctata gcccttgtgc
    58921 ttttgataca tattttatca tattatgtag ggaatttatt gtcaagatga atattacatg
    58981 atctaatctc tttgattggt attgcttata agtaatattc catttataat ccatcgatat
    59041 gataggtccc acttgttttt ctttggaata ataaatgacc tacttaactc agtggttaga
    59101 gtattgcttt catacggcgg gagtcattgg ttcaaatcca atagtaggta taggtagaac
    59161 tttttagcta ccagagtcaa tggtatctaa taagtttttt tactcacctt tttcttttat
    59221 tgattttgta tcttttccct cttatcttac tcttctattt catttttatt cattttttga
    59281 atttccaatt ttttcgttgc attagaattc gattgcacta ttggattcta ttcaatcaac
    59341 agaaatccaa ataggttgta taaaaaaact tctgtttata caacctattt ggatttttaa
    59401 ttattttatt cgtacgcacc aacttgttac gaaatcatat tgatagcctc tactcgtgtc
    59461 ctagctcgtc tgagagctag atttgcctca attgtttgtc tcttgccttc agctttactc
    59521 aagttagctt ctgctatttc aagagtttgc tgagcttctt gtggatcaat gtcactaccc
    59581 ttctccgcat catttactaa aacagtgatc tcattattgc ctattctagc aaaaccgccc
    59641 atcagagcca tcgttaccca ttggccgtta aggcgtattc tcaaaatacc gatatctaca
    59701 gctgtggcaa taggcgcgtg atttggtaat actccaattt gtccactatt agtagataaa
    59761 ataatttcct tcacttctga atcccaaaca attcgatttg gggtcagtac acaaagattt
    59821 aaggtcattt cttcaatttg ctctccattt ctaagttcgt agccttcgca gtagcttcat
    59881 cgatgttacc taccaaataa aaggcctgtt cgggaagacc atctaattct ccagaaagaa
    59941 tcaatttaaa ccctctaatt gtttctgcta gaccaacata tttccccggc gaaccggtaa
    60001 atacttctgc tacgaaaaaa ggctgtgata agaaacgctc aatttttcgt gctcttgcta
    60061 cggttaagcg atcctcttcg gataattcgt ctaacccaag gatagctata atgtcctgaa
    60121 gttctttgta acgttgtaaa gtttgtttaa ctctttgcgc agtttcatag tgttcttcgc
    60181 caacgatccg aggttgtagc atagttgacg ttgaatctaa aggatctact gctggataga
    60241 tacctttggc agctaatcct cttgatagta cggtagtagc atctaaatgg gcaaatgtcg
    60301 tggcaggagc aggatcggtc aaatcgtctg caggtacata aactgcttga atagaagtta
    60361 tggacccttc tttggtagaa gtaattcttt cttgtaaaga acccatttcg gtactaaggg
    60421 tgggttgata acccacagcg gaaggcattc gacccaataa ggcggatact tcggatcccg
    60481 cttggacaaa tcggaagata ttgtcgataa atagaagtac gtcttgttca ttgacatctc
    60541 ggaaatattc cgccatagtt agggcagtta aaccaactct catacgagct ccgggcggtt
    60601 cattcatttg accgtagact agagctactt ttgattctgc aatattttgt tcattaatta
    60661 ctccagattc tttcatttcc atgtaaagat catttccctc acgagtacgt tcacctactc
    60721 ccccaaatac ggatacaccc ccatgagctt tggcaatgtt attgatcaat tccataatga
    60781 gtactgtttt acccacccca gctccaccga aaagtcctat ttttcctcca cggcgataag
    60841 gagctaaaag atctactact ttaattcctg tttcaaaaat ggataatttt gtatctaact
    60901 gtataaaggc aggcgcggat ctatgaatag gagatgttgt gcgggtatct acaggaccta
    60961 aattatcaat aggttctcca agcacgttga aaattcgtcc tagagttgct ccgccgactg
    61021 gaacacttag aggagctccc gtgtcaatca cttccattcc tctcattaga ccatctgtag
    61081 cactcatagc tacagctcta actcgattat ttcctaataa ttgctgtact tcacaagtca
    61141 cgttaatttg ttgaccaaca gtatctcgac ccttaactac cagagcgttg taaatattag
    61201 gcatcttccc tgggggaaaa gctacatcca gtaccggacc aattatttga gcgatacgtc
    61261 ccaggttttt tttttcaagc gcagaaacct caggaccaga agtggtagga tttattctca
    61321 taataaaata tattaatttt ttttttgcga aaaatttgga aatccaaaat aaatgtttga
    61381 taacagagca agttgatcgg ttaattcact aagaattcaa taagaaatgg gagttagtac
    61441 tggattttct tagtaccacc caaccaattc aattgtttac ttattcaatt tttcaatttc
    61501 aatgagtgaa ttttcaagtt caaccaactc attttcaaaa tatcaagtgg ataaaatctt
    61561 tagaaagtct ttcatttgtc tatcagtata gacaataccc tctctatatt atctatggaa
    61621 ttcgaacctg aactttattt acgattttgt ttttctatct cattttctat ctcattggcc
    61681 cttatttcag catacgattt atacctagca tatttttttt acctatactc tttggcgaat
    61741 tctgtatatt ttcacatcta ggatttacat atacaacata tatcactgtc aagagtgaat
    61801 ttcttattat tattatttac atttttggat taaaaaaaag ggggataagc tataagagat
    61861 tctaaatttg aaaaaaaaaa aaaacaagga ttgggttgcg ccatacatat gaaacagtat
    61921 acaataatga tgtatttgac aaatcaaata ccgtggttta ataatgaacc attctgatta
    61981 attgatatga taatattagg tgataatttt gtgaaagatt cctgtgaaag gtttcattaa
    62041 ctcctaagtc atatcgagta ggccttgttg ttgcgagaat tcttaattca taagttgtag
    62101 ggagggattt atgtcaccac aaacagagac taaagcaagt gttgggttca aagctggtgt
    62161 taaagattat aaattgactt attatactcc tgactatgaa accaaagata ctgatatctt
    62221 ggcagcattc cgagtaactc ctcaacctgg agttccgcct gaagaagcag gtgctgcggt
    62281 agctgctgaa tcttctactg gtacatggac aactgtgtgg accgatgggc ttaccagtct
    62341 tgatcgttac aaaggacgat gctaccacat cgagcctgtt cctggagaag aaactcaatt
    62401 tattgcttat gtagcttatc ccttagacct ttttgaagaa ggttctgtta ctaacatgtt
    62461 tacttccatt gtgggtaatg tatttgggtt caaggccctg cgcgctctac gtctggagga
    62521 tttgcgaatc cctacttctt atactaaaac tttccaaggt ccgcctcacg gcatccaagt
    62581 tgagagagat aaattgaaca agtacggccg tcccctattg ggatgtacta ttaaaccaaa
    62641 attggggtta tccgctaaga attatggtag agcggtttat gaatgtctcc gtggtggact
    62701 tgattttacc aaagatgatg agaatgtgaa ttcccaacca tttatgcgtt ggagagaccg
    62761 tttcttattt tgtgccgaag cactttttaa agcacagtcc gaaacaggtg aaatcaaagg
    62821 gcattacttg aatgctactg caggtacatg cgaagaaatg atgaaaagag ctgtatttgc
    62881 ccgagaattg ggcgttccta tcgtaatgca tgactactta acagggggat tcactgcaaa
    62941 tactaccttg gctcattatt gccgggataa tggtctactt cttcatatcc accgtgcaat
    63001 gcatgcagtt atcgatagac agaagaatca tggtatgcac ttccgtgtac tagctaaagc
    63061 gttacgtttg tctggtggag atcatattca cgctggtacc gtagtaggta aacttgaagg
    63121 ggaaagagaa atcactttag gttttgttga tttactacgt gatgattttg ttgagaaaga
    63181 tcgaagccgc ggtatttatt tcactcagga ttgggtctct ctaccgggtg ttttgcccgt
    63241 tgcttcgggt ggtattcacg tttggcatat gcctgctctt accgagatct ttggagatga
    63301 ttccgtacta caattcgggg gaggaacttt agggcaccct tggggaaatg cacccggtgc
    63361 cgtagctaac cgagtagctc tagaagcatg tgtaaaggct cgtaatgagg gacgtgatct
    63421 tgctcgtgag ggtaatgaaa ttgttcgtga ggctagcaaa tggagtcctg aattagctgc
    63481 tgcttgtgaa gtatggaaag aaatcaaatt tgaattccca gcaatggata ctttgtaatc
    63541 cagtaattac cgttcgttct attaattgaa ttgcaattaa actcggccca atcttttact
    63601 aaaaagattg agccgaatac aatacaaaga tactattgga tatattacaa agatactatt
    63661 ggatactatt ggatctattt gtgtatatat ttgtatatat tttttagtat atatttttta
    63721 gtgtatatat ttttgattag atttcttttt tctatttatt tatatattta atatttctat
    63781 tattttatat tatatatata tttctagttt ttatatattt tctatatatt ttctatatat
    63841 tttctattta tttatatata ttttttttta ttttgttttg attttcgatt ttctattttc
    63901 tagataacta tttatctaga tatacgagat cgtaaataca aaatagaaga cgaaacaact
    63961 taaacgtttc tattgttaag ttggatgcac aataaatcct atggatcttt aggattggtg
    64021 tattcttttc tatctcgtag gttcggatcc tgggtcgagc taaatatcac aacttttgtt
    64081 acccatcctg tatattgccc tttcttttcg tttcgtgttg gaatcgaaac ttattagtat
    64141 ttaagtagac gagattttac gaaaaaagtt cttcagattc ctaggagaga acaactattt
    64201 cgtttttcga tgtgaatttg acacaacagg gggtaaacta ctaaaaaaat taaataaatt
    64261 gtttattttt attaaattta aattttttaa taagaattaa tcagaattta tataattttt
    64321 tgaagatttt ttcaattcta ttattataga attgaaatag aaaagagttc cagcacatat
    64381 agtgacatat atagtgaaac gatactctgg gttctcaaga aaaagaatcg tttttttaat
    64441 atccactcac tcgttattag ttaataatcc tagtgattgg atttatatgc ttattgtgat
    64501 aggaaatgaa atattcaaaa gagatttttc atcgaatgac tattcatcta gtgtattttc
    64561 atgtaaatag aggcaagaaa actctatgga aaaatggtgg ttcaattcga tgttgtttaa
    64621 tagggagtta gaatacaggt gtgggctaag taaatcaatg gatagttttg gtcctattga
    64681 aaataccaat gtaagtgaag acccaattct aactgatatg gataaaaaca ttcagaggtg
    64741 gggtgatagt gacaattcta gttacagtaa tgttgattat ttagtcggcg ttgggaacat
    64801 tcggaatttc atctctgatg acactttttt agttagggat agtaataggg acagttattc
    64861 catatatttt gatattgaaa atcaaatttt tgagattgat aatgatcatt cttttctaag
    64921 tgaactagaa agtttttttt atagttataa gaatttcagc tatctgaata atgtatctaa
    64981 gagtgacgat cccgactatg atcattacat gtatgatact aaatatagtt ggaataatca
    65041 cattaataat tgcattgaca gttatcttcg ttctcaaatc tgtattgatg gttacatttt
    65101 aggtgatagt gacaaataca atgacagtta catttatagt tacatttgtg gtaaaggcag
    65161 aaatcttagt gaaagaggga attccagtat aataactcgc acgaatgcta cgagtgatag
    65221 tgatttaact agaagagaaa gttctaatga tctagaggaa actaaaaaat acagacattt
    65281 gtggattcaa tgtgaaaatt gttatggatt aaattataag aaagttttga aatcaaaaat
    65341 gaatatttgt gaacactgtg gatatcattt gcaaatgagc agttcagata gaatcgaact
    65401 tttgattgat cgaggtactt ggaatccgat ggatgaagac atggtttcgg gggatcccat
    65461 tgaatttcat tcagaagagg aaccttataa agatcgtatt tattcttatc aaagaaagac
    65521 aggattaact gatgctgttc aaacaggcac aggtcaacta aatggtattc ccgtagcaat
    65581 tggggttatg gattttcagt ttatgggggg tagtatggga tccgtagtag gtgagaaaat
    65641 cacccgtttg atcgaatatg ctgccaatca atttttacct cttattctag tatgtgcttc
    65701 tggaggagca cgtatgcaag aaggaagttt gagcttgatg caaatggcta aaatatcttc
    65761 tgctttatat gattatcaag caaataaaaa gttattctat gtctcgatcc ttacatctcc
    65821 tactacaggt ggggtgacgg ctagttttgg tatgttgggg gatatcatta ttgcggaacc
    65881 caatgcttac attgcatttg cgggtaaaag agtaattgag caaacattga ataaaacagt
    65941 acctgaaggt tcacaagcgg ctgaatattt attccataag ggcttatttg attcaatcgt
    66001 accgcgtaat cctttaaagg gcgttcttag tgagttattt cagctccatg ctttctttcc
    66061 tttgactcca aattaaatca agtagagctt taaattattc aattttttta ttttctttat
    66121 ttttattaat taataaataa ataataatta ttaattctaa ttaattattt attattatat
    66181 tattatttat ttctattata ctatattcta attagaatat aaatattcta attagaatat
    66241 aaatagaata gaatcaaaat ataataaaaa ttagaatcta cttagaatat aattatacta
    66301 ttctaaaatg gattctaaaa tgaaaatatt aatttatatt aatactattt taattaatat
    66361 tatttatatt aataaattaa ataaattaat ttgtattaat ttgaattaga atattaattt
    66421 gaattaatat tcttttgatt ccattttttt tttctactta attagattct tatttattat
    66481 atatactcat actcatttag atatacttag tataattcta tatagaattc tattctatat
    66541 agatttctat atgaaaatct acttggtata agtatatatg aattctagtg attataaaat
    66601 ctctttataa caatatcaaa atagaaaaat aacaggtaaa aatcttaata gaacaataac
    66661 aaaaaaacta aaaaaataac aggtacaaat attaaatcga ggtacccatt ctatgacaac
    66721 tctcagcaac ttaccctcta tttttgtgcc tttagtgggc ctagtatttc cggcaattgc
    66781 aatggcttct ttatttctcc atgttcaaaa aaacaagatt ttttagatac gggcagcagt
    66841 agggacaaat ctcatctatt ttttttagat ctagaagcaa ttcgatgaat tactccgaaa
    66901 ggtttacata aaaatagtgc tagttgatga gagttacttc gcaaacaagg aaaagtaaaa
    66961 tcaaattcat ttggttgggt tattttccca attccaaaaa aaaaatacaa ctggatctaa
    67021 tatgggttgg cgatcagaac gtatatggat agaacttata acggggtctc gaaaaacaag
    67081 taatttctgc tgggccgtta tccttttttt aggttcatta gggttcttat tggttggaac
    67141 ttcgagttat cttggtagaa atttgctatc tttatttccg tctcagcaaa ttcttttttt
    67201 tccgcaaggg atcgtgatgt ctttctatgg aatcgctggt ctctttatta gctcttattt
    67261 gtggtgtaca atttcgtgga atgtaggtag tggttatgat cgattcgata gaaaagaggg
    67321 aatagtgtgt atttttcgtt ggggatttcc tggaaaaaat cgtcgtatct ttctccgatt
    67381 ccttatgaaa gacattcagt ccatcagaat agaagttaaa gagggtattt atactcgtcg
    67441 tgtcctttat atggaaatca gaggacaggg ggtcattccc ttgactcgta ctgatgagaa
    67501 tttgactcca cgagaaattg aacaaaaagc ggcggaattg gcctatttct tgcgtgtacc
    67561 aattgaagta ttttgaaaaa aaaaaaatga actgaaaaat gaatgctttc ttaaaaaaaa
    67621 aaaaaaaacg gaaaaaattc ttgaattttt ttttggaaat atttgatatt tttaattttg
    67681 tttgatagaa agaaagggtg ttttttcgtt tcgaaatcca actaatattc attacttgaa
    67741 gtcctctttc atgcattcat cgaaaggggc aattgcttcg aattttagca attgatatct
    67801 ttggaaacaa tatttttttc ttcattcgaa ttggaagcag actctttctt tttcttattc
    67861 tatttgtgta ttctttctaa attcaagaac taactcccga attgcaaata aaaaaaaaac
    67921 gtgagaatag atttataggc tctatgactt gtaatagaac ttatgcttga tagaaatatt
    67981 cttatcatat agagttgacg aatgaggtga agctgacttc attaaagacg aaaaatggca
    68041 aaaaagaaag cattcattcc ccttctatat cttacatcta tagtcttttt gccctggtgg
    68101 atctctttct catttaagaa aaatatggaa tcttgggtta ctaattggtc aaatactagg
    68161 caatccgaaa ttttcttgaa tgatattcaa gaaaagagta ttctaaaaaa attcatagaa
    68221 ttagaggaac tgttactctt ggatgaaatg ataaaggaat acccggaaac acgtctacaa
    68281 aaccttcgta tcggaatcta caaagaaacg atccaattga tcaagacgta caacgaagat
    68341 cgtatgaata cgattttgca cttctcgaca aatataatct gtttcgttat tttaagtggt
    68401 tattctattc taggtaatca agaacttatt attcttaact cttgggttca agaattccta
    68461 tataacttaa gcgacacaat aaaagctttt tctattcttt tattaactga tttatgtata
    68521 ggattccatt cgacccatgg ttgggaacta atgattggtt ctgtctataa agattttgga
    68581 tttgctcata atgatcaaat tatatccggt cttgtttcca cttttccagt cattctagat
    68641 acaattttga aatattggat tttccgttat ttaaatcgtg tatctccgtc acttgtagtg
    68701 atttatcatt caatgaatga ctgaaaaaag gatccactga tccaattata aagtttgtta
    68761 ttttgtacaa aagctaacca ttcaaaaatt gacttattct tttctttttc tttctactca
    68821 tccaggggat tcctcctata ttccagtaaa attctttcag tacatagcag aatcatggat
    68881 agggaactgt accagtgacc aacctaattt tattgtagaa cttttcagga tcaatgattg
    68941 gaccatgcaa actagaaatt actgttcttg gataaaggaa gagattactc gatcaatttc
    69001 cgtatcgctc atgatatata taataactcg agcacctatt tcaaatgcat atcccatttt
    69061 tgcgcagcag ggttatgaaa atccgcgaga agcaactggc cgtattgtat gtgccaattg
    69121 ccatttagct aataagcccg tggatatcga agttccacaa gcggtacttc ctgatactgt
    69181 atttgaagca gttgttcgaa ttccttatga tatgcaagtg aaacaagttc ttgctaatgg
    69241 taaaaagggg gctttgaatg tcggggctgt tcttatttta ccggaggggt ttgaattggc
    69301 tccccctgat cgtatttcgc ctgagataaa agaaaagata ggtaatctgt cttttcaaag
    69361 ctatcgtccc actaaaaaaa gtattcttgt ggtaggccct gttcctggtc agaaatataa
    69421 tgaaatcacc tttcctattc tttcccccga tcccgctact aagaaggatg ttcacttctt
    69481 aaaatatcca atatacgtag gcgggaacag gggaaggggg cagatttatc ccgacgggag
    69541 caagagtaat aataatgttt ataatgctac agcagcaggt atagtaaaca aaatcatacg
    69601 aaaagaaaag gggggatatg aaataactat agtagatgca tcggatggcc gcgaagtgat
    69661 tgatattata cctccaggac cagaacttct tgtttcagag ggtgaatcta tcaaacttga
    69721 tcaaccatta acgagtaatc ccaatgtggg tggatttggt cagggggatg cggaaatagt
    69781 acttcaagat ccgttacgtg tccaaggtct cttgttcttc gtggcatctg ttattttggc
    69841 acaaatcttt ttggttctta aaaagaaaca gtttgagaag gttcaattat ctgaaatgaa
    69901 tttctaggtc cgcggattta tcaacatatt aagttcgtaa aaataacgaa atctttttgt
    69961 tgataattat gtaattctgt ataatcaaaa gattatgaaa agccccttgc ttgtttctat
    70021 tctttttcta ccatatttag agaattcacc gcagtactag tcagtcatag tatgtatatt
    70081 gtgaagaaga ctatttacct attttttgtt tctttttttt ttcaccccca agaaattgga
    70141 gcactataat tatgtcaccg ttttcggact tcaatgtcat agaatataaa tatattcaat
    70201 taatagtttt aatagttttt gtttttctat ttgactataa gaaaattcaa ctcgatactt
    70261 aagataaata ggcggagaat attaagcaca gtataaatag aaattggaaa aacgggattc
    70321 taggagggat tatttgtctt cctagaaccg ttccttcttg tttgtgtcga aatattctcc
    70381 caaatattaa tataataatg cctattgatc tctttcgtca aagaatccta ttccttattc
    70441 ttagtttcta tttttttttc tattttttcc gagtttttat tagaaccttt atgacatata
    70501 atatcttttt tatttattgc atataacata taagcatata acatataaga agtagtagag
    70561 tagtcgacaa acaaaaaaga gagggaattt tattgaacaa ataaaatagg atttcttcga
    70621 aaaatattat atactccaat ttcaaataag attcttttag catagaaagg gttcgcttcg
    70681 catgatatgt gatcaaaata tatagaaaaa aaaatagaaa tataataaaa ttataaaata
    70741 taataaaatt ctattctatt ataaatagaa tttataaata taattaagaa ttctaaattt
    70801 tcaatagaat taatatatta ctattacaat ttatttacaa tttattacaa tacaatatat
    70861 ttattacatt ttctattttt tatttatttt tatatttatt tatttttatt tgttttgtgt
    70921 ttgtgccgcg gaaatcaagt gattccttct ttgttttcct ttcgttttct ttattttaac
    70981 tttgaaagta ttgacagcga ggaagagatg ttttgaatca attaatgaaa tttatttttc
    71041 aaaaatatca tcagaaaaaa aatgaaatgg agttttttga aacatcggaa aaagttttct
    71101 attttgtcat ttatacgaat aaaaaatctt atgattatta agaactcaac aggaccccct
    71161 ctcggcaaag caaagaaaga gggggtcctg ttgagttctt acgctttcat ttcaaaaatt
    71221 cagttcagcc gattactaca gggatgaacc caatccggaa tatgaaccat aaaagaaaat
    71281 accaattaaa ccgatcacag gaataccagt tacagtacct attatccaaa gaggaatcct
    71341 tccagtagta tcagccattt atcccacttt cctccacatt tcatcaagta gtcatgctag
    71401 agacataaac agtcatagat aattatgaaa ttatatcctt ccgaatggga taagagaatt
    71461 cctaatatat atttactatt cccttaattg aagaaataat tggaaaataa aacagcaagt
    71521 acaaaaatga gtaataaccc ccagtagaga ctggtacgat tcaattcaac attttgttcg
    71581 tttgggtttg attgtgtcat agctctataa ttcggattag gtttatcgtt ggatgaactg
    71641 cattgctgat attgacccca aaaaagaaac ggtgggtacc gctagtccgt gaacagccaa
    71701 ccatcgtact gtaaaaatag gataggttct atctatggtc attggggcct cctaaaaaga
    71761 tctactaaat tcatcgagtt gttccaaagg atcaaaacgg ccagttatta atggaattcc
    71821 ttgtcggctc tctgtaaaat actcgttggg acgagggctt ccaaatacat cgtaagctaa
    71881 acccgtgctg acaaataacc aacccgcaat gaatagggag ggtatagtaa tgctatgaat
    71941 aacccagtat cgaatactgg taataatatc agcaaaagaa cgttctcctg tgcttccaga
    72001 catgtcgagc tccacatatt cttgtacagt caaaggggga tcgattccat aaaagatgag
    72061 atcagtaagt agaaatttac tgaaattcca tctttgttag atcgtcaata ttgtaccaag
    72121 ggtgtcttta gagtataccg aatcagtata gctatccttc ttctgacaca gcaacgcaat
    72181 ttcacaatca gtagcgagat atcaagtatt agataatttt ttttcttctt tttttgttgc
    72241 ttgtcgcgat gtactcaata gaaaattcct ccatttttta tagtataaga tgagggtttt
    72301 ctacattatt agcttcggac tagaaactga ggatcaaata aaatgtgaat ctgacggatt
    72361 tttttctaaa aattcatgga ggagattatc atatttctac aattcaatta gatgcgaaat
    72421 ctagaaatat actttttgtg gttgtagaag atgttttttg ttggaacccc ctcttttttt
    72481 ttattaaaaa aaaatgggtt agttgtccaa taaaaagtaa caataatagc agtaatagat
    72541 agtatttaat gacagaaaaa taacaaataa ttccattttt tttttaagaa gatcaatatt
    72601 cgcggcacgc gcattgttgt tcttgtatta cactcaaaag gctccttctt gccttaatta
    72661 cttaattaca attacaagga tagagcttta ttttatatta aaataaggaa agagaagaga
    72721 aaaaaatgta gaaccctagt ttcgagcgat ttgatacctt ttttcttctc gttggagata
    72781 ttatgaaaat ggaacctact acaaaatcca atgaattaaa atcattgtaa aaaagtcaag
    72841 taacgggcat tagaaggtca ctgttctttt ggtctaaaaa aaatggatta gatacaatcc
    72901 aaattaataa ataaaaaata aaaaaaagga tcaaaataga tatttttccg atttgattct
    72961 atattaattc aaagaaaaag agagttttcc ctttttgaat tgaatgaaat tacacaacaa
    73021 agttcttatt cttataatat taatataaat agaattttat ataatttttt tattatatta
    73081 gtttactcaa ctcaagagtt gttcaatgaa tctgttgatt tggaatcaca ggacgtgtag
    73141 atgtcacaga tgatgaatgg atttcttacc tatgtcacta tatttttgtt cgtctataat
    73201 gattgattga tgaatcaaaa actttcaatt ggatttttca agtgtttgtt tatcttccta
    73261 tctttctaat ggaaacttag ggaagtgctt tttaaacata tgtataaaaa gaacatattt
    73321 catttagcct cttcatgccc actataacta gttatttcgg ttttctacta gcagctttaa
    73381 ctataacttc atctctattt atcggtctga gcaagatacg acttatttga tttgagatta
    73441 tgaaattaat tgaatgaaca attcataaaa atcaatcttt ctgggatatt caatatattc
    73501 tatagttcct taccgtgtca atttccaatt cttggtcatt gagattcatg ggcagggcaa
    73561 tacagattaa tatttaagga tatatattac ctcccccttt cctttctcct ttcaaacaaa
    73621 taaaaatgat tgaagttttt ctatttggaa tcgtgttagg tctaattcct attactttgg
    73681 ctggattatt cgtaactgca tatttacaat accgacgtgg tgatcagttg gacctttgat
    73741 taattaacat ttttttttat tgacctccta ttttctttgt tttaatccta atccacagga
    73801 ggtaaaatta agactttaaa ctgctgttcc attatttcag tgtcattctc gatctaacaa
    73861 gaatggaatc acgctctgta ggatttgaac ctacgacatc gggttttgga gacccgcgtt
    73921 ctaccgaact gaactaagag cgctttattt tcataaaaga attttatgtg accccaattc
    73981 atcttgcatg catatactat cataatctat atatatatag aactctcatc atatatattg
    74041 atagaatatc catctatttc tattgagtat gtatatgtat gtctactttt ttaatcggtc
    74101 tcaattgatc ccttgttact gctcataaga taagtaatag ttagggatag ggatgacagg
    74161 atttgaaccc gtgacatttt gtacccaaaa caaacgcgct accaagctgc gctacatccc
    74221 tttcaattcg tttacagtgc cattgtaaag aatctttgtc ttgttttcca tatcttgatt
    74281 ttctcggttg atatatataa attatcctgc catttttttc tttttagttt catatcgtat
    74341 aacatatatt ataataataa aaaaaaaaga cttatataca tctgaaatac gcctaacaaa
    74401 aaaatgaata tttttaggga atgctcgggc agagaagaaa tggacctctt ttttttgtta
    74461 acaaaaagaa tatctaatga atcgttatac atttcaattt gaattaagaa ttttgtgtac
    74521 aaatacaagt cgttattaat taaataacca tccgatcata gatgtaatta tgtattacaa
    74581 attacaataa agaataagaa ttaagaataa agaaggagga ttttaaatgc gagatctaaa
    74641 aacatatctc tccgtggcac cagtggtaag tactctatgg ttcggtgctt tagcaggtct
    74701 cttgatagag atcaatcgtt tattcccgga tgcattgata ttcccctttt tttcattcta
    74761 gttattgaca cgggaagggg tgaagaagat tagagataca atcaaatatc tgtgattaat
    74821 ccccccttct ccctcttttt tctttttttt tttttagaag ttagaaaaga gaaagaataa
    74881 agttggattc ggcctcagtg aaactcggaa tttggtccag gcttgaattg aatttaatta
    74941 ataagaaatt caaaaattca attaataatc aattccattt ctattactct attaaatatt
    75001 aaataatagg gtgagaccag aaatagaaat ggaatgggta aggcggggca agaatatcat
    75061 acaggatact taaatgaaaa tagaaatact gtactgtgct gtgattctaa atatagttag
    75121 aaatcattgt attacttaat tattactata cttataatta ctatacttat actatattga
    75181 ctatattgat tattgattgg aacgagatcc ttcataattg gatttcgagt tagcaacttc
    75241 tattatttta tttttcgttc cttttcgctt cgaatcgtaa aatagaagag ttaagtgaat
    75301 caaaaacaca aaggaggttc atggccaaag gtaaagatat ccgaataggg gttattttgg
    75361 aatgtaccag ttgtgttcga aacaatgtta ataagaaatc aacgggtatt tccagatata
    75421 ttactcaaaa gaatcgacac aatacgccta gtcgattgga gttgagaaaa ttctgtccct
    75481 gttgttgcaa acatacgatt cacggggaga taaagaaata gataaaattg atcacttgtg
    75541 tatcacccct cgaaggaaca tgaaaaatta tatatttttt tgttctaaat tctagaagag
    75601 attgtatata tataacatag aattcgaaat tgtatatata acatatattt aatataacat
    75661 atatttatta tttaatagaa catctattta tagattatat atatttattt aatatattta
    75721 ttattttata tatatatatt taaatatatt taaaaacatt attaaattct aaattcaaaa
    75781 tttaaaaata taagaataaa aaaatagaaa caaagcaaat cctattttgt aagaaatagg
    75841 attttcggga taaggaataa acaaactatg gataaatcta agcgactctt tcttaaatcc
    75901 aagcgatctt ttcgtagacg tttgcccccg atccaatcgg gggatcgaat tgattataaa
    75961 aacatgagtt taattagtcg atttattagt gaacagggaa aaatattatc tagacgggtg
    76021 aatagattga ccttaaaaca acaacgatta attacgattg ctataaaaca agcgcgtatt
    76081 ttatctttgt taccttttct taataatgaa aaacaatttg aaaaaagcga gtcggccgct
    76141 agaactacag gtcttaaaac aaaaaaaaaa aaataggatt actcttcaat tgaattcaaa
    76201 ttccaatcga aactcaaatc aaatgtggat tgatgttttg ttttgttcga aaactacgac
    76261 aatccaattt tgattatcgt gttgtatgta agaaaaaagg gaatcggtga agaagaataa
    76321 atcttttttt attgaacgtg gttgctcatt ttgacgactt tatcatatga ttctatttta
    76381 tcatacaaat ctctacccta ccttcccgga gttctgtctc cggggaattt ttattttatg
    76441 atctcattgg aaatcatata aagacaattc ttatttaata tagctatttg tgaaagtatt
    76501 ttacgattaa gaagcaactg cctcttgtac agattataca ttaatctact ataactatag
    76561 tatacctttt cttgattctc gcgaattact gcatttattc gactgatcca caaacgacga
    76621 aaatctcttt ttttcctatc tctatcccga tgagccgaaa ccaaagcttt tattttctgt
    76681 tgagtaatag ttcgagtaag tcttgaatga gcccctcgaa aacttgatgt aaataaacga
    76741 atttttgtcc tacgtttccg agctatatat cctcgtttaa ttctggtcat tgaataaatc
    76801 aaactttgat gaataactat ttgatttctt ttctttcagt tattcttttc cctttactag
    76861 tgtattaata ataaaaacgg atttttccaa tgtataaaat aaaagattcc aatggctttt
    76921 gctactataa ccttcccaac cacgattttt tctttttatt tctaagcatt taacctcgaa
    76981 ataagaaatt ttttgatact aggtatcaaa aaagcatatt caattaaata gaaatggata
    77041 aagaaatagt ggattccatc gtttctatgg ttacttctta aacggcgagg tcctctctat
    77101 acaccggagc cccttctctc ctttaatcaa tgctattgtt aacttgtaca gttcacactc
    77161 tttggctcta cccatgaaat aactagtaaa aagtctttca caacgagatc taactataca
    77221 gtaacggtat ttaagtatga agattagctg gggagctgac cctcttagtc cgttcttgca
    77281 agaataaggg cataatcttt cggcttttta attttgaaat agaatctccc ctgcttaatg
    77341 gataagcatt tgctaccaat ggggaagtct ttctcatctg aaattgcaaa ttgaggtgat
    77401 tggatttgca ccaacggaaa ccataaattt gatacacaat acaaaggata tatattatta
    77461 ttaattattt attattaata gattcttttt ttttaagttt aagatagtga atggagtttt
    77521 tccattcgat cctaaccgat cactgatacc ggaataattt gtttcctctg ttttgtctta
    77581 gtccatgatc ggaacgagtc gcacatacac cctagtacat gttcctcggc gctgagggca
    77641 tccccgaagg gcgggggatt tcgtgacatt tcggattggc tgtcttgtgt ttctaataag
    77701 ttgtttaata gttggcatgt tgaatcatat atataatgag ctggtttaga tcaatcctaa
    77761 cccgatgatt atgaattact tatattctag attaatagat tatagattaa ttaattatta
    77821 atagaataga ttaattaata gagatattat attaaatccg gcaagcggta agaagaaaaa
    77881 atctcaaatt gtgtatttgc gcggaatccc tgctaatttt ttattcaacc gctacaagat
    77941 caacaattcc atgagcttgg gcttctgctg ctgacataaa aacatccctt tccatgtctt
    78001 cggatacaac ccataaaggt ttgcccgttc tttgtacata aacccttgtg atagtttcgc
    78061 gcagtttcag tagttcttcc gcttccagga taaattctcc cgtttgtgcc tcataaaaag
    78121 aacttgcggg ttgatggatc attaccctga cgatataaca taataaaagg ttcctctatc
    78181 tcgtacgata aggcgagaga taaagaataa taaaaaacaa agattgaaca accgtacagg
    78241 catcttttgc gtattgcata cggctctact atggaattgg tttttacctt ccatcgaaga
    78301 aagaaaaaaa aatggagagg gtctatcaga cctagatcgg taaatgatcc aataaccacc
    78361 cttccttttt ttgttttgga atagttaaaa aatactatga tggttccgtt gctttattat
    78421 ttggtctgtt attcagcaat cccaaagttt cttttttttt tttttcaaat caaatgttat
    78481 atagttatgt tatatagtta tattatatag ttatataagt aacaaaatct tattctttca
    78541 taacataaag attgttaaaa gctttccggt gtaaaaacaa aagagtttgt gacgctgaaa
    78601 taggctcctg atagatcaga taaaatcgga aatacccatt ttctcatacc actctttcga
    78661 tacataatcg catggttttg aaagattttc gcatatcgaa ttcgaagtgc catgctatta
    78721 ttgcttaata ttcatatggc gaaggcatag tcttcttttt ttttctcaaa taaaagactc
    78781 attggcgcca agcgtgaggg aatgctagac gtttagtaat ttctcctcct gcgagaataa
    78841 aagatcccat tgaagcggct aatcccatgc atacggtctg tacatctggt tgcacaaatt
    78901 gcatagtatc ataaatagct attccgggta ttatccatcc gcctggagaa tttataaaca
    78961 aatacaaatc tttggtatca tcttctatac tgagatatac cataaggcca ataagttgat
    79021 tcgatatcgc actatcaatc ccttggccta aaaagagtag tctttctcga taaagtcggt
    79081 tgattaggat aagattttat cccttaggag ccgtacatgc accttttgat gcatacggtt
    79141 caccaaaaat cgcgaaaaag aatcaatgtg tagatttcaa ccctctttct tttttcatag
    79201 cagacttttt cgaacttcta acgaaaggtc tttttcttac atttttcaag aaagacgact
    79261 tttgacccat ttatctatat taatttatat taatattatt ctatattaat aattataaaa
    79321 ataaaaattc tacaaaaaaa tactaaacac ttattgaact aacttctcat tgatctattg
    79381 ttttcatcga gatcgaatcc aaatcgcgat gtaattttct tgtttttgat tgggcttctt
    79441 caattcaatt cttttaggtt tctgttctac tccgagtaaa gatctacccg atttggattt
    79501 gcacatatag cacaaatact ccaataccac gtctttttgc tacgatttct tttcttcaat
    79561 ttatttcatg ttttccagca aatacaaata tatgatagaa gtagtaatcg tagatatatt
    79621 accacttggt ttttttttta aacagagcct ggatgcttca ttttattggt ccaaccaagc
    79681 aaaccataaa ttattgtaaa tttctaatat taatctggat atccccccaa aaaaagatct
    79741 aattacatac ttcacgctcc aaatttttgc cgattcaatc aatctttttt ggggtgaaag
    79801 agaggatatc tcgatcgggg gagagaacgg ggaaatccca tatgacccaa tatatctgac
    79861 aagtcgcact atacgtcaac ccaagatgca tcttcctctc caggacttcg aaagggtact
    79921 tttggaacac caataggcat taaataaaaa aagaattgaa ttaagtagta tatctcgctt
    79981 tgatgcggaa acgtaacaat gggtttattg tcttaataat gattggtctt tatcatattt
    80041 tatttataga ttgaatatag attgaataaa ttcgtaaaaa aaaatcctaa atacaaaagg
    80101 aagaccgagt gactaaagga aaattcttac gaataggttc ttctggttct ttgagtgctg
    80161 aacaaatatg tctgcattca ctgatataaa gatataaaca ctcatataaa atacggtcaa
    80221 cccccctctc caccattgcg tattgttact tatcgggtat agaatagatc tgcttctttt
    80281 gttcctacga atagaattct tccgttatta ctaaaaaact agaacaaata ttaatccttt
    80341 acccgagata atccactaaa aagagacggt ccatagtata gttttttaca gtgcaataaa
    80401 gttacatagt gtccattttt tgttgatata agaggtattt tcatgggttt gccttggtat
    80461 cgtgttcata ccgtcgtatt aaatgatccc ggccgtttac tttctgtcca tataatgcat
    80521 acagctctgg ttgctggttg ggccggttcg atggctctat atgaattagc cgtttttgat
    80581 ccctctgacc ctgttcttga cccaatgtgg agacaaggta tgtttgttat acccttcatg
    80641 actcgtttag gaataaccaa ttcatggggt ggttggagta tcacaggagg gactataacg
    80701 aatcctggta tttggagtta cgaaggtgtg gccggggcac atattgtgtt ttccggcttg
    80761 tgctttttgg cggctatctg gcattgggta tattgggatc tagaaatctt ttgtgatgaa
    80821 cgtacaggaa aaccttcttt ggatttgcct aaaatttttg gaattcattt atttctttca
    80881 ggggtggctt gttttggttt tggcgcattt catgtaacag gattgtatgg tcctggaata
    80941 tgggtgtccg atccttatgg actaaccgga agggtacaat ccgtaaatcc cgcatggggt
    81001 gtggaaggtt ttgatccttt tgttccaggg ggaatagcct ctcatcatat tgcagcaggg
    81061 acattgggca tattagcggg ccttttccat cttagtgtcc gtccacccca acgtctgtac
    81121 aaaggattgc gtatgggaaa tattgaaacc gtcctttcca gtagtatcgc tgctgtcttt
    81181 tttgcagctt ttgttgttgc tggaactatg tggtatggtt cagcaactac gccgattgaa
    81241 ttatttggtc ccactcgtta tcaatgggat cagggatact tccagcaaga aatatatcga
    81301 agagttggtg ctgggctagc cgaaaatcaa agtttatcag aagcttggtc taaaattccc
    81361 gaaaaattag ccttttatga ttacattggc aataatccgg caaaaggggg attgtttaga
    81421 gcgggctcaa tggacaatgg ggatggaata gctgttgggt ggttaggaca ccctatcttt
    81481 agagataaag aggggcgtga actttttgta cgtcgtatgc ctactttttt tgaaacattt
    81541 ccggttgttt tggtagacgg agacggaatt gttagagccg atgttccttt tcgaagggcg
    81601 gaatcgaaat atagtgtcga acaagtaggt gtaactgttg agttctatgg tggcgaactc
    81661 aatggagtta gttatagtga tcctgctact gtgaaaaaat atgctagacg tgctcaattg
    81721 ggtgaaattt ttgaattaga tcgtgctact ttgaaatctg atggtgtttt tcgtagcagt
    81781 ccgagaggtt ggtttacttt tggacatgct tcgtttgctc tgctcttctt tttcggacat
    81841 atttggcatg gtgctagaac cttgttcaga gatgtttttg ctggtatcga cccagatttg
    81901 gatgctcaag tagaatttgg aacattccaa aaacttggag atccaactac aagaagacaa
    81961 gtagtctgat acaacattgt tttgttcctt ttggacttta ttttcttttt gtgattggaa
    82021 tttgccatag ggaaccggat aaatcttgat ttgaattgct accttttctt ttactcttgt
    82081 tccttctttt tctttatccg agagacgatc ccacataaac aggtatgaaa gctataattg
    82141 taaaccacga tcaaatccat ggaagcattg gtttatacat tcctcttagt ttctacttta
    82201 ggaattattt ttttcgctat cttttttaga gaaccaccta aagttccaac taaaaagacg
    82261 aaatgatttt tcattatctc aattgaagta atgagcctac caatattggt aggctcatta
    82321 cttcaactag tccccatgtt cttcgaatgg atctcttagt tgttgagagg gttgcccaaa
    82381 agcagtatat aaggcgtacc cagtaaaact tacaagtaaa ccagatatag agatggcaac
    82441 tagggttgct gtttccatta ttatataatt atataatttc aagaccaaaa tggatctagg
    82501 ataagatcat ttatttacag cggaatggta tacaaagtca acagatctca atgaataaaa
    82561 aataggattt atggctacac aaactgttga gggtagttct agatctggtc caagacgaac
    82621 tattgtaggg aatttattga aacctttgaa ttcggaatat ggtaaagtag ctcctggttg
    82681 gggaactact cctttgatgg gtgttgcaat ggccctattt gcgatatttc tatctattat
    82741 tttggagatt tataattctt ccattttact ggacggaatt tctatgaatt agattcacaa
    82801 gaaccgacta actagttttt caatacaaag tgaagcactt gggtcttaga tttttagccc
    82861 attcgatttt tgtttggtag tttagttcga tcgtggaatt tcttttcttc tgtatttccg
    82921 gaatatgagt gtgtgacttg ttataattga tcctattgat agtacagaga gtgagtctgt
    82981 catcttgata gagatggttt taccccgtcg gatatttatg ctagtatctg gagcacggaa
    83041 tggaatatat aaaatggatt ctaaagtatt agaactatga ttcatactta atatttagac
    83101 cccgcaaccg gacttaaaaa attttttcaa ggagttagaa gttataataa atcgaaagat
    83161 tttgattctt tcaaactgcc gcttatccct tttttatcaa aggacaaacg tttatttgga
    83221 ttttttctta tatctattca ttgaataagt gatgatccaa tagttcttac tcagggaatt
    83281 tttggactta gattaaaggt tttattgaat catcgtggtt ttagtatgaa tctgaggttt
    83341 tttttttaat cgattttata gggtcttaac aagagaattc ctatcaataa taaagaagac
    83401 agcagtaaac ccacattaca cacaaaaaaa ataaaacaaa aacaaatcaa agaaaagaaa
    83461 aaaaaaaagt taaagaatat tcaagaggcc agtaacgatc aaaataaaga cgagtgagcc
    83521 gacttgagat tttggcatta taaccacaaa gaagagcttt cggatctcta ttttttgtat
    83581 cttcagagaa gatcggaatc atagggttaa gttaagaagt tgcaaacttt ctattacaca
    83641 tatccgttag aaccagtatt tgggtatttc tgtttgagcc gtacgagatg aaattctcat
    83701 atacggttct cagaggggga gtccccttgg tttacctatc tcaataaagt ctatgattgg
    83761 ttcgaagaac gtcttgagat tcaggcgatt gcagatgata taactagtaa atacgttcct
    83821 cctcatgtca acatatttta ttgtttaggg ggaattacac ttacttgttt tttagtccaa
    83881 gtagcgacag ggtttgctat gactttttac tatcgtccga ccgttactga ggcttttgct
    83941 tctgttcaat atataatgac ggaagctaac tttggttggt taatccgatc agttcatcga
    84001 tggtcggcaa gtatgatggt cctaatgatg atcctgcacg tatttcgtgt gtatctcacc
    84061 ggtggtttta aaaaacctcg cgaattgact tgggttacgg gtgtagtttt gggtgtattg
    84121 accgcatcct ttggtgtaac tggttattcc ttaccttggg accaaatagg ttattgggca
    84181 gtcaaaattg taactggcgt acctgaagct attcctggaa taggatcatc tttggtagag
    84241 ttattacgcg gaagtgctag tgtgggccaa tctaccttga ctcgttttta tagtttacac
    84301 acttttgtat tacctcttct tactgccgta tttatgttaa tgcactttcc aatgatacgt
    84361 aagcaaggca tttccggtcc tttatagaga atatggatca tagatatttg gaatcaatca
    84421 tttatcattt gggggaggag aacaatagta tttcattgct acaaatatgt cttatttaaa
    84481 attaaaataa taagacatgt atttggatat ttcccttcaa cttcacaaaa ttggattata
    84541 ttatttattt gacagacacg aatagttgaa gggaattctt cgaagaaaaa atggattatg
    84601 ggagtgtgtg acttgaacta ttgattgggc cgcgcggata tatgacttta tcttatccgc
    84661 cacatttgaa ttcacaatga aatgtgtctt tgttccaacc accgcgcaag tcccctacag
    84721 aggataggct ggttcgcttg aagagaatct tttctatgat cagactccat catgtcctgc
    84781 atgaacaggc tccgtaagat ccagtaaaat aagtgatgtg gtataatacg gattatgtct
    84841 tatatttcac ttaacttaat agtatggaaa tgcactcatt tcttctgcat tgactcgatt
    84901 tatgatacta tcggagtgaa acaagtagat ctaaagaaga acaggggcta gattatatta
    84961 gtaacaagta aatcctttgt atgtaaagta aaaagtctcg agattttggg ggataaaggc
    85021 caaccgcaag gtctgagatg acccagaaag cactatcaac tttgtaagcc tacttgggta
    85081 ttgagcattt acttaactta taagaataag aacagaattt cttgcaatgg atagttgtaa
    85141 ctccggaaaa gaaactctgc taaatttttt cgtacgtaga atcctcatat tcatatatat
    85201 tatgtgtgta taacatataa attttttaga tagatacgtt tgattcgtgc tcgagccgga
    85261 tgatgaaaaa ttatcatgtc cggttctttt ggaggatgga tctataagaa ttcacctatc
    85321 ccaataacaa aaaaacctga cttgaatgat cctgtattaa gagctaaatt ggctaaagga
    85381 atgggtcata attattacgg agaacccgca tggcccaacg atcttttata tattttccca
    85441 gtagtaattc taggtactat tgcttgtaac gtaggcttag cggttctaga accatcaatg
    85501 attggggaac ccgcggatcc atttgcaact cctttggaaa tattgcctga atggtatttc
    85561 tttcccgtat ttcaaatact tcgtacagtg cccaataagt tattgggtgt tcttttaatg
    85621 gtttcggtac cggcgggatt attaacagta ccctttttgg agaatgttaa taaattccaa
    85681 aacccatttc gtcgtccagt agcgacaacc gtctttttga ttggtaccgc agtggccctt
    85741 tggttgggta ttggagcaac attacctatt gagaaatccc taactttagg tgttttttaa
    85801 attgattcaa ttatgaaata aaatatcatg atatgtgtat tgtgtatcta gggaaaattc
    85861 actttgaaac cactaatccc tagatacatc tatttaattt tggacctatt ccgagtatat
    85921 ggatttgtgc taaagattca aaacccgcat tttcgtcttt ttttttttct aaaaaaaaga
    85981 taaaaaaatc caatgtattt caattttatg caaaatgctt ttctatttct aaaatgtcca
    86041 atataagttt tacatcttct atgcgaagat gttccatttt cataaggtct tcttgactgt
    86101 tattcaaaag ctccaataat gtatgtatat tggacctttt gagacaatta tagatcctgg
    86161 gaggcaattc taattggtca ataaaaatgg atttcaatcc tatttctttt tgatttttcc
    86221 ttagtttagc caatccatca tgaaaagtaa aaaggggtaa agtaactttg tcttgattgt
    86281 tttctaaatt taagtttttt tcgtccgcat gtaaaaaagg aataaataaa tcaatcaaat
    86341 tccgggaggc ttcataaagt gcttctttag gagttaaact tccatttgtc catatttcga
    86401 gaaaaagtat ctcttgtttt tcattcccat tcacataaga atgaatacta aaatttgcat
    86461 ttcgaacagg catgaataca gcatctatag gataacttcc gtcttgaaag gtatttagtg
    86521 tttttatacg atatccgcga ttcctctcga tttgtaatcc aatacacaaa ttgataggtt
    86581 ctgttagatt agctatatgt tgtgtattat caacgatttc cacagaaggt ggtaaaatta
    86641 tgtcttgagc agttacatat cccggaccct tgacccaaat agacgcgtcc cgagttccat
    86701 agagattact tctcaataca atttttttca aattcattaa aatttcatgt actgattctt
    86761 gaatacccgc tatggtagaa tattcatgtg gtattttctc agattttgca cgtgtgatac
    86821 atgttccctc tatttctccg agcaaagctc ttcgcatcgc aatgcctatt gtgtcggctt
    86881 gacctttcat aagtggagac agaataaagc gtccataata aagacactta ctgtctgctc
    86941 ttgattcaac acacttccac tgcagtgtcc gagtggatgc tcttactttc tctcgaacca
    87001 taataatcta ttttgatcaa atccttgaat ttgaattatt tatttctctt gaaatcactt
    87061 caatgtttat ttttcctttt acacacgtct ttttttaggg ggcctacatc cattatgtgg
    87121 cataggggtt acatcccgta tgaaacttaa tagtatacca cttctacgaa tagctcttaa
    87181 tgccgcatct cttccgagac cggcaccttt tatcatgact tctgctcgtt gcataccttg
    87241 atccgctact gtccgaatag catttcctgc tgcggtttga gcggcaaaag gtgtccccct
    87301 tcttgtaccc ttgaatccac aagtaccggc ggaagaccaa gaaatcacct gaccccgtac
    87361 atctgtaata gtcacaatgg tattgttaaa actagcttga acatgaataa ctccctttgg
    87421 tattttacgc gcattcttac gtgaaccaat acgtacattt ctacgtgaac caatttttgg
    87481 tataggtttt cccatatttt attatctcat aaatataagt cagagatata tggatatatc
    87541 catttcatgt caaaagcgga ccctttctat ttttcgattt tttcattttt tttttttatt
    87601 ttttttgtgc atccggtcaa gccccccttt tttgtttgtt tttttgattt gttttttgga
    87661 aagattatcc ttgtctttgt ttatgtcttg gattggaaca aattactata attcgtccgc
    87721 gtctacgaat cagtcgacat ttttcacaaa ttttacgaac ggaggctctt attttcatat
    87781 ttgttattcc ttaactgaat tccgaatttt tttattggaa gagaataggg tttcctgaaa
    87841 tttttaactt ctaattgtat cgccataaaa aaaagaatgt tgagggtgaa aaacagtata
    87901 atcattcgaa tttgtgttcc ggagtctatc cgcttgaagc aaaatgattt acttctattt
    87961 tttactttat ctcccggtag tatccgtata aaactatgtc gaattcttcc ggaaacatga
    88021 ccacctagaa tctatatttt cattatctgg aatcttattt tcattatagg aacgaacctg
    88081 gaacatacca ttgggaagtg attcagtaat taaaccctca tgattttatt tctattgcag
    88141 ttaaaacccc tttcccgtat tcactaatgt atgtggagtg atattagaaa cccgcttttt
    88201 ctctctcttt tttcacaaaa atgtatgtaa gtttctcata gaattcggat atcagaaaga
    88261 ttaccatata taacataaaa tttctccgcc gattctttct aatcgagcct ctcgatctgt
    88321 cattatacct cgagaagtag aaagaattac aatgcccatc cctcctaaaa ttctaggaat
    88381 tcgttgataa ttagaataga ttcgtagacc aggtctactg attcgtttta aattcaaaat
    88441 agttttatat gaccctttcc tatttcttct atgccgtaga gttaaaacta aaaaatattt
    88501 gttgctttcc ctatgttttc tcacgttttc aataaaacct tctcgaaaaa gtattgtaac
    88561 aatgttttcg gtgatgttag tagatggtat tcgaaccgtc ccttttctat tcatgtcagc
    88621 atttcgtata gaggttatta tgtcagcaat ggtgtcctta cccatgataa actaaaatga
    88681 ttgttgccct tgacttttga tataatcaac atgctttttt attaattatt aaaatgaatt
    88741 aaaattatta aaaatttatt aatattactt taatataata ttaaatatta atctttaata
    88801 taatattaaa tattaatatt acattactga gttttttttt ttattaatta atgagatttt
    88861 ctattttttt tttattgatt tttatattta tattgaaatt ttctattgaa tattgatatt
    88921 ttttttttat gaattattga atttttaaat attttttgat tttttaataa taattagaat
    88981 cttttttgta taataattac aaaagaaaag gtatatgcgt gagatataat caatctatta
    89041 attaatctat ttcattcaaa tactataaat atatcatagt ctcgtcttat aatacttcgg
    89101 gtgctaatga aactatttta gtgaaattta actgtctcaa ttcccgagca attgcaccaa
    89161 aaattcgagt tccttttgga tttccttctt gatcaatgac aactgcagca ttatcatcat
    89221 attgtattat cataccgttg ttacgtttga gttctttaca agtacgtacg attacagctc
    89281 tgatcacttc tgatctttct aacggtgtat ttggtactgc ttccttgatt acagcaacaa
    89341 taacgtcacc aatataggca tatcgtcgat tactagttcc tatgattcga atacacatca
    89401 attcgcgggc cccgctgtta tcggctacat tcaaatgggt ttgaggttga atcatatcat
    89461 tttttttttc tctgttcttt cagtgcaaag ggcgaagtaa aaaaaaaaaa aaagaaatat
    89521 tgtgtatcaa aaaaaaaaaa aagaaaccta caattgcaat tgtttttttt tcatcccaaa
    89581 gacctctttc ctttggttct aattattatg ccgaaataat gaattgagtt cgtataggca
    89641 ttttggatgc tgctattgta atagcctttc tggctatatt ttctgtgact ccgcccattt
    89701 cataaagtat tctaccgggt ttaacgacag ctacccaata ttcgggagat ccttttcctg
    89761 accccatacg tgtctctgta ggtcttactg taaccggctt gtctggaaat atgcgtaccc
    89821 atatttttcc accgcggcgg gcatttcgtg acattgctcg ccgccctgct tctatttgtc
    89881 tagatgtgat ccaagtgggt tcaagtgctt gaagagcata tctaccgaag caaatatgat
    89941 tacctcgaga ggatattcct ttcattcttc ctctatgttg tttacggaat ctggtttttt
    90001 ttgggttata gttgatggtt ttttctcaat tccatctcta ctacagaacc gtacatgaga
    90061 ttttcacctc atacggctcc tcgcgaatga aacgattaaa atagaataga atatacatgg
    90121 atttcatgaa taatatatcg aatcgtggtg ggactttttg agatttcatt taatctattg
    90181 gtttattgga aatttgtata tcttcttttg atatataact aaacatcttt ttacaaatat
    90241 tctttttcta ttatagacaa ttcttgttat ctagatataa atagataatg ttgttttctt
    90301 atgttataag gttctaacga atctttattt tgtttttcct tttattacca tatcggattg
    90361 gcccctattt agaaatccaa taaaatccaa attttcgcgg gcgaatattt actctttcat
    90421 tatctatttc agatgtagag ttagcccatg actcctcaga acatgattcc tccgaataaa
    90481 tggattggtt tttggttcct tccgccatcc cacctaatga atcattaaga tttggtttta
    90541 ataaaatctt aggcattcac aggttccgtc gttcccatcg cttctcgttt aatggttagg
    90601 tctcaattgt acaatggagc ctctaattaa attaataatt aattccattt tgtttttttt
    90661 ctttagtcaa ccttctcagt ttttagtgac tcggggctct tgatttgttt gttcgatcaa
    90721 tatagtcatc taattatgga ttaattaata ttgatgcttt attacactat cttttatgac
    90781 atgactcata gaccctacat attagaattc tatatcattg atattctttt tctctctttc
    90841 tttcaccctt tcatttatcc atatattcgt attgcttcac aactcataat cagattcgtt
    90901 tttcttgttt tttatgcaat atttcagttg gtataatgat atcgccaata tattatatct
    90961 ttacttatat cttgactggt tctttagatc cagataatgc gaagcgatga gttggttatt
    91021 agttctatag ttattaatta attaattaat taatactact actacgagtt ggtttatttt
    91081 ttttagaatg gttagaattc aacaaaagaa tggttagaat tcaacaaaag aatggttaga
    91141 attcaacaaa aaaataaacc aacgcaacga gtcgcacact aagcatagca attatatcaa
    91201 tatcaaatga ttaatcgaat ttttattcaa tcttataaaa ttgattaaat ttatttaaca
    91261 gaataagaat agaagaattt ttcatttttt gttttttcgc tagatagaac gttaacgata
    91321 aggcaaagtt tattattctt cgtttacaaa tatccaaatt ttgatgccta ataccccata
    91381 aatagttcga actgtataag aacaataatc aatttttgct cgaatggttt gtagaggaac
    91441 cctaccttct ctgatccatt cgacacgtgc aatttctttt ccatcgatac gtcccgcaat
    91501 ttgtacttga actccttttg tacccgcctg ttcagttaat tcaatagctt ttttcattgc
    91561 tttacgaaag gaaactctat tctttaattg tccggctata aattctgcaa gaatattagg
    91621 gtgtccataa gggtttgcaa ttcttgtaat agcaatgttg agttttccat tcatacaatt
    91681 aagttttttt tgcacattca tctgtaattc ttcgattctt cgaggtttac cttctattaa
    91741 taacttggga aatcccatat agattatgac ttgaattaga tcgattcttt tttgaatctt
    91801 tatccgtgca attccctcga caccagaaga tattctcata tttttttgta cataattctt
    91861 gatacaatcc cgtatttttt catcttcttg tagactctcg gaataatttt ttggttgtgc
    91921 aaaccaaaga gaatgatgac tttgggttgt accaagtctg aaaccgagcg gatttatttt
    91981 ttgtcccata atcccccact atatatacat aaaatgacac tacgtatctg tgtacttttt
    92041 ttctttatag atccggtttt tttgaagcat aatatggcgt atttgcgtct ttcatactct
    92101 tcttcacttt tatactcttc ttcaatttat agatatatct ttcaataaac aataaattca
    92161 aaaaacaata aaatagttat atcacaattt agcagataac tttgtctttg agtttgaagt
    92221 tttcattttt ttttttcata ctagtacctt ttatttttat taattataaa ttttgattaa
    92281 tgactcaact tgtttcgttg aaactcatat tgtgactagc atttgttgtt gcagaataaa
    92341 ccaatttcaa aaatagaata agatactcga taaagcatga gttccagtat cataagtctt
    92401 tccatttacg aatttcatca attcctattt gtgttgtact ttgtgttgtg agcaaacatc
    92461 catatatgtt cacctaaagg gtatacttct ttatattggt tcttcttttt catattcata
    92521 aggtttgact cttttttaat atatttatat tttttatatt tgaatatatt tatataaata
    92581 tattcaaaaa ttaagagaag aatattatta ttaatataat atataataaa ttaagatata
    92641 ataaattaag atataataaa ttaagataag aataataaat taagataaga aaagaatatt
    92701 aatatataaa tgagattttc attttaatga attatttttt agtaatttct taatcactaa
    92761 attaacgacg agatctatta tcattttttg catgtccccg gaagtttata gtaggtgaaa
    92821 attctcccaa tttatgtcct accatacgat ctgttatata aataggtaaa tgttcttttc
    92881 cattatggat agcaatcgta tgaccgatca ttgtgggtat aatggtagat gctctggacc
    92941 aagttactat tatttctttt tctgcttttg tgttaagttt ctttattttt cttaataaat
    93001 gattcgctac aaaaggattt ttttttagtg aacgtgtcac agtccattac tcctattttt
    93061 ttttgtaaag acgaagaaac aaattctatt ttctctactc tactatttac tacggcgacg
    93121 aagaatcaaa ttattactat attttttcct ttttctactt cttcttccaa gtgcaggata
    93181 accccaagga gttgcgggtt tttttctacc aattggggcc ctcccttcac cacccccatg
    93241 gggatggtct acagggttca taactactcc tcttactaca ggacgcttac ctagccaaca
    93301 tttagatccg gctctaccca aacttttctg gtttacccca acattcccca cttgtccgac
    93361 tgttgctgag cagtttttgg atatcaaacg gacctctcca gaaggtaatt ttaatgtggc
    93421 cgatttcccc tcttttgcaa tcagtttcgc tacagcacct gctgctctag ctaattgtcc
    93481 accctttccg agtgtgattt ctatgttatg tatggccgtg cctaagggca tatcggttga
    93541 agtagattct tctttttgat caatcaaaac cccttcccaa actgtacaag cttcttccaa
    93601 agcatacggc tttctggatg tagatgatga tatctataca gatggatctt atatatatcg
    93661 tacaatgaag taccgcatga gtggatatat aggaatcaaa atctgccgaa tcactcatgt
    93721 tatgatcttc tacatcctag gtcttcccgt tccttcatct ggcttatgtt cttcatgtag
    93781 cattcagacc gaatgactct atgaaattac gtcgatactt ccacatatta cgggtaacgt
    93841 aggagacatc tctatttttc ccccggggaa tccttagaat taccactgct tagctttcaa
    93901 ttcgcctctg accatcaaat gaaatgtgaa taacccgtcc tcccctcttt gaaacaaggg
    93961 gcgcttctgg ttctgtcggt gcttgaaaca attttgtctt ctccatatta ctatatctct
    94021 agagtcaata atcttatatg aggaactact gaactcaatc acttgctgcc gttactcttc
    94081 agttttctgt tgaggtctat cctgtagagg tactcaaatt ggatcagtga tcgatttcta
    94141 ggtttcgccg taaacctaat tggttacttc caattacgta aatcaatagt tcaaaccgca
    94201 ctcaaaggta gggcatttcc catttttata ggaacttctg taccagaaac aatggtatct
    94261 ccaattatag cccctctggg atgtaaaata tatcttttct caccatcccc atagtgtatg
    94321 agacaaatgt atgcatttcg attagggtcg tattctatgg ttacgattct accatatatg
    94381 tctttttcat tccgtcgaaa atcgatttta cggtatagac gcttatgacc tccccctcta
    94441 tgccctgcgg taatgattcc tctggcatta cgacctttac cacaacgatg ctgtccatag
    94501 atcaaattat ttcgtggatt ggatttcact tgactgtcta cggctccatt gcgtgtgctc
    94561 ggggtagaag ttttgtataa atgtatcgcc atgctattaa gtattttgat ttaagttctt
    94621 ttctttctaa gaggtggaat agaataaccc ggttgaagcg taatgatcat acgtctgtaa
    94681 tgcattgtat gtcccataat aggtcccatt cttctaccct ttaccgggag tcgatgacta
    94741 ttcatagcta ttaccttgac accaaagaag agttcgaccc aatgctttat ttctgtccta
    94801 gttgatcctg attcgacatt agaagtatat tgatttttcc ccaataaccg aatacttttg
    94861 tctgtaaata ctgcatattt gattccatcc ataaatctat tttcttccct atgagttcta
    94921 gtctcaataa gaatgctagt tcttactgtt catatgttat gatatgaata tactacacca
    94981 attcgttatg tatggatgat gagattccat tgatacagag ccaattccaa tagacttatt
    95041 ggagggtccc attggcgtgc atccagtagg aattgaacct acgaattcgc caattatgag
    95101 ttgggcgctt taaccattca gccatggatg cttagcgggg atcctcgtac atggtgaata
    95161 accaaattcc aattgaaatg aaatctttag gataaatcaa tgcaatttag gaggactcaa
    95221 tgaaaggaca tcaattcaaa tcctggattt tcgaattgag agagatattg agagagatca
    95281 agaattctca ctatttctta gattcatgga cccaattcaa ttcagtggga tctttcattc
    95341 acattttttt ccatcaagag cgttttataa aactcttgga ctcccgaatt tggagtatcc
    95401 tactttcacg caattcacag ggttcaacaa gcaatcgata tttcacgatc aagggtgtag
    95461 tactctttgt agtagcggtc cttatatatc gtattaacaa tcgaaagatg gtcgaaagaa
    95521 aaaatctcta tttgacaggg cttcttccta tacctatgaa ttccattgga cccagaaatg
    95581 atacattgga agaatctttt gagtcttcca atatcaatag gttgattgtt tcgctcctgt
    95641 atcttccaaa aggaaaaaag atctctgaga gctctttcct ggatccgaaa gagagtactt
    95701 gggttctccc aataactaaa aagtgtatca tgcctgaatc taactggggt tcgcggtggt
    95761 ggaggaactg gatcggaaaa aagagggatt ctagttgtaa gatatctaat gaaaccgtcg
    95821 ctggaattga gatctcattc aaagagaaag atatcaaata tctggagttt ctttttgtat
    95881 attatatgga tgatccgatc cgcaaggacc atgattggga attgtttgat cgtctttctc
    95941 cgaggaagag gcgaaacata atcaacttga attcgggaca gctattcgaa atcttagtga
    96001 aagactggat ttattatctc atgtttgctt ttcgtgaaaa aataccaatt gaagtggagg
    96061 gtttcttcaa acaacaagga gctgggtcaa ctattcaatc aaatgatatt gagcatgttt
    96121 cccatctctt cttgagaaac aagcgggcta tttctttgca aaattgtgct caatttcata
    96181 tgtggcaatt ccgccaagat ctcttcgtta gttgggggaa gaatccgcac gaatcggatt
    96241 ttttgaggaa catctcgaga gagaattgga tttggttaga caatgtgtgg ttggtaaaca
    96301 aggatcggtt ttttagcaag gtacggaatg tatcgtcaaa tattcaatat gattccacaa
    96361 gatctagttt cattcaagta acggattcta gccaattgaa aggatcttct gatcaatcca
    96421 gagatcattt cgattccatt agtaatgagg attcggaata tcacacattg atcaatcaaa
    96481 gagagattca acaactaaaa gaaagatcga ttctttgttg ggatccttcc tttcttcaaa
    96541 cggaacgaac agagatagaa tcagagcgat tccctaaatg cctttctgga tattcctcaa
    96601 tgtcccggct attcacggaa cgtgagaagc agatgaataa tcatctgctt ccggaagaaa
    96661 tcgaagaatt tcttgggaat cctacaagat ccattcgttc ttttttctct gaaagatggt
    96721 cagaacttca tctgggtttg aatcctactg agaggtccac tagagatcag aaattgttga
    96781 agaaagaaca agatgtttct tttgttcttt ccaggcgatc ggaaaataaa gaaatagtta
    96841 atatattcaa gatgattatg tatttacaaa ataccgtctc aattcatcct atttcatcag
    96901 atccgggatg tgatatggtt ccgaaggatg aactggacag ttccaataag atttcattct
    96961 tgaacaaaaa tccatttttt gatttatttc atctattcca tgaccggaac agggggggat
    97021 acacgttaca ccacgatttt gaatcagaag agagatttca agaaatggca gatctattca
    97081 ctctatcaat aaccgagccg gatctggtgt atcataaggg atttgccttt tctattgatt
    97141 cctccggatt ggatcaaaaa caattcttga atgaggtatt caactccagg gatgaatcga
    97201 aaaagaaatc tttattggtt ctacctccta ttttttatga agagaatgaa tctttttatc
    97261 gaaggatcag aaaaaaatgg gtccggacct cttgcgggaa tgattttgaa gatccaaaac
    97321 caaaaatagt ggtatttgct agcaacaaca taatggaggc agtcaatcaa tatagattga
    97381 tccgaaatct gattcaaatc caatatagca cctatgggta cataagaaat gtattgaatc
    97441 gattcttttt aatgaatcga tccgatcgca acttcgaata tggaattcaa aggtatcaaa
    97501 taggaaatga tactctgaat catagaacta taatgaaata cacgatcaac caacatttat
    97561 caaatttgaa aaagagtcag aagaaatggt tcgatcctct tatttttatt tctcgaaccg
    97621 agagatccat gaatcgggat cctaatgcat atagatacaa atggtccaat gggagcaaga
    97681 atttccagga acatttggaa catttcattt ctgagcagaa tagccgtttt caagtagtgt
    97741 tcgatcgatt acgtattaat caatatttga ttgattggtc tgaggttatc gacaaaaaag
    97801 atttctctaa gtcactttgt ttctttttgt ccaagttact tctttttttg tccaagtttc
    97861 ttctcttttt gtctaactca cttccttttt tctttgtgag tttcgggagt atccccattc
    97921 ataggtccga gatccacatc tatgaattga aaggtccgaa tgatcaactc tgcaatcagt
    97981 tgttagaatc aataggtctt caaatcgttc atttgaaaaa atggaaaccc ttcttattgg
    98041 atgaccatga tacttcccaa aaatcgaaat tcttgatcaa tggaggaaca atatcaccat
    98101 ttttgttcaa taagatacca aagtggatga ttgactcatt ccatactaga aagaatcgca
    98161 ggaaatcttt tgataacacg gattcctatt tctcaatgat atcccgcgat caagacaatt
    98221 ggctgaatcc cgcgaaacca tttcatagaa gttcattgat atcctctttt tctaaagcaa
    98281 atcgacttcg attcttgaat aatcgacatc acttctgctt ctattgtaac aaaagattcc
    98341 ctttttatgt ggaaaaggcc tgtatcaata attatgattt tacgtatgga caattcctca
    98401 atatcttgtt cattcgcaac aaaatatttt ctttgtgcgg cggtaaaaaa aaacatgctt
    98461 ttttggagag agatactatt tcaccaatcg agtcacaggt atctaacata ttcataccta
    98521 acgattttcc gcaaagtggt gacgaaaggt ataacttgta caaatctttc cattttccaa
    98581 ttcgatccga tccattcgtt cgtagagcta tttactcgat cgcagacatt tctggaacac
    98641 ctctaacaga gggacaaata gtcaattttg aaagaactta ttgtcaacct ctttcagata
    98701 tgaatctatc tgattcagaa gggaagaact tgcatcagta tctcaatttc aattcaaaca
    98761 tgggtttgat tcacactcca tgttctgaga aatatttacc atccgaaaag aggaaaaaac
    98821 ggagtctttg tctaaaaaaa tgccttgaga aagggcagat gtatagaacc tttcaacgag
    98881 atagtgcttt ttcaactctc tcaaaatgga atctattcca aacatatata ccatggttcc
    98941 ttacttcgac agggtacaaa tatctaaatt ttttattttt agatactttt tcagacctat
    99001 tgccgatact aagtagcagc caaaaatttg tatccatttt tcatgatatt atgcatggat
    99061 cagatatatc atggcgaatt cttcagaaaa aattgtgtct tccacaatgg aatctgataa
    99121 gtgagatttc gagtaagtgt ttacataatc ttcttctgtc cgaagaaatt attcatcgaa
    99181 ataatgagtc accattgata tcgacacatc tgagatcgct aaatgttcgg gagttcctct
    99241 attcaatcct tttccttctt cttgttgctg gatatctcgt tcgtacacat cttctctttg
    99301 tttctcgagc ctatagtgag ttacagacag agttcgaaaa ggtcaaatct ttgatgattc
    99361 catcatacat gattgagttg cgaaaacttc tggataggta tcctacatct gaactgaatt
    99421 ctttctggtt aaagaatctc tttctagttg ctctgaaaca attaggagat tctctagaaa
    99481 aaatacgggg ttctgtttct ggcggcaaca tgctatgggg tggtggtccc gcttatgggg
    99541 tcaaatcaat acgttctaag aagaaatatt tgaatctcat cgatctcata agtatcatac
    99601 caaatcccat caatcgaatc gctttttcga gaaatacgag acatctaagt catacaagta
    99661 aagcgatcta ttccttgata agaaaaagaa aaaacgtgaa tggtgattgg attgatgata
    99721 aaatagaatc ttgggtctcg aacagtgatt cgattgatga taaagaaaga gaattcttgg
    99781 ttcagttctc taccttaacg acagaaaaaa ggattgatca aattctattg agtctgactc
    99841 atagtgatca tttatcaaag aatgactctg gttatcaaat gattgaacaa ccgggagcaa
    99901 tttacttacg atacttagtt gacattcata aaaagtatct aatgaattat gagttcaata
    99961 catcctgttt agcagaaaga cggatattcc ttgctcatta tcagacaatc acttattcac
   100021 aaaccccgtg tggggctaat agttttcatt tcccatctca tggaaaaccc ttttcgctcc
   100081 gcttagccct atccccccct aggggtattt tagtgatagg ttctatagga actggacgat
   100141 cctatttggt caaataccta gcgacaaact cctatgttcc tttcattaca gtatttctga
   100201 acaagttcct ggataacaag cctaagggtt ttcttattga tgatattgac gatattgatg
   100261 atagtgacga tatcgaccgt gaccttgata cggagctgga gcttctaact atgatgaatg
   100321 cgctaactat ggatatgatg ccggaaaaag accgattttc tatctatatc acccttcaat
   100381 tcgaattagc aaaagcaatg tctccttgca taatatggat tccaaacatt catgatctgg
   100441 atgtgaatga gtcgaattac ttatccctcg gtctattagt gaactatctc tccagggatt
   100501 gtgaaagatg ttccactaga aatattcttg ttattgcttc gactcatatt ccccaaaaag
   100561 tagatcccgc tctaatagct ccgaataaat taaatacatg cattaagata cgaaggcttc
   100621 ttattccaca acaacgaaag cactttttca ctctttcata tactagggga tttcacttgg
   100681 aaaagaagat gttccatact aatggattcg ggtccataac tatgggttcc aatgtacgag
   100741 atcttgtagc acttaccaat gaggccctat cgattagtat tatacaaaag aaatcaatta
   100801 tagacactaa tataattaga tccgctcttc atagacaaac ttgggatttg cgatcccagg
   100861 taagatcggt tcaggatcat gggatccttt tctatcagat aggaagggct gtttcacaaa
   100921 atgtacttct aagtaattgc tccatagatc ctatatctat ctatatgaag aagaaatcat
   100981 gtaacgaggg ggattcttat ttgtacaaat ggtacttcga acttggaacg agcatgaaga
   101041 aattaacgat acttctttat cttttgagtt gttctgccgg atcggtcgct caagaccttt
   101101 ggtctctacc cggacctgat gaaaaagatg ggatcacttc ttatggactc gttgagaatg
   101161 attctgatct agttcatggc ctattagaag tagaaggcgc tctggtggga tcctcacgga
   101221 cagaaaaaga ttgcagtcag tttgataatg atcgagtgac attgcttctt cggcccgaac
   101281 caaggaatcc cttaaatatg attcaaaatg gatcttgttc tatcgttgat cagagatttc
   101341 tctacgaaaa atatgaatcg gagtttgaag aaggggaagg agccctcgac ccgcaacaga
   101401 tagaggagga tttattcaat cacatagttt gggctcctag aatatggcgc ccttggggcc
   101461 ttctatttga ttgtatcgaa aggcccaatg aattgggatt tccctattgg gccaggtcat
   101521 ttcggggcaa gcggatcatt tatgatgaag aggatgagct tcaagagaat gattcggagt
   101581 tcttgcagag tggaaccatg cagtaccaga cacgagatag atcttccaaa gaacaaggct
   101641 tttttcgaat aagccaattc atttgggacc ctgcggatcc actctttttc ctattcaaag
   101701 atcagccttt tgtctctgtg ttttcccatc gagaattctt tgcagatgaa gagatgtcaa
   101761 gggggcttct tacttcccaa acagatcctt ctacatctat gtctaaacgc tggtttatca
   101821 agaatacgca agaaaagcat ttcgaattgt tgattcatcg ccagagatgg cttagaacca
   101881 atagttcatt atctaatgga tttttccgtt ctaatactct atccgagagt tatcagtatt
   101941 tatcaaatct gttcctatct aacggaacgc tattggatca aatgacaaag acattgttga
   102001 gaaaaagatg gcttttcccg gatgaaatga aaataggatt catgtaacaa aagaagagtt
   102061 tcccattcct tagccggaaa gatatgtggc catgaaatag ggattaagtg aaacagaatt
   102121 gactgggtgg tagagtcgtg gaaacacctg tttcttccat attttggacc ttagctccat
   102181 ggaacaatat gctactgcgg aaacatggaa gaattgaaat cttagatcaa aacattatgt
   102241 atggatggta tgaactgcct aaacaagaat tcttgaagag cgaacaacca gagctattac
   102301 tcactacatc aaaaaatttc cattaatgaa agatgtaaat ccattggaaa atcaaaaata
   102361 cgtatgccgg atgaaatggt tgttgctatc tgctccaata acgaatcatt ggtttaactg
   102421 aataactaaa taaaatagat agacctttct ttctcttcgt ctcaggtcga tggatcttct
   102481 caattgaaag atcccctata tggataatac acattccagt tgaccgagcc taattctaat
   102541 tgttttgttc cgaagcaaag atatccacgg ggcggtttgt cctattccga tattcacgac
   102601 caagaagtac tgaattctct ttcctttcgg ataggccctg aaaggagaag gaaggctgga
   102661 atgccaacag gcgtctatta ttgaattcac ccgacccgag agtacagtac ccattttggg
   102721 aacgtccggt gccaaagtca ttgaatgggt aagtcgccaa tccctaaaac ggactatgta
   102781 atgtacttta tccgctgggt tacgggtggg cattttacca gaggtttcta ttgtatcaat
   102841 ctacccctgt gtgattcctg ttgaagcata taggggggtg ggtgcagggc ggacgatttc
   102901 aaaacggact ccccattcat tagatagaga agcaagattt cgtgatccgc tgccgaactt
   102961 attccaattc aataagagat ctcaatatta tgccttgaag aggactcgaa cctccacgct
   103021 ctttagcacg agattttgag tctcgcgtgt ctaccatttc accaccaagg catcttgaaa
   103081 gtgaatcgta ttccatgaat atgatatcta tctagtgtga tgtatggaat atatgacaaa
   103141 ggtggagtgt tagagtattt ttattgatcg gtcatgtcat ataggcccga gtcggacatc
   103201 caattggttc gatttgaatt atctggagga taccttatat atattctatc aaaaagatgg
   103261 acaatcaaac ctatttctcg attcaataga agcccaaaga ggtgaatagg gtcccaaata
   103321 acgagagata tgtaaaaagc gggtccgatt acgcctattc ctaatcctaa atggaatgga
   103381 atggaacgac gcagggatct atatgtaaac atagtatcta tttagataca ctcgaatgac
   103441 cccttctcat aatgagaatg tatataacct tattccggtc tggtccggta tggaatgaac
   103501 ttataatcat ggaatcgact cgatcatcag attatagatt ataagttcat aaccctagcc
   103561 cattcccatt ttgggcggaa cagatctact aattctttga ttccagttag taagagggat
   103621 cttgaactaa gaaatagatt ctagaagcta aaaaagggta tcctgagcaa tttcaataat
   103681 cgggttcatt gatattcctg gtatagtaga tgctatcaca catacaatca tactcaattc
   103741 gatggaattg tttgatctta atggggaccc tctataattt cgcacgtgag gagttatttc
   103801 ttggtttcgt ccagtcatta ataacttgat tatttttaga taatagtaga tagaaacaac
   103861 gctcgtaagg agtcctattg aaaccaagaa atataggcct gcctgccatc cacaccagaa
   103921 taaatgaagt tttccgaaaa aacctgctag tggaggaaga cctcctaagg ataagagaca
   103981 tagggctaaa gagagagcca aaaaaggatc tttcgtgtat aatcctgcat aatctcgaat
   104041 gttatcagtt ccggtacgta gaccaaatga tacaatgcaa gcaaaagttc ctagattcat
   104101 ggagatatag aacagcatat aagttatcat gcttgcatat ccaccatttg agtctccaac
   104161 aattattcca ataattacat atccgatttg acctatggac gaatacgcaa gcatacgttt
   104221 catgcttgtt tgggtaatag caatgagatt ccccaatatc atgctaagaa tagctaggat
   104281 ttccagaaga agatgccatt cgtttgatga gaaataaaaa ggaatatcga aaattcgagt
   104341 ggctgaagct gaagcagcta ctttcgaagt aacagaaaga aaagcaacga ctggagtggg
   104401 agagtcagag tcgaaaagag gattcctcac ttctttctct cattcaaaac cgtgcatgag
   104461 actttcatct cgcacggctc ctaagtgata aaagaaagaa gatgagttct tctttctttt
   104521 ttgattacct tcctcgcgta tgtataagac cgaatccatt cgatttttca ttttaaaaag
   104581 gattactaat ccttaacttt tcgaggaatc cttcatcagt ggttgtgaat gaccgatttt
   104641 tctcaatctt tatgacttgc tcctacggaa ccgaggtcga aaagattgat aaatagaacc
   104701 atctgatttg attcgttctc aatagccacg agatgatcat cttagggtga tccttttgtc
   104761 gacggatgct cctattacac tcgtagtctc tgaaggatga gaaccaacta tgtagcatct
   104821 acatcgagaa ttcaagtatt gtatacgtca ttagtccgat cctttgtagg aactacccgt
   104881 aataacgaac ttgcaaaatg aatctgttta tcataaaggg attcgttgtt cctgactctg
   104941 cttcacctta attgttattt gaacaagtaa agttatgtct tggtccgagt gggaatagca
   105001 tttctcttct gcatgtccat ggagttttga aaaatccaaa catctcagaa atagatagag
   105061 aggtaggaat ttatcgaacg aaccgcactc cttcgtatac gtcaggagtc cattgatgag
   105121 aaggggctgg ggaaagcttg aacccaattc ctgcagtgat gaatataagc gcaattgaaa
   105181 ttcctgggga gttatacatt tgtgtattga taagaccatt cactatttct tgaagctcga
   105241 tctctccccc ggatgaacca tatagccaag agaaaccatg aaccagaata gaagagcttg
   105301 ccccacccat gagtaaatat ttcgtagtag cctcattaga ccgtacatct ttcttggtat
   105361 atccagataa tagataggag cataaactga aacattctgg agctacaaag atagttatta
   105421 aatcgttagc accgcataaa aacattcctc ctagagtagc tgttaatacg aataacagaa
   105481 actctgttat agccatttct gtacattcaa tgtactctac ggatagagga atacatagag
   105541 ttgaacatag taaaataaga aattgaaaga tttcgttgaa attgttcgtt tggaaatttc
   105601 ctgaaaagct aatcataggt tcttctctcc atcggaacaa tagggccgtt atgctcatta
   105661 ctaaacttgt tgaagagata aaatataacc aaggtatatc tttttgatca gaggttgaat
   105721 cgatcatcag aagaagaatt aggcccaaaa ttaggataca ttctgggaaa ataaaacttc
   105781 catcgaagag aagcaaatga aaggctttca taaaaattct cgtagaatcg agaatgaagt
   105841 tttcattctg tacatgccag atcatgaatt agtaactgca tccaatctcc aaaaaaatcc
   105901 caattgtttc gaattttctc tttttggaat ggaatattta cagaatcccc atgaatagga
   105961 ccaaacctta ttccatggta tttacatagg attcctcttt cttattctta agcaagtccc
   106021 cgagagggct tagttgatcc atgatttatg tttcgtcttt cgtttccttt tcgtttgttt
   106081 cgagagatat atcgatcaat tccgattctt tttctattga ttcttttccg atcgagatgt
   106141 atggatccat gggtctatgt gtctatatag atcctgttca tggattaacg aaaatgtgca
   106201 aaagctctat ttgcctctgc cattctatga gtctcttcct ttttgcgtat ggcatcgcca
   106261 ctccctttgg cagcatccac taattcggaa cttaatttga aagccatatt tcgacccgga
   106321 cgttttcggg atgcccctaa taaccaacga atggcaagtg cttttccttg tgtggatcct
   106381 atttcaatgg gaacttgatg agtcgatccg cctacacgtc ttgcttttac tgctatatcg
   106441 ggagttactc cacgtattgc ttgacgtaaa acagatagtg gatttgtttc tgtcttttgt
   106501 tgaatctttt tcatggctcg atagataatt tgataagcca atgatttttt tccgtgtttc
   106561 agaatacggt taaccaacat gttaactaat cgattacgat aaattggatc ggattttgcg
   106621 gttttttctt ctgcagtacc tcgacgtgac atgagcgtga aaggagttca agaatccgtt
   106681 ttctttttat aagggctaaa atcatttatt ttggcttttt gaccccatat tgtagggtgg
   106741 atctcgaaag atatgaaaga tctccctcca agccgtacat acgactttca tcgaatacgg
   106801 ctttccacag aattctatat gtatctatga gatcgagtat ggaattctgt ttactcactt
   106861 gaaattgagt atccgtttcc ctccttttcc tgctaggatt ggaaatcctg tattttacat
   106921 atccatacga ttgagtcctt gggtttccga aatagtgtaa aaggaagtgc ttcgaatcat
   106981 tgctatttga ctcggacctg ttctaaaaaa gtcgaggcat ttcgaattgt ttgttgacac
   107041 ggacaaagtc aaggaaaacc tctgaaatta tttcaatatt ggaccttgga catatcatag
   107101 ttccgaatcg aatctcttta gaaagaagat cttttgtctc atggtagcct gctccagttc
   107161 ccttacgaaa ctttcgttat tgggttagcc atacacttca catgtttcta gcgattcaca
   107221 tggcatcatc aaatgataca agtcttggat aagaatctac aacgcactag aacgcccttg
   107281 ttgacgatcc tttactccga cagcatctag ggttcctcga acaatgtgat atctcacacc
   107341 gggtaaatcc ttaacccttc cccctcttac taagactaca gaatgttctt gtaaattatg
   107401 gccaatacca ggtatataag cagtgatttc aaatccagag gttaagcgta ctctggcaac
   107461 tttacgtaag gcagagtttg gttttttggg ggtgatagtg gaaaagttga cagataagtc
   107521 acgcttactg ccactctaca gaaccgtaca tgagattttc acctcatacg gctcctcgtt
   107581 caattctttc gaagtcattg gatccttttc ctcgttcgag aatctccccc cttcttccac
   107641 tccgtcccga agagtaacta ggaccaattc agtcacgttt tcatgttcca attgaacact
   107701 ttcctttttt gattattctc aaaggagaag attattcttt ttaccaaaca tatgtggatc
   107761 caatcacgat cttctaataa gaacaagaaa tctttctcga tcaatccttt tgcccctcat
   107821 tcttcgagaa tcagaaagat ccttttcaat caagtttgaa tttgttcgtt tggaatctgg
   107881 actcttctac ttcattttta tttacttatt tttatatttt atatattttt cttttttgat
   107941 ttctttttta tttccttcca tcattcctta agtcccacag gtttgatcct gtagaatctg
   108001 acccattttc tcattgagcg aaaggtacga aataaataag attgattttt cgatcaaaag
   108061 tactatgtga aatcttcggt ttttcctctt tctctatccc tatcccgtag gtatagcgtt
   108121 tgaatcaata gagaaccctt tcttctgtat ctgtatgaat cgatattatt acattccaat
   108181 tccttcccga tacctcccaa ggaaaatccc gaattggatc ccaaattgac gggttagtgt
   108241 gagcttatcc atgcggttat gcactcttcg aataggaatc cattttctga aagatcccag
   108301 ctttcgtgct ttggtgggtc ttcgagatcc tttcgatgac ctatgttgtg ttgaagggat
   108361 atctatatga tccgatatga tccgatcgat tgcgtaaagc ccgcggtagc aacggaaccg
   108421 gggagagtat acagaaaaga cagttattat attagtatta gattagtatt agttagtgat
   108481 ctcggctcag tgagtccttt ctttcgtgat gaactgttgg caccagtcct acattttgtc
   108541 tctgtggacc gaggagaaag ggagctcagc gggaagagga ttgtaacatg agagaagcaa
   108601 ggaggtcaac ctctttcaaa tatacaacat gggttctggc aatgcaatgt ggttggactc
   108661 tcatgtcgat ccgaatgaat catcctttcc acggaggtaa atctttgcct gctaggcaag
   108721 aggatagcaa gttacaaatt ctgtcttggt aggacatgta tttctattac tatgaaattc
   108781 ataaatgaag tagttaatgg tggggttacc attatccttt ttgtggtgac gaatcttgta
   108841 tgtgttccta agaaaaggaa tttgtccatt tttcggggtc tcgaaggggc gtggaaacac
   108901 ataagaactc ttgaattgaa atggaaaaat agatgtaact ccagttactt cggaaatggt
   108961 aagatctttg gcgcaagaag aggggttgat ccgtatcatc ttgacttggt tctgatttct
   109021 ctattttttt aagaataccg agtcgggttc ttctcctacc cgtatcgaat agaacatgct
   109081 gagccaaatc ttcttcatgt aaaacctgct ttatttagat cggtaaaatc atacggtttt
   109141 atgaaaccat gtgctattgc tcgaatccgt agtcaatcct atttccgata ggagcagttg
   109201 acaattgaat ccaatttttc ccattatttt cgtatccgta atagtgcgaa aagaaaagaa
   109261 ggcccgactc caagttgttc aagaatagtg gcgttgagtt tctcgaccct ttgccttagg
   109321 attagtcagt tctatttctc gatgggggcg gggcaaggaa agggatataa ctcagcggta
   109381 gagtgtcacc ttgacgtggt ggaagtcatc agttcgagcc tgattatccc taaacccaat
   109441 gtgagttttt ctattttgac ttgctccccc gccgcgatcg aatgagaatt gagaatggat
   109501 aagaggctcg tgggattgac gtgagggggt agggagggct atatttctgg gagcgaactc
   109561 caggcgaata tgaagcgcat ggatacaagt tatgccttgg aatgaaagag aattccgaat
   109621 cagctttgtc tacgaacaag gaagctataa gtaatgcaac tatgaatctc atggagagtt
   109681 cgatcctggc tcaggatgaa cgctggcggc atgcttaaca catgcaagtc ggacgggaag
   109741 tggtgtttcc agtggcggac gggtgagtaa cgcgtaagaa cctgcccttg ggaggggaac
   109801 aacagctgga aacggctgct aataccccgt aggctgagga gcaaaaggag gaatccgccc
   109861 gaggaggggc tcgcgtctga ttagctagtt ggtgaggcaa tagcttacca aggcgatgat
   109921 cagtagctgg tccgagagga tgatcagcca cactgggact gagacacggc ccagactcct
   109981 acgggaggca gcagtgggga attttccgca atgggcgaaa gcctgacgga gcaatgccgc
   110041 gtggaggtag aaggcctacg ggtcgttaac ttcttttccc ggagaagaag gaatgacggt
   110101 atctggggaa taagcatcgg ctaactctgt gccagcagcc gcggtaagac agaggatgca
   110161 agcgttatcc ggaatgattg ggcgtaaagc gtctgtaggt ggctttttaa gttcgccgtc
   110221 aaatcccagg gctcaaccct ggacaggcgg tggaaactac caagctggag tacggtaggg
   110281 gcagagggaa tttccggtgg agcggtgaaa tgcgtagaga tcggaaagaa caccaacggc
   110341 gaaagcactc tgctgggccg acactgacac tgagagacga aagctagggg agcgaatggg
   110401 attagatacc ccagtagtcc tagccgtaaa cgatggatac taggcgctgt gcgtatcgac
   110461 ccgtgcagtg ctgtagctaa cgcgttaagt atcccgcctg gggagtacgt tcgcaagaat
   110521 gaaactcaaa ggaattgacg ggggcccgca caagcggtgg agcatgtggt ttaattcgat
   110581 gcaaagcgaa gaaccttacc agggcttgac atgccgcgaa tcctcttgaa agagaggggt
   110641 gccttcggga acgcggacac aggtggtgca tggctgtcgt cagctcgtgc cgtaaggtgt
   110701 tgggttaagt cccgcaacga gcgcaaccct cgtgtttagt tgccaacgtt gagtttggaa
   110761 ccctgagcag actgccggtg ataagccgga ggaaggtgag gatgacgtca agtcatcatg
   110821 ccccttatgc cctgggcgac acacgtgcta caatggccgg gacaaaggat cgcgatcccg
   110881 cgagggtgag ctaactccaa aaacccgtcc tcagttcgga ttgtaggctg caactcgcct
   110941 gcatgaagcc ggaatcgcta gtaatcgccg gtcagccata cggcggtgaa ttcgttcccg
   111001 ggccttgtac acaccgcccg tcacactatg ggagctggcc atgcccgaag tcgttacctt
   111061 aaccgcaagg agggggatgc cgaaggcagg gctagtgact ggagtgaagt cgtaacaagg
   111121 tagccgtact ggaaggtgcg gctggatcac ctccttttca gggagagcta atgcttgttg
   111181 ggtattttgg tttgacactg cttcacaccc aaaaagaagc gagctacgtc tgagttcaat
   111241 ttggagatgg aagtcttctt tcgtttctcg acggtgaagt aagactaagc tcatgagctt
   111301 attatcctag gtcggaacaa gttgatagga tccccctttt ttcgccccca tgtcgccaca
   111361 cgggggcgac atggggacgt aaaaaaggaa agagagggat ggggcttctc tcgcttttgg
   111421 catagcgggc ccccagcggg aggcccgcac gacgggctat tagctcagtg gtagagcgcg
   111481 cccctgataa ttgcgtcgtt gtgcctggac tgtgagggct ctcagccaca tggatagttc
   111541 aatgtgctca tcggcgcctg accctgagat gtggatcatc caaggcacat tagcatggcg
   111601 tacttctcct gttcgaaccg gggtttgaaa ccaaacttct cctcaggagg atagatgggg
   111661 cgattcaggt gagatccaat gtagatccaa ctttctattc actcgtggga tccgggcggt
   111721 ccggggggga ccaccacggc tcctctcttc tcgagaattc atacatccct tatcagtata
   111781 tggacagcta tctctcgagc acaggtttag gttcggcctc aatggaaaaa taaaaacgga
   111841 gcacctaaca acgtatcttc acagaccaag aactacgaga tcgccccttt cattctgggg
   111901 tgacggcggg atcgtaccat tcgagccttt ttttcatgct tttcccgggg gtctggagaa
   111961 aattgcaatc aataggattt tcctaatcct cccttcccga aaggaagaac gtgaaattct
   112021 ttttcctttc cgcagggacc gggagattgg atctagccat aagaagaata gaatgcttgg
   112081 ctgataaata actcacttct tggtcttcga ccccctcagt cactacgaac gcccccgatc
   112141 agtgcaatgg gatgtgtcta tttatctatc tcttgactcg aaatgggagc aggtttgaaa
   112201 aaggatctta gagtgtctag ggttgggcca ggagggtctc ttaacgcctt cttttttctt
   112261 ctcatcggag ttatttcaca aagacttgcc atggtaagga agaagggggg aacaagcaca
   112321 cttggagagc gcagtacaac ggagagttgt atgctgcgtt cgggaaggat gaatcactcc
   112381 cgaaaaggaa tctattgatt ctctcccaat tggttggacc gtaggtgcga tgatttactt
   112441 cacgggcgag gtctctggtt caagtccagg atggcccagc tgcgccaagg aaaagaatag
   112501 aagaagcatc tgactccttc atgcatgctc cacttggctc ggggggatat agctcagttg
   112561 gtagagctcc gctcttgcaa ttgggtcgtt gcgattacgg gttggatgtc taattgtcca
   112621 ggcggtaatg atagtatctt gtacctgaac cggtggctca ctttttctaa gtaatgggga
   112681 agaggaccga aacatgccac tgaaagactc tactgagaca aagatgggct gtcaagaacg
   112741 tagaggaggt aggatgggca gttggtcaga tctagtatgg atcgtacatg gacggtagtt
   112801 ggagtcggtg gctcccctag ggtttcctca tctgggatcc ctggggaaga ggatcaagtt
   112861 ggcccttgcg aacagcttga tgcactatct cccttcaacc ctttgagcga aatgcggcaa
   112921 aaggaaagaa aatccatgga ccgaccccat cgtctccacc ccgtaggaac tacgagatca
   112981 ccccaaggac gccttcggca tccaggggtc gcggaccgac catagaaccc tgttcaataa
   113041 gcggaacgca ttagctgtcc gctctcaggt tggacagtaa gggtcggaga agggcaatca
   113101 ctcattctta aaaccagcat tcttaagacc aaagagtcgg gcggaaaggg ggggaaagct
   113161 ctccgttccc ggttctcctg tagctggatc ctccggaacc acaagaatcc ttagttagaa
   113221 tgggattcca actcagcact ttttgagatt ttgagaagag ttgctctttg gagagcacag
   113281 tacgatgaaa gttgtaagct gtgttcgggg gggagttatt gtctatcgtt ggcctctatg
   113341 gtagaatcag tcgggggcct gagaggcggt ggtttaccct gtggcggatg tcagcggttc
   113401 gagtccgctt atctccaact cgtgaactta accgatacaa agctatatga tagcacccaa
   113461 tttttccgat tcggtagttc gatctatgct atgatttatc attcatggac gttgataaga
   113521 tccttccatt tagcagcacc ttaggatggc atagccttca agttaagggc gaggttcaaa
   113581 cgaggaaagg cttatggtgg atacctaggc acccagagac gaggaagggc gtagtaagcg
   113641 acgaaatgct tcggggagtt gaaaataagc gtagatccgg agattcccga ataggtcaac
   113701 ctttcgaact gctgctgaat ccatgggcag gcaagagaca acctggcgaa ctgaaacatc
   113761 ttagtagcca gaggaaaaga aagcaaaagc gattcccgta gtagcggcga gcgaaatggg
   113821 agcagcctaa accgtgaaaa cggggttgtg ggagagcaat acaagcgtcg tgctgctagg
   113881 cgaagcggtg gagtgctgca ccctagatgg ctagagtcca gtagccgaaa gcatcactag
   113941 cttacgctct gacccgagta gcatggggca cgtggaatcc cgtgtgaatc agcaaggacc
   114001 accttgcaag gctaaatact cctgggtgac cgatagtgaa gtagtaccgt gagggaaggg
   114061 tgaaaagaac ccccatcggg gagtgaaata gaacatgaaa ccgtaagctc ccaagcagtg
   114121 ggaggagccc ggggctctga ccgcgtgcct gttgaagaat gagccggcga ctcataggca
   114181 gtggcttggt taagggaacc caccggagcc gtagcgaaag cgagtcttca tagggcaatt
   114241 gtcactgctt atggacccga acctgggtga tctatccatg accagggtga agcttgggtg
   114301 aaactaagtg gaggtccgaa ccgactgatg ttgaagaatc agcggatgag ttgtggttag
   114361 gggtgaaatg ccactcgaac ccagagctag ctggttctcc ccgaaatgcg ttgaggcgca
   114421 gcagttgact ggacatctag gggtaaagca ctgtttcggt gcgggccgcg agagcggtac
   114481 caaatcgagg caaactctga atactagata tgacctcaaa ataacagggg tcaaggtcgg
   114541 ccagtgagac gatgggggat aagcttcatc gtcgagaggg aaacagcccg gatcaccagc
   114601 taaggcccct aaatgaccgc tcagtgataa aggaggtagg ggtgcagaga cagccaggag
   114661 gtttgcctag aagcagccac ccttgaaaga gtgcgtaata gctcactgat cgagcgctct
   114721 tgcgccgaag atgaacgggg ctaagcgatc tgccgaagct gtgggatgta aaaatgcatc
   114781 ggtaggggag cgttccgcct tagagggaag gacccgcgcg agcagtggtg gacgaagcgg
   114841 aagcgagaat gtcggcttga gtaacgcaaa cattggtgag aatccaatgc cccgaaaacc
   114901 taagggttcc tccgcaaggt tcgtccacgg agggtgagtc agggcctaag atcaggccga
   114961 aaggcgtagt cgatggacaa caggtgaata ttcctgtact accctttgtt ggtcccgagg
   115021 gacggaggag gctaggttag ccgaaagatg gttatcggtt caaggacgca aggtgcccct
   115081 gctttttcag ggtaagaagg ggtagagaaa atgcctcgag ccaatgttcg agtaccaggc
   115141 gctacggcgc tgaagtaacc catgccatac tcccaggaaa agctcgaacg accttcaaca
   115201 aaagggtacc tgtacccgaa accgacacag gtgggtaggt agagaatacc taggggcgcg
   115261 agacaactct ctctaaggaa ctcggcaaaa tagccccgta acttcgggag aaggggtgcc
   115321 tcctcacaaa gggggtcgca gtgaccaggc ccgggcgact gtttaccaaa aacacaggtc
   115381 tccgcaaagt cgtaagacca tgtatggggg ctgacgcctg cccagtgccg gaaggtcaag
   115441 gaagttggtg acctgatgac aggggagccg gcgaccgaag ccccggtgaa cggcggccgt
   115501 aactataacg gtcctaaggt agcgaaattc cttgtcgggt aagttccgac ccgcacgaaa
   115561 ggcgtaacga tctgggcact gtctcggaga gaggctcggt gaaatagaca tgtctgtgaa
   115621 gatgcggact acctgcacct ggacagaaag accctatgaa gcttcactgt tccctgggat
   115681 tggctttggg cctttcctgc gcagcttagg tggagggcga agaaggcctc cttccggggg
   115741 ggcccgagcc atcagtgaga taccactctg gaagagctag aattctaacc ttgtgccagg
   115801 acctacgggc caagggacag tctcaggtag acagtttcta tggggcgtag gcctcccaaa
   115861 aggtaacgga ggcgtgcaaa ggtttcctcg ggccagacgg agattggccc tcgagtgcaa
   115921 aggcagaagg gagcttgact gcaagaccca cccgtcgagc agggacgaaa gtcggcctta
   115981 gtgatccgac ggtgccgagt ggaagggccg tcgctcaacg gataaaagtt actctaggga
   116041 taacaggctg atcttcccca agagctcaca tcgacgggaa ggtttggcac ctcgatgtcg
   116101 gctcttcgcc acctggggct gtagtatgtt ccaagggttg ggctgttcgc ccattaaagc
   116161 ggtacgtgag ctgggttcag aacgtcgtga gacagttcgg tccatatccg gtgtgggcgt
   116221 tagagcattg agaggacctt tccctagtac gagaggaccg ggaaggacgc acctctggtg
   116281 tgccagttat cgtgcccacg gtaaacgctg ggtagccaag tgcggagcgg ataactgctg
   116341 aaagcatcta agtagtaagc ccacctcaag atgagtgctc tcctattccg acttccccag
   116401 agcctccggt agcacagccg agacagcgat gggttctctg cccctgcggg gatggagcga
   116461 cagaagtttt gagaattcaa gagaaggtca cggcgagacg agccgtttat cattaacgat
   116521 aggtgtcaag tggaagtgca gtgatgtatg cagctgaggc atcctaacag accggtagac
   116581 ttgaaccttg ttcctacatg acccgatcaa ttcgatcagg cactcgccat ctattttcat
   116641 tgttcaactt tttgacaaca tgaaaaaacc aaaagctctg ccctccctct ctatctatcc
   116701 aagggatgga agggcagagg cctttggtgt cccctccagt caagaattag ggcctcacaa
   116761 tcaatagcca atatgctttt atctcatgcc tttcttcatt catgcttcga tattctggtg
   116821 tcctaggcgt agaggaacca caccaatcca tcccgaactt ggtggttaaa ctctactgcg
   116881 gtgacgatac tgtaggggag gtcctgcgga aaaatagctc ggcgccagga tgataaaaag
   116941 cttaacacct ctcattctta ttactttttc aatatgaaaa agtaataaga atgaaaaatg
   117001 aaaaggtcgt cttattcaaa accccaatta tgaaatccct tctctcccac ttcacacctc
   117061 ggaacgcacc gttcttatag agagagaggc gctttcacat cttcttaagc cgaaatggct
   117121 ggggagagga aaggttccct ttttttaggg tactccgggg aatagatcca gtggagacgg
   117181 ggtggggcct gtagctcaga ggattagagc acgtggctac gaaccacggt gtcgggggtt
   117241 cgaatccctc ctcgcccaca accggccaaa aagggaagga cctttccctc tgggggtagg
   117301 aaaatcatga tcggagaagg gcataataaa tatagtatgc ccttctccgc atatcttttt
   117361 ttgttttaca cctcgtaatt cttcctcagc caggcttggg cagaatagca gagcaagtaa
   117421 agtattagta gcatagcaaa aatgccttcc tcgtcattaa tatgtttgct cgcggtaatt
   117481 gtggcctctc gggagaattg atgactgcat caaagatgca cttgctagta ctagtacatc
   117541 tgagaattct taattggtta gtttaaatag ccccggactg tggaacaaag gagtatcccg
   117601 gacctacacc gaggtattga cggcgattct caaatatcgc agaacagaat gggatacgat
   117661 gagatagaat gcaatagaaa caaagacaca gggaacgggt tacccactct taacggtcaa
   117721 agcgaaccct ttcattccga attctttaat tcggaatgaa tcaaatctcc ccaagtagga
   117781 ttcgaaccta cgaccagtca gttaacagcc gaccgctcta ccactgagct actgaggaac
   117841 aacgggaaat tagatctcat agagttcaat tcccgttctc aacccatgac caatatgagc
   117901 tcgaagtttc cttcgtaact cgcggaactt cttcgtagtg gctccgttcc atgcctcatt
   117961 tcatacggaa cctcaaagtg gctctatttc attatagtcc atccatatac taattccatt
   118021 catttaatat tcctttcttt ggtgtcattg agataagaga tgtcgtttct agtctatctg
   118081 tttctatttc tatatatatg gaaagtttca aaatcatcat ataataatcc agaaattgca
   118141 atagaaaaga aaaagggagg tttgtgatga ttttgaaatc ttttatacta gataatctag
   118201 tatccttatg catgaagata attaattcgg tcgttgtggt cggactctat tatggatttc
   118261 tgaccacatt ctccataggg ccctcttatc tcttccttct ccgagctcgg gttatggaag
   118321 aaggaaccga gaagaaagta tcagcaacaa ctggttttat tacgggacag ctcatgatgt
   118381 tcatatcgat ctattatgcg cctttgcatc tagcattggg tagacctcat acaataactg
   118441 tcatagctct accctatctt ttatttcatt tcttctgcaa taatcacaaa cactttttga
   118501 attatggatc cactaatcaa aattcaatgc gtaattttag cattcaaagg atattcctga
   118561 ataatcttat ttttcagtta ttgaaccttt tcattttacc aagttcaatg ttagtcagat
   118621 tagtcaacat ttatatgttt cgatgcaaca accaattttt atttctaaca agtagttttg
   118681 ttggttggtt aattggtcac attttattca tgaaatgggt tggattgata ttagtctgga
   118741 tacagaaaaa taattctatt aaatctaatg tacttattcg atctaataag tacattatat
   118801 cagaattgag aaattttatg tctcgaatct ttattatttt tttatttatt tcctcaatat
   118861 actatttatt tttaataaat ctataattaa tatctaatta atattaatta aatattaatt
   118921 aaatatataa atattaatta aatataaata ataataatat taaataaaaa aaataataat
   118981 attctattta aaattttaga ataattaaat aaaaataatg aaatttaaat aaaattgaaa
   119041 taaaaaatta ataaaaagat taatgcataa aaaaaataca ataaaatata cgaagaaatt
   119101 cgtccacccc ctgcatattt tataagttct cccagaaaaa aacttgtaat acccacccca
   119161 tttggaattc catcaattac tcgtctatca aaaaaagaat ttagtttagc taatcttctt
   119221 acattattaa ttaacgatat tctataaaaa gcatctatgt aaccacgatt atatgaccaa
   119281 tcatatatga gatttcttat tttatctgca acaatctttt tagaaacatt ttttgaaaat
   119341 aaattaagta agttgaaatt tagtaaagat gaataaaaag gcttatagaa aaaagacgct
   119401 ataaatattc caaaaaaagc tatactaacc gaaaaagttg catttgtaac aaattcatac
   119461 caattctcag aattatttga atttggatgt aaaagatcta tagacggaat taaaaatttt
   119521 gataatatat ccaaatctag tctttcttgg ttgaaagaaa ttcctatgac cccgatgaac
   119581 aaagtaaata ttattaatac aagcatagaa aataacatag tattttccga ttcatgagga
   119641 taggaaaaag tagtgttgtt agtttcaaaa taggtaatat caataaaagg acatgttatg
   119701 ttttttagat ttctatcaat tcgatgtgaa tcagtcttct tccgaaaaaa ggaagtcctt
   119761 ccattattat tgattgttaa taaagataat aaatgcattt tttttttcgc ttctttttct
   119821 ttaccccata aagatattga atggaatgag ctattttttt ttccattgaa attttgacaa
   119881 ttaacgttta aatatccttc aaaaacaagt aaatagatcc gaaacatata aaatgcagtt
   119941 aatcctgctg tggaacaagc tattattgcg aaaattggtg aatacaacca actatcatta
   120001 agaatttcat ctttggacca aaaacaagca aagggtggaa taccacaaag agagagtgta
   120061 cccactaaaa aagcagtttt tgtaattggc acatgttttg ttaaaccgcc cataagaacc
   120121 atattttgac ttttatctgg agaatatcca acaatagctt ccattgaatg aataatggat
   120181 ccggatccta aaaacaacaa tgcttttgaa taagcatgag taatcaaatg aaataaagcg
   120241 gctcgataag agcccatacc tagagctaac atcatataac ccaattgaga cattgtagaa
   120301 taggccaaac ctctcttaat atccttttga gcaagagcta aagtagctcc taatactact
   120361 gttattatcc ctatgaaagc tattccattc attatggaag gtataactat gaaaagagga
   120421 agaaggcggg ctacaagaaa aattcccgcc gctaccatag tagcagcgtg gataagagcg
   120481 gaaatagggg taggcccttc catagcatcc ggtaaccata catgaagggg gaattgggca
   120541 gacttagcaa ctgaaccgcc aaataacagg aaggcgcaca aagtaactaa taaaagatta
   120601 acctcattat tagaaatcaa gttattgaat atttcaaaca aatcccgaaa ttccaaacta
   120661 cctgttatcc aataaagacc caaaattccc aataataaac aaaaatcccc tacccgatta
   120721 gttacaaacg ctttttgaca agcatttgcc gcaataggac gtgtgaacca aaaacctatt
   120781 aataaataag aacacattcc aaccaattcc caaaaaatat aaatttgtat caaattcgaa
   120841 ctagtaacca atcccaacat tgaagtatta aaaaaactca tataagcaaa aaatctcaaa
   120901 tatccttcat catgagacat ataattgtca ctgtaaataa gaaccagaat cccaacagta
   120961 gtaatcaata ttgacataat agaagtaagt gaatcgatca agtagccaaa ctctaaagaa
   121021 agatcattat ttatagtcca agaccataca tattgataga tagaactgtt attgatttga
   121081 tgaatagaca gatccaccga aaaaatcata actatactta ataataaaac actaggaaaa
   121141 gcccacatac ggcgaatatt ttttgttgcc gcgggaaaaa ggagaagtcc cactcctatt
   121201 aacataggaa ctggaagtgg aatgaagggt atgatccatg aaaattgatg tgtatattcc
   121261 atacaaaaaa aaaaaaacaa aaaaaaggat tcttaatgag ttttgtttct tattcgccaa
   121321 ttttatctct tttgaaaggg ttcagttaat aaaaaaatga aaattaagat agaaatagaa
   121381 ttatctattg ttcattattc tgaatttttg tccaatattt ccaatagttg aaagtacgaa
   121441 gtgaaaatga gtcaaatgat atgaccaaat tactagtgaa aaatccactt ttttttttat
   121501 taatagaata ttaaaagatt aataatatta agaaattcca atttttaaat tattattata
   121561 caataattta tatccagaga gtggggataa attattacac caaaacgaaa aatattagtt
   121621 tattttgata tgaatcataa aaaacaatcc atctgattca aaaagataag aattcttttt
   121681 gtagtttttg attccgaatc attaatttgt ttcggcacta atttttgatt ttccattcca
   121741 agaaaaagac atatatcttt ggaaaaagtt tgtaaaaaag gttatgatat tcaacagttt
   121801 actttagata gaaaaaagga attaagatac atgatttttt aaaatcatgt atcttttaat
   121861 cgaccaagta ggcgggataa agataagggt tgggttctta aactttttga tgtattttat
   121921 tccatgtata aatccaatat gaccaaaata gaacgatata taatataaat agaaaaggat
   121981 agtttttttg tttataagaa ttacataaac gattattagg aaaaaaaaag actatgttat
   122041 ttttacatat ccacattcct tatgaaaagg agtagaatag tataatttag aaaaacaaat
   122101 agataagata gatctatgtc taatctaatt aaagaacaat tcattttgaa caatagatgt
   122161 ctttcacatc caactatagc aataaacaaa ctagtctaat tttggaatgg cagctccaaa
   122221 aaaacgcact tctatatcaa aaaaaaggat tcggaaaaca atttggaaga agaaggcata
   122281 ttgggtagca ttgaaagctt tttcgttagc gaaatctctt tctacgggga actcaaaaag
   122341 tttttttgtg caacaaatac aaacattgga ataatctgaa ttagctggac tcaaagaata
   122401 gtctaatttc aaaaaagggt ttcgtatata tatatattga aatcttttga agattattgg
   122461 ttttgtggtc ttttatatta tatattaatt ttgattaatt attaatattt ttttggagag
   122521 ttttttttag tttctatatc ttatagatat ttttatacaa actaaaaatc aaaatgagat
   122581 aagatataag taaaaatttt tatttgttaa tgttttgaac tcttcaatag aaaattgacc
   122641 tcatttttgt tttggaattg gcttttttga attaaaattc tttaatgttt cggtttctga
   122701 aattgaaatg caatatttct ttccgaaata taagatctta tatttcggaa agaaatattg
   122761 catttcaatc aactctttca atctcgacga ttgactaaaa atcgtttatt atgatttcga
   122821 gcaagccgct atggtgaaat cggtagacac gctgctctta ggaagcagtg ctagagcatc
   122881 tcggttcgag tccgagtggc ggcatggcat cttattttct aaaagaataa gtcctataat
   122941 gaattcaatg cccgatttcc gttcatataa ttaggagatc tttttttttt ttttatatga
   123001 tattttcaac tttagagcat atattaactc atatagcgtt ttcggtcgta tcaattgtaa
   123061 ttgcaattcg tttgctaacc ttattagtca atgaaatcgt agtactatat gattcgtccg
   123121 aaaaaggcat ggtagtaacc tttttctgta taacgggatt attagttact cgttggattt
   123181 tttcgggcca tttaccatta agtgatttat atgaatcggt aatctttctt tcctggggtt
   123241 tttccatttt tcatataatt ccaggttttg gttttaaaaa gcttaaaaac catttaagca
   123301 caataatagc accaagtgtt atttttaccc aaggctttgc tacttcgggt cttttaaccg
   123361 aactgcatga atccggaata ttagtacccg ctctacaatc gcattggtta atgatgcacg
   123421 taagtatgat ggtattgggc tatgcagctc ttttatgtgg atcattatta tcagtagctc
   123481 ttttagtcat tacatttcga aaagtcataa taagaaagat tggtaagaac aataatcttt
   123541 ttttttattg tgtcattttc ttttgctgtg atcaaataca tgaacgaaag aaacaatgtt
   123601 ttacgaaaca cttcttttcc ttcttatgga aattattaca ggtctcaatt tattcaacaa
   123661 ttggatcgct ggagttatcg tattattggt ctaggtttta tctttttaac cataggtatt
   123721 ctttcgggag cagtatgggc tattgtggcc tggggatcat attggaattg ggatccaaag
   123781 gaaacttggg cgtttattac ttggaccata ttcgcgattt atttacatac tggaaaaaag
   123841 aaaagattgg aaggtgtaaa ttcttcaata gtggcctcta tgggctttct tataatttgg
   123901 atatgttatt ttgggatcaa tctattagga ataggactac attgttatgg ttcatttaca
   123961 tctaattgaa ttaaaatgag tatgagtaaa gggcctgaca aatacaaaca taataagcat
   124021 attatgataa gcatattaat attatgcata ttaatacaga ttaaaatgaa tatttgaaat
   124081 taaaataaat attatattca tttaaaatat tcattttaat ttcaaatatt cattttaata
   124141 aaataaaaaa atacaataga taataaaata aataaaatag aatatataat attaagtata
   124201 agtaaaagta taagaaaact tcgcataaac caaacagtcg agaacccttt aaatcaagta
   124261 atgtagtgat tcaaggggtt ctcacaaaca ccaaacgtat ccggttacaa ttccaattca
   124321 tttttttttt taagttaatc tagagaagaa aaaagatttt tttcattgta caatgaacac
   124381 tattaaaaaa ataagatttt ttgctctctt taattttttg gttttagtca tttattaatg
   124441 aaaactatct ataaaaaatt agatagaata gcttcgacct tgtcaactga taatgagaaa
   124501 atgaaatccg gataaatacc aatacctatt acaggtataa ggatagaaat cgaaataaat
   124561 aactctcggg gcccagaatc aaaaaagaaa gagtttggtt tattaaaaaa cttgtatcca
   124621 tagaacatct ggcgtaacat agataatgaa taaataggag ttaatatcat tccaattgcc
   124681 attacaaaag tgattagtat ttttgtcatt aaaagatatt tttgactggt aattattcca
   124741 aaaaaaacta tcaattctgc aacaaaaccg ctcatgcccg gcaatgcaag agaagccatc
   124801 gataagatac tgaaaaccgt gaatattttt ggcattggaa tagccattcc gcccatttcg
   124861 tcgagataat aaagacgtat tctatcataa ctcgttcctg ccaagaaaaa aagcgcagca
   124921 ccaatcaatc catgagaaat tatttgtaaa atggctccat tgagtcccgt atcgcttata
   124981 gaacaaattc ctataattat gaaacccata tgagatacag aggaataagc tattcttttt
   125041 tttaaattac gttgaccaag agatgttgaa gctgcataga ttatttgaat tgcgcctaat
   125101 agaattaacc agggggaaaa tagagaatga gcgtggggta ataattccat attaattcga
   125161 accaatccat acgctcccat ttttaataag attccagcta aaagcataca agtactgtaa
   125221 tgtgcctctc cgtgggtgtc tggtaaccat gtatgtaagg gtataatcgg caatttgaca
   125281 gcaaaagcaa taagaaatcc aatatagaat attatttcca gtgccacagg atatgactga
   125341 ttagctgatg tttcaaaatt taatgttggt tcattcgaac catataaacc gataccgaga
   125401 actcccatta ataaaaaaat ggaacttcct gcagtataca aaataaactt tgtagctgaa
   125461 tacaaacgtt tctttccacc ccacatggat aaaagtagat aaacaggaat taattctaat
   125521 tcccacatga tgaaaaaaag taaaatgtct tgagaagaaa atgatcctat ttgaccgcta
   125581 tacattgcta acatcaggaa atggaataat cgggattccc gagtaaccgg ttgagccgct
   125641 aaagtagcta aagtggtgat gaatcccgtc agtaaaatag ggcctataga gagtccatct
   125701 attccgaatc tccagtaaaa atcaaaaaat tggatccatt tataattctc cgtcaattgg
   125761 attaatggat cgtccaattg gaaatgataa cagaaagcat aggttgttat aaggagattc
   125821 attaagcata taaaaatagt ataccatcta attaccttat ttcctctatg gggaaataag
   125881 aagattaagg aacccgcgga tattgggaaa actacaacta ttgttaacca aggaaaaaaa
   125941 ttcatggtaa aaataagata cacttgggcc agaaaaaccc gtgctcaaaa tggaaaagat
   126001 tttccatttt gagcacgggt ttttgtcagt aaaaaaaagg tattcgtatg tggttttttg
   126061 aaacgtatca ataagctaga cccatgcttc gagttgtttc atgccataaa taaacccgaa
   126121 cactcaagaa atctgtcgga caggcggatt cacacctctt acaaccaaca cagtcctctg
   126181 ttcttggagc agaagctatt tgcttagctt tacatccgtc ccaaggtatc atttctaata
   126241 catctgtggg gcaggctcgg acacattgag tacatcctat acatgtatca taaatcttta
   126301 ctgaatgtga cattggctct attaattttt gaacatcagc aattttcgat ctagtaaact
   126361 tgtaaatgaa tcatatattt cgacaccaga tgaatcaatg atttaccaga atttttctaa
   126421 tcaatctacc tctggatcaa ttcataagag agggccaaga tactttgatt tcttacgttt
   126481 tcgcaaacat gatcatacgt tatacatggg aatttgaatt gataaatatt agaatttcaa
   126541 tattcgaaat tcgaattttt ctgataatac tatttattca acaaattcga ttgattgata
   126601 cgagttgatt ttctgttacg ataaattgac gaaacaatag ccggtccaat agctgcttca
   126661 gcggctgcga tagctataac aaaaattgaa aaaatatttc cttttaattg gcgactatca
   126721 aaaaaatcag aaaaagctac gaaatttata ttaaccgcat tcagtataag ttcaagacac
   126781 ataagggctc taaccatatt tcggcttgtg atcaatccat agataccgat agaaaataaa
   126841 taggcactca aaacaagtac atgttcgagc atcattgacc aactccttat caattttgat
   126901 tcatttcaat atgaacaaca cttcaacaga ttcgattgac tagagaatat aacaagtaca
   126961 gaccaaaaga agatattggt aataagtcga ataagaaaat tcttttaaac ataaacactc
   127021 tttcacttcc ccattcacat gtaaaattca aaggaaatgg agataaaata aatagaacaa
   127081 aatggaattt agattgatat tattagttct attcttactg gcgagccacg acaattgcac
   127141 cgatcaaagc agctaaaaga attattgaaa tgagttcaaa tggaagaaaa aaatctgttg
   127201 ataaatgaat tccaatttgt tgactattat ttatcaaatc ttgctctata atctgatttg
   127261 atcttgtagt ccaaataatc ccgtaccatg atgtatctgg aatagtagtt attagtgaaa
   127321 caaaaatact tgtacaaacc accaaagtaa ctccatcccc aacggtccaa agattaaaat
   127381 cttggtaata ttctgaacca tttatgaaca tcacagcaaa tatgattaaa acgtttatag
   127441 ctcctacgta aataagtagc tgtgctgcag ctacaaaatg ggagtttgat aaaatataga
   127501 ataaagatat acaaacaaga gccagtccca acgaaaaggc agaaaaaatt gggttggtaa
   127561 ataatactac tcctagactt cctaatacaa gacctgatcc cagaaagatt aaaagaaaat
   127621 catgtatcgg ttcaggtaaa tccattagat gtaaaataaa agataaataa attgaaattt
   127681 catgacctta ttgatacgac caggaaaaaa ttttatatac taaattccta attgaattaa
   127741 atcctaagga gtgtgaattt ctctaggtac agttatagga ctaatctaat tctttatacg
   127801 aacgagtatt cgaaactatt tcgaaactat aaactatatt aataaaatta tataaatctt
   127861 ttcaatattt aaataattta aatattgaaa taaataaata aagaatttta tttgaattga
   127921 attgttcgaa ttgtataatc gtcaattact gacattggta aacggcccaa agcaatttga
   127981 ttataattca attcgtgacg atcataagtc gaaagttcat attcttcagt cattgataaa
   128041 caatttgttg gacaatactc aacgcagtta ccacaaaata tacagatccc gaaatcaata
   128101 ctgtaattaa gcaatcgttt ctttcgaata tcagtttcca gtttccaatc aacaacgggt
   128161 agatctatag gacatacacg aacacatact tcacaagcaa tgcacttatc aaattcaaaa
   128221 tggattcgac cgcggaaacg ttccgatgtt attaattttt cataaggata ttgaatagtt
   128281 acaggtaaac gatttgcgtg ggctaaggta atcatgaaac cttgaccaat gtaccttgca
   128341 gctcgtactg tttgttgacc ataattcatg aacccagtta ccataaggaa catatcgtga
   128401 atatctatga atatttttgt tttgtttctt tctcttgttt gagacaagtt atgaatatag
   128461 aatatcaatc ttttacagtg aaaacagtcg aaacgaagtt gttaataata gattacccag
   128521 agaaataggt aaaagaaatt tccatccaag atttaataat tgatccattc ttaacctagg
   128581 caaagtccat cttgttgtga tagaaaggaa caagaacaaa taagttttag ctaatgtaat
   128641 aaagatacca attgtagttc caaaaactcc acatgtttta tttatttcaa aaagctcaga
   128701 aacaaatatg tatggaatag agatattcca accgcccaag taaagaactg ttacaaataa
   128761 tgaagaaact aataagttta aataggaagc aacgtaaaat aaaccaaatt ttatacccga
   128821 atattcggtt tgataacctg ctactaattc ttcttcagct tctggtaaat caaaaggtaa
   128881 tctttcacat tccgctaggg aagaaattag aaaaatgata aaacctatag gttgacgcca
   128941 taaattccat ccaaaaaaac catattttga ttgtgcgtca actatatcaa ctgtacttaa
   129001 actgttagat aatcctagtc ggtgataaca ttactgttcc catcgctatt acagaaccgt
   129061 acatgagatt ttcacctcat acggctcctc gaaggccata aataaatcta agggaccggg
   129121 ccggttattt atcttgatat atccctcgga tagataggat tcaaatccat tggacggtcc
   129181 tgaattagac caattgaatt ctgtctgtta taataataaa tacaaaaagg tacttctgaa
   129241 ttgatctcat cccttaagaa tttgaatttg ttgagtaata attgaattct tcaattcaat
   129301 aaaatactcc tttagaattc tcaataaccc gtcgttttcg attacgtaaa aaaattagac
   129361 actagtttat gaattatgac ataaattgta tttccatgaa tatggatata agaaagaatc
   129421 aaaagggatc cctcttttta attgtattct attcttttgt tttttttcgt tcctattctt
   129481 cttttttttt atgtgcaaaa caaaaaggga cttaaaaaaa aattaaagga ttatttcgtt
   129541 tctgatagtt atttatttaa tcagtggata ggagcatact ctggatcgga attgtgggga
   129601 gtactgcctt attttttcta cgaacttaaa gccccaattt gtattctttt tatattatgc
   129661 agaaatgctc ttttggagaa tttacataat ctccattact aatcctttgt gtatcttggt
   129721 gtttctaacc atccacgcat tttttatcaa tctcccctta tggtaataca tgtatggtaa
   129781 ttcatacaaa cgatagtcga tagtgaaaac tcaataaggt tggtcttttg agcccgcttc
   129841 aaaacaggat gactaatcaa ccaattttgg ggtaaacgct ttcttccgct tataattttt
   129901 ttccacttaa ttcttataca tagaaaatga gactcaatat ttttactgca gattcaaatg
   129961 aaattcaaat catagtatat taattctata tcctatatct atatatatta ctatatatat
   130021 attaatatat taataatata ttaatatatt aataatatat taaatataaa tatatataat
   130081 aattaaatta atattttata ttcaaaataa aattatatat tcaaaataag atatatatcg
   130141 attttttttt taattttata ttctaagatt taatattgaa tttcaatttc attaaattaa
   130201 taatgaaaat tagaatattc taaaatatta gaatattaaa tcttagaata ttaaatcaat
   130261 gaataatgaa taaatagaag ctgttttatt tcactcatat aactatctga tttagttcat
   130321 caatccgaat tttgaataaa aataatgaaa atcaaaaatc aggatatcta ttccattttt
   130381 tctacccctt tgctataaag aagaaaagaa ataaagacga aaagaaagga gcatggaaaa
   130441 gtttctgtct caacgaatca cacgtagaga tattgataac acacatagag ttaatggtat
   130501 ttcataacta atcgattgag cagcagcccg tagaccaccc aaaaaggaat atttattatt
   130561 tgacccatat cctgacataa gaagtccaat gggagcaata ctcgaaatag caatccataa
   130621 aaaaacaccg atattgagat cagctaaaac aaagttatag ccaaaaggaa ttactgaata
   130681 gcttactaga attgatatga ctgatataga tggtccaata ctgaataaac gaatatctcc
   130741 cctagatgga ataagattct ctttgaaaag tagttttgtt ccatctgcta gagcttgaag
   130801 aactcccaaa ggaccggcgt attcaggtcc aatacgctgt tgtatcgctg cggatatctc
   130861 tctttctaac catacaatca ctagcacacc tattgtgatt cccaatacaa gagtcaaaat
   130921 agggacaagt atccatataa ttccatagac ctcttttaaa gattccaatc tggaaaaaga
   130981 attgatatct tgtatttctg ttgtatcaat tatcatttca acgatcaact tctcccataa
   131041 tgatatctat gctacctagt attgtcataa tatcagccaa tttcattctt ttaactaact
   131101 gaggaagaat ttgcaaattg ataaaacccg ggggacgaat tttccatctc caaggaaaac
   131161 cattctgatc ccctattaga aaaattccta attctccctt tggggcttca actctcacat
   131221 aaagttcttg tttcggtaat tcaaaagtcg gagacggctt tttactaatg aatcgatatt
   131281 caaaatcatt ccattctgga tccttttctc tatcaaagca gcggatttct aaattctcat
   131341 atggcccccc cggaattcct tccagagcct gttgaataat ttttatggat tctaccattt
   131401 caccaattcg tactaaataa cgagctaatg aatctccttc tttttgccat tgaacttccc
   131461 aatcaaattc ctcgtaacat tcataatgat caactttacg tagatcccat tggattccgg
   131521 aagcccgaag cattggtcct gataaacccc aatttattac ttcctctcca ccaacaatgc
   131581 ctaccccctc aacccgttct aaaaaaatag gatttcgcgt aataagtttt tgatattcaa
   131641 caacccttgt taaaaaataa tcgcagaaat ccaaacattt atctatccag ccatgaggta
   131701 gatcagccgc tacccctccg atacgaaaaa aattatgcat cattctcata cctgtggcag
   131761 cttcgaatag atcatatatt aattctcttt ctctgaaaat atagaagaaa ggggtttgtg
   131821 caccaatatc tgccataaaa ggtcccagcc atagtaggtg agaagctata cgactcaact
   131881 ccaacataat tactcgaata tagctagctc ttttaggtac ttgaatattt cctaactgtt
   131941 ccggtccatt tacagttatt gcttctgtga acatagtagc taaataatcc caacgtgtta
   132001 cataaggcag atattgtaca attgttcggt tttctgcaat tttttccatc cctctatgta
   132061 aataacccaa tattggttca caatcaataa catcctcacc atctagagta acaataagtc
   132121 gaagaacacc atgcattgat ggatggtgag gacccatatt gactatcatg aggtcttttc
   132181 ttgtagttgg ggcattcata ggtttttcct cgattcattc ttccatgaat tgcttaaaac
   132241 aaaacttagt tcatcaaaat tcaagatcta ataaatcgaa taattcaaaa cgactcttca
   132301 aattaattag tttgtggctc ccgaatatcc aactgattaa ttaatttttt ataacgtatt
   132361 ccatttttct ttgacaaata agacaagagt cgtttccgtt ttcccagaat tttacgtaaa
   132421 cccctttgag ataaatagtc ttttctgtgc aatttcaaat gtgaagtaag tcttcgtatc
   132481 ttattggtga aattcaatac ttgaaattca atcgatcccg ggttttcttc ttttttttct
   132541 tgtgaaataa cgggtataaa tgattttttt accataaaaa aatgaaagct tgtctttccc
   132601 ccctttttat agagtctaga tatttttatt gatcagtaat aataatgaaa tgacactcat
   132661 tttcaatttt gtatatacaa taatcttaat atacaataat ctagaattcc tgattttctt
   132721 tttcaaatca attttgatta atcaacccaa ttcaaatagg tatacaaaaa atactatatt
   132781 tatgcattca caaaagcaaa attgtcgact tcaaataaga agattttggt gattcattta
   132841 tagatctaat ggataggata tatcattgaa ttagtatcgt acctcagtga gaatagaggg
   132901 taagacaatg caatgcgtat gtgcatctat ttgttttcgc ataccagata tgttacgaga
   132961 aatagaaaaa acaaaaaatg tagattaacg aattttcaat cgtggataca tatgtatcct
   133021 taccatactg aaacggctgc catttttggt atctaaccaa tagcgattca tacaagctaa
   133081 atcttctaat cgataatttg gccaaagaaa taactttaaa tttattagtt tttgtttttc
   133141 tctttctata ttttttcttg tagccaaaac ttgacagcaa tttttcactt ttttctcctt
   133201 gtaaaatgcc gtatttctct gcacactctt tctcttcctc ggattgaaac aaattagaat
   133261 tctcaattct ctccgacgtc tcgcggataa aagattttcc ggaacaagca aatcctaatt
   133321 ctttttttct ttcttttccg tcagcttttg atctcttgtt cttgtaatgg atttctttat
   133381 ggatttttcc aaatttttct tgtcgacgta gcttttttct cggtatcttt gattgatttg
   133441 gtgctttctc ttgtgaatca acgaaaggcc tatggtttga tacatattga attgttcgtg
   133501 gttttttata gacagacgaa tcggttcgat actcaatatt ccttttttca tcaattccgt
   133561 attttttttc aattctgtaa gagtgaaatc cttctgattc ttcattttca taatatctag
   133621 acttagttct cctctttgaa tagaggctat agcaatttct tttatatttt tcagtctcag
   133681 caggagacaa tatacttgga tattcttcat tattctttcc tttaagcaat cccgccagtt
   133741 caattgaaaa agcaaatacc ttcttaggaa gcaatttagt tctgcttcga tgttgttcgt
   133801 gtattttttt ttttttacac ccttttttat gtcggatctg gcataatctt cttttacatc
   133861 tttttctttc tttgaagggg atgcttctag atttagtcga cctgcatatt ctgtttttcc
   133921 tttctttcga gtctctaact ctaattccag atattttttt tttttccatc gtctcaaaat
   133981 atctattttt ttcttttccg tgatgttttt ctcctttttt tttacattta aattgaaaaa
   134041 aaggaatttg attggtatga tccatgggtt tctcgtatat gcattctaaa atataaaaat
   134101 tttcgagaag aaaaaaaatt cccgattcgc tatgcaacga tttagtattt ctacattcat
   134161 tcccatccaa tccaaaaggt tttttttttt cttggatggg ttgatttctt cctgaagcgt
   134221 aaaataataa tcggtatcga tcgaacccca aaaatgcact ttctttgtaa gacaaaaatt
   134281 cagaattctc caatccaaac actttctttc caaatttttt tccatatcta gaatagaatc
   134341 ttctactata taattcttga gaggaatatc ttccgtcata tccaattttt ttttttttcg
   134401 cgtgttggaa ttttaagaaa tcgcttggtt tttttttgct tggaatgacg atctttatcc
   134461 ataaatatat gagtccttct tttctgcata atttagggat ttttatgata aaagatctta
   134521 cccatattgt tttttcattt tttttttttg atttgttaat gaatctattt cgtgtttttt
   134581 gtaaagaatt aatccgtttt gttcctatga atgatatttg gttaaatctt tcttttgagc
   134641 cacatggcgt tccttcattt tttttcgcca tttgtgggat actaatcttg accatccatt
   134701 ctgagataaa tcgtattgat aatgaccttt taaccaattt gtccattgat tcattacaga
   134761 attgggagcg ctcttttgtt ttaatttgga atgagatatt ccttgtactc caaaaagata
   134821 atcctttagt tccttcttca gaaaaagagg tgttccatga tattccaaaa cggatcttaa
   134881 tttttacata tataagttta taacttgggt ttgtgataat ttgtaaaata catatgcttg
   134941 tgacaaagag gatacgtcgc aaaaattctg tgaattcgta ttcctcatat ttcaaattga
   135001 tttttttata gtagaaataa agtgaattag actttgattt tttttctccc ttctttttct
   135061 ttcttccttt gcttcttttt tgtaaatgta ttttgtaaga attttttttt gttgattcaa
   135121 gaaaaagttg tacattgatt ctaggaatat taatgataca tacaaagata tctatatata
   135181 ccctttctat gaaaaattta aaaaaataat gtgatttgcg ggataatcga acatttcttt
   135241 tttgtaatat ctgccaaata tttttttgta attctaatct tttatcatca taagttgttt
   135301 tcttagaaca aatatttctc tctgaacctt ttttcttgtc ttttttaaat ttttctattt
   135361 gttttatgat tttctttgtt ctatcattca gatcttttat ttttttttct gtcaatgaac
   135421 aatctgtcca attaatagat tgaattggaa tggtggattc gtaaataatt tgattcctct
   135481 tacttttact ttttgttgaa tctttttgaa tttcattcaa ttcatatatt tttctcaatc
   135541 caaatataaa taaaagattt gataatgata gtttttttat tttttctttt agaaatagaa
   135601 tccttttgcg aatactttgg atgatccgtt gtgctgtttc ttttgctata tttagaaaaa
   135661 attttgttct ttcgtttaag acttttagaa ctagaaaaaa attctttttc caaattttta
   135721 tttttttttt aagttcttta aaaatgggat caaaaaacga acgtcggttt cggggagaag
   135781 aagaaaaggg caattctact tccattccga aaactgttaa aaagaagaaa tccatttttt
   135841 tcactttttt tttcattgga tccttttcct tttgagggga tcgtagctta gatctgtatc
   135901 tgtgccaagg tttcagacga aaaggaaaaa ggacctttat ttgaataccc tcagttagcc
   135961 agtttttcgg aaattctgtt tcggataatt gaacgccatt ataggtgcat ttaatataca
   136021 tttctctatt ccaatccttt aaatcctctg accattcggg agattgaaat aatagtatac
   136081 gaacgatatt tttagttatt atcaatgagg gtaatagaat atattttcta ataatcgatt
   136141 gggttactaa taaaaaacct cttattactt gagcatatat aatgctatcc caggcttcgg
   136201 ctatttctat acgcctttct tcctcttttt tcttaatctc ttttgtcttt tcctctgtag
   136261 aatccgaaat tttcaattct gtatttttat ttttccacat ccaatttaga aaaaggattt
   136321 tcattggctc gaaaatatca aaagaaaaga aagagggttt gtcaattttg tccaaaaaaa
   136381 gaggagaatg tgcgcttgct tgaaagattt tccaattaac agttttacgt ctttgagcgc
   136441 gtctagatcc tttgattatg tctcgccgaa aatccggttg ttgtgaataa cgtattaaag
   136501 ctaattcatc tttttcatca gaattatcag tatccttggt atccgtataa gcattggcat
   136561 tctctgagtc atcagtaaaa attacgacac gtttggcttt tcttgaacga atctcataat
   136621 ccgctgtttc accggatgtt tccaggtgtt ctacctcgtc aattaatttg tatgaccatc
   136681 gaggaacttt tttactgctt tcttttattc caatacattt ttttctattt ataattgttt
   136741 tatcgttcgc atcagttaga attgcgtcga ataaaaactt catttttttt tttttagctt
   136801 cggaatccat cttttcatgt tctcgaaata aacaaagtcc tttaaaattg aaattggata
   136861 ctgattttcc agaaaattga ctgatcaagt taaaaaaaaa acgaatttca tttgataatg
   136921 attttttatc aaatctatct attttctgtt caaagcctgg ataatcagta ttaatattaa
   136981 gaaggatggc gtgaatctta tttatccaaa tgtagttttt tgggtaagtt ttattcttga
   137041 ttgagaataa aaaacttttt ttgattcgtc cgcgataggg tccgttcaag aaaggatcat
   137101 atattttagg taagtatttt tttttagtct catcattaca taatctactc tttttttcga
   137161 gtacatccaa agcaaaaaat tccttatcta gagcttcggc cctatttaga aattgattcc
   137221 ttaggttgtt tcttttttgt tcattaatag aactccaacg attatccaat tcatcatagg
   137281 agagtttttc tgttgtgaag agagacgtct ttctttgcat catttcaaga aaagttgata
   137341 aactagatgg atacgtaaaa gatatttttt cttttgcatc actttgacat gtatgaaaaa
   137401 agaattgtga catctcattt cttacagcat tttcaaattg atcatttttg atatatcgca
   137461 aaggacgatg gaatcgttta taatcgaaaa taatccttag aagaggtttt tccaaccgaa
   137521 agatatcttt ctcctctctt tcatcgattt tgtacgaatt ctctctttcc ttcgaaaaaa
   137581 gagaagcaga aagatattct gcgttggatt ttttttgttc ttgtttagtt actttcgttt
   137641 tggaagttct ttctacacct attttttttt tgttatcaat ttcacctctt tcttgaattt
   137701 ctgatatttt tttattttta ataaaaatag gcagcggtgt tctccctaaa tagtatattg
   137761 aggaaataaa taaaaaaata ataaagattc gagacataaa atttctcaat tctgatataa
   137821 tgtacttatt agatcgaata agtacattag atttaataga attatttttc tgtatccaga
   137881 ctaatatcaa tccaacccat ttcatgaata aaatgtgacc aattaaccaa ccaacaaaac
   137941 tacttgttag aaataaaaat tggttgttgc atcgaaacat ataaatgttg actaatctga
   138001 ctaacattga acttggtaaa atgaaaaggt tcaataactg aaaaataaga ttattcagga
   138061 atatcctttg aatgctaaaa ttacgcattg aattttgatt agtggatcca taattcaaaa
   138121 agtgtttgtg attattgcag aagaaatgaa ataaaagata gggtagagct atgacagtta
   138181 ttgtatgagg tctacccaat gctagatgca aaggcgcata atagatcgat atgaacatca
   138241 tgagctgtcc cgtaataaaa ccagttgttg ctgatacttt cttctcggtt ccttcttcca
   138301 taacccgagc tcggagaagg aagagataag agggccctat ggagaatgtg gtcagaaatc
   138361 cataatagag tccgaccaca acgaccgaat taattatctt catgcataag gatactagat
   138421 tatctagtat aaaagatttc aaaatcatca caaacctccc tttttctttt ctattgcaat
   138481 ttctggatta ttatatgatg attttgaaac tttccatata tatagaaata gaaacagata
   138541 gactagaaac gacatctctt atctcaatga caccaaagaa aggaatatta aatgaatgga
   138601 attagtatat ggatggacta taatgaaata gagccacttt gaggttccgt atgaaatgag
   138661 gcatggaacg gagccactac gaagaagttc cgcgagttac gaaggaaact tcgagctcat
   138721 attggtcatg ggttgagaac gggaattgaa ctctatgaga tctaatttcc cgttgttcct
   138781 cagtagctca gtggtagagc ggtcggctgt taactgactg gtcgtaggtt cgaatcctac
   138841 ttggggagat ttgattcatt ccgaattaaa gaattcggaa tgaaagggtt cgctttgacc
   138901 gttaagagtg ggtaacccgt tccctgtgtc tttgtttcta ttgcattcta tctcatcgta
   138961 tcccattctg ttctgcgata tttgagaatc gccgtcaata cctcggtgta ggtccgggat
   139021 actcctttgt tccacagtcc ggggctattt aaactaacca attaagaatt ctcagatgta
   139081 ctagtactag caagtgcatc tttgatgcag tcatcaattc tcccgagagg ccacaattac
   139141 cgcgagcaaa catattaatg acgaggaagg catttttgct atgctactaa tactttactt
   139201 gctctgctat tctgcccaag cctggctgag gaagaattac gaggtgtaaa acaaaaaaag
   139261 atatgcggag aagggcatac tatatttatt atgcccttct ccgatcatga ttttcctacc
   139321 cccagaggga aaggtccttc cctttttggc cggttgtggg cgaggaggga ttcgaacccc
   139381 cgacaccgtg gttcgtagcc acgtgctcta atcctctgag ctacaggccc caccccgtct
   139441 ccactggatc tattccccgg agtaccctaa aaaaagggaa cctttcctct ccccagccat
   139501 ttcggcttaa gaagatgtga aagcgcctct ctctctataa gaacggtgcg ttccgaggtg
   139561 tgaagtggga gagaagggat ttcataattg gggttttgaa taagacgacc ttttcatttt
   139621 tcattcttat tactttttca tattgaaaaa gtaataagaa tgagaggtgt taagcttttt
   139681 atcatcctgg cgccgagcta tttttccgca ggacctcccc tacagtatcg tcaccgcagt
   139741 agagtttaac caccaagttc gggatggatt ggtgtggttc ctctacgcct aggacaccag
   139801 aatatcgaag catgaatgaa gaaaggcatg agataaaagc atattggcta ttgattgtga
   139861 ggccctaatt cttgactgga ggggacacca aaggcctctg cccttccatc ccttggatag
   139921 atagagaggg agggcagagc ttttggtttt ttcatgttgt caaaaagttg aacaatgaaa
   139981 atagatggcg agtgcctgat cgaattgatc gggtcatgta ggaacaaggt tcaagtctac
   140041 cggtctgtta ggatgcctca gctgcataca tcactgcact tccacttgac acctatcgtt
   140101 aatgataaac ggctcgtctc gccgtgacct tctcttgaat tctcaaaact tctgtcgctc
   140161 catccccgca ggggcagaga acccatcgct gtctcggctg tgctaccgga ggctctgggg
   140221 aagtcggaat aggagagcac tcatcttgag gtgggcttac tacttagatg ctttcagcag
   140281 ttatccgctc cgcacttggc tacccagcgt ttaccgtggg cacgataact ggcacaccag
   140341 aggtgcgtcc ttcccggtcc tctcgtacta gggaaaggtc ctctcaatgc tctaacgccc
   140401 acaccggata tggaccgaac tgtctcacga cgttctgaac ccagctcacg taccgcttta
   140461 atgggcgaac agcccaaccc ttggaacata ctacagcccc aggtggcgaa gagccgacat
   140521 cgaggtgcca aaccttcccg tcgatgtgag ctcttgggga agatcagcct gttatcccta
   140581 gagtaacttt tatccgttga gcgacggccc ttccactcgg caccgtcgga tcactaaggc
   140641 cgactttcgt ccctgctcga cgggtgggtc ttgcagtcaa gctcccttct gcctttgcac
   140701 tcgagggcca atctccgtct ggcccgagga aacctttgca cgcctccgtt accttttggg
   140761 aggcctacgc cccatagaaa ctgtctacct gagactgtcc cttggcccgt aggtcctggc
   140821 acaaggttag aattctagct cttccagagt ggtatctcac tgatggctcg ggcccccccg
   140881 gaaggaggcc ttcttcgccc tccacctaag ctgcgcagga aaggcccaaa gccaatccca
   140941 gggaacagtg aagcttcata gggtctttct gtccaggtgc aggtagtccg catcttcaca
   141001 gacatgtcta tttcaccgag cctctctccg agacagtgcc cagatcgtta cgcctttcgt
   141061 gcgggtcgga acttacccga caaggaattt cgctacctta ggaccgttat agttacggcc
   141121 gccgttcacc ggggcttcgg tcgccggctc ccctgtcatc aggtcaccaa cttccttgac
   141181 cttccggcac tgggcaggcg tcagccccca tacatggtct tacgactttg cggagacctg
   141241 tgtttttggt aaacagtcgc ccgggcctgg tcactgcgac cccctttgtg aggaggcacc
   141301 ccttctcccg aagttacggg gctattttgc cgagttcctt agagagagtt gtctcgcgcc
   141361 cctaggtatt ctctacctac ccacctgtgt cggtttcggg tacaggtacc cttttgttga
   141421 aggtcgttcg agcttttcct gggagtatgg catgggttac ttcagcgccg tagcgcctgg
   141481 tactcgaaca ttggctcgag gcattttctc taccccttct taccctgaaa aagcaggggc
   141541 accttgcgtc cttgaaccga taaccatctt tcggctaacc tagcctcctc cgtccctcgg
   141601 gaccaacaaa gggtagtaca ggaatattca cctgttgtcc atcgactacg cctttcggcc
   141661 tgatcttagg ccctgactca ccctccgtgg acgaaccttg cggaggaacc cttaggtttt
   141721 cggggcattg gattctcacc aatgtttgcg ttactcaagc cgacattctc gcttccgctt
   141781 cgtccaccac tgctcgcgcg ggtccttccc tctaaggcgg aacgctcccc taccgatgca
   141841 tttttacatc ccacagcttc ggcagatcgc ttagccccgt tcatcttcgg cgcaagagcg
   141901 ctcgatcagt gagctattac gcactctttc aagggtggct gcttctaggc aaacctcctg
   141961 gctgtctctg cacccctacc tcctttatca ctgagcggtc atttaggggc cttagctggt
   142021 gatccgggct gtttccctct cgacgatgaa gcttatcccc catcgtctca ctggccgacc
   142081 ttgacccctg ttattttgag gtcatatcta gtattcagag tttgcctcga tttggtaccg
   142141 ctctcgcggc ccgcaccgaa acagtgcttt acccctagat gtccagtcaa ctgctgcgcc
   142201 tcaacgcatt tcggggagaa ccagctagct ctgggttcga gtggcatttc acccctaacc
   142261 acaactcatc cgctgattct tcaacatcag tcggttcgga cctccactta gtttcaccca
   142321 agcttcaccc tggtcatgga tagatcaccc aggttcgggt ccataagcag tgacaattgc
   142381 cctatgaaga ctcgctttcg ctacggctcc ggtgggttcc cttaaccaag ccactgccta
   142441 tgagtcgccg gctcattctt caacaggcac gcggtcagag ccccgggctc ctcccactgc
   142501 ttgggagctt acggtttcat gttctatttc actccccgat gggggttctt ttcacccttc
   142561 cctcacggta ctacttcact atcggtcacc caggagtatt tagccttgca aggtggtcct
   142621 tgctgattca cacgggattc cacgtgcccc atgctactcg ggtcagagcg taagctagtg
   142681 atgctttcgg ctactggact ctagccatct agggtgcagc actccaccgc ttcgcctagc
   142741 agcacgacgc ttgtattgct ctcccacaac cccgttttca cggtttaggc tgctcccatt
   142801 tcgctcgccg ctactacggg aatcgctttt gctttctttt cctctggcta ctaagatgtt
   142861 tcagttcgcc aggttgtctc ttgcctgccc atggattcag cagcagttcg aaaggttgac
   142921 ctattcggga atctccggat ctacgcttat tttcaactcc ccgaagcatt tcgtcgctta
   142981 ctacgccctt cctcgtctct gggtgcctag gtatccacca taagcctttc ctcgtttgaa
   143041 cctcgccctt aacttgaagg ctatgccatc ctaaggtgct gctaaatgga aggatcttat
   143101 caacgtccat gaatgataaa tcatagcata gatcgaacta ccgaatcgga aaaattgggt
   143161 gctatcatat agctttgtat cggttaagtt cacgagttgg agataagcgg actcgaaccg
   143221 ctgacatccg ccacagggta aaccaccgcc tctcaggccc ccgactgatt ctaccataga
   143281 ggccaacgat agacaataac tcccccccga acacagctta caactttcat cgtactgtgc
   143341 tctccaaaga gcaactcttc tcaaaatctc aaaaagtgct gagttggaat cccattctaa
   143401 ctaaggattc ttgtggttcc ggaggatcca gctacaggag aaccgggaac ggagagcttt
   143461 cccccccttt ccgcccgact ctttggtctt aagaatgctg gttttaagaa tgagtgattg
   143521 cccttctccg acccttactg tccaacctga gagcggacag ctaatgcgtt ccgcttattg
   143581 aacagggttc tatggtcggt ccgcgacccc tggatgccga aggcgtcctt ggggtgatct
   143641 cgtagttcct acggggtgga gacgatgggg tcggtccatg gattttcttt ccttttgccg
   143701 catttcgctc aaagggttga agggagatag tgcatcaagc tgttcgcaag ggccaacttg
   143761 atcctcttcc ccagggatcc cagatgagga aaccctaggg gagccaccga ctccaactac
   143821 cgtccatgta cgatccatac tagatctgac caactgccca tcctacctcc tctacgttct
   143881 tgacagccca tctttgtctc agtagagtct ttcagtggca tgtttcggtc ctcttcccca
   143941 ttacttagaa aaagtgagcc accggttcag gtacaagata ctatcattac cgcctggaca
   144001 attagacatc caacccgtaa tcgcaacgac ccaattgcaa gagcggagct ctaccaactg
   144061 agctatatcc ccccgagcca agtggagcat gcatgaagga gtcagatgct tcttctattc
   144121 ttttccttgg cgcagctggg ccatcctgga cttgaaccag agacctcgcc cgtgaagtaa
   144181 atcatcgcac ctacggtcca accaattggg agagaatcaa tagattcctt ttcgggagtg
   144241 attcatcctt cccgaacgca gcatacaact ctccgttgta ctgcgctctc caagtgtgct
   144301 tgttcccccc ttcttcctta ccatggcaag tctttgtgaa ataactccga tgagaagaaa
   144361 aaagaaggcg ttaagagacc ctcctggccc aaccctagac actctaagat cctttttcaa
   144421 acctgctccc atttcgagtc aagagataga taaatagaca catcccattg cactgatcgg
   144481 gggcgttcgt agtgactgag ggggtcgaag accaagaagt gagttattta tcagccaagc
   144541 attctattct tcttatggct agatccaatc tcccggtccc tgcggaaagg aaaaagaatt
   144601 tcacgttctt cctttcggga agggaggatt aggaaaatcc tattgattgc aattttctcc
   144661 agacccccgg gaaaagcatg aaaaaaaggc tcgaatggta cgatcccgcc gtcaccccag
   144721 aatgaaaggg gcgatctcgt agttcttggt ctgtgaagat acgttgttag gtgctccgtt
   144781 tttatttttc cattgaggcc gaacctaaac ctgtgctcga gagatagctg tccatatact
   144841 gataagggat gtatgaattc tcgagaagag aggagccgtg gtggtccccc ccggaccgcc
   144901 cggatcccac gagtgaatag aaagttggat ctacattgga tctcacctga atcgccccat
   144961 ctatcctcct gaggagaagt ttggtttcaa accccggttc gaacaggaga agtacgccat
   145021 gctaatgtgc cttggatgat ccacatctca gggtcaggcg ccgatgagca cattgaacta
   145081 tccatgtggc tgagagccct cacagtccag gcacaacgac gcaattatca ggggcgcgct
   145141 ctaccactga gctaatagcc cgtcgtgcgg gcctcccgct gggggcccgc tatgccaaaa
   145201 gcgagagaag ccccatccct ctctttcctt ttttacgtcc ccatgtcgcc cccgtgtggc
   145261 gacatggggg cgaaaaaagg gggatcctat caacttgttc cgacctagga taataagctc
   145321 atgagcttag tcttacttca ccgtcgagaa acgaaagaag acttccatct ccaaattgaa
   145381 ctcagacgta gctcgcttct ttttgggtgt gaagcagtgt caaaccaaaa tacccaacaa
   145441 gcattagctc tccctgaaaa ggaggtgatc cagccgcacc ttccagtacg gctaccttgt
   145501 tacgacttca ctccagtcac tagccctgcc ttcggcatcc ccctccttgc ggttaaggta
   145561 acgacttcgg gcatggccag ctcccatagt gtgacgggcg gtgtgtacaa ggcccgggaa
   145621 cgaattcacc gccgtatggc tgaccggcga ttactagcga ttccggcttc atgcaggcga
   145681 gttgcagcct acaatccgaa ctgaggacgg gtttttggag ttagctcacc ctcgcgggat
   145741 cgcgatcctt tgtcccggcc attgtagcac gtgtgtcgcc cagggcataa ggggcatgat
   145801 gacttgacgt catcctcacc ttcctccggc ttatcaccgg cagtctgctc agggttccaa
   145861 actcaacgtt ggcaactaaa cacgagggtt gcgctcgttg cgggacttaa cccaacacct
   145921 tacggcacga gctgacgaca gccatgcacc acctgtgtcc gcgttcccga aggcacccct
   145981 ctctttcaag aggattcgcg gcatgtcaag ccctggtaag gttcttcgct ttgcatcgaa
   146041 ttaaaccaca tgctccaccg cttgtgcggg cccccgtcaa ttcctttgag tttcattctt
   146101 gcgaacgtac tccccaggcg ggatacttaa cgcgttagct acagcactgc acgggtcgat
   146161 acgcacagcg cctagtatcc atcgtttacg gctaggacta ctggggtatc taatcccatt
   146221 cgctccccta gctttcgtct ctcagtgtca gtgtcggccc agcagagtgc tttcgccgtt
   146281 ggtgttcttt ccgatctcta cgcatttcac cgctccaccg gaaattccct ctgcccctac
   146341 cgtactccag cttggtagtt tccaccgcct gtccagggtt gagccctggg atttgacggc
   146401 gaacttaaaa agccacctac agacgcttta cgcccaatca ttccggataa cgcttgcatc
   146461 ctctgtctta ccgcggctgc tggcacagag ttagccgatg cttattcccc agataccgtc
   146521 attccttctt ctccgggaaa agaagttaac gacccgtagg ccttctacct ccacgcggca
   146581 ttgctccgtc aggctttcgc ccattgcgga aaattcccca ctgctgcctc ccgtaggagt
   146641 ctgggccgtg tctcagtccc agtgtggctg atcatcctct cggaccagct actgatcatc
   146701 gccttggtaa gctattgcct caccaactag ctaatcagac gcgagcccct cctcgggcgg
   146761 attcctcctt ttgctcctca gcctacgggg tattagcagc cgtttccagc tgttgttccc
   146821 ctcccaaggg caggttctta cgcgttactc acccgtccgc cactggaaac accacttccc
   146881 gtccgacttg catgtgttaa gcatgccgcc agcgttcatc ctgagccagg atcgaactct
   146941 ccatgagatt catagttgca ttacttatag cttccttgtt cgtagacaaa gctgattcgg
   147001 aattctcttt cattccaagg cataacttgt atccatgcgc ttcatattcg cctggagttc
   147061 gctcccagaa atatagccct ccctaccccc tcacgtcaat cccacgagcc tcttatccat
   147121 tctcaattct cattcgatcg cggcggggga gcaagtcaaa atagaaaaac tcacattggg
   147181 tttagggata atcaggctcg aactgatgac ttccaccacg tcaaggtgac actctaccgc
   147241 tgagttatat ccctttcctt gccccgcccc catcgagaaa tagaactgac taatcctaag
   147301 gcaaagggtc gagaaactca acgccactat tcttgaacaa cttggagtcg ggccttcttt
   147361 tcttttcgca ctattacgga tacgaaaata atgggaaaaa ttggattcaa ttgtcaactg
   147421 ctcctatcgg aaataggatt gactacggat tcgagcaata gcacatggtt tcataaaacc
   147481 gtatgatttt accgatctaa ataaagcagg ttttacatga agaagatttg gctcagcatg
   147541 ttctattcga tacgggtagg agaagaaccc gactcggtat tcttaaaaaa atagagaaat
   147601 cagaaccaag tcaagatgat acggatcaac ccctcttctt gcgccaaaga tcttaccatt
   147661 tccgaagtaa ctggagttac atctattttt ccatttcaat tcaagagttc ttatgtgttt
   147721 ccacgcccct tcgagacccc gaaaaatgga caaattcctt ttcttaggaa cacatacaag
   147781 attcgtcacc acaaaaagga taatggtaac cccaccatta actacttcat ttatgaattt
   147841 catagtaata gaaatacatg tcctaccaag acagaatttg taacttgcta tcctcttgcc
   147901 tagcaggcaa agatttacct ccgtggaaag gatgattcat tcggatcgac atgagagtcc
   147961 aaccacattg cattgccaga acccatgttg tatatttgaa agaggttgac ctccttgctt
   148021 ctctcatgtt acaatcctct tcccgctgag ctccctttct cctcggtcca cagagacaaa
   148081 atgtaggact ggtgccaaca gttcatcacg aaagaaagga ctcactgagc cgagatcact
   148141 aactaatact aatctaatac taatataata actgtctttt ctgtatactc tccccggttc
   148201 cgttgctacc gcgggcttta cgcaatcgat cggatcatat cggatcatat agatatccct
   148261 tcaacacaac ataggtcatc gaaaggatct cgaagaccca ccaaagcacg aaagctggga
   148321 tctttcagaa aatggattcc tattcgaaga gtgcataacc gcatggataa gctcacacta
   148381 acccgtcaat ttgggatcca attcgggatt ttccttggga ggtatcggga aggaattgga
   148441 atgtaataat atcgattcat acagatacag aagaaagggt tctctattga ttcaaacgct
   148501 atacctacgg gatagggata gagaaagagg aaaaaccgaa gatttcacat agtacttttg
   148561 atcgaaaaat caatcttatt tatttcgtac ctttcgctca atgagaaaat gggtcagatt
   148621 ctacaggatc aaacctgtgg gacttaagga atgatggaag gaaataaaaa agaaatcaaa
   148681 aaagaaaaat atataaaata taaaaataag taaataaaaa tgaagtagaa gagtccagat
   148741 tccaaacgaa caaattcaaa cttgattgaa aaggatcttt ctgattctcg aagaatgagg
   148801 ggcaaaagga ttgatcgaga aagatttctt gttcttatta gaagatcgtg attggatcca
   148861 catatgtttg gtaaaaagaa taatcttctc ctttgagaat aatcaaaaaa ggaaagtgtt
   148921 caattggaac atgaaaacgt gactgaattg gtcctagtta ctcttcggga cggagtggaa
   148981 gaagggggga gattctcgaa cgaggaaaag gatccaatga cttcgaaaga attgaacgag
   149041 gagccgtatg aggtgaaaat ctcatgtacg gttctgtaga gtggcagtaa gcgtgactta
   149101 tctgtcaact tttccactat cacccccaaa aaaccaaact ctgccttacg taaagttgcc
   149161 agagtacgct taacctctgg atttgaaatc actgcttata tacctggtat tggccataat
   149221 ttacaagaac attctgtagt cttagtaaga gggggaaggg ttaaggattt acccggtgtg
   149281 agatatcaca ttgttcgagg aaccctagat gctgtcggag taaaggatcg tcaacaaggg
   149341 cgttctagtg cgttgtagat tcttatccaa gacttgtatc atttgatgat gccatgtgaa
   149401 tcgctagaaa catgtgaagt gtatggctaa cccaataacg aaagtttcgt aagggaactg
   149461 gagcaggcta ccatgagaca aaagatcttc tttctaaaga gattcgattc ggaactatga
   149521 tatgtccaag gtccaatatt gaaataattt cagaggtttt ccttgacttt gtccgtgtca
   149581 acaaacaatt cgaaatgcct cgactttttt agaacaggtc cgagtcaaat agcaatgatt
   149641 cgaagcactt ccttttacac tatttcggaa acccaaggac tcaatcgtat ggatatgtaa
   149701 aatacaggat ttccaatcct agcaggaaaa ggagggaaac ggatactcaa tttcaagtga
   149761 gtaaacagaa ttccatactc gatctcatag atacatatag aattctgtgg aaagccgtat
   149821 tcgatgaaag tcgtatgtac ggcttggagg gagatctttc atatctttcg agatccaccc
   149881 tacaatatgg ggtcaaaaag ccaaaataaa tgattttagc ccttataaaa agaaaacgga
   149941 ttcttgaact cctttcacgc tcatgtcacg tcgaggtact gcagaagaaa aaaccgcaaa
   150001 atccgatcca atttatcgta atcgattagt taacatgttg gttaaccgta ttctgaaaca
   150061 cggaaaaaaa tcattggctt atcaaattat ctatcgagcc atgaaaaaga ttcaacaaaa
   150121 gacagaaaca aatccactat ctgttttacg tcaagcaata cgtggagtaa ctcccgatat
   150181 agcagtaaaa gcaagacgtg taggcggatc gactcatcaa gttcccattg aaataggatc
   150241 cacacaagga aaagcacttg ccattcgttg gttattaggg gcatcccgaa aacgtccggg
   150301 tcgaaatatg gctttcaaat taagttccga attagtggat gctgccaaag ggagtggcga
   150361 tgccatacgc aaaaaggaag agactcatag aatggcagag gcaaatagag cttttgcaca
   150421 ttttcgttaa tccatgaaca ggatctatat agacacatag acccatggat ccatacatct
   150481 cgatcggaaa agaatcaata gaaaaagaat cggaattgat cgatatatct ctcgaaacaa
   150541 acgaaaagga aacgaaagac gaaacataaa tcatggatca actaagccct ctcggggact
   150601 tgcttaagaa taagaaagag gaatcctatg taaataccat ggaataaggt ttggtcctat
   150661 tcatggggat tctgtaaata ttccattcca aaaagagaaa attcgaaaca attgggattt
   150721 ttttggagat tggatgcagt tactaattca tgatctggca tgtacagaat gaaaacttca
   150781 ttctcgattc tacgagaatt tttatgaaag cctttcattt gcttctcttc gatggaagtt
   150841 ttattttccc agaatgtatc ctaattttgg gcctaattct tcttctgatg atcgattcaa
   150901 cctctgatca aaaagatata ccttggttat attttatctc ttcaacaagt ttagtaatga
   150961 gcataacggc cctattgttc cgatggagag aagaacctat gattagcttt tcaggaaatt
   151021 tccaaacgaa caatttcaac gaaatctttc aatttcttat tttactatgt tcaactctat
   151081 gtattcctct atccgtagag tacattgaat gtacagaaat ggctataaca gagtttctgt
   151141 tattcgtatt aacagctact ctaggaggaa tgtttttatg cggtgctaac gatttaataa
   151201 ctatctttgt agctccagaa tgtttcagtt tatgctccta tctattatct ggatatacca
   151261 agaaagatgt acggtctaat gaggctacta cgaaatattt actcatgggt ggggcaagct
   151321 cttctattct ggttcatggt ttctcttggc tatatggttc atccggggga gagatcgagc
   151381 ttcaagaaat agtgaatggt cttatcaata cacaaatgta taactcccca ggaatttcaa
   151441 ttgcgcttat attcatcact gcaggaattg ggttcaagct ttccccagcc ccttctcatc
   151501 aatggactcc tgacgtatac gaaggagtgc ggttcgttcg ataaattcct acctctctat
   151561 ctatttctga gatgtttgga tttttcaaaa ctccatggac atgcagaaga gaaatgctat
   151621 tcccactcgg accaagacat aactttactt gttcaaataa caattaaggt gaagcagagt
   151681 caggaacaac gaatcccttt atgataaaca gattcatttt gcaagttcgt tattacgggt
   151741 agttcctaca aaggatcgga ctaatgacgt atacaatact tgaattctcg atgtagatgc
   151801 tacatagttg gttctcatcc ttcagagact acgagtgtaa taggagcatc cgtcgacaaa
   151861 aggatcaccc taagatgatc atctcgtggc tattgagaac gaatcaaatc agatggttct
   151921 atttatcaat cttttcgacc tcggttccgt aggagcaagt cataaagatt gagaaaaatc
   151981 ggtcattcac aaccactgat gaaggattcc tcgaaaagtt aaggattagt aatccttttt
   152041 aaaatgaaaa atcgaatgga ttcggtctta tacatacgcg aggaaggtaa tcaaaaaaga
   152101 aagaagaact catcttcttt cttttatcac ttaggagccg tgcgagatga aagtctcatg
   152161 cacggttttg aatgagagaa agaagtgagg aatcctcttt tcgactctga ctctcccact
   152221 ccagtcgttg cttttctttc tgttacttcg aaagtagctg cttcagcttc agccactcga
   152281 attttcgata ttccttttta tttctcatca aacgaatggc atcttcttct ggaaatccta
   152341 gctattctta gcatgatatt ggggaatctc attgctatta cccaaacaag catgaaacgt
   152401 atgcttgcgt attcgtccat aggtcaaatc ggatatgtaa ttattggaat aattgttgga
   152461 gactcaaatg gtggatatgc aagcatgata acttatatgc tgttctatat ctccatgaat
   152521 ctaggaactt ttgcttgcat tgtatcattt ggtctacgta ccggaactga taacattcga
   152581 gattatgcag gattatacac gaaagatcct tttttggctc tctctttagc cctatgtctc
   152641 ttatccttag gaggtcttcc tccactagca ggttttttcg gaaaacttca tttattctgg
   152701 tgtggatggc aggcaggcct atatttcttg gtttcaatag gactccttac gagcgttgtt
   152761 tctatctact attatctaaa aataatcaag ttattaatga ctggacgaaa ccaagaaata
   152821 actcctcacg tgcgaaatta tagagggtcc ccattaagat caaacaattc catcgaattg
   152881 agtatgattg tatgtgtgat agcatctact ataccaggaa tatcaatgaa cccgattatt
   152941 gaaattgctc aggataccct tttttagctt ctagaatcta tttcttagtt caagatccct
   153001 cttactaact ggaatcaaag aattagtaga tctgttccgc ccaaaatggg aatgggctag
   153061 ggttatgaac ttataatcta taatctgatg atcgagtcga ttccatgatt ataagttcat
   153121 tccataccgg accagaccgg aataaggtta tatacattct cattatgaga aggggtcatt
   153181 cgagtgtatc taaatagata ctatgtttac atatagatcc ctgcgtcgtt ccattccatt
   153241 ccatttagga ttaggaatag gcgtaatcgg acccgctttt tacatatctc tcgttatttg
   153301 ggaccctatt cacctctttg ggcttctatt gaatcgagaa ataggtttga ttgtccatct
   153361 ttttgataga atatatataa ggtatcctcc agataattca aatcgaacca attggatgtc
   153421 cgactcgggc ctatatgaca tgaccgatca ataaaaatac tctaacactc cacctttgtc
   153481 atatattcca tacatcacac tagatagata tcatattcat ggaatacgat tcactttcaa
   153541 gatgccttgg tggtgaaatg gtagacacgc gagactcaaa atctcgtgct aaagagcgtg
   153601 gaggttcgag tcctcttcaa ggcataatat tgagatctct tattgaattg gaataagttc
   153661 ggcagcggat cacgaaatct tgcttctcta tctaatgaat ggggagtccg ttttgaaatc
   153721 gtccgccctg cacccacccc cctatatgct tcaacaggaa tcacacaggg gtagattgat
   153781 acaatagaaa cctctggtaa aatgcccacc cgtaacccag cggataaagt acattacata
   153841 gtccgtttta gggattggcg acttacccat tcaatgactt tggcaccgga cgttcccaaa
   153901 atgggtactg tactctcggg tcgggtgaat tcaataatag acgcctgttg gcattccagc
   153961 cttccttctc ctttcagggc ctatccgaaa ggaaagagaa ttcagtactt cttggtcgtg
   154021 aatatcggaa taggacaaac cgccccgtgg atatctttgc ttcggaacaa aacaattaga
   154081 attaggctcg gtcaactgga atgtgtatta tccatatagg ggatctttca attgagaaga
   154141 tccatcgacc tgagacgaag agaaagaaag gtctatctat tttatttagt tattcagtta
   154201 aaccaatgat tcgttattgg agcagatagc aacaaccatt tcatccggca tacgtatttt
   154261 tgattttcca atggatttac atctttcatt aatggaaatt ttttgatgta gtgagtaata
   154321 gctctggttg ttcgctcttc aagaattctt gtttaggcag ttcataccat ccatacataa
   154381 tgttttgatc taagatttca attcttccat gtttccgcag tagcatattg ttccatggag
   154441 ctaaggtcca aaatatggaa gaaacaggtg tttccacgac tctaccaccc agtcaattct
   154501 gtttcactta atccctattt catggccaca tatctttccg gctaaggaat gggaaactct
   154561 tcttttgtta catgaatcct attttcattt catccgggaa aagccatctt tttctcaaca
   154621 atgtctttgt catttgatcc aatagcgttc cgttagatag gaacagattt gataaatact
   154681 gataactctc ggatagagta ttagaacgga aaaatccatt agataatgaa ctattggttc
   154741 taagccatct ctggcgatga atcaacaatt cgaaatgctt ttcttgcgta ttcttgataa
   154801 accagcgttt agacatagat gtagaaggat ctgtttggga agtaagaagc ccccttgaca
   154861 tctcttcatc tgcaaagaat tctcgatggg aaaacacaga gacaaaaggc tgatctttga
   154921 ataggaaaaa gagtggatcc gcagggtccc aaatgaattg gcttattcga aaaaagcctt
   154981 gttctttgga agatctatct cgtgtctggt actgcatggt tccactctgc aagaactccg
   155041 aatcattctc ttgaagctca tcctcttcat cataaatgat ccgcttgccc cgaaatgacc
   155101 tggcccaata gggaaatccc aattcattgg gcctttcgat acaatcaaat agaaggcccc
   155161 aagggcgcca tattctagga gcccaaacta tgtgattgaa taaatcctcc tctatctgtt
   155221 gcgggtcgag ggctccttcc ccttcttcaa actccgattc atatttttcg tagagaaatc
   155281 tctgatcaac gatagaacaa gatccatttt gaatcatatt taagggattc cttggttcgg
   155341 gccgaagaag caatgtcact cgatcattat caaactgact gcaatctttt tctgtccgtg
   155401 aggatcccac cagagcgcct tctacttcta ataggccatg aactagatca gaatcattct
   155461 caacgagtcc ataagaagtg atcccatctt tttcatcagg tccgggtaga gaccaaaggt
   155521 cttgagcgac cgatccggca gaacaactca aaagataaag aagtatcgtt aatttcttca
   155581 tgctcgttcc aagttcgaag taccatttgt acaaataaga atccccctcg ttacatgatt
   155641 tcttcttcat atagatagat ataggatcta tggagcaatt acttagaagt acattttgtg
   155701 aaacagccct tcctatctga tagaaaagga tcccatgatc ctgaaccgat cttacctggg
   155761 atcgcaaatc ccaagtttgt ctatgaagag cggatctaat tatattagtg tctataattg
   155821 atttcttttg tataatacta atcgataggg cctcattggt aagtgctaca agatctcgta
   155881 cattggaacc catagttatg gacccgaatc cattagtatg gaacatcttc ttttccaagt
   155941 gaaatcccct agtatatgaa agagtgaaaa agtgctttcg ttgttgtgga ataagaagcc
   156001 ttcgtatctt aatgcatgta tttaatttat tcggagctat tagagcggga tctacttttt
   156061 ggggaatatg agtcgaagca ataacaagaa tatttctagt ggaacatctt tcacaatccc
   156121 tggagagata gttcactaat agaccgaggg ataagtaatt cgactcattc acatccagat
   156181 catgaatgtt tggaatccat attatgcaag gagacattgc ttttgctaat tcgaattgaa
   156241 gggtgatata gatagaaaat cggtcttttt ccggcatcat atccatagtt agcgcattca
   156301 tcatagttag aagctccagc tccgtatcaa ggtcacggtc gatatcgtca ctatcatcaa
   156361 tatcgtcaat atcatcaata agaaaaccct taggcttgtt atccaggaac ttgttcagaa
   156421 atactgtaat gaaaggaaca taggagtttg tcgctaggta tttgaccaaa taggatcgtc
   156481 cagttcctat agaacctatc actaaaatac ccctaggggg ggatagggct aagcggagcg
   156541 aaaagggttt tccatgagat gggaaatgaa aactattagc cccacacggg gtttgtgaat
   156601 aagtgattgt ctgataatga gcaaggaata tccgtctttc tgctaaacag gatgtattga
   156661 actcataatt cattagatac tttttatgaa tgtcaactaa gtatcgtaag taaattgctc
   156721 ccggttgttc aatcatttga taaccagagt cattctttga taaatgatca ctatgagtca
   156781 gactcaatag aatttgatca atcctttttt ctgtcgttaa ggtagagaac tgaaccaaga
   156841 attctctttc tttatcatca atcgaatcac tgttcgagac ccaagattct attttatcat
   156901 caatccaatc accattcacg ttttttcttt ttcttatcaa ggaatagatc gctttacttg
   156961 tatgacttag atgtctcgta tttctcgaaa aagcgattcg attgatggga tttggtatga
   157021 tacttatgag atcgatgaga ttcaaatatt tcttcttaga acgtattgat ttgaccccat
   157081 aagcgggacc accaccccat agcatgttgc cgccagaaac agaaccccgt attttttcta
   157141 gagaatctcc taattgtttc agagcaacta gaaagagatt ctttaaccag aaagaattca
   157201 gttcagatgt aggataccta tccagaagtt ttcgcaactc aatcatgtat gatggaatca
   157261 tcaaagattt gaccttttcg aactctgtct gtaactcact ataggctcga gaaacaaaga
   157321 gaagatgtgt acgaacgaga tatccagcaa caagaagaag gaaaaggatt gaatagagga
   157381 actcccgaac atttagcgat ctcagatgtg tcgatatcaa tggtgactca ttatttcgat
   157441 gaataatttc ttcggacaga agaagattat gtaaacactt actcgaaatc tcacttatca
   157501 gattccattg tggaagacac aattttttct gaagaattcg ccatgatata tctgatccat
   157561 gcataatatc atgaaaaatg gatacaaatt tttggctgct acttagtatc ggcaataggt
   157621 ctgaaaaagt atctaaaaat aaaaaattta gatatttgta ccctgtcgaa gtaaggaacc
   157681 atggtatata tgtttggaat agattccatt ttgagagagt tgaaaaagca ctatctcgtt
   157741 gaaaggttct atacatctgc cctttctcaa ggcatttttt tagacaaaga ctccgttttt
   157801 tcctcttttc ggatggtaaa tatttctcag aacatggagt gtgaatcaaa cccatgtttg
   157861 aattgaaatt gagatactga tgcaagttct tcccttctga atcagataga ttcatatctg
   157921 aaagaggttg acaataagtt ctttcaaaat tgactatttg tccctctgtt agaggtgttc
   157981 cagaaatgtc tgcgatcgag taaatagctc tacgaacgaa tggatcggat cgaattggaa
   158041 aatggaaaga tttgtacaag ttataccttt cgtcaccact ttgcggaaaa tcgttaggta
   158101 tgaatatgtt agatacctgt gactcgattg gtgaaatagt atctctctcc aaaaaagcat
   158161 gttttttttt accgccgcac aaagaaaata ttttgttgcg aatgaacaag atattgagga
   158221 attgtccata cgtaaaatca taattattga tacaggcctt ttccacataa aaagggaatc
   158281 ttttgttaca atagaagcag aagtgatgtc gattattcaa gaatcgaagt cgatttgctt
   158341 tagaaaaaga ggatatcaat gaacttctat gaaatggttt cgcgggattc agccaattgt
   158401 cttgatcgcg ggatatcatt gagaaatagg aatccgtgtt atcaaaagat ttcctgcgat
   158461 tctttctagt atggaatgag tcaatcatcc actttggtat cttattgaac aaaaatggtg
   158521 atattgttcc tccattgatc aagaatttcg atttttggga agtatcatgg tcatccaata
   158581 agaagggttt ccattttttc aaatgaacga tttgaagacc tattgattct aacaactgat
   158641 tgcagagttg atcattcgga cctttcaatt catagatgtg gatctcggac ctatgaatgg
   158701 ggatactccc gaaactcaca aagaaaaaag gaagtgagtt agacaaaaag agaagaaact
   158761 tggacaaaaa aagaagtaac ttggacaaaa agaaacaaag tgacttagag aaatcttttt
   158821 tgtcgataac ctcagaccaa tcaatcaaat attgattaat acgtaatcga tcgaacacta
   158881 cttgaaaacg gctattctgc tcagaaatga aatgttccaa atgttcctgg aaattcttgc
   158941 tcccattgga ccatttgtat ctatatgcat taggatcccg attcatggat ctctcggttc
   159001 gagaaataaa aataagagga tcgaaccatt tcttctgact ctttttcaaa tttgataaat
   159061 gttggttgat cgtgtatttc attatagttc tatgattcag agtatcattt cctatttgat
   159121 acctttgaat tccatattcg aagttgcgat cggatcgatt cattaaaaag aatcgattca
   159181 atacatttct tatgtaccca taggtgctat attggatttg aatcagattt cggatcaatc
   159241 tatattgatt gactgcctcc attatgttgt tgctagcaaa taccactatt tttggttttg
   159301 gatcttcaaa atcattcccg caagaggtcc ggacccattt ttttctgatc cttcgataaa
   159361 aagattcatt ctcttcataa aaaataggag gtagaaccaa taaagatttc tttttcgatt
   159421 catccctgga gttgaatacc tcattcaaga attgtttttg atccaatccg gaggaatcaa
   159481 tagaaaaggc aaatccctta tgatacacca gatccggctc ggttattgat agagtgaata
   159541 gatctgccat ttcttgaaat ctctcttctg attcaaaatc gtggtgtaac gtgtatcccc
   159601 ccctgttccg gtcatggaat agatgaaata aatcaaaaaa tggatttttg ttcaagaatg
   159661 aaatcttatt ggaactgtcc agttcatcct tcggaaccat atcacatccc ggatctgatg
   159721 aaataggatg aattgagacg gtattttgta aatacataat catcttgaat atattaacta
   159781 tttctttatt ttccgatcgc ctggaaagaa caaaagaaac atcttgttct ttcttcaaca
   159841 atttctgatc tctagtggac ctctcagtag gattcaaacc cagatgaagt tctgaccatc
   159901 tttcagagaa aaaagaacga atggatcttg taggattccc aagaaattct tcgatttctt
   159961 ccggaagcag atgattattc atctgcttct cacgttccgt gaatagccgg gacattgagg
   160021 aatatccaga aaggcattta gggaatcgct ctgattctat ctctgttcgt tccgtttgaa
   160081 gaaaggaagg atcccaacaa agaatcgatc tttcttttag ttgttgaatc tctctttgat
   160141 tgatcaatgt gtgatattcc gaatcctcat tactaatgga atcgaaatga tctctggatt
   160201 gatcagaaga tcctttcaat tggctagaat ccgttacttg aatgaaacta gatcttgtgg
   160261 aatcatattg aatatttgac gatacattcc gtaccttgct aaaaaaccga tccttgttta
   160321 ccaaccacac attgtctaac caaatccaat tctctctcga gatgttcctc aaaaaatccg
   160381 attcgtgcgg attcttcccc caactaacga agagatcttg gcggaattgc cacatatgaa
   160441 attgagcaca attttgcaaa gaaatagccc gcttgtttct caagaagaga tgggaaacat
   160501 gctcaatatc atttgattga atagttgacc cagctccttg ttgtttgaag aaaccctcca
   160561 cttcaattgg tattttttca cgaaaagcaa acatgagata ataaatccag tctttcacta
   160621 agatttcgaa tagctgtccc gaattcaagt tgattatgtt tcgcctcttc ctcggagaaa
   160681 gacgatcaaa caattcccaa tcatggtcct tgcggatcgg atcatccata taatatacaa
   160741 aaagaaactc cagatatttg atatctttct ctttgaatga gatctcaatt ccagcgacgg
   160801 tttcattaga tatcttacaa ctagaatccc tcttttttcc gatccagttc ctccaccacc
   160861 gcgaacccca gttagattca ggcatgatac actttttagt tattgggaga acccaagtac
   160921 tctctttcgg atccaggaaa gagctctcag agatcttttt tccttttgga agatacagga
   160981 gcgaaacaat caacctattg atattggaag actcaaaaga ttcttccaat gtatcatttc
   161041 tgggtccaat ggaattcata ggtataggaa gaagccctgt caaatagaga ttttttcttt
   161101 cgaccatctt tcgattgtta atacgatata taaggaccgc tactacaaag agtactacac
   161161 ccttgatcgt gaaatatcga ttgcttgttg aaccctgtga attgcgtgaa agtaggatac
   161221 tccaaattcg ggagtccaag agttttataa aacgctcttg atggaaaaaa atgtgaatga
   161281 aagatcccac tgaattgaat tgggtccatg aatctaagaa atagtgagaa ttcttgatct
   161341 ctctcaatat ctctctcaat tcgaaaatcc aggatttgaa ttgatgtcct ttcattgagt
   161401 cctcctaaat tgcattgatt tatcctaaag atttcatttc aattggaatt tggttattca
   161461 ccatgtacga ggatccccgc taagcatcca tggctgaatg gttaaagcgc ccaactcata
   161521 attggcgaat tcgtaggttc aattcctact ggatgcacgc caatgggacc ctccaataag
   161581 tctattggaa ttggctctgt atcaatggaa tctcatcatc catacataac gaattggtgt
   161641 agtatattca tatcataaca tatgaacagt aagaactagc attcttattg agactagaac
   161701 tcatagggaa gaaaatagat ttatggatgg aatcaaatat gcagtattta cagacaaaag
   161761 tattcggtta ttggggaaaa atcaatatac ttctaatgtc gaatcaggat caactaggac
   161821 agaaataaag cattgggtcg aactcttctt tggtgtcaag gtaatagcta tgaatagtca
   161881 tcgactcccg gtaaagggta gaagaatggg acctattatg ggacatacaa tgcattacag
   161941 acgtatgatc attacgcttc aaccgggtta ttctattcca cctcttagaa agaaaagaac
   162001 ttaaatcaaa atacttaata gcatggcgat acatttatac aaaacttcta ccccgagcac
   162061 acgcaatgga gccgtagaca gtcaagtgaa atccaatcca cgaaataatt tgatctatgg
   162121 acagcatcgt tgtggtaaag gtcgtaatgc cagaggaatc attaccgcag ggcatagagg
   162181 gggaggtcat aagcgtctat accgtaaaat cgattttcga cggaatgaaa aagacatata
   162241 tggtagaatc gtaaccatag aatacgaccc taatcgaaat gcatacattt gtctcataca
   162301 ctatggggat ggtgagaaaa gatatatttt acatcccaga ggggctataa ttggagatac
   162361 cattgtttct ggtacagaag ttcctataaa aatgggaaat gccctacctt tgagtgcggt
   162421 ttgaactatt gatttacgta attggaagta accaattagg tttacggcga aacctagaaa
   162481 tcgatcactg atccaatttg agtacctcta caggatagac ctcaacagaa aactgaagag
   162541 taacggcagc aagtgattga gttcagtagt tcctcatata agattattga ctctagagat
   162601 atagtaatat ggagaagaca aaattgtttc aagcaccgac agaaccagaa gcgccccttg
   162661 tttcaaagag gggaggacgg gttattcaca tttcatttga tggtcagagg cgaattgaaa
   162721 gctaagcagt ggtaattcta aggattcccc gggggaaaaa tagagatgtc tcctacgtta
   162781 cccgtaatat gtggaagtat cgacgtaatt tcatagagtc attcggtctg aatgctacat
   162841 gaagaacata agccagatga aggaacggga agacctagga tgtagaagat cataacatga
   162901 gtgattcggc agattttgat tcctatatat ccactcatgc ggtacttcat tgtacgatat
   162961 atataagatc catctgtata gatatcatca tctacatcca gaaagccgta tgctttggaa
   163021 gaagcttgta cagtttggga aggggttttg attgatcaaa aagaagaatc tacttcaacc
   163081 gatatgccct taggcacggc catacataac atagaaatca cactcggaaa gggtggacaa
   163141 ttagctagag cagcaggtgc tgtagcgaaa ctgattgcaa aagaggggaa atcggccaca
   163201 ttaaaattac cttctggaga ggtccgtttg atatccaaaa actgctcagc aacagtcgga
   163261 caagtgggga atgttggggt aaaccagaaa agtttgggta gagccggatc taaatgttgg
   163321 ctaggtaagc gtcctgtagt aagaggagta gttatgaacc ctgtagacca tccccatggg
   163381 ggtggtgaag ggagggcccc aattggtaga aaaaaacccg caactccttg gggttatcct
   163441 gcacttggaa gaagaagtag aaaaaggaaa aaatatagta ataatttgat tcttcgtcgc
   163501 cgtagtaaat agtagagtag agaaaataga atttgtttct tcgtctttac aaaaaaaaat
   163561 aggagtaatg gactgtgaca cgttcactaa aaaaaaatcc ttttgtagcg aatcatttat
   163621 taagaaaaat aaagaaactt aacacaaaag cagaaaaaga aataatagta acttggt
//
