# Supplementary material for: Dispersed repeats and inverted repeat expansion drive major plastomic rearrangements in Calliandra haematocephala (Leguminosae: Mimoseae)
Source: Front Plant Sci. 2025 Oct 3;16:1673127. doi: 10.3389/fpls.2025.1673127 (PMC12531236; doi:10.3389/fpls.2025.1673127)
Supplement: Supplementary file 1 [file DataSheet1.zip › Assemled_data/Samanea_saman_NC_034992.gb]

LOCUS       Samanea_saman_NC_034992      176717 bp    DNA     linear   PLN 08-JUL-2025
DEFINITION  .
ACCESSION   urn.local...v-j4u526t (modified)
KEYWORDS    .
SOURCE      null
  ORGANISM  
            .
FEATURES             Location/Qualifiers
     source          1..176717
                     /organism="Samanea_saman"
                     /organelle="plastid:chloroplast"
                     /mol_type="genomic DNA"
                     /note="Annotation Method :: PGA-Plastid Genome Annotator"
     tRNA            complement(10..83)
                     /gene="trnH-GUG"
                     /product="tRNA-His"
     gene            complement(10..83)
                     /gene="trnH-GUG"
     repeat_region   296..698
     CDS             complement(351..1412)
                     /gene="psbA"
                     /codon_start=1
                     /transl_table=11
                     /product="photosystem II protein D1"
     gene            complement(351..1412)
                     /gene="psbA"
     repeat_region   388..698
     repeat_region   700..1553
     tRNA            join(complement(4278..4314),complement(1692..1726))
                     /gene="trnK-UUU"
                     /product="tRNA-Lys"
     gene            complement(1692..4314)
                     /gene="trnK-UUU"
     CDS             complement(2046..3545)
                     /gene="matK"
                     /codon_start=1
                     /transl_table=11
                     /product="maturase K"
     gene            complement(2046..3545)
                     /gene="matK"
     repeat_region   2359..2699
     repeat_region   2833..3248
     repeat_region   3250..3550
     CDS             join(complement(6660..6699),complement(5515..5753))
                     /gene="rps16"
                     /codon_start=1
                     /transl_table=11
                     /product="ribosomal protein S16"
     gene            complement(5515..6699)
                     /gene="rps16"
     tRNA            complement(7335..7406)
                     /gene="trnQ-UUG"
                     /product="tRNA-Gln"
     gene            complement(7335..7406)
                     /gene="trnQ-UUG"
     CDS             8044..8229
                     /gene="psbK"
                     /codon_start=1
                     /transl_table=11
                     /product="photosystem II protein K"
     gene            8044..8229
                     /gene="psbK"
     CDS             8412..8522
                     /gene="psbI"
                     /codon_start=1
                     /transl_table=11
                     /product="photosystem II protein I"
     gene            8412..8522
                     /gene="psbI"
     tRNA            complement(8897..8984)
                     /gene="trnS-GCU"
                     /product="tRNA-Ser"
     gene            complement(8897..8984)
                     /gene="trnS-GCU"
     repeat_region   10274..10772
     repeat_region   10312..10506
     tRNA            join(10349..10371,11096..11143)
                     /gene="trnG-UCC"
                     /product="tRNA-Gly"
     gene            10349..11143
                     /gene="trnG-UCC"
     repeat_region   10392..10660
     tRNA            11479..11550
                     /gene="trnR-UCU"
                     /product="tRNA-Arg"
     gene            11479..11550
                     /gene="trnR-UCU"
     CDS             complement(12113..13645)
                     /gene="atpA"
                     /codon_start=1
                     /transl_table=11
                     /product="ATP synthase CF1 alpha subunit"
     gene            complement(12113..13645)
                     /gene="atpA"
     repeat_region   12477..12781
     repeat_region   12483..12731
     repeat_region   12579..12781
     repeat_region   12818..12998
     repeat_region   13020..13495
     repeat_region   13050..13681
     repeat_region   13050..13637
     repeat_region   13277..13680
     repeat_region   13684..13973
     CDS             join(complement(14850..14994),complement(13713..14119))
                     /gene="atpF"
                     /codon_start=1
                     /transl_table=11
                     /product="ATP synthase CF0 subunit I"
     gene            complement(13713..14994)
                     /gene="atpF"
     repeat_region   13975..14381
     repeat_region   14569..14984
     repeat_region   14796..15079
     repeat_region   15687..16047
     CDS             complement(15719..15964)
                     /gene="atpH"
                     /codon_start=1
                     /transl_table=11
                     /product="ATP synthase CF0 subunit III"
     gene            complement(15719..15964)
                     /gene="atpH"
     CDS             complement(17434..18177)
                     /gene="atpI"
                     /codon_start=1
                     /transl_table=11
                     /product="ATP synthase CF0 subunit IV"
     gene            complement(17434..18177)
                     /gene="atpI"
     repeat_region   17480..17820
     repeat_region   17822..18252
     repeat_region   17822..18123
     repeat_region   17960..18252
     CDS             complement(18393..19103)
                     /gene="rps2"
                     /codon_start=1
                     /transl_table=11
                     /product="ribosomal protein S2"
     gene            complement(18393..19103)
                     /gene="rps2"
     repeat_region   18572..19149
     repeat_region   18572..18866
     repeat_region   18685..19132
     CDS             complement(19389..23519)
                     /gene="rpoC2"
                     /codon_start=1
                     /transl_table=11
                     /product="RNA polymerase beta subunit"
     gene            complement(19389..23519)
                     /gene="rpoC2"
     repeat_region   19454..19924
     repeat_region   19462..19829
     repeat_region   19499..20048
     repeat_region   19499..19924
     repeat_region   20170..20509
     repeat_region   20408..20786
     repeat_region   21165..21518
     repeat_region   21233..21520
     repeat_region   22114..22508
     repeat_region   22326..22668
     repeat_region   22429..22819
     repeat_region   22821..23294
     repeat_region   22843..23401
     repeat_region   22843..23363
     repeat_region   22990..23616
     repeat_region   22990..23401
     repeat_region   23269..23582
     repeat_region   23296..23597
     repeat_region   23365..23790
     CDS             join(complement(26119..26550),complement(23690..25306))
                     /gene="rpoC1"
                     /codon_start=1
                     /transl_table=11
                     /product="RNA polymerase beta subunit"
     gene            complement(23690..26550)
                     /gene="rpoC1"
     repeat_region   23997..24806
     repeat_region   24069..24487
     repeat_region   24111..24583
     repeat_region   24489..24806
     repeat_region   25898..26250
     repeat_region   25920..26250
     repeat_region   26252..26520
     CDS             complement(26577..29789)
                     /gene="rpoB"
                     /codon_start=1
                     /transl_table=11
                     /product="RNA polymerase beta subunit"
     gene            complement(26577..29789)
                     /gene="rpoB"
     repeat_region   26677..26993
     repeat_region   26746..27170
     repeat_region   26746..27007
     repeat_region   26961..27290
     repeat_region   26961..27263
     repeat_region   26974..27290
     repeat_region   27018..27341
     repeat_region   27018..27308
     repeat_region   27343..27910
     repeat_region   27343..27785
     repeat_region   27387..28001
     repeat_region   27387..27910
     repeat_region   27498..28001
     repeat_region   27552..28027
     repeat_region   28189..28784
     repeat_region   28189..28637
     repeat_region   28253..28986
     repeat_region   28253..28784
     repeat_region   28322..28885
     repeat_region   28356..28954
     repeat_region   28453..29018
     repeat_region   28453..28986
     repeat_region   29376..29723
     tRNA            30981..31051
                     /gene="trnC-GCA"
                     /product="tRNA-Cys"
     gene            30981..31051
                     /gene="trnC-GCA"
     CDS             32394..32483
                     /gene="petN"
                     /codon_start=1
                     /transl_table=11
                     /product="cytochrome b6/f complex subunit VIII"
     gene            32394..32483
                     /gene="petN"
     CDS             complement(33724..33828)
                     /gene="psbM"
                     /codon_start=1
                     /transl_table=11
                     /product="photosystem II protein M"
     gene            complement(33724..33828)
                     /gene="psbM"
     repeat_region   34243..34571
     tRNA            complement(34548..34621)
                     /gene="trnD-GUC"
                     /product="tRNA-Asp"
     gene            complement(34548..34621)
                     /gene="trnD-GUC"
     tRNA            complement(35067..35150)
                     /gene="trnY-GUA"
                     /product="tRNA-Tyr"
     gene            complement(35067..35150)
                     /gene="trnY-GUA"
     tRNA            complement(35217..35289)
                     /gene="trnE-UUC"
                     /product="tRNA-Glu"
     gene            complement(35217..35289)
                     /gene="trnE-UUC"
     repeat_region   35604..35943
     repeat_region   35604..35902
     tRNA            36120..36191
                     /gene="trnT-GGU"
                     /product="tRNA-Thr"
     gene            36120..36191
                     /gene="trnT-GGU"
     repeat_region   37576..37933
     repeat_region   37588..38059
     repeat_region   37588..37933
     repeat_region   37656..38266
     repeat_region   37656..38059
     repeat_region   37729..38266
     CDS             37734..38795
                     /gene="psbD"
                     /codon_start=1
                     /transl_table=11
                     /product="photosystem II protein D2"
     gene            37734..38795
                     /gene="psbD"
     repeat_region   38268..39026
     CDS             38743..40164
                     /gene="psbC"
                     /codon_start=1
                     /transl_table=11
                     /product="photosystem II CP43 chlorophyll apoprotein"
     gene            38743..40164
                     /gene="psbC"
     repeat_region   39028..40235
     repeat_region   39028..39581
     repeat_region   39154..39626
     repeat_region   39292..40179
     repeat_region   39337..40209
     tRNA            complement(40401..40493)
                     /gene="trnS-UGA"
                     /product="tRNA-Ser"
     gene            complement(40401..40493)
                     /gene="trnS-UGA"
     CDS             40827..41015
                     /gene="psbZ"
                     /codon_start=1
                     /transl_table=11
                     /product="photosystem II protein Z"
     gene            40827..41015
                     /gene="psbZ"
     tRNA            41733..41803
                     /gene="trnG-GCC"
                     /product="tRNA-Gly"
     gene            41733..41803
                     /gene="trnG-GCC"
     tRNA            complement(42048..42121)
                     /gene="trnfM-CAU"
                     /product="tRNA-Met"
     gene            complement(42048..42121)
                     /gene="trnfM-CAU"
     CDS             complement(42284..42586)
                     /gene="rps14"
                     /codon_start=1
                     /transl_table=11
                     /product="ribosomal protein S14"
     gene            complement(42284..42586)
                     /gene="rps14"
     repeat_region   42351..42595
     repeat_region   42689..43169
     CDS             complement(42705..44909)
                     /gene="psaB"
                     /codon_start=1
                     /transl_table=11
                     /product="photosystem I P700 apoprotein A2"
     gene            complement(42705..44909)
                     /gene="psaB"
     repeat_region   42820..43685
     repeat_region   42820..43514
     repeat_region   42922..43538
     repeat_region   43687..44738
     repeat_region   complement(43687..44371)
     repeat_region   43970..44464
     repeat_region   44056..44579
     repeat_region   44067..45192
     repeat_region   44067..44738
     repeat_region   44173..44940
     repeat_region   44200..45183
     repeat_region   44386..45303
     repeat_region   44480..45303
     CDS             complement(44935..47187)
                     /gene="psaA"
                     /codon_start=1
                     /transl_table=11
                     /product="photosystem I P700 apoprotein A1"
     gene            complement(44935..47187)
                     /gene="psaA"
     repeat_region   45305..45633
     repeat_region   complement(45391..45624)
     repeat_region   45845..47067
     repeat_region   45845..46406
     repeat_region   46226..46476
     repeat_region   46478..47133
     repeat_region   46478..47067
     repeat_region   46829..47300
     repeat_region   46829..47133
     repeat_region   48003..48298
     CDS             join(complement(49878..50001),complement(48917..49146),
                     complement(48022..48174))
                     /gene="ycf3"
                     /codon_start=1
                     /transl_table=11
                     /product="photosystem I assembly protein Ycf3"
     gene            complement(48022..50001)
                     /gene="ycf3"
     repeat_region   48877..49287
     tRNA            50242..50329
                     /gene="trnS-GGA"
                     /product="tRNA-Ser"
     gene            50242..50329
                     /gene="trnS-GGA"
     repeat_region   50567..51111
     repeat_region   50567..50883
     repeat_region   50610..50938
     CDS             complement(50639..51244)
                     /gene="rps4"
                     /codon_start=1
                     /transl_table=11
                     /product="ribosomal protein S4"
     gene            complement(50639..51244)
                     /gene="rps4"
     repeat_region   50670..51099
     repeat_region   50695..51111
     tRNA            complement(51556..51628)
                     /gene="trnT-UGU"
                     /product="tRNA-Thr"
     gene            complement(51556..51628)
                     /gene="trnT-UGU"
     tRNA            join(53266..53300,53849..53898)
                     /gene="trnL-UAA"
                     /product="tRNA-Leu"
     gene            53266..53898
                     /gene="trnL-UAA"
     repeat_region   53650..53933
     tRNA            54007..54079
                     /gene="trnF-GAA"
                     /product="tRNA-Phe"
     gene            54007..54079
                     /gene="trnF-GAA"
     repeat_region   54785..55375
     repeat_region   54785..55318
     CDS             complement(54819..55295)
                     /gene="ndhJ"
                     /codon_start=1
                     /transl_table=11
                     /product="NADH-plastoquinone oxidoreductase subunit J"
     gene            complement(54819..55295)
                     /gene="ndhJ"
     CDS             complement(55444..56121)
                     /gene="ndhK"
                     /codon_start=1
                     /transl_table=11
                     /product="NADH-plastoquinone oxidoreductase subunit K"
     gene            complement(55444..56121)
                     /gene="ndhK"
     repeat_region   55589..56209
     repeat_region   55589..56094
     repeat_region   55907..56209
     CDS             complement(56163..56525)
                     /gene="ndhC"
                     /codon_start=1
                     /transl_table=11
                     /product="NADH-plastoquinone oxidoreductase subunit 3"
     gene            complement(56163..56525)
                     /gene="ndhC"
     repeat_region   56211..56609
     repeat_region   56211..56529
     repeat_region   56284..56566
     tRNA            join(complement(58169..58207),complement(57514..57550))
                     /gene="trnV-UAC"
                     /product="tRNA-Val"
     gene            complement(57514..58207)
                     /gene="trnV-UAC"
     tRNA            58374..58446
                     /gene="trnM-CAU"
                     /product="tRNA-Met"
     gene            58374..58446
                     /gene="trnM-CAU"
     repeat_region   58696..58914
     CDS             complement(58723..59124)
                     /gene="atpE"
                     /codon_start=1
                     /transl_table=11
                     /product="ATP synthase CF1 epsilon subunit"
     gene            complement(58723..59124)
                     /gene="atpE"
     repeat_region   58922..59663
     repeat_region   58922..59315
     repeat_region   59060..59543
     CDS             complement(59121..60617)
                     /gene="atpB"
                     /codon_start=1
                     /transl_table=11
                     /product="ATP synthase CF1 beta subunit"
     gene            complement(59121..60617)
                     /gene="atpB"
     repeat_region   59281..59801
     repeat_region   59281..59663
     repeat_region   59317..59801
     repeat_region   59803..60566
     repeat_region   59803..60333
     repeat_region   60076..60630
     repeat_region   60076..60566
     repeat_region   60327..60630
     repeat_region   61286..61578
     CDS             61403..62830
                     /gene="rbcL"
                     /codon_start=1
                     /transl_table=11
                     /product="ribulose bisophosphate carboxylase"
     gene            61403..62830
                     /gene="rbcL"
     repeat_region   61796..62078
     repeat_region   61796..62057
     repeat_region   61877..62963
     repeat_region   61949..62256
     repeat_region   62021..62565
     repeat_region   62379..62841
     repeat_region   62475..62919
     repeat_region   62645..62935
     repeat_region   63687..64190
     repeat_region   63778..64169
     CDS             63825..65585
                     /gene="accD"
                     /codon_start=1
                     /transl_table=11
                     /product="acetyl-CoA carboxylase carboxyltransferase beta
                     subunit"
     gene            63825..65585
                     /gene="accD"
     repeat_region   65091..65350
     repeat_region   66136..66497
     CDS             66143..66256
                     /gene="psaI"
                     /codon_start=1
                     /transl_table=11
                     /product="photosystem I subunit VIII"
     gene            66143..66256
                     /gene="psaI"
     repeat_region   66176..66558
     repeat_region   66176..66497
     CDS             66449..67003
                     /gene="ycf4"
                     /codon_start=1
                     /transl_table=11
                     /product="photosystem I assembly protein Ycf4"
     gene            66449..67003
                     /gene="ycf4"
     repeat_region   66662..66999
     repeat_region   66703..66999
     repeat_region   67435..67915
     repeat_region   67435..67749
     CDS             67443..68132
                     /gene="cemA"
                     /codon_start=1
                     /transl_table=11
                     /product="envelope membrane protein"
     gene            67443..68132
                     /gene="cemA"
     repeat_region   67489..67774
     repeat_region   67521..67804
     repeat_region   67756..68155
     repeat_region   67806..68155
     CDS             68358..69320
                     /gene="petA"
                     /codon_start=1
                     /transl_table=11
                     /product="cytochrome f"
     gene            68358..69320
                     /gene="petA"
     repeat_region   68385..68878
     repeat_region   69066..69366
     CDS             complement(70829..70951)
                     /gene="psbJ"
                     /codon_start=1
                     /transl_table=11
                     /product="photosystem II protein J"
     gene            complement(70829..70951)
                     /gene="psbJ"
     CDS             complement(71077..71193)
                     /gene="psbL"
                     /codon_start=1
                     /transl_table=11
                     /product="photosystem II protein L"
     gene            complement(71077..71193)
                     /gene="psbL"
     repeat_region   71141..71632
     repeat_region   71141..71419
     repeat_region   71193..71680
     repeat_region   71193..71632
     CDS             complement(71216..71335)
                     /gene="psbF"
                     /codon_start=1
                     /transl_table=11
                     /product="photosystem II cytochrome b559 beta subunit"
     gene            complement(71216..71335)
                     /gene="psbF"
     repeat_region   71250..71748
     repeat_region   71250..71680
     CDS             complement(71345..71596)
                     /gene="psbE"
                     /codon_start=1
                     /transl_table=11
                     /product="photosystem II cytochrome b559 alpha subunit"
     gene            complement(71345..71596)
                     /gene="psbE"
     CDS             72903..72998
                     /gene="petL"
                     /codon_start=1
                     /transl_table=11
                     /product="cytochrome b6/f complex subunit VI"
     gene            72903..72998
                     /gene="petL"
     CDS             73184..73297
                     /gene="petG"
                     /codon_start=1
                     /transl_table=11
                     /product="cytochrome b6/f complex subunit V"
     gene            73184..73297
                     /gene="petG"
     tRNA            complement(73426..73499)
                     /gene="trnW-CCA"
                     /product="tRNA-Trp"
     gene            complement(73426..73499)
                     /gene="trnW-CCA"
     tRNA            complement(73567..73640)
                     /gene="trnP-UGG"
                     /product="tRNA-Pro"
     gene            complement(73567..73640)
                     /gene="trnP-UGG"
     CDS             74074..74202
                     /gene="psaJ"
                     /codon_start=1
                     /transl_table=11
                     /product="photosystem I subunit IX"
     gene            74074..74202
                     /gene="psaJ"
     CDS             74735..74935
                     /gene="rpl33"
                     /codon_start=1
                     /transl_table=11
                     /product="ribosomal protein L33"
     gene            74735..74935
                     /gene="rpl33"
     CDS             75288..75632
                     /gene="rps18"
                     /codon_start=1
                     /transl_table=11
                     /product="ribosomal protein S18"
     gene            75288..75632
                     /gene="rps18"
     repeat_region   75632..75948
     repeat_region   75661..75948
     CDS             complement(75784..76197)
                     /gene="rpl20"
                     /codon_start=1
                     /transl_table=11
                     /product="ribosomal protein L20"
     gene            complement(75784..76197)
                     /gene="rpl20"
     repeat_region   76887..77229
     repeat_region   76924..77206
     CDS             join(complement(77013..77126),162195..162426,
                     162963..162988)
                     /gene="rps12"
                     /locus_tag="CD826_pgp049"
                     /trans_splicing
                     /codon_start=1
                     /transl_table=11
                     /product="ribosomal protein S12"
                     /protein_id="YP_009383429.1"
                     /db_xref="GeneID:33080175"
     CDS             join(complement(77013..77126),complement(106328..106559),
                     complement(105766..105791))
                     /gene="rps12"
                     /locus_tag="CD826_pgp048"
                     /trans_splicing
                     /codon_start=1
                     /transl_table=11
                     /product="ribosomal protein S12"
                     /protein_id="YP_009383384.1"
                     /db_xref="GeneID:33080244"
     gene            join(complement(77013..77126),162195..162988)
                     /gene="rps12"
                     /locus_tag="CD826_pgp049"
                     /trans_splicing
                     /db_xref="GeneID:33080175"
     gene            join(complement(77013..77126),complement(105766..106559))
                     /gene="rps12"
                     /locus_tag="CD826_pgp048"
                     /trans_splicing
                     /db_xref="GeneID:33080244"
     CDS             join(complement(79377..79447),complement(78313..78604),
                     complement(77391..77621))
                     /gene="clpP"
                     /codon_start=1
                     /transl_table=11
                     /product="clp protease proteolytic subunit"
     gene            complement(77391..79447)
                     /gene="clpP"
     repeat_region   79730..80287
     CDS             79941..81467
                     /gene="psbB"
                     /codon_start=1
                     /transl_table=11
                     /product="photosystem II CP47 chlorophyll apoprotein"
     gene            79941..81467
                     /gene="psbB"
     repeat_region   80289..81103
     repeat_region   80289..80905
     repeat_region   80470..81076
     repeat_region   80676..81151
     repeat_region   80676..81103
     repeat_region   80850..81256
     repeat_region   80850..81151
     repeat_region   80958..81522
     repeat_region   80967..81256
     repeat_region   81021..81322
     repeat_region   81105..81565
     repeat_region   81153..81788
     CDS             81647..81754
                     /gene="psbT"
                     /codon_start=1
                     /transl_table=11
                     /product="photosystem II protein T"
     gene            81647..81754
                     /gene="psbT"
     repeat_region   81790..82139
     repeat_region   81799..82124
     CDS             complement(81815..81946)
                     /gene="psbN"
                     /codon_start=1
                     /transl_table=11
                     /product="photosystem II protein N"
     gene            complement(81815..81946)
                     /gene="psbN"
     repeat_region   81822..82273
     repeat_region   81822..82139
     repeat_region   81955..82273
     CDS             82051..82272
                     /gene="psbH"
                     /codon_start=1
                     /transl_table=11
                     /product="photosystem II phosphoprotein"
     gene            82051..82272
                     /gene="psbH"
     CDS             join(82413..82418,83219..83860)
                     /gene="petB"
                     /codon_start=1
                     /transl_table=11
                     /product="cytochrome b6"
     gene            82413..83860
                     /gene="petB"
     repeat_region   83144..83571
     repeat_region   83267..83553
     repeat_region   83294..83667
     repeat_region   83294..83571
     repeat_region   83669..84010
     CDS             join(84076..84083,84822..85296)
                     /gene="petD"
                     /codon_start=1
                     /transl_table=11
                     /product="cytochrome b6/f complex subunit IV"
     gene            84076..85296
                     /gene="petD"
     repeat_region   84735..84938
     repeat_region   84800..85178
     repeat_region   84800..85120
     repeat_region   85018..85408
     repeat_region   85087..85442
     repeat_region   85087..85408
     repeat_region   85156..85442
     repeat_region   85180..85462
     CDS             complement(85502..86497)
                     /gene="rpoA"
                     /codon_start=1
                     /transl_table=11
                     /product="RNA polymerase alpha subunit"
     gene            complement(85502..86497)
                     /gene="rpoA"
     repeat_region   85573..85894
     repeat_region   85622..86065
     repeat_region   85716..86230
     repeat_region   85716..86065
     repeat_region   85896..86230
     repeat_region   86511..86922
     CDS             complement(86575..86991)
                     /gene="rps11"
                     /codon_start=1
                     /transl_table=11
                     /product="ribosomal protein S11"
     gene            complement(86575..86991)
                     /gene="rps11"
     CDS             complement(87162..87275)
                     /gene="rpl36"
                     /codon_start=1
                     /transl_table=11
                     /product="ribosomal protein L36"
     gene            complement(87162..87275)
                     /gene="rpl36"
     repeat_region   87659..88062
     repeat_region   87698..88021
     CDS             complement(87778..88182)
                     /gene="rps8"
                     /codon_start=1
                     /transl_table=11
                     /product="ribosomal protein S8"
     gene            complement(87778..88182)
                     /gene="rps8"
     repeat_region   88334..88804
     repeat_region   88385..88722
     repeat_region   88424..88860
     repeat_region   88424..88804
     repeat_region   88483..88860
     CDS             complement(88487..88855)
                     /gene="rpl14"
                     /codon_start=1
                     /transl_table=11
                     /product="ribosomal protein L14"
     gene            complement(88487..88855)
                     /gene="rpl14"
     CDS             join(complement(90568..90576),complement(88999..89397))
                     /gene="rpl16"
                     /codon_start=1
                     /transl_table=11
                     /product="50S ribosomal protein L16"
     gene            complement(88999..90576)
                     /gene="rpl16"
     CDS             complement(90714..91370)
                     /gene="rps3"
                     /codon_start=1
                     /transl_table=11
                     /product="ribosomal protein S3"
     gene            complement(90714..91370)
                     /gene="rps3"
     repeat_region   91837..92166
     CDS             complement(91863..92141)
                     /gene="rps19"
                     /codon_start=1
                     /transl_table=11
                     /product="ribosomal protein S19"
     gene            complement(91863..92141)
                     /gene="rps19"
     repeat_region   91879..92182
     repeat_region   92037..131850
                     /note="inverted repeat B"
                     /rpt_type="inverted"
     repeat_region   92037..131850
     repeat_region   92195..92591
     CDS             join(complement(93298..93688),complement(92210..92643))
                     /gene="rpl2"
                     /codon_start=1
                     /transl_table=11
                     /product="ribosomal protein L2"
     gene            complement(92210..93688)
                     /gene="rpl2"
     repeat_region   92593..93064
     repeat_region   93130..94204
     CDS             complement(93707..93988)
                     /gene="rpl23"
                     /codon_start=1
                     /transl_table=11
                     /product="ribosomal protein L23"
     gene            complement(93707..93988)
                     /gene="rpl23"
     tRNA            complement(94111..94184)
                     /gene="trnI-CAU"
                     /product="tRNA-Ile"
     gene            complement(94111..94184)
                     /gene="trnI-CAU"
     CDS             94264..101091
                     /gene="ycf2"
                     /codon_start=1
                     /transl_table=11
                     /product="hypothetical protein RF2"
     gene            94264..101091
                     /gene="ycf2"
     repeat_region   94466..94867
     repeat_region   94869..95584
     repeat_region   95195..95689
     repeat_region   95374..95863
     repeat_region   95586..95948
     repeat_region   95956..96319
     repeat_region   96031..96489
     repeat_region   96120..96672
     repeat_region   96198..97055
     repeat_region   97057..97827
     repeat_region   98623..99231
     repeat_region   98703..99254
     repeat_region   99353..99872
     repeat_region   99536..99900
     repeat_region   99827..100628
     repeat_region   100818..101689
     repeat_region   101945..102280
     tRNA            complement(102046..102126)
                     /gene="trnL-CAA"
                     /product="tRNA-Leu"
     gene            complement(102046..102126)
                     /gene="trnL-CAA"
     repeat_region   102597..102818
     repeat_region   102637..103428
     CDS             join(complement(104149..104925),
                     complement(102708..103463))
                     /gene="ndhB"
                     /codon_start=1
                     /transl_table=11
                     /product="NADH-plastoquinone oxidoreductase subunit 2"
     gene            complement(102708..104925)
                     /gene="ndhB"
     repeat_region   103430..104188
     repeat_region   104190..105735
     CDS             complement(105245..105712)
                     /gene="rps7"
                     /codon_start=1
                     /transl_table=11
                     /product="ribosomal protein S7"
     gene            complement(105245..105712)
                     /gene="rps7"
     repeat_region   105357..106755
     repeat_region   105718..106947
     repeat_region   106024..106973
     repeat_region   106748..107260
     repeat_region   106969..107420
     repeat_region   107660..108056
     repeat_region   108058..108745
     repeat_region   108091..109591
     repeat_region   108173..109647
     tRNA            108426..108497
                     /gene="trnV-GAC"
                     /product="tRNA-Val"
     gene            108426..108497
                     /gene="trnV-GAC"
     rRNA            108732..110222
                     /gene="rrn16"
                     /product="16S ribosomal RNA"
     gene            108732..110222
                     /gene="rrn16"
     repeat_region   108747..110062
     repeat_region   109649..110467
     repeat_region   110469..111337
     tRNA            join(110519..110555,111509..111543)
                     /gene="trnI-GAU"
                     /product="tRNA-Ile"
     gene            110519..111543
                     /gene="trnI-GAU"
     repeat_region   111252..111994
     tRNA            join(111608..111645,112448..112482)
                     /gene="trnA-UGC"
                     /product="tRNA-Ala"
     gene            111608..112482
                     /gene="trnA-UGC"
     repeat_region   111996..115666
     repeat_region   112433..115821
     rRNA            112640..115449
                     /gene="rrn23"
                     /product="23S ribosomal RNA"
     gene            112640..115449
                     /gene="rrn23"
     repeat_region   113284..116024
     rRNA            115548..115651
                     /gene="rrn4.5"
                     /product="4.5S ribosomal RNA"
     gene            115548..115651
                     /gene="rrn4.5"
     repeat_region   115797..116148
     rRNA            115876..115996
                     /gene="rrn5"
                     /product="5S ribosomal RNA"
     gene            115876..115996
                     /gene="rrn5"
     repeat_region   116052..116468
     tRNA            116250..116323
                     /gene="trnR-ACG"
                     /product="tRNA-Arg"
     gene            116250..116323
                     /gene="trnR-ACG"
     repeat_region   116519..117266
     tRNA            complement(116940..117011)
                     /gene="trnN-GUU"
                     /product="tRNA-Asn"
     gene            complement(116940..117011)
                     /gene="trnN-GUU"
     CDS             117485..122854
                     /gene="ycf1"
                     /codon_start=1
                     /transl_table=11
                     /product="hypothetical protein RF1"
     gene            117485..122854
                     /gene="ycf1"
     repeat_region   117838..118149
     repeat_region   118485..118840
     repeat_region   118574..118882
     repeat_region   119437..119775
     repeat_region   121034..121470
     repeat_region   121282..121571
     repeat_region   121575..122102
     repeat_region   122487..122835
     CDS             123239..123511
                     /gene="rps15"
                     /codon_start=1
                     /transl_table=11
                     /product="ribosomal protein S15"
     gene            123239..123511
                     /gene="rps15"
     repeat_region   123487..124418
     CDS             123615..124796
                     /gene="ndhH"
                     /codon_start=1
                     /transl_table=11
                     /product="NADH-plastoquinone oxidoreductase subunit 7"
     gene            123615..124796
                     /gene="ndhH"
     repeat_region   124420..125470
     CDS             join(124798..125350,126854..127392)
                     /gene="ndhA"
                     /codon_start=1
                     /transl_table=11
                     /product="NADH-plastoquinone oxidoreductase subunit 1"
     gene            124798..127392
                     /gene="ndhA"
     repeat_region   126581..127052
     repeat_region   126655..127957
     repeat_region   127054..128123
     CDS             127472..127957
                     /gene="ndhI"
                     /codon_start=1
                     /transl_table=11
                     /product="NADH-plastoquinone oxidoreductase subunit I"
     gene            127472..127957
                     /gene="ndhI"
     repeat_region   128160..128746
     CDS             128193..128723
                     /gene="ndhG"
                     /codon_start=1
                     /transl_table=11
                     /product="NADH-plastoquinone oxidoreductase subunit 6"
     gene            128193..128723
                     /gene="ndhG"
     repeat_region   128748..129090
     repeat_region   128844..129276
     CDS             128963..129268
                     /gene="ndhE"
                     /codon_start=1
                     /transl_table=11
                     /product="NADH-plastoquinone oxidoreductase subunit 4L"
     gene            128963..129268
                     /gene="ndhE"
     repeat_region   129286..129544
     repeat_region   129294..129851
     CDS             129528..129773
                     /gene="psaC"
                     /codon_start=1
                     /transl_table=11
                     /product="photosystem I subunit VII"
     gene            129528..129773
                     /gene="psaC"
     repeat_region   129856..130871
     CDS             129900..131396
                     /gene="ndhD"
                     /locus_tag="CD826_pgp019"
                     /gene_synonym="ndh4"
                     /exception="RNA Editing"
                     /codon_start=1
                     /transl_table=11
                     /product="NADH-plastoquinone oxidoreductase subunit 4"
                     /protein_id="YP_009383458.1"
                     /db_xref="GeneID:33080215"
     gene            129900..131396
                     /gene="ndhD"
                     /locus_tag="CD826_pgp019"
                     /gene_synonym="ndh4"
                     /db_xref="GeneID:33080215"
     repeat_region   130873..131438
     CDS             complement(131805..134039)
                     /gene="ndhF"
                     /codon_start=1
                     /transl_table=11
                     /product="NADH-plastoquinone oxidoreductase subunit 5"
     gene            complement(131805..134039)
                     /gene="ndhF"
     repeat_region   132854..133151
     repeat_region   132854..133136
     repeat_region   133177..133749
     repeat_region   133177..133580
     repeat_region   133383..133685
     repeat_region   133405..133749
     repeat_region   133510..133842
     CDS             134969..135136
                     /gene="rpl32"
                     /codon_start=1
                     /transl_table=11
                     /product="ribosomal protein L32"
     gene            134969..135136
                     /gene="rpl32"
     repeat_region   135502..135814
     tRNA            135589..135668
                     /gene="trnL-UAG"
                     /product="tRNA-Leu"
     gene            135589..135668
                     /gene="trnL-UAG"
     CDS             135755..136726
                     /gene="ccsA"
                     /codon_start=1
                     /transl_table=11
                     /product="cytochrome c heme attachment protein"
     gene            135755..136726
                     /gene="ccsA"
     repeat_region   complement(136904..176717)
                     /note="inverted repeat A"
                     /rpt_type="inverted"
     repeat_region   complement(136904..176717)
     repeat_region   complement(137316..137881)
     CDS             complement(137358..138854)
                     /gene="ndhD"
                     /codon_start=1
                     /transl_table=11
                     /product="NADH-plastoquinone oxidoreductase subunit 4"
     gene            complement(137358..138854)
                     /gene="ndhD"
     repeat_region   complement(137883..138898)
     repeat_region   complement(138903..139460)
     CDS             complement(138981..139226)
                     /gene="psaC"
                     /codon_start=1
                     /transl_table=11
                     /product="photosystem I subunit VII"
     gene            complement(138981..139226)
                     /gene="psaC"
     repeat_region   complement(139210..139468)
     repeat_region   complement(139478..139910)
     CDS             complement(139486..139791)
                     /gene="ndhE"
                     /codon_start=1
                     /transl_table=11
                     /product="NADH-plastoquinone oxidoreductase subunit 4L"
     gene            complement(139486..139791)
                     /gene="ndhE"
     repeat_region   complement(139664..140006)
     repeat_region   complement(140008..140594)
     CDS             complement(140031..140561)
                     /gene="ndhG"
                     /codon_start=1
                     /transl_table=11
                     /product="NADH-plastoquinone oxidoreductase subunit 6"
     gene            complement(140031..140561)
                     /gene="ndhG"
     repeat_region   complement(140631..141700)
     CDS             complement(140797..141282)
                     /gene="ndhI"
                     /codon_start=1
                     /transl_table=11
                     /product="NADH-plastoquinone oxidoreductase subunit I"
     gene            complement(140797..141282)
                     /gene="ndhI"
     repeat_region   complement(140797..142099)
     CDS             join(complement(143404..143956),
                     complement(141362..141900))
                     /gene="ndhA"
                     /codon_start=1
                     /transl_table=11
                     /product="NADH-plastoquinone oxidoreductase subunit 1"
     gene            complement(141362..143956)
                     /gene="ndhA"
     repeat_region   complement(141702..142173)
     repeat_region   complement(143284..144334)
     CDS             complement(143958..145139)
                     /gene="ndhH"
                     /codon_start=1
                     /transl_table=11
                     /product="NADH-plastoquinone oxidoreductase subunit 7"
     gene            complement(143958..145139)
                     /gene="ndhH"
     repeat_region   complement(144336..145267)
     CDS             complement(145243..145515)
                     /gene="rps15"
                     /codon_start=1
                     /transl_table=11
                     /product="ribosomal protein S15"
     gene            complement(145243..145515)
                     /gene="rps15"
     CDS             complement(145900..151269)
                     /gene="ycf1"
                     /codon_start=1
                     /transl_table=11
                     /product="hypothetical protein RF1"
     gene            complement(145900..151269)
                     /gene="ycf1"
     repeat_region   complement(145919..146267)
     repeat_region   complement(146652..147179)
     repeat_region   complement(147183..147472)
     repeat_region   complement(147284..147720)
     repeat_region   complement(148979..149317)
     repeat_region   complement(149872..150180)
     repeat_region   complement(149914..150269)
     repeat_region   complement(150605..150916)
     repeat_region   complement(151488..152235)
     tRNA            151743..151814
                     /gene="trnN-GUU"
                     /product="tRNA-Asn"
     gene            151743..151814
                     /gene="trnN-GUU"
     repeat_region   complement(152286..152702)
     tRNA            complement(152431..152504)
                     /gene="trnR-ACG"
                     /product="tRNA-Arg"
     gene            complement(152431..152504)
                     /gene="trnR-ACG"
     repeat_region   complement(152606..152957)
     repeat_region   complement(152730..155470)
     rRNA            complement(152758..152878)
                     /gene="rrn5"
                     /product="5S ribosomal RNA"
     gene            complement(152758..152878)
                     /gene="rrn5"
     repeat_region   complement(152933..156321)
     repeat_region   complement(153088..156758)
     rRNA            complement(153103..153206)
                     /gene="rrn4.5"
                     /product="4.5S ribosomal RNA"
     gene            complement(153103..153206)
                     /gene="rrn4.5"
     rRNA            complement(153305..156114)
                     /gene="rrn23"
                     /product="23S ribosomal RNA"
     gene            complement(153305..156114)
                     /gene="rrn23"
     tRNA            join(complement(157109..157146),
                     complement(156272..156306))
                     /gene="trnA-UGC"
                     /product="tRNA-Ala"
     gene            complement(156272..157146)
                     /gene="trnA-UGC"
     repeat_region   complement(156760..157502)
     tRNA            join(complement(158199..158235),
                     complement(157211..157245))
                     /gene="trnI-GAU"
                     /product="tRNA-Ile"
     gene            complement(157211..158235)
                     /gene="trnI-GAU"
     repeat_region   complement(157417..158285)
     repeat_region   complement(158287..159105)
     rRNA            complement(158532..160022)
                     /gene="rrn16"
                     /product="16S ribosomal RNA"
     gene            complement(158532..160022)
                     /gene="rrn16"
     repeat_region   complement(158692..160007)
     repeat_region   complement(159107..160581)
     repeat_region   complement(159163..160663)
     repeat_region   complement(160009..160696)
     tRNA            complement(160257..160328)
                     /gene="trnV-GAC"
                     /product="tRNA-Val"
     gene            complement(160257..160328)
                     /gene="trnV-GAC"
     repeat_region   complement(160698..161094)
     repeat_region   complement(161334..161785)
     repeat_region   complement(161494..162006)
     repeat_region   complement(161781..162730)
     repeat_region   complement(161807..163036)
     repeat_region   complement(161999..163397)
     repeat_region   complement(163019..164564)
     CDS             163042..163509
                     /gene="rps7"
                     /codon_start=1
                     /transl_table=11
                     /product="ribosomal protein S7"
     gene            163042..163509
                     /gene="rps7"
     CDS             join(163829..164605,165291..166046)
                     /gene="ndhB"
                     /codon_start=1
                     /transl_table=11
                     /product="NADH-plastoquinone oxidoreductase subunit 2"
     gene            163829..166046
                     /gene="ndhB"
     repeat_region   complement(164566..165324)
     repeat_region   complement(165326..166117)
     repeat_region   complement(165936..166157)
     repeat_region   complement(166474..166809)
     tRNA            166628..166708
                     /gene="trnL-CAA"
                     /product="tRNA-Leu"
     gene            166628..166708
                     /gene="trnL-CAA"
     repeat_region   complement(167065..167936)
     CDS             complement(167663..174490)
                     /gene="ycf2"
                     /codon_start=1
                     /transl_table=11
                     /product="hypothetical protein RF2"
     gene            complement(167663..174490)
                     /gene="ycf2"
     repeat_region   complement(168126..168927)
     repeat_region   complement(168854..169218)
     repeat_region   complement(168882..169401)
     repeat_region   complement(169500..170051)
     repeat_region   complement(169523..170131)
     repeat_region   complement(170927..171697)
     repeat_region   complement(171699..172556)
     repeat_region   complement(172082..172634)
     repeat_region   complement(172265..172723)
     repeat_region   complement(172435..172798)
     repeat_region   complement(172806..173168)
     repeat_region   complement(172891..173380)
     repeat_region   complement(173065..173559)
     repeat_region   complement(173170..173885)
     repeat_region   complement(173887..174288)
     repeat_region   complement(174550..175624)
     tRNA            174570..174643
                     /gene="trnI-CAU"
                     /product="tRNA-Ile"
     gene            174570..174643
                     /gene="trnI-CAU"
     CDS             174766..175047
                     /gene="rpl23"
                     /codon_start=1
                     /transl_table=11
                     /product="ribosomal protein L23"
     gene            174766..175047
                     /gene="rpl23"
     CDS             join(175066..175456,176111..176544)
                     /gene="rpl2"
                     /codon_start=1
                     /transl_table=11
                     /product="ribosomal protein L2"
     gene            175066..176544
                     /gene="rpl2"
     repeat_region   complement(175690..176161)
     repeat_region   complement(176163..176559)
ORIGIN      
        1 ttggttatgg gcgaacgacg ggaattgaac ccgcgcatgg tggattcaca atccactgcc
       61 ttgatccact tggctacatc cgcccctata ctatctaaga attacagaga tttccaaatg
      121 attgctgaga aaaacgtata aaataaatta gtaaaaaaga aacaaaaagt atgaaactcc
      181 aatatttttt ttcgtatctt aaaacaatgc taaagaatgt tgaagtaaat acaaaattga
      241 tgtatgaaac tactaaaaag taaaggagca atattaaccc tcttgataga acaaaaaatt
      301 aattattgct cctttacgtt caaaaactcg tatacattaa gaccaagatt ttatccattt
      361 atagctggag cctcaaccgc agctagatct agagggaagt tatgagcatt acgttcatgc
      421 ataacttcca taccaaggtt agctcggtta ataatatcag cccaggtatt aattacacga
      481 ccttgactat caactactga ttggttgaaa ttgaaaccat ttaaattgaa agccatagta
      541 ctgataccta acgcggtaaa ccagatacct actacaggcc aagcagccag gaagaaatgt
      601 aaagaacgag aattgttgaa actagcatat tggaagatca atcggccaaa ataaccatga
      661 gcagctacaa tattataggt ttcttcctct tgaccaaacc tgtaaccttc attagcagat
      721 tcattttctg tggtttccct gatcaaacta gaagttacca aggaaccgtg catagcactg
      781 aatagggagc cgccgaatac accagctacg cctaacatgt gaaatggatg cataagaata
      841 ttgtgttcag cctgaaatac aatcataaag ttgaaagtac cagaaattcc tagaggcata
      901 ccatcagaaa agcttccttg accaattgga tagatcaaga aaacagcagt agcagctgca
      961 acaggagctg aatatgcaac agcaatccaa ggacgcatac ccagacgaaa actaagttcc
     1021 cactcacgac ccatgtaaca agctacacca agtaagaagt gtagaacaat tagttcataa
     1081 ggaccgccat tgtataacca ttcatcaacg gatgccgctt cccatatcgg gtaaaagtgc
     1141 aaacctatag ccgcggaagt aggaataatg gcaccagaaa taatattgtt tccataaagt
     1201 agagatccag aaacaggctc acgaatacca tcaatatcta ctggaggggc agcaatgaaa
     1261 gcgataataa atacagaagt tgcggtcaat aaggtaggga tcatcaaaac accaaaccat
     1321 ccaatgtaaa gacggttttc agtgctggtt atccagttac aaaagcgacc ccataggctt
     1381 tcgctctcgc gtctctctaa aattgcagtc atggtaaaat cttggtttat ttaatcatca
     1441 gggactccca agcacacgaa ttctctataa ctagagaatt gaaggcttgt tattcaacag
     1501 tataacatga cttatatacc ggtgtcaacc aataccaata tccataggat acttttactc
     1561 atttagattt ctccgaattc tcgttttatt ttacctcatt tcattcattc aaaacaaaaa
     1621 ataaaaaaaa attcgaattt atatacatat gacttgatac atatgacttg gattggatat
     1681 attaagtata atgggttgcc cgggactcga acccggaact agtcggatgg agtagataat
     1741 ttttttgtta atctaattaa acaacaaaac aaaaaaaaat ccctccccaa gccgtacttg
     1801 catttttcat tgcacacggc tttccctatg tatacatcta aacctcagtt ccttccctag
     1861 aacaggactc taaaaaagtt aagtacttag tttatcaatt cctactctta ctacatgagc
     1921 atttcataat ccatttaata tttcataata gaaacgaatg aattcttttt ttttttctct
     1981 tttcctcatt taaggatagt ttccattatc aaagtatgat aacctgttat tcatgattga
     2041 ccagatcatt gatgaaaatc aaaaatatca aaataccaaa tccgacctct atataacttc
     2101 tgcaaagtag aagaagctct tgagaagatc aaagaaaaaa tatcttcttc ctctgtaaag
     2161 aattcttcca ataattcaga acctaatctt ttcaaaaaaa cccgtacagt acttttgtgt
     2221 ttacgcgcca aagttttaat acaagaaagc cgaagtatat atttgattcg atacaaactc
     2281 tttttttttg aggatccgtt gtaataatga gagagatctc tgcatatctg caaaaatcgc
     2341 tcaataatat caaaatcgga tgaatcggcc cagaccggct tactaatggg atgtcctaat
     2401 acattacaaa attttgcttt agccaatgat ctaattagag gaataattgg aattattgta
     2461 tcaagctttt tcataagatt ttccattata aatgactttt ccaacatttg actccgtacc
     2521 actgaaggat ttagccgcac atttgaaaaa tagcccaaaa agtcaaatga atgctcggat
     2581 aattggttta tatggatctt tcctggttga gaccaaacaa aaaaatgaca ttgccataaa
     2641 tggataagat agtatttcca ttttttcatc aaaaagggcg tattctttga agctagaatt
     2701 gattttcctt gatatctaac ataatgaatg aaagggtcct tgaagaacca tagggtggac
     2761 ggaaaatcct tatcaaagac ttctacaaaa tgttctattt ttgcatagaa atagattcgt
     2821 tcaaaaaaga ctccagaaga tgttaatcgt aaataagaag atttgttacg gagaaaaaga
     2881 aagatggatt cgtattcaca tacataaaaa ttatatagga acaggaaaaa tcttggatta
     2941 ctttttgaaa aagtagaaat cctttttttt ggagtaataa gactattcca attacaatac
     3001 tcataaagaa agagccttaa taaatgaaag gaggaggcat ctttcaccca gtatcgaagg
     3061 gtttgaatca agatttccag atgtataggg tagggtattt gtacatctga cacataattt
     3121 aaatatggaa atttttcctc aaaaaaagga aatattgaat gaattgatcg taaattatag
     3181 gattttatga tttctgcctt ctctaaggaa gagattaatt gtagggaaaa tggaatttcc
     3241 acactgacag caagcccctc tgatattatt tgagaataca aattcttgtt gtacccccaa
     3301 aatggatttt tgttagaatt attagcagaa ataatcaaat gattctgttg atacattcga
     3361 gtaattaaac gttttacaat tagtaaacta gatttattgt cataacctag attttgcacc
     3421 aaaatggaac tatttaaacc atgatcgtaa gcaagtgcaa aaatatactc ccgaaaaata
     3481 agtgggtata ggaagtcatg ttgacgagat ctatctagtt ctaaatatac ttgaaattcc
     3541 tccatttttt ttgaaattgg atttgggcca aggatcgaag atttattggg ttatcaaata
     3601 atacatagtg cgatacagtc aaaacagggt attctattct aataaaaaag aaatagatac
     3661 ctagaaaaaa agtaagactc atcaacggac tctctctact cgctttttcc atctaattgt
     3721 tttatgttcg ttctaggata acaagatagt tagaaatcct ttattctctc aacccaatcg
     3781 ctcttttgat tttggaaaca aaaatcttta tcaatatact ctttcttcta cacatttatc
     3841 gccaccccat aatctaatta taatggagaa tagctaatag ttaggattca taacaaaaat
     3901 aaataatcca ttcatgggaa aagcttttcc cccatcaagt actaatattt tgatttttaa
     3961 cgtataatta gatgggggaa tcattcaaat tcaaaacaaa agctcgttcc tttttgtttc
     4021 cctataattg gagccaccaa actctatcca tttattaatt caacccaact gtgaatttat
     4081 tttgttgcga gccaagaata caaacatgga ttttggcccg atccaataaa aatgaaatat
     4141 tcttagaatt ctccattgat acgacatgct gctttttcca ttcattcctt tctggatcag
     4201 tcgtggtctt acaaactcta ccgatggtat ggacgaatcc attgcttcat agaaatgtgt
     4261 aaaaatttga gtcgcactta aaagccgagt actctaccat tgagttagca accctaaaaa
     4321 aataaactac aaaaataaac taataagatg tgtagataca accgcaatca aaataaataa
     4381 aaagattgaa ttggataata aaaaagaata ttccattaaa atagaaaata cagaatccag
     4441 aaaaaaagat tttcaatgtc gaagtcgaat cgattctgaa cataaaaatg ttcagatcag
     4501 attaaaatac aagagatttt ctcagataaa actcagataa gagataaaaa aagaaaataa
     4561 caatttatag accgcctctt tgtcgcctat gttatacgtt atacattctt tatttttttc
     4621 atttatttta tttaattatt tatatttata tattccaatt tctaatttag aatttagatt
     4681 agaatatctt tattattata tattactata ttctattata ttatattata tatattaata
     4741 ttatattaat attatattct atttatatat attattatat tatatatatt aatattatat
     4801 taatattcta agttataaat agaaagaaat tcttataaat tattatatta ttatataata
     4861 tagaatataa agaatttctt taattaaaaa aaaaaaaaag aacttttttt cttccacaga
     4921 aaatccaacg aacccatcta agtaaaaaag atactatgga acgggaataa aaggatcatt
     4981 tattcacgat cggattatat ttgtttgata cactgttgtc aatattaata ttaatgttga
     5041 aaaaagaata caatgaagaa aataaacgaa ttcaaaaaaa aaaaaacttc aatattaaat
     5101 tgaataaata ctaagaaaaa aaaaatagaa aaatatataa aatatatata aatatctaaa
     5161 tataattaat ttatataata tataattaaa aaaatgaaaa ttaagaaaat atataaataa
     5221 aataatatat aaataaaata tataatatat ataattaaat ataatttaat aaaaataaat
     5281 taaattaagt aataaattta atttattttt attaatttgc tcatttttat attatcaata
     5341 aaaatggatt tttgtggtta taaaaaacag cattctatgg cagcaataag aaatccaaaa
     5401 attaggtatg aatagaacaa gagagcgggg gggagataag agagaaaaag attataaaaa
     5461 tctacataaa agtcttccac accctctttt ttcttttttt ttttttatat attattattt
     5521 atttaaattg aatttcgttt gttgattagg attaagttcc ataaaaacac ccgccttttt
     5581 tgaaatatcc tgaacagttc ctgtaggttg agcgcctttt tcaaggaaat atagaataat
     5641 aggaatattt aaataggttt gattctttat cggatcataa aaacccactc tccgaagatc
     5701 tctaccctct cttcgggatc gaacatcaat tgcaacgatt cgataaacgg ctcattggga
     5761 tagatataga taaacaatac acccccccta gaaacgtata agaagttttc tcctcgtacg
     5821 gctcgagaaa attcgaaatt atgtttatgt atagaattat gatgtcaaat agattcataa
     5881 aatcatcaaa tcaattagac tatgattaaa attaaatact ttttctattc tttcccaaaa
     5941 aagaatcact cgtattcgca acctcataac tcaagttgga taactctcaa ataactcaaa
     6001 ggaaaacaaa acctttagtt aggtatttta tttcatttat tgagcggtct ctaccccctt
     6061 tcttgtctgt ctcctttagc tttactttat ttaaatccat tttttgtctt cagtcagtgt
     6121 aatatagttg ttgagacaat tgaaaacggt atttacttgt tccacgatcc gttagctttt
     6181 ccttgaatca ttgggtttag acattatttc gaggatcttt aatcatttaa tcatttcaaa
     6241 aatggcagca acatacccat ttttgatttc tttccatcaa agaatcgtac aaatagatgg
     6301 ttgattcccc cagatccact tttgatcgaa atagttttac caatttcaac aaattttact
     6361 tttttttttt aacttgctcg aattggatcc tttcgatttc tatagcgaaa atatacttac
     6421 gaagttgttg gaacttatta attttcacta accctagaaa cttgcccctg ataaatgaat
     6481 caactcgagc tccatcatgt actatttcca tcatcaaacc ctccctcctc cccaaaaaaa
     6541 gaaattcgag tggaatagaa caaacgatgt cgagaaagag caccttcatt tctatataat
     6601 agaaaaaatg gtggatgtaa gaatccacag ctaatgtaat catgtctttc aagtcgcacg
     6661 ttgcttttta ccacatcgtt tcaaacgaag ttttaccata acattcctct agtttggagc
     6721 cggcatgtaa ttgattcaat tctgaaatca tgaatagtca ttgattcaat cgattcataa
     6781 taatccatat tttttccttc tatatgaatg gaagatttct taaagaaata taaaaaaaat
     6841 tcaaatgaat tctaattcta tattttaata gaagattttg atttattatc aaaatccaat
     6901 ttatattcca aaatttatta attaatattc aatatgaaat atattttgaa ttttgaaata
     6961 taaatatata aatatattat aaatatataa atataaatta tataaatata aatatattaa
     7021 attagaaata tattaataat aaaataaatc ttatttaata tattttctat tttattaaat
     7081 taaaataata atataaattt tgaatataca tatacaatac aaataaaaaa aaaaaaaaga
     7141 agttcttttt gaatctacat tttcaaagtg actcgattta gagatgaatc attaaaaaaa
     7201 aaaaaagaag aatcacattc tacccaatat tatatactct taaacaaaag gtttctcaaa
     7261 aaggggcaat cttgattatg attatgatat ataatttgta ttcagatatg atatatatca
     7321 tgaatggata tgctctggga cggaaggatt cgaacctccg aatagcggga ccaaaacccg
     7381 ttgccttacc gcttggccac gccccatttt tatttctatt cgacactact aaacactatt
     7441 attgatattg gttgttcgtc aattccagtc caaatatcta aatatctata gaataaattg
     7501 ttgctagaat tttgatatgt ctagatatag aatgaaactt aaattattga tcattacata
     7561 taattcaatt aagatattgc atgaaagtct gatttcttct atttttgatt tctttttatt
     7621 tcagaatgga aagattttga atttgataag ttcaaatcaa agaaggattt ttttggtcta
     7681 ctttttgtta tttgattcat cattttattc gtaattaatt cgattttttt attattttat
     7741 tattttgatt tttaattttt ttgatttctt aatattaatt aaataagaaa ttcattatta
     7801 ttattctttt ttttatttca tttaagattt ctactattaa ttattattaa tattaataaa
     7861 aaaagaaatg aaattgaaaa tccatttatt ataaaattca gaatataata tattaataat
     7921 aatataaact tcaaatataa actgaatctt aatacttaat aatattaact taatttgaat
     7981 ttttttttaa ttgaattcac aaaaagaaaa aatacaatta tattaaagaa caaaatgttt
     8041 gttatgctta atatctttag tttggtctgt atttgtatta actctgctct ttattcaagt
     8101 agttttttct tcgcgaaatt acctgaagcc tatgcttttt tgaatccaat tgtagatatt
     8161 atgccagtaa tacctgtact cttttttctc ttagcttttg tttggcaagc tgctgtaagt
     8221 tttcgatgag atccttaatt tgaatactaa tactgtccta gaaaaattaa taatttattc
     8281 gaaaaaaaag attcgaacat tttaataatc ttgatttcta agatcagata agttttacag
     8341 tgtgaatcct catgtgtact ataggagaat ctattctctt tctttttttt tatgatcttg
     8401 gagattgtgt aatgcttact ctaaaacttt ttgtttacac ggtagtgata ttctttgttt
     8461 ctcttttcat cttcggattc ctatctaacg acccaggacg taatccggga cgtgaagaat
     8521 aaaaaatcat attttttatt cttttgtttt ctgtgttttc cttgcttgtg cttgattttg
     8581 agatattctt attatccatt tatccatttt tcatctttca attttaactt ttataaatta
     8641 gaaattctaa ataaaaatta gaaaaaaaaa tgaaatataa ataaattcaa aatcaatatt
     8701 taaaaaatga aaaaaaaaaa aaaaaaaaaa aaaaaaaaaa aagaattaga ttctatttat
     8761 attaattaga ttctattata ttataataat aataaatatt gttaataaaa aaattcaaac
     8821 aaacaaagaa aagaaacaaa agagactccg ttctataaat taaaaaaaaa ataagatacc
     8881 aaatctttga tgaaaacgga aagagaggga ttcgaaccct cggtacgaaa aattcgtaca
     8941 acggattagc aatccgacgc tttagtccac tcagccatct ctccccaatt gaaaggggcc
     9001 ctttcttttc ttttttattt atttaatttg atatttctat cttatctcta tttatataat
     9061 atatatataa ttctaatata tataatatag aattagaata gaattctaat ttctaatata
     9121 gaataataaa attagaatac tctatataat aaaaaaaaat atttaagaat ttatatatta
     9181 aatatattat tttaaatatt atttgaattt aatatattca tcttattacc ttattactta
     9241 ttaccttatt acttattaat ttttgaattt aagaataaat aattctaata ctaataaata
     9301 atctaactaa taactaataa agaatctaaa agaaaaaata aatagaattt tgagattttt
     9361 aaattctaga aattcgaaaa ttcaaataaa aaaatgaatt taatttaata attcaaattt
     9421 agaattataa aaaaaaaaga atataaatat aataaaaaaa taatagaaat aataaaataa
     9481 taaatatatg tttaaaatat atgtttaatt aaaggattta aaagattatt aaaatcaaat
     9541 tagtataaat tattctaata actttattag aatatattag aatattctaa taacttatat
     9601 tagaatatat ttattagaat atattagaat tatactaatt tattagaata ttattatttc
     9661 tagtttctaa tagtttatag aagaatattc tatttattaa attattaaac aataaacaat
     9721 attctattta ttctatttat agattataga atttatagaa ttagaattct atattctaat
     9781 tatagaattc tagaattcta gaattctata ttctatatat attattctat ttattatata
     9841 tatattatat attctattta ttctatatta tatatagaaa attatagaat aaattatata
     9901 atataaaaaa acttgttttt tcagcccggc caggttagta cctagccggg ccttttttgt
     9961 tccaatgaat tctggataaa aaagatttat ttgatctgaa aaaaagatac ttgttattga
    10021 aacaagatca aacataagaa tgtcatttat tattactctt tctttttttt cccgtaaagt
    10081 atctaaaaag aaaaaaaaaa agaatggaac taaggatttt tgcacaatgc atttttatgt
    10141 tatggcttaa gtagttttgt cgagatgtat ctgtcaaaac acctttagca aaacaaaatc
    10201 aaaaaatcca atgggtcctc ttttcttaat tccattagat ccccttacga aacacgtaaa
    10261 cactataaat ttgatgattc ttttatgatc ctatttctga ttcccttgtt ggacaaaagt
    10321 tccatttata tacaataatc gcattgaagc gggtatagtt tagtggtaaa agtgcgattc
    10381 gttctatgga tcccttacta gttaagggat ccctcgtttg attcatattc cgatcaaaaa
    10441 ctttatttct tatcttaaaa gggtttaatc ctttacctct caacgaagaa ttcgaggaat
    10501 aatatacatt atcgtaattt atattcaaaa agaatcaatt cgaaattgac aaattgaatt
    10561 atgaaattac aaaaacataa gttttttgaa ttggatcaat actcccaatt ttttgagtat
    10621 gagtaaagga tccatggaaa aagatataga aagttttttt tatcgtaact aaatcttcca
    10681 tttttttatt tatataggag agattgaagc aaaatagcta ttaaacgatt actttagttt
    10741 actagagata tcgacatatt tctatttttt tttagctcga tgaaaataaa atgcttttcc
    10801 taaggattct cttaaataga aatagagaac gaagtaacta gaaaaaaaaa agattgttag
    10861 aatccgcctc ttctagattc tagagggatc atctaaaaag cgggatgttt tgaatgcatt
    10921 cagatagatt cagacagagg ggctgacata gatgttatgg atggcatttt tttttacgtc
    10981 ttccatttgt atttgttaat ctgttccatc cataaaggag ccgaatgaaa ccaaagtttc
    11041 acgttcggtt ttgaattaga gacgttaaaa atgatgaatc aacgtcgact ataaccccta
    11101 gccttccaag ctaacgatgc gggttcgatt cccgctaccc gcttctatta tatctctata
    11161 ttctattcga agctcaattt gtgtattata gaatatagaa tagaattaat attctaatta
    11221 tagaattaat aaactaaaac taattaattt agttatttag tttttaacta aaaaaaatcg
    11281 actagaatta gaaaaagaaa gaaaatggaa tctcttaatt cattctaatt ctttaatttg
    11341 aatctaatta tattaattta atgtaaaaat cgtaaaaata gaaatgcaat tcatcattaa
    11401 attgaataca caatccccag atcacatatt cgtttttccg aatagaacaa taaaaaaaca
    11461 attgtaataa aaagaaaagc gtccattgtc taatggatag gacagaggtc ttctaaacct
    11521 ttggtatagg ttcaaatcct attggacgca aattatttgc atatatattt aatttctatg
    11581 tcaagaaaaa gattttgaat gctttgaatt taacaaaaga gacttagact tttagagtaa
    11641 ttttttgcgt aataacttaa cttatttaca taagttatac acaatttata tcttgaccct
    11701 ctcctctatt ttttatagaa tcttataaaa tcaaatcgtg gatttcttaa aaaaaaatag
    11761 aaaatatatt aaattctcat ttttaattat ttaattaatt aaaatcaata taaaatgaat
    11821 attattaatt aaatattaat ttaattaata ataaataaat aataataaat aaataatatt
    11881 aaaatggatt ctatatttat atatttattt aaatttcgat atttctatat tataaaattt
    11941 caaattattc taatataact aatattaata ttaataataa taaatattaa taataaataa
    12001 taaatattaa taataaatat tattataaaa atttaaaaga tattattata aaatataaat
    12061 attaaataat tattaaattt tgaaaattga aaacattaaa tgagattttt aatcaatttt
    12121 tttctacttg ttcctgaagt aaaaagagtt ccatctgttc ctgaatagct tctttcaaaa
    12181 gggtttctgc ttcccgagtg aatgtcgtgg tagaagatat gatttcttgg aattgaggtt
    12241 tattcgtttt taagtaagca cgcaactcaa caagaaattt ccttacctgt ccaatttcta
    12301 atgaatcaag ataaccattc gttccggtat aaatagttat tatctgttct tccacagtga
    12361 gagggtctga ttgggattgt ttgagcaact ctcgcaaccg ttgacctctt gccaattgat
    12421 tttgagtagc tttatcgaga tcagaagcga attgtgcaaa agcttctaat tctgcgaatt
    12481 gtgccaattc taattttaat ttaccagcta cttgtttcat ggctttaatt tgagccgcag
    12541 atcctactct ggagacggaa atacccacat taatcgcagg tctgattcca gcattgaata
    12601 gatcggcgga taagaatatt tggccatctg taatggaaat tacattagta ggaatataag
    12661 ctgaaacatc tcccgattgg gtctcaacta ttggtaaagc agtcatactt ccttcaccta
    12721 actgagaact taatttagcg gctctttcca aaaggcgtga atgcaaataa aaaacatctc
    12781 ccggataagc ttcgcgaccc ggtggtcttc gtaataaaag agacatttgt cgataagcct
    12841 gtgcttgttt ggagggatcg tcataaatga ttaaagtgtg tcgttcacga tacataaaat
    12901 attcagccag agctgctcct gtataaggag cgaggtattg taatgtagct ggagaatccg
    12961 ccatttcagc tactacaata gtgtattcca ttgctcccct ttcttgtaaa gtagtcacga
    13021 cttgagccac agaagaggct ttttgaccga tagctacata aacacatatt acattttgtc
    13081 cttgttgatt gagaatggta tccgtggcta ctgctgtttt accggtttgt ctgtccccaa
    13141 taattaattc tcgctgacca cgccctatag ggatcatcga atcaatagca ataagtcctg
    13201 tttgaagagg ctcatatacg gaacgtctcg aaataatacc gggagcggga gattcaatta
    13261 accgagattc agaagctgaa atttctcctc gaccatcaat aggtttagcc agggcattta
    13321 taacacgacc caaataagcc tcacttactg gtatctgagc aattcttcct gttgctttta
    13381 cagaacttcc ctcttgtatc atcaaaccgt cacccattaa tacaacacca acattatttg
    13441 attccaaatt caaagcaatg cctattgtac cctcttcaaa ttctactaat tcacctgcca
    13501 ttacttcatc aagaccataa atacgagcaa tgccatcgcc tacttgaagt acggtaccag
    13561 tatttacaat ctttacttcg gtattatatt gctcaatacg ttcacggata attttactaa
    13621 tttcatctgc acgaatggtt accatgagta tttcttaatt cttttttaga agaaaaaaaa
    13681 gaataatgcc tacaataaga aggactaatc tgttatttta tttctttcat cgtccaaaac
    13741 atgccaatat tagcactgat ggtacgtaaa tgtaactcat tgttcaagca actattcaga
    13801 gttcctagag ctccctgtaa ggcttgttgg aaaacccgct gtcggacttg attaatcacc
    13861 ctttgttgtt caaaacgaat ggtttcattt ttgtaatttt ctaattgttc caaagtcgta
    13921 taaattgaat taatcaaatt caatttttct cgttctatct cagaatagcc atttactcga
    13981 aaccgatctg cttccatttc tactttcctt aaccggtccc gggctttttc cagttgttca
    14041 atggcccctt cccgtagttc ttctgaattt cgaatagtct tcaagattct ctgttttcga
    14101 ttatctaata aatcacttaa tgaaagtaga ttatctttcc attcatttca aaacttccat
    14161 gatctcttcc cgaaccaaac atgaatcttt cgattcattt ggctctcacg ctcaattact
    14221 tatgggaact tcccatatct tttttttatg taatgaacct atcttctctt ctctattcat
    14281 attcaaaaaa gaaatatcga aacttcttac taatagaaga ccagaatatt cggaagactc
    14341 ttctgaccaa acaaataatt gtcagcaaag ttgttttttt ttatccaaag aattcttatt
    14401 actttacttt atacataggt catcgatttc gcattgtata aaaaaggggc tgaaattaaa
    14461 tacccatttt ttccattttt caccctaaaa gttcaaatca ttttatcgac atgagtgttc
    14521 tatatcgaaa aaaagaaatt ccaactattt ttttttgaaa ccttttccgt attaacataa
    14581 acatagtagt agaaagagta ctacactgcg tctagacttc aaactgctta gctttaacca
    14641 tgttaatggt cccagattat tggttgatag agaatcaaag tggatttacc aatgaatcac
    14701 gaaatgctat ggttcttaaa tatgatttct taatttattc ataatttatt cagaagtaat
    14761 tcgcgggatc atgcaccttt tcctagttat aacaaaaaaa aagtgcagtt ggttggatcc
    14821 aacctattct tgaaataaac aactcgcaca cactcccttt ccaaaaaaga tcaatacacc
    14881 aatcactaca cttagattta ttggatttgt tgctaaaata tcggtattaa acccgaaact
    14941 cccggcggat ggccagtaac ccaaagaaag gaaagaatcg gttatatttt tcatatgata
    15001 tcatctcctc ttatagatag actaattatc tttctatgat ttctattttt tatcgatttt
    15061 ttattaatca ttaatctatt attatcttta atatcattct ttaatcttta attaatataa
    15121 taagaatgat attaattctt tattattatt aatagaatct aatattaata gaaatctaat
    15181 ataataaaat ctaatataat aatttcgaat tcgatttcta tattcattat tcattctatt
    15241 tgaatttttt actatttcat ttttcaatat attaatagaa atatcaatat atttagatat
    15301 tgtatattga ttttatttaa atgaaattgg tcaattggaa gatttcccac aagaaaatga
    15361 tacttattag aattagatac caggtcttat gtcaatttcc aaatacctag ttttttgcaa
    15421 cacttttaaa aaccaaaact ttctaaaaaa agagggggtt gttcgttgga ctaaataaaa
    15481 aagggaagga agaaggcgag ttagtatgct aattactcac cctcaaatca gcccttccca
    15541 tgggttcttg tctgaatccg aacgaataaa taattgtaga agtaagatct taataggatt
    15601 cgaaaaaagc aagagcagca aagcaagtcc acgaaaaaaa aataaaaata tatgtatttg
    15661 atttgaaaat atatgtattt gatttgaaaa tatatgtatt tgatttgtat ttttaggatt
    15721 aaacaaaagg attcgcaaat aaaagcgcta atgctacaac cagcccataa attgttaaag
    15781 cttccataaa agccagacta agcaataaag taccccgtat ttttccctct gcctcgggtt
    15841 gtctcgcgat cccttctaca gcttgacctg cagcagtacc ttgaccaacc ccaggtccaa
    15901 tagaagcaag cccgacggcc aacccagcag caataaccga agcggcagaa atcagtggat
    15961 tcatgataag ttcctcgcac caaaaataaa gaaatagtta atgatacaat caaccaacaa
    16021 attatgactt aattattcca tcattaagat ttattcagtc gaagtaatta agaattccga
    16081 attgaaaaaa aaaaaagaat atttattgaa ctataataag atttatcgaa ctatcagaaa
    16141 gacttcgata tttctttttt agtttttatc cacatagttt ttgtgaatcc ctacaacttt
    16201 tgttcttatc ttactttaca tttccaaacc attctttgaa tttttcgttt ttttcttgat
    16261 ttaatctctt tagtcattca agattcaatt cacaattcta gatactagat aaaacagaag
    16321 gacttctatt tttgaatccc tatctaaatt tacagtagca gggcaaattt agatatatgc
    16381 ttagttcata tataactagt taatatctaa tatcacatat acatgtgttt tttacatacc
    16441 gtaaacctat tattcttgtc ttagattcaa tcggattcga gaattatttt tgaaacatcc
    16501 acaaaaacaa agagctgtct tatagcgatt agattctata cacctagttt gacccctcca
    16561 ctcctaccct atttttttta atctcgtttt ctttttaaag ccttctcttc cttttattta
    16621 tcacgagccc atatggataa aatcaatcta aatcaattca gtagaccgaa ttattgcata
    16681 gaaatatcag catttgagtg atctaagttc atatcatttt attttctttt ttattccaat
    16741 ttggtcaatc gttgaattga atgactgaat gaaaggagaa tccgttctat acaacatctt
    16801 tttaatcaca cgtcgtaaac gtaaacagag ataccataca aattcttatt caaattattt
    16861 caaattctgg atcctaatac taatattatt aattatatat atattataaa tttaattatt
    16921 atatataatt aattaattaa tattttataa ttcatattaa tatttattaa taataattta
    16981 ttatattcat tttttatata atctaatcta aatctaataa taatctaata tttaaataat
    17041 ctaatattca atttaatgtt ctaattgaat caacaaaaca aaatacaaca aaacaatcca
    17101 aatccaaaac aataaaaaaa agaatattca ttggagggaa gtataaattg gtcaaagaaa
    17161 gagtcttttt tggaaaaata ggaaaaagat cttttagatg gatctctttc ctattttttt
    17221 ttacaattcc ctggtaatct tttttacttt tagacaaaat cgtatactta ttttatttag
    17281 accttatttg catctttctt attttatttg ggataacctt ttttagaaat ttctttctat
    17341 atttttgttc cgttcgctta agtagattct ttggaaccgc acatacattg cggcggtcta
    17401 agctaaaaaa aaaaagacta tttcgaaaac tagtcaatga tggccttcca tggattcacc
    17461 tatataagcc gcagctaagg ttgcaaaaat aagagcttga ataccgcttg taaataatcc
    17521 aaggaacatg acaggtatag gaaccactaa aggtactaaa gaaacaagaa caacaactac
    17581 taattcatca gctaatatat ttccaaaaag tcgaaaacta agtgataagg gttttgtgaa
    17641 atcttctaag atgttaatcg gtaaaaggat tggggttggt tggatgtatt taccaaaata
    17701 acctaatcct ttttttgaaa gacccgcata aaaatatgct accgacgtaa gtaaagctaa
    17761 tgcaacagta gtatttatat catttgtggg tgcagctaac tccccatgag gtaactgtat
    17821 tattttccaa ggcaaaagag cccctgacca attagaaaca aaaataaata gaaacatagt
    17881 tccaataaag ggaacccacg gaccatattc ttctccaatc tgagttttgc tcacgtctcg
    17941 aatgaattca aggacatact caaagaaatt ctgaccgtca gtaggaatgg tttgtggatt
    18001 tcgaacagct ataatggctg aaactaataa aatagcaatt acaacccaag aagtaataag
    18061 tacttgggca tggacttgga aaccccctat ttgccaatag aaatgttggc ctacttccac
    18121 agccgatata tcgtataatc tttttaatgt gttgatggaa cataatagaa cattcatatt
    18181 gccctctgaa agaaatacaa ctttaaaagg aattattttg attcaaccat ctctttttcg
    18241 gcttgtctac ttgatttttt tattttgaat accaactaat cacataatat ctccggttat
    18301 ttttttttgc gcgattcagt aatagtatag taaccgattc cataaatcta tggagttccc
    18361 caaaccaaat aatttattta tcttattatt aatcaaaaat ctcgtatata gctagaacga
    18421 ccctcacaaa ttgcaaatac taatttggta agaattaatc ggattgaagc tatagcatca
    18481 tcattagctg gaatcgaaat atccgcgaga tccggttcac aatttgtatc gattaaacaa
    18541 atcgttggaa ttcccaaagt gatacattct tgaagagccg tatattcttc ttgctgatca
    18601 acaattatta caatatcggg taaccccgtc atatatttaa tgccgcccag atatgtttcc
    18661 aagcgagata attgtctctt caccatagcg gcatctcttt tcggaagaca gttgagtctc
    18721 cccgtctttt gtttcgttct caagtccctg aacttatgaa gtctcctttc tgtagtatac
    18781 caattcgtta acataccacc gagccatttt ttattaacat aatgacaccg agctcttatt
    18841 gcagcccgcg ctactgaatc agctgcttta tttttggtac caacaattaa gaattgtttt
    18901 ccactacttg ctgcatcaaa aactaaatca caagcttctg ataaaaaacg agcagttcta
    18961 gtaagatttg taatatgaat acccttacgc tttgcggata tataaggtgc cattctagga
    19021 ttccatttcc tagtaccatg gccaaaatga actcctgctt ccatcatctc ttccaaagtt
    19081 atgttccaat atctttttgt catttatccc cacactttct ctctcttttt ttttttcaaa
    19141 taaaaaaaag agatcaggta tcctgaaata gaaataaata attgttccga tggaaccttc
    19201 tcttctaccg aagattggcc gttgatacac gatcagatca ggccattcat ttttttctat
    19261 tcgttattat ctttattact attaccaaat aaaatgaccg cgttgaaagg aaagggatga
    19321 atccgctctt aggaatgatt aaatcctcaa aatgattgct ctgatatatc acataaattc
    19381 tttgaaattc aaaaatcaaa taattctctg tggtggaaca aaatatctct catttctccc
    19441 tcgaaaattc tttttttttt caaagtaatc ttgttatgtt gccttggcct tgaacggtgc
    19501 attaatcttt tgaatccggt accaacgggt atcgtccctc ctaaaacaac gttctctttc
    19561 agacctttca accaatcgat acgaccccgg agagcggcct ttgctaaaac tcgagcagtt
    19621 tcttgaaaac tcgcttcgga tataaaactt tgagtattca gagatgtttt cgttattccc
    19681 aataataggg ctcggtaaaa gatcgcttct tccaaagcac gtcccgttcg ttcagctcgc
    19741 aacaatccaa ttagttcacc gggtgaaaaa acattagaca ttccatcttc tgaaaccaat
    19801 acttttgatg ttatttgacg cacaataatt tctatatgtc tattatggat ctgcaccccc
    19861 tgggatcgat aaaccttttg gatcttatta accaaagaaa tacgactttg cgcaataatt
    19921 agctcagcac caatcaagaa tccccaggga atgccaagaa ttcttgttat atgctcgttc
    19981 caaccctcaa ctctcttttc tagattcatc gatattgaat caatcgaacg cacttctaat
    20041 acctgttcta cttttggaag accctgtgtt atatcaccag atctcgattt ttcatatata
    20101 aatgtaagta atatatctcc ttcataaagc atttctccat aatggccatg aacagttgct
    20161 cctggagtcg ccaaataagg gttagccgat cttattacta cagaatccat ttgaacaatt
    20221 agaacttgac ccgattttag gtgtggttcg tttttagcta tacacacatt ttcacaaaga
    20281 aattgcccaa ggttaattat tgtacatctt ttttcacaag aattatgatg ataattatga
    20341 tagagaacat gccaattaaa atggaatgga ttcaaaacga tgttactgca tagatcaggc
    20401 ttataacttc tcccgttttc gcccattaaa taatatttaa atacttgaaa agtttccttt
    20461 aaattgtcaa gttgcaaata tttagttatc gagatctgat tatgagttat taaacggtaa
    20521 aatgaataaa actttgcaac ttgaagggct attcctaaag ggcctaacga attcctaatt
    20581 ggaattagag gatctctttt aattgattct tttatcccat tgtgatattt tacatcgttg
    20641 aatggggcca tttgaaaaca atgatccgat gacaaaatta ttaaagatcg gcattcctta
    20701 tttctattca acaacatacg aatagttacg tgattttggc taagtggttg ttgaatcttt
    20761 gccttggaat aaatagaata aaatgggttg atattagtgc gatctgactc attatcagcg
    20821 atcaatcttg aaccgtagag atcattcctt tttcttatat acgaaatatg ggatttcact
    20881 aagtcaattc ttagaaaata tcgaataaaa ccatttgtac ttacttcaac aaaagaagcg
    20941 cgggtctctt caatagaaga aatctttttg tctcgatccc aattcaagac taaacaagtc
    21001 cgaactaatt gaatgcttgt gtcagaaatt ccctgaattg gttttccatt tccataaaga
    21061 atataattga caactttaag ttccagatta tccctttcct gcaacagatc ctgggggaaa
    21121 agttttacta aatttagacc atccgctatt tcatatataa ttacgggtcg aactaaaaca
    21181 aaatactttt tcttggtagg tgtgatccat tggacataga tccaattttt caattttttg
    21241 gattccgtag aattcttttt ttttaccgtt ccgagtggta tcaagatgcc gctgtgtcgg
    21301 gatatcttat ccatctctcc aggaaaatag atatccccag aaaagatttt gaattcaatc
    21361 cttttttttt tcttctccac tcgaaccaat ccgcctactc gacttcttat attgacagtg
    21421 attggtgtat ctactccaat gatactattg ttccgtacca ttatggaaga agattcaggt
    21481 aaaatatgca cttcctcggg aatgaaaaaa aatcgatcca ctttcatttg gtattttggc
    21541 ttcaattctt tgactcctcg atactcaatt aaatcctctt ttttgaaaaa ggaatgaact
    21601 cctatagtcc tatatttagt aattcctgaa ctcttttttc tgtattgagg atcatcgaaa
    21661 taagcaagaa tactatttct acaaaaaatg ccattgagag gtatttcaat cgagataccg
    21721 gaaggggaca ttagtagttc tttgtctcgt tcttgaatcg attggaatgg aatgattaat
    21781 ctatttcttc gcctctttgc caataaatcc gaattctcgt ggagaatagc aggatatatg
    21841 aaattaaaat gacccataca taggattcga ttaagccctg aataataagg aatcccgctt
    21901 ttttttttat cagaaggatt tgaactaaag aatttgtgtc ttacttgaac tttatcatta
    21961 cttactacaa ggttagaaat atatctgccg gaggcagaaa gagaatgaat gttcatttga
    22021 tcttgatcct tgtggagtga aaaagagatt tcaccggacc tgcacgacct tcctgataat
    22081 atccataaat gacttgtttt tggtaagata tgtacattac tatatgtaaa ttcgggtgca
    22141 tggtacacat cggtactcca atgcatctct ccctctgagt cagaataaat atgttttcga
    22201 accctctctt taaaattaaa agtgtatgtt cccgcgcgaa tctcagcaat cacttgttct
    22261 gattctacat attgatcgtt ttgaactaat agaaaacttt ttggtggaat agtcacgtta
    22321 tgtagaatat tttcactttc aatagttaca tacaagtcta tataacatag aaaagcaggg
    22381 tgcccatgac gtgtacgtgt aggatgaacc aaatcctcat tgaatttgat ttttccatta
    22441 gagggggctc gtacatgttc tgcagtaccc cctgtgaata ctccgccagt atgaaaagtt
    22501 cttaatgtta gttgagtacc cggttctcca atagattgac ccgcaataat acctacagct
    22561 tctcccagtt ccaccaggtc gccatgagta ggactccggc cataacacaa tcggcagatc
    22621 caagatgtac tcctacaagt aaagggggtt cgaatagata ttggttgtct ttgaaaggtt
    22681 atgaatcgat tgacaagtcc aatcccaata tcttgatttc gaatggcaat gcatcgtgaa
    22741 cctatatata tatcgtctgc taatacacga ccaattaatg tttgtatcaa aattctttcg
    22801 ggcatcatcc catttcgaga actcacagaa atccctcgaa tcgtgccaca atccgttcta
    22861 cgtacaacaa tgtgttgaac cacttcaaca agtctgcgtg taagatatcc agcatctgat
    22921 gttcgtacag cagtatccac aactcctttg cgggctccgt agcaagaaat gatatattct
    22981 gttaaagaca gtccttcacg taaattgctt tgaatgggta aatcaatcat ttgtccttgt
    23041 ggatccgaca ttaatcctct catacctact aattggtgta cttgagatgc atttcctcta
    23101 gctcccgaaa aagacattat atggactgga ttaaaagggt cagtcatcct aaaattagga
    23161 ttcatttctt gtcgcaaata ttcacttgta gcataccata tctcaatgga ttggcgtaat
    23221 ttttctaccg catgcacatt cccataatga tggtgttttt ccaaaataaa actttgttgt
    23281 tcagcatctt gtactagcca tcccttagaa ggtattgtta aaagatcatc aattcctaat
    23341 gaaatggatg tagcagtagc ttgccggaac cccagagttt ttacttgatc caggatgtgt
    23401 gatgtatatg ccattccgaa gtgatctatt aatctgctaa taagtcgttt aatggcagtt
    23461 ccgtctatca ctttattgtg aaagactaga ttggcccgtt ctgccataag tacctccata
    23521 ttccgcttag tggggttcgg ttcgacaatg ggtttgagtc aatgattgga aaacttcctt
    23581 ttcttcatct tgattcgtgt agaaatttaa gaactaggat cctagttgaa ccggagaaac
    23641 ccgaattcac accggtatca taaatttact tagcttagga tctatatgat tagatactat
    23701 ctgaataggc cctgcaaaag ccttgtatag cttcttcgat ttctcgataa aaagaaatat
    23761 gaccaacagt ggttcgaatg tatatacaac taatttcttt ttttatactt cttactacta
    23821 gatagtgccc ataaatctca tgataggtac ccaaagattc gtagtgaact tcgataggaa
    23881 cttctcttga agaaataacg cattgatcta gtcgccaccg aagccacaaa ggactatcga
    23941 aatttattct tttctgtcga taagctccaa ttgcatcata ggaattagaa aaaaagggtt
    24001 ctttttcttt cgtatactta tagttattat cgtaaattct ttcattttta taatttctgc
    24061 gattacacgg attatacctg tttgcacaaa tacctccacg attcccgctt gttaatatgt
    24121 aaagcccaat aagcatatct tgagttggta cggaaatggg atcaccaata gccggagaca
    24181 agagattcat atgggaaaac ataagtaaac gagcttccgc ttgagcctcc aaagataaag
    24241 gcacatgaac agccatttga tccccatcaa agtctgcatt gaatccctta caaactaatg
    24301 gatgtaaaca aatagcacgt ccttccacta aaatgggttg gaatgcctgt atgcctaatc
    24361 tatgcagagt aggtgctcta ttcagcaata cgggatgccc ttgcataacc tcttgaagta
    24421 tttgccatac aatcggttct ttttcccgaa ttttactctt agcaactcct atgtttgaag
    24481 caaaatgctt tttaattaga ccacgaatta caaatgtctg gaaaagctct attgctattt
    24541 cgcggggcaa tccacatcga tgtaatgaaa gtgagggacc tacgacaatg acagaacgcc
    24601 ccgaataatc aacccgtttg ccaagcagag tctcgcgaaa tcttccctct ttgccctcaa
    24661 ttacatctga aaacgacttg taaaccttat tatgaccgtc cctcattggt tgtccgcgga
    24721 ttccattatc aagaagtgta tccacggctt cttgtaccaa tttctcctga cacattacta
    24781 attcccctgg cgtcgatcta cttgttctta atagatcaat aagagtattg ttccgataga
    24841 taactcttcg atagagttca ttaatatcgg agctcattag tttaccccca cctatttgaa
    24901 taattggtct caactcggga ggaagaactg gtaatagaca taaaaccatc cattctggtt
    24961 ctatatttgt tcgaataaaa tgcttagcta attccatgcg tcgaaccaaa agattctttc
    25021 ttcttccaac ttttcgatct tcccattcat tgcccgtgga tccctcttcc cctaattctt
    25081 tccattctat caacgaagaa tctataagaa ttctcaaatc cagatcggct aattgttctc
    25141 ggatagcacc tgctccagta gaaatttctc gatttcgaaa tgtatcgaaa ccttggatag
    25201 taaaaaaaag cgggatgctg tatttccagg attggatttc atattcgaat gaacctcgta
    25261 atcgtaagaa agtaggtttt ttaactacgg gcctagcaaa cgaaaaattt ggataggatc
    25321 caataggatc tccccctttc aaaatcggac gtgaaagttt cctctcatcc ggctcaagta
    25381 gttacatcaa ataaagaggg gttctcgttt tcaaactcta taaaacccct aaaataaaag
    25441 ttctaccctt tactcaagtt ctcaataaag accaagcaac atttcattga ttcattcttc
    25501 tttctatttc tatttagatt ttctgaatta tttattcaat tctaattatc aattacaaca
    25561 taaaagaaat gaaatgtgaa attcttgagt agtctacctc tcttcgaatg aggaatccct
    25621 ttaattctta attcaaaaaa aaaaattctt aattgaataa aaataaagga gtaccctgga
    25681 atttataaga gatttccttg tctatgtatc attccattcg atcttttagg tccatacttc
    25741 gcctcgacgg ttatgccacg atgtccttaa gcctatatgc gatggataga cttccgtaac
    25801 catgatatat ttgcttagtt gatttgaaca taatttcagt tctgtctaaa agaaatggaa
    25861 taattaattc caaaaaaaaa gaaaaagaag tctttttttt tttcacgagg tacagctaga
    25921 aattcatatt tatttgttac tgaatcgacc atagacctat tcccttttta tttgggagtc
    25981 ttaaatacac ccataattct gagcttcatg ttactcaccc caagagacat gtcagatcca
    26041 gggcatccca attcgattga atggaatgac agtttctcat tctgaatctg taaaataaga
    26101 atttggatca aatcacacat cgcagtatac tagaccctct aattctttaa gaggtttatc
    26161 taaaagattc gcgatataac taggaagacg tttcaaatac cacacatggg ttactgggca
    26221 tgccagttta atatatccca tttgatatct acgtatccga gaatcaacaa attctactcc
    26281 gcattgttca caaaattttt ggtcttcttt tttatctccg attactcgat aatttccaca
    26341 agcacaaatc ccacttttta taggcccaaa aattctttca caaaataatc catctttttc
    26401 aggcttattg gttttgtaat gaaaagtata gggttttgtt acctccccaa ctatctctcc
    26461 attaggtagt attttattgg cccaagcact tatttgttca ggagaaactg atccaattcg
    26521 tagttgttga tgtttatact gatcaatcat agaagaaaaa ttatgattca ttccgattaa
    26581 gcttccttcc tatgaatctg gaagttcttc tcagatacaa ggaaatgatt cagttccaga
    26641 gccaaagatc gtagttctcg aacaagcaat cgaaaagatt ctggagcatc ctcaggttta
    26701 ggtattgttc ctccaatgat cgtagtcccg agtacttctt ggcgggctct aatatgatcc
    26761 gatttataag taagcatctc ttgtaaaata tgagcaacac caaatccctc tagagcccaa
    26821 acctccattt ctcctacccg ttgtccccct tgctttgccc ttcctctaag gggttgttgc
    26881 gtaacaagtg cataatgtcc actggaacgt ccatgtattt tatcatcaac ttgatgaatt
    26941 aatttcaaga tataaggctc tcctattata acaggctgtt caaaaggatc ccctgttctt
    27001 ccatcaaata ttctgctttt tcccggatac tcgggttcaa atatccatgg attcgctgtt
    27061 tgcttactgg cttcatataa ttcagaaaac actagttttc tcgaagcctc ttgttcatat
    27121 ctctcatcaa aaggtgctat tcgataatgt ctatctagca taccccctgc taacccgagt
    27181 gagcattcaa atatctgtcc tacattcatt cgtgaaggta cccctaatgg attgaagacc
    27241 atatcaacgg gtcttccatc ttgcaaataa ggcatatctt gtctagacaa aattttggaa
    27301 acgatacctt tatttccatg tcttccagca actttatcac ccactttgat ttcacgtttc
    27361 tgtgaaatat atatacgaat cgtttctgga ttataactag aacccccctt tttatggatc
    27421 catctcacat caataactcg acccctacca cctataggta gttttagaca agtttccttt
    27481 gaggtggata cctgaatgcc aagtatagct cgtaataatc tatcttccgg ggcatacgag
    27541 gattctttcg ccatttgagg cgttaattta cccactaaaa tatcgcccgt ctctacccaa
    27601 gatcccagtc tcacaattcc atttttgtct aaatttcgga gtaaatgggc ttctaggtgt
    27661 ggtatttcat tagtgattct ttcaggaccg tggcttgtca catgagtctg aatttcatat
    27721 ttccgtatgt gaaaagaagt ataaatatct tcatagacca gacgctcact aatgagtaca
    27781 gcatcctcag aattgtaacc ttcccatggc atataagcta ctaatacgtt ttttcccaaa
    27841 gcgagttcgc caccaactgt agcagcacca tccgctaaaa tttgtccctt tttaatgcat
    27901 ttacctcgct gaacctgggg tttttgatgc atgcaagtat ttttgttgga acgttgatac
    27961 ataactaatg gaatgcttag agtatcccga tttcccgata agattatctt gtcagtatcg
    28021 gtataaacga tctttccctc gtgttcggct atagcgagaa cccctgaatc tagagccact
    28081 tggcgttcca atccagttcc aacaatgcac ttttcggact gagaaagcgg aactgcttga
    28141 cgttgcatat tagaactcat taaagctcga ttcgcatcat tatgctcaat aaaaggaatg
    28201 agggaagctc caatagaaaa atattggaag ggaaaaatac ttcgaagatg aacctgttcc
    28261 catgcaatag tcagaaattc ttgacggtat cgagctggaa caacctgttc ctcctgaata
    28321 cctcgattca gcgccaaaga atttcctgtc gctagcatat agtattcgtc tctacttggt
    28381 gataaataaa gcatccgtat tctttttgat ctctcagaga tttcataaaa tggactttct
    28441 atagaccccc aatgaacaat cctcgcatga attgctaggg atccgataag tccaacattg
    28501 attccttcag acgtgtcaat tgggcaaatg cgtccataat gactaggatg gatatctcgt
    28561 atccgaaaac tagcagttcg ccctgtcaat cctccagggc ccaaataact caattttcta
    28621 ccatgaacta tttgtgtcaa tggattggtt cgatccaaaa cttgagataa tgggtgtaat
    28681 ccaaaaaaag attcataagt ggttgttaat ggagttgaag tcaccaaatt ctgaggagtc
    28741 ggtatcaatt tatgcctaat tgctccacat atagttcctt taaccatatt ttctaaacga
    28801 accagagcca atccaaattg atcttgtaag agatccgcta cggaacgaat acgtttattt
    28861 ttcaaatgat tcatatcgtc aagtgtaccc attccaaatt tcattccaat caaatgatcc
    28921 gcagctgcca atatatctcg tggtaacaaa aatgtattgt tctgaggtat atcaagattc
    28981 agccttcggt tcatatttcg tcgaccaatt cttcctaact cacatctttg ttgaaaaaat
    29041 cttttttgta attccttaca taaggattca gaaaataccg gatctccgcc cacacaagta
    29101 aattgttgat aaaactccaa aatggcattc tcttttgacc caattttctt tttctcctta
    29161 tcattcagga aagacaagaa aatttcaggg tagcaaacat tctctagaat ttctcttaaa
    29221 ttcgaaccca tagctgataa tagaactaaa atagatattt tctgtttcct actcacacga
    29281 gcccatatcc ttgcttttct atcaatctct aattctaatc tccctcccca atctgatatt
    29341 atggtgccag tatagaccga aattccatta tggtttaatt ctgaacggta atagataccg
    29401 gggctttgca atatttgatt gattacaatt ctgtatattc catttattat agaagttccc
    29461 agggaattca ttagaggaat gtttccaata aaaatcgttt gttcttggat atccctacag
    29521 gttttccaaa ttaatcccgc ggatacatat aattcagagg aatatgtgag tgattcatat
    29581 acagcatctt tttcttttat cgagggttct actaattgat atgtttccac aaataattga
    29641 aattcaattt cttgatctgt atcttcaatt tttggaaact tagagagttc ttctgttaag
    29701 ccctgatcaa tgaacctaca aaaaccttca aattgtatct gattcaaccc gggtattgta
    29761 gacattcccg catttacacc cccaagcatt ttgactttcc ccatttatag agaatatccc
    29821 actatttgct cccattcttc atcgaatcat atgaatcgat ttagaaataa tggaatttct
    29881 attttttttt tactgaatca catgaaattt tacctaactc cgtatatgga atgtatgaaa
    29941 tacctacgaa cagaggaata aatagaataa ttttatactc aaattggaat ttgcaacaaa
    30001 cggatagaat ataaattcga aatggaaagg aattgaaaaa ttccacctag acttatggag
    30061 ttttttaaag aatatccgaa caaaaaatgg attccatttc taccattatt atgatattcc
    30121 atattccaat ccaattcgat tggataccat aaaaataaat gaattgggaa tttgatctgt
    30181 tcgatgagat aaagacctaa taatcagaaa ctatatagaa tttctttttt tagcacttaa
    30241 ccttttcacc gattcaatta ttcaaaaaag aattcaaatt cgcaaagaag agagagaatt
    30301 ttacctattt ttttagtaga atctgtagaa taggattgag gtgcgtaata aggcttggat
    30361 tcattaaaca tgcgcagata taactctagt ctagctatag ttatctatat agatgtttct
    30421 tcttttattg cagtcctatt cattcggaac agcacatctc gtgttaaatt tttattttct
    30481 attattcaat ccatttaatg aaaaattgta aaaaaaagaa tgcaagtacg agaatttctt
    30541 gaaaattctc ttataggcat tatatacgga taagataccc gattagataa tatctgtgta
    30601 acaatttatg ttctagggtt tacaaatact gataattgct gttataattg aaataggatt
    30661 ttctcttgaa aaataaatac tgattagtta tgtctcaatt tggatttttc tcattaggaa
    30721 aaaaccaatt ttttgaattt taattgaaga atcattcatg aatagttaat ggttccgatt
    30781 tgtcctgaat tttaactttt ttgactgaaa atgcacgttc gttttttcaa tagaaaaaaa
    30841 aaaaggaagg ggggaagggt ctcttttaag aatgggatta aggaaaacag aatcgaagat
    30901 acaaaaaaaa aaaaaacaag tttagaaccc ccttttttag ttttttgggg gtattctcat
    30961 ctattttttt gtatcatttt ggcggcatgg ccgagcggta aggcggggga ctgcaaatcc
    31021 tttttcccca gttcaaatcc gggtgtcgcc tgatcgacaa aatagcttat tccgttttgt
    31081 tgatataaaa cttgacaatt tttttccagc agaagcaagc gggggaaagg gactcttgag
    31141 acttccttga ttctaaattc taagcatctg caggttttat tctttaaaat tctataaatc
    31201 cttacgtctc gaattcaaga attcaagaaa gattctagta gtgaaaagga atcggtaaat
    31261 cttgatatga tagtccttcc actactaatg tagtgtctgt ctactgactg ggtcttgaat
    31321 tagattggat agggatagat atagatcgta cagggaatcg aattccattt ttagttggga
    31381 aagggtcaaa aaaaactttg tatacagact cctgaaagta tatgagcact ccggcattta
    31441 ttcaatatta gttagattga atagctaatt ggctttcttt tttttattat tctttctttt
    31501 tctatttaga attctatatt atatatattc aattcattat atatattcaa ttctatacta
    31561 aaataaaaac tcaaataaaa aattctaaat tctaatactc taatactaat atataaatta
    31621 tataaatata gaatttaata gaaatatata aaatataaat atattaaata aataatatta
    31681 tattcatatt ccattttatt caaaaaaaaa agaatattct aattaaatat tctaataaat
    31741 tgaaaaatga aatagaaata tttattaata tattagatat tattaatatt agatattatt
    31801 agaagatctt aaatatttat aaattaatat tctttaaaat cttttaataa gatttttttt
    31861 tatttaaatt gaattaattt ttatttaaat tgaattaaaa agaaaaaaaa aaaagaattc
    31921 tttttggcaa cctctagtga aagaatttat tcgtctgtct tccgattatt ttacagagac
    31981 aatcgggaga cggtaaggat tagattaaat ggaaataaga gtatgcgaag tgatctatct
    32041 tgattctata tatatatatt tttttactta atgaaatcga ggacaacaaa atccaaataa
    32101 aacataagtc ttattattcc tacctgttag taactaacat tcattccctt aatacttcca
    32161 agggtgtctc cggatatttt gtttgtactt aatgttttct gattatacta gaaatcatat
    32221 aagaacttgt tagatgttat aattggattt attggattct ttcgtcaatg atgttaggcc
    32281 agaatccctt tttgactctg tgccagtgat tccactatta tttattttta gtgaacaata
    32341 aaaaaaaatg aaataattcc ttcatattga tagaaatagg agacataatt tacatggata
    32401 taataagtct cgcttgggct gctttaatgg tagtctttac attttccctt tccctcgtag
    32461 tatggggaag aagtggactc taaaaatact actaagtgag ttgagggaaa aaactaaaat
    32521 caaacaaact gtatccattg ttttatagat gggttctgaa atttaatttt tctatttaat
    32581 aattaaattg aataattaat tcaataattc aataattaaa aaatatctgc atttcggaat
    32641 tatagtgtat tcgaatggaa taatgtattc tatggataat atagaaatag aaaatactct
    32701 ttcaattaaa caaatatttg actttttccc atgtttgtat tttgaaagtc aaggtaatac
    32761 aaataatcaa aaacttattc caaccaaatt ctttattctt tctaagattt cgatgaactg
    32821 gctcttacca aagtgatata tggacaatga ggaaccgcgg aacccgtttc tttatttatt
    32881 tttttatccc cccctttttt tttcactttt ttttttttca agagaaaaga aatccgtttt
    32941 ttattagtta ttaagcgcag atacacactt tctataggaa acaaaataga catagtagtt
    33001 gtctaaggaa atactacaca taataagata ttgccgttgc cttaggcgag tcacatatta
    33061 cgtgcttatc gcttgtttta ttatttggtt tttgatttat ttgagtttca aaattggatt
    33121 tatgttttca tttcatatca tggttcaaac gattaaaaat cggttgggtt ttactaatat
    33181 ttttgaaata ggaaaaagtt tcccatagaa cccctagatc atctgttaat tatttaattt
    33241 aatcaattac ttcttcggaa tgctaaaagg attattttat tttttttaat atgataccgg
    33301 gattggtctt gaaaataatc agaaatctag aaattcgaat cggacgaaaa aaagttgccc
    33361 tttgattatt tcagattgat tggaaccaat acaaatcaaa tagatgaaac aaaaaaaatt
    33421 ggacgctctg tgcattacat atatgcgata gatattgtaa atcgattcat attaaacctc
    33481 tatctttatt catattaagc ctctatcgca tatatttaga gagtaaaact ttatacacta
    33541 caatagtatg gggtagaaag aaataaaatc tatttctttc taccatacta tcagatttca
    33601 tagaatactg ctgattctag tccgatcatt tcatttaaga gtaagacgca aaattgaaat
    33661 cttttttcat tttttcttcc atcattgcat tgataagaac taagaagtaa agtttaagtc
    33721 aaattaatca ctttgactta ccgtttttac gtaaattata agtaagaagg cagtaggaac
    33781 tagaatgaac agtgcagtag caataaatgc gagaatattt acttccataa tctcatcgtt
    33841 agatttctct ttaattcaca ataactcggg atttaatccc atagagatga taaatctttc
    33901 gtcggtaaat tcaatggtat aaattacatc tcgatgatat cgaatcggat caatatcatg
    33961 aataacaata tctgaactat caaatcaatt catcgtcaag aattgaatag tataacatag
    34021 gaagatcttt tatccatacc aaattcaaaa atttatttct gatccaatca aaacaaaaaa
    34081 aattctttta cttttttttt gaatattctc gtccttcgat tagtaatagg ataaactttg
    34141 aatcctaaag tgttctatca aaatcaaagg aactcctttt tttgtatcgt gcaaattcca
    34201 tttgtgtgtg tgtgttcgct gtaaacatat tatatagtac tatattttat tacacagatc
    34261 gggagtaatc gaaaaagcca ggtctagtag tacagtatct ctttctcttg gaatcctgaa
    34321 tacgacgcta ctaataattg tgctaatcca catatgtttc ttttccatca atcagtatta
    34381 gttgaagaaa tggaaattac cctatttgtt tgatgagaaa tgtgaaacga aaaaaagaaa
    34441 aaaaaaaaaa gagagatccc tgttaggaat gagattatgt ttgttatttt gactcccttt
    34501 cacagaagaa atgaattgat gtatcttttt attggatttc tatccatcgg gactgacggg
    34561 gctcgaaccc gaagcttccg ccttgacagg gcggtgctct gaccaattga actacaatcc
    34621 caggaaaaaa gtgtacagca tgcatcttct tacgatttca ttcaaacctt tttctatttc
    34681 gattttagat tagaattgtc ttgttctaac tggcagaggc gggactaata tattgatatt
    34741 gagattttta tttatatgga tatacacttt agcgagatct acacggatta ctagtaatct
    34801 gtttgttatt tccaaatcga ttcaaaatca atctttcaat aaatcaatga aaataaaaag
    34861 gagtctcttt ttatttagac tttatacttc cagatcttga tatgaatcta gatcattagc
    34921 aagatctgaa tttgtggaaa aaatacgtaa taaaataaat agtggtaggg atgtagcaga
    34981 ttttgattct tgtgtatcaa agttcattgg acatttcagg agaacaacaa acggttacat
    35041 catttcatgg tggatcggcg aattattggg ccgagctgga tttgaaccag cgtagacata
    35101 ttgccaacga atttacagtc cgtccccatt aaccgctcgg gcatcgaccc aggaaaaata
    35161 aattgaagtc cttattgata atccacgatc aacttccttt cgtagtaccc taaccctacc
    35221 cccaggggaa gtcgaatccc cgctgcctcc ttgaaagaga gatgtcctga accactagac
    35281 gatgggggca taattgccca accgccatta tactatgttc atagtatgaa cagttttttg
    35341 aaattgtcaa tataatggaa tgatatgact cgatcagaag gatgtttccg tctttcataa
    35401 ttccatagaa tttttagatt catcattctc atttttaaat tgttcagtcc aatccccact
    35461 ctataatcct aaaaatagaa aaaaaaaagt aatacgaaag agagatagga gcctttcggg
    35521 gaatgattgg tttgccggaa aagaaaaggc gagggggtta aacttcattt ctttcacttt
    35581 cattcattgt taagaaggat tctgtgggca tatttctatc tcacactaag ccgggaaatt
    35641 aaaaaacgat aatcaatctg gaaatccggg aagagggata gggatcaaca agttattgaa
    35701 aaatggtttt tcgataagaa tttggttgag agacaaattg aatccattta tcaacgattc
    35761 gatgaaaaat cttgtatcta tgttttgaat tggtggatac atgtatcaat caaatgaatt
    35821 tcgttaggat gaggatcaat tcaattagaa tcggttttga aataattcat tacattgatg
    35881 tttagaaaat ccaatatcaa taaacccatt ttacctatac tatactcact aggtaaatcc
    35941 aatctcttgt tccttaatca gccgctatgc agataaaacg tatctatgta catatattct
    36001 aatttcatat aaatctcata taatcatata atataacata gaataagtat atgcagtaat
    36061 aaatatatgc actagactca tagtggctag ttccttattc agaaattgaa ccaaacgggg
    36121 cccttttaac tcagtggtag agtaacgcca tggtaaggcg taagtcatcg gttcaaatcc
    36181 gataaggggc tttttttttc ttttttcata aaactccagc ggtagtatta atatttgaag
    36241 agagaataga gatattgttg atatttgtaa taaaaaaact aaggaatcgt agaatttcat
    36301 tagaaaatgg aattctgaat tctaatatta tcgttatcat tctaatgaat tcgaatatag
    36361 taattctagt tagctagtta gaaagtagaa cattttttta ttatttcatt ataatgaatg
    36421 ccagatattc ctattttaga ttattcgaat caaaagaaat cggaaagatt ctaaataaac
    36481 aaaagaaaaa gtaagtagac ctaacacatt gaatcagaac tatatcaact attctgatat
    36541 tcaaatttga tagagataaa atttgaacag tggatctttt tttattttat ttcatttttt
    36601 atatttgttt gatttggact ccgcaagaat ctgtcgatat ttccgattaa atcttcttgt
    36661 tcctagaggt tctataggaa aaatttgcta ttcccttcct ccacggagaa aggtttattc
    36721 caagtcccaa catacaaata attcttcatt ttcaatatct ttcagaacac aagaaaagat
    36781 caatttactc tattatttat agaatctaat attatttaga taggatatat tatttatata
    36841 agatatgata tatccatata aaaaagaaat ctatcaaatc gtggcttcac gtatcaaaaa
    36901 ttttcatatc gatgcatacg atattctttc tgacaattga tggatgcgag aaagagactt
    36961 tcacttacag tctcttatta ttaatctatg aaattcaata caatattaat attaattttg
    37021 aattattaat attcaaattt ttaatattaa ataatagcaa attcattaga ttttttctga
    37081 cagataaaaa aaaagtaact agaaaaaata ttcgaagtgt cttttttttt tgcctcgatc
    37141 tgaaaaaaaa aatagacttt ggagttcttt tttattaatc tgaaagaaag gaaaatataa
    37201 caaagaagac aatacaaata aaagaaaaaa aaaaagaaag aataaaaaag aaagtaataa
    37261 gtaataaaaa atatgataaa tatgatactg tagtagttta ctacacatag aaattagaag
    37321 aatacataaa actatttatt tttctcaatt tcacgaacaa gattcaagaa taagattttt
    37381 tgatgaaacg agagaagtat gtctgggaat caactggtaa caaaaaaaag gatcatttgt
    37441 ttcttgaaca gttctttcaa aaaattaatc cacctgattt atgagtaata agataattca
    37501 tggcttaggg ggtttttaag aatagaaagg aataaccaaa ttgagttaat ggatttacct
    37561 aggtcaagag accaataaat gatttttata ttcgaaaccc attagaaaag aagggacaat
    37621 taatgagaaa tcaaatcata cagaaatgat aaaataaaga aaagaaggac ttggccctga
    37681 aaatgctatg aggtgctcgg aaatggttga agtagttgaa taggaggatc actatgacta
    37741 tagctcttgg taaatttacc aaagatgaaa atgatttatt tgatattatg gatgactggt
    37801 tacgaaggga ccgtttcgtt tttgtaggtt ggtccggtct attgctcttt ccttgcgcct
    37861 atttcgcctt gggaggttgg tttacaggta caacctttgt aacttcatgg tatactcatg
    37921 gattggcaag ctcctatttg gaaggttgca acttcttaac tgctgcagtc tctactcctg
    37981 ctaatagttt agcacactct ttgttgttac tatggggtcc tgaagcacaa ggagatttta
    38041 cccgttggtg tcaattaggt ggtctgtgga cttttgttgc tctgcacggt gctttcggac
    38101 taataggttt catgttacgt caatttgaac ttgctcgatc cgttcaattg cgtccttata
    38161 atgcaatcgc cttttctggt ccaattgctg tttttgtttc tgtatttctg atttatccac
    38221 tgggtcagtc tggttggttc tttgcgccta gttttggtgt agcagcaata tttcgattca
    38281 tcctcttttt ccaaggattt cataattgga cattgaaccc atttcatatg atgggagttg
    38341 ctggtgtatt gggcgctgct ctactatgcg ctattcatgg tgctaccgtg gaaaatactc
    38401 tatttgaaga tggtgatggc gcaaatacat tccgtgcttt taacccaact caagctgaag
    38461 aaacttattc aatggttacc gctaaccgct tttggtccca aatctttggg gttgcttttt
    38521 ccaataaacg ttggttacat ttctttatgt tatttgtacc agtaaccggt ttatggatga
    38581 gtgctcttgg agtagtcggt ctggccctga acctacgtgc ctatgacttc gtttctcaag
    38641 aaatccgcgc agcggaagat cctgaatttg agactttcta cacaaaaaat attctcttaa
    38701 acgaaggtat tcgtgcttgg atggcggctc aagatcagcc tcatgaaaac cttatattcc
    38761 ctgaggaggt tctaccacgt ggaaacgctc tttaatggaa ctttagcttt aactagtcgt
    38821 gaccaagaaa ctaccggttt cgcttggtgg gccgggaatg cccgacttat caatttatcc
    38881 ggtaaactac tgggggctca tgtagcccat gccggattaa tcgtattctg ggccggagca
    38941 atgaacctat ttgaagtggc tcattttgta ccagagaagc ccatgtatga acaaggctta
    39001 atcttacttc cccatctagc tactctgggt tggggggtag gtcctggtgg ggaagttata
    39061 gacacctttc catactttgt gtctggagtg cttcacttaa tttcctctgc agtattgggc
    39121 tttggcggta tttatcatgc acttctggga cctgagactc ttgaagaatc ttttccattc
    39181 ttcggttatg tatggaaaga tagaaataaa atgactacaa ttttgggtat tcacttaatc
    39241 ttgttaggta taggtgcttt tcttctagta ttcaaggctc tttattttgg gggtgtatat
    39301 gatacctggg ctccaggggg gggagatgta agaaaaatta ccaacttaac ccttagtcca
    39361 agtattatat ttggttattt actaaaatca ccttttggag gagaagggtg gattgttagt
    39421 gtagacgatt tggaagatat aattggagga catgtatggt tgggttccat ttgtatactt
    39481 ggtggaatct ggcatatctt aaccaaacct tttgcatggg ctcgccgtgc acttgtatgg
    39541 tctggagaag cttacttgtc ttatagttta ggtgctttat ccgtttttgg ttttattgct
    39601 tgttgctttg tctggtttaa taatacggct tatcctagtg agttttacgg gcccactgga
    39661 ccagaagctt ctcaagctca agcatttact tttctagtta gagaccaacg tcttggggct
    39721 aacgtaggat ccgctcaagg acctaccggt ttaggtaaat atctaatgcg ttccccgacc
    39781 ggagaagtta tttttggggg agaaactatg cgtttttggg atctacgtgc tccctggtta
    39841 gaacctctaa ggggtcccaa tggtttggac ttgagtagac tgaaaaaaga catacagcct
    39901 tggcaagaac gtcgctccgc ggaatatatg actcatgctc ctttaggttc tttaaattcc
    39961 gtgggtggcg tagctacaga gatcaatgct gtcaattatg tatctcctag aagttggtta
    40021 gctacctctc attttgttct aggattcttc tttttcgtag gtcatttatg gcacgcggga
    40081 agagctcgcg cagctgcagc gggatttgaa aaaggcattg atcgggattt tgaacctgtt
    40141 ctttccatga ctcctcttaa ttgagacatg agatccaatg cttgaaatag gaataatttg
    40201 gatttcacca tagcatagat attgggttga gtggaacagg tcatattaaa aaaaaaagta
    40261 ttctcttttc aactcattta tatctaatct ttttgttttc gggctcggct aagtggtggt
    40321 atagccgagc cattcccttt tagaaaatca actgagccaa tcaaaaccaa taagataaac
    40381 aaatccattc gccgagcaaa aggagagaga gggattcgaa ccctcgatag ttctttgttt
    40441 cgaactatac cggttttcaa gaccggagct atcaaccact cagccatctc tccaaaagat
    40501 gatttctatt ttatcgttat tccaccgaat agaacatgac catatgagtt gatacccttc
    40561 ctatagatag gaaagatatc cgctatgggt ttatttttct atctgtatat atatacatgc
    40621 aggatccagc atgcccttct tttgtcaagt aaaaaaaact acccttgatc catgcccgaa
    40681 aaggggtggt aataagtcat tcatggtaaa accctccatg atacgttttt tttattataa
    40741 atcttttgtc gataaaggga ttaaacggtt tgataagggg atcaaatggt atagttcttt
    40801 tgttggtaaa ttggaggatt agaaacatga ctattgcttt ccaattggct gtttttgcat
    40861 taattgctac ttcatcaatt ttattaatcg gtgtacctgt tgtatttgct tctcctgatg
    40921 gttggtcgag taacaaaaat gttgtatttt ccggtacatc attatggatt ggattagtct
    40981 ttctagtagg tattcttaat tctcttatct cttgaaccta tttgttctag atctaaaaat
    41041 gaaatgaccc ctcccccgaa gtttttccga ttgtgagaca cattaaaaat ggaatataag
    41101 cccccaaaat tcaaataaag aaaactaaaa agattatagg gaggggtcaa acttctggaa
    41161 aaatcttata tcttatattg taaaactaaa aaaaactaaa taataaataa aatatacatt
    41221 tctataagaa atctataaga atttaataat taatattaga atattctata aatatattaa
    41281 aatatattct aaaattctag aatctagaat tcgaatttag aatatatttc taatttagaa
    41341 tatagaattc tagaatatta atattagaat agaatataga atagaattaa taatttaata
    41401 atttaatgat tcaaaattaa atagaattta ttattttatt atttattata ttattatata
    41461 gatatattat atagatatat aatcaaaata gaattagaat aatatatata tatataaata
    41521 tataatctta tatacaatac aatttgatta cttattgatt acttatacaa ttgtgattac
    41581 ttatacaatt actgattact attttttaga tatagataga tatagaatct agaattcctt
    41641 ttttttttaa tttcgaatta cccctaacaa agtatcagac ctagctctgc acaaatagaa
    41701 tctatatatt acgtatcaag gacgataaaa atgcggatat agtcgaatgg taaaatttct
    41761 ctttgccaaa gagaagacgc gggttcgatt cccgctatcc gccccgtgcc ccctatttat
    41821 gtatttaata gtataaagtt tatgtattta atagtataag ggtatgtatt taatagtata
    41881 agggattaaa tagagttgat tctgatagta tagtgtattc cccctccccc ttctcctcga
    41941 accccaaaag aaaaaaaata gtaattcatt tttcatttta attaatttct agttttaatt
    42001 aatttctagt taattaaatc aaacctcctt tttttgtcaa aaaaatgttg cggagacggg
    42061 atttgaaccc gtgacctcaa gattatgagc cttgcgagct accaagctgc tctaccccgc
    42121 gataaagaga agatttgaaa actaatgaac aaacaaggat tgaaagtgcc cctccaccat
    42181 atctgtacaa atagaataac ccatttatac agaatggtaa agggaccctc ctacgatcga
    42241 tgatcataga aatcaataga aaaatgaaga gaatttttca tccttaccaa cttgatcttg
    42301 ttgcaccggg caacaaacat gcgtgaacca tttcacgaag tatgtgtcct gataacccaa
    42361 aatctcgata attagctctc ggtcttccgg tcaaaaaaca acgtcgatga agacgtgtag
    42421 gtgcactatt acgcggtggt gattgtaact ttccatgaat ttcccattta tcacttaacg
    42481 acgaaacttt gcttatttct ttttttgagg atcgacgaat caaatgatat ttttgttcca
    42541 atttttgcct cttcttctcc ctctgaatca aacttttctt tgccataatg cttcacctcc
    42601 tattactatc aacaatacaa gtcggatctt agatgtagaa atataagaag gcggcccccc
    42661 ttctctatag aaagaaatga tattttcgcg gatacaataa agaattaacc aaatttacct
    42721 gatgtcgaag caatcaagaa agctgcataa gtaaatatat aacctacaga aaagtgagct
    42781 aatccaacca atcttgcttg cacaatggaa agagccaccg gtttatctct ccatcgaatc
    42841 aaattagcca aaggtgtgcg ttcatgagcc catgctaaag tttcaatcaa ttcctgccaa
    42901 tatccacgcc aggagattaa gaacataaat ccagtagccc aaacaagatg tccaaataag
    42961 aacatccacg cccagactga taaactattc ataccaaaag ggttatatcc attgataagt
    43021 tgtgaagagt ttaaccatag ataatctctt aaccatccca tcaaataggt agaagattca
    43081 ttaaactgtg aaacgttacc ctgccataat gtaatgtgct tccaatgcca ataaaaagta
    43141 acccatccaa tggtatttaa catccagaaa actgccaaat aaaatgcgtc ccaagccgaa
    43201 atatcacaag taccacctcg tcctggacca tcgcaaggaa aactataacc aaaatctttt
    43261 ttatccggca ttaacttgga accacgtgca tccaaagcac cttttactaa gatcaatgta
    43321 gttgtatgta aacctagagc aatagcatga tgaaccaaga agtctccagg ccctattgtt
    43381 aaaaatagag aattactatt ttgattaata gcatttaacc aaccaggcaa ccatatgctt
    43441 cgccccgcat taaacgctgg actattcgtt gaagataaaa gtacatcgaa cccatatgaa
    43501 gttttaccat gagcagattg tatccattgg gcaaatatgg gttcgatcaa gatttgtttc
    43561 tccggagtac caaaagcaag catgacatca ttatgtacat aaagtcccaa agtatggaat
    43621 cccagaaaaa gactggccca acttaaatgg gatatgatag cttctttatg gtctaacatt
    43681 cttgctaata cattatcctc attctgttcc ggattgtaat ctctaataaa aaagatagct
    43741 ccatgagcaa aagctcctgt catgatgaat cctgcgatgt attgatgatg agtatataac
    43801 gcagcttgag tagtaaagtc ttgcgctatg aacgcataag caggtaaaga gtacatgtgt
    43861 tgagctacca aggaagtaat aacccctaaa gaggctagag caaggcctaa ttgaaaatga
    43921 attgaattat tgattgtgtc ataaagaccc ttatgtccac gccccaatct accccccgga
    43981 ggaatatgtg cttctaaaag atcttttata ctgtgtccaa tcccgaagtt agttctatac
    44041 atatgaccgg caacgagaaa aataaatgca atagctaaat gatgatgagc aatatcagtc
    44101 agccataaac tttgcgtttg cggatggaat cccccgagaa gtgttagaat ggcagttcct
    44161 gctccttggg gggtaccaaa taaatgacta ctggaatcgg ggttttgagc ataaagattc
    44221 cactgacctg taaaaagtgg gcctaatcct tgggggtgtg gcaatacacc taagaaatta
    44281 ttccatcgaa cgtattctcc cctggatcca ggaatagcga catggactaa atgtcctgtc
    44341 caagccaagg aactgactcc gaatagtcct gacaaatgat gattgaggcg ggattcggca
    44401 tttttaaacc acgaaacgct cggtttccat ttcggttgta ggtgtaacca gcccgctatt
    44461 aaagatatgg cagaaagaaa taatagaaaa agagctccag tataaagatc cccattagta
    44521 cgtaaaccga ttgtatacca ccactgataa acaccggaat aagcgatatt cactgggcca
    44581 agagcacccc ctcgagtaaa agcttccaca gccggttgac caaaatgagg atcccaaatt
    44641 gcatgagcaa taggtcttat atgtaaagga tcctgtaccc atgcctcaaa atttccttgc
    44701 caagctacat gaaagagatt cccggaagtc cacagaaaaa ttattgctaa ttgtccgaaa
    44761 tgagaagcaa aaatattctg ataaagacgt tcctcagtaa tatcatcatg actctcaaag
    44821 tcatgtgcgg tagcaatacc aaaccaaata cgacgagtag tggggtcctg agctaagcct
    44881 tggctaaacc ttggaaatct taatgccata atgcttttca aatcctccta gccattatcc
    44941 tactgcaata attcttgcta agaagaacgc ccatgttgtg gcaattccac ccagaaggta
    45001 atgagttact cctacagcac gtccctgtac aatgctcaag gctctaggct gagtagcagg
    45061 agcaaccttt aatttattat gagcccaaac gatggattca ataagttctt gccaataacc
    45121 acgcccgctg aatagaaaca ttaaactaaa agcccataca aaatgggcac ctaggaaaaa
    45181 aagaccatat gcagataatg aagaaccata agactgaatt acctgggatg cctgcgccca
    45241 taagaaatcg cggagccacc cattaatggt aatggaactc tgcgcaaagt ttcctcccgt
    45301 gatgtgagtt accacccctt gatcacttat actaccccaa acatctgact gcattttcca
    45361 actgaaatgg aatattacta ccgaaattga attgtacatc cagaatagcc ctaagaagac
    45421 atgatcccaa gcggatactt ggcatgtccc ccctcttcca ggtccatcac aagggaaacg
    45481 aaaaccaaga tttgctttat ccggtatcaa tcgtgagcta cgagcaaata gaacaccttt
    45541 taggagtatc aataccgtca catgaatcgt aaatgcatga atatgatgga ccaaaaaatc
    45601 cgcagttcct aatggaatag gtaacaaagc aaccttgccg cccactgcca ctaaatcacc
    45661 acccccccaa gtcaaactgg tgcttgttgt tgcaccaggg gccgttgcac cgggtgctaa
    45721 agcgtgggtg ttttgtatcc attgagcaaa gacgggttgt aattgtatag cggtatctga
    45781 aaacatatct tgggggcgcc ctaaagcact catggtatca ttatgaatat acaaaccaaa
    45841 actatgaaag cctaaaaata tacataccca gttgagatgt gatatgattg catcgcgatg
    45901 cctaaggaca cgatctaata gatcgttgta tcgagtagtt ggatcatagt ctcttaccat
    45961 aaaaatggct gcatgcgcag cagcaccaac tatgagaaat ccaccaatcc acatgtgatg
    46021 tgtgaacaat gagagttgtg taccatagtc agtagctaga tacggataag gaggcataga
    46081 atacatatgg tgagctacaa caatggttaa agagcctaac atagctaggt taatagataa
    46141 ttgagcatgc catgacgttg ttaggatctc atataggcct ttatggccct ggcctgtaaa
    46201 tggaccttta tgagcctcta aaatatcttt tataccatga ccaatacccc agttagttct
    46261 atacatgtga cccgctatca ggaaaagaat tgcaatagct aaatgatggt gtgcaatatc
    46321 ggtcagccat agaccaccag ttactggatc taatcctcca cgaaaagtaa gaaattccgc
    46381 gtattttgac caattcaagg tgaaaagggg ggttgctccc tcagcaaaac tgggataaag
    46441 ttgagccaaa agatcccgat tcaagataaa ttcatgggga agtgggatct ctttaggatc
    46501 tactccagca tttagaaatt ggttaatcgg taaagataca tgtacttgat gccccgccca
    46561 agaaagagac ccaagtccta gtagccctgc taaatggtga ttcaacatag attctacatc
    46621 ttggaaccaa gccaattttg gagcagcttt gtgataatga aaccaaccag caaaaagcat
    46681 taaggctgca aagaccaatg caccaattgc ggtacaatag agttgtaatt cactagttat
    46741 tccagatgct cgccaaatct gaaaaaaacc agaggttatt tgtattcctc ggaaaccacc
    46801 gcctacatca ccattcaata tttcttggcc cactattggc caaaccacct gggcactagg
    46861 tccaatgtga gtaggatcgc ttagccatgc ttcataattg gaaaaacgag caccatggaa
    46921 atacatgcca ctcagccaaa gaaagatgat ggagagttgg ccgaaatggg cactaaatac
    46981 ttttcgggaa atctcctcca aatcactagt atggctatcg aaatcatgag catcagcatg
    47041 taggttccag atccaagtag tagtatcagg tcccttagct attgttcttg agaaatgacc
    47101 gggtttagcc cattcctcga aagacgtttt tacaggatcc atatctacca aaattttgac
    47161 ttctggttcc ggcgaacgaa taatcattga gtcctcctct ttccggacaa cacatacaaa
    47221 gagacctgcc aacataaaac ataattagtg aacttatgag agatttttct attgagtttc
    47281 tttctcttct atctcccacc catctattct attttcttta gttattcact agaacaatta
    47341 tgatctggaa gtcaatccgg ggcaagtgtt cggatttatt atgacatagc agtgaggcgc
    47401 tcaacggacc ttttgaatct tataaaacct tttctggact ttgaattgaa gggaaacagt
    47461 ttttttgtgc aacctagtgt attaatattt caattagaag ttcctagatg gagctacttt
    47521 aactttatgt cttacataga agatattact atgtactcta tttcaaatca cgtgaacagt
    47581 cattagcatt actagggtac ataccgatat ttatatttag tcatttgaga gagagtctct
    47641 tttattagtt tttttagttt caatagcaga aaaattcgag ttatctactg tatccactta
    47701 tcatttatcc ctacgaaata ccaaacctac gaaataccaa acgaaataga acgatcttag
    47761 aagggatata atgaaattcg ttgattgttt gtttctagag aaatgatctg ttttatttga
    47821 cttgactgat ggggacaaca aaaaattaat tagaaaatta attaactata ctataatact
    47881 ataaactata actataatat aaaatactat aactatatat aactaaaact ataatataaa
    47941 taaaaaaatc gaatactata ctaataacta ataataaaaa taactataac taataataat
    48001 aaaataataa acagagtgct cttattcaaa acgccctgtg atcttcaacc aattttgcgc
    48061 ttcaatataa ttaccagggg taagggctat agcttgtttc caatactcag cggcttgatc
    48121 aaaccaagcc tccgcaattt ccgaatctcc ctgtcgaatg gcctgttctc cgcggtcgga
    48181 ataggtgagt aaattccctt cccttagaac cgtacttgag agtttcctgc ctcatacggc
    48241 tcagcagtta attcttttcg tgccccattt tttttattag atctattcta tttttttttt
    48301 ctcgagttaa caaaaaaaaa atagaggata attacatgag tttcaaactt gaatttggat
    48361 taataaaaaa agtaatccgc tttatagttt tatcttttct cctaccttca gaagaataaa
    48421 gcatcggcat ttacactctc attataattt tctgaaaggt aactatctcg gtttcctata
    48481 tcatatactt tcatatatga tatataaatt tctatagaat ccgtgaaaaa gacttttctt
    48541 cataaaaaag aaaagactta ctatctttgg gatctgatac tacaccgctg ctcaaaactt
    48601 taggggatca actctattac ataagtggat tcctaactct tctatcatga tataagtaag
    48661 cagttcttct tgtattggcc aaaaacctcg ctaattgatc tttacggtgc tttctctatc
    48721 aattagatct tttatccata gaaaaaaagt atctaggcat atctatttct tcatatttca
    48781 acttctatga agtttctttc tttttctttg ctacagctga taaaaatcgt tgttttggac
    48841 gatatatatg tagaaatcct tctagtattt attatctttc ttttcttttt tctttctata
    48901 gtggagatag tcgcacgtaa tgacagatca cggccatatt attaaaagct tgtggtaaga
    48961 acgggtttcg ttctagtgcc cgaaaataat attccaaagc tttcgtatgt tctccgttac
    49021 ttgtgtggat aaggcctatg ttataaagta tataacttcg atcataggga tcaatttcca
    49081 gtcgcatagc ttcataataa ttctgtaaag cttccgcata atttccttcg gattgagccg
    49141 acatccgtta cggtcgtcat tcggttcaaa gaatctccgt tccagaaccg tacgtgagat
    49201 tttcatctca tacggctcct cctctccttt atgtgcataa tgataaaaat acatagaata
    49261 aaaaaagatt gcagtattct cattatggac tgagcagggc tagtgttttt acaataaatc
    49321 tctagccaac ctttctgtaa aagatctttt cttaatatca agtatgttgg tactggataa
    49381 aaaaaaatgg taactccaac aattgctttg tcctcaacgc cgcttaaatt cctggaatta
    49441 gtcacttcaa cagtcttcga tggttatacg ggtatccaaa atacgaacga gatggatgtt
    49501 tgttgtccca accattcttc ttagtcccga tcccgataag gaagggggat atccttttta
    49561 acaaagtttt cgtgttgttg attcctaaac gtagtgcttc ttcacccatg ccgcccattg
    49621 gtactagtgg agtagagttg acctaaccca taagtatagg tataaccttt cgcttaatac
    49681 tataaatcca aaatttaagc atatgaggct gcattaatcg gggatacacg acagaaggaa
    49741 ttaattattt tatttccaca aacttcacct tcagcaagcg taggtttttt ttttttccat
    49801 tttttctttc tatccgaaga atgtgtcttt ctcctaacac tgagagcaaa aaaaaggaaa
    49861 aaagaatcaa atcgcaccat ctctgtaata ggcgaatgcc tccttttctc ctgaagttgt
    49921 cggaattatt cgtaataaga tattggctac aattgaaaag gtcttatcaa taaaatttcc
    49981 atttatccga gatctagtca taggtagcaa tccattctag aatttaatta tctctcgtga
    50041 gaaaataatc ccacaaacaa aggaattgta caatagagta cgaaataacg taaaaaggac
    50101 tcattaaaaa aattgtttat gaaggttttt tttttaagtt tttctatttt tctagttaaa
    50161 tttgattgta tgtggctatc caaaaaatgg aatatgaatg actcactatt cactcggttt
    50221 ctgggacata atcattatgt aggagagatg gccgagtggt tcaaggcgta gcattggaac
    50281 tgctatgtag gctttttgtt taccgagggt tcgaatccct ctctttccgc acctttacct
    50341 aattcatcaa tattattgac cacaatgttt caaataacaa agggtaccat tagtccaact
    50401 ttctttgatg tggattctct attcctaatt tctggaatac tgcaaatact ggaaagaggg
    50461 ggcaaggaat gaaaatcttc ctacctgatc catgtctatg atagatgaat ggtagggaag
    50521 attcccgaat caaacacctt acctcaaaca ccttaccccc cctttttttt tttgtttttt
    50581 gttggtcccc ttacttagac gcgaagggag taaaaatctc ttgttatttt agttaggttt
    50641 aagtctgacg agaataatat tctacaacca gcaattcatt tattttcaaa ccaacccatt
    50701 tactatctat tatttgattg actaatcctt tatattggaa tgggtgaaga gtcaaatgtt
    50761 ttggcaattc ctcacggggg gatgaatcaa gataattttg aatcagagtt ctagactttt
    50821 gttcatccct cgctgtaata atatcttggg gtttgcagcg ataacttggt atatctacta
    50881 tacgaccatt aactaaaaca tgtctatggt taactaattg gcgagcttga ggaatagtcg
    50941 aagccatacc caatcggaaa agtatgttat ccaaacgcat ttcgagtaat tgtagtaaaa
    51001 cctgaccggt tgaccctttc gcttttctgg cgataccaac gtatttaagc aattgtcgtt
    51061 ctgtaagacc ataatgaaaa cgcaattttt gtttttcttc taaacgaata caatattgag
    51121 attttttatc caagcgcgct tggtttctaa gttcgcttcc gactataggc tttttactag
    51181 ttagtcctgg taaagccccc agacggcgta tttttttgaa acgaggccct ctgtaacgcg
    51241 acataaagac tccttttttt ttaatttaat aaacctaaat tcaaactaaa ctaaatggga
    51301 agtatgataa atcaagcgaa atctactaat tatatcaata tccgaacctt attgtatata
    51361 taaaacaaaa aaaggaggtt cttttcttga tttgttctac agaaatcgaa ctcccccaat
    51421 ttgaattcat aattggaagt tcctacgaca taatagatcg gtgactcttg aaaaaagaaa
    51481 tgggaaaaat ttcaatattc tttgatttca aaaagacatt ctcaattata taaaaaatca
    51541 aaacaaatag agaaaagccg actatcggaa tcgaaccgat gaccatcgca ttacaaatgc
    51601 gacgctctaa cctctgagct aagcgggctc acataacaga aattgtgcat gcataggaat
    51661 ttaataaact actgagatct tagttattaa ctctttattc ttagctattg ataacataat
    51721 tcctatgaat atagaaaaga atatagaatt ttcaaataaa tattccattt ttttctattc
    51781 taggacataa agaacatata acaatttgaa gagaaggatt aatagaatat atttcaatct
    51841 atttattaag tatattatct ttctcaataa tcaattatat gtttattaat gatcaatatc
    51901 tttatcttaa tatctttatc ttattaatct ctttatctta tcttaattag tataataaga
    51961 ttttcttttt tcatttttga attcaaattt gattatttta attaatttat aagtttctag
    52021 tttaaaagtt taattaaagt ttaattaata aagtttaatt actatttaat gaattaataa
    52081 ttcattatta ttttaacttt tattttaaaa ttctaaatta ttatttaata tttttatttt
    52141 atttaaattg aattctattt tttgatttta tattataatc ttttataata tcttaatatt
    52201 taattgaatt attattatta gaatttagaa ttcaatatta aattaaatta attctaaatc
    52261 taaattaaat ctaaattcta aataaatatc aatatttaaa tagaaatata tagtaacgaa
    52321 atagaaatat atagttatat agtaaagtaa taatatgaat ctaaaattct aaaatgaata
    52381 gaattcaaaa tttgaatata tttaaatata ttgatattga atattcattt tattaatatc
    52441 aaattttatt aataaaatga attaatatta ataaaaaata aatataaata ataaataata
    52501 tataataaat agaaatattt atatagaaat aaataataat aataatcaat aatatagaat
    52561 ataatataga atagatagaa tagaaataac tcgaattctt ttctaaatta atttgagatt
    52621 ttgaaattaa tagaatgatt atttataacc attacattag gtctagctat tctaaattaa
    52681 taaatagaaa tcgatttctt ttttatttaa tctaaaaaaa taagaaatct ccatccattt
    52741 tagttatctt tagttatgtt atatagggcc tatccgttct aaggaaaaaa gaaaaaaata
    52801 aaataaaaac aaatgaaaga aagggaaagg cccaattccg atcataatga aacattcctt
    52861 cggaaaggtt aaaactaaga cgaaaaaaaa gaatcgaccg ttcgagtatt ccaaattgca
    52921 tgagaaaacc gctagaagga gaggcatcta aaaaatatat atatgtgata tatatccatg
    52981 gatattgaat atgttgtata tatccatgta tattgaatat gtggtatata tccatggata
    53041 ttgaatatgt ggtatatatc catggatatt gaattgcgaa tacagaaatg atataattat
    53101 ttgtgattgg accaaatatg ggtatctgaa atacaaatag aaagaaacat ttttttggta
    53161 taggaatcga tatctaacaa attcaacagt tccggcataa ttctcataat ttcaatgaaa
    53221 aaaaaaacat cctaatgaga ttctaatctc aaagaaaaaa agggggggga tatggcgaaa
    53281 ttggtagacg ctacggactt aattggattg agccttggta tggaaaccta ccaagtgata
    53341 actttcaaat tcagagaaac cctggaatta acaatgggca atcctgagcc aaatcctgtt
    53401 ttccgaaaac caagaagagt tcagaaaggg agaataaaag aaaaaaaaag gataggtgca
    53461 gagactcaac ggaagctgtt ctaacaaatg gagttgacga catctcgttt ccttagttaa
    53521 ggatttcgtt tcgttagtaa agagatcctt ccatcgaaac tccagaaaag aaaggatcaa
    53581 ggatgagcat acgtatacgt actgaaatac tatttcaatt gattagacca gacataccca
    53641 aaatctctat tttttatttt aatatttata tgacaaataa aagatgtgaa tcgattccaa
    53701 gttgaagaaa gaatcaaata ttaattgatc aaattcactc catgatagtc tgatagattt
    53761 tttgaagaac tgattaatca gacgagaata aagatagagt cccattctac atgtcaatac
    53821 cgacaacaat gaaatttata gtaagaggaa aatccgtcga ctttagaaat cgtgagggtt
    53881 caagtccctc tatccccaaa aggcccgttt aactctctaa ttatttatcc tatctatatc
    53941 ctcttttttt tttagttgac atatactcaa gtaatctctt aaaatgagga tgatgcgtca
    54001 cgaaaggtcg ggatagctca gctggtagag cagaggactg aaaatcctcg tgtcaccagt
    54061 tcaaatctgg ttcctggcat atgattaatt tgtatgagta tctattccac atattcatta
    54121 aactgaatat gggtcaacat acatatttct tagtagtcta gatcatcata catatttatc
    54181 catctaggtg tctggagata tactctttct agatgagatg aataaagaat atatgtatgt
    54241 tctatgtata tagaaagata taaagtatgt aaaaaaatga attcttccat ttttttcttt
    54301 tttttttttc tgcactccaa aaaagaatgt taatacttct tcaataatat tcgaaaggtt
    54361 aaattagttg gttttggttg caaaacccaa aagtctaggc tagggaaatt taggggtaga
    54421 actagcaaaa atgaatctca gatacattac aaatagaatc cgaccccttc tttcatttca
    54481 tttctttgta ttttctttca tattttattc atttccttta atgttgatgt gcgcgataca
    54541 tagttcatga tgcagaactt ttttagttca tcctattggc tcggctcatc cgaaataagt
    54601 atcttaacaa ctttaaaatc tcaatgaagc cctactcgaa tttttttgaa tccctacatt
    54661 ttttatttaa cccatccata ataatatgaa taagacctca attattctgt ctgatttaac
    54721 ttcaattact ttgtctgatc tataaagtac agctattcaa ggaatatctg gcgttgtaga
    54781 agtagtgcgg attagtttct tatttttatc atttacattt aatgagcatc ttgtatttca
    54841 taaaaattgg gagtgatata atctttacgc aagggccatc ctatccaact ttcgggcatt
    54901 aagatacgtt tcagacgtgg atgattatca taagagattc ctaacatatc ataagattcc
    54961 ctttcttgaa aatccgcact tttccaaacc cagaaaatag agggaattct aggatttttc
    55021 cttgagacaa atacttttat gcatacctct tctggttgat ctataccata ttctattctc
    55081 gtaagatgat acacactggc taacagtcct cctggtgcta catcataggc acattggaaa
    55141 cggagataat tgtaaccata tacatataaa atgacagcaa tcgaatgcca atcctcgggc
    55201 tttatttgta aagtctctat tccttggtaa tcgaaaccca aggatctatg aactagccca
    55261 tgtttgacta gccaagcaga caaacgaccc tgcatttttt tatctctccc acatttttat
    55321 ttgtataagt tttgtataag tataagtatt taatatttac gattacgatg aaattcttga
    55381 agattgtctt gttcttattt tgtacaatgc gatttcttat tttgtacaaa aaaaggatcc
    55441 tgcctaattc accatttcgt gggaggatac tgaacttttg tatttgaaaa atgtttcaga
    55501 gggtatctct gaagtagatg gtggttgata gagtaatcct tgatcataat tgccggtatg
    55561 agtactgcgc cccacatgaa acttgtgagt ggtagtaaaa cacctattct cctgttgaga
    55621 cctaattcga tcttcgtaga tttctcgaga aattttctta cgaagttttg ttatagcatc
    55681 tataatggcc tccggtttag gtggacagcc cggcaaatag acatccacag gaattagctt
    55741 atccacgccc cgaacagtac tataagaatc ggtactgaac atcccccctg taattgtaca
    55801 agctcccata gcaataacat attttggttc aggcatttgc tcatataatc tcactaaaga
    55861 aggagccatc ttcattgtta ctgtgcctgc tgttaaaatt agatccgctt gtctaggact
    55921 agatcgtggt accagtccat aacgatcaaa gtcgaatcgt gatcctatta aggaagcaaa
    55981 ttcaatgaag caacaactgg taccatagag aagtggccat aaactggata gtcttgacca
    56041 atttgaaaga tcatttaatg tagttgaaat aacagaattt tgggttgttc gatcaaataa
    56101 gggaaactca atggaattca taactgtctc aatgtttttt ttattgtcta aatattcaag
    56161 aattaagacc actctagtgc tccttttcgc catgcataaa ttaaaccaaa aattaggata
    56221 agcacaaaaa tgaaagcttc tataaatacg gataccccca atacatcgaa actcattgcc
    56281 cacggataaa gaaaaaccgt ttcaacatca aaaacaacaa aaactagagc aaacatataa
    56341 taacggattc taaactgtaa ccaagcatcg cccattggtt ctattcccga ttcataacta
    56401 gaaagtttct ctggcccttt attaatcggg gctaaaattc cagaaattag aaatgccaaa
    56461 ataggaataa gactcgatat tattagaaat gcccaaagaa tatcatattc gtaaagcaaa
    56521 aacatagatg tactcctatg aatgtggaaa atctaccaga ttagtattag tcgattcaaa
    56581 ttgaattaat tatcaagtca gccataactt tttataattt taagcgaact gctcagttta
    56641 gtttcgtttg tttcctgtgg tacatatctc atttcaagat ataaatataa ccatatatat
    56701 atattttttg tataacgtac aaagaaaaaa aaaaaaaact ctcgcatttt cgcctgactt
    56761 cggattctct ctaaagaaaa gtaattccag attgaaatcc aatctctttt ttttattctt
    56821 tttttatttt ttttattaat attaactagt taaaatctca ttattattat tctttttttt
    56881 ttttttactt ttttagaagt gaactatttt tttttttttt tttttttaat tctcaatttc
    56941 attttaatat tctaataaaa tataagaaaa aaagatctca ttttcttttt tatttcaata
    57001 ttgatattga tgatgattat ttattgaaat taataagaaa ataataaaat attgaaattt
    57061 tataataata ataaataata aatattccat tttgaaattc agaaattaaa tagaaaaatg
    57121 aaattgaaat ttagaaatta gaaatccatt ttttaatttt aaatagtata aaaaaattat
    57181 actactatat acatagtata ctacatacat actaatatac taacatacag actaaataga
    57241 atagacagac taaatagaat agaatatatt aaatatattc tattctattt aagtgaagat
    57301 cttatctatt attattctta ttattagaag tataagaaag aatttagact actaatattt
    57361 agttatttag tatttatatt tagtatttaa tagtattagt aaaactaaat aagtaaataa
    57421 aaaagaaaag taaataaata ataaataaat aagtaaatag aaaaagaaaa gtcaataagt
    57481 aaatataaac attagtagta ttagtaggaa tattagggct atacggactc gaaccgtaga
    57541 ccttctcggt aaaacagatt aaacttatta ttatcaaaat gatttgaatt gctttacaga
    57601 cccaacgtgc atcttttttg cattgggctt cttcattaac tgatagaaag atcagttaat
    57661 ctaccatctt ttttcttgac agaaagagaa agataaggag atggctccat gtgctctgat
    57721 ttttttttat tccaatctaa gagcactacc aaagtgtttc aaggaagggt tatcctgacg
    57781 taggtctgct tctggcctgg atcaacttaa gttaaatgga gtctctatcg accttcttaa
    57841 attaaagaat aaaatatgaa acttcataca ccttaaagtt cataagatag gacgaaaaga
    57901 tcattttttt gaggtcccta tactcattat gcctagcatt gaatagacta ggtattcacc
    57961 ttatcaatat ctcaaaatct caaatcaatg atgggttcta tttgccgtct aaattaaatg
    58021 tacactcgaa ttgtatgtac cgaacccttt gtcaggctat tgttctcttg ttttgttctc
    58081 taaaagtcat ggagtaagac atcgatttct caataagatt aactcttttg attatatgat
    58141 ggactcctct gaaaaaacat tggcgcgcgt gtaaacgagg tgctctacct aactgagcta
    58201 tagcccttgt gctttttttt gatacatatt ttatcatatt atgtagagaa tttattgtca
    58261 agatgaatat tacatgatca aatctctttg attggtattg cttataagta atattccatt
    58321 tataatccat cgatatgata ggtcccactt gtttttcttt ggaataataa atgacctact
    58381 taactcagtg gttagagtat tgctttcata cggcgggagt cattggttca aatccaatag
    58441 taggtatagg tagaactttt tagctaccag agtcaatagt atctaataag tttttttatt
    58501 cacctttttc ttttattgat tttgtatctt ttctatctta tcttactctt ctattttatt
    58561 tttattcatt ttttgaattt ccaatttttt cgttgcatta gaattcgatt gcactatttg
    58621 attctattca atcaacagaa atccaaatag gttgtagaaa cagacttctg tttctacaac
    58681 ctatttggat ttcaaattat tttattcgta cgcaccaact tgttacgaaa tcatattgat
    58741 agcctctact cgtgtcctag ctcgtctgag agctagattt gcctcaattg tttgtctctt
    58801 gccttcagct ttactcaagt tagcttctgc tatttcaaga gtttgctgag cttcttgtgg
    58861 atcaatgtca ctacccttct ccgcatcatt tactaaaaca gtgatctcat tattgcctat
    58921 cctagcaaaa ccgcccatca gagccatcgt tacccattgg tcgttaaggc gtattctcaa
    58981 aataccgata tctacagctg tggcaatagg cgcgtgattt ggtaatactc caatttgtcc
    59041 actattagta gataaaataa tttccttcac ttctgaatcc caaacaattc gatttggggt
    59101 cagtacacaa agatttaagg tcatttcttc aatttgctct ccatttctaa gttcgtagcc
    59161 ttcgcagtag cttcatcgat attacctacc aaataaaagg cctgttcggg aagaccatct
    59221 aattctccag aaagaatcaa tttaaaccct ctaattgttt ctgctagacc aacatatttc
    59281 cccggcgaac cggtaaatac ttctgctacg aaaaaaggct gtgataagaa acgctcaatt
    59341 tttcgtgctc ttgctacggt taagcgatcc tcttcggata attcgtctaa cccaaggata
    59401 gctataatgt cctgaagttc tttgtaacgt tgtaaagttt gtttaactct ttgcgcagtt
    59461 tcatagtgtt cttcgccaac gatccgaggt tgtagcatag ttgacgttga atctaaagga
    59521 tctactgctg gatagatacc tttggcagcc aatcctcttg atagtacggt agtagcatct
    59581 aaatgggcaa atgtcgtggc aggagcagga tcggtcaaat cgtctgcagg tacataaact
    59641 gcttgaatag aagttatgga cccttctttg gtagaagtaa ttctttcttg taaagaaccc
    59701 atttcggtac taagggtggg ttgataaccc acagcggaag gcattcgacc caataaggcg
    59761 gatacttcgg atcctgcttg gacgaatcgg aagatattgt caataaatag aagtacgtct
    59821 tgttcattga catctcggaa atattccgcc atagttaggg cagttaaacc aactctcata
    59881 cgagctccgg gcggttcatt catttgaccg tagactagag ccacttttga ttctgcaata
    59941 ttttgttcat taattactcc agattctttc atttccatgt aaagatcatt tccctcacga
    60001 gtacgttcac ctactccccc aaatacggat acacccccat gagctttggc aatgttattg
    60061 atcaattcca taatgagtac tgttttaccc accccagctc caccgaaaag tcctattttt
    60121 cctccacggc gataaggagc taaaagatct actactttaa ttcctgtttc aaaaatggat
    60181 aattttgtat ctaactgtat aaaggcaggc gcggatctat gaataggaga tgttgtgcga
    60241 gtatctacag gacctaaatt atcaataggt tctccaagca cgttgaaaat tcgtcctaga
    60301 gttgctccgc cgactggaac acttagagga gcttccgtgt caatcacttc cattcctctc
    60361 attagaccat ctgtagcact catagctaca gctctaactc gattatttcc taataattgc
    60421 tgtacttcac aagtcacgtt aatttgttga ccaacagtat cttgaccctt aactaccaga
    60481 gcgttgtaaa tataaggcat cttccctggg ggaaaagcta catccagtac cggaccaatt
    60541 atttgagcga tacgtcccag gttctttttt tcaagcgcag aaacctcagg accagaagtg
    60601 gtaggattta ttctcataat aaaatatatt aatttttttt gcaaaaaatt tggaaataca
    60661 aaataaatgt ttgataacag agcaagttga caagttgatc ggttaattca ctaagaattc
    60721 aataagaaat gggagttagt actggatttt cttggtacca tccaaccaat tcaattgttt
    60781 acttattcca tttttcaatt tcaatgagtg aattttcaag ttcaaccaac tcattttcaa
    60841 aatatcaagt gtaaaatctt tagaaagtct ttcatttgtc tatcagtata gacaatacct
    60901 tctatattat ctatggaatt tgaacctgaa ctttatttac gatttttttt ctatctcatt
    60961 ggcccttatt tcagcatacg atttatacct agcatattct tttttaccta taccctttct
    61021 tttcgtgggc aaattctgta tattttcaca tctaggattt acacatacaa catatatcac
    61081 tgtcaagggt gaatttctta ttatttacat ttttcgatta aaaaaaggtg ggataagcta
    61141 taagagatta tcaatttgaa aaaaaaaaac aaggattggg ttgcgccata catatgaaac
    61201 agtatacaat aatgatgtat ttgacaaatc aaataccgtg gtttaataag gaaccattct
    61261 gattaattga tatgataata ttaggttagg tgataatctt gtgaaagatt cctgtgaaag
    61321 gtttcattaa ctcctaagtc atgtcgagta gaccttgttt tgttgcgaga attcttaatt
    61381 cataagtttt agggagggat ttatgtcacc acaaacagag actaaagcaa gtgttggatt
    61441 caaagctggt gttaaagatt ataaattgac ttattatact cctgactatg aaaccaaaga
    61501 tagtgatatc ttggcagcat tccgagtaac tcctcaacct ggagttccgc ctgaagaagc
    61561 aggtgccgcg gtagctgctg aatcttctac tggtacatgg acaactgtgt ggaccgatgg
    61621 gcttaccagt cttgatcgtt acaaaggacg atgctaccac atcgagtccg ttgctggaga
    61681 agaaaatcaa tatattgctt atgtagctta tcccttagac ctttttgaag aaggttctgt
    61741 tactaacatg tttacttcga ttgtgggtaa tgtatttggg ttcaaggccc ttcgtgctct
    61801 acgtctggaa gatttgcgaa tccctccttc ttattctaaa actttccaag gtccgcctca
    61861 cggcatccaa gttgagagag ataaattgaa caagtacggc cgtcccctat tgggatgtac
    61921 tattaaacca aaattggggt tatccgcgaa gaattacggt agagcggttt atgaatgtct
    61981 ccgtggtgga cttgatttta ccaaagatga tgagaatgtg aattcccaac catttatgcg
    62041 ttggagagac cgtttcttat tttgtgccga agcactttat aaagcacagg ccgaaacagg
    62101 tgaaatcaaa gggcattact tgaatgctac tgcaggtaca tgcgaagaaa tgatcaaaag
    62161 agctgtattt gcccgagaat tgggcgttcc tatcgtaatg catgactact taacaggggg
    62221 attcactgca aatactagct tggctcatta ttgccgagat aatggtctac ttcttcatat
    62281 ccatcgtgca atgcatgcag ttatcgatag acagaagaat catggtatgc actttcgtgt
    62341 actagctaaa gcgttacgtt tgtctggtgg agatcatatt cacgctggta ccgtagtagg
    62401 taaacttgaa ggggaaagag aaatcacttt aggttttgtt gatttactac gtgatgatta
    62461 tattgagaaa gatcgaagcc gcggtattta tttcactcag gattgggtct ctctaccggg
    62521 tgttctgccc gttgcttcgg ggggtattca cgtttggcat atgcctgctc ttaccgagat
    62581 ctttggagat gattccgtac tacaattcgg ggggggaact ttagggcacc cttggggaaa
    62641 tgcacccggt gccgtagcta accgagtagc tctagaagca tgtgtacagg ctcgtaatga
    62701 gggacgtgat cttgctcgtg agggtaatga aattattcgt gaggctagca aatggagtcc
    62761 tgaattagct gctgcttgtg aagtatggaa agaaatcaaa tttgaattcc cagcaatgga
    62821 tactttgtaa tccagtaatt accgttcgtt ctattaattg aattgcaatt aaactcggcc
    62881 caatctttta ctaaaaagat tgagccgaat acaatacaaa gatactattg tatatattac
    62941 aaagatacta ttggatacta ttgtatatat ttgtatatat tttttagcgt atatattttt
    63001 gattagatct cttttttatt ttatactttt ttattttata tatatatata tttttttatt
    63061 atttattatt aatattaatt attttgttta tttatattat ttgattttga ttttctattt
    63121 tatggataac tatttatcta gatatacgag atcaaaaatc aaaaatagaa gacgaaacaa
    63181 ctttaacgtt tctattgtta agttggatgc acaattaatc ctatggatct ttaggattgg
    63241 tgtattcttt tctatttcgt aggtttggat cctgggtcga gctaaatatc acaactcttg
    63301 ttacccatcc tgtatattgt cctttccttt cgtttcgtgt tggaatagaa acttattagt
    63361 atttaagtag acgagatttt acgaaaaagg ttcttcagat tcataggaga gaacaacttt
    63421 ttcgtttttt gatgtgaatt tgacacaaca gggggtaaac tactaaaaaa attaaataaa
    63481 ttgtttattt tatgtttatt tgtatttgat ttttttttat taaatttcaa gattttttca
    63541 attctatttc aattctatta ttattataga attgaaatag aaaagagttc cagcacatat
    63601 agtggcatat catatatagt gaaacgatac tctgggttct caagaaaaag aatcgttttt
    63661 ttttaatatc cactcactcg ttattattat tattattagt taataatcct agtgattgga
    63721 tttatatgct tattgtgata ggaaatgaaa tattcaaaag atatctttca tcgaataact
    63781 attcatctag tgtattttca tgtaaataga ggcaagaaag ctctatggaa aaatggtggt
    63841 tcaattcgat gttgtttaat agggagttag aatacaggtg tgggctaagt aaatcaatgg
    63901 atagttttgg tcctattgaa aataccagtg taagtgaaga cccaattcta actgatatgg
    63961 ataaaaacat tcagaggtgg agtgatagtg acaattctag ttacagtaat gttgattatt
    64021 tagtcggcgt tgagaacatt cggaatttca tatctgatga cactttttta gttagggata
    64081 gtaataggga cagttattcc atatattttg atattgaaaa tcaaattttt gagattgata
    64141 atgatcattc ttttctaagt gaactagaat gtttttttta tagttataag gatttcagct
    64201 atccgaataa tgtatctaag agtgacgatc ccgactatga tcattacatg tatgatacta
    64261 aatatagttg gaataatcac attcataatt gcattgacag ttatcttcgt tctaaaatct
    64321 gtattgatgg ttacatttta ggtgatagtg ataaatacaa tgacagttac atttctagtt
    64381 acatttgtgg taaaggcgga aatcttagtg aaagaagtaa ttccagtcgc acgaatgcta
    64441 cgagtgatag tgctttaact agaagagaaa gttctaatca tctagaggaa actcaagatt
    64501 tagaggaaac tcaagattta gaggaaactc aagagaaaac tccagcagat tacagacatt
    64561 tgtgggttct atgcgaaaat gaagattgtt atggattaaa ttataagaaa cttttgaaat
    64621 caagaatgaa tatttgtgaa tactgtggat atcatttgaa aatgagcagc tcagatagaa
    64681 ttgaactttt gattgatgaa ggtacttgga atccgatgga tgaagacatg gtttcggtgg
    64741 atcccattga ctttaattca gaagaggaat cttatgagga atcttatgat gaatcttatg
    64801 aggaatctta tgaggaatct tatgatgaat ctgatgagga tgagaaatct aatgaggatg
    64861 agaaatctaa tgaggatgag aaatctgatg aggatgagaa atctaatgag gatgagaaat
    64921 ctgatgagga tgagaaatct aatgaggatg agaaatctaa tgaggatgag gaatcttatg
    64981 aggatgagga atcttataaa gatcgtcttg attcttatca aggaaagaca ggattaactg
    65041 atgctgttca aacaggcaca ggtcaactaa atggtattcc cgtagcaatt ggggttatgg
    65101 attttcagtt tatagggggt agtatgggat ccgtagtagg tgagaaaatc acccgtttga
    65161 tcgaatatgc tgccaatcaa tttttacctc ttattctagt atgtgcttct ggaggagcac
    65221 gtatgcaaga aggaagtttg agcttgatgc aaatggctaa aatatcttct gctttatatg
    65281 attatcaagt aaataaaaag ttattctatg tctcgatcct tacatctcct actactggtg
    65341 gggtgacggc tagttttggt atgttggggg atatcgttat tgccgaaccc aatgcttaca
    65401 ttgcatttgc gggtaaaaga gtaattgagc aaacattgaa tataacagta cctgaaggtt
    65461 cacaagagtc tgaatattta ttcgataagg gcttatttga ttcaattgta ccgcgtaaac
    65521 ttttaaaggg cgttcttagt gagttattta agctccatgc tttctttcct ttgactccaa
    65581 attaaatgaa gtagagcttt aaattattca atttttttat catttattat tattataatt
    65641 agtataatta gtaattataa ttattaaaaa aataaatata taaataaata taaataataa
    65701 tattaatata aatagaattc aaaaatataa ttaaataaaa ttcaatatta aatataataa
    65761 ttataatata attataataa ttatactatt ctaaaattca ttctaaaatg aatattcaat
    65821 attactattt ttttattata tttaaaattt aaaattagaa ttctaattaa tattgaattt
    65881 atattaataa tttaataatt tattatatat actcatactc atttagatat acttagtaga
    65941 attctatata gaattctatt ctatatagat ttctatataa aaatctactt ggtataagta
    66001 tatatgatat gaattctagt gattccaaaa tctctttata acaatataaa aatagaaaaa
    66061 taacaggtaa aaattttaat agaacaataa caaaaaacta aaaaaataac aggtacaaat
    66121 attaaatcga ggtacccatt ctatgacaac tctcagcaac ttaccctcta tttttgtgcc
    66181 tttagtaggc ctagtatttc cggcaattgc aatggcttct ttatttctcc atgttcaaaa
    66241 aaacaagatt ttttagatac ggacagcagt agggacaaat ctcatctatt ttttttagat
    66301 ctagaagcaa ttcgatgaat tactcctaaa ggtttacata aaaatagtac tagttgatga
    66361 gagttacttc gcaaacaagg aaaagtcaaa taaaattcat ttggttgggt tattttctca
    66421 attccaaaaa aatacaactg gatctaatat gggttggcga tcagaacgta tatggataga
    66481 acttataacg gggtctcgaa aaacaagtaa tttctgctgg gccattatcc tttttttagg
    66541 ttcattaggg ttcttattgg ttggaacttc gagttatctt ggtagtaatt tgctatcttt
    66601 atttccgtct cagcaaattc ttttttttcc acaagggatc gtgatgtctt tctatggaat
    66661 tgctggtctc tttattagct cttatttgtg gtgtacaatt ttgtggaatg taggtagtgg
    66721 ttatgatcga ttcgatagaa aagagggaat agtgtgtatt tttcgttggg gatttcctgg
    66781 aaaaaatcgt cgtatctttc tccgattcct tatgaaagac attcagtcca tcagaataga
    66841 agttaaagag ggtatttata ctcgtcgtgt cctttatatg gaaatcagag gacagggggt
    66901 cattcccttg actcgtactg atgagaattt gactccacga gaaattgaac aaaaagcggc
    66961 agaattggcc tatttcttgc gtgtaccaat tgaagtattt taaaaaaaaa aacgaactga
    67021 aaaatgaatg ctttcttaaa aaaaacggaa aaaattcaag aatctttttt tggaaatatt
    67081 tgatattttt tttttatttt gatagttgat agaaagggtg tttttttgtt tcgaaatcca
    67141 actaatattc attacttgaa gtgctctttc atgcattcat cgaaaggggc aatttcgtca
    67201 aattttagca attgatatct ttggaaacaa tattttttct tcattcaaat tggaagcaga
    67261 ctctttcttt ttcttattct atttgtgtat tctttctaaa ttcaagaact aattcccaaa
    67321 ttgcacaaat aaaaaaacgt gagaatcgat ttataggctc tatgacttgt aatagaactt
    67381 atgcttgata gaaatattct tatcatataa tgaggtgaag ctgacttcat taaggacgaa
    67441 aaatggcaaa aaagaaagca ttcattcccc ttctatatct tacatctata gtctttttgc
    67501 cctggtggat ctctttctca tttaagaaaa atatggaatc ttgggttact aattggtcaa
    67561 atactaggca atccgaaatt ttcttgaatg atattcaaga aaagagtatt ctaaaaaaat
    67621 tcatagaatt agaggaactg ttactcttgg atgaaatgat aaaggaatac ccggaaacac
    67681 gtctacaaaa ccttcgtatc ggaatctaca aagaaacgat ccaattgatc aagacgcaca
    67741 acgaagatct tatgaatacg attttgcact tctcgacaaa tataatctgt ttcgttattt
    67801 taagcggtta ttctattcta ggtaatcaag aacttattat tcttaactct tgggttcaag
    67861 aattcctata taacttaagc gacacaataa aagctttttc tattctttta ttaactgatt
    67921 tatgtatagg attccattcg acccatggtt gggaactaat gattggttct gtctataaag
    67981 attttggatt tgctcataat gatcaaatta tatccggtct tgtttccact tttccagtca
    68041 ttctagatac aattttgaaa tattggattt tccgttattt aaatcgtgta tctccgtcac
    68101 ttgtagtgat ttatcattca atgaatgact gaaaaaagga tccactgatc caattctaaa
    68161 gtttgttatt ttgtacaaaa gctaatcatt caaaaattta cttattcttt ttttttcttt
    68221 ttctttctac tcatccagcg gattcctcct atattccagt caaattcttt cagtacatag
    68281 cagaattatg gatagggaac tgtactagtg accaacctaa ttttattgta gaacttttca
    68341 ggatcaatga ttggaccatg caaactagaa attactgttc ttgtataaag gaagagatta
    68401 ctcgatcaat ttccgtatcg ctcatgatat atataataac tcgagcaccc atttcaaatg
    68461 catatcccat ttttgcacag cagggttatg aaaatccgcg agaagcaact ggccgtattg
    68521 tatgtgccaa ttgccattta gctaataagc ccgtggatat cgaggttcca caagcggtac
    68581 ttcctgatac tgtatttgaa gcagttgttc gaattcctta tgatatgcaa gtgaaacaag
    68641 ttcttgctaa tggtaaaaag ggggctttaa atgtgggggc tgttcttatt ttaccggagg
    68701 ggtttgaatt ggctcccccc gatcgtattt cgcctgagat taaagaaaag ataggtaatc
    68761 tgtcttttca aagctatcgt cccactaaaa aaaatattct tgtggtaggc cctgttcctg
    68821 gtcagaaata taatgaaata acctttccta ttctttcccc cgatcccgct actaagaggg
    68881 atgttcactt cttaaaatat ccaatatacg taggcgggaa caggggaagg gggcagcttt
    68941 atcccgacgg gagcaagagt aataataatg tttataatgc tacagctgca ggtatagtaa
    69001 acaaaatcat acgaaaagaa aagggggggt atgaaataac tatagtagat gcatcggatg
    69061 gccgcgaagt gattgatatt atacctccag gaccagaacc tcttgtttca gagggtgaat
    69121 ctatcaaact tgatcaacca ttaacgagta atccaaatgt gggtggattt ggtcaggggg
    69181 atgcggaaat agtacttcaa gatccgttac gtgtccaagg tctcttgttc ttcgtggcat
    69241 ctgttatttt ggcacaaatc tttttggttc ttaaaaagaa acagtttgag aaggttcaat
    69301 tatctgaaat gaatttctag gtccgcggat ttatcaacat attaagttcg taaaaataac
    69361 gaaatccttt tgttgataat tatgtaattc tgtataatca aaagattatg aaaagcccca
    69421 tgtttgtttc tatttttttt ctaccatatt tagttctacc atatttagag aattcaccgc
    69481 agtactagtc agttatagta tgtagattgt gaagaagact atttgacttt acccattttt
    69541 tgtttctttt ttttttcacc cccaagaaat tggagcacta taattatgtc acagttttcg
    69601 gatttcaatg tcatagaata taaatatatt caattaatag tttttgtttt tctatttgac
    69661 tgtaagaaaa ttcaactcga tactaaacag aagataaata aacggagaat attaagcaca
    69721 gtataaattt caattggaaa aacgggattc taggagggat tatttgtctt cctagaaccc
    69781 ttcttgtttg tgtcgaaata ttctcccaaa tggtttaata taccaaatat tttcatataa
    69841 taatgcctat tgatctcgtt cgtcaaagaa tcctatcccc cattcttaat ttagattttt
    69901 tccgagtttt tattagaacc tttattacat aatgacatat aatatatttt tttatttatt
    69961 gcatataaca tataagcata taacatataa acatataaat aaagatataa gaagtagtag
    70021 agtagtcgac aaacaaaaaa gagagggaat tttattgaac aaataggatt tcttcaaaaa
    70081 atattatata ctccaatttc aaaataagat tcttttagca tagttagcat agaaagggtt
    70141 cgcttcgcat gatatgtgat cgaaaatata taaatataaa taaattataa taaattatat
    70201 aataaattat atattatata taataaatat aatatataat aagattttat aatataaata
    70261 atctaataaa aaaaggatat atatatatat aattaaatat tatatataat taatataaat
    70321 agaaatatat tctattatat aatctaatta ataataatat aattaatata ttcctattac
    70381 aatttattat aatacaatat atttaataca atatatttaa cattttaatt acattttata
    70441 tttctatttc tttttatatt ttatttattt tatatttgtt tttgtttgtg ccgcccagaa
    70501 aaaggaaatc aagtgattcc ttctttgttt tccttttgtt ttctttattt ttactttgct
    70561 ttgaaagtat tgacagatat tatcgaggaa gagatgtttt gaatcaatta atgaaattca
    70621 tttttcaaaa atatcatcag aaaaaaatga aatggagttt tttaaaacat cggaaaaagt
    70681 tttctatttt gtcatttata cgaataaaag atcttatgat tattaagaac tcaacaggac
    70741 ctcctctcgt caaagcaaag aaagaggggg tctcctgttg agttcttacg ctttcatttc
    70801 gaaaattcag ttcagccaat tactattact acagggatga acccaatccg gaatatgaac
    70861 cataaaagaa aataccaatt aaaccgatca caggaatacc agttacagta ccaattatcc
    70921 aaagaggaat ccttccagta gtatcagcca tttatcccac tttcctccac atttcatcaa
    70981 gtagtcatgc tagagacata aacagtcata gataattatg aaattatatc cttccgaatg
    71041 ggataagaga attcctaata tatatttatt attcccttaa ttgaagaaat aattggaaaa
    71101 taaaacagca agtacaaaaa tgagtaataa cccccagtaa agactggtac gattcaattc
    71161 aacattttgt tcgtttgggt ttgattgtgt cgtagctcta taattcggat taggtttatc
    71221 gttggatgaa ctgcattgct gatattgacc ccaaaaaaga aacggtgggt accgctagtc
    71281 cgtgaacagc caaccatcgt actgtaaaaa tgggataggt tctatctatg gtcattgggg
    71341 cctcctaaaa agatctacta aattcatcga gttgttccaa aggatcaaaa cggccagtta
    71401 ttaatggaat tccttgtcgg ctctctgtaa aatactcgtt gggacgaggg cttccaaata
    71461 catcgtaagc taaacccgtg ctgacaaata accaacccgc aatgaatagg gagggtatag
    71521 taatgctatg aataacccag tatcgaatac tggtaataat atcagcaaaa gaacgttctc
    71581 ctgtgcttcc agacatgtcg agctccacat attcttgtac agtcaaaggg ggatcgattc
    71641 cataaaagat gagatcagta agtagaaatt tactgaaatt acatctttgt tagatcgtca
    71701 atattgtacc aagggtgtct ttagagtata ccgaatcagt atagctatcc ttcttctgac
    71761 acagcaacgc aatttcacaa tcaatagcga gatcaagtac tagataatct ttttcttctt
    71821 ttcttgttgc ttgtcgcgat gtactcaata gagaattctt ccatttttat aagatgaggg
    71881 ttttctacat tattagcttc ggactagaaa ctgagggtca aataaaatgt gaatctgacg
    71941 gatttttttt ctcaaaattc atggagtaga ttatcatatt tctacaattt aattagatgc
    72001 gaaatctaga aatatacttt ttgtggttgt agaagatgtt ttttgttgga accccttctt
    72061 ttttttttaa ctgggttagt tgtccaataa aaagtaacaa taacaataat agcagtaaca
    72121 gatagtattt aatggcagaa aaataacaaa aaattccatt ttttttttga ttttatcaat
    72181 atttgtggca agcgcattgt tgttcttgta ttacacccaa aaggctcctt cttggcttaa
    72241 ttacttaatt atacttaatt acaaggatag agctttattt tatattaaaa taaggaaaga
    72301 taaaaaaatg tagaacccta gtttcgagcg atttgatatc ttttttcttc tcgttagaga
    72361 tattatgtta tgagaatgga acctactaca aaatccaatg aattaaaatc aaagtaaaaa
    72421 agtaaaggaa agggcattag aaggtcactc ttcttttggt ctaaaaaaat ggatttgata
    72481 caatcaaaat taataaataa aaaaagagga tcaaaataga tatttttccg atttgattct
    72541 atattaattc aaagaaaaag agagtttttc ttttttgatt tgaattgaat gaaattacac
    72601 aacaaagttc ttattcttat aataagattt ttttattata ttagtttact caactcaaga
    72661 gttgttttat caatctgttg atttggaatc acaggatggg tagatgtcac agatgatgaa
    72721 tggatttctt acctatgtca ctatattttt gttcgtctat aatgattgat tgatgaatca
    72781 aaaattttca attggatttt tcaagtggta ttttttttta tcttcctatc tttctaatag
    72841 aaacttaggg aagtgctttt taaacatatg tataaaaaga acatatttca tttagcctct
    72901 tcatgcccac tataactagt tatttcggtt ttctactagc agctttaact ataacctcat
    72961 ctctatttat cggtctgagc aagatacgac ttatttgatt tgagattatg aaattaattg
    73021 aatgaacaat tcataaaaat caatctttct gggatattca atatattcta tagttcctta
    73081 ccgtgtcaat ttccatttct tggtcattga gattcatggg caatacagat taatatttaa
    73141 agatatatat tacctccccc tttctccttt caaacaaata aaaatgattg aagtttttct
    73201 atttggaatc gtgttaggtc taattcctat tactttggct ggattattcg taaccgcata
    73261 tttacaatac cgacgtggtg atcagttgga cctttgatta attcacattt ttttattgac
    73321 ctcctatttt gtttgtttta atcctaatcc acaggaggta aaattaagac tttagactgc
    73381 tgttccatta tttcagtatc attctcgatc taacaagaat ggaatcacgc tctgtaggat
    73441 ttgaacctac gacatcgggt tttggagacc cgcgttctac cgaactgaac taagagcgct
    73501 ttattttcat aaatcataaa aaaattttat gtgaccccaa ttcatcagat aggtaatagt
    73561 tagggatagg gatgacagga tttgaacccg tgacattttg tacccaaaac aaacgcgcta
    73621 ccaagctgcg ctacatccct ttcaattggt ttacagtgtc attgtaaaga atctttgtct
    73681 tgttttccat atcttgattt tttcggttga tatatataaa ttatcctgcc atttttttta
    73741 gtttcatctt tttagtttca tattgtataa catatattat aataataaaa gacttatata
    73801 catctgaaat ccgcctaaca aaaaaaaaag atgaatattt ttagagaatg ctcgggcaga
    73861 gaagaaacgg acctcttttt tttgttaaaa aaaaaaagaa agaatatcta atgaatcgtt
    73921 atacatttca atttgaatta agaattttgc gtacaaatac aagtcgttat taattaaata
    73981 accatctgat catatatgta attatgtatt acaaattcga atataataat atattaaaga
    74041 ataagaatta agaagaaata aggaggattt taaatgcgag atctaaaaac atatctctcc
    74101 gtggcaccag tggtaagtac tctatggttt ggtgctttag caggtctatt gatagagatc
    74161 aatcgtttat tcccagatgc attgatattt cccttttttt gattctagtt attgacacgg
    74221 gaaggggtga agaagattag agatacaatc aaatatctgt gattaacccc cccttctctt
    74281 tctttttttt ttttttagaa gttagaaaat agaaaaaaga aagttggatt cggcctcagt
    74341 gaaactcgga attcggtcca ggcttcaatt gaatttaatt aataagaaat tcataaattt
    74401 ataatccatt ccatttctat taatctatta aataataggg tgagaccaga aatcgaaatg
    74461 gaatggctaa ggcggggcaa gaatatcata taggatactt aaatgaaaac agaaatactg
    74521 tactgtgatt ctaaatatag ttagaaatca ttgtattact taattattac tatacttata
    74581 acttatatta tattgactat attgattatt gattggaacg agatccttca taattggatt
    74641 ttgagttagc aacttctatt attttttttt gttccttttt gctttgaatc gtaaaataga
    74701 agagttaagt gaatcaaaaa cacaaaggag gttcatggcc aaaggtaaag atatccgaat
    74761 aggggttatt ttggaatgta ccagttgtgt tcgaaacagt gttgataaga aatcaacggg
    74821 tatttccaga tatattactc aaaagaatcg acacaatacg cctagtcgat tggaattgag
    74881 aaaattctgt ccctgttgtt gcaaacatac gattcacggg gagataaaga aatagagaaa
    74941 attgatcact tgtgtgtcac ccctcgaagg aagatgaaaa atgatatatt ttttcatatt
    75001 gttctaaatt atagataaat tatagaagag attgtatata tatataacat ataattcaat
    75061 aaatataaga tataaatata catatattta tagattctat tgaatttatt atatatatat
    75121 atttatatat attttatata tttatatata ttgaatattg aaatatattt aaaaacaaaa
    75181 acataaaaaa ctttattaaa aattcaaaaa atcaaaaata taagaataaa aaaatagaaa
    75241 caaagtaaat cctatttttc attttcgcga taaggaataa acaaactatg gataaatcta
    75301 agcgactttt tcttaaatcc aagcgatctt ttcgtagacg tttgcccccg atccaatcgg
    75361 gggatcgaat tgattataaa aacatgagtt taattagtcg atttattagt gaacagggaa
    75421 aaatattatc tagacgggtg aatagattga ccttaaaaca acaacgatta attacgattg
    75481 ctataaaaca agctcgtatt ttatctttgt taccttttct taataatgaa aaacaatttg
    75541 aaaaaagcaa gtcggccact agaactacgg gtcttaaaaa aaaaaaaaat aggattactc
    75601 ttcaattgaa ttcaaattcc aatcaaaact aaaatcaaac gtggattgat gttttgttcg
    75661 aaaactacga caatccaatt ttgattatcg tgttgtatgt aagaaaaaag agaatcggtg
    75721 aagaagaata aatctttttt tattgaacgt ggttgctcat tttgacgact ttatcatatg
    75781 attctatttt atcatacaaa tctctactct accttcccgg agttcagtct ccggggaatt
    75841 ttttatgatc tcattggaaa tcatataaag acaattctta tttaatatag ctatttgtga
    75901 aagtatttta cgattaagaa gcaactgcct cttgtacaga ttatacatga atatgctata
    75961 actatagtat agcttttttt gattctcgcg aattactgca tttattcgac tgatccacaa
    76021 acgacgaaaa tctctttttt tcctatctct atcccgatga gccgaaacaa aagcttttat
    76081 tttctgttga gtaatagttc gagtaagttt tgaatgagcc cctcgaaaac ctgatgtaaa
    76141 taaacccgtt tttgtcctac gtttccgagc tatatatcct cgtttaattc tggtcattga
    76201 ataaatccaa actttgatga ataactattt gatttctttt ctttcagtta ttcttttccc
    76261 tttactagtg tattaataat aaaaacggat ttttccaatg tataaaataa aagattccaa
    76321 tggcttttgc tactataacc ttcccaacca ctattttttt tttatttcta agcatttaac
    76381 ctcgaaataa gaaattgtat tgatactagg tatcaaaaaa acatattcaa ttaaatagaa
    76441 atggataaag aaatagtgga ttccatcgtt tctatggtta cttcttaaac ggcgaggtcc
    76501 tctctataca ccggagcccc ttctttcatt taatcaatgc tattgttaac ttgtacagtt
    76561 cacactcttt ggctctaccc atgaaatagc tagtaaaaag tctttcacaa cgaaatctaa
    76621 ctatacagta acggtattta agtatgaagt gaagattagc tggggagctg accctcttag
    76681 tccgttcttg caagaataag ggcataatct ttcggctttt taattttgaa atagaatttt
    76741 ccctgcttaa tggataagca tttgctacca atggggaaat ctttctcatc tgaaattgca
    76801 aatggaggtg attggatttg caccaatgga aaccataaat ttgatacaca ataacaataa
    76861 aaggatatat attataagag attctttttt ttttttttta agtaagatag tgaatggaat
    76921 ggagtttttc cattctatcc taaccgatca cttataccgg aataatttgt ttcctctgtt
    76981 ttgtcttagt ccatgatcgg aacgagtcgc acatacaccc tagtacatgt tcctcggcgc
    77041 tgagggcatc cccgaagggc gggggatttc gtgacatttc ggattggctg tcttgtgttt
    77101 ctaataagtt gtttaatagt tggcatgttg aatcatatat ataatgagct ggtttagatc
    77161 aatcctaacc cgatgattat gaattactta tattctagat tactttcatt ctatattaat
    77221 tctatattaa ttctatatta cttatattct tattctagat taatagattc tagattaatt
    77281 aattattaat agaatagatt aattaataga gatattataa ttaaatcagg taagcgggta
    77341 agaaaaaaga atctaaaatt gtgtattttc gcggaatccc tgctaatttt ttattcaagc
    77401 cctaccagat caacaattcc atgggcttgg gcttcttctg cggacataaa gatatccctt
    77461 tccaggtctt tgtatataac ccatgaaggt ttgcccgttc tttgtacata agtatttacg
    77521 atagagtcgt atatggccat tacttcgccc acttccatga taaattctcc cgcttttgtc
    77581 ttatcacgaa gatcagctac gggttgatgc atcattaccc tgaacgatat aacataataa
    77641 aaggttcctc tatctcgtac gataagacga aagataaaga ataaaaaaaa aaacaaagat
    77701 tgaacaaccg tacaggcatc ttttgcgtat tgcatacggc tctactatgg aattggtttt
    77761 taccttccat cgaagaaaga gaaaaatgga gaaggtctat cagacctaga tcggtaaatg
    77821 atccaataac cacccttccc tttttttgag tagttaaaaa atactatgat ggttccgttg
    77881 ctttattatt tggtctgtta ttcagcaatc ccaaagtttc tttttttttt ttttcaaatc
    77941 aaatgtaaat gttataatgt aaatgttata tatatatatt atatatatat atattattat
    78001 tatatactta tataagtata agtaaaaaat tctttttttt tttttttcat attgcctcat
    78061 aacataaaga ttgttaaaag ttttccggtg taaaaacaaa aaagtttgtg acgctgaaat
    78121 aggctcctga tagatcagat aaaatcggaa ataccttttt tctcatacca ctctttcgat
    78181 acataatcga gtggttttga aaaatttttg catatcgaat tcgaagtgcc atgctattat
    78241 tgcttaatat tcatatggcg aaggcatagt cctctttttt ttttttctca aataaaagac
    78301 tcattggcgc caagcgtgag ggagtgctgt acgtttagta atttctcctc ctgtgagaat
    78361 aaaagatgcc attgaagcgg ctaatcctat gcatactgtc tgtacatctg gttgcactgc
    78421 ttgcattata tcataaatag ctattccaga tattatccat ccgcccggag aatttataaa
    78481 caaatacaaa tcttcggtag aatcctctaa agtgagatat accataaggc caacaatttg
    78541 attcgatatc gtactatcaa ccttttgccc taaaaaaagt gctctttgtc gataaagtcg
    78601 attgattagg ataagatttt atcccttagg agccgtacat gcaccttttg atgcatacgg
    78661 ttcacaaaaa atcgcgaaaa aaatcaatgt gtagatttaa ccctctttct ttttttcttt
    78721 ttcatagcag actttttcga acttctaatg aaaggtcttt ttcttagatt tttcaagaaa
    78781 gacgactttt gacccgttta tctatattaa tctatattaa tattattaat aattataaaa
    78841 aaaatactaa acacttattg aactaacttc tcattgatgt attgttttca tcgagatcga
    78901 atccaaatcg cgatgtaatt ttcttgtttt tgattgggct tcttcaattc aattctttta
    78961 ggtttctgtt ctactccgag taaagatcta cccgattttg atttgcacat atagcacaaa
    79021 tatttcaata ccacgtcttt ttgctacgac ttcttttctt caatttattt catttcatgt
    79081 tttccagcaa acacaaatat atgataggag tagtaatcat agatagattc ccatttggtt
    79141 ttttttaaac agagcctgga tgcttcattt tattggtcca accaagccaa ccataaatta
    79201 ttgtaaattt gtaatattaa tctggatatc ccctcaaaaa aagatctaat tacatacttc
    79261 acgctccaat tttttgctga ttcaatcaat cttttttggg gtgaaagaga ggatatctcg
    79321 atcgggggag ataacgggga aatcccatat gacccaatat atctgacaag tcgcactata
    79381 ggtcaaccca agatgcttct tcatctccag gacctcgaaa gggtactttt ggaacaccaa
    79441 ccggcataaa agaaaaaaaa aaggattgaa gtagcatatc tcgctttgat gcggaaacat
    79501 aacaatgggt ttattgtctt actaatgatt ggtctttatc atattttatt tatagattga
    79561 atataaatat agattgaata aatttgtaaa aaaaatccta aatacaaaag gaagaccgag
    79621 tgactaaagg aaaattctta caaataggtt ttttgagtga tgaacaaata tgtctgcatt
    79681 cactgataaa aagatataaa cactcatata aaagtcaacc cccccctcca ccattgcgta
    79741 ttcttactta tcgggtatag aatagatctg cttcttttgt tcctacgaat agaattcttt
    79801 cgttattact aaaaaactag aacaaatatt aatcctttac ccgagataat ccactaaaaa
    79861 gagagggtcc atagtatagt tttttatagt gcaataaagt tacatagtgt ccattttttg
    79921 ttgatataag aggtattttc atgggtttgc cttggtatcg tgttcatacc gtcgtattaa
    79981 atgatcccgg ccgtttactt tctgtccata taatgcatac agctctggtt gctggttggg
    80041 ccggttcgat ggctctatat gaattagccg tttttgatcc ctctgaccct gttcttgacc
    80101 caatgtggag acaaggtatg tttgttatac ccttcatgac tcgtttagga ataaccaatt
    80161 catggggtgg ttggagtatc acaggaggaa ctataacgaa tccaggtatt tggagttacg
    80221 aaggtgtggc cggggcacat attgtgtttt ccggcttgtg ctttttggcg gctatctggc
    80281 attgggtcta ttgggatcta gaaatctttt gtgatgaacg tacaggaaaa ccttctttgg
    80341 atttgcctaa aatttttgga attcatttat ttctttcagg ggtggcttgt tttggttttg
    80401 gcgcatttca tgtaacagga ttgtatggtc ctggaatatg ggtgtccgat ccttatggac
    80461 taaccggaag ggtacaatcc gtaaatcccg catggggtgt ggaaggtttt gatccttttg
    80521 ttccaggggg aatagcctct catcatattg cagcagggac attgggcata ttagcgggcc
    80581 ttttccatct tagtgtccgt ccaccccaac gtctgtacaa aggattgcgt atgggaaata
    80641 ttgaaaccgt cctttccagt agtatcgctg ctgtcttttt tgcagctttt gttgttgctg
    80701 gaactatgtg gtatggttca gcaactacgc cgattgaatt atttggtccc actcgttatc
    80761 aatgggatca gggatacttc cagcaagaaa tatatcgaag agttggtgct gggctagccg
    80821 aaaatcaaag tttatcagaa gcttggtcta aaattcccga aaaattagcc ttttatgatt
    80881 acattggcaa taatccggca aaaggcggat tgtttagagc gggctcaatg gacaatgggg
    80941 atggaatagc tgttggttgg ttaggacacc ctatctttag agataaagag gggcgtgaac
    81001 tttttgtacg tcgtatgcct actttttttg aaacatttcc ggttgttttg gtagacggag
    81061 acggaattgt tagagccgat gttccttttc gaagggcgga atcgaaatat agtgtcgaac
    81121 aagtaggtgt aactgttgag ttctatggtg gcgaactcaa tggagtcagt tatagtgatc
    81181 ctgctactgt gaaaaaatat gctagacgtg ctcaattggg tgaaattttt gaattagatc
    81241 gtgctacttt gaaatcggat ggtgtttttc gtagcagtcc aagaggttgg tttacttttg
    81301 gacatgcttc gtttgctctg ctcttctttt tcggacacat ttggcatggt gctagaacct
    81361 tgttcagaga tgtttttgct ggtatcgacc cagatttgga tgctcaagta gaatttggag
    81421 cattccaaaa acttggagat ccaactacaa gaagacaagt agtctgatac aacattgttt
    81481 tgttcctttt ggactttatt ttctttttgt gattggaatt tgccataggg aaccggataa
    81541 atcttgattt gaattgctac ctttttgttc tttctttttc tttatccgag agacgatccc
    81601 aaataaacag gtatgaaagc tataattgta aaccacgatc aaatccatgg aagcattggt
    81661 ttatacattc ctcttagttt ctactttagg aattattttt ttcgctatct tttttagaga
    81721 accacccaaa gttccaacta aaaagatgaa atgatttttc attatctcaa ttgaagtaat
    81781 gagcctacaa atattggtag gctcattact tcaactagtc cccatgttct tcgaatggat
    81841 ctcttagttg ttgagagggt tgcccaaaag cagtatataa ggcgtaccca gtaaaactta
    81901 caagtaaacc agatatagag atggcaacta gggttgctgt ttccattatt atataatttc
    81961 aagaccaaaa tggatctagg ataagatcat ttatttacag cggaatggta tacaaagtca
    82021 acagatctca atgaataaaa aataggattt atggctacac aaactgttga gggtagttct
    82081 agatctggtc caagacgaac tattgtaggg aatttattga aacctttgaa ttcggaatat
    82141 ggtaaagtag ctcctggttg gggaactact cctttgatgg gtgttgcaat ggccctattt
    82201 gcgatatttc tatctattat tttggagatt tataattctt ccattttact ggacggaatt
    82261 tctatgaatt agagaattag attcacaaga accgactaac taatttttca atacaaagtg
    82321 aagcacttgg gtcttagatt tttagcccat tctattttgg tttggtagtt tagttcgatc
    82381 gtggaatttc ttttcttctg tatttctgga atatgagtgt gtgacttgtt ataattgatc
    82441 ctattgatag tacagagagt gagtctgtca tcttgataga gatggttttt ttaccccgtc
    82501 ggatatttat tctagtatct ggagcacgga atatagaaaa tggattctaa agtattagaa
    82561 ctatgattca tacttaatat ttagaccccg caaccggact taaaattttt tttttcaagg
    82621 agtaagaagt tatcgaaaga ttttgattct ttcaaaccgc cgcttatcct ttcttttatc
    82681 aaaggacaaa cgtttatttg gattttttat tatatctatt cattgaataa gtgatgatcc
    82741 aatagttctt actcagggaa tttttggact tagattaaag gttttattga atcatcgtgg
    82801 ttttagtatg aatctgaggt ttttttttta atcgatttta tagggtctta acaagagaat
    82861 tcctatcaat aataaagaag acagtagtaa agccacatta cacacaaaat aaaacaaatc
    82921 aaagaaaaga aaaaaaaaaa agttaaagaa tattcaagag gccagtaacg atcaaaataa
    82981 aaacgagtga gccgacttga gattttggca ttataaccac aaagaagagc tttcggatct
    83041 ctattttttg tatcttcaga gaagattgga atcatagggt taagttaaga agttgcaaac
    83101 tttctattac acatatccgt tagaaccagt atttgggtat ttctgtttga gccgtacgag
    83161 atgaaattct catatacggt tctcagaggg ggagtcccct tggtttacct atctcaataa
    83221 agtctatgat tggttcgaag aacgtcttga gattcaggcg attgcagatg atataactag
    83281 taaatatgtt cctcctcatg tcaacatatt ttattgttta gggggaatta cacttacttg
    83341 ttttttagtc caagtagcga cggggtttgc tatgactttt tactatcgtc cgaccgttac
    83401 tgaggctttt gcctctgttc aatatataat gactgaagct aactttggtt ggttaatccg
    83461 atcagttcat cgatggtcgg caagtatgat ggtcctaatg atgatcctgc acgtatttcg
    83521 tgtgtatctc accggtggtt ttaaaaaacc tcgcgaattg acgtgggtta cgggtgtagt
    83581 tttggctgta ttgaccgcat cctttggtgt aactggttat tccttacctt gggaccaaat
    83641 tggttattgg gcagtcaaaa ttgtaaccgg cgtacccgaa gctattcctg taataggatc
    83701 atctttggta gagttattac gcggaagtgc tagtgtgggc caatctacct tgactcgttt
    83761 ttatagttta cacacttttg tattacctct tcttactgcc gtatttatgt taatgcactt
    83821 tccaatgata cgtaagcaag gcatttccgg tcctttatag agaatatgga tcatagatat
    83881 ttggaatcaa tcatttatca ttttggggag gagaacaata gtatttcatt gctacaaata
    83941 tgtcttattt aagattcaaa taataagaca tgtatttgga tatttccctt caacttcaca
    84001 aaattggatt atattatttt ttttatttga cagacacgaa tagttgaagg gaattcttcg
    84061 aagaaaaaat ggattatggg agtgtgtgac ttgaactatt gattgggccg cgcagatata
    84121 tgactttccg ccacatttga attcacaatg aaatgtgtct ttattccaac caccgcgcaa
    84181 gtcccctaca gaggataggc tggttcgctt gaagagaatc ttttctatga tcagactcca
    84241 tcatgtcctg catgaacagg ctccgtaaga tccagtaaaa taagtgatgt ggtataattc
    84301 ggattatgtc ttatatttca cttaacttaa tagtatggaa atgcattcat ttcctctgca
    84361 ttgactcgat ttatgatact atcggagtga aacaagtaga tctaaagaag aacagaacag
    84421 gggctagatt atattagtaa caagtaaatc ctttgtatgt aaagtaaaaa taaaaagtct
    84481 cgagattttg ggggataaag gccaaccgca aggtctgaga tgacccagaa agcactatca
    84541 actttgtaag cctacttggg tattgagcat ttacttaact tataagaaca taagtaagaa
    84601 cataagaaca taatttcttg caatggatag ttgtaactcc ggaaaagaga ttctgctaaa
    84661 ttttttcgta cgtagaatct tcatattcat atatgttatg cgtgtataac atataaattc
    84721 tttagataga tacgtttgat tcgtgctcga gccggatgat gaaaaattat catgtccggt
    84781 tcttttggag gatggatcca taagaattca cctatcccaa taacaaaaaa acctgacttg
    84841 aatgatcctg tattaagagc taaattggct aaaggaatgg gtcataatta ttacggagaa
    84901 cccgcatggc ccaacgatct tttatatatt tttccagtag taattctagg tactattgct
    84961 tgtaacgtag gcttagcggt tctagaacca tcaatgattg gggaacccgc ggatccattt
    85021 gcaactcctt tggaaatatt gcctgaatgg tatttctttc ccgtatttca aatacttcgt
    85081 acagtgccca ataagttatt gggtgttctt ttaatggttt tggtaccggc gggattatta
    85141 acagtaccct ttttggagaa tgttaataaa ttccaaaacc catttcgtcg tccagtagcg
    85201 acaaccgtct ttttgattgg taccgcagtg gccctttggt tgggtattgg agcaacatta
    85261 cctattgaga aatccctaac tttaggtgtt ttttaaattg attcaattgt gaaataaaat
    85321 atcatgatat gtgtattgtg tatctaggga gaattcactt tgaaaccact aatccctaga
    85381 tacatctatt ccattttgga cctattccga gtatatggat ttgtgctaaa gattcaaaac
    85441 ccgcattttc gtcttttttt ttagaaaaaa aaaagataaa aaaatccaat ggatttacat
    85501 tttatgcaaa atgcttttct atttctaaaa tgtccaatat acgttttaca tcttctatgc
    85561 gaagatgttc cattttcata aggtcttctt gactgttatt caaaagctcc aataatgtat
    85621 gtatattgga ccttttgaga caattataga tcctgggagg caattctaat tggtcaataa
    85681 aaatggattt caatgctatt tcttttttat ttttccttag ttttgccaat ccatcatgaa
    85741 aagtaaaaag gggtaaagta actttgtctt gattgttttc taaatttaag tttttttcgt
    85801 ccgcatgtaa aaaaggaata aataaatcaa tcaaattccg ggaggcttca taaagtgctt
    85861 ctttaggagt taaacttcca tttgtccata tttcgagaaa aagtatctct tgtttttcat
    85921 tcccattcac ataagaatga atactaaaat ttgcatttcg aacaggcatg aatacagcat
    85981 ctataggata acttccgtct tgaaaggtat ttagtgtttt tatacgatat ccgcgattcc
    86041 tctcgatttt taatccaata cacaaattga taggttctgt taggttagct atatgttgtg
    86101 tattgtcaac gatttccaca gaaggtggta aaattatgtc ttgagcagtt acatatccag
    86161 gacccttgac ccaaatagac gcgtcccgag ttccatagag attacttctc aatacaattt
    86221 ttttcaaatt tattaaaatt tcatgtactg attcttgaat acccgctatg gtagaatatt
    86281 catgtggtat tttctcagat tttgcacgtg tgatacatgt tccctctatt tctccgagca
    86341 aagctcttcg catcgcaatg cctattgtgt cggcttgacc tttcctaagt ggagacagaa
    86401 taaagcgtcc ataataaaga cgcttactgt ctgctcttga ttcaacacac ttccactgca
    86461 gtgtccgagt ggatgctttt actttctctc gaaccataat aatctatttt gatcaaatcc
    86521 ttgaatttga attatttatt tctcttgaaa tctcttcaat gtttattttt tcttttacat
    86581 acgtcttttt ttagggggcc tacatccatt atgtggcata ggagttacat cccgtatgaa
    86641 acttaatagt ataccacttc tacgaatagc tcttaatgcc gcatctcttc cgagaccggg
    86701 accttttatc ctgacttctg ctcgttgcat accttgatcc gctactgtcc gaatagcatt
    86761 tactgctgcg gtttgagcgg caaaaggtgt cccccttctt gtacccttga atccacaagt
    86821 accggcggag gaccaagaaa tcacctgacc ccgtacatct gtaatagtca caatggtatt
    86881 gttaaaacta gcttgaacat gaataactcc ctttggtatt ttacgcgcat tcttacgtga
    86941 accaatacgt ccatttctac gtgaaccaat ttttggtata ggttttacca tattttatta
    87001 tctcataaat agaagtcaga gatatatgga tatatccatt tcatgtcaaa agcggatcct
    87061 ttctattttt tctatttttt ttttcatttt ttttattttt ttttgtgcat ctggtcaagc
    87121 ccaagccctt tttttttttt tggatttgtt ttttggaaag attatccttg tctttgttta
    87181 tgtcttggat tggaacaaat tactataatt cgtccgcgtc tacgaatcag tcgacatttt
    87241 tcacaaattt tacgaacgga ggcccttatt ttcatatttg ttattcctta actcttaact
    87301 gaattcctaa tttttttatt ggaagagaat agggtttcct gaaattttta acttctaaat
    87361 gtatccccat aaaaaagaat gttgaagttg aaaaacagta taatcattcg aatttttgtt
    87421 ccggagtcta taaccctctg cttgaatcaa aattatttac ttcttttttt actttatttc
    87481 ccgatagtat acgtataaaa ctatgtcgaa tctttccgta aacatgacca cctagaatct
    87541 agattttcat tatctagaat cttattttca ttatagaaac gaacctggaa catatcgttg
    87601 gcaagtgatt cagtaattaa acactcatga ttttatttct attgctgtta aaaaaaaaac
    87661 ctttcccgta ttaactaatg tatgtggagt gatattagaa acccgctttt tctctctctt
    87721 ttttcttttt cacaaaaatg tatgtaagtt tctcatagaa ttcggatatc agaaagatta
    87781 ccatatataa cataaaattt ctccgccgat tctttctaat cgagcctctc gatctgtcat
    87841 tatacctcga gaagtagaaa gaattacaat ccccatccct cctaaaattc taggaattcg
    87901 ttgataatta gaatagattc gtagaccggg tctactgatt cgttttaaat tcaaaatagt
    87961 tttatatgac cctttcctat ttcttctatg ccgtagagtt aaaaccaaaa aatatttgtt
    88021 gctttcccta tgttttctca cgttttcaat aaaaccttct cggaaaagta ttgtaacaat
    88081 gtttttggtg atattggtag atggtattcg aaccgtccct tttctattca tgtcagcatt
    88141 tcgtatagag gttattatgt cagcaatggt gtccttaccc atgataaact aaaatgattg
    88201 ttgcccttga cttttgatat aatcaacatg ctcttttatt aattattaaa attcattatt
    88261 atttgatttt tattaatata ttttaaattt aattattcta tttttttatt tagattttta
    88321 tatttaatat ttatattgat atattgattt ttatatttat ttattttgaa tttttaaata
    88381 tcttttttta taataattac aaaagaaaag gtatatgcgt gagacataat caatctatta
    88441 attaatctat ttcattcaaa tactataaat atatcatagt ctcgtcttat aatacttcgg
    88501 gtgctaatga aactatttta gtgaaattta actgtctcaa ttcccgagcg atcgcaccaa
    88561 aaattcgagt tccttttgga tttccttctt gatcaatgac aactgcagca ttatcatcat
    88621 attgtattat cataccgttg ttacgtttga gttctttaca agtacgtaca attacagctc
    88681 tgatcacttc tgatctttct aacggtgtat ttggtactgc tttcttgatt acagcaacaa
    88741 taacgtcacc aatataggca tatcgtcgat tactagttcc tatgattcga atacacatca
    88801 attcgcgggc cccgctgtta tcggctacat tcaaatgggt ttgaggttga atcatatcat
    88861 cttttttctc tgttctttca gtgcaaaggg cgaagtaaaa aaaaaaaaga aatattgtgt
    88921 atcaaaaaaa aaaagaaacc tacaattgca attgtttttt ttttcatccc aaagacctct
    88981 ttcctttggt tttaattatt atgccgaaat actgaatcga gttcgtatag gcattttgga
    89041 tgctgctatt gcaatagctt ttcgggctat attttctgtg actccgccca tttcataaag
    89101 tattctaccc ggtttaacga cagctaccca atattgggga gatccttttc ctgaccccat
    89161 acgtgtttct gtaggtctta ctgtaaccgg cttgtctgga aatatgcgta cccagatttt
    89221 tccaccgcgg cgggcatttc gtgacattgc tcgccgccct gcttctattt gtctagatgt
    89281 gatccaagcg ggttcaagtg cttgaagagc atatctaccg aagcaaatat gattaccccg
    89341 agaggatatt cctttcattt ttcctctatg ttgtttacgg aatctggttt ttttggggtt
    89401 atagttgatg gttttttctc aattccatct ctactacaga accgtacatg agattttcac
    89461 ctcatacggc tcctcgcgaa tgaaacgatt aaaatagaat ataaatatac atggatttca
    89521 tgaataatat atcgaatcgt ggtgggactt tttgagattt catctaatct attggtttat
    89581 tgaaaaattg tatatcttgt tttgatatat aactaaacaa gtattctttg ttacaaatat
    89641 tctttttcta ttatagaaaa ttcttgttat ctagatataa atagataatg ataatcttgt
    89701 tttcttatgt tataaggttc taacgaatct ttattttgtt tttcctttta ttaccatatc
    89761 ggattggccc ctatttagaa atccaataaa atccaaattt tcgcgggcga atatttactc
    89821 tttcattatc tatttcagat gtagggttag cccatgactc ctcagaacat gattcctcag
    89881 aataaatgga ttggtttttg gttccttccg ccatcccacc taatgaatca ttaagacttg
    89941 tttttaataa gatcttaggc attcacaggt tccgtcgttc ccatcgcttc tcgcttaatg
    90001 gttaggtctc aattgtacaa tggagcctct aattccaatt ccattttgtt ttttctttag
    90061 tcaaccttct cagtttttag tgactcgagg ctcttgattt gtttgttcga tcaatatagt
    90121 tatctaatta tagattaatt actattgatg ctttattaca ctaccgttta tgacatgact
    90181 catagacctt acatattaga attctatatc attgatattc tttttctctc tttctttcac
    90241 cctttcagtt atccatatat tcttattgct tcacaactca taatccgatt cgtttttttt
    90301 tttttatgca atatttcagt tggtataatg atttcgccaa tatattatat ctttacttat
    90361 atcttgactg gttctttaga tccagataat gcgaagcgat gagttggtta ttagttctat
    90421 agttattaat taattttaat taattagtta tttttaatta attagttatt aattaataat
    90481 taattaatac tactactacg agttggttta tttttttgtt gaattctaac cattctaaaa
    90541 aaaataaacc aacgcaacga gtcgcacact aagcatagca attatatcaa tatcaaatga
    90601 ttaatcaaat ttttattcaa tcttataaaa tttatttaat ataataagaa tagaagaatt
    90661 tttcattttt tgttttttcg ctagatagaa cgttaacgat aaggcaaagt ttattattcc
    90721 tcgtttacaa atatccaaat tttgatgcct aataccccat aaatagttcg aactgtataa
    90781 gaacaataat caatttttgc tcgaatggtt tgtagaggaa ccctaccttc tctgatccat
    90841 ttgacacgtg caacttcttt tccatcgata cgtcccgcaa cttgtacttg aactcctttt
    90901 gtacccgcct gttcagttaa ttcaatagct tttttcatta ctcttttaaa gggaactcta
    90961 ttctttaatt gtccggctat aaattctgca agaatattag ggtgtccata agggtttgca
    91021 attcttgtaa tagcaatgtt gagttttcca ttcatacaat tcagtttttt ttgcacattc
    91081 atctgtaatt cttcgattct tcgagattca ccttctatta ataactttgg aaatcccata
    91141 tagattatga cttgaatcag atcgattctt ttttgaatct ttatctgtgc aattccctcg
    91201 ataccagaag agattttcat atttttttgt acataattct tgatacaata ccgtattttt
    91261 tcatcttctt gtagactctc ggaataattt tttggttgtg caaaccaatg agaatgatga
    91321 ctttgggttg taccaagtct gaaaccgagc ggatttattt tttgtcccat aatcccccac
    91381 tattatacat aaaatgacat cacacttcgt atctgtgtac tttttttctt tatggatccg
    91441 gttcttttga agcataatat gacgtatttg cgtctttgat actcttcttt actttacata
    91501 ctcttcttca atttatagat atatctttca atgaacaaaa aattcaataa acaataaaat
    91561 agttatatga caatttagcg gataactttg tctttgagtt ttaagttact attatttttt
    91621 tttcttcttt tgtgttaact ttatttattt ttcttatatt tctttttttt ttttttttct
    91681 ttatttcatt tttaattaat tattattatt ttcttattat tatttaataa ttgataataa
    91741 agaattaata aatatataaa taaatatata atatatatat tcataaatta agataagaat
    91801 attaatatat aaataaatga tattctcatt ttaattaatt attttatttc ttaatcatta
    91861 aattaacgac gagatctttt atcatttttt gcatgtcccc ggaagtttat agtaggtgaa
    91921 aattctccca atttatgtcc taccatacga tctgttatat aaataggtaa atgctctttt
    91981 ccattatgga tagcaatcgt atgaccaatc attgtgggta taatggtaga tgctctggac
    92041 caagttacta ttatttcttt ttcttctttt gtgttaactt tatttatttt tcttaataaa
    92101 tgattcgcta caaaaggatt tttttttagt gaacgtgtca cagtccatta ctcctatttt
    92161 ttttttgtaa agacgaagaa acaaattcta ttctattttc tctactctac tatttactac
    92221 ggcgacgaag aatcaaatta ttactatatt ttttcctttt tctagttctt cttccaagtg
    92281 caggataacc ccaaggagtt gcgggttttt ttctaccaat tggggccctc ccttcaccac
    92341 ccccatgggg atggtctaca gggttcataa ctactcctct tactacagga cgcttaccta
    92401 gccaagattt agatccggct ctacccaaac ttttctggtt taccccaaca ttccccactt
    92461 gtccgattgt tgctgagcag tttttggata tcaaacggac ctctccagaa ggtaatttta
    92521 atgtggccga tttcccctct tttgcaatca gtttcgctac agcacctgct gctctagcta
    92581 attgtccacc ccttccgagt gtgatctcta tgttatgtat ggccgtgcct aagggcatat
    92641 cggttgaagt agattcttct ttttgatcaa tcaaaacccc ttcccaaact gtacaagctt
    92701 cttccaaagc atacggcttt ctggatgtag atgatgatat ctatacagat ggatcttata
    92761 tatatcatac aatgaagtac cgcatgagtg gatatatagg aatccaaatc tgccgaatca
    92821 ctcatgttat gatcttctac atcctaggtc ttcccgttcc ttcatctggc ttatgttctt
    92881 catgtagcat tcagaccgaa tgactctatg agattacgtc gatacttcca catattacgg
    92941 gtaacgtagg agacatctct atttttcccc cggggaatcc ttagaattac cactgcttag
    93001 ctttcaattc gcctttgacc atcaaatgaa atgtgaataa ccctctttga aacaaggggc
    93061 gcttggttct gtcggtgctt gaaacaattt gatcttctcc atattattat atctctagag
    93121 tcaataattt tatatgagga actactgaac tcaatcactt gctgccgtta ctcttcagtt
    93181 ttctgttgag gtctatcctg tagaggtact caaattggat cagtgatcga tttctaggtt
    93241 tcgccgtaaa cctaattggt tacttccaat cacgtaaatc aatagttcaa accgcactca
    93301 aaggtagggc atttcccatt tttataggaa cttctgtacc agaaacaatg gtatctccaa
    93361 ttatagcccc tctgggatgt aaaatatatc ttttctcacc atccccatag tgtatgagac
    93421 aaatgtatgc atttcgatta gggtcgtatt ctatggttac gattctacca tatatgtctt
    93481 tttcattccg tcgaaaatcg attttacggt atagacgctt atgacctccc cctctatgcc
    93541 ctgcggtaat gattcctctg gcattacgac ctttaccaca acgatgctgt ccatagatca
    93601 aattatttcg tggattggat ttcacttgac tgtctacggc tccattgcgt gtgctcgggg
    93661 tagaagtttt gtataaatgt atcgccatgc tattaagtat tttgatttaa gttcttttct
    93721 ttctaagagg tggaatagaa taacccggtt gaagcgtaat gatcatacgt ctgtaatgca
    93781 ttgtatgtcc cataataggc cccattcttc taccctttac cgggagtcga tgactattca
    93841 tagctattac cttgacacca aagaagagtt cgacccaatg ctttatttct gtcctagttg
    93901 atcctgattc gacattagaa gtatattgat ttttccccaa taaccgaata cttttgtctg
    93961 taaatactgc atatttgatt ccatccataa atctattttc ttccctatca gttctagtct
    94021 caataagaat gctagttctt actcttcata tgttatgata tgaatatact acaccgatta
    94081 gtttagactt attggagggt cccattggcg tgcatccagt aggaattgaa cctacgaatt
    94141 cgccaattat gagttgggcg ctttaaccat tcagccatgg atgcttagcg gggatcctcg
    94201 tacaaccaaa ttccaattga aatgaaatct tttggataaa tcaatgcaat ttaggaggac
    94261 tctatgagag gacatcaatt aagattctgg attttcgaat tgagagagat attgagagag
    94321 atcaagaatt ctcactattt cttagattca tggacccaat tcaatttagt gggatctttc
    94381 attcacattt ttttccatca agagcgtttt ataaaactct tggactcccg aatttggagt
    94441 atcctacttt cacgcaattc acagagttca acaagcaatc gatatttcac gatcaagggt
    94501 gtagtactct ttgtagtagc ggtccttata tatcgtatta acaatcgaaa gatggtcgaa
    94561 agaaaaaatc tctatttgac agggcttctt cctataccta tgaattccat tggacccaga
    94621 aatgatacat tggaagaatc ttttgagtct tccaatatca ataggttgat tgtttcgctc
    94681 ctgtatcttc caaaaggaaa aaagatctct gagagctctt tcctggatcc gaaagagagt
    94741 acttgggttc tcccaataac taaaaagtgt atcatgcctg aatctaactg gggttcgcgg
    94801 tggtggagga actggatcgg aaaaaagagg gattctagtt gtaagatatc taatgaaacc
    94861 gtcgctgaaa ttgagatctc attcaaagag aaagatatca aatatctgga gtttcctttt
    94921 gtatattata tggatgatcc gatccgcaag gaccatgatt gggaattgtt tgatcgtctt
    94981 tctccgagga agaggcgaaa cataatcaac ttgaattcgg gacagctatt cgaaatctta
    95041 gtgaaagact ggatttatta tctcatgttt gcttttcgtg aaaaaatacc aattgaagtg
    95101 gagggtttct tcaaacaaca aggagctggg tcaactattc aatcaaatga tattgagcat
    95161 gtttcccatc tcttcttgag aaacaagcgg gctttttctt tgcaaaattg tgctcaattt
    95221 catatgtggc aattccgcca agatctcttc gttagttggg ggaagaatcc gcacgaatcg
    95281 gattttttga ggaacatctc gagagagaat tggatttggt tagacaatgt gtggttggta
    95341 aacaaggatc ggttttttag caaggtacgg aatgtatcgt caaatattca atatgattcc
    95401 acaagatcta gtttcattca agtaacggat tctagccaat tgaaaggatc ttctgatcaa
    95461 tccagagatc atttcgattc cattagtaat gaggattcgg aatatcacac attgatcaat
    95521 caaagagaga ttcaacaact aaaagaaaga tcgattcttt gttgggatcc ttcctttctt
    95581 caaacggaac gaacagagat agaatcagag cgattcccta aatgcctttc tggatattcc
    95641 tcaatgtccc ggctattcac ggaacgtgag aagcagatga ataatcatcc gcttccggaa
    95701 gaaatcgaag aatctcttgg gaatcctaca agatccattc gttctttttt ctctgaaaga
    95761 tggtcagaac ttcatctggg ttcgaatcct actgagaggt ccactagaga tcagaaattg
    95821 ttgaagaaag aacaagatgt ttcttttgtt ctttccaggc gatcggaaaa taaagaaata
    95881 gttaatatat tcaagatgat tatgtattta caaaataccg tctcaattca tcctatttca
    95941 tcagatccag gatgtgatat ggttccgaag gatgaactgg acagttccaa taagatttca
    96001 ttcttgaaca aaaatccatt ttttgattta tttcatctat tccatgaccg gaacaggggg
    96061 ggatacacgt tacaccacga ttttgaatca gaagagagat ttcaagaaat ggcagatcta
    96121 ttcactctat caataaccga gccggatctg gtgtatcata agggatttgc cttttctatt
    96181 gattcctccg gattggatca aaaacaattc ttgaatgagg tattcaactc cagggatgaa
    96241 tcgaaaaaga aatctttatt ggttctacct cctatttttt atgaagagaa tgaatctttt
    96301 tatcgaagga tcagaaaaag atgggtccgg acctcttgcg ggaatgattt ggaagatcca
    96361 aaaccaaaaa tagtggtatt tgctagcaac aacataatgg aggcagtcaa tcaatataga
    96421 ttgatccgaa atctgattca aatccaatat agcacctatg ggtacataag aaatgtattg
    96481 aatcgattct ttttaatgaa tcgatccgat cgcaacttcg aatatggaat tcaaaggtat
    96541 caaataggaa atgatactct gaatcataga actataatga aatacacgat caaccaacat
    96601 ttatcaaatt tgaaaaagag tcagaagaaa tggttcgatc ctcttatttt gatttctcga
    96661 accgagagat ccatgaatcg ggatcctaat gcatatagat acaaatggtc caatgggagc
    96721 aagaatttcc aggaacattt ggaacatttc atttctgagc agaatagccg ttttcaagta
    96781 gtgttcgatc gattacgtat taatcaatat tcgattgatt ggtctgaggt tatcgacaaa
    96841 aaagatttct ctaagtcact ttgtttcttt ttgtccaagt ttcttctctt tttgtctaac
    96901 tcacttcctt ttttctttgt gagtttcggg agtatcccca ttcataggtc cgagatccac
    96961 atccatgaat tgaaaggtcc gaatgatcaa ctctgcaatc agttgttaga atcaataggt
    97021 cttcaaatcg ttcatttgaa aaaatggaaa ccctttttat tggatgacca tgatacttcc
    97081 caaaaatcga aattcttgat caatggagga acaatatcac catttttgtt caataagata
    97141 ccaaagtgga tgattgactc attccatact agaaagaatc gcaggaaatc ttttgataac
    97201 acggattcct atttctcaat gatatcccgc gatcaagaca attggctgaa tcccgcgaaa
    97261 ccatttcata gaagttcatt gatatcctct ttttctaaag caaatcgact tcgattcttg
    97321 aataatcgac atcacttctg cttctattgt aacaaaagat tcccttttta tgtggaaaag
    97381 gcctgtatca ataattatga ttttacgtat ggacaattcc tcaatatctt gttcattcgc
    97441 aacaaaatat tttctttgtg cggcggtaaa aaaaaacatg cttttttgga gagagatact
    97501 atttcaccaa tcgagtcaca ggtatctaac atattcatac ctaacgattt tccgcaaagt
    97561 ggtgacgaaa ggtataactt gtacaaatct ttccattttc caattcgatc cgatccattc
    97621 gttcgtagag ctatttactc gatcgcagac atttctggaa cacctctaac agagggacaa
    97681 atagtcaatt ttgaaagaac ttattgtcaa cctctttcag atatgaatct atctgattca
    97741 gaagggaaga acttgcatca gtatctcaat ttcaattcaa acatgggttt gattcacact
    97801 ccatgttctg agaaatattt accatccaaa aagaggaaaa aacggagtct ttgtctaaaa
    97861 aaatggcttg agaaagggca gatgtataga acctttcaac gagatagtgc tttttcaact
    97921 ctctcaaaat ggaatctatt ccaaacatat ataccatggt tccttacttc gacagggtac
    97981 aaatatctaa attttatatt tttagatcta ttgccgatac aaaaatttgt atccattttt
    98041 catgatatta tgcatagatc agatatatca tggcgaattc ttcagaaaaa attgtatctt
    98101 ccacaatgga atctgataag tgatatttcg agtaagtgtt tacataatct tcttctgtcc
    98161 gaagaaatta ttcatcaaaa taatgagtca ccattgatat cgacacatct gagatcgcta
    98221 aatgttcggg agttcctcta ttcaatcctt ttccttcttc ttgttgctgg atatctcgtt
    98281 cgtacacatc ttctctttgt ttctcgagcc tatagtgagt tacagacaga gttcgaaaag
    98341 gtcaaatctt tgatgattcc atcatacatg attgagttgg aaaaacttct ggataggtat
    98401 cctacatctg aactgaattc tttctggtta aagaatctct ttctagttgc tctgaaacaa
    98461 ttaggagatt ctctaaaaaa aatacggggt tctgtttctg gcggcaacat gctatggggt
    98521 ggtggtcccg cttatggggt caaatcaata cgttctaaga agaaatattg gaatctcatc
    98581 gatctcataa gtatcatacc aaatcccatc aatcaaatcg ccttttcgag aaatacgaga
    98641 catctaagtc atacaagtaa agcgatctat tccttgataa gaaaaagaaa aaacgtgaat
    98701 ggtgattgga ttgatgataa aatagaatct tgggtctcga acagtgattc gattgatgat
    98761 aaagaaagag aattcttggt tcagttctct accttaacga cagaaaaaag gattgatcaa
    98821 attctattga gtctgactca tagtgatcat ttatcaaaga atgactctgg ttatcaaatg
    98881 attgaacaac cgggagcaat ttacttacga tacttagttg acattcataa aaagtatcta
    98941 atgaattatg agttcaatac atcctgttta gcagaaagac ggatattcct tgctcattat
    99001 cagacaatca cttattcaca aaccccgtgt ggggctaata gttttcattt cccatctcat
    99061 ggaaaaccct tttcgctccg cgtagcccta tcccccccta ggggtatttt agtgataggt
    99121 tctataggaa ctggacgatc ctatttggtc aaatacctag cgacaaactc ctatcttcct
    99181 ttcattacag tatttctgaa caagttcctg gataacaagc ctaagggttc tcttattgat
    99241 gatagtgacg atgacgatat tgatgatagt gacgatatcg accgtgacct tgatacggag
    99301 ctggagcttc taactatgat gaatgcgcta actatggata tgatggatat gatgccggaa
    99361 aaagaccgat tttctatcta tatcaccctt caattcgaat tagcaaaagc aatgtctcct
    99421 tgcataatat ggattccaaa cattcatgat ctggatgtga atgagtcgaa ttacttatcc
    99481 ctcggtctat tagtgaacta tctctccagg gattgtgaaa gatgttccac tagagatatt
    99541 cttgttattg cttcgactca tattccccaa aaagtggatc ccgctctaat agctccgaat
    99601 aaattaaata catgcattaa gatacgaagg cttcttattc cacaacaacg aaagcacttt
    99661 ttcactcttt catatactag gggatttcac ttggaaaaga aaatgttcca tactaatgga
    99721 ttcgggtcca taactatggg ttccaatgta cgagatcttg tagcacttac caatgaggcc
    99781 ctatcgatta gtattataca aaagaaatca attatagaca ctaatataat tagatccgct
    99841 cttcatagac aaacttggga tttgcgatcc caggtaagat cggttcagga tcatgggatc
    99901 attttctatc agataggaag ggctgtttca caaaatgtac ttctaagtaa ttgctccata
    99961 gatcctatat ctatctatat aaagaagaaa tcatgtaacg agggggattc ttatttgtac
   100021 aaatggtact tcgaacttgg aacgagcatg aagagattaa cgatacttct ttatcttttg
   100081 agttgttctg ccggatcggt cgctcaagac ctttggtctc cacccggacc tgatgaaaaa
   100141 aatgggatca cttcttatgg actcgttgag aatgattctg atctagttca tggcctatta
   100201 gaagtagaag gcgctctggt gggatcctca cggacagaaa aagattgcag tcagtttgat
   100261 aatgatcgag tgacattgct tcttcggccc gaaccaagga atcccttaaa tatgattcaa
   100321 aatggatctt gttctatcct tgatcagaga tttagatttc tctacgaaaa atatgaatcg
   100381 gagtttgaag aaggggaagg agtcctcgac ccgcaacaga tagaggagga tttattcaat
   100441 cacatagttt gggctcctag aatatggcgc ccttggggcc ttctatttga ttgtatcgaa
   100501 aggcccaatg aattgggatt tccctattgg gccaggtcat ttcggggcaa gcggatcatt
   100561 tatgatgaag aggatgagct tcaagagaat gatcaagaga atgatcaaga gaatgattcg
   100621 gagttcttgc agagtggaac catgcagtac cagacacgag atagatctta caaagaacaa
   100681 ggcctttttc gaataagcca attcatttgg gaccctgcgg atccactctt tttactattc
   100741 caagatcagt cttttgtctc tgtgttttcc catcgagaat tctttgcaga tgaagagatg
   100801 tcaagggagt ttcttattcc ccaaacagat ccttctacat ctatgtctaa acgctggttt
   100861 atcaagaata cgcaagaaaa gcatttcgaa ttgttgattc atcgccagag atggcttaga
   100921 accaatagtt cattatctaa tggattcttc cgttctaata ctctatccga gagttatcag
   100981 tatttatcaa atctgttcct atctaacgga acgctattgg atcaaatgac aaagacattg
   101041 ttgagaaaaa gatggctttt cccggatgaa atgaaaatag aattcatgta acaaaagaag
   101101 agtttcccat tccttagccg gaaagatatg tggccatgaa atagggatta agtgaaacag
   101161 aattgactgg gtggtagagt cgtggaaaca ccagtttctt ccatattttg gaccttagct
   101221 ccatggaaca atatgctact gcggaaacat ggaagaattg aaatcttaga tcaaaacatt
   101281 atgtatggat ggtatgaact gcctaaacaa gaattcttga agagcgaaca accagagcta
   101341 ttactcacta catcaaaaaa tttccattaa tgaaagatga aaatccattg gaaaatcaaa
   101401 aatacgtatg ccggatgaaa tggttgttgc tatctgctcc aataacgaat cattggttta
   101461 actgaataac taaataaaat agatagacct ttctttctct tcgtctcagg tcgatggatc
   101521 ttctcaattg aaagatcccc tatatggata atacacattc cagttgaccg agcctaattc
   101581 taattgtttt gttctgaagc aaagatatcc acggggcggt ttgtcctatt ccgatattca
   101641 cgaccaagaa gtactgaatt ctctttcctt tcggataggc cctgaaaggg gaaggaaggc
   101701 tggaatgcca acaggcgtct attattgaat tcacccgacc cgagagtaga gtacccattt
   101761 tgggaacgtc cggtgccaaa gtcattgaat gggtaagtcg ccaatcccta aaacggacta
   101821 tgtaatgtac tttatccgct gggttacggg tgggcatttt accagaggtt tctattgtat
   101881 caatctaccc ctgtgtgatt cctgttgaag catatagggg gggtgggtgc agggcggacg
   101941 atttgatttc aaaacggact ccccattcat tagatagaga agatcaccaa gatttcgtga
   102001 tccgctgccg aacttattcc aattcaataa gagatctcaa tattatgcct tgaagaggac
   102061 tcgaacctcc acgctcttta gcacgagatt ttgagtctcg cgtgtctacc atttcaccac
   102121 caaggcatct tgaaagtgaa tcgtattcca tgaatatgat atctatctag tgtgatgtat
   102181 ggaatatatg acaaaggtgg agtgttagag tatttttatt gatcggtcat gtcatatagg
   102241 cccgagtcgg acatccaatt ggttcgattt gaattatctg gagggtacct tatatatatt
   102301 ctatcaaaaa gatggacaat caaacctatt tctcgattca atagaagccc aaagaggtga
   102361 atagggtccc aaataacgag agatatgtaa aaagcaggtc cgattacgcc cattcctaat
   102421 cctaaatgga atggaatgga acgacgcagg gatctatatg taaacatagt atctatttag
   102481 atacactcga atgacccctt ctcataatga gaatgtataa aaccctattc cggtctggtc
   102541 cggtatggaa tgaacttata atcatggaat cgactcgatc atcagattat agattataag
   102601 ttcataaccc tagcccattc ccattttggg cggaagagat ctactaattc tttgattcca
   102661 gttagtaaga gaagagggat cttgaactaa gaaatagatt ctagaagcta aaaaagggta
   102721 tcctgagcaa tttcaataat cgggttcatt gatattcctg gtatagtaga tgctatcaca
   102781 catacaatca tactcaattc gatggaattg tttgatctta aaggggaccc tctataattt
   102841 cgcacgtgag gagttatttc ttggtttcgt ccagtcatta ataacttgat tatttttaga
   102901 taatagtaga tagaaacaac gctcgtaagg agtcctattg aaaccaagaa atataggcct
   102961 gcctgccatc cacaccagaa taaatgaagt tttccgaaaa aacctgctag tggaggaaga
   103021 cctcctaagg ataagagaca tagggctaaa gagagagcca aaaaaggatc tttcgtgtat
   103081 aatcctgcat aatctcgaat gttatcagtt ccggtacgta gaccaaatga tacaatgcaa
   103141 gcaaaagttc ctagattcat ggagatatag aacagcatat aagttatcat gcttgcatat
   103201 ccaccatttg agtctccaac aattattcca ataattacat atccgatttg acctatggac
   103261 gaatacgcaa gcatacgttt catgcttgtt tgggtaatag caatgagatt ccccaatatc
   103321 atgctaagaa tagctaggat ttccagaaga agatgccatt cgtttgatga gaaataaaaa
   103381 ggaatatcga aaattcgagt ggctgaagct gaagcagcta ctttcgaact aacagaaaga
   103441 aaagcaacga ctggagtggg agagtcagag tcgaaaagag gattcctcac ttctttctct
   103501 cattcaaaac cgtgcatgag actttcatct cgcacggctc ctaagtgata aaagaaagaa
   103561 gatgagttct tctttctttt ttgattacct tcctcgcgta tgtataagac cgaatccatt
   103621 cgatttttca ttttaaaaag gattactaat ccttaacttt tcgaggaatc cttcatcagt
   103681 ggttgtgaat gaccgatttt tctcaatctt tatgacttgc tcctacggaa ccgaggtcga
   103741 aaagattgat aaatagaacc atctgatttg attcgttctc aatagccacg agatgatcat
   103801 cttagggtga tccttttgtc gacggatgct cctattacac tcgtagtctc tgaaggatga
   103861 gaaccaacta tgtagcatct acatcgagaa ttcaagtatt gtatacgtca ttagtccgat
   103921 cctttgtagg aactacccgt aataacgaac ttgcaaaatg aatctgttta tcataaaggg
   103981 attcgttgtt cctgactctg cttcacctta attgttattt gaacaagtaa agttatgtct
   104041 tggtccgagt gggaatagca tttctcttct gcatgtccat ggagttttga aaaatccaaa
   104101 catctcagaa atagatagag aggtaggaat ttatcgaacg aaccgcactc cttcgtatac
   104161 gtcaggagtc cattgatgag aaggggctag ggaaagcttg aacccaattc ctgcagtgat
   104221 gaatataagc gcaattgaaa ttcctgggga gttatacatt tgtgtattga taagaccatt
   104281 cactatttct tgaagctcga tctctccccc ggatgaacca tatagccaag agaaaccatg
   104341 aaccagaata gaagagcttg ccccacccat gagtaaatat ttcgtagtag cctcattaga
   104401 ccgtacatct ttcttggtat atccagataa tagataggag cataaactga aacattctgg
   104461 agctacaaag atagttatta aatcgttagc accgcataaa aacattcctc ctagagtagc
   104521 tgttaatacg aataacagaa actctgttat agccatttct gtacattcaa tgtactctac
   104581 ggatagagga atacatagag ttgaacatag taaaataaga aattgaaaga tttcgttgaa
   104641 attgttcgtt tggaaatttc ctgaaaagct aatcataggt tcttctctcc atcggaacaa
   104701 tagggccgtt atgctcatta ctaaacttgt tgaagagata aaatataacc aaggtatatc
   104761 tttttgatca gaggttgaat cgatcatcag aagaagaatt aggcccaaaa ttaggataca
   104821 ttctgggaaa ataaaacttc catcgaagag aagcaaatga aaggctttca taaaaattct
   104881 cgtagaatcg agaatgaagt tttcattctg tacatgccag atcatgaatt agtaactgca
   104941 tccaatctcc aaaagaatcc caattgtttc gaattttctc tttttggaat ggaatattta
   105001 cagaatcccc atgaatagga ccaaacctta ttccatggta tttacatagg attcctcttt
   105061 cttattctta agcaagtccc cgagagggct tagttgatcc atgatttatg tttcgtcttt
   105121 cgtttccttt tcgtttgttt cgagagatat atcgatcaat tccgattctt tttctattga
   105181 ttcttttccg atcgagatgt atggatccat gggtctatgt gtctatatag atcctgttca
   105241 tggattaacg aaaatgtgca aaagctctat ttgcctctgc cattctatga gtctcttcct
   105301 ttttgcgtat ggcatcgcca ctccctttgg cagcatccac taattcggaa cttaatttga
   105361 aagccatatt tcgacccgga cgttttcggg atgcccctaa taaccaacga atggcaagtg
   105421 cttttccttg tgtggatcct atttcaatgg gaacttgatg agtcgatccg cctacacgtc
   105481 ttgcttttac tgctatatcg ggagttactc cacgtattgc ttgacgtaaa acagatagtg
   105541 gatttgtttc tgtcttttgt tgaatctttt tcatggctcg atagagaatt tgataagcca
   105601 atgatttttt tccgtgtttc agaatacggt taaccaacat gttaactaat cgattacgat
   105661 aaattggatc ggattttgcg gttttttctt ctgcagtacc tcgacgtgac atgagcatga
   105721 aaggagttca agaatccgtt ttctttttat aagggctaaa atcatttatt ttggcttttt
   105781 gaccccatat tgtagggtgg atctcgaaag atatgaaaga tctccctcca agccgtacat
   105841 acgactttca tcgaatacgg ctttccacag aattctatat gtatctatga gatcgagtat
   105901 ggaattctgt ttactcactt gaaattgagt atccgtttcc ctccttttcc tgctaggatt
   105961 ggaaatcctg tattttacat atccatacga ttgagtcctt gggtttccga aatagtgtaa
   106021 aaagaagtgc ttcgaatcat tgctatttga ctcggacctg ttctaaaaaa gtcgaggcat
   106081 ttcgaattgt ttgttgacac ggacaaagtc aaggaaaacc tctgaaatta tttcaatatt
   106141 ggaccttgga catatcatag ttccgaatcg aatctcttta gaaagaagat cttttgtctc
   106201 atggtagcct gctccagttc ccttacgaaa ctttcgttat tgggttagcc atacacttca
   106261 catgtttcta gcgattcaca tggcatcatc aaatgataca agtcttggat aagaatctac
   106321 aacgcactag aacgcccttg ttgacgatcc tttactccga cagcatctag ggttcctcga
   106381 acaatgtgat atctcacacc gggtaaatcc ttaacccttc cccctcttac taagactaca
   106441 gaatgttctt gtaaattatg gccaatacca ggtatataag cagtgatttc aaatccagag
   106501 gttaagcgta ctctggcaac tttacgtaag gcagagtttg gttttttggg ggtgatagtg
   106561 gaaaagttga cagataagtc acgcttactg ccactctaca gaaccgtaca tgagattttc
   106621 acctcatacg gctcctcgtt caattctttc gaagtcattg gatccttttc ctcgttcgag
   106681 aatctccccc cttcttccac tccgtcccga agagtaacta ggaccaattc agtcacgttt
   106741 tcatgttcca attgaacact ttcctttttt gattattctc aaaggagaag attattcttt
   106801 ttaccaaaca tatgtggatc caatcacgat cttctaataa gaacaagaaa tctttctcga
   106861 tcaatccttt tgcccctcat tcttcgagaa tcagaaagat ccttttcaat caagtttgaa
   106921 tttgttcgtt tggaatctgg actcttctac ttcattttta tttacttatt tttttttatt
   106981 atttttcttt tttgatttct tttttatttc cttccatcat tccttaagtc ccacaggttt
   107041 gatcctgtag aatctgaccc attttctcat tgagcgaaag gtacgaaata aataagattg
   107101 atttttcgat caaaagtact atgtgaaatc ttcggttttt cctctttctc tatccctatc
   107161 ccgtaggtat agcgtttgaa tcaatagaga accctttctt ctgtatctgt atgaatccga
   107221 tattattaca ttccaattcc ttcccgatac ctcccaagga aaatcccgaa ttggatccaa
   107281 aattgacggg ttagtgtgag cttatccatg cggttatgca ctcttcgaat aggaatccat
   107341 tttctgaaag atcccggctt tcgtgctttg gtgggtcttc gagatccttt cgatgaccta
   107401 tgttgtgttg aagggatatc catatgatcc gatatgatcc gatcgattgc gtaaagcccg
   107461 cggtagcaac ggaaccgggg agagtataca gaaaagacag ttctatttct attatattag
   107521 tattagatta gtattagtta gtgatctcgg ctcagtgagt cctttctttc gtgatgaact
   107581 gttggcacca gtcctacatt ttgtctctgt ggaccgagga gaaagggagc tcggcgggaa
   107641 gaggattgta acatgataga agcaaggagg tcaacctctt tcaaatatac aacatgggtt
   107701 ctggcaatgc aatgtggttg gactctcatg tcgatccgaa tgaatcatcc tttgcacgga
   107761 ggtaaatctt tgcctgctag gcaagaggat agcaagttac aaattctgtc ttggtaggac
   107821 atgtatttct attactatga aattcataaa tgaagtagtt aatggtgggg ttaccattat
   107881 cctttttgtg gtgacgaatc ttgtatgtgt tcctaagaaa aggaatttgt ccatttttcg
   107941 gggtctcgaa ggggcgtgga aacacataag aactcttgaa ttgaaatgga aaaatagatg
   108001 taactccagt tacttcggaa atggtaagat ctttggcgca agaagagggg ttgatctgta
   108061 tcatcttgac ttggttctga tttctctatt tttttaagaa taccgagtcg ggttcttctc
   108121 ctacccgtat cgaatagaac atgctgagcc aaatcttctt catgtaaaac ctgctttatt
   108181 tagatcggta aaatcatacg gttttatgaa accatgtgct attgctcgaa tccgtagtca
   108241 atcctatttc cgataggagc agttgacaat tgaatccaat ttttcccatt attttcgtat
   108301 ccgtaatagt gcgaaaagaa aagaaggccc gactccaagt tgttcaagaa tagtggcgtt
   108361 gagtttctcg accctttgcc ttaggattag tcagttctat ttctcgatgg gggcggggca
   108421 aggaaaggga tataactcag cggtagagtg tcaccttgac gtggtggaag tcatcagttc
   108481 gagcctgatt atccctaaac ccaatgtgag tttttctatt ttgacttgct cccccgccgc
   108541 gatcgaatga gaattgagaa tggataagag gctcgtggga ttgacgtgag ggggtaggga
   108601 gggctatatt tctgggagcg aactccaggc gaatatgaag cgcatggata caagttatgc
   108661 cttggaatga aagagaattc cgaatcagct ttgtctacga acaaggaagc tataagtaat
   108721 gcaactatga atctcatgga gagtttgatc ctggctcagg atgaacgctg gcggcatgct
   108781 taacacatgc aagtcggacg ggaagtggtg tttccagtgg cggacgggtg agtaacgcgt
   108841 aagaacctgc ccttgggagg ggaacaacag ctggaaacgg ctgctaatac cccgtaggct
   108901 gaggagcaaa aggaggaatc cgcccgagga ggggctcgcg tctgattagc tagttggtga
   108961 ggcaatagct taccaaggcg atgatcagta gctggtccga gaggatgatc agccacactg
   109021 ggactgagac acggcccaga ctcctacggg aggcagcagt ggggaatttt ccgcaatggg
   109081 cgaaagcctg acggagcaat gccgcgtgga ggtagaaggc ctacgggtcg ttaacttctt
   109141 ttcccggaga agaaggaatg acggtatctg gggaataagc atcggctaac tctgtgccag
   109201 cagccgcggt aagacagagg atgcaagcgt tatccggaat gattgggcgt aaagcgtctg
   109261 taggtggctt tttaagttcg ccgtcaaatc ccagggctca accctggaca ggcggtggaa
   109321 actaccaagc tggagtacgg taggggcaga gggaatttcc ggtggagcgg tgaaatgcgt
   109381 agagatcgga aagaacacca acggcgaaag cactctgctg ggccgacact gacactgaga
   109441 gacgaaagct aggggagcga atgggattag ataccccagt agtcctagcc gtaaacgatg
   109501 gatactaggc gctgtgcgta tcgacccgtg cagtgctgta gctaacgcgt taagtatccc
   109561 gcctggggag tacgttcgca agaatgaaac tcaaaggaat tgacgggggc ccgcacaagc
   109621 ggtggagcat gtggtttaat tcgatgcaaa gcgaagaacc ttaccagggc ttgacatgcc
   109681 gcgaatcctc ttgaaagaga ggggtgcctt cgggaacgcg gacacaggtg gtgcatggct
   109741 gtcgtcagct cgtgccgtaa ggtgttgggt taagtcccgc aacgagcgca accctcgtgt
   109801 ttagttgcca acgttgagtt tggaaccctg agcagactgc cggtgataag ccggaggaag
   109861 gtgaggatga cgtcaagtca tcatgcccct tatgccctgg gcgacacacg tgctacaatg
   109921 gccgggacaa aggatcgcga tcccgcgagg gtgagctaac tccaaaaacc cgtcctcagt
   109981 tcggattgta ggctgcaact cgcctgcatg aagccggaat cgctagtaat cgccggtcag
   110041 ccatacggcg gtgaattcgt tctcgggcct tgtacacaca gcccgtcaca ctatgggagc
   110101 tggccatgcc cgaagtcgtt accttaaccg caaggagggg gatgccgaag gcagggctag
   110161 tgactggagt gaagtcgtaa caaggtagcc gtactggaag gtgcggctgg atcacctcct
   110221 tttcagggag agctaatgct tgttgggtat tttggtttga cactgcttca cacccaaaaa
   110281 gaagcgagct acgtctgagt tcaatttgga gatggaagtc ttctttcgtt tctcgacggt
   110341 gaagtaagac taagctcatg agcttattat cctaggtcgg aacaagttga taggataccc
   110401 cttttttcgc ccccatgtcg ccacacgggg gcgacatggg gacgtaaaaa aggaaagaga
   110461 gggatggtgc ttctctcgct tttggcatag cgggccccca gcgggaggcc cgcacgacgg
   110521 gctattagct cagtggtaga gcgcgcccct gataattgcg tcgttgtgcc tggactgtga
   110581 gggctctcag ccacatggat agttcaatgt gctcatcggc gcctgaccct gagatgtgga
   110641 tcatccaagg cacattagca tggcgtactt ctcctgttcg aaccggggtt tgaaaccaaa
   110701 cttctcctca ggaggataga tggggcgatt caggtgagat ccaatgtgga tccaactttc
   110761 tattcactcg tgggatccgg gcggtccggg ggggaccacc acggctcctc tcttctcgag
   110821 aattcataca tcccttatca gtatatggac agctatctct cgagcacagg tttaggttcg
   110881 gcctcaatgg aaaaataaaa acggagcacc taacaacgta tcttcacaga ccaagaacta
   110941 cgagatcgcc cctttcattc tggggtgacg gcgggatcgt accattcgag cctttttttc
   111001 atgcttttcc cgggggtctg gagaaaattg caatcaatag gattttccta atcctccctt
   111061 cccgaaagga agaacgtgaa attctttttc ctttccgcag ggaccgggag attggatcta
   111121 gccataagaa gaatagaatg cttggctgat aaataactca cttcttggtc ttcgaccccc
   111181 tcagtcacta cgaacgcccc cgatcagtgc aatgggatgt gtctatttat ctatctcttg
   111241 actcgaaatg agagcaggtt tgaaaaagga tcttagagtg tctagggttg ggccaggagg
   111301 gtctcttaac gccttctttt ttcttctcat cggagttctt tcacaaagac ttgccatggt
   111361 aaggaagaag gggggaacaa gcacacttgg agagcgcagt acaacggaga gttgtatgct
   111421 gcgttcggga aggatgaatc actcccgaaa aggaatctat tgattctctc ccaattggtt
   111481 ggaccgtagg tgcgatgatt tacttcacgg gcgaggtctc tggttcaagt ccaggatggc
   111541 ccagctgcgc caaggaaaag aatagaagaa gcatctgact ccttcatgca tgctccactt
   111601 ggctcggggg gatatagctc agttggtaga gctccgctct tgcaattggg tcgttgcgat
   111661 tacgggttgg atgtctaatt gtccaggcgg taatgatagt atcttgtacc tgaaccggtg
   111721 gctcactttt tctaagtaat ggggaagagg accgaaacat gccactgaaa gactctactg
   111781 agacaaagat gggctgtcaa gaacgtagag gaggtaggat gggcagttgg tcagatctag
   111841 tatggatcgt acatggacgg tagttggagt cggtggctcc cctagggttt cctcatctgg
   111901 gatccctggg gaagaggatc aagttggccc ttgcgaacag cttgatgcac tatctccctt
   111961 caaccctttg agcgaaatgc ggcaaaagga aagagaatcc atggaccgac cccatcgtct
   112021 ccaccccgta ggaactacga gatcacccca aggacgcctt cggcatccag gggtcgcgga
   112081 ccgaccatag aaccctgttc aataagcgga acgcattagc tgtccgctct caggttggac
   112141 agtaagggtc ggagaagggc aatcactcat tcttaaaacc agcattctta agaccaaaga
   112201 gtcgggcgga aaggggggga aagctctccg ttcccggttc tcctgtagct ggatcctctg
   112261 gaaccacaag aatccttagt tagaatggga ttccaactca gcactttttg agattttgag
   112321 aagagttgct ctttggagag cacagtacga tgaaagttgt aagctgtgtt cgggggggag
   112381 ttattgtcta tcgttggcct ctatggtaga atcagtcggg ggcctgagag gcggtggttt
   112441 accctgtggc ggatgtcagc ggttcgagtc cgcttatctc caactcgtga acttaaccga
   112501 tacaaagcta tatgatagca cccaattttt ccgattcggc agttcgatct atgctatgat
   112561 ttattattca tggacgttga taagatcctt ccatttagca gcaccttagg atggcatagc
   112621 cttcaagtta agggcgaggt tcaaacgagg aaaggcttat ggtggatacc taggcaccca
   112681 gagacgagga agggcgtagt aagcgacgaa atgcttcggg gagttgaaaa taagcgtaga
   112741 tccggagatt cccgaatagg tcaacctttc gaactgctgc tgaatccatg ggcaggcaag
   112801 agacaacctg gcgaactgaa acatcttagt agccagagga aaagaaagca aaagcgattc
   112861 ccgtagtagc ggcgagcgaa atgggagcag cctaaaccgt gaaaacgggg ttgtgggaga
   112921 gcaatacaag cgtcgtgctg ctaggcgaag cggtggagtg ctgcacccta gatggctaga
   112981 gtccagtagc cgaaagcatc actagcttac gctctgaccc gagtagcatg gggcacgtgg
   113041 aatcccgtgt gaatcagcaa ggaccacctt gcaaggctaa atactcctgg gtgaccgata
   113101 gtgaagtagt accgtgaggg aagggtgaaa agaaccccca tcggggagtg aaatagaaca
   113161 tgaaaccgta agctcccaag cagtgggagg agcccggggc tctgaccgcg tgcctgttga
   113221 agaatgagcc ggcgactcat aggcagtggc ttggttaagg gaacccaccg gagccgtagc
   113281 gaaagcgagt cttcataggg caattgtcac tgcttatgga cccgaacctg ggtgatctat
   113341 ccatgaccag ggtgaagctt gggtgaaact aagtggaggt ccgaaccgac tgatgttgaa
   113401 gaatcagcgg atgagttgtg gttaggggtg aaatgccact cgaacccaga gctagctggt
   113461 tctccccgaa atgcgttgag gcgcagcagt tgactggaca tctaggggta aagcactgtt
   113521 tcggtgcggg ccgcgagagc ggtaccaaat cgaggcaaac tctgaatact agatatgacc
   113581 tcaaaataac aggggtcaag gtcggccagt gagacgatgg gggataagct tcatcgtcga
   113641 gagggaaaca gcccggatca ccagctaagg cccctaaatg accgctcagt gataaaggag
   113701 gtaggggtgc agagacagcc aggaggtttg cctagaagca gccacccttg aaagagtgcg
   113761 taatagctca ctgatcgagc gctcttgcgc cgaagatgaa cggggctaag cgatctgccg
   113821 aagctgtggg atgtaaaaat gcatcggtag gggagcgttc cgccttagag ggaaggaccc
   113881 gcgcgagcag tggtggacga agcggaagcg agaatgtcgg cttgagtaac gcaaacattg
   113941 gtgagaatcc aatgccccga aaacctaagg gttcctccgc aaggttcgtc cacggagggt
   114001 gagtcagggc ctaagatcag gccgaaaggc gtagtcgatg gacaacaggt gaatattcct
   114061 gtactaccct ttgttggtcc cgagggacgg aggaggctag gttagccgaa agatggttat
   114121 cggttcaagg acgcaaggtg cccctgcttt ttcagggtaa gaaggggtag agaaaatgcc
   114181 tcgagccaat gttcgagtac caggcgctac ggcgctgaag taacccatgc catactccca
   114241 ggaaaagctc gaacgacctt caacaaaagg gtacctgtac ccgaaaccga cacaggtggg
   114301 taggtagaga atacctaggg gcgcgagaca actctctcta aggaactcgg caaaatagcc
   114361 ccgtaacttc gggagaaggg gtgcctcctc acaaaggggg tcgcagtgac caggcccggg
   114421 cgactgttta ccaaaaacac aggtctccgc aaagtcgtaa gaccatgtat gggggctgac
   114481 gcctgcccag tgccggaagg tcaaggaagt tggtgacctg atgacagggg agccggcgac
   114541 cgaagccccg gtgaacggcg gccgtaacta taacggtcct aaggtagcga aattccttgt
   114601 cgggtaagtt ccgacccgca cgaaaggcgt aacgatctgg gcactgtctc ggagagaggc
   114661 tcggtgaaat agacatgtct gtgaagatgc ggactacctg cacctggaca gaaagaccct
   114721 atgaagcttc actgttccct gggattggct ttgggccttt cctgcgcagc ttaggtggag
   114781 ggcgaagaag gcctccttcc gggggggccc gagccatcag tgagatacca ctctggaaga
   114841 gctagaattc taaccttgtg ccaggaccta cgggccaagg gacagtctca ggtagacagt
   114901 ttctatgggg cgtaggcctc ccaaaaggta acggaggcgt gcaaaggttt cctcgggcca
   114961 gacggagatt ggccctcgag tgcaaaggca gaagggagct tgactgcaag acccacccgt
   115021 cgagcaggga cgaaagtcgg ccttagtgat ccgacggtgc cgagtggaag ggccgtcgct
   115081 caacggataa aagttactct agggataaca ggctgatctt ccccaagagc tcacatcgac
   115141 gggaaggttt ggcacctcga tgtcggctct tcgccacctg gggctgtagt atgttccaag
   115201 ggttgggctg ttcgcccatt aaagcggtac gtgagctggg ttcagaacgt cgtgagacag
   115261 ttcggtccat atccggtgtg ggcgttagag cattgagagg acctttccct agtacgagag
   115321 gaccgggaag gacgcacctc tggtgtgcca gttatcgtgc ccacggtaaa cgctgggtag
   115381 ccaagtgcgg agcggataac tgctgaaagc atctaagtag taagcccacc tcaagatgag
   115441 tgctctccta ttccgacttc cccagagcct ccggtagcac agccgagaca gcgatgggtt
   115501 ctctgcccct gcggggatgg agcgacagaa gttttgagaa ttcaagagaa ggtcacggcg
   115561 agacgagccg tttatcatta acgataggtg tcaagtggaa gtgcagtgat gtatgcagct
   115621 gaggcatcct aacagaccgg tagacttgaa ccttgttcct acatgactcg atcaattcga
   115681 tcaggcactc gccatctatt ttcattgttc aactctttga caacatgaaa aaaccaaaag
   115741 ctctgccctc cctctctatc tatccaaggg atggaagggc agaggccttt ggtgtcccct
   115801 ccagtcaaga attagggcct cacaatcaat agccaatatg cttttatctc atgcctttct
   115861 tcattcatgc ttcgatattc tggtgtccta ggcgtagagg aaccacacca atccatcccg
   115921 aacttggtgg ttaaactcta ctgcggtgac gatactgtag gggaggtcct gcggaaaaat
   115981 agctcggcgc caggatgata aaaagcttaa cacctctcct tcttattcct ttttcatatt
   116041 gaaaaaggaa taagaatgaa aaatgaaaag gtcgtcttat tcaaaacccc aattatgaaa
   116101 tcccttctct cccacttcac acctcggaac gcaccgttct tatagagaga gaggcgcttt
   116161 cacatcttct taagccgaaa tggctgggga gaggaaaggt tccccttttt tagggtactc
   116221 cggggaatag atccagtgga gacggggtgg ggcctgtagc tcagaggatt agagcacgtg
   116281 gctacgaacc acggtgtcgg gggttcgaat ccctcctcgc ccacaaccgg ccaaaaaggg
   116341 aaggaccttt ccctctgggg gtaggaaaat catgatcggg atagcggacc caaagctatg
   116401 gaacttgggt gtgggtattt tgtcgaaatg gaatggcctt accttactgt tttcttttta
   116461 ttaaaaaaga agcaaaaagg atatgcggat caggtaataa taaatatagt atgccctttc
   116521 cgcatatctt tttttgtttt acgcctcgta attcttcctc agccaggctt gggcagaata
   116581 gcagagcaag taaagtatta gtagcatagc aaaaatgcct tcctcgtcat taatatgttt
   116641 gctcgcggta attgtggcct ctcgggagaa ttgatgactg catcaaagat gcacttgcta
   116701 gtactagtac atctgagaat tcttaattgg ttagtttaaa tagccccgga ctgtggaaca
   116761 aaggagtatc ccggacctac accgaggtat tgacggcgat tctcaaatat cgcagaacag
   116821 aatgggatac gatgagatag aatgcaatag aaacaaagac acggggaacg ggttacctac
   116881 tcttaacggt caaagcgaac cctttcattc cgaattaaag aattcggaat gaatcaaatc
   116941 tccccaagta ggattcgaac ctacgaccag tcagttaaca gccgaccgct ctaccactga
   117001 gctactgagg aacaacggga aattagatct catagagttc aattcccgtt ctcaacccat
   117061 gaccaatatg agctcgaagt ttccttcgta actcgcggaa cttcttcgta gtggctccgt
   117121 tccatgcctc atttcatagg gaacctcaaa gtggctctat ttcattatag tccatccata
   117181 tactaattcc attcatttaa tatccctttc tttggtgtca ttgagataag agatgtcgtt
   117241 tctagtctat ctgtttctat ttctatatat atggagagtt tcaaaattat catagaataa
   117301 tctagaaatc acaatagaaa agaaaaaaaa gaattatcat agaataatct agaaatcaca
   117361 atagaaaaga aaaaaaaaag aattatcata gaataatcta gaaatcacaa tagaaaagaa
   117421 aaaaaagaat tatcatagaa taatctagaa atcacaatca aaaagaaaaa aagggaggtt
   117481 tgtgatgatt ttaaagtgtt ttatactaga taatctagta tccttatgca tgaagataat
   117541 taattcggtc gttgtggtcg gactctatta tggatttatg accacattct ccatagggcc
   117601 ctcttatctc ttccttctcc gagctcgggt tatggaagaa ggaaccgaga agaaagtatc
   117661 agcaacaact ggttttatta cgggacagct catgatgttc atatcgatct attatgcgcc
   117721 tttgcatcta gcattgggta gacctcatac aataactgtc atagctctac cctatctttt
   117781 ctttcatttt ttctgcaata atcacaaaca tcttttgaat tatggatcca ctaatcaaaa
   117841 ttcaatgcgt aattttagca ttcaaaggat attcctgaat aatcttattt ttcagttatt
   117901 gaaccttttc attttaccaa gttcaatgtt agtcagatta gtcaacattt atatgtttcg
   117961 atgcaacaac caattcttat ttctaacaag tagttttgtt ggttggttaa ttggtcacat
   118021 tttattcatg aaatgggttg gattggtatt agtctggata cagaaattgg tattagtctg
   118081 gatacagaaa aagaattcta ttaaatctaa tgtacttatt cgatctaata agtacattat
   118141 gtcagaattg agaaattgga tgtctcgaat ctttattatt tttttattta tttcctcaat
   118201 atactattta gggagaacac cactgcctgt ttttattttc aataaaaaac tgtcagaaat
   118261 tcaagaaaga ggtgaaattg ataaaaaaga aagaggtgaa attgataaaa aaaaaaagat
   118321 aggtgtagaa agaacttcca aaacgaagtt aactaaacaa gaacaaaaaa aatccaacgc
   118381 agaatatctt tctgcttctc ttttttcgaa ggaaagagag aattcgtaca aaatcgatga
   118441 aagagaggag aaagataaag atatctttcg attggaaaaa ccttttttaa ggatgatttt
   118501 cgattataaa cgattccatc gtcctttgcg atatataaaa aatgatcgat ttgaaaatgc
   118561 tgtaagaaat gaaatgtcac aattcttttt tcatacatct caaagtgatg gaaaagaaag
   118621 aatatctttt acgtatccat ctagtttatc aacttttctt gaaatgatgc aaagaaagac
   118681 atctctcttc acaacagaaa aactctccta tgatgaattg gataatcatt ggagttcgat
   118741 taatgaacaa aaaagaaaca acctaagtaa tcaatttcta aatagggccg aagctctaga
   118801 taaggaattt tttgctttgg atgtactcga aaaaaagatt agattatgta atgatgagac
   118861 taaaaaatac ttacctaaaa tagatgatcc tttgttgaac ggaccctatc gcggacgaat
   118921 caaaaaaagt tttttattct caatcaagaa taaaacttac acaaaaaact acattttgat
   118981 aaataagatt cacgccatcc ttcttaatat taatactgat tatccagact ttgaacagaa
   119041 aatagataga tttgataaaa aatcattatc aaatgaaatt cgtttttttt ttaacttgat
   119101 cagtcaattt tctggaaaat cagtatccaa tttcaatttt aaaggacttt atttatttcg
   119161 agaacatgaa aagatggatt ccgaagctaa aaaaaaaaaa atgaaatttt tattcgacgc
   119221 aattctaact gatgcgaacg ataaaacaat tctaaataga aaagaatgta ttggaataaa
   119281 agaaagcagt aaaaaagttc ctcgatggtc atacaaattc attgacgaag aagaatacct
   119341 ggaaagcaat ggtaaaagag aagattttga gatttgttca agaagaccca aaccacctat
   119401 agtaatttat actgatactg ataactcaga gaatgacgat gcttatacgt atcccaagga
   119461 tactgataat tctgatggaa aagaagaatt tgctttaata gagtattcac aacaatcgga
   119521 ttttagccga gacataatca aaggatctag acgcgttcaa agacgtaaaa ctgttaattg
   119581 gaaaatcctt caagcaagtc cacattctcc tctttttttg gacaaaattg acaaatcctc
   119641 tttcttttct tttgagattt tcgagccaat gaaaatcttt tttctaaatt ggatgtggaa
   119701 aaagaaaaat acagaattga caatttcgga ttatacagag gaaaagaaaa ataaaaaaga
   119761 gattaagaaa aaagacgaag cagagcgtat ggaaatagcg gaagcctggg aaaacactca
   119821 aaatgctcaa gcaataagag gtcttttatt agtaacccac tcgattatta gaaaatatat
   119881 tctattaccc tcattgataa taactaaaaa tatcgttcgt atactattat ttcaatctcc
   119941 cgaatggtca gaggatttaa aggattggaa tagagaaatg catattaagt gcacctataa
   120001 tggcgttcca ttatccgaaa cagaatttcc gaaaaactgg ctaactgagg gtattcaaat
   120061 aagggtcctt tttccttttc gtctgaaacc ttggcacaga tacagatcta agctacgatc
   120121 ccctcaaaag gaaaaggatc caatgaaaaa aaaagggaaa aaatgggatt tcttcttttt
   120181 tacagttttc ggaatggaag tagaatttcc cttttcttct tctccccgaa agcgacgttc
   120241 gttttttgat cccattttta aagaacttaa aaaaaaaata aaaatttgga aaaagaattt
   120301 ttttcaaaga acaaaatctt ttctaaatat cacaaaagaa aaagcacaat ggatcatcca
   120361 aattattcta tttctaaaag aaaaaagaaa aaaactatca ttatcagaat tgataaaaat
   120421 caaaatagat gaattgaatg aaattcaaaa agattcaaca aaaagtaaga gtaatccaat
   120481 gatttacgaa tccaccattc caattcaatc tattaattgg acagactgct cattgacaga
   120541 aaaaaaaata aaagatctga atgatagaac aaagaaaatc ataaaacaaa tagaagaatt
   120601 taaaaaagac aagaaaaaag gttcagagag aaatatttgt tctaagaaaa caacttatga
   120661 tgataaaaga ttagaattac aaaaaaaaaa ttggcagata ttacaaaaaa gaaatgttcg
   120721 attattccgc aaatcacatt attttttaaa atttttcata gaaagggtat atatagatat
   120781 ctttctatgt atcattaata ttcctaaaat caatgtacaa ctttttcttg aatcaacaaa
   120841 aaaaattctt aataaataca tttacaataa tgaagcaaat gaagaaagaa aaagaagtga
   120901 taaaaaagat caaagtctaa aaagtctaat tcactttatt tctactataa aaaaatcaat
   120961 ttgtaatatt aggaatacga attcacagaa tttttgtgac gtatcctctt tgtcacaagc
   121021 atatgtattt tttaaattat cacaaaccca agttattaac ttagataagt ataaattaag
   121081 atcccttttt gaatatcatg gaacacctct ttttcttaag aatgaaataa aggattattt
   121141 ttttggagta caaggaatat ctcattccaa attaaaacat aagagcgctc ccaattctgt
   121201 aatgaatcaa tggacaaatt ggttaaaagg tcattatcaa tacgatttat ctcagaatgg
   121261 atggtctaga ttagtatccc aaaaatggcg aaataaaatg aatgaacgcc atgtggctca
   121321 aaataaagat ttaaccaaat atcattcata tgaaaaaaac ggattaattc tttacaaaaa
   121381 acaagaaata gactcattaa caaatcaaaa aaaaaaaatg aaaaaacaat atgggtatga
   121441 tcttttatca tataaatcta ttaattatgc agataagaag gactcatata tttatggata
   121501 tagatcgtca ttccaagcaa ataataacca agcgatttct tataattgca acacgcgtaa
   121561 aaaaaaaaaa ttggatatga cggatgatat tcctatcaag aattatatag tagaagattc
   121621 tattctagat atggaaaaaa atctggatag aaagtgtttt gattggagaa ttctgaattt
   121681 ttgtcttaga aataaaatgc attttggggg ttcgatcgat accgattatt attttacgct
   121741 tcatcaagaa atcaacccat ccaataaaaa aaaaaacctt tttgattgga tgggaatgaa
   121801 tgtagaaata ctaaatcgtt ctatagcgaa tcgggaatct tttttcttct ctaaaaattg
   121861 gatattttat aatgcatata cgagtaaccc atggatcatc ccaatcaaat tccttttttt
   121921 gaattttaat gtaaataaaa atgttagtga aaagaaaaag atcacggaaa agaataaaac
   121981 agaatatgca agtcgactaa atcttgaagc atccctttca aagaaagaaa aagatgttaa
   122041 agaagattat gcaggatccg acataaaaaa gggtgtaaaa aaagatagat acacgaacaa
   122101 catcgaagca gaacttaatt gctacctaag agggtatttg ccttatcaat tgaactggca
   122161 tcattgctta aatgaaagaa taattaataa tatccaagta tattgtctcc tgcttagact
   122221 gaaaaatata aaagagattg ttatagcctc tattcaaaga ggagaactaa gtctagatat
   122281 tatgaaaatt aagaatcaga aggatttcac ttttacagaa ttgaataaaa atacggaatt
   122341 gataaaaaat ggaatattga gtatcgaacc aattcgtctg tctagaagaa accatgaaca
   122401 atttaatatg tatcaaatca taggcctttc gtttattcat aagagagagc accaaattat
   122461 taagaaatcc attacaagaa caagagatca aaagctgact gaaaataaag aaaaaaagaa
   122521 ttatgatttg cttgttcctg aaaatatttt atccgctaga cgtcgtagag aattgagaat
   122581 tctaatttgt ttcaatccta agaatagaaa tagtgtgcat agaaataagg cattttacaa
   122641 tgagaataaa gtgaataatt gctgtcaagt tttggctaca agtaaagatc ttgatagaga
   122701 taaaaaaaaa ctaattaatt taaagttatt tctttggcca aattatcgat tagaagattt
   122761 agcttgtatg aatcgctatt ggtttgatac caataatggc agccgtttca gtatggtaag
   122821 gatacatatg tatccccgat tgaaaattag ttaatctaca tttttctttt ttttctattt
   122881 ctcgtaacat atctgatatg tgaaaacaaa tagatgcaca tacgcattgt cttaccctct
   122941 attctgaggc acgatactaa ttcaatgata tatcctaccc attagatcta taactgaatc
   123001 ttcttatttg aagtctacaa ttttgctttt gtgaatgcat aaatatagta ttttttgtat
   123061 acctatttga attgggttga ttaatcaaaa tttatttgaa aaatcaggaa ctcttaagaa
   123121 aattaagatt cttgtatata ccaaattgaa aatgagtgtc attattatta ctgatcaata
   123181 aaaatatcta gactctataa aataaaaaaa ggggggaaag acaagctttc atttttttat
   123241 ggtaaaaaaa tcatttatat ccgttatttc acaagaaaaa aaagaagaaa acccgggatc
   123301 gattgaattt caagtattca atttcaccaa taagatacga agacttactt cacatttgga
   123361 attgcacaga aaagactatt tatctcaaag gggtttacgt aaaattctgg gaaaacggaa
   123421 acgactcctg tcttatttgt caaagaaaaa tggaatacgt tataaaaaat taattaatca
   123481 gttgggtatt cgggagccac aaactaatta atttgaagag tcgttttgaa ttattcgatt
   123541 tattagatct tgaatcttga tgaactcatt tttgttttaa gcaattcatg gaagaatgaa
   123601 tcgaggaaaa acctatgaat gccccagcta caagaaaaga cctcatgata gtcaatatgg
   123661 gtcctcacca cccatcaatg catggtgttc ttcgacttat tgttactcta gatggtgagg
   123721 atgttattga ttgtgaacca atattgggtt atttacatag agggatggaa aaaattgcag
   123781 aaaaccgaac aattgtacaa tatctgcctt atgtaacacg ttgggattat ttagctacta
   123841 tgttcacaga agcaataacc gtaaatggac cggaacagtt aggaaatatt caagtaccta
   123901 aaagagccag ctatattcga ataattatgt tggagttgag tcgtatagct tctcacctac
   123961 tatggctggg accttttatg gcagatattg gtgcacaaac ccctttcttc tatattttca
   124021 gagaaagaga attaatatat gatctattcg aagctgccac aggtatgaga atgatgcata
   124081 atttttttcg tatcggaggg gtagcggctg atctacctca tggctggata gataaatgtt
   124141 tggatttctg cgattatttt ttaacaaggg ttgttgaata tcaaaaactt attacgcgaa
   124201 atcctatttt tttagaacgg gttgagggag taggcattgt tggtggagag gaagtaataa
   124261 attggggttt atcaggacca atgcttcggg cttccggaat acaatgggat ctacgtaaag
   124321 ttgatcatta tgaatgttac gaggaatttg attgggaagt tcaatggcaa aaagaaggag
   124381 attcattagc tcgttattta gtacgaattg gtgaaatgct agaatccata aaaattattc
   124441 aacaggctct ggaaggaatt ccgggagggc catatgagaa tttagaaatc cgttgctttg
   124501 atagagaaaa ggatccagaa tggaatgatt ttgaatatcg attcattagt aaaaagccgt
   124561 ctccgacttt tgaattaccg aaacaagaac tttatgtgag agttgaagcc ccaaagggag
   124621 aattaggaat ttttctaata ggggatcaga atggttttcc ttggagatgg aaaattcgtc
   124681 ccccgggttt tatcaatttg caaattcttc ctcagttagt taaaagaatg aaattggctg
   124741 atattatgac aatactaggt agcatagata tcattatggg agaagttgat cgttgaaatg
   124801 ataattgata caacagaagt acaagatatc aattcttttt ccagattgga atctttaaaa
   124861 gaggtgtatg gaattatatg gatacttgtc cctattttga ctcttgtatt gggaatcaca
   124921 ataggtgtgc tagtgattgt atggttagaa agagaaatat ccgcagggat acaacagcgt
   124981 attggacctg aatacgccgg tcctttggga gttcttcaag ctctagcaga tggaacaaaa
   125041 ctacttttca aagagaatct tattccatct aggggagata ttcgtttatt cagtattgga
   125101 ccatccatat cagtcatatc aattctagta agctattcag taattccttt tggctataac
   125161 tttgttttag ctgatctcaa tatcggtgtt tttttatgga ttgctatttc gagtattgct
   125221 cccattggac ttcttatgtc aggatatggg tcaaataata aatattcctt tttgggtggt
   125281 ctacgggctg ctgctcaatc gattagttat gaaataccat taactctatg tgtgttatca
   125341 atatctctac gtgtgattcg ttgagacaga aacttttcca tgctcctttc ttttcgtctt
   125401 tatttctttt cttctttata ggaaatttat aggaaagggg tagaaaaaat ggaatagata
   125461 tcctgatttt tgattctcat tattttgatt cggaattcgg attgatgaac taaatcagat
   125521 agttatatga gtgaaataaa acagcttcca tttattcatt attcattgat ttaatattct
   125581 aatattctat aatattctct aatttgaatt attaatttca aatttaatga aattgaaatt
   125641 caatatcaat atatttagta ataaaattaa aaaaatagat atatatttat agatatatat
   125701 ttgtattttg aatatagaat atttatattt aagaatataa taaactattt gaatttaaac
   125761 tatttaatat aatattaata taaaattctt aatatcttaa tatatatata tattattaat
   125821 cttaatatat atatatatta ttaatatata atatattaat atataatata tagatataga
   125881 attaatatac tatgatttga atttcatttg aatctgcagt aaaaatattg agtctcattt
   125941 tctatgtata agaattaagt gaaaaaaaaa ttataaacgg aagaaagcgt ttaccccaaa
   126001 attggttgat tagtcatcct gttttgaagc gggctcaaaa gaccaacctt attgagtttt
   126061 cactatcgtt tgtatgaatt accatacatc tattaccata aggggagatt gatcaaaaat
   126121 gcgtggatgg ttagaaacac caagatacac aaaggattag taatggagat tatgtaaatt
   126181 ctccaaaaga gcattttcgc ataatataaa aagaatacaa attggggctt taagttggta
   126241 gaaaaaatca ggcagtactc cccacaattc cgatccagag tatgctccta tccactcatt
   126301 aaataaataa ctatcagaaa cgaaataatc ctttaatttt ttttttaagt ccctttttgt
   126361 tttgcacata aaaaaaagaa gaataggaac gaaaaaaaaa aaacaaaaga atagaataca
   126421 ataaaaaaaa gagggatccc ttttgattct ttcttatatc catattcatg gaaatacaat
   126481 ttatgtcata attcataaac taatgtcgaa ttttttttcg taatcaaaaa cgacgggtta
   126541 ttgagaattc taaagagtat tttattgaat tgaagagttc aattattact caacaaattc
   126601 aaattattaa gggatgagat caattcggaa gtaccttttt tgtatttatt attctaacag
   126661 acagaattca attggtctaa ttcaggaccg tccaatggat ttgaatccta tctatcctag
   126721 ggatatatca agataaataa ccggcccggt cccttagatt tatttatgac cttcgaggag
   126781 ccgtatgagg tgaaaatctc atgtacggtt ctgtaatagc gatgggaaca gtaatgttat
   126841 caccgactag gattatctaa cagtttaagt acagttgata tagttgacgc gcaatcaaaa
   126901 tatggttttt ggggatggaa tttatggcgt caacctatag gttttatcat ttttctaatt
   126961 tcttccctag cggaatgtga aagattacct tttgatttac cagaagcaga agaagaatta
   127021 gtagcaggtt atcaaaccga atattcgggt ataaaatttg gtttatttta cgttgcttcc
   127081 tatttaaact tattagtttc ttcattattt gtaacagttc tttacttggg cggttggaat
   127141 atctctattc cgtacatatt tgtttctgag ctttttgaaa taaataaaac atgtggagtt
   127201 tttggaacta caattggtat ctttattaca ttagctaaaa cttatttgtt cttgttcctt
   127261 tctatcacaa caagatggac tttgcctagg ctaagaatgg atcaattatt aaatcttgga
   127321 tggaaatttc ttttacctat ttctctgggt aatctattat taacaacttc gtttcgacta
   127381 ttttcactgt aaaagattga tattcaatat tcataacttg tctcaaacaa gagaaagaaa
   127441 caaaacaaaa atattcatag atattcacga tatgttcctt atggtaactg ggttcatgaa
   127501 ttatggtcaa caaacagtac gagctgcaag atacattggt caaagtttca tgattacctt
   127561 agcccacgca aatcgtttac ctgtaactat tcaatatcct tatgaaaaat taataacatc
   127621 ggaacgtttc cgcggtcgaa tccattttga atttgataag tgcattgctt gtgaagtatg
   127681 tgttcgtgta tgtcctatag atctacccgt tgttgattgg aaactggaaa ctgatattcg
   127741 aaagaaacga ttgcttaatt acagtattga ttttgggatc tgtatatttt gtggtaactg
   127801 cgttgagtat tgtccaacaa attgtttatc aatgactgaa gaatatgaac tttcgactta
   127861 tgatcgtcac gaattgaatt ataatcaaat tgctttgggc cgtttaccaa tgtcagtaat
   127921 tgacgattat acaattcgaa caattcaatt caaataagat tctgtattta tatttagatt
   127981 tatataattt tattaataat atagtttata gtttcgaaat agtttcgaat actcgttcgt
   128041 ataaagaatt agattcgtcc tataactgta cctagatgaa ttcacactcc ttaggattta
   128101 attcaattag gaatttagta tataaaattt tttcctggtc gtatcaataa ggtcatgaga
   128161 tttcaattta tttatctttt atttttcatc taatggattt acctgaaccg atacatgatt
   128221 ttcttttaat ctttctggga tcaggtcttg tattaggaag tctaggagta gtattattta
   128281 ccaacccaat tttttctgcc ttttcgttgg gactggttct tgtttgtata tctttattct
   128341 atattttatc aaactcccat tttgtagctg cagcacagct acttatttac gtaggagcta
   128401 taaacgtttt aatcatattt gctgtgatgt tcataaatgg ttcagaatat taccaagatt
   128461 ttcatctttg gaccgttggg gatggagtta ctttggtggt ttgtacaagt atttttgttt
   128521 cactaataac tactattcca gatatatcat ggtacgggat tatttggact acaagatcaa
   128581 atcagattat agagcaagat ttgataaata atagtcaaca aattggaatt catttatcaa
   128641 cagatttttt tcttccattt gaactcattt caataattct tttagctgct ttgataggtg
   128701 caattgtcgt ggctcgccag taagaataga actagtaata tcaatcgaaa ttccattttg
   128761 ttctatttat tttatctcca tttcctttga attttacatg tgaatgggaa agtgaaagat
   128821 tgtttatgtt taaaagaatt ttcttattcg acttattacc aatatcttct ttttgtctgt
   128881 acttgttata ttctctagtc aatcgaatct gttgaagtgt tgttcatatt gaaatgaatc
   128941 aaaattgata aggagttggt caatgatgct cgaacatgta cttgttttga gtgcctattt
   129001 attttctatc ggtatctacg gattgatcac aagccgaaat atggttagag cccttatgtg
   129061 tcttgaactt atactgaatg cggttaatat aaatttcgta gctttttctg atttttttga
   129121 tagtcgccaa ttaaaaggaa atattttttc catttttgtt atagctatcg cagccgctga
   129181 agcagctatt ggaccggcta ttgtttcgtc aatttatcgt aacagaaaat caactcgtat
   129241 caatcaatcg aatttgttga ataaatagta ttaattcaaa aatttgaatt tcgaatattg
   129301 aaattcgaat atttatcaat tcaaattcgc atgtatgata acgtatgatc atgtttgcga
   129361 aaacgtaaga aatcaaagta tcttggccct ctgttatgaa ttgatccaga ggtagattga
   129421 ttagaaaaat tctggtaaat cattgattca tctggtgtcg aaatatatga ttcatttaca
   129481 agtttactag atcgaaaatt gctgatgttc aaaaattaat agagccaatg tctcattcag
   129541 taaagattta tgatacatgt ataggatgta ctcaatgtgt ccgagcctgc cccacagatg
   129601 tattagaaat gataccttgg gacggatgta aagctaagca aatagcttct gctccaagaa
   129661 cagaggactg tgttggttgt aagaggtgtg aatccgcctg tccgacagat ttcttgagtg
   129721 ttcgagttta tttatggcat gaaacaactc gaagcatggg tctagcttat tgatacgttt
   129781 caaaaaacca catacgaata cctttttttt actgacaaaa acccgtgctc aaagtggaaa
   129841 agattttttt tccactttga gcacgggttt ttctggccca agtgtatctt atttttacca
   129901 cgaatttttt tccttggtta acaatagttg tagttttccc aatatccgcg ggttccttaa
   129961 tcttcttatt tccccataga ggaaataagg taattaggtg gtatactatt ttgatatgct
   130021 taatgaatct ccttataaca acctatgcat tctgttatca tttccaattg gacgatccat
   130081 taatccagtt gacggagaat tataaatgga tccaattttt tgatttttac tggagattcg
   130141 gaatagatgg actctctata ggccctattt tactgacggg atttatcacc actttagcta
   130201 ctttagcggc tcaaccggtt actcgggaat cccgattatt ccatttcctg atgttagcaa
   130261 tgtatagcgg tcaaatagga tcattttctt ctcaagacat tttacttttt ttcatcatgt
   130321 gggaattaga attaattcct gtttatctac ttttatccat gtggggtgga aagaaacgtt
   130381 tgtattcggc tacaaagttt attttgtata ctgcgggaag ttccattttt ttattaatgg
   130441 gagttctcgg tatcggttta tatggttcga atgaaccaac attaaatttt gaaacatcag
   130501 ctaatcagtc gtatcctgtg gcactggaaa taatattcta tattggattt cttattgctt
   130561 ttgctgtcaa atcgccgatt atacccttac atacatggtt accagacacc cacggagaag
   130621 cacattacag tacttgtatg cttttagccg gaatcttatt aaaaatggga gcgtatggat
   130681 tggttcgaat taatatggaa ttattacccc acgctcattc tctattttcc ccctggttaa
   130741 ttctattagg cgcaattcaa ataatctatg cagcttcaac atctcttggt caacgtaatt
   130801 taaaaaaaag aatagcttat tcctccgtat ctcatatggg tttcataatt ataggaattt
   130861 gttctataag caatatggga ctcaacggag ccattttaca aataatttct catggattta
   130921 ttggtgctgc gctttttttc ttggcaggaa cgagttatga tagaatacgt ctttattatc
   130981 tcgacgaaat gggcggaatg gctattccaa tgccaaaaat attcacggtt ttcagtatct
   131041 tatcgatggc ttctcttgca ttgccgggca tgagcggttt tgttgcagaa ttgatagttt
   131101 tttttggaat aattaccagt caaaaatatc ttttaatgac aaaaatacta atcacttttg
   131161 taatggcaat tggaatgata ttaactccta tttattcatt atctatgtta cgccagatgt
   131221 tctatggata caagtttttt aataaaccaa actctttatt ttttgattct gggccccgag
   131281 agttatttat ttcgatttct atccttatac ctgtaatagg tattggtatt tatccggatt
   131341 tcattttctc attatcagtt gacaaggtcg aagctattct atctaatttt ttatagatag
   131401 ttttcatgaa taaatgacta aaaccaaaaa attaaagaaa aaatcctatc tttttttaat
   131461 agtgttcatt gtacaatgaa aaaaatcttt ttagattaac ttaaaaaaaa aaaaatgaat
   131521 tggaattgta accggatacg tttggtgttt gtgagaaccc cttgaatcac tacattactt
   131581 gatttaaagg gttctcgacg gtttggttta tgcgaagttt tcttaatact tttacttaag
   131641 attatattct attttcttat ctattgttct attgtatttt attaaactat tgtattttat
   131701 taaactataa actataaaaa atattgtatt tgtattttat taaatattaa aatgaaatat
   131761 taaataaatt aaaaatgaaa ttaaatatat taaatatata aatattaata gttattaata
   131821 taaattaata aaaagattaa tgcataaaaa aaatacaata aaatatacga agaaattcgg
   131881 ccaccccctg catattttat aacttctccc agaaaaaaac ttgtaatacc caccccattg
   131941 ggaattccat caattactcg tctatcaaaa aaagaattta gtttagctaa tcttcttaca
   132001 ttattaatta aagatattct ataaaaaaca tctatgtaac cacgattata tgaccaatca
   132061 tatatgagat ttcttatttt atctgcaaca atctttttag aaaccttttt tgaaaataaa
   132121 tttagtaagt tgaaattttg taaagatgaa taaaaaggct tatagaaaag ggacgctata
   132181 aatattccga aaaaagctat actgaccgaa aaagttgaat ttgtcacaaa ttcataccaa
   132241 ttctcagaat tatttgaatt tggatgtaaa agatctataa acggaattaa aaattttgat
   132301 aatatatcca aatctagtcc ttcttggttg aaagaaattc ctataacccc gataaacaaa
   132361 gtaaatagta ttaatataag catagaaaat aacatagtat tttccgattc atggggatag
   132421 gaaaaagtag tgttgttagt ttcaaaatag ctaatatcaa taaaaggcca tgttatgctt
   132481 ttttgatttc tatcaattcg atgtgaatca gtcttcttcc gaaaaaagga agtccttcca
   132541 ttattattga ttgttaataa agataataaa tgcatcccct ttttcgcttc tttttcttta
   132601 ccccataaag atattgaatc aaatgagcta tttttttttc cattgaaatt tttacaatta
   132661 acgtttaaat atccttcaaa aacaagtaaa tagatccgaa acatataaaa tgcagttaat
   132721 cctgctgtgg aacaagctat tattgcaaaa attggtgaat acaaccaact atcattaaga
   132781 atttcatctt tggaccaaaa acaagcaaag ggtggaatac cacaaagaga aagtgtaccc
   132841 actaaaaaag aaatttttgt aattggcaca tgttttgtta aaccgcccat aagaaccata
   132901 ttttgacttt tatctggaga atatccaaca atagcttcca ttgaatgaat aatggatccg
   132961 gatcctaaaa acaacaatgc ttttgaataa gcatgagtaa tcaaatgaaa taaagcggct
   133021 cgataagagc ccatacctag agctaacatc atataaccca attgagacat tgtagaatag
   133081 gccaaacttc tcttaatatc cttttgagca agagctaaag tagctcctaa tactactgtt
   133141 attatcccta taacagctat tccattcatt atggagggta taactatgaa aagaggaaga
   133201 aggcgggcta caagaaaaat tcccgccgct accatagtag cagcgtggat aagagcggaa
   133261 ataggggtag gcccttccat agcatccggt aaccatacat gaagggggaa ttgggcagac
   133321 ttagcaactg aaccgccaaa taacaggaag gcgcacaaag taactaataa aagattaacc
   133381 tcattattag aaatcaagtt attgaatatt tcaaacaaat cccgaaattc caaactacct
   133441 gttatccaat aaagacccaa aattcccaat aataaacaaa aatcccctac ccgattagtt
   133501 acaaacgctt tttgacaagc atttgccgca ataggacgtg tgaaccaaaa acctattaat
   133561 agataagaac acattccaac caattcccaa aaaatataaa tttgtatcaa attagaacta
   133621 gtaaccaatc ccaacattga agtattaaaa aaactcatat aagcaaaaaa tctcaaatat
   133681 ccttcatcat gagacatata attgtcacta taaataagaa ccagaattcc aacagtagta
   133741 atcaatatta acataataga agtaagtgaa tcgatcaagt agccaaactc taaagaaaga
   133801 tcattattta tagtccaaga ccatacatat tgatagatag aagtgttatt gatttgatga
   133861 atagacagat tcaccgaaaa aatcataact atacttaata ataaaacact aggaaaagcc
   133921 cacatacggc gaatattttt tgttgccgcg ggaaaaagaa gaagtcccac tcctattaac
   133981 ataggaactg gaagtggaat gaagggtatg atccatgaga attgatgtgt atattccata
   134041 caaaaaaaaa aatggattct taatgagttt tgtttcttat tcgccaattt tatctctttt
   134101 gaaaggtttc agttaataaa aaaatgaaaa ttaagataaa aaatggaatt atccactgtt
   134161 cattattctg aatttttgtc caatatttcc aatagttgaa agtacgaagt gaaattggtc
   134221 aaatgatatg accaaattac tagtgaaaaa tcaacttttt tttttaatat gaatttaaat
   134281 ttaatattaa gaaattaaga ttttttaaat tattattata caaaaattta tagtggggat
   134341 aaataattac accaaaacta aaaatattac tttattttga tatgaatcat aaaaaaaaat
   134401 ccatctgatt caaataagaa ttttttttgt aggttttttt ttattccgaa tcattaattt
   134461 gttttggcac taatttatta ttttccattt caagaaaaag acatatatct ttggaaaaag
   134521 tttgtaaaaa aaggttatga tattcaacag tttactaaaa aagtaattaa gatacatgat
   134581 ttttaaaaat catgtatctt tctttttaac gaccaagtaa gcgggataaa gacaagggtt
   134641 gggttcttaa actttttgat gtattttatt ccatgtataa atccaaaaaa tagaacgaga
   134701 tataatatat aaattattat ataatattaa tataaaagga tagttttttt gtaagaatta
   134761 cataagtaaa cgattattag gaaaaaaaag actatgttat ttttacaaat acacattcct
   134821 tatgaaaaag gatagaatag tataatttag aaaaaaacaa atagataaga aagatatatg
   134881 tctaatctaa ttaaagaaca attcattttg aacaatagat gtctttcaca tccaactata
   134941 gcaataaaca aactagtcta atttttgaat ggcagctcca aaaaaacgca cttctatatc
   135001 aaaaaaaagg attcggaaaa caatttggaa aaagaaggta tattgggtag cattgaaagc
   135061 tttttcgtta gcgaaatctc tttctacggg gaactcaaaa agtttttttg tacaacaaat
   135121 acaaacattg gaataatctg aattagctgg actcaaagaa tagtataatt tcaaaaaaga
   135181 gtttcgtata tatatattga aatcttttga agattattgg ttttttggtc ttttatatta
   135241 tatatattaa tattaattta attatattca ttttcatttt tttggatagt tttttttagt
   135301 ttctatatct tataggtatt tttatacaaa caaaaaatca aaatcagata agattaagat
   135361 ataagtaaaa atttctattt gttaatgttt tgaactgttc aatagaaaat tgacctcatt
   135421 ttttgttttg gaattggctt ttttttaatt taaattcttt aatgtttcgg tttctgaaat
   135481 gcaagatttc tttccgaaat aggatatttc ggaaagaaat cttgcatttg aatcgactct
   135541 ttcaatctcg acgattgact aaaaatcgtt tattatgatt tcgagcaagc cgctatggtg
   135601 aaatcggtag acacgctgct cttaggaagc agtgctagag catctcggtt cgagtccgag
   135661 tggcggcatg gcatcttatt ttctaaaaga gtaagtccta taatgaattc aattcccgat
   135721 ttccgttcat ataattagga gatctttttt ttatatgata ttttcaactt tagagcatat
   135781 attaactcat atatcgtttt cggtcgtatc cattttaatt gcaattcgtt tgctaaccct
   135841 attagtcaat gaaatcgtag tactatatga ttcgtccgaa aaaggcatga taataacttt
   135901 tttctgtata acgggattat tagttactcg ttggattttt tcgggccatt taccattaag
   135961 tgatttatat gaatcggtaa tctttctttc atggggtttt tccatttttc atataattcc
   136021 gggttttggt tttaaaagga ttaaaactca tttaagcaca ataatagcac caagtgttat
   136081 ttttacccaa ggctttgcga cttcgggttt tttaaacgaa ctgcatgaat tcggaatatt
   136141 agtacccgct ctacaatcgc attggttaat gatgcacgta agtatgatgg tattgggcta
   136201 tgcagctctt ttatgtggat cattattatc agtagctctt ttaatcatta catttcgaaa
   136261 agtcataata agaaagattg gtaagaacaa taatcttttt ttgaatgact cattttcttt
   136321 tgctgagatt aaatacatga acgaaagaaa caatgtttta cgaaacactt cttttgcttc
   136381 ttatagaaat tattacaggt ctcaatttat tcaacaattg gatcgttgga gttatcgtat
   136441 tattagtcta ggttttctct ttttaaccat aggtattctt tcgggagcag tatgggctaa
   136501 tgaggcctgg ggatcatatt ggaattggga tccgaaggaa acttgggcgt ttattacttg
   136561 gaccatattc gcaatttatt tacatactag aaaaaacaaa agattggaag gtataaattc
   136621 ttcaatagtg gcctctatgg gctttcttat aatttggata tgttattttg ggatcaatct
   136681 attaggaatc ggactacata gttatggttc atttatacct aattgaatta aaatgagtaa
   136741 ggggactgac aaatacaaac ataataagca tattaatatt atgcatatta atacatatta
   136801 atataagaat tctattatat tctattctaa aaaaaaaaaa agaaatataa aatattctaa
   136861 atatatatta ttatatagat atttatagat atttagatat caatttttat gcattaatct
   136921 ttttattaat ttatattaat aactattaat atttatatat ttaatatatt taatttcatt
   136981 tttaatttat ttaatatttc attttaatat ttaataaaat acaaatacaa tattttttat
   137041 agtttatagt ttaataaaat acaatagttt aataaaatac aatagaacaa tagataagaa
   137101 aatagaatat aatcttaagt aaaagtatta agaaaacttc gcataaacca aaccgtcgag
   137161 aaccctttaa atcaagtaat gtagtgattc aaggggttct cacaaacacc aaacgtatcc
   137221 ggttacaatt ccaattcatt tttttttttt taagttaatc taaaaagatt tttttcattg
   137281 tacaatgaac actattaaaa aaagatagga ttttttcttt aattttttgg ttttagtcat
   137341 ttattcatga aaactatcta taaaaaatta gatagaatag cttcgacctt gtcaactgat
   137401 aatgagaaaa tgaaatccgg ataaatacca atacctatta caggtataag gatagaaatc
   137461 gaaataaata actctcgggg cccagaatca aaaaataaag agtttggttt attaaaaaac
   137521 ttgtatccat agaacatctg gcgtaacata gataatgaat aaataggagt taatatcatt
   137581 ccaattgcca ttacaaaagt gattagtatt tttgtcatta aaagatattt ttgactggta
   137641 attattccaa aaaaaactat caattctgca acaaaaccgc tcatgcccgg caatgcaaga
   137701 gaagccatcg ataagatact gaaaaccgtg aatatttttg gcattggaat agccattccg
   137761 cccatttcgt cgagataata aagacgtatt ctatcataac tcgttcctgc caagaaaaaa
   137821 agcgcagcac caataaatcc atgagaaatt atttgtaaaa tggctccgtt gagtcccata
   137881 ttgcttatag aacaaattcc tataattatg aaacccatat gagatacgga ggaataagct
   137941 attctttttt ttaaattacg ttgaccaaga gatgttgaag ctgcatagat tatttgaatt
   138001 gcgcctaata gaattaacca gggggaaaat agagaatgag cgtggggtaa taattccata
   138061 ttaattcgaa ccaatccata cgctcccatt tttaataaga ttccggctaa aagcatacaa
   138121 gtactgtaat gtgcttctcc gtgggtgtct ggtaaccatg tatgtaaggg tataatcggc
   138181 gatttgacag caaaagcaat aagaaatcca atatagaata ttatttccag tgccacagga
   138241 tacgactgat tagctgatgt ttcaaaattt aatgttggtt cattcgaacc atataaaccg
   138301 ataccgagaa ctcccattaa taaaaaaatg gaacttcccg cagtatacaa aataaacttt
   138361 gtagccgaat acaaacgttt ctttccaccc cacatggata aaagtagata aacaggaatt
   138421 aattctaatt cccacatgat gaaaaaaagt aaaatgtctt gagaagaaaa tgatcctatt
   138481 tgaccgctat acattgctaa catcaggaaa tggaataatc gggattcccg agtaaccggt
   138541 tgagccgcta aagtagctaa agtggtgata aatcccgtca gtaaaatagg gcctatagag
   138601 agtccatcta ttccgaatct ccagtaaaaa tcaaaaaatt ggatccattt ataattctcc
   138661 gtcaactgga ttaatggatc gtccaattgg aaatgataac agaatgcata ggttgttata
   138721 aggagattca ttaagcatat caaaatagta taccacctaa ttaccttatt tcctctatgg
   138781 ggaaataaga agattaagga acccgcggat attgggaaaa ctacaactat tgttaaccaa
   138841 ggaaaaaaat tcgtggtaaa aataagatac acttgggcca gaaaaacccg tgctcaaagt
   138901 ggaaaaaaaa tcttttccac tttgagcacg ggtttttgtc agtaaaaaaa aggtattcgt
   138961 atgtggtttt ttgaaacgta tcaataagct agacccatgc ttcgagttgt ttcatgccat
   139021 aaataaactc gaacactcaa gaaatctgtc ggacaggcgg attcacacct cttacaacca
   139081 acacagtcct ctgttcttgg agcagaagct atttgcttag ctttacatcc gtcccaaggt
   139141 atcatttcta atacatctgt ggggcaggct cggacacatt gagtacatcc tatacatgta
   139201 tcataaatct ttactgaatg agacattggc tctattaatt tttgaacatc agcaattttc
   139261 gatctagtaa acttgtaaat gaatcatata tttcgacacc agatgaatca atgatttacc
   139321 agaatttttc taatcaatct acctctggat caattcataa cagagggcca agatactttg
   139381 atttcttacg ttttcgcaaa catgatcata cgttatcata catgcgaatt tgaattgata
   139441 aatattcgaa tttcaatatt cgaaattcaa atttttgaat taatactatt tattcaacaa
   139501 attcgattga ttgatacgag ttgattttct gttacgataa attgacgaaa caatagccgg
   139561 tccaatagct gcttcagcgg ctgcgatagc tataacaaaa atggaaaaaa tatttccttt
   139621 taattggcga ctatcaaaaa aatcagaaaa agctacgaaa tttatattaa ccgcattcag
   139681 tataagttca agacacataa gggctctaac catatttcgg cttgtgatca atccgtagat
   139741 accgatagaa aataaatagg cactcaaaac aagtacatgt tcgagcatca ttgaccaact
   139801 ccttatcaat tttgattcat ttcaatatga acaacacttc aacagattcg attgactaga
   139861 gaatataaca agtacagaca aaaagaagat attggtaata agtcgaataa gaaaattctt
   139921 ttaaacataa acaatctttc actttcccat tcacatgtaa aattcaaagg aaatggagat
   139981 aaaataaata gaacaaaatg gaatttcgat tgatattact agttctattc ttactggcga
   140041 gccacgacaa ttgcacctat caaagcagct aaaagaatta ttgaaatgag ttcaaatgga
   140101 agaaaaaaat ctgttgataa atgaattcca atttgttgac tattatttat caaatcttgc
   140161 tctataatct gatttgatct tgtagtccaa ataatcccgt accatgatat atctggaata
   140221 gtagttatta gtgaaacaaa aatacttgta caaaccacca aagtaactcc atccccaacg
   140281 gtccaaagat gaaaatcttg gtaatattct gaaccattta tgaacatcac agcaaatatg
   140341 attaaaacgt ttatagctcc tacgtaaata agtagctgtg ctgcagctac aaaatgggag
   140401 tttgataaaa tatagaataa agatatacaa acaagaacca gtcccaacga aaaggcagaa
   140461 aaaattgggt tggtaaataa tactactcct agacttccta atacaagacc tgatcccaga
   140521 aagattaaaa gaaaatcatg tatcggttca ggtaaatcca ttagatgaaa aataaaagat
   140581 aaataaattg aaatctcatg accttattga tacgaccagg aaaaaatttt atatactaaa
   140641 ttcctaattg aattaaatcc taaggagtgt gaattcatct aggtacagtt ataggacgaa
   140701 tctaattctt tatacgaacg agtattcgaa actatttcga aactataaac tatattatta
   140761 ataaaattat ataaatctaa atataaatac agaatcttat ttgaattgaa ttgttcgaat
   140821 tgtataatcg tcaattactg acattggtaa acggcccaaa gcaatttgat tataattcaa
   140881 ttcgtgacga tcataagtcg aaagttcata ttcttcagtc attgataaac aatttgttgg
   140941 acaatactca acgcagttac cacaaaatat acagatccca aaatcaatac tgtaattaag
   141001 caatcgtttc tttcgaatat cagtttccag tttccaatca acaacgggta gatctatagg
   141061 acatacacga acacatactt cacaagcaat gcacttatca aattcaaaat ggattcgacc
   141121 gcggaaacgt tccgatgtta ttaatttttc ataaggatat tgaatagtta caggtaaacg
   141181 atttgcgtgg gctaaggtaa tcatgaaact ttgaccaatg tatcttgcag ctcgtactgt
   141241 ttgttgacca taattcatga acccagttac cataaggaac atatcgtgaa tatctatgaa
   141301 tatttttgtt ttgtttcttt ctcttgtttg agacaagtta tgaatattga atatcaatct
   141361 tttacagtga aaatagtcga aacgaagttg ttaataatag attacccaga gaaataggta
   141421 aaagaaattt ccatccaaga tttaataatt gatccattct tagcctaggc aaagtccatc
   141481 ttgttgtgat agaaaggaac aagaacaaat aagttttagc taatgtaata aagataccaa
   141541 ttgtagttcc aaaaactcca catgttttat ttatttcaaa aagctcagaa acaaatatgt
   141601 acggaataga gatattccaa ccgcccaagt aaagaactgt tacaaataat gaagaaacta
   141661 ataagtttaa ataggaagca acgtaaaata aaccaaattt tatacccgaa tattcggttt
   141721 gataacctgc tactaattct tcttctgctt ctggtaaatc aaaaggtaat ctttcacatt
   141781 ccgctaggga agaaattaga aaaatgataa aacctatagg ttgacgccat aaattccatc
   141841 cccaaaaacc atattttgat tgcgcgtcaa ctatatcaac tgtacttaaa ctgttagata
   141901 atcctagtcg gtgataacat tactgttccc atcgctatta cagaaccgta catgagattt
   141961 tcacctcata cggctcctcg aaggtcataa ataaatctaa gggaccgggc cggttattta
   142021 tcttgatata tccctaggat agataggatt caaatccatt ggacggtcct gaattagacc
   142081 aattgaattc tgtctgttag aataataaat acaaaaaagg tacttccgaa ttgatctcat
   142141 cccttaataa tttgaatttg ttgagtaata attgaactct tcaattcaat aaaatactct
   142201 ttagaattct caataacccg tcgtttttga ttacgaaaaa aaattcgaca ttagtttatg
   142261 aattatgaca taaattgtat ttccatgaat atggatataa gaaagaatca aaagggatcc
   142321 ctcttttttt tattgtattc tattcttttg tttttttttt ttcgttccta ttcttctttt
   142381 ttttatgtgc aaaacaaaaa gggacttaaa aaaaaaatta aaggattatt tcgtttctga
   142441 tagttattta tttaatgagt ggataggagc atactctgga tcggaattgt ggggagtact
   142501 gcctgatttt ttctaccaac ttaaagcccc aatttgtatt ctttttatat tatgcgaaaa
   142561 tgctcttttg gagaatttac ataatctcca ttactaatcc tttgtgtatc ttggtgtttc
   142621 taaccatcca cgcatttttg atcaatctcc ccttatggta atagatgtat ggtaattcat
   142681 acaaacgata gtgaaaactc aataaggttg gtcttttgag cccgcttcaa aacaggatga
   142741 ctaatcaacc aattttgggg taaacgcttt cttccgttta taattttttt ttcacttaat
   142801 tcttatacat agaaaatgag actcaatatt tttactgcag attcaaatga aattcaaatc
   142861 atagtatatt aattctatat ctatatatta tatattaata tattatatat taataatata
   142921 tatatatatt aagattaata atatatatat atattaagat attaagaatt ttatattaat
   142981 attatattaa atagtttaaa ttcaaatagt ttattatatt cttaaatata aatattctat
   143041 attcaaaata caaatatata tctataaata tatatctatt tttttaattt tattactaaa
   143101 tatattgata ttgaatttca atttcattaa atttgaaatt aataattcaa attagagaat
   143161 attatagaat attagaatat taaatcaatg aataatgaat aaatggaagc tgttttattt
   143221 cactcatata actatctgat ttagttcatc aatccgaatt ccgaatcaaa ataatgagaa
   143281 tcaaaaatca ggatatctat tccatttttt ctaccccttt cctataaatt tcctataaag
   143341 aagaaaagaa ataaagacga aaagaaagga gcatggaaaa gtttctgtct caacgaatca
   143401 cacgtagaga tattgataac acacatagag ttaatggtat ttcataacta atcgattgag
   143461 cagcagcccg tagaccaccc aaaaaggaat atttattatt tgacccatat cctgacataa
   143521 gaagtccaat gggagcaata ctcgaaatag caatccataa aaaaacaccg atattgagat
   143581 cagctaaaac aaagttatag ccaaaaggaa ttactgaata gcttactaga attgatatga
   143641 ctgatatgga tggtccaata ctgaataaac gaatatctcc cctagatgga ataagattct
   143701 ctttgaaaag tagttttgtt ccatctgcta gagcttgaag aactcccaaa ggaccggcgt
   143761 attcaggtcc aatacgctgt tgtatccctg cggatatttc tctttctaac catacaatca
   143821 ctagcacacc tattgtgatt cccaatacaa gagtcaaaat agggacaagt atccatataa
   143881 ttccatacac ctcttttaaa gattccaatc tggaaaaaga attgatatct tgtacttctg
   143941 ttgtatcaat tatcatttca acgatcaact tctcccataa tgatatctat gctacctagt
   144001 attgtcataa tatcagccaa tttcattctt ttaactaact gaggaagaat ttgcaaattg
   144061 ataaaacccg ggggacgaat tttccatctc caaggaaaac cattctgatc ccctattaga
   144121 aaaattccta attctccctt tggggcttca actctcacat aaagttcttg tttcggtaat
   144181 tcaaaagtcg gagacggctt tttactaatg aatcgatatt caaaatcatt ccattctgga
   144241 tccttttctc tatcaaagca acggatttct aaattctcat atggccctcc cggaattcct
   144301 tccagagcct gttgaataat ttttatggat tctagcattt caccaattcg tactaaataa
   144361 cgagctaatg aatctccttc tttttgccat tgaacttccc aatcaaattc ctcgtaacat
   144421 tcataatgat caactttacg tagatcccat tgtattccgg aagcccgaag cattggtcct
   144481 gataaacccc aatttattac ttcctctcca ccaacaatgc ctactccctc aacccgttct
   144541 aaaaaaatag gatttcgcgt aataagtttt tgatattcaa caacccttgt taaaaaataa
   144601 tcgcagaaat ccaaacattt atctatccag ccatgaggta gatcagccgc tacccctccg
   144661 atacgaaaaa aattatgcat cattctcata cctgtggcag cttcgaatag atcatatatt
   144721 aattctcttt ctctgaaaat atagaagaaa ggggtttgtg caccaatatc tgccataaaa
   144781 ggtcccagcc atagtaggtg agaagctata cgactcaact ccaacataat tattcgaata
   144841 tagctggctc ttttaggtac ttgaatattt cctaactgtt ccggtccatt tacggttatt
   144901 gcttctgtga acatagtagc taaataatcc caacgtgtta cataaggcag atattgtaca
   144961 attgttcggt tttctgcaat tttttccatc cctctatgta aataacccaa tattggttca
   145021 caatcaataa catcctcacc atctagagta acaataagtc gaagaacacc atgcattgat
   145081 gggtggtgag gacccatatt gactatcatg aggtcttttc ttgtagctgg ggcattcata
   145141 ggtttttcct cgattcattc ttccatgaat tgcttaaaac aaaaatgagt tcatcaagat
   145201 tcaagatcta ataaatcgaa taattcaaaa cgactcttca aattaattag tttgtggctc
   145261 ccgaataccc aactgattaa ttaatttttt ataacgtatt ccatttttct ttgacaaata
   145321 agacaggagt cgtttccgtt ttcccagaat tttacgtaaa cccctttgag ataaatagtc
   145381 ttttctgtgc aattccaaat gtgaagtaag tcttcgtatc ttattggtga aattgaatac
   145441 ttgaaattca atcgatcccg ggttttcttc ttttttttct tgtgaaataa cggatataaa
   145501 tgattttttt accataaaaa aatgaaagct tgtctttccc cccttttttt attttataga
   145561 gtctagatat ttttattgat cagtaataat aatgacactc attttcaatt tggtatatac
   145621 aagaatctta attttcttaa gagttcctga tttttcaaat aaattttgat taatcaaccc
   145681 aattcaaata ggtatacaaa aaatactata tttatgcatt cacaaaagca aaattgtaga
   145741 cttcaaataa gaagattcag ttatagatct aatgggtagg atatatcatt gaattagtat
   145801 cgtgcctcag aatagagggt aagacaatgc gtatgtgcat ctatttgttt tcacatatca
   145861 gatatgttac gagaaataga aaaaaaagaa aaatgtagat taactaattt tcaatcgggg
   145921 atacatatgt atccttacca tactgaaacg gctgccatta ttggtatcaa accaatagcg
   145981 attcatacaa gctaaatctt ctaatcgata atttggccaa agaaataact ttaaattaat
   146041 tagttttttt ttatctctat caagatcttt acttgtagcc aaaacttgac agcaattatt
   146101 cactttattc tcattgtaaa atgccttatt tctatgcaca ctatttctat tcttaggatt
   146161 gaaacaaatt agaattctca attctctacg acgtctagcg gataaaatat tttcaggaac
   146221 aagcaaatca taattctttt tttctttatt ttcagtcagc ttttgatctc ttgttcttgt
   146281 aatggatttc ttaataattt ggtgctctct cttatgaata aacgaaaggc ctatgatttg
   146341 atacatatta aattgttcat ggtttcttct agacagacga attggttcga tactcaatat
   146401 tccatttttt atcaattccg tatttttatt caattctgta aaagtgaaat ccttctgatt
   146461 cttaattttc ataatatcta gacttagttc tcctctttga atagaggcta taacaatctc
   146521 ttttatattt ttcagtctaa gcaggagaca atatacttgg atattattaa ttattctttc
   146581 atttaagcaa tgatgccagt tcaattgata aggcaaatac cctcttaggt agcaattaag
   146641 ttctgcttcg atgttgttcg tgtatctatc tttttttaca ccctttttta tgtcggatcc
   146701 tgcataatct tctttaacat ctttttcttt ctttgaaagg gatgcttcaa gatttagtcg
   146761 acttgcatat tctgttttat tcttttccgt gatctttttc ttttcactaa catttttatt
   146821 tacattaaaa ttcaaaaaaa ggaatttgat tgggatgatc catgggttac tcgtatatgc
   146881 attataaaat atccaatttt tagagaagaa aaaagattcc cgattcgcta tagaacgatt
   146941 tagtatttct acattcattc ccatccaatc aaaaaggttt ttttttttat tggatgggtt
   147001 gatttcttga tgaagcgtaa aataataatc ggtatcgatc gaacccccaa aatgcatttt
   147061 atttctaaga caaaaattca gaattctcca atcaaaacac tttctatcca gatttttttc
   147121 catatctaga atagaatctt ctactatata attcttgata ggaatatcat ccgtcatatc
   147181 caattttttt tttttacgcg tgttgcaatt ataagaaatc gcttggttat tatttgcttg
   147241 gaatgacgat ctatatccat aaatatatga gtccttctta tctgcataat taatagattt
   147301 atatgataaa agatcatacc catattgttt tttcattttt tttttttgat ttgttaatga
   147361 gtctatttct tgttttttgt aaagaattaa tccgtttttt tcatatgaat gatatttggt
   147421 taaatcttta ttttgagcca catggcgttc attcatttta tttcgccatt tttgggatac
   147481 taatctagac catccattct gagataaatc gtattgataa tgacctttta accaatttgt
   147541 ccattgattc attacagaat tgggagcgct cttatgtttt aatttggaat gagatattcc
   147601 ttgtactcca aaaaaataat cctttatttc attcttaaga aaaagaggtg ttccatgata
   147661 ttcaaaaagg gatcttaatt tatacttatc taagttaata acttgggttt gtgataattt
   147721 aaaaaataca tatgcttgtg acaaagagga tacgtcacaa aaattctgtg aattcgtatt
   147781 cctaatatta caaattgatt tttttatagt agaaataaag tgaattagac tttttagact
   147841 ttgatctttt ttatcacttc tttttctttc ttcatttgct tcattattgt aaatgtattt
   147901 attaagaatt ttttttgttg attcaagaaa aagttgtaca ttgattttag gaatattaat
   147961 gatacataga aagatatcta tatataccct ttctatgaaa aattttaaaa aataatgtga
   148021 tttgcggaat aatcgaacat ttcttttttg taatatctgc caattttttt tttgtaattc
   148081 taatctttta tcatcataag ttgttttctt agaacaaata tttctctctg aacctttttt
   148141 cttgtctttt ttaaattctt ctatttgttt tatgattttc tttgttctat cattcagatc
   148201 ttttattttt ttttctgtca atgagcagtc tgtccaatta atagattgaa ttggaatggt
   148261 ggattcgtaa atcattggat tactcttact ttttgttgaa tctttttgaa tttcattcaa
   148321 ttcatctatt ttgattttta tcaattctga taatgatagt ttttttcttt tttcttttag
   148381 aaatagaata atttggatga tccattgtgc tttttctttt gtgatattta gaaaagattt
   148441 tgttctttga aaaaaattct ttttccaaat ttttattttt tttttaagtt ctttaaaaat
   148501 gggatcaaaa aacgaacgtc gctttcgggg agaagaagaa aagggaaatt ctacttccat
   148561 tccgaaaact gtaaaaaaga agaaatccca ttttttccct ttttttttca ttggatcctt
   148621 ttccttttga ggggatcgta gcttagatct gtatctgtgc caaggtttca gacgaaaagg
   148681 aaaaaggacc cttatttgaa taccctcagt tagccagttt ttcggaaatt ctgtttcgga
   148741 taatggaacg ccattatagg tgcacttaat atgcatttct ctattccaat cctttaaatc
   148801 ctctgaccat tcgggagatt gaaataatag tatacgaacg atatttttag ttattatcaa
   148861 tgagggtaat agaatatatt ttctaataat cgagtgggtt actaataaaa gacctcttat
   148921 tgcttgagca ttttgagtgt tttcccaggc ttccgctatt tccatacgct ctgcttcgtc
   148981 ttttttctta atctcttttt tatttttctt ttcctctgta taatccgaaa ttgtcaattc
   149041 tgtatttttc tttttccaca tccaatttag aaaaaagatt ttcattggct cgaaaatctc
   149101 aaaagaaaag aaagaggatt tgtcaatttt gtccaaaaaa agaggagaat gtggacttgc
   149161 ttgaaggatt ttccaattaa cagttttacg tctttgaacg cgtctagatc ctttgattat
   149221 gtctcggcta aaatccgatt gttgtgaata ctctattaaa gcaaattctt cttttccatc
   149281 agaattatca gtatccttgg gatacgtata agcatcgtca ttctctgagt tatcagtatc
   149341 agtataaatt actataggtg gtttgggtct tcttgaacaa atctcaaaat cttctctttt
   149401 accattgctt tccaggtatt cttcttcgtc aatgaatttg tatgaccatc gaggaacttt
   149461 tttactgctt tcttttattc caatacattc ttttctattt agaattgttt tatcgttcgc
   149521 atcagttaga attgcgtcga ataaaaattt catttttttt tttttagctt cggaatccat
   149581 cttttcatgt tctcgaaata aataaagtcc tttaaaattg aaattggata ctgattttcc
   149641 agaaaattga ctgatcaagt taaaaaaaaa acgaatttca tttgataatg attttttatc
   149701 aaatctatct attttctgtt caaagtctgg ataatcagta ttaatattaa gaaggatggc
   149761 gtgaatctta tttatcaaaa tgtagttttt tgtgtaagtt ttattcttga ttgagaataa
   149821 aaaacttttt ttgattcgtc cgcgataggg tccgttcaac aaaggatcat ctattttagg
   149881 taagtatttt ttagtctcat cattacataa tctaatcttt ttttcgagta catccaaagc
   149941 aaaaaattcc ttatctagag cttcggccct atttagaaat tgattactta ggttgtttct
   150001 tttttgttca ttaatcgaac tccaatgatt atccaattca tcataggaga gtttttctgt
   150061 tgtgaagaga gatgtctttc tttgcatcat ttcaagaaaa gttgataaac tagatggata
   150121 cgtaaaagat attctttctt ttccatcact ttgagatgta tgaaaaaaga attgtgacat
   150181 ttcatttctt acagcatttt caaatcgatc attttttata tatcgcaaag gacgatggaa
   150241 tcgtttataa tcgaaaatca tccttaaaaa aggtttttcc aatcgaaaga tatctttatc
   150301 tttctcctct ctttcatcga ttttgtacga attctctctt tccttcgaaa aaagagaagc
   150361 agaaagatat tctgcgttgg attttttttg ttcttgttta gttaacttcg ttttggaagt
   150421 tctttctaca cctatctttt tttttttatc aatttcacct ctttcttttt tatcaatttc
   150481 acctctttct tgaatttctg acagtttttt attgaaaata aaaacaggca gtggtgttct
   150541 ccctaaatag tatattgagg aaataaataa aaaaataata aagattcgag acatccaatt
   150601 tctcaattct gacataatgt acttattaga tcgaataagt acattagatt taatagaatt
   150661 ctttttctgt atccagacta ataccaattt ctgtatccag actaatacca atccaaccca
   150721 tttcatgaat aaaatgtgac caattaacca accaacaaaa ctacttgtta gaaataagaa
   150781 ttggttgttg catcgaaaca tataaatgtt gactaatctg actaacattg aacttggtaa
   150841 aatgaaaagg ttcaataact gaaaaataag attattcagg aatatccttt gaatgctaaa
   150901 attacgcatt gaattttgat tagtggatcc ataattcaaa agatgtttgt gattattgca
   150961 gaaaaaatga aagaaaagat agggtagagc tatgacagtt attgtatgag gtctacccaa
   151021 tgctagatgc aaaggcgcat aatagatcga tatgaacatc atgagctgtc ccgtaataaa
   151081 accagttgtt gctgatactt tcttctcggt tccttcttcc ataacccgag ctcggagaag
   151141 gaagagataa gagggcccta tggagaatgt ggtcataaat ccataataga gtccgaccac
   151201 aacgaccgaa ttaattatct tcatgcataa ggatactaga ttatctagta taaaacactt
   151261 taaaatcatc acaaacctcc ctttttttct ttttgattgt gatttctaga ttattctatg
   151321 ataattcttt tttttctttt ctattgtgat ttctagatta ttctatgata attctttttt
   151381 ttttcttttc tattgtgatt tctagattat tctatgataa ttcttttttt tcttttctat
   151441 tgtgatttct agattattct atgataattt tgaaactctc catatatata gaaatagaaa
   151501 cagatagact agaaacgaca tctcttatct caatgacacc aaagaaaggg atattaaatg
   151561 aatggaatta gtatatggat ggactataat gaaatagagc cactttgagg ttccctatga
   151621 aatgaggcat ggaacggagc cactacgaag aagttccgcg agttacgaag gaaacttcga
   151681 gctcatattg gtcatgggtt gagaacggga attgaactct atgagatcta atttcccgtt
   151741 gttcctcagt agctcagtgg tagagcggtc ggctgttaac tgactggtcg taggttcgaa
   151801 tcctacttgg ggagatttga ttcattccga attctttaat tcggaatgaa agggttcgct
   151861 ttgaccgtta agagtaggta acccgttccc cgtgtctttg tttctattgc attctatctc
   151921 atcgtatccc attctgttct gcgatatttg agaatcgccg tcaatacctc ggtgtaggtc
   151981 cgggatactc ctttgttcca cagtccgggg ctatttaaac taaccaatta agaattctca
   152041 gatgtactag tactagcaag tgcatctttg atgcagtcat caattctccc gagaggccac
   152101 aattaccgcg agcaaacata ttaatgacga ggaaggcatt tttgctatgc tactaatact
   152161 ttacttgctc tgctattctg cccaagcctg gctgaggaag aattacgagg cgtaaaacaa
   152221 aaaaagatat gcggaaaggg catactatat ttattattac ctgatccgca tatccttttt
   152281 gcttcttttt taataaaaag aaaacagtaa ggtaaggcca ttccatttcg acaaaatacc
   152341 cacacccaag ttccatagct ttgggtccgc tatcccgatc atgattttcc tacccccaga
   152401 gggaaaggtc cttccctttt tggccggttg tgggcgagga gggattcgaa cccccgacac
   152461 cgtggttcgt agccacgtgc tctaatcctc tgagctacag gccccacccc gtctccactg
   152521 gatctattcc ccggagtacc ctaaaaaagg ggaacctttc ctctccccag ccatttcggc
   152581 ttaagaagat gtgaaagcgc ctctctctct ataagaacgg tgcgttccga ggtgtgaagt
   152641 gggagagaag ggatttcata attggggttt tgaataagac gaccttttca tttttcattc
   152701 ttattccttt ttcaatatga aaaaggaata agaaggagag gtgttaagct ttttatcatc
   152761 ctggcgccga gctatttttc cgcaggacct cccctacagt atcgtcaccg cagtagagtt
   152821 taaccaccaa gttcgggatg gattggtgtg gttcctctac gcctaggaca ccagaatatc
   152881 gaagcatgaa tgaagaaagg catgagataa aagcatattg gctattgatt gtgaggccct
   152941 aattcttgac tggaggggac accaaaggcc tctgcccttc catcccttgg atagatagag
   153001 agggagggca gagcttttgg ttttttcatg ttgtcaaaga gttgaacaat gaaaatagat
   153061 ggcgagtgcc tgatcgaatt gatcgagtca tgtaggaaca aggttcaagt ctaccggtct
   153121 gttaggatgc ctcagctgca tacatcactg cacttccact tgacacctat cgttaatgat
   153181 aaacggctcg tctcgccgtg accttctctt gaattctcaa aacttctgtc gctccatccc
   153241 cgcaggggca gagaacccat cgctgtctcg gctgtgctac cggaggctct ggggaagtcg
   153301 gaataggaga gcactcatct tgaggtgggc ttactactta gatgctttca gcagttatcc
   153361 gctccgcact tggctaccca gcgtttaccg tgggcacgat aactggcaca ccagaggtgc
   153421 gtccttcccg gtcctctcgt actagggaaa ggtcctctca atgctctaac gcccacaccg
   153481 gatatggacc gaactgtctc acgacgttct gaacccagct cacgtaccgc tttaatgggc
   153541 gaacagccca acccttggaa catactacag ccccaggtgg cgaagagccg acatcgaggt
   153601 gccaaacctt cccgtcgatg tgagctcttg gggaagatca gcctgttatc cctagagtaa
   153661 cttttatccg ttgagcgacg gcccttccac tcggcaccgt cggatcacta aggccgactt
   153721 tcgtccctgc tcgacgggtg ggtcttgcag tcaagctccc ttctgccttt gcactcgagg
   153781 gccaatctcc gtctggcccg aggaaacctt tgcacgcctc cgttaccttt tgggaggcct
   153841 acgccccata gaaactgtct acctgagact gtcccttggc ccgtaggtcc tggcacaagg
   153901 ttagaattct agctcttcca gagtggtatc tcactgatgg ctcgggcccc cccggaagga
   153961 ggccttcttc gccctccacc taagctgcgc aggaaaggcc caaagccaat cccagggaac
   154021 agtgaagctt catagggtct ttctgtccag gtgcaggtag tccgcatctt cacagacatg
   154081 tctatttcac cgagcctctc tccgagacag tgcccagatc gttacgcctt tcgtgcgggt
   154141 cggaacttac ccgacaagga atttcgctac cttaggaccg ttatagttac ggccgccgtt
   154201 caccggggct tcggtcgccg gctcccctgt catcaggtca ccaacttcct tgaccttccg
   154261 gcactgggca ggcgtcagcc cccatacatg gtcttacgac tttgcggaga cctgtgtttt
   154321 tggtaaacag tcgcccgggc ctggtcactg cgaccccctt tgtgaggagg caccccttct
   154381 cccgaagtta cggggctatt ttgccgagtt ccttagagag agttgtctcg cgcccctagg
   154441 tattctctac ctacccacct gtgtcggttt cgggtacagg tacccttttg ttgaaggtcg
   154501 ttcgagcttt tcctgggagt atggcatggg ttacttcagc gccgtagcgc ctggtactcg
   154561 aacattggct cgaggcattt tctctacccc ttcttaccct gaaaaagcag gggcaccttg
   154621 cgtccttgaa ccgataacca tctttcggct aacctagcct cctccgtccc tcgggaccaa
   154681 caaagggtag tacaggaata ttcacctgtt gtccatcgac tacgcctttc ggcctgatct
   154741 taggccctga ctcaccctcc gtggacgaac cttgcggagg aacccttagg ttttcggggc
   154801 attggattct caccaatgtt tgcgttactc aagccgacat tctcgcttcc gcttcgtcca
   154861 ccactgctcg cgcgggtcct tccctctaag gcggaacgct cccctaccga tgcattttta
   154921 catcccacag cttcggcaga tcgcttagcc ccgttcatct tcggcgcaag agcgctcgat
   154981 cagtgagcta ttacgcactc tttcaagggt ggctgcttct aggcaaacct cctggctgtc
   155041 tctgcacccc tacctccttt atcactgagc ggtcatttag gggccttagc tggtgatccg
   155101 ggctgtttcc ctctcgacga tgaagcttat cccccatcgt ctcactggcc gaccttgacc
   155161 cctgttattt tgaggtcata tctagtattc agagtttgcc tcgatttggt accgctctcg
   155221 cggcccgcac cgaaacagtg ctttacccct agatgtccag tcaactgctg cgcctcaacg
   155281 catttcgggg agaaccagct agctctgggt tcgagtggca tttcacccct aaccacaact
   155341 catccgctga ttcttcaaca tcagtcggtt cggacctcca cttagtttca cccaagcttc
   155401 accctggtca tggatagatc acccaggttc gggtccataa gcagtgacaa ttgccctatg
   155461 aagactcgct ttcgctacgg ctccggtggg ttcccttaac caagccactg cctatgagtc
   155521 gccggctcat tcttcaacag gcacgcggtc agagccccgg gctcctccca ctgcttggga
   155581 gcttacggtt tcatgttcta tttcactccc cgatgggggt tcttttcacc cttccctcac
   155641 ggtactactt cactatcggt cacccaggag tatttagcct tgcaaggtgg tccttgctga
   155701 ttcacacggg attccacgtg ccccatgcta ctcgggtcag agcgtaagct agtgatgctt
   155761 tcggctactg gactctagcc atctagggtg cagcactcca ccgcttcgcc tagcagcacg
   155821 acgcttgtat tgctctccca caaccccgtt ttcacggttt aggctgctcc catttcgctc
   155881 gccgctacta cgggaatcgc ttttgctttc ttttcctctg gctactaaga tgtttcagtt
   155941 cgccaggttg tctcttgcct gcccatggat tcagcagcag ttcgaaaggt tgacctattc
   156001 gggaatctcc ggatctacgc ttattttcaa ctccccgaag catttcgtcg cttactacgc
   156061 ccttcctcgt ctctgggtgc ctaggtatcc accataagcc tttcctcgtt tgaacctcgc
   156121 ccttaacttg aaggctatgc catcctaagg tgctgctaaa tggaaggatc ttatcaacgt
   156181 ccatgaataa taaatcatag catagatcga actgccgaat cggaaaaatt gggtgctatc
   156241 atatagcttt gtatcggtta agttcacgag ttggagataa gcggactcga accgctgaca
   156301 tccgccacag ggtaaaccac cgcctctcag gcccccgact gattctacca tagaggccaa
   156361 cgatagacaa taactccccc ccgaacacag cttacaactt tcatcgtact gtgctctcca
   156421 aagagcaact cttctcaaaa tctcaaaaag tgctgagttg gaatcccatt ctaactaagg
   156481 attcttgtgg ttccagagga tccagctaca ggagaaccgg gaacggagag ctttcccccc
   156541 ctttccgccc gactctttgg tcttaagaat gctggtttta agaatgagtg attgcccttc
   156601 tccgaccctt actgtccaac ctgagagcgg acagctaatg cgttccgctt attgaacagg
   156661 gttctatggt cggtccgcga cccctggatg ccgaaggcgt ccttggggtg atctcgtagt
   156721 tcctacgggg tggagacgat ggggtcggtc catggattct ctttcctttt gccgcatttc
   156781 gctcaaaggg ttgaagggag atagtgcatc aagctgttcg caagggccaa cttgatcctc
   156841 ttccccaggg atcccagatg aggaaaccct aggggagcca ccgactccaa ctaccgtcca
   156901 tgtacgatcc atactagatc tgaccaactg cccatcctac ctcctctacg ttcttgacag
   156961 cccatctttg tctcagtaga gtctttcagt ggcatgtttc ggtcctcttc cccattactt
   157021 agaaaaagtg agccaccggt tcaggtacaa gatactatca ttaccgcctg gacaattaga
   157081 catccaaccc gtaatcgcaa cgacccaatt gcaagagcgg agctctacca actgagctat
   157141 atccccccga gccaagtgga gcatgcatga aggagtcaga tgcttcttct attcttttcc
   157201 ttggcgcagc tgggccatcc tggacttgaa ccagagacct cgcccgtgaa gtaaatcatc
   157261 gcacctacgg tccaaccaat tgggagagaa tcaatagatt ccttttcggg agtgattcat
   157321 ccttcccgaa cgcagcatac aactctccgt tgtactgcgc tctccaagtg tgcttgttcc
   157381 ccccttcttc cttaccatgg caagtctttg tgaaagaact ccgatgagaa gaaaaaagaa
   157441 ggcgttaaga gaccctcctg gcccaaccct agacactcta agatcctttt tcaaacctgc
   157501 tctcatttcg agtcaagaga tagataaata gacacatccc attgcactga tcgggggcgt
   157561 tcgtagtgac tgagggggtc gaagaccaag aagtgagtta tttatcagcc aagcattcta
   157621 ttcttcttat ggctagatcc aatctcccgg tccctgcgga aaggaaaaag aatttcacgt
   157681 tcttcctttc gggaagggag gattaggaaa atcctattga ttgcaatttt ctccagaccc
   157741 ccgggaaaag catgaaaaaa aggctcgaat ggtacgatcc cgccgtcacc ccagaatgaa
   157801 aggggcgatc tcgtagttct tggtctgtga agatacgttg ttaggtgctc cgtttttatt
   157861 tttccattga ggccgaacct aaacctgtgc tcgagagata gctgtccata tactgataag
   157921 ggatgtatga attctcgaga agagaggagc cgtggtggtc ccccccggac cgcccggatc
   157981 ccacgagtga atagaaagtt ggatccacat tggatctcac ctgaatcgcc ccatctatcc
   158041 tcctgaggag aagtttggtt tcaaaccccg gttcgaacag gagaagtacg ccatgctaat
   158101 gtgccttgga tgatccacat ctcagggtca ggcgccgatg agcacattga actatccatg
   158161 tggctgagag ccctcacagt ccaggcacaa cgacgcaatt atcaggggcg cgctctacca
   158221 ctgagctaat agcccgtcgt gcgggcctcc cgctgggggc ccgctatgcc aaaagcgaga
   158281 gaagcaccat ccctctcttt ccttttttac gtccccatgt cgcccccgtg tggcgacatg
   158341 ggggcgaaaa aaggggtatc ctatcaactt gttccgacct aggataataa gctcatgagc
   158401 ttagtcttac ttcaccgtcg agaaacgaaa gaagacttcc atctccaaat tgaactcaga
   158461 cgtagctcgc ttctttttgg gtgtgaagca gtgtcaaacc aaaataccca acaagcatta
   158521 gctctccctg aaaaggaggt gatccagccg caccttccag tacggctacc ttgttacgac
   158581 ttcactccag tcactagccc tgccttcggc atccccctcc ttgcggttaa ggtaacgact
   158641 tcgggcatgg ccagctccca tagtgtgacg ggctgtgtgt acaaggcccg agaacgaatt
   158701 caccgccgta tggctgaccg gcgattacta gcgattccgg cttcatgcag gcgagttgca
   158761 gcctacaatc cgaactgagg acgggttttt ggagttagct caccctcgcg ggatcgcgat
   158821 cctttgtccc ggccattgta gcacgtgtgt cgcccagggc ataaggggca tgatgacttg
   158881 acgtcatcct caccttcctc cggcttatca ccggcagtct gctcagggtt ccaaactcaa
   158941 cgttggcaac taaacacgag ggttgcgctc gttgcgggac ttaacccaac accttacggc
   159001 acgagctgac gacagccatg caccacctgt gtccgcgttc ccgaaggcac ccctctcttt
   159061 caagaggatt cgcggcatgt caagccctgg taaggttctt cgctttgcat cgaattaaac
   159121 cacatgctcc accgcttgtg cgggcccccg tcaattcctt tgagtttcat tcttgcgaac
   159181 gtactcccca ggcgggatac ttaacgcgtt agctacagca ctgcacgggt cgatacgcac
   159241 agcgcctagt atccatcgtt tacggctagg actactgggg tatctaatcc cattcgctcc
   159301 cctagctttc gtctctcagt gtcagtgtcg gcccagcaga gtgctttcgc cgttggtgtt
   159361 ctttccgatc tctacgcatt tcaccgctcc accggaaatt ccctctgccc ctaccgtact
   159421 ccagcttggt agtttccacc gcctgtccag ggttgagccc tgggatttga cggcgaactt
   159481 aaaaagccac ctacagacgc tttacgccca atcattccgg ataacgcttg catcctctgt
   159541 cttaccgcgg ctgctggcac agagttagcc gatgcttatt ccccagatac cgtcattcct
   159601 tcttctccgg gaaaagaagt taacgacccg taggccttct acctccacgc ggcattgctc
   159661 cgtcaggctt tcgcccattg cggaaaattc cccactgctg cctcccgtag gagtctgggc
   159721 cgtgtctcag tcccagtgtg gctgatcatc ctctcggacc agctactgat catcgccttg
   159781 gtaagctatt gcctcaccaa ctagctaatc agacgcgagc ccctcctcgg gcggattcct
   159841 ccttttgctc ctcagcctac ggggtattag cagccgtttc cagctgttgt tcccctccca
   159901 agggcaggtt cttacgcgtt actcacccgt ccgccactgg aaacaccact tcccgtccga
   159961 cttgcatgtg ttaagcatgc cgccagcgtt catcctgagc caggatcaaa ctctccatga
   160021 gattcatagt tgcattactt atagcttcct tgttcgtaga caaagctgat tcggaattct
   160081 ctttcattcc aaggcataac ttgtatccat gcgcttcata ttcgcctgga gttcgctccc
   160141 agaaatatag ccctccctac cccctcacgt caatcccacg agcctcttat ccattctcaa
   160201 ttctcattcg atcgcggcgg gggagcaagt caaaatagaa aaactcacat tgggtttagg
   160261 gataatcagg ctcgaactga tgacttccac cacgtcaagg tgacactcta ccgctgagtt
   160321 atatcccttt ccttgccccg cccccatcga gaaatagaac tgactaatcc taaggcaaag
   160381 ggtcgagaaa ctcaacgcca ctattcttga acaacttgga gtcgggcctt cttttctttt
   160441 cgcactatta cggatacgaa aataatggga aaaattggat tcaattgtca actgctccta
   160501 tcggaaatag gattgactac ggattcgagc aatagcacat ggtttcataa aaccgtatga
   160561 ttttaccgat ctaaataaag caggttttac atgaagaaga tttggctcag catgttctat
   160621 tcgatacggg taggagaaga acccgactcg gtattcttaa aaaaatagag aaatcagaac
   160681 caagtcaaga tgatacagat caacccctct tcttgcgcca aagatcttac catttccgaa
   160741 gtaactggag ttacatctat ttttccattt caattcaaga gttcttatgt gtttccacgc
   160801 cccttcgaga ccccgaaaaa tggacaaatt ccttttctta ggaacacata caagattcgt
   160861 caccacaaaa aggataatgg taaccccacc attaactact tcatttatga atttcatagt
   160921 aatagaaata catgtcctac caagacagaa tttgtaactt gctatcctct tgcctagcag
   160981 gcaaagattt acctccgtgc aaaggatgat tcattcggat cgacatgaga gtccaaccac
   161041 attgcattgc cagaacccat gttgtatatt tgaaagaggt tgacctcctt gcttctatca
   161101 tgttacaatc ctcttcccgc cgagctccct ttctcctcgg tccacagaga caaaatgtag
   161161 gactggtgcc aacagttcat cacgaaagaa aggactcact gagccgagat cactaactaa
   161221 tactaatcta atactaatat aatagaaata gaactgtctt ttctgtatac tctccccggt
   161281 tccgttgcta ccgcgggctt tacgcaatcg atcggatcat atcggatcat atggatatcc
   161341 cttcaacaca acataggtca tcgaaaggat ctcgaagacc caccaaagca cgaaagccgg
   161401 gatctttcag aaaatggatt cctattcgaa gagtgcataa ccgcatggat aagctcacac
   161461 taacccgtca attttggatc caattcggga ttttccttgg gaggtatcgg gaaggaattg
   161521 gaatgtaata atatcggatt catacagata cagaagaaag ggttctctat tgattcaaac
   161581 gctataccta cgggataggg atagagaaag aggaaaaacc gaagatttca catagtactt
   161641 ttgatcgaaa aatcaatctt atttatttcg tacctttcgc tcaatgagaa aatgggtcag
   161701 attctacagg atcaaacctg tgggacttaa ggaatgatgg aaggaaataa aaaagaaatc
   161761 aaaaaagaaa aataataaaa aaaaataagt aaataaaaat gaagtagaag agtccagatt
   161821 ccaaacgaac aaattcaaac ttgattgaaa aggatctttc tgattctcga agaatgaggg
   161881 gcaaaaggat tgatcgagaa agatttcttg ttcttattag aagatcgtga ttggatccac
   161941 atatgtttgg taaaaagaat aatcttctcc tttgagaata atcaaaaaag gaaagtgttc
   162001 aattggaaca tgaaaacgtg actgaattgg tcctagttac tcttcgggac ggagtggaag
   162061 aaggggggag attctcgaac gaggaaaagg atccaatgac ttcgaaagaa ttgaacgagg
   162121 agccgtatga ggtgaaaatc tcatgtacgg ttctgtagag tggcagtaag cgtgacttat
   162181 ctgtcaactt ttccactatc acccccaaaa aaccaaactc tgccttacgt aaagttgcca
   162241 gagtacgctt aacctctgga tttgaaatca ctgcttatat acctggtatt ggccataatt
   162301 tacaagaaca ttctgtagtc ttagtaagag ggggaagggt taaggattta cccggtgtga
   162361 gatatcacat tgttcgagga accctagatg ctgtcggagt aaaggatcgt caacaagggc
   162421 gttctagtgc gttgtagatt cttatccaag acttgtatca tttgatgatg ccatgtgaat
   162481 cgctagaaac atgtgaagtg tatggctaac ccaataacga aagtttcgta agggaactgg
   162541 agcaggctac catgagacaa aagatcttct ttctaaagag attcgattcg gaactatgat
   162601 atgtccaagg tccaatattg aaataatttc agaggttttc cttgactttg tccgtgtcaa
   162661 caaacaattc gaaatgcctc gactttttta gaacaggtcc gagtcaaata gcaatgattc
   162721 gaagcacttc tttttacact atttcggaaa cccaaggact caatcgtatg gatatgtaaa
   162781 atacaggatt tccaatccta gcaggaaaag gagggaaacg gatactcaat ttcaagtgag
   162841 taaacagaat tccatactcg atctcataga tacatataga attctgtgga aagccgtatt
   162901 cgatgaaagt cgtatgtacg gcttggaggg agatctttca tatctttcga gatccaccct
   162961 acaatatggg gtcaaaaagc caaaataaat gattttagcc cttataaaaa gaaaacggat
   163021 tcttgaactc ctttcatgct catgtcacgt cgaggtactg cagaagaaaa aaccgcaaaa
   163081 tccgatccaa tttatcgtaa tcgattagtt aacatgttgg ttaaccgtat tctgaaacac
   163141 ggaaaaaaat cattggctta tcaaattctc tatcgagcca tgaaaaagat tcaacaaaag
   163201 acagaaacaa atccactatc tgttttacgt caagcaatac gtggagtaac tcccgatata
   163261 gcagtaaaag caagacgtgt aggcggatcg actcatcaag ttcccattga aataggatcc
   163321 acacaaggaa aagcacttgc cattcgttgg ttattagggg catcccgaaa acgtccgggt
   163381 cgaaatatgg ctttcaaatt aagttccgaa ttagtggatg ctgccaaagg gagtggcgat
   163441 gccatacgca aaaaggaaga gactcataga atggcagagg caaatagagc ttttgcacat
   163501 tttcgttaat ccatgaacag gatctatata gacacataga cccatggatc catacatctc
   163561 gatcggaaaa gaatcaatag aaaaagaatc ggaattgatc gatatatctc tcgaaacaaa
   163621 cgaaaaggaa acgaaagacg aaacataaat catggatcaa ctaagccctc tcggggactt
   163681 gcttaagaat aagaaagagg aatcctatgt aaataccatg gaataaggtt tggtcctatt
   163741 catggggatt ctgtaaatat tccattccaa aaagagaaaa ttcgaaacaa ttgggattct
   163801 tttggagatt ggatgcagtt actaattcat gatctggcat gtacagaatg aaaacttcat
   163861 tctcgattct acgagaattt ttatgaaagc ctttcatttg cttctcttcg atggaagttt
   163921 tattttccca gaatgtatcc taattttggg cctaattctt cttctgatga tcgattcaac
   163981 ctctgatcaa aaagatatac cttggttata ttttatctct tcaacaagtt tagtaatgag
   164041 cataacggcc ctattgttcc gatggagaga agaacctatg attagctttt caggaaattt
   164101 ccaaacgaac aatttcaacg aaatctttca atttcttatt ttactatgtt caactctatg
   164161 tattcctcta tccgtagagt acattgaatg tacagaaatg gctataacag agtttctgtt
   164221 attcgtatta acagctactc taggaggaat gtttttatgc ggtgctaacg atttaataac
   164281 tatctttgta gctccagaat gtttcagttt atgctcctat ctattatctg gatataccaa
   164341 gaaagatgta cggtctaatg aggctactac gaaatattta ctcatgggtg gggcaagctc
   164401 ttctattctg gttcatggtt tctcttggct atatggttca tccgggggag agatcgagct
   164461 tcaagaaata gtgaatggtc ttatcaatac acaaatgtat aactccccag gaatttcaat
   164521 tgcgcttata ttcatcactg caggaattgg gttcaagctt tccctagccc cttctcatca
   164581 atggactcct gacgtatacg aaggagtgcg gttcgttcga taaattccta cctctctatc
   164641 tatttctgag atgtttggat ttttcaaaac tccatggaca tgcagaagag aaatgctatt
   164701 cccactcgga ccaagacata actttacttg ttcaaataac aattaaggtg aagcagagtc
   164761 aggaacaacg aatcccttta tgataaacag attcattttg caagttcgtt attacgggta
   164821 gttcctacaa aggatcggac taatgacgta tacaatactt gaattctcga tgtagatgct
   164881 acatagttgg ttctcatcct tcagagacta cgagtgtaat aggagcatcc gtcgacaaaa
   164941 ggatcaccct aagatgatca tctcgtggct attgagaacg aatcaaatca gatggttcta
   165001 tttatcaatc ttttcgacct cggttccgta ggagcaagtc ataaagattg agaaaaatcg
   165061 gtcattcaca accactgatg aaggattcct cgaaaagtta aggattagta atccttttta
   165121 aaatgaaaaa tcgaatggat tcggtcttat acatacgcga ggaaggtaat caaaaaagaa
   165181 agaagaactc atcttctttc ttttatcact taggagccgt gcgagatgaa agtctcatgc
   165241 acggttttga atgagagaaa gaagtgagga atcctctttt cgactctgac tctcccactc
   165301 cagtcgttgc ttttctttct gttagttcga aagtagctgc ttcagcttca gccactcgaa
   165361 ttttcgatat tcctttttat ttctcatcaa acgaatggca tcttcttctg gaaatcctag
   165421 ctattcttag catgatattg gggaatctca ttgctattac ccaaacaagc atgaaacgta
   165481 tgcttgcgta ttcgtccata ggtcaaatcg gatatgtaat tattggaata attgttggag
   165541 actcaaatgg tggatatgca agcatgataa cttatatgct gttctatatc tccatgaatc
   165601 taggaacttt tgcttgcatt gtatcatttg gtctacgtac cggaactgat aacattcgag
   165661 attatgcagg attatacacg aaagatcctt ttttggctct ctctttagcc ctatgtctct
   165721 tatccttagg aggtcttcct ccactagcag gttttttcgg aaaacttcat ttattctggt
   165781 gtggatggca ggcaggccta tatttcttgg tttcaatagg actccttacg agcgttgttt
   165841 ctatctacta ttatctaaaa ataatcaagt tattaatgac tggacgaaac caagaaataa
   165901 ctcctcacgt gcgaaattat agagggtccc ctttaagatc aaacaattcc atcgaattga
   165961 gtatgattgt atgtgtgata gcatctacta taccaggaat atcaatgaac ccgattattg
   166021 aaattgctca ggataccctt ttttagcttc tagaatctat ttcttagttc aagatccctc
   166081 ttctcttact aactggaatc aaagaattag tagatctctt ccgcccaaaa tgggaatggg
   166141 ctagggttat gaacttataa tctataatct gatgatcgag tcgattccat gattataagt
   166201 tcattccata ccggaccaga ccggaatagg gttttataca ttctcattat gagaaggggt
   166261 cattcgagtg tatctaaata gatactatgt ttacatatag atccctgcgt cgttccattc
   166321 cattccattt aggattagga atgggcgtaa tcggacctgc tttttacata tctctcgtta
   166381 tttgggaccc tattcacctc tttgggcttc tattgaatcg agaaataggt ttgattgtcc
   166441 atctttttga tagaatatat ataaggtacc ctccagataa ttcaaatcga accaattgga
   166501 tgtccgactc gggcctatat gacatgaccg atcaataaaa atactctaac actccacctt
   166561 tgtcatatat tccatacatc acactagata gatatcatat tcatggaata cgattcactt
   166621 tcaagatgcc ttggtggtga aatggtagac acgcgagact caaaatctcg tgctaaagag
   166681 cgtggaggtt cgagtcctct tcaaggcata atattgagat ctcttattga attggaataa
   166741 gttcggcagc ggatcacgaa atcttggtga tcttctctat ctaatgaatg gggagtccgt
   166801 tttgaaatca aatcgtccgc cctgcaccca ccccccctat atgcttcaac aggaatcaca
   166861 caggggtaga ttgatacaat agaaacctct ggtaaaatgc ccacccgtaa cccagcggat
   166921 aaagtacatt acatagtccg ttttagggat tggcgactta cccattcaat gactttggca
   166981 ccggacgttc ccaaaatggg tactctactc tcgggtcggg tgaattcaat aatagacgcc
   167041 tgttggcatt ccagccttcc ttcccctttc agggcctatc cgaaaggaaa gagaattcag
   167101 tacttcttgg tcgtgaatat cggaatagga caaaccgccc cgtggatatc tttgcttcag
   167161 aacaaaacaa ttagaattag gctcggtcaa ctggaatgtg tattatccat ataggggatc
   167221 tttcaattga gaagatccat cgacctgaga cgaagagaaa gaaaggtcta tctattttat
   167281 ttagttattc agttaaacca atgattcgtt attggagcag atagcaacaa ccatttcatc
   167341 cggcatacgt atttttgatt ttccaatgga ttttcatctt tcattaatgg aaattttttg
   167401 atgtagtgag taatagctct ggttgttcgc tcttcaagaa ttcttgttta ggcagttcat
   167461 accatccata cataatgttt tgatctaaga tttcaattct tccatgtttc cgcagtagca
   167521 tattgttcca tggagctaag gtccaaaata tggaagaaac tggtgtttcc acgactctac
   167581 cacccagtca attctgtttc acttaatccc tatttcatgg ccacatatct ttccggctaa
   167641 ggaatgggaa actcttcttt tgttacatga attctatttt catttcatcc gggaaaagcc
   167701 atctttttct caacaatgtc tttgtcattt gatccaatag cgttccgtta gataggaaca
   167761 gatttgataa atactgataa ctctcggata gagtattaga acggaagaat ccattagata
   167821 atgaactatt ggttctaagc catctctggc gatgaatcaa caattcgaaa tgcttttctt
   167881 gcgtattctt gataaaccag cgtttagaca tagatgtaga aggatctgtt tggggaataa
   167941 gaaactccct tgacatctct tcatctgcaa agaattctcg atgggaaaac acagagacaa
   168001 aagactgatc ttggaatagt aaaaagagtg gatccgcagg gtcccaaatg aattggctta
   168061 ttcgaaaaag gccttgttct ttgtaagatc tatctcgtgt ctggtactgc atggttccac
   168121 tctgcaagaa ctccgaatca ttctcttgat cattctcttg atcattctct tgaagctcat
   168181 cctcttcatc ataaatgatc cgcttgcccc gaaatgacct ggcccaatag ggaaatccca
   168241 attcattggg cctttcgata caatcaaata gaaggcccca agggcgccat attctaggag
   168301 cccaaactat gtgattgaat aaatcctcct ctatctgttg cgggtcgagg actccttccc
   168361 cttcttcaaa ctccgattca tatttttcgt agagaaatct aaatctctga tcaaggatag
   168421 aacaagatcc attttgaatc atatttaagg gattccttgg ttcgggccga agaagcaatg
   168481 tcactcgatc attatcaaac tgactgcaat ctttttctgt ccgtgaggat cccaccagag
   168541 cgccttctac ttctaatagg ccatgaacta gatcagaatc attctcaacg agtccataag
   168601 aagtgatccc atttttttca tcaggtccgg gtggagacca aaggtcttga gcgaccgatc
   168661 cggcagaaca actcaaaaga taaagaagta tcgttaatct cttcatgctc gttccaagtt
   168721 cgaagtacca tttgtacaaa taagaatccc cctcgttaca tgatttcttc tttatataga
   168781 tagatatagg atctatggag caattactta gaagtacatt ttgtgaaaca gcccttccta
   168841 tctgatagaa aatgatccca tgatcctgaa ccgatcttac ctgggatcgc aaatcccaag
   168901 tttgtctatg aagagcggat ctaattatat tagtgtctat aattgatttc ttttgtataa
   168961 tactaatcga tagggcctca ttggtaagtg ctacaagatc tcgtacattg gaacccatag
   169021 ttatggaccc gaatccatta gtatggaaca ttttcttttc caagtgaaat cccctagtat
   169081 atgaaagagt gaaaaagtgc tttcgttgtt gtggaataag aagccttcgt atcttaatgc
   169141 atgtatttaa tttattcgga gctattagag cgggatccac tttttgggga atatgagtcg
   169201 aagcaataac aagaatatct ctagtggaac atctttcaca atccctggag agatagttca
   169261 ctaatagacc gagggataag taattcgact cattcacatc cagatcatga atgtttggaa
   169321 tccatattat gcaaggagac attgcttttg ctaattcgaa ttgaagggtg atatagatag
   169381 aaaatcggtc tttttccggc atcatatcca tcatatccat agttagcgca ttcatcatag
   169441 ttagaagctc cagctccgta tcaaggtcac ggtcgatatc gtcactatca tcaatatcgt
   169501 catcgtcact atcatcaata agagaaccct taggcttgtt atccaggaac ttgttcagaa
   169561 atactgtaat gaaaggaaga taggagtttg tcgctaggta tttgaccaaa taggatcgtc
   169621 cagttcctat agaacctatc actaaaatac ccctaggggg ggatagggct acgcggagcg
   169681 aaaagggttt tccatgagat gggaaatgaa aactattagc cccacacggg gtttgtgaat
   169741 aagtgattgt ctgataatga gcaaggaata tccgtctttc tgctaaacag gatgtattga
   169801 actcataatt cattagatac tttttatgaa tgtcaactaa gtatcgtaag taaattgctc
   169861 ccggttgttc aatcatttga taaccagagt cattctttga taaatgatca ctatgagtca
   169921 gactcaatag aatttgatca atcctttttt ctgtcgttaa ggtagagaac tgaaccaaga
   169981 attctctttc tttatcatca atcgaatcac tgttcgagac ccaagattct attttatcat
   170041 caatccaatc accattcacg ttttttcttt ttcttatcaa ggaatagatc gctttacttg
   170101 tatgacttag atgtctcgta tttctcgaaa aggcgatttg attgatggga tttggtatga
   170161 tacttatgag atcgatgaga ttccaatatt tcttcttaga acgtattgat ttgaccccat
   170221 aagcgggacc accaccccat agcatgttgc cgccagaaac agaaccccgt atttttttta
   170281 gagaatctcc taattgtttc agagcaacta gaaagagatt ctttaaccag aaagaattca
   170341 gttcagatgt aggataccta tccagaagtt tttccaactc aatcatgtat gatggaatca
   170401 tcaaagattt gaccttttcg aactctgtct gtaactcact ataggctcga gaaacaaaga
   170461 gaagatgtgt acgaacgaga tatccagcaa caagaagaag gaaaaggatt gaatagagga
   170521 actcccgaac atttagcgat ctcagatgtg tcgatatcaa tggtgactca ttattttgat
   170581 gaataatttc ttcggacaga agaagattat gtaaacactt actcgaaata tcacttatca
   170641 gattccattg tggaagatac aattttttct gaagaattcg ccatgatata tctgatctat
   170701 gcataatatc atgaaaaatg gatacaaatt tttgtatcgg caatagatct aaaaatataa
   170761 aatttagata tttgtaccct gtcgaagtaa ggaaccatgg tatatatgtt tggaatagat
   170821 tccattttga gagagttgaa aaagcactat ctcgttgaaa ggttctatac atctgccctt
   170881 tctcaagcca tttttttaga caaagactcc gttttttcct ctttttggat ggtaaatatt
   170941 tctcagaaca tggagtgtga atcaaaccca tgtttgaatt gaaattgaga tactgatgca
   171001 agttcttccc ttctgaatca gatagattca tatctgaaag aggttgacaa taagttcttt
   171061 caaaattgac tatttgtccc tctgttagag gtgttccaga aatgtctgcg atcgagtaaa
   171121 tagctctacg aacgaatgga tcggatcgaa ttggaaaatg gaaagatttg tacaagttat
   171181 acctttcgtc accactttgc ggaaaatcgt taggtatgaa tatgttagat acctgtgact
   171241 cgattggtga aatagtatct ctctccaaaa aagcatgttt ttttttaccg ccgcacaaag
   171301 aaaatatttt gttgcgaatg aacaagatat tgaggaattg tccatacgta aaatcataat
   171361 tattgataca ggccttttcc acataaaaag ggaatctttt gttacaatag aagcagaagt
   171421 gatgtcgatt attcaagaat cgaagtcgat ttgctttaga aaaagaggat atcaatgaac
   171481 ttctatgaaa tggtttcgcg ggattcagcc aattgtcttg atcgcgggat atcattgaga
   171541 aataggaatc cgtgttatca aaagatttcc tgcgattctt tctagtatgg aatgagtcaa
   171601 tcatccactt tggtatctta ttgaacaaaa atggtgatat tgttcctcca ttgatcaaga
   171661 atttcgattt ttgggaagta tcatggtcat ccaataaaaa gggtttccat tttttcaaat
   171721 gaacgatttg aagacctatt gattctaaca actgattgca gagttgatca ttcggacctt
   171781 tcaattcatg gatgtggatc tcggacctat gaatggggat actcccgaaa ctcacaaaga
   171841 aaaaaggaag tgagttagac aaaaagagaa gaaacttgga caaaaagaaa caaagtgact
   171901 tagagaaatc ttttttgtcg ataacctcag accaatcaat cgaatattga ttaatacgta
   171961 atcgatcgaa cactacttga aaacggctat tctgctcaga aatgaaatgt tccaaatgtt
   172021 cctggaaatt cttgctccca ttggaccatt tgtatctata tgcattagga tcccgattca
   172081 tggatctctc ggttcgagaa atcaaaataa gaggatcgaa ccatttcttc tgactctttt
   172141 tcaaatttga taaatgttgg ttgatcgtgt atttcattat agttctatga ttcagagtat
   172201 catttcctat ttgatacctt tgaattccat attcgaagtt gcgatcggat cgattcatta
   172261 aaaagaatcg attcaataca tttcttatgt acccataggt gctatattgg atttgaatca
   172321 gatttcggat caatctatat tgattgactg cctccattat gttgttgcta gcaaatacca
   172381 ctatttttgg ttttggatct tccaaatcat tcccgcaaga ggtccggacc catctttttc
   172441 tgatccttcg ataaaaagat tcattctctt cataaaaaat aggaggtaga accaataaag
   172501 atttcttttt cgattcatcc ctggagttga atacctcatt caagaattgt ttttgatcca
   172561 atccggagga atcaatagaa aaggcaaatc ccttatgata caccagatcc ggctcggtta
   172621 ttgatagagt gaatagatct gccatttctt gaaatctctc ttctgattca aaatcgtggt
   172681 gtaacgtgta tccccccctg ttccggtcat ggaatagatg aaataaatca aaaaatggat
   172741 ttttgttcaa gaatgaaatc ttattggaac tgtccagttc atccttcgga accatatcac
   172801 atcctggatc tgatgaaata ggatgaattg agacggtatt ttgtaaatac ataatcatct
   172861 tgaatatatt aactatttct ttattttccg atcgcctgga aagaacaaaa gaaacatctt
   172921 gttctttctt caacaatttc tgatctctag tggacctctc agtaggattc gaacccagat
   172981 gaagttctga ccatctttca gagaaaaaag aacgaatgga tcttgtagga ttcccaagag
   173041 attcttcgat ttcttccgga agcggatgat tattcatctg cttctcacgt tccgtgaata
   173101 gccgggacat tgaggaatat ccagaaaggc atttagggaa tcgctctgat tctatctctg
   173161 ttcgttccgt ttgaagaaag gaaggatccc aacaaagaat cgatctttct tttagttgtt
   173221 gaatctctct ttgattgatc aatgtgtgat attccgaatc ctcattacta atggaatcga
   173281 aatgatctct ggattgatca gaagatcctt tcaattggct agaatccgtt acttgaatga
   173341 aactagatct tgtggaatca tattgaatat ttgacgatac attccgtacc ttgctaaaaa
   173401 accgatcctt gtttaccaac cacacattgt ctaaccaaat ccaattctct ctcgagatgt
   173461 tcctcaaaaa atccgattcg tgcggattct tcccccaact aacgaagaga tcttggcgga
   173521 attgccacat atgaaattga gcacaatttt gcaaagaaaa agcccgcttg tttctcaaga
   173581 agagatggga aacatgctca atatcatttg attgaatagt tgacccagct ccttgttgtt
   173641 tgaagaaacc ctccacttca attggtattt tttcacgaaa agcaaacatg agataataaa
   173701 tccagtcttt cactaagatt tcgaatagct gtcccgaatt caagttgatt atgtttcgcc
   173761 tcttcctcgg agaaagacga tcaaacaatt cccaatcatg gtccttgcgg atcggatcat
   173821 ccatataata tacaaaagga aactccagat atttgatatc tttctctttg aatgagatct
   173881 caatttcagc gacggtttca ttagatatct tacaactaga atccctcttt tttccgatcc
   173941 agttcctcca ccaccgcgaa ccccagttag attcaggcat gatacacttt ttagttattg
   174001 ggagaaccca agtactctct ttcggatcca ggaaagagct ctcagagatc ttttttcctt
   174061 ttggaagata caggagcgaa acaatcaacc tattgatatt ggaagactca aaagattctt
   174121 ccaatgtatc atttctgggt ccaatggaat tcataggtat aggaagaagc cctgtcaaat
   174181 agagattttt tctttcgacc atctttcgat tgttaatacg atatataagg accgctacta
   174241 caaagagtac tacacccttg atcgtgaaat atcgattgct tgttgaactc tgtgaattgc
   174301 gtgaaagtag gatactccaa attcgggagt ccaagagttt tataaaacgc tcttgatgga
   174361 aaaaaatgtg aatgaaagat cccactaaat tgaattgggt ccatgaatct aagaaatagt
   174421 gagaattctt gatctctctc aatatctctc tcaattcgaa aatccagaat cttaattgat
   174481 gtcctctcat agagtcctcc taaattgcat tgatttatcc aaaagatttc atttcaattg
   174541 gaatttggtt gtacgaggat ccccgctaag catccatggc tgaatggtta aagcgcccaa
   174601 ctcataattg gcgaattcgt aggttcaatt cctactggat gcacgccaat gggaccctcc
   174661 aataagtcta aactaatcgg tgtagtatat tcatatcata acatatgaag agtaagaact
   174721 agcattctta ttgagactag aactgatagg gaagaaaata gatttatgga tggaatcaaa
   174781 tatgcagtat ttacagacaa aagtattcgg ttattgggga aaaatcaata tacttctaat
   174841 gtcgaatcag gatcaactag gacagaaata aagcattggg tcgaactctt ctttggtgtc
   174901 aaggtaatag ctatgaatag tcatcgactc ccggtaaagg gtagaagaat ggggcctatt
   174961 atgggacata caatgcatta cagacgtatg atcattacgc ttcaaccggg ttattctatt
   175021 ccacctctta gaaagaaaag aacttaaatc aaaatactta atagcatggc gatacattta
   175081 tacaaaactt ctaccccgag cacacgcaat ggagccgtag acagtcaagt gaaatccaat
   175141 ccacgaaata atttgatcta tggacagcat cgttgtggta aaggtcgtaa tgccagagga
   175201 atcattaccg cagggcatag agggggaggt cataagcgtc tataccgtaa aatcgatttt
   175261 cgacggaatg aaaaagacat atatggtaga atcgtaacca tagaatacga ccctaatcga
   175321 aatgcataca tttgtctcat acactatggg gatggtgaga aaagatatat tttacatccc
   175381 agaggggcta taattggaga taccattgtt tctggtacag aagttcctat aaaaatggga
   175441 aatgccctac ctttgagtgc ggtttgaact attgatttac gtgattggaa gtaaccaatt
   175501 aggtttacgg cgaaacctag aaatcgatca ctgatccaat ttgagtacct ctacaggata
   175561 gacctcaaca gaaaactgaa gagtaacggc agcaagtgat tgagttcagt agttcctcat
   175621 ataaaattat tgactctaga gatataataa tatggagaag atcaaattgt ttcaagcacc
   175681 gacagaacca agcgcccctt gtttcaaaga gggttattca catttcattt gatggtcaaa
   175741 ggcgaattga aagctaagca gtggtaattc taaggattcc ccgggggaaa aatagagatg
   175801 tctcctacgt tacccgtaat atgtggaagt atcgacgtaa tctcatagag tcattcggtc
   175861 tgaatgctac atgaagaaca taagccagat gaaggaacgg gaagacctag gatgtagaag
   175921 atcataacat gagtgattcg gcagatttgg attcctatat atccactcat gcggtacttc
   175981 attgtatgat atatataaga tccatctgta tagatatcat catctacatc cagaaagccg
   176041 tatgctttgg aagaagcttg tacagtttgg gaaggggttt tgattgatca aaaagaagaa
   176101 tctacttcaa ccgatatgcc cttaggcacg gccatacata acatagagat cacactcgga
   176161 aggggtggac aattagctag agcagcaggt gctgtagcga aactgattgc aaaagagggg
   176221 aaatcggcca cattaaaatt accttctgga gaggtccgtt tgatatccaa aaactgctca
   176281 gcaacaatcg gacaagtggg gaatgttggg gtaaaccaga aaagtttggg tagagccgga
   176341 tctaaatctt ggctaggtaa gcgtcctgta gtaagaggag tagttatgaa ccctgtagac
   176401 catccccatg ggggtggtga agggagggcc ccaattggta gaaaaaaacc cgcaactcct
   176461 tggggttatc ctgcacttgg aagaagaact agaaaaagga aaaaatatag taataatttg
   176521 attcttcgtc gccgtagtaa atagtagagt agagaaaata gaatagaatt tgtttcttcg
   176581 tctttacaaa aaaaaaatag gagtaatgga ctgtgacacg ttcactaaaa aaaaatcctt
   176641 ttgtagcgaa tcatttatta agaaaaataa ataaagttaa cacaaaagaa gaaaaagaaa
   176701 taatagtaac ttggtcc
//
