# Supplementary material for: Dispersed repeats and inverted repeat expansion drive major plastomic rearrangements in Calliandra haematocephala (Leguminosae: Mimoseae)
Source: Front Plant Sci. 2025 Oct 3;16:1673127. doi: 10.3389/fpls.2025.1673127 (PMC12531236; doi:10.3389/fpls.2025.1673127)
Supplement: Supplementary file 1 [file DataSheet1.zip › Assemled_data/Senegalia_catechu_NC_047594.gb]

LOCUS       Senegalia_catechu_NC_047594      173228 bp    DNA     linear   PLN 08-JUL-2025
DEFINITION  .
ACCESSION   urn.local...w-j4u526t (modified)
KEYWORDS    .
SOURCE      null
  ORGANISM  
            .
FEATURES             Location/Qualifiers
     misc_feature    order(173228,1)
                     /label="misc"
                     /note="Geneious type: Editing History Deletion"
     source          <1..173225
                     /organism="Senegalia_catechu"
                     /organelle="plastid:chloroplast"
                     /mol_type="genomic DNA"
                     /note="Annotation Method :: PGA-Plastid Genome Annotator"
     tRNA            complement(53..126)
                     /gene="trnH-GUG"
                     /product="tRNA-His"
     gene            complement(53..126)
                     /gene="trnH-GUG"
     CDS             complement(524..1585)
                     /gene="psbA"
                     /codon_start=1
                     /transl_table=11
                     /product="photosystem II protein D1"
     gene            complement(524..1585)
                     /gene="psbA"
     repeat_region   561..1165
     repeat_region   561..1122
     repeat_region   717..1165
     repeat_region   756..1534
     repeat_region   1020..1282
     repeat_region   1059..1327
     repeat_region   1124..1534
     repeat_region   1167..1720
     tRNA            join(complement(4462..4498),complement(1875..1909))
                     /gene="trnK-UUU"
                     /product="tRNA-Lys"
     gene            complement(1875..4498)
                     /gene="trnK-UUU"
     CDS             complement(2225..3724)
                     /gene="matK"
                     /codon_start=1
                     /transl_table=11
                     /product="maturase K"
     gene            complement(2225..3724)
                     /gene="matK"
     repeat_region   3903..4193
     CDS             join(complement(6384..6423),complement(5245..5483))
                     /gene="rps16"
                     /codon_start=1
                     /transl_table=11
                     /product="ribosomal protein S16"
     gene            complement(5245..6423)
                     /gene="rps16"
     repeat_region   5336..5562
     tRNA            complement(7061..7132)
                     /gene="trnQ-UUG"
                     /product="tRNA-Gln"
     gene            complement(7061..7132)
                     /gene="trnQ-UUG"
     CDS             7866..8051
                     /gene="psbK"
                     /codon_start=1
                     /transl_table=11
                     /product="photosystem II protein K"
     gene            7866..8051
                     /gene="psbK"
     CDS             8228..8338
                     /gene="psbI"
                     /codon_start=1
                     /transl_table=11
                     /product="photosystem II protein I"
     gene            8228..8338
                     /gene="psbI"
     tRNA            complement(8661..8748)
                     /gene="trnS-GCU"
                     /product="tRNA-Ser"
     gene            complement(8661..8748)
                     /gene="trnS-GCU"
     tRNA            join(9369..9391,10095..10142)
                     /gene="trnG-UCC"
                     /product="tRNA-Gly"
     gene            9369..10142
                     /gene="trnG-UCC"
     tRNA            10499..10570
                     /gene="trnR-UCU"
                     /product="tRNA-Arg"
     gene            10499..10570
                     /gene="trnR-UCU"
     CDS             complement(11074..12606)
                     /gene="atpA"
                     /codon_start=1
                     /transl_table=11
                     /product="ATP synthase CF1 alpha subunit"
     gene            complement(11074..12606)
                     /gene="atpA"
     repeat_region   11079..11433
     repeat_region   11079..11409
     repeat_region   11150..11433
     repeat_region   11540..11958
     repeat_region   11540..11923
     repeat_region   11591..11958
     repeat_region   11969..12255
     repeat_region   11976..12432
     repeat_region   11976..12279
     repeat_region   11999..12432
     CDS             join(complement(13818..13962),complement(12675..13081))
                     /gene="atpF"
                     /codon_start=1
                     /transl_table=11
                     /product="ATP synthase CF0 subunit I"
     gene            complement(12675..13962)
                     /gene="atpF"
     repeat_region   12926..13246
     repeat_region   14626..14986
     CDS             complement(14658..14903)
                     /gene="atpH"
                     /codon_start=1
                     /transl_table=11
                     /product="ATP synthase CF0 subunit III"
     gene            complement(14658..14903)
                     /gene="atpH"
     repeat_region   15554..15994
     repeat_region   15554..15888
     CDS             complement(15575..16318)
                     /gene="atpI"
                     /codon_start=1
                     /transl_table=11
                     /product="ATP synthase CF0 subunit IV"
     gene            complement(15575..16318)
                     /gene="atpI"
     repeat_region   15594..15901
     repeat_region   15747..16072
     repeat_region   16107..16290
     CDS             complement(16529..17239)
                     /gene="rps2"
                     /codon_start=1
                     /transl_table=11
                     /product="ribosomal protein S2"
     gene            complement(16529..17239)
                     /gene="rps2"
     repeat_region   16972..17286
     repeat_region   16972..17271
     CDS             complement(17554..21675)
                     /gene="rpoC2"
                     /codon_start=1
                     /transl_table=11
                     /product="RNA polymerase beta subunit"
     gene            complement(17554..21675)
                     /gene="rpoC2"
     repeat_region   17735..18069
     repeat_region   17756..18069
     repeat_region   18526..18802
     repeat_region   19026..19386
     repeat_region   19508..19915
     repeat_region   19508..19853
     repeat_region   19610..19891
     repeat_region   21116..21423
     repeat_region   21143..21764
     repeat_region   21427..21764
     repeat_region   21521..21834
     CDS             join(complement(24283..24735),complement(21846..23462))
                     /gene="rpoC1"
                     /codon_start=1
                     /transl_table=11
                     /product="RNA polymerase beta subunit"
     gene            complement(21846..24735)
                     /gene="rpoC1"
     repeat_region   21868..22074
     repeat_region   22324..22845
     repeat_region   22324..22733
     repeat_region   22531..23186
     repeat_region   22531..22845
     repeat_region   22591..23024
     repeat_region   22611..23186
     repeat_region   23188..23485
     repeat_region   24319..24609
     repeat_region   24611..25019
     repeat_region   24664..25123
     repeat_region   24664..25066
     repeat_region   24724..25123
     CDS             complement(24741..27953)
                     /gene="rpoB"
                     /codon_start=1
                     /transl_table=11
                     /product="RNA polymerase beta subunit"
     gene            complement(24741..27953)
                     /gene="rpoB"
     repeat_region   25219..25454
     repeat_region   25486..25867
     repeat_region   25869..26417
     repeat_region   26626..27078
     repeat_region   27080..27347
     repeat_region   27556..27956
     repeat_region   27556..27830
     tRNA            29171..29241
                     /gene="trnC-GCA"
                     /product="tRNA-Cys"
     gene            29171..29241
                     /gene="trnC-GCA"
     CDS             30085..30174
                     /gene="petN"
                     /codon_start=1
                     /transl_table=11
                     /product="cytochrome b6/f complex subunit VIII"
     gene            30085..30174
                     /gene="petN"
     repeat_region   31328..31736
     repeat_region   31328..31705
     repeat_region   31377..31736
     CDS             complement(31389..31493)
                     /gene="psbM"
                     /codon_start=1
                     /transl_table=11
                     /product="photosystem II protein M"
     gene            complement(31389..31493)
                     /gene="psbM"
     tRNA            complement(32331..32404)
                     /gene="trnD-GUC"
                     /product="tRNA-Asp"
     gene            complement(32331..32404)
                     /gene="trnD-GUC"
     repeat_region   32822..33121
     tRNA            complement(32877..32960)
                     /gene="trnY-GUA"
                     /product="tRNA-Tyr"
     gene            complement(32877..32960)
                     /gene="trnY-GUA"
     tRNA            complement(33027..33099)
                     /gene="trnE-UUC"
                     /product="tRNA-Glu"
     gene            complement(33027..33099)
                     /gene="trnE-UUC"
     repeat_region   33394..33710
     repeat_region   33412..33751
     repeat_region   33412..33710
     tRNA            33917..33988
                     /gene="trnT-GGU"
                     /product="tRNA-Thr"
     gene            33917..33988
                     /gene="trnT-GGU"
     CDS             35503..36564
                     /gene="psbD"
                     /codon_start=1
                     /transl_table=11
                     /product="photosystem II protein D2"
     gene            35503..36564
                     /gene="psbD"
     repeat_region   35767..36168
     repeat_region   35911..36813
     CDS             36512..37933
                     /gene="psbC"
                     /codon_start=1
                     /transl_table=11
                     /product="photosystem II CP43 chlorophyll apoprotein"
     gene            36512..37933
                     /gene="psbC"
     repeat_region   36773..37026
     repeat_region   36821..37374
     repeat_region   37430..37746
     repeat_region   37502..37962
     tRNA            complement(38171..38263)
                     /gene="trnS-UGA"
                     /product="tRNA-Ser"
     gene            complement(38171..38263)
                     /gene="trnS-UGA"
     CDS             38587..38775
                     /gene="psbZ"
                     /codon_start=1
                     /transl_table=11
                     /product="photosystem II protein Z"
     gene            38587..38775
                     /gene="psbZ"
     tRNA            39383..39453
                     /gene="trnG-GCC"
                     /product="tRNA-Gly"
     gene            39383..39453
                     /gene="trnG-GCC"
     tRNA            complement(39661..39734)
                     /gene="trnfM-CAU"
                     /product="tRNA-Met"
     gene            complement(39661..39734)
                     /gene="trnfM-CAU"
     repeat_region   39690..40018
     repeat_region   39751..40191
     repeat_region   39751..40086
     repeat_region   39868..40268
     repeat_region   39868..40191
     repeat_region   39893..40299
     repeat_region   39893..40268
     CDS             complement(39897..40199)
                     /gene="rps14"
                     /codon_start=1
                     /transl_table=11
                     /product="ribosomal protein S14"
     gene            complement(39897..40199)
                     /gene="rps14"
     repeat_region   40303..41127
     repeat_region   40310..40710
     CDS             complement(40318..42522)
                     /gene="psaB"
                     /codon_start=1
                     /transl_table=11
                     /product="photosystem I P700 apoprotein A2"
     gene            complement(40318..42522)
                     /gene="psaB"
     repeat_region   40391..40788
     repeat_region   40433..41127
     repeat_region   40997..41589
     repeat_region   complement(41129..41581)
     repeat_region   complement(41348..41589)
     repeat_region   41840..42066
     repeat_region   42068..43000
     repeat_region   42068..42796
     repeat_region   42200..43204
     repeat_region   42200..43000
     repeat_region   42463..43204
     CDS             complement(42548..44800)
                     /gene="psaA"
                     /codon_start=1
                     /transl_table=11
                     /product="photosystem I P700 apoprotein A1"
     gene            complement(42548..44800)
                     /gene="psaA"
     repeat_region   43467..44410
     repeat_region   43467..43740
     repeat_region   43608..44410
     repeat_region   43647..44475
     repeat_region   44091..44475
     repeat_region   44498..44957
     repeat_region   44498..44872
     repeat_region   44562..44957
     CDS             join(complement(47569..47692),complement(46602..46831),
                     complement(45714..45866))
                     /gene="ycf3"
                     /codon_start=1
                     /transl_table=11
                     /product="photosystem I assembly protein Ycf3"
     gene            complement(45714..47692)
                     /gene="ycf3"
     repeat_region   46068..46368
     repeat_region   46134..46435
     repeat_region   46547..47004
     repeat_region   46547..46908
     repeat_region   46562..47004
     tRNA            47926..48013
                     /gene="trnS-GGA"
                     /product="tRNA-Ser"
     gene            47926..48013
                     /gene="trnS-GGA"
     CDS             complement(48306..48911)
                     /gene="rps4"
                     /codon_start=1
                     /transl_table=11
                     /product="ribosomal protein S4"
     gene            complement(48306..48911)
                     /gene="rps4"
     repeat_region   48362..48795
     repeat_region   48362..48778
     repeat_region   48551..48831
     repeat_region   48625..48879
     tRNA            complement(49262..49334)
                     /gene="trnT-UGU"
                     /product="tRNA-Thr"
     gene            complement(49262..49334)
                     /gene="trnT-UGU"
     tRNA            join(50151..50185,50736..50785)
                     /gene="trnL-UAA"
                     /product="tRNA-Leu"
     gene            50151..50785
                     /gene="trnL-UAA"
     tRNA            51205..51277
                     /gene="trnF-GAA"
                     /product="tRNA-Phe"
     gene            51205..51277
                     /gene="trnF-GAA"
     repeat_region   51920..52496
     repeat_region   51963..52496
     CDS             complement(51997..52473)
                     /gene="ndhJ"
                     /codon_start=1
                     /transl_table=11
                     /product="NADH-plastoquinone oxidoreductase subunit J"
     gene            complement(51997..52473)
                     /gene="ndhJ"
     repeat_region   52223..52497
     CDS             complement(52618..53301)
                     /gene="ndhK"
                     /codon_start=1
                     /transl_table=11
                     /product="NADH-plastoquinone oxidoreductase subunit K"
     gene            complement(52618..53301)
                     /gene="ndhK"
     repeat_region   52705..53067
     repeat_region   52748..53193
     repeat_region   52748..53067
     repeat_region   52770..53085
     repeat_region   52832..53280
     repeat_region   52832..53193
     repeat_region   52967..53261
     CDS             complement(53343..53705)
                     /gene="ndhC"
                     /codon_start=1
                     /transl_table=11
                     /product="NADH-plastoquinone oxidoreductase subunit 3"
     gene            complement(53343..53705)
                     /gene="ndhC"
     repeat_region   53407..53763
     repeat_region   53413..53677
     repeat_region   53479..53763
     tRNA            join(complement(54842..54880),complement(54179..54215))
                     /gene="trnV-UAC"
                     /product="tRNA-Val"
     gene            complement(54179..54880)
                     /gene="trnV-UAC"
     tRNA            55043..55115
                     /gene="trnM-CAU"
                     /product="tRNA-Met"
     gene            55043..55115
                     /gene="trnM-CAU"
     repeat_region   55373..55805
     CDS             complement(55396..55797)
                     /gene="atpE"
                     /codon_start=1
                     /transl_table=11
                     /product="ATP synthase CF1 epsilon subunit"
     gene            complement(55396..55797)
                     /gene="atpE"
     CDS             complement(55794..57290)
                     /gene="atpB"
                     /codon_start=1
                     /transl_table=11
                     /product="ATP synthase CF1 beta subunit"
     gene            complement(55794..57290)
                     /gene="atpB"
     repeat_region   55852..56126
     repeat_region   55990..56282
     repeat_region   56218..56564
     repeat_region   56287..56614
     repeat_region   56619..57248
     repeat_region   56619..57020
     repeat_region   56776..57248
     repeat_region   56914..57306
     repeat_region   57022..57306
     CDS             58075..59502
                     /gene="rbcL"
                     /codon_start=1
                     /transl_table=11
                     /product="ribulose bisophosphate carboxylase"
     gene            58075..59502
                     /gene="rbcL"
     repeat_region   58549..59635
     repeat_region   58621..58928
     repeat_region   58693..59237
     repeat_region   59051..59513
     repeat_region   59147..59591
     repeat_region   59317..59607
     CDS             60571..62073
                     /gene="accD"
                     /codon_start=1
                     /transl_table=11
                     /product="acetyl-CoA carboxylase carboxyltransferase beta
                     subunit"
     gene            60571..62073
                     /gene="accD"
     repeat_region   61238..61542
     repeat_region   61544..61999
     repeat_region   61544..61985
     CDS             62668..62781
                     /gene="psaI"
                     /codon_start=1
                     /transl_table=11
                     /product="photosystem I subunit VIII"
     gene            62668..62781
                     /gene="psaI"
     CDS             62979..63533
                     /gene="ycf4"
                     /codon_start=1
                     /transl_table=11
                     /product="photosystem I assembly protein Ycf4"
     gene            62979..63533
                     /gene="ycf4"
     repeat_region   63882..64263
     repeat_region   63882..64187
     repeat_region   63936..64276
     repeat_region   63936..64263
     repeat_region   63962..64276
     CDS             63970..64659
                     /gene="cemA"
                     /codon_start=1
                     /transl_table=11
                     /product="envelope membrane protein"
     gene            63970..64659
                     /gene="cemA"
     repeat_region   64141..64442
     repeat_region   64189..64591
     repeat_region   64265..64591
     repeat_region   64800..65443
     CDS             64884..65846
                     /gene="petA"
                     /codon_start=1
                     /transl_table=11
                     /product="cytochrome f"
     gene            64884..65846
                     /gene="petA"
     repeat_region   65682..65979
     CDS             complement(67317..67439)
                     /gene="psbJ"
                     /codon_start=1
                     /transl_table=11
                     /product="photosystem II protein J"
     gene            complement(67317..67439)
                     /gene="psbJ"
     CDS             complement(67571..67687)
                     /gene="psbL"
                     /codon_start=1
                     /transl_table=11
                     /product="photosystem II protein L"
     gene            complement(67571..67687)
                     /gene="psbL"
     repeat_region   67571..67830
     CDS             complement(67710..67829)
                     /gene="psbF"
                     /codon_start=1
                     /transl_table=11
                     /product="photosystem II cytochrome b559 beta subunit"
     gene            complement(67710..67829)
                     /gene="psbF"
     repeat_region   67832..68164
     CDS             complement(67839..68090)
                     /gene="psbE"
                     /codon_start=1
                     /transl_table=11
                     /product="photosystem II cytochrome b559 alpha subunit"
     gene            complement(67839..68090)
                     /gene="psbE"
     CDS             69402..69497
                     /gene="petL"
                     /codon_start=1
                     /transl_table=11
                     /product="cytochrome b6/f complex subunit VI"
     gene            69402..69497
                     /gene="petL"
     CDS             69683..69796
                     /gene="petG"
                     /codon_start=1
                     /transl_table=11
                     /product="cytochrome b6/f complex subunit V"
     gene            69683..69796
                     /gene="petG"
     tRNA            complement(69928..70001)
                     /gene="trnW-CCA"
                     /product="tRNA-Trp"
     gene            complement(69928..70001)
                     /gene="trnW-CCA"
     tRNA            complement(70205..70278)
                     /gene="trnP-UGG"
                     /product="tRNA-Pro"
     gene            complement(70205..70278)
                     /gene="trnP-UGG"
     CDS             70725..70859
                     /gene="psaJ"
                     /codon_start=1
                     /transl_table=11
                     /product="photosystem I subunit IX"
     gene            70725..70859
                     /gene="psaJ"
     CDS             71406..71606
                     /gene="rpl33"
                     /codon_start=1
                     /transl_table=11
                     /product="ribosomal protein L33"
     gene            71406..71606
                     /gene="rpl33"
     CDS             71952..72260
                     /gene="rps18"
                     /codon_start=1
                     /transl_table=11
                     /product="ribosomal protein S18"
     gene            71952..72260
                     /gene="rps18"
     repeat_region   71973..72220
     CDS             complement(72516..72875)
                     /gene="rpl20"
                     /codon_start=1
                     /transl_table=11
                     /product="ribosomal protein L20"
     gene            complement(72516..72875)
                     /gene="rpl20"
     repeat_region   72635..73036
     repeat_region   72657..73036
     CDS             join(complement(73698..73811),158393..158624,
                     159161..159186)
                     /gene="rps12"
                     /locus_tag="HLQ20_pgp045"
                     /trans_splicing
                     /codon_start=1
                     /transl_table=11
                     /product="ribosomal protein S12"
                     /protein_id="YP_009777549.1"
                     /db_xref="GeneID:54785067"
     CDS             join(complement(73698..73811),complement(103227..103458),
                     complement(102665..102690))
                     /gene="rps12"
                     /locus_tag="HLQ20_pgp046"
                     /trans_splicing
                     /codon_start=1
                     /transl_table=11
                     /product="ribosomal protein S12"
                     /protein_id="YP_009777505.1"
                     /db_xref="GeneID:54785134"
     gene            join(complement(73698..73811),158393..159186)
                     /gene="rps12"
                     /locus_tag="HLQ20_pgp045"
                     /trans_splicing
                     /db_xref="GeneID:54785067"
     gene            join(complement(73698..73811),complement(102665..103458))
                     /gene="rps12"
                     /locus_tag="HLQ20_pgp046"
                     /trans_splicing
                     /db_xref="GeneID:54785134"
     CDS             join(complement(76055..76125),complement(74956..75247),
                     complement(74075..74302))
                     /gene="clpP"
                     /codon_start=1
                     /transl_table=11
                     /product="clp protease proteolytic subunit"
     gene            complement(74075..76125)
                     /gene="clpP"
     repeat_region   76418..76915
     CDS             76629..78155
                     /gene="psbB"
                     /codon_start=1
                     /transl_table=11
                     /product="photosystem II CP47 chlorophyll apoprotein"
     gene            76629..78155
                     /gene="psbB"
     repeat_region   77286..77584
     repeat_region   77295..77575
     repeat_region   77793..78392
     repeat_region   77793..78253
     repeat_region   77946..78298
     repeat_region   78069..78631
     repeat_region   78069..78392
     repeat_region   78319..78631
     CDS             78345..78452
                     /gene="psbT"
                     /codon_start=1
                     /transl_table=11
                     /product="photosystem II protein T"
     gene            78345..78452
                     /gene="psbT"
     CDS             complement(78513..78644)
                     /gene="psbN"
                     /codon_start=1
                     /transl_table=11
                     /product="photosystem II protein N"
     gene            complement(78513..78644)
                     /gene="psbN"
     CDS             78751..78972
                     /gene="psbH"
                     /codon_start=1
                     /transl_table=11
                     /product="photosystem II phosphoprotein"
     gene            78751..78972
                     /gene="psbH"
     CDS             join(79096..79101,79899..80540)
                     /gene="petB"
                     /codon_start=1
                     /transl_table=11
                     /product="cytochrome b6"
     gene            79096..80540
                     /gene="petB"
     repeat_region   79866..80335
     repeat_region   79917..80335
     CDS             join(80756..80763,81504..81978)
                     /gene="petD"
                     /codon_start=1
                     /transl_table=11
                     /product="cytochrome b6/f complex subunit IV"
     gene            80756..81978
                     /gene="petD"
     repeat_region   81387..81869
     repeat_region   81387..81802
     repeat_region   81595..81869
     repeat_region   81871..82146
     repeat_region   82188..82475
     CDS             complement(82191..83186)
                     /gene="rpoA"
                     /codon_start=1
                     /transl_table=11
                     /product="RNA polymerase alpha subunit"
     gene            complement(82191..83186)
                     /gene="rpoA"
     repeat_region   82880..83192
     repeat_region   83261..83584
     CDS             complement(83264..83680)
                     /gene="rps11"
                     /codon_start=1
                     /transl_table=11
                     /product="ribosomal protein S11"
     gene            complement(83264..83680)
                     /gene="rps11"
     repeat_region   83343..83557
     CDS             complement(83842..83955)
                     /gene="rpl36"
                     /codon_start=1
                     /transl_table=11
                     /product="ribosomal protein L36"
     gene            complement(83842..83955)
                     /gene="rpl36"
     CDS             complement(84451..84855)
                     /gene="rps8"
                     /codon_start=1
                     /transl_table=11
                     /product="ribosomal protein S8"
     gene            complement(84451..84855)
                     /gene="rps8"
     repeat_region   85225..85658
     repeat_region   85226..85633
     CDS             complement(85254..85622)
                     /gene="rpl14"
                     /codon_start=1
                     /transl_table=11
                     /product="ribosomal protein L14"
     gene            complement(85254..85622)
                     /gene="rpl14"
     repeat_region   85762..86106
     CDS             join(complement(87292..87300),complement(85768..86166))
                     /gene="rpl16"
                     /codon_start=1
                     /transl_table=11
                     /product="50S ribosomal protein L16"
     gene            complement(85768..87300)
                     /gene="rpl16"
     repeat_region   85985..86270
     repeat_region   87384..87916
     repeat_region   87384..87845
     CDS             complement(87432..88088)
                     /gene="rps3"
                     /codon_start=1
                     /transl_table=11
                     /product="ribosomal protein S3"
     gene            complement(87432..88088)
                     /gene="rps3"
     repeat_region   87825..88117
     repeat_region   88623..128376
                     /note="inverted repeat B"
                     /rpt_type="inverted"
     repeat_region   88623..128376
     CDS             complement(88706..88984)
                     /gene="rps19"
                     /codon_start=1
                     /transl_table=11
                     /product="ribosomal protein S19"
     gene            complement(88706..88984)
                     /gene="rps19"
     repeat_region   89009..90635
     CDS             join(complement(90156..90546),complement(89057..89490))
                     /gene="rpl2"
                     /codon_start=1
                     /transl_table=11
                     /product="ribosomal protein L2"
     gene            complement(89057..90546)
                     /gene="rpl2"
     repeat_region   89659..91722
     repeat_region   89988..92103
     CDS             complement(90565..90846)
                     /gene="rpl23"
                     /codon_start=1
                     /transl_table=11
                     /product="ribosomal protein L23"
     gene            complement(90565..90846)
                     /gene="rpl23"
     tRNA            complement(91012..91085)
                     /gene="trnI-CAU"
                     /product="tRNA-Ile"
     gene            complement(91012..91085)
                     /gene="trnI-CAU"
     CDS             91174..98001
                     /gene="ycf2"
                     /codon_start=1
                     /transl_table=11
                     /product="hypothetical protein RF2"
     gene            91174..98001
                     /gene="ycf2"
     repeat_region   91594..92282
     repeat_region   91649..92396
     repeat_region   92105..92616
     repeat_region   92618..93164
     repeat_region   92694..93260
     repeat_region   92809..93432
     repeat_region   93434..94413
     repeat_region   93723..94816
     repeat_region   95012..95335
     repeat_region   95053..95462
     repeat_region   95464..96036
     repeat_region   95578..96129
     repeat_region   96038..96640
     repeat_region   96765..97659
     repeat_region   97333..98008
     repeat_region   97857..98289
     repeat_region   98104..98504
     repeat_region   98291..98805
     repeat_region   98807..99423
     tRNA            complement(98950..99030)
                     /gene="trnL-CAA"
                     /product="tRNA-Leu"
     gene            complement(98950..99030)
                     /gene="trnL-CAA"
     repeat_region   99536..100543
     repeat_region   99547..100648
     repeat_region   99571..100716
     CDS             join(complement(101048..101824),complement(99607..100362))
                     /gene="ndhB"
                     /codon_start=1
                     /transl_table=11
                     /product="NADH-plastoquinone oxidoreductase subunit 2"
     gene            complement(99607..101824)
                     /gene="ndhB"
     repeat_region   99722..102921
     repeat_region   101139..103692
     CDS             complement(102144..102611)
                     /gene="rps7"
                     /codon_start=1
                     /transl_table=11
                     /product="ribosomal protein S7"
     gene            complement(102144..102611)
                     /gene="rps7"
     repeat_region   102644..103876
     repeat_region   103894..104177
     repeat_region   104117..104531
     repeat_region   104540..105189
     repeat_region   105065..105438
     repeat_region   105191..108149
     tRNA            105325..105396
                     /gene="trnV-GAC"
                     /product="tRNA-Val"
     gene            105325..105396
                     /gene="trnV-GAC"
     rRNA            105631..107121
                     /gene="rrn16"
                     /product="16S ribosomal RNA"
     gene            105631..107121
                     /gene="rrn16"
     repeat_region   107183..108652
     tRNA            join(107418..107454,108408..108442)
                     /gene="trnI-GAU"
                     /product="tRNA-Ile"
     gene            107418..108442
                     /gene="trnI-GAU"
     repeat_region   107648..109103
     tRNA            join(108507..108544,109347..109381)
                     /gene="trnA-UGC"
                     /product="tRNA-Ala"
     gene            108507..109381
                     /gene="trnA-UGC"
     repeat_region   109105..110210
     rRNA            109539..112348
                     /gene="rrn23"
                     /product="23S ribosomal RNA"
     gene            109539..112348
                     /gene="rrn23"
     repeat_region   110212..110967
     repeat_region   110969..112402
     repeat_region   112409..113369
     rRNA            112447..112550
                     /gene="rrn4.5"
                     /product="4.5S ribosomal RNA"
     gene            112447..112550
                     /gene="rrn4.5"
     rRNA            112775..112895
                     /gene="rrn5"
                     /product="5S ribosomal RNA"
     gene            112775..112895
                     /gene="rrn5"
     tRNA            113149..113222
                     /gene="trnR-ACG"
                     /product="tRNA-Arg"
     gene            113149..113222
                     /gene="trnR-ACG"
     repeat_region   113418..114022
     tRNA            complement(113839..113910)
                     /gene="trnN-GUU"
                     /product="tRNA-Asn"
     gene            complement(113839..113910)
                     /gene="trnN-GUU"
     repeat_region   114169..114894
     repeat_region   114302..114907
     CDS             115054..119469
                     /gene="ycf1"
                     /locus_tag="HLQ20_pgp024"
                     /codon_start=1
                     /transl_table=11
                     /product="Ycf1"
                     /protein_id="YP_009777570.1"
                     /db_xref="GeneID:54785098"
     gene            115054..119469
                     /gene="ycf1"
                     /locus_tag="HLQ20_pgp024"
                     /db_xref="GeneID:54785098"
     CDS             119871..120143
                     /gene="rps15"
                     /codon_start=1
                     /transl_table=11
                     /product="ribosomal protein S15"
     gene            119871..120143
                     /gene="rps15"
     repeat_region   120137..120552
     repeat_region   120200..120614
     CDS             120247..121428
                     /gene="ndhH"
                     /codon_start=1
                     /transl_table=11
                     /product="NADH-plastoquinone oxidoreductase subunit 7"
     gene            120247..121428
                     /gene="ndhH"
     repeat_region   120616..121298
     repeat_region   121300..121617
     CDS             join(121430..121982,123412..123950)
                     /gene="ndhA"
                     /codon_start=1
                     /transl_table=11
                     /product="NADH-plastoquinone oxidoreductase subunit 1"
     gene            121430..123950
                     /gene="ndhA"
     repeat_region   121804..122102
     repeat_region   123474..124088
     CDS             124030..124515
                     /gene="ndhI"
                     /codon_start=1
                     /transl_table=11
                     /product="NADH-plastoquinone oxidoreductase subunit I"
     gene            124030..124515
                     /gene="ndhI"
     repeat_region   124090..124515
     repeat_region   124715..125321
     repeat_region   124742..125333
     CDS             124748..125278
                     /gene="ndhG"
                     /codon_start=1
                     /transl_table=11
                     /product="NADH-plastoquinone oxidoreductase subunit 6"
     gene            124748..125278
                     /gene="ndhG"
     CDS             125518..125823
                     /gene="ndhE"
                     /codon_start=1
                     /transl_table=11
                     /product="NADH-plastoquinone oxidoreductase subunit 4L"
     gene            125518..125823
                     /gene="ndhE"
     repeat_region   125872..126361
     CDS             126079..126324
                     /gene="psaC"
                     /codon_start=1
                     /transl_table=11
                     /product="photosystem I subunit VII"
     gene            126079..126324
                     /gene="psaC"
     CDS             126452..127948
                     /gene="ndhD"
                     /locus_tag="HLQ20_pgp016"
                     /exception="RNA editing"
                     /codon_start=1
                     /transl_table=11
                     /product="NADH dehydrogenase subunit 4"
                     /protein_id="YP_009777578.1"
                     /db_xref="GeneID:54785106"
     gene            126452..127948
                     /gene="ndhD"
                     /locus_tag="HLQ20_pgp016"
                     /db_xref="GeneID:54785106"
     repeat_region   complement(126669..126939)
     repeat_region   126847..127423
     repeat_region   complement(126968..127815)
     repeat_region   127429..127976
     CDS             complement(128323..130599)
                     /gene="ndhF"
                     /codon_start=1
                     /transl_table=11
                     /product="NADH-plastoquinone oxidoreductase subunit 5"
     gene            complement(128323..130599)
                     /gene="ndhF"
     repeat_region   129965..130332
     repeat_region   129965..130309
     repeat_region   131388..131799
     CDS             131573..131740
                     /gene="rpl32"
                     /codon_start=1
                     /transl_table=11
                     /product="ribosomal protein L32"
     gene            131573..131740
                     /gene="rpl32"
     repeat_region   132093..132405
     tRNA            132180..132259
                     /gene="trnL-UAG"
                     /product="tRNA-Leu"
     gene            132180..132259
                     /gene="trnL-UAG"
     CDS             132346..133317
                     /gene="ccsA"
                     /codon_start=1
                     /transl_table=11
                     /product="cytochrome c heme attachment protein"
     gene            132346..133317
                     /gene="ccsA"
     repeat_region   132639..132941
     repeat_region   complement(133475..173228)
     repeat_region   complement(133475..>173225)
                     /note="inverted repeat A"
                     /rpt_type="inverted"
     repeat_region   complement(133875..134422)
     CDS             complement(133903..135399)
                     /gene="ndhD"
                     /codon_start=1
                     /transl_table=11
                     /product="NADH-plastoquinone oxidoreductase subunit 4"
     gene            complement(133903..135399)
                     /gene="ndhD"
     repeat_region   134036..134883
     repeat_region   complement(134428..135004)
     repeat_region   134912..135182
     repeat_region   complement(135490..135979)
     CDS             complement(135527..135772)
                     /gene="psaC"
                     /codon_start=1
                     /transl_table=11
                     /product="photosystem I subunit VII"
     gene            complement(135527..135772)
                     /gene="psaC"
     CDS             complement(136028..136333)
                     /gene="ndhE"
                     /codon_start=1
                     /transl_table=11
                     /product="NADH-plastoquinone oxidoreductase subunit 4L"
     gene            complement(136028..136333)
                     /gene="ndhE"
     repeat_region   complement(136518..137109)
     repeat_region   complement(136530..137136)
     CDS             complement(136573..137103)
                     /gene="ndhG"
                     /codon_start=1
                     /transl_table=11
                     /product="NADH-plastoquinone oxidoreductase subunit 6"
     gene            complement(136573..137103)
                     /gene="ndhG"
     CDS             complement(137336..137821)
                     /gene="ndhI"
                     /codon_start=1
                     /transl_table=11
                     /product="NADH-plastoquinone oxidoreductase subunit I"
     gene            complement(137336..137821)
                     /gene="ndhI"
     repeat_region   complement(137336..137761)
     repeat_region   complement(137763..138377)
     CDS             join(complement(139869..140421),
                     complement(137901..138439))
                     /gene="ndhA"
                     /codon_start=1
                     /transl_table=11
                     /product="NADH-plastoquinone oxidoreductase subunit 1"
     gene            complement(137901..140421)
                     /gene="ndhA"
     repeat_region   complement(139749..140047)
     repeat_region   complement(140234..140551)
     CDS             complement(140423..141604)
                     /gene="ndhH"
                     /codon_start=1
                     /transl_table=11
                     /product="NADH-plastoquinone oxidoreductase subunit 7"
     gene            complement(140423..141604)
                     /gene="ndhH"
     repeat_region   complement(140553..141235)
     repeat_region   complement(141237..141651)
     repeat_region   complement(141299..141714)
     CDS             complement(141708..141980)
                     /gene="rps15"
                     /codon_start=1
                     /transl_table=11
                     /product="ribosomal protein S15"
     gene            complement(141708..141980)
                     /gene="rps15"
     CDS             complement(142382..146914)
                     /gene="ycf1"
                     /codon_start=1
                     /transl_table=11
                     /product="hypothetical protein RF1"
     gene            complement(142382..146914)
                     /gene="ycf1"
     repeat_region   complement(146944..147549)
     repeat_region   complement(146957..147682)
     repeat_region   complement(147829..148433)
     tRNA            147941..148012
                     /gene="trnN-GUU"
                     /product="tRNA-Asn"
     gene            147941..148012
                     /gene="trnN-GUU"
     repeat_region   complement(148482..149442)
     tRNA            complement(148629..148702)
                     /gene="trnR-ACG"
                     /product="tRNA-Arg"
     gene            complement(148629..148702)
                     /gene="trnR-ACG"
     rRNA            complement(148956..149076)
                     /gene="rrn5"
                     /product="5S ribosomal RNA"
     gene            complement(148956..149076)
                     /gene="rrn5"
     rRNA            complement(149301..149404)
                     /gene="rrn4.5"
                     /product="4.5S ribosomal RNA"
     gene            complement(149301..149404)
                     /gene="rrn4.5"
     repeat_region   complement(149449..150882)
     rRNA            complement(149503..152312)
                     /gene="rrn23"
                     /product="23S ribosomal RNA"
     gene            complement(149503..152312)
                     /gene="rrn23"
     repeat_region   complement(150884..151639)
     repeat_region   complement(151641..152746)
     tRNA            join(complement(153307..153344),
                     complement(152470..152504))
                     /gene="trnA-UGC"
                     /product="tRNA-Ala"
     gene            complement(152470..153344)
                     /gene="trnA-UGC"
     repeat_region   complement(152748..154203)
     repeat_region   complement(153199..154668)
     tRNA            join(complement(154397..154433),
                     complement(153409..153443))
                     /gene="trnI-GAU"
                     /product="tRNA-Ile"
     gene            complement(153409..154433)
                     /gene="trnI-GAU"
     repeat_region   complement(153702..156660)
     rRNA            complement(154730..156220)
                     /gene="rrn16"
                     /product="16S ribosomal RNA"
     gene            complement(154730..156220)
                     /gene="rrn16"
     repeat_region   complement(156413..156786)
     tRNA            complement(156455..156526)
                     /gene="trnV-GAC"
                     /product="tRNA-Val"
     gene            complement(156455..156526)
                     /gene="trnV-GAC"
     repeat_region   complement(156662..157311)
     repeat_region   complement(157320..157734)
     repeat_region   complement(157674..157957)
     repeat_region   complement(157975..159207)
     repeat_region   complement(158159..160712)
     repeat_region   complement(158930..162129)
     CDS             159240..159707
                     /gene="rps7"
                     /codon_start=1
                     /transl_table=11
                     /product="ribosomal protein S7"
     gene            159240..159707
                     /gene="rps7"
     CDS             join(160027..160803,161489..162244)
                     /gene="ndhB"
                     /codon_start=1
                     /transl_table=11
                     /product="NADH-plastoquinone oxidoreductase subunit 2"
     gene            160027..162244
                     /gene="ndhB"
     repeat_region   complement(161135..162280)
     repeat_region   complement(161203..162304)
     repeat_region   complement(161308..162315)
     repeat_region   complement(162428..163044)
     tRNA            162821..162901
                     /gene="trnL-CAA"
                     /product="tRNA-Leu"
     gene            162821..162901
                     /gene="trnL-CAA"
     repeat_region   complement(163046..163560)
     repeat_region   complement(163347..163747)
     repeat_region   complement(163562..163994)
     repeat_region   complement(163843..164518)
     CDS             complement(163850..170677)
                     /gene="ycf2"
                     /codon_start=1
                     /transl_table=11
                     /product="hypothetical protein RF2"
     gene            complement(163850..170677)
                     /gene="ycf2"
     repeat_region   complement(164192..165086)
     repeat_region   complement(165211..165813)
     repeat_region   complement(165722..166273)
     repeat_region   complement(165815..166387)
     repeat_region   complement(166389..166798)
     repeat_region   complement(166516..166839)
     repeat_region   complement(167035..168128)
     repeat_region   complement(167438..168417)
     repeat_region   complement(168419..169042)
     repeat_region   complement(168591..169157)
     repeat_region   complement(168687..169233)
     repeat_region   complement(169235..169746)
     repeat_region   complement(169455..170202)
     repeat_region   complement(169569..170257)
     repeat_region   complement(169748..171863)
     repeat_region   complement(170129..172192)
     tRNA            170766..170839
                     /gene="trnI-CAU"
                     /product="tRNA-Ile"
     gene            170766..170839
                     /gene="trnI-CAU"
     CDS             171005..171286
                     /gene="rpl23"
                     /codon_start=1
                     /transl_table=11
                     /product="ribosomal protein L23"
     gene            171005..171286
                     /gene="rpl23"
     repeat_region   complement(171216..172842)
     CDS             join(171305..171695,172361..172794)
                     /gene="rpl2"
                     /codon_start=1
                     /transl_table=11
                     /product="ribosomal protein L2"
     gene            171305..172794
                     /gene="rpl2"
     CDS             172867..173145
                     /gene="rps19"
                     /codon_start=1
                     /transl_table=11
                     /product="ribosomal protein S19"
     gene            172867..173145
                     /gene="rps19"
     misc_feature    173226..173228
                     /label="misc"
                     /note="Geneious type: Editing History Insertion"
     source          173226..>173228
                     /organism="Senegalia_catechu"
                     /organelle="plastid:chloroplast"
                     /mol_type="genomic DNA"
                     /note="Annotation Method :: PGA-Plastid Genome Annotator"
     repeat_region   complement(<173226..173228)
                     /note="inverted repeat A"
                     /rpt_type="inverted"
ORIGIN      
        1 taaacttaac acaaaagcag aaaaagaaat aatagtaact tggttattta tgggcgaacg
       61 acgggaattg aacccgcgca tggtggattc acaatccact gccttgatcc acttggctac
      121 atccgcccct atactatcta aaaattacag agatttccct ttctttttca ttattttgaa
      181 gtttttactc gtcttctaag atacatctaa gatacaatag actataattt aaacattcat
      241 ttctcatttt ttttattttg catttcaaaa gataaagaaa gattgctgag aaaaacgtat
      301 aaaaaaaaaa aaaaaaagaa attagtaaaa aagaaacaaa aagtatgaaa ctctaatatt
      361 tttttcttat cttaaaacaa tggtaaagaa tgttgaagta aatacaaaat tgatgtatga
      421 aactactaaa aagtaaagga gcaatattaa ccctcttgat agaacaagaa attcattatt
      481 gctcctttac gttcaaaaac tcgtatacat taagaccaag attttatcca tttatagctg
      541 gagcctcaat cgcagctagg tctagaggga agttatgagc attacgttca tgcataactt
      601 ccataccaag gttagctcgg ttaataatat cagcccaggt attaattaca cgaccttgac
      661 tatcaactac tgattggttg aaattgaaac catttaaatt gaaagccata gtactgatac
      721 ctaacgcggt aaaccagata cctactacag gccaagcagc caggaagaaa tgtaaagaac
      781 gagaattgtt gaaactagca tattggaaga tcaatcggcc aaaataacca tgagcagcta
      841 caatattata ggtttcttcc tcttgaccaa atctgtaacc ttcattagca gattcatttt
      901 ctgtggtttc cctgatcaaa ctagaagtta ccaaggaacc gtgcatagca ctgaataggg
      961 agccgccgaa tacaccagct acgcctaaca tgtgaaatgg atgcataaga atattgtgtt
     1021 cagcctgaaa tacaatcata aagttgaaag taccagaaat tcctagaggc ataccatcag
     1081 aaaagcttcc ttgaccaatt ggatagatca agaaaacagc agtagcagct gcaacaggag
     1141 ctgaatatgc aacagcaatc caagggcgca tacccagacg aaaactaagt tcccactcac
     1201 gacccatgta acaagctaca ccaagtaaga agtgtagaac aattagttca taaggaccgc
     1261 cattgtataa ccattcatca acggatgccg cttcccatat cgggtaaaag tgcaaaccta
     1321 tagccgcgga agtaggaata atggcaccag aaataatatt gtttccataa agtagagatc
     1381 cagaaacagg ctcacgaata ccatcaatat ctactggagg ggcagcaatg aaagcgataa
     1441 taaatacaga agttgcggtc aataaggtag ggatcatcaa aacaccaaac catccaatgt
     1501 aaagacggtt ttcagtgctg gttatccagt tacaaaagcg accccatagg ctttcgctct
     1561 cgcgtctctc taaaattgca gtcatggtaa aatcttggtt tatttaatca tcagggactc
     1621 ccaagcacac gaattctcta taactagaga attgaaggct tgttattcaa cagtataaca
     1681 tgacttatat accggtgtca accaatacca atatccatag aatactctta ctcatttaga
     1741 tttctcagaa ttctcgtttt attttacctc atttcattca ttcaaaacag aaaataaaaa
     1801 gattcgaatt tatatccaaa tttatataga tatgacttga tacatatgac ttggattgga
     1861 tatattaagt ataatgggtt gcccgggact cgaacccgga actagtcgga tggagtagat
     1921 aatttttttg ttaatctaat taaacaacaa aaaaaaatcc ctccccaagc cgtacttgca
     1981 tttttcattg cacacggctt tccctatgta tacatctaaa cctcagttcc ttccctagaa
     2041 caggactcta aaaaagttaa gtacttagtt tatcaattcc tactcttact acatgagcat
     2101 ttcataatcc gtttcatatt tcataataga aacgaataaa ttcttttttt tttttctctt
     2161 ttcctgattt aaggatagtt tccattatca aagtatgata acccgttatt catgattgac
     2221 cagatcattg atgaaaatca aaaatatcca aataccaaat ccgacctcta tataacttct
     2281 gcaaagtaga agaagctctt gagaagatca aagaaaaaat atcttcttcc tctgtaaaga
     2341 attcttccaa taattcagaa cctaatcttt tcaaaaaaac ccgtacagta cttttgtgtt
     2401 tacgcgccaa agttttaata caagaaagcc gaagtatata tttgattcga tacaaactct
     2461 ttttttttga ggatccgttg taataatgag aaagatctct gcatatctgc aaaaatcggt
     2521 caataatatc aaaatcggat gaatcggccc agaccggctt actaatggga tgtcctaata
     2581 gattacaaaa ttttgcttta gccaatgatc taattagagg aataattgga attattggat
     2641 caagcttttt cataagattt tccattataa atgacttttc caacatttga ctccgtacca
     2701 ctgaaggatt tagccgcaca tttgaaaaat agcccaaaaa gtaaaatgaa tgctcggata
     2761 attggtttat atggatcttt cctggttgag accaaacaaa aaaatgacat tgccataaat
     2821 ggataagata gtatttccat tttttcatca aaaagggcgt attctttgaa gccagaatgg
     2881 attttccttg atatctaaca taatgaatga aagggtcctt gaagaaccat agggtggacg
     2941 gaaaatcctt atcaaagact tctacaaaat gttctatttt tgcatagaaa tagattcgtt
     3001 caaaaaagac tccagaagat gttaatcgta aataagaaga tttgttacgg agaaaaagaa
     3061 agatggcttc gtattcacat acataaaaat tatataggaa caggaaaaat cttggattac
     3121 tttttgaaaa agtagaaatc cctttttttg gagtaataag actattccaa ttacaatact
     3181 cataaagaaa gagccttaat aaatgaaagg aggaggcatc tttcacccag tatcgaaggg
     3241 tttgaatcaa gatttctaga tggatagggt agggtatttg tacatctgac acataattta
     3301 aatatggaaa tttttcctca aaaaaaggaa atattgaatg aattgatcgt aaattatagg
     3361 attttatgat ttctgccttc tgtaaggaag atattaattg tagggaaaat ggaatttcca
     3421 cactgatggc aagcccctct gatattattt gagaatacaa attcttgttg tacccaaaaa
     3481 atggattctt gttagaatta ttagcagaaa taatcaaatg attctgttga tacattcgag
     3541 taattaagcg ttttacaatt agtaaactag atttattgtc ataacctaga ttttgcacca
     3601 aaatggaact atttaaacca tgatcgtaag caagtgcata aatatactcc cgaaaaataa
     3661 gtgggtatag gaagtcatgt tgacgagatc tatctagttc taaatatact tgagattcct
     3721 ccatttttga aatttgattt gggccaagga tcgaagattt atttggttat caaataatac
     3781 atagtgcgat acagtcaaaa cagggtattc tattctaata aaaaagaaat agatacctag
     3841 aaaacaagta agactcatca acggactctc tctactcgct ttttccatct aattgtttta
     3901 tattcgttct aggataacaa gatagttaga aatcctttat tttctcaacc caatcgctct
     3961 tttgattttg gaaaaaaaaa aagatcttta tcaatatact ctttcttcta cacatttatc
     4021 gccaccccat aatctaatta taatggagaa tagctaatag ttaggattca taacaaaaat
     4081 caataatcca ttcatgggaa aagcttttcc cacatcaagt actaatattt ttatttttaa
     4141 cgtataatta gatgggggaa tcattcaaat tcaaaacaaa agctcgttcc tttctttttg
     4201 tttccctata attggagcca ctaaactcta tccatttatt aattcaaccc aactgtgaat
     4261 ttattttgtt gcgagccaag aatacaaaca tggattttgg cccgatccaa taacaatgaa
     4321 atattcttag aattttccat tgatacgaca tgctgctttt tccattcatt cctttctgga
     4381 tcagtcgtgg tcttacaaac tctaccgatg gtatggacga atccattgct tcatagaaat
     4441 gtgtaaaaat ttgagtcgca cttaaaagcc gagtactcta ccattgagtt agcaacccta
     4501 aaaaaataaa ctacaaaaat aaactaataa gatgtgtaga tacaaccgca atcaaaacaa
     4561 aataaataaa aagattgaat tggataataa aaaagaatat tctattaaaa tagaaaatac
     4621 agaatccaga aaaaagattt taaatgtcga agtcgaatcg attctgaaca taaaaatgtt
     4681 cagatcagat taaaatacaa gagattttct cagataacac tcagataaga gataaaaaaa
     4741 gaaaataaca atttatagac cgcctctttg tctcctatgt tatacgttat acattatttt
     4801 cttttttttc atttttttat ttaattattt atatttatat tcttatattc caatttctaa
     4861 tttctaattt tgcttagaat attatattat tattattata ttctaaagta tattataaag
     4921 aatattaaag attctaaaat ataaagaaaa aagaaataaa gaaagaaaag aatttcttta
     4981 attaaaaaaa agaacttctt ttcttctttc tatcacagaa aatccaacga acccatctat
     5041 ttgatgaaat gaagtaaaaa aatcctatgg aacgtgaata aatggatcct tttagtcacg
     5101 atcggattat atttgtttga tgcactgttg tcaatattaa tgttgaaaaa agaatacaat
     5161 gaagaaaata aacgaattaa agagaaaaag attataaaaa tctacataaa agtcatccac
     5221 accctctttt tctttttttt ttttttattt atttattttg aatttcgttt gttgattagg
     5281 attaagttcc ataaaaacac ccgccttttt tgaaatatcc tgaacagttc ctgtaggttg
     5341 agcgcctttt tcaaggaaat atagaataac aggaatattt aaataggttt gattctttat
     5401 cggatcataa aaacccactc tccgaagatc tctcccctct cttcgggatc gaacatcaat
     5461 tgcaacgatt cgataaacgg ctcattggga tagatataga taaacaatac acccccccta
     5521 gaaacgtata agaagttttc tcctcgtacg gctcgagaaa attcgaaatc ttgtttatgt
     5581 atagaattat gatgtcaaat agattcataa aatcatcaaa tcaattagcc tatgatttaa
     5641 attaaatact tttttttttc tattctttcc cgaaaaaaaa tcactcgtat tcgcaacctc
     5701 ataactcaag ttggataact ctcaaataac tcaaaggaaa acaaaacctt tagttaggta
     5761 ttttatttca tttattgagc ggtctctacc ccctttcttg tctgtctcct ttagctttag
     5821 ctttagaatc tatttttcgt cttcagtcag tgtaatatag ttgttgagac aattgaaaac
     5881 ggtatttact tgttccacga tccgttagct tttccttgaa tcattgggtt tagacattat
     5941 ttcgaggatc tttaatcact tcaaaaatgg cagcaacata cccatttttg atttctttcc
     6001 atcaaagaat cgtacaaata gatggttgat tcccccagat ccacttttgg tcgaaatagt
     6061 tttaccaatt tcaacaaatt ttactttttt ttttaacttg ctcgaattgg atcctttcga
     6121 tttctatagc gaaaatatac ttacgaagtt gttgtaactt attaattttc actaacccta
     6181 gaaacttgcc cctgagaaat gaatcaactc gagctccatc atgtactatt tccatcatca
     6241 aaccctccct cctccccaaa aaaagaaatt cgagtggaat agaacaaacg atgtcgagaa
     6301 agagcacctt catttctata taatagaaaa aatggtggat gtaagaatcc acggctaatg
     6361 taatcatgtc tttcaagtcg cacgttgctt tttaccacat cgtttcaaac gaagttttac
     6421 cataacattc ctctagtttg gagccggcat gtaattgatt caattctgaa atcatgaata
     6481 gtcattgatt caatcgatcc ataataatcc atcttttttc cttctatatg aatggaaaat
     6541 ctctaaagta aaagtaaaga agcatcaaaa aaaattcaaa ttaattcgat attgtaggaa
     6601 tagaatagaa attctatttc tatttatttt ttagaaaaat agagattcaa aatattctta
     6661 ttcaaaatag aaaaaaatat agaattagaa ttcaaaattt taatagaaga ttttgattta
     6721 ttatcaaaat ccaatttaaa tttaaaaatt tttgaattaa tattcaatat taaatatatt
     6781 aatattaaat ataatattaa atatattttt aatttttaaa tatagaaaaa atttttaaat
     6841 atataaataa ataaaaaaaa taagttcttt ttttttgaat ccacattttc aaagtgactc
     6901 gatttagaga tgaatcatta aaaaaaaaaa gaagaatcac attctaccca atattatata
     6961 attatatact cttaaacaaa aggtttctca aaaaagggca atcttgatta tgatatataa
     7021 tttgtattca gatatgatat atatcatgaa tggatatgct ctgggacgga aggattcgaa
     7081 cctccgaata gcgggaccaa aacccgttgc cttaccgctt ggccacgccc catttttatt
     7141 tttattcgac actactaaac actattattg atattggttg ttcgtcaatt ccagtccaaa
     7201 tatctaaata tctatagaat aaattgttgc tagaattttg atatgtctag atatagaatg
     7261 aaacttaaat tattgatcat tacatataat tcaattaaga tattgcatga aagtctgatt
     7321 tcttctattt ttttatttct ttttatttca gaatggaaag attttgaatt tgataagttc
     7381 aaatcaaaga aggattttgg gggtctactt tttgttattt gattcatcat ttttttcgta
     7441 attaattcga tttttttctt ctatatatta tattctatat tcgatttttt attctaatat
     7501 tcgtattcga ttttttttat tattttatta ttttgatttt aaattttttt ttatttctta
     7561 ttaatattaa ttaaataaaa aattcattat tattatatta ttatttcttt tttttttttt
     7621 tttttttttt ttttcattta tgatttatac tattaattaa taaaaaaaaa agaaatgaga
     7681 ttgaaaatcc atttattaga aaattcagaa tagaatataa tatattaata ataatataaa
     7741 cttcaaatat aaactgaatc ttaatactta ataatattaa ctatattaac ttaattttaa
     7801 tttttttttg aatttaattc acaaaaagaa aaaatacaat tatcttaaag aacaaaatgt
     7861 ttgttatgct taatatcttt agtttggtct gtatttgtat taactctgct ctttattcaa
     7921 gtagtttttt cttcgcaaaa ttacctgaag cctatgcttt tttgaatcca attgtagata
     7981 ttatgccagt aatacctgta ctcttttttc tcttagcttt tgtttggcaa gctgctgtaa
     8041 gttttcgatg agatctttaa tttgaatact gtcctagaaa aattcataat ttattcgaaa
     8101 aaaggattcg aacattttaa caatcttgat ttctaagatc agataagttt tccagtgtga
     8161 atcctcaggt gtactatagg agaatctatt ctctttcttt ttttttaatg atcttggaga
     8221 ttgtgtaatg cttactctaa aactttttgt ttacacggta gtgatattct ttgtttctct
     8281 tttcatcttt ggattcttat ctaacgatcc aggacgtaat ccgggacgtg aagaataaaa
     8341 aatatgattt tttattcttt tgttttctgt gttttccttg cttgtgcttg attttgaaat
     8401 attcttatta tctatttttc atctttcaat ttataaatat atttataaat atattaaata
     8461 aaaattaaat ataaataaat tagaaatcaa tatttctatt caattttcaa tatttcaaaa
     8521 atgaaaaaga aatataaaat cataataatt tattaaatat cgttaataaa aaattcaaac
     8581 aaacaaagaa aagaaacaaa agagactctg ttctataaat tcaaaaaaag gtaaataaaa
     8641 taccaaatca ttgatggaaa cggaaagaga gggattcgaa ccctcggtac gaaaaattcg
     8701 tacaacggat tagcaatccg acgctttagt ccactcagcc atctctcccc aattgaaaag
     8761 ggccctttct tttttttttt atttaatttc atatttctat cttatcttta tctctattta
     8821 tataatatat ataatataat tagaagataa ttctaatatt tatttataga aaattctaga
     8881 ataaattcta gaatttatag aataatatag aataaagaat aaaaaacttg tttttcagcc
     8941 cggccaggtt agtacaccta gccgggcctt ttttgttccc atgaattctg gataaaaaag
     9001 atttatttga tctgaaaaaa aaatacttgt tattgaaaca agatcaaaca taagaatgtc
     9061 atttcttatt actctttctt tttttctggt aaagtatcta aaagaaaaaa gaaaaaaaaa
     9121 agaatggaac taaggatttt tgcacaatgc atttttttat tatggcttaa gtagttttgt
     9181 cgagatgtat ctgtcaaaac acctttagca aaacaaaata aaaaaatcca atgggtcgtt
     9241 ttttcttaat tccattagat ccccttacga aacacgtcaa cactataaat tttatgattc
     9301 ttttatgatc ctatttctga ttcccttgtt ggacaaaagt tacatttata tacaataatc
     9361 gcattgaagc gggtatagtt tagtggtaaa agtgcgattc gttctatgga tcccttacta
     9421 gttaagggat ccctcgtttg atttccgatc aaaaacttta tttcttatct taaaagggtt
     9481 taatccttta cctctcaacg aacaattcga ggaataatat acattatcgt aatttatatt
     9541 caaaaagaat caattcgaaa ttgacaaatt gaattatgaa attacaaaaa cataagtttt
     9601 ttgaattgga tcaatactcc caattttttg agtatgagta aaggatccat ggaaaaagat
     9661 atagaaagtc cttttatcgt aactaaatct tccatttttt ttgtatagga gagattgaag
     9721 caaaatagct attaaacgat tactttagtt tactagagat atcgacatat ttctattttt
     9781 ttagctcgat gaaaataaaa tacttttcct aaggattctc ttaaatagaa atagagaacg
     9841 aagtaactag aaaaaaaaaa agattgttag aatccgcctc ttctagattc tagagggatc
     9901 atctaaaaag cgggatgttt tgaatgcatt cagacagatt cggacagaag ggctgacata
     9961 gatgttatgg atggcatttt ttttacgtct tccatttgtt aatctcttcc ataaaggagc
    10021 cgaatgaaac caaagtttca cgttcggttt tgaattagag acgttaaaaa tgatgaagca
    10081 acgtcgacta taacccctag ccttccaagc taacgatgcg ggttcgattc ccgctacccg
    10141 cttctattat atctctatat tctattcgaa gctcaatttg tgtattatag aatatagaat
    10201 tcgaattaat attctaatta tagaatatag aattactaaa ctaaaactaa ttaatttagt
    10261 tatttagttt ttaactaaaa aaaaatcgac tagaattgga aaaagaaaga aaatagaatt
    10321 tttttattca ttctaattct ttaatttgaa tctaattata ttaatttaat gtaaaattta
    10381 atgtaaaaat cgtaaaaata gaaatgcaat tcatcattaa attgaataca caatccccag
    10441 atcacatatt cgtttttccg aatagaacaa taaaaaaaca attgtaataa aaagaaaagc
    10501 gtccattgtc taatggatag gacagaggtc ttctaaacct ttggtatagg ttcaaatcct
    10561 attggacgca aattatttgc atatatattt aatttgatct ctatgtcaag aaaaagattt
    10621 tgaatgcttt gaatttaaca agagacactt agacttttag agtcattttt agcgtaataa
    10681 cttaacttat atacataagt tatacacaat ttatatcttg accctctcct ctatttttat
    10741 agaattttat aaaatcgtgg atttcttaaa ataaaataga aaatatattc aattttcatt
    10801 tttaattaat taaaatcaat ataaaatgaa tattattaat taatattaat aataaataat
    10861 attaaaatag attctatatt gatatattta tttaaatatt taaattttga tatttctata
    10921 ttatcaaatt tcaaattatt ctaatataat ataaataata ataaatatta ataaatatta
    10981 ttaattatta taattatcaa ttttcaaaat attattataa aatataaata ttattaaatt
    11041 ttgaaaattg aaaacattaa atgaaatttt taatcaactt ttttctactt gttcctgaag
    11101 taaaaagagt tccatctgtt cctgaatagc ttctttcaaa agggcttctg cttcccgagt
    11161 gaatgtcttg gtagaagata tgatttcttg gaattgaggt ttattcgttt ttaagtaagc
    11221 acgtaactca acaagaaatt tccttacctg tccaatttct aatgaatcaa gataaccatt
    11281 cgttccggta taaatagtta ttatctgttc ttccacagtg agaggggctg attgggattg
    11341 tttgagcaac tcgcgcaacc gttgacctct tgccaattga ttttgagtag ctttatcgag
    11401 atcagaagcg aattgtgcaa aagcttctaa ttccgcgaat tgtgccaatt ctaattttaa
    11461 tttaccagct acttgtttca tggctttaat ttgagccgca gatcctactc tggagacgga
    11521 aatacccaca ttaatcgcgg gtctgattcc agcattgaat agatcggcgg ataagaatat
    11581 ttggccatct gtaatggaaa ttacattagt aggaatataa gctgaaacat ctcccgattg
    11641 ggtctcaact attggtaaag cagtcatact tccttcacct aactgagaac ttgatttagc
    11701 ggctctttcc aaaaggcgtg aatgcaaata aaaaacatct cccggataag cttcgcgacc
    11761 cggtggtctt cgtaatagaa gagacatttg tcgataagcc tgtgcttgtt tggagggatc
    11821 gtcataaatg attaaagtgt gtcgttcacg atacataaaa tattcagcca gagctgctcc
    11881 tgtataagga gcgaggtatt gtaatgtagc tggagaatcc gccgtttcag ctactacaat
    11941 agtgtattcc attgctcctc tttcttgtaa agtagtcacc acttgagcca cagaagaggc
    12001 tttttgacca atagctacat aaacacatat tacattttgt ccttgttgat tgagaatggt
    12061 atccgtggct actgctgttt taccggtttg tctgtcccca ataattaatt ctcgctgacc
    12121 acgccctata gggatcatcg aatcaatagc aataagtcct gtttgaagag gctcatatac
    12181 ggaacgtctc gaaataatac cgggagcggg agattcaatt aaccgagatt cagaagctga
    12241 aatttctcct cgaccatcaa taggtttagc cagggcattt ataacacgac ccaaataagc
    12301 ctcacttact ggtatctgag caattcttcc tgttgctttt acagaacttc cctcttgtat
    12361 catcaaaccg tcacccatta atacaacacc aacattattt gattccaaat tcaaagcaat
    12421 gcctattgta ccttcttcaa attctactaa ttcacctgcc attacttcat caagaccata
    12481 aatacgagca atgccatcgc ctacttgaag tacggtacca gtatttacaa tctttacttc
    12541 ggtattatat tgctcaatac gttcacggat aattttacta atttcatctg cacgaatggt
    12601 taccatgagt atttcttaat tcttttttta gaagaaaaaa aaaagtaatg cctacaataa
    12661 gaaggactaa tctgttattt tatttctttc atcgtcccaa acatgccaat attagcactg
    12721 atggtacgta aatgtaactc attgttcaag caactattca gagttcctag agctccctgt
    12781 aaggcttgtt ggaaaacccg ctgtcggact tgattaatca ccctttgttg ttcaaaacga
    12841 atggtttcat ttttgtaatt ttctaattgt tccaaagtcg tataaattga attaatcaaa
    12901 ttcaattttt ctcgttctat ctcataatag ccattcactc gaaaccgatc tgcttccatt
    12961 tctactttcc ttaaccggtc ccgggctttt tccagttgtt caatggcccc ttcccgtagt
    13021 tcttctgaat ttcgaatagt cttcaagatt ctctgttttc gattatctaa taaatcactt
    13081 aatgaaagta gattatcttt ccattcattt caaaacttcc atgatctctt cccgaaccaa
    13141 acatgaatct ttcgattcat ttggctctca cgctcaatta cttatgggaa cttcccatat
    13201 ctttttttta tgtaatgaac ctatcttctc ttctctattc atattcaaaa aaaaaaatat
    13261 cgaaacttct tactaataga agaccagaat attcggaaga ctcttctgac caaacaaata
    13321 attgtcagca aagttgtttt tttttttaat ccaaagaatt cttattactt tatacatagg
    13381 tcatcgattt cgcattgtaa taaaaaaggg gctgaaatga aatacccatt ttttccattt
    13441 ttcaacctaa aaggttcaaa tcattttatc gacatgagtg ttctatatcg aaaaaaaaaa
    13501 agaaattcca actatttttt ttttgaaacc ttttctgtat taacataaac atagtagtag
    13561 aaagagtact acgctgcgtc tagacttcaa actgctgagc tttaaccatg ttaatggttc
    13621 cagattattg gttgatagag aatcaaagtg gatttaccaa tgaatcacga aatgctatgg
    13681 ttcttaaata tgatttctta atttattcat aatttattca gaagtaattc gcgggatcat
    13741 gcaccttttc ctagttataa cgaaaaaaaa gtgcagttgg ttggatccaa cctattcttg
    13801 aaataaacaa ctcgcacaca ctccctttcc aaaaaagatc aatacaccaa gcactacact
    13861 tagatttatt ggatttgttg ctaaaatatc ggtattaaac ccgaaactcc cggcggatgg
    13921 ccagtaaccc aaagaaagga aagaatcggt tatatttttc atatgatatc atctcctctt
    13981 atagatagac taattatctt tctatgattt ccatttttta tcgatttttt attaatcatt
    14041 aatctattat tatctattaa ttatttatta ttttattatt aatattattc tttatcttta
    14101 ttctttaata ttaataataa ttctattaat tgtttaattg tttattatta ttaatagaat
    14161 ctaatagaaa tctaatataa taatttagaa tttgatttct acattcatta ttcattctat
    14221 ttgaattttt tactatttca ttcttcaata tattaataga aatatcaata tatttagata
    14281 ttgtatattg attttattta aatgaaattg gtcaattgga agatttccca caagaaaata
    14341 aaatgatact tattagaatt agataccagg tcttatgtca attgccaaat acctagtttt
    14401 ttgcaacact tttttaaatc aaaactttct aaaaaaagag ggggttcgtt ggactaaata
    14461 aaaaagggaa ggaagaaggc gagttagtat gctaatttct caccctcaaa tcagcccttc
    14521 ccatgggttc ttgtctgaat ccgaacgaat aaataattgt agaagtaaaa tcttaatagg
    14581 attcgaaaaa gcaagagcag caaagcaagt ccaggaaaaa aaataaaaat atatgtattt
    14641 gatttgtatt tttaggatta aacaaaagga ttcgcaaata aaagcgctaa tgctacaacc
    14701 agcccataaa ttgttaaagc ttccataaaa gccagactaa gcaataaagt accccgtatt
    14761 tttccctctg cctcgggttg tctcgcgatc ccttctacag cttgacctgc agcagtacct
    14821 tgaccaaccc caggtccaat agaagcaagc ccgacggcca acccagcagc aataaccgaa
    14881 gcggcagaaa tcagtggatt catgataagt tcctcgcacc aaaaataaag aaatagttaa
    14941 tgatacaatc aaccaacaaa ttatgactta attattccat cattaagatt tatccagtcg
    15001 aagtaattaa gaattacgaa ttgaaaaaag aatatttatt gaactataat aagatttatc
    15061 gaactatcag aaagacttcg atatctcttt tttagtttct atccacatag tttttgtgaa
    15121 tccctatcta aatttacagt agcagggcaa atttagatat atgtttagtt catatataac
    15181 tagttaatat ctaatatcac atatacatgt gttttttaca taccgtaaac ctattattct
    15241 tgtcttagat tcaatcggat tcgagaattt tttttgaaac atccacaaaa caaagatctg
    15301 tcttatagcg attagattct atacacctag tttgacccct ccactcctac cccctatttt
    15361 ttttacaatt ccctggtaat cttttttact tttagacaaa atcgtatact tattttattt
    15421 agaccttatt tgcatctttc ttattttatt tggcataacc ctttttctaa atttctttct
    15481 atatttttgt tccgttcgct taagtagatt attttgaacc gcacatacat tgcggcgggc
    15541 taagctaaaa aaaaaagact atttcgaaaa ctagtcaatg atggccttcc atggattcac
    15601 ctatataagc cgcagctaaa gttgcaaaaa taagagcttg aataccgctt gtaaataatc
    15661 caaggaacat gacaggtata ggaaccacta aaggtactaa agaaacaaga acaacaacta
    15721 ctaattcatc agctaatata tttccgaaaa gtcgaaaact aagtgataag ggttttgtga
    15781 aatcttctaa gatgttaatc ggtaaaagga ttggggttgg ttggatgtat ttaccaaaat
    15841 aacctaatcc tttttttgaa agacccgcat aaaaatatgc taccgacgta agtaaagcta
    15901 atgcaacagt agtatttata tcatttgtgg gtgcagctaa ctccccatga ggtaactgta
    15961 tgattttcca aggcaaaaga gcccctgacc aattagaaac aaaaataaat agaaacatag
    16021 ttccaataaa gggaacccac ggaccatatt cttctccaat ctgagttttg ctgacgtctc
    16081 gaatgaattc aaggacatac tcaaagaaat tctgaccgtc agtaggaatg gtttgtggat
    16141 ttcgaacagc tataatggct gaaactaata aaatagcaat tacaacccaa gaagtaataa
    16201 gtacttgggc atggacttgg aaacccccta tttgccaata gaaatgttgg cctacttcca
    16261 cagccgatat atcgtataat ctttttaatg tgttgatgga acataataga atattcatat
    16321 tgccctctga aagaaataca actttaaaag gaattatttt gattcaacca tctctttttc
    16381 ggcttgtcta cttcattttt ggattttgaa taccaactaa tcacataata tctccggtta
    16441 ttcttttttg cgcgattcag taatagtata cgattccata aatctatgga gttccccaaa
    16501 ccaaataatt tatttatctt atttttaatc aaaaatttcg tatatagcta gaacgaccct
    16561 cacaaattgc aaatactaat ttggtaagaa ttaatcggat tgaagctata gcatcatcat
    16621 tagctggaat cgaaatatcc gcgagatccg gttcacaatt tgtatcgatt aaacaaatcg
    16681 ttggaattcc caaagtgata cattctcgaa gagccgtata ttcttcttgc tgatcaacga
    16741 ttattacaat atcgggcaac cccgtcatat atttaatgcc gcccagatat gtttccaagc
    16801 gagataattg tctcttcacc atagcggcat ctcttttcgg aagacagttg agtctccccg
    16861 tcttttgttc cgttctcaag tccctgaact tatgaagtct cctttctgta gtataccaat
    16921 tcgttaacat acccccgagc cattttttat taacataatg acaccgagct tttattgcag
    16981 cccgcgctac tgaatcagct gctttatttt tggtaccaac aattaagaat tgttttccac
    17041 tacttgctgc atcaaaaact aaatcacaag cttctgataa aaaacgagca gttctagtaa
    17101 gatttgtaat atgaataccc ttacgctttg cagatatata aggtgccatt ctaggattcc
    17161 atttcctagt accatggcca aaatgaactc ctgcttccat catctcttcc aaagttatgt
    17221 tccaatatct ttttgtcatt tatccccaca ctttctctct cttttttttt ttcaaataaa
    17281 aaaaaagaat ttgaaaaaaa aaaaaagggg atcaggtatc ctgaaataga aataaataat
    17341 tgttccgatg gaaccttctc ttctaccgaa ggttggccgt tgatacacga tcagatcagg
    17401 ccattcattt ttttctattc gttattatct ttattactat taccaaataa aatgaccgcg
    17461 ttgaaaggaa agggatgaat ccgctcttag gaatgattaa atcctcgaaa tgattgctct
    17521 gatatatcac ataaattctt tgaaatgaaa aaatcaaata attctctgtg atggaataaa
    17581 atatctctca tttctccctc gaaaaatttt ttttttcaaa gtaatcttgt tatgttgctt
    17641 tggccttgaa cggtgcatta atcttttgaa tccggtacca acgggtatcg tccctcctaa
    17701 aacaacgttc tctttcagac ctttcaacca atcgatacga ccccggagag cggcctttgc
    17761 taaaactcga gcagtttctt gaaaactcgc ttcggatata aaactttgag tattcagaga
    17821 tgttttcgtt attcccaata atagggctcg gtaacagatc gcttcttcca aagcacgtcc
    17881 cgttcgttca gctcgcaaca atccaattag ttcaccgggt gaaaaaacat tagacattcc
    17941 atcttctgaa accaatactt ttgatgttat ttgacgcaca ataatttcta tatgtctatt
    18001 atggatctgc accccctggg atcgataaac cttttggatc ttattaacca aagaaatacg
    18061 actttgcgca ataattagct cagcaccaat caagaacccc cagggaatgc caagaattct
    18121 tgttatacgc tggttccaac cctcaactct cttttctagg ttcatcgata ttgaatcaat
    18181 cgaacgcact tctaatacct gttccacttt tggaagaccc tgtgttatat caccagatct
    18241 cgatttttca tatataaatg taagtaatat atctccttca taaagcattt ctccataatg
    18301 accatgaaca gttgctcctg gagtcgccaa ataagggtta gccgatctta ttactacaga
    18361 atccatttga acaattagaa cttgacccga ttttaggtgt ggttcgtttt tagctataca
    18421 cacattttca caaagaaatt gcccaaggtt aattattgta catctttttt cacaagaatt
    18481 atgatgataa ttatgataga gaacatgcca attaaaatgg aatggattca aaacgatgtt
    18541 actgcataga tcaggcttat aaattctccc gttttcgccc attaaataat atttaaatac
    18601 ttgaaaagtt tcctttaaat tgtcaagttg caaatattta gttatcgaga tctgattatg
    18661 agttattaaa cggtaaaatg aataaaactt tgcaacttga agggctattc ctaaagggcc
    18721 taacgaattc ctaattggaa ttagaggatc tcttttaatt gattctttta tcccattgtg
    18781 atattttaca tcgttgaatg ggaccatttg aaaacaatga tccgatgaca aaattattaa
    18841 agatcggcat tccttatttc tattcaacaa catacgaata gttacgtgat tttggctaag
    18901 tggttgttga atctttgcct tggaataaat agaataaaat ggattgatat tagtgcgatc
    18961 tgactcatta tcagcgatca atcttgaacc ggagagatca ttcctttttc tgatatacga
    19021 aatacgggat ttcactaagt caattcttag aaaatctcga atcaaaccat ttgtacttac
    19081 ttcaacaaaa gaagcgcggg tctcttcaat agaagaaatc tttttgtctc gatcccaatt
    19141 caagactaaa caagtccgaa ctaattgaat gcttgtgtca gaaattccct gaattggttt
    19201 tccatttcca taaagaatat aattgacaac tttaagttcc agattatccc tttcctgcaa
    19261 cagatcctgg gggaaaagtt ttactaaatt tataccatcc gctatttcat atataattac
    19321 gggtcgaact aaaacaaaat actttttctt ggtaggtgtg atccattgga catagatcca
    19381 attttttaat tttttggatt ccgtagaatt tttttttttt accgttccga gtggtatcaa
    19441 gatgccgctg tgtcgggata tcttatccat ctctccagga aaatagatat ccccagaaaa
    19501 gatttttaat tcaatccttt tttttttctt ctccactcga accaatccgc ctactcgact
    19561 tcttatattg acagtgattg gtgtatctac tccaatgata ctattgttcc gtaccattat
    19621 ggaagaagat tcaggtaaaa tatgcacttc ctcgggaatg aaaaaaaatc gatctacttt
    19681 catttggtat tttggcttca attctttgac tcctcgatac tcaattaaat cctctttttt
    19741 gaaaatggaa tgaactccta tagtcctata tttagtaatt cctgaactct tttttctgta
    19801 ttgaggatca tcgaaataag caagaatact atttctacga aaaatgccat tgagaggtat
    19861 ttcaatcgag ataccggaag ggggcattag tagttctttg tctcgttctt gaatcgattg
    19921 gaatggaatg attaatctat ttcttcgcct ctttgccaat aaatccgaat tctcgtggag
    19981 aatagcagga tagatgaaat taaaatgacc catacatagg attcgattaa gccctgaata
    20041 atcaggaatc ccgctttttt ttttatcaga aggatttgaa ctaaagaatt tgtgtcttac
    20101 ttgaacttga tcattactta ctacaaggtt agaaatagat cttcctccgg cagaaagaga
    20161 atgaatgttc atttgatctt gatccttgtg gagtgaaaaa gagattgcac cggacctgca
    20221 cgaccttcct gataatatcc ataaatgact tgtttttggt aagatatgga cattactata
    20281 tgtaaattcg ggtgcatggt acacatcggt actccaatgc atctctccct ctgagtcaga
    20341 ataaatatgt tttcgaaccc tctctttaaa atttaaagtg tatgttcccg cgcgaatctc
    20401 agcaatcact tgttctgatt ttacatattg atcgttttga actaatagaa aactttttgg
    20461 tggaatagtc acgttatgta taatattttc actttcaata gttacataca agtctatata
    20521 acatagaaaa gcagggtgcc catgacgtgt acgtgtagga tgaaccaaat cctcattgaa
    20581 tttgattttt ccattagagg gggctcgtac atgttctgca gtaccccctg tgaatactcc
    20641 gccagtatga aaagttctta atgttagttg agtgcccggt tctccaatag attgacccgc
    20701 aataatacct acagcttctc ccagttccac cagatcacca tgagtaggac tccggccata
    20761 acacaatcgg cagatccaag atgtactcct acaagtaaag ggggttcgaa tagatattga
    20821 ttgtgtttga aaggttatga atcgattgac aagtccaatc ccaatatctt gatttctaat
    20881 ggcaatgcat cgtgaaccta tatatatatc gtctgctaat acacgaccaa ttaatgtttg
    20941 tatcaaaatt ctttccggca tcatcccatt ccgaggactc acagaaatcc ctcgaatggt
    21001 gccacaatcc gttctacgta caacaatgtg ttgaaccact tcaacaagtc tgcgtgtaag
    21061 atatccagca tctgatgttc gtacagcagt atccacaact cctttgcggg ctccatagca
    21121 agaaatgata tattctgtta aagacagtcc ttcacgtaaa ttgctttgaa tgggtaaatc
    21181 aatcatttgt ccttgtggat ccgacattaa tcctctcata cctactaatt ggtgtacttg
    21241 agatgcattt cctctagctc ccgaaaaaga cattatatgg actggattaa aagggtcagt
    21301 catcctaaaa ttaggattca tttcttgtcg caaatattca cttgtagcat accatatctc
    21361 aatggattgg cgtaattttt ctaccgcatg cacattccca taatgatggt gtttttccaa
    21421 aataagactt tgttgttcag catcttgtac tagccatccc ttagaaggta ttgttaaaag
    21481 atcatcaatt cctaatgaaa tggatgtagc agtagcttgt cggaacccca gagtttttac
    21541 ttgatccagg atgtgtgatg tatatgccat tccgaagtga tctattaatc tgctaataag
    21601 tcgtttaatg gcagttccgt ctatcacttt attgtgaaag actagattgg cccgttctgc
    21661 cataagtacc tccatattcc gcttagtggg gttcggttcg acaatgggtt tgagtcaatg
    21721 attggaaaac ttccttttct tcatcttgat tcgtgtagaa atttaagaac tatgatccta
    21781 gttgaaccgg agaaacccga attcacaccg gtatcataaa tttacttagc ttaggatcta
    21841 tatgattaga tactatatga ataggccctg caaaagcctt gtatagcttc ttcgatttct
    21901 cgataaaaag aaatatgacc aacagtggtt cgaatgtata tacaacgaat ttcttttttt
    21961 atacttctta ctactagata gtgcccataa atctcatgat aggtacccaa agattcgtag
    22021 tgaacttcga taggaacttc tcttgaagaa ataacgcatt gatctagtcg ccaccgaagc
    22081 cacaaaggac tatccaaatt tattcttttc tgtcgataag ctccaattgc atcataggaa
    22141 ttagaaaaaa aaggttcttt ttctttcgta tagttatagt tattatcgta aattctttca
    22201 tttttataat ttctgcgatt acacggatta tacctgtttg cacaaatacc tccacgattc
    22261 ccgctcgtta atatgtaaag cccaataagc atatcttgag ttggtacaga aatgggatca
    22321 cccatagccg gagacaagag attcatatgg gaaaacataa gtaaacgagc ttctgcttga
    22381 gcctccaaag ataaaggcac atgaacagcc atttgatccc catcaaagtc tgcattgaat
    22441 cccttacaaa ctaatggatg taaacaaata gcacgtcctt ccactaaaat gggttggaat
    22501 gcctgtatgc ctaatctatg cagagtaggc gctctattca gcaatacggg atgcccttgc
    22561 ataacctctt gaagtatttg ccatacaatc ggttcttttt cccgaatttt actcttagca
    22621 actcctatgt ttgaagcaaa atgtttttta attagaccac gaattacaaa tgtctggaaa
    22681 agctctattg ctatttcgcg gggcaatcca catcgatgta atgaaagtga gggacctacg
    22741 acaatgacag aacgccccga ataatcaacc cgtttgccaa gcagagtctc gcgaaatctt
    22801 ccctctttgc cctcaattac atctgaaaac gacttgtaaa ccttattatg accgtccctc
    22861 attggttgtc cgcggattcc attatcaaga agtgtatcca cggcttcttg taccaatttc
    22921 tcctgacaca ttactaattc ccctggcgtc gatctacttg ttgttaatag atcaataaga
    22981 gtattgttcc gatagataac tcttcgatag agttcattaa tatcggagct cattagttta
    23041 cccccaccta tttgaataat tggtctcaat tcgggaggaa gaactggtaa tagacataaa
    23101 accatccatt ctggttctat atttgttcga ataaaatgct tagctaattc catgcgtcga
    23161 accaaaaaat tctttcttct tccaaccttt cgatcttccc attcattgcc cgtggatccc
    23221 tcttccccta attctttcca ttctatcaac gaagaatcta taagaattct caaatccaga
    23281 tcggctaatt gttctcggat agcacctgct ccagtagaaa tttctcgatt tcgaaatgta
    23341 tcgaaacctt ggatagtaaa aaaaagtggg atgctgtatt tccaggattg gatttcatat
    23401 tcgaatgaac ctcgtaatcg taagaaagta ggttttttaa ctacgggcct agcaaacgaa
    23461 aaatttggat aggatccaat aggatttccc cctttcaaaa tcggacgtga aagtttcctc
    23521 tcatccggct caagtagtta catcaaataa agaggggttc tcgttttcaa attctataaa
    23581 ccccccccaa aaaaagttct accctttact caagttctca ataaaaacca agcaacattt
    23641 cattgattca ttcttcttcc tatttctatt ttgattttct gaattattta ttcaattata
    23701 attatcaatt acgacataaa agaaatgaaa tgtgaaattc ttgagtagtc tacctctctt
    23761 cgaatgagga atccctttaa ttcttaattc aaaaaaagaa aaaattctta attgaataaa
    23821 ataaaagagt accctggaat ttataagaga tttccttgtc tatgtatcat tccattcgat
    23881 cttttaggtc catacttcgc ctcgacggtt atgccacgat gtccttaagc ctatatgcga
    23941 tggatagact tccgtaacca tgatatattt gcttagttga tttgatttga acataatttc
    24001 agttctgtct aaaagaaatg gaataattaa tattaattcc aaaaaaaaaa agaagtcttt
    24061 tttttttcac gaggtacagc tagaaattta tatttatttg ttactgaatc gaccatagac
    24121 ctattccctt tttatttggg agtcttaaat acacccataa ttctgagctt catgttactc
    24181 accccaatag acatgtcaga tccagggcat cccaattcga ttgaatggaa tgacagtttc
    24241 tcattctgaa tctgtaaaat aagaatttgg atcaaatcac acatcgcagt atactagacc
    24301 ctctaattct ttaagagatt tatctaaaag attcgcgata taactaggaa gacgtttcaa
    24361 ataccacaca tgggttactg ggcatgccag tttaatatat cccatttgat atctccgtat
    24421 ccgagaatca acaaattcta ctccgcattg ttcacaaaat ttttggtctt cttttttatc
    24481 tccgattact cgataatttc cacaagcaca aatcccactt tttataggcc caaaaattct
    24541 ttcacaaaat aatccatctt tttcaggctt attggttttg taatgaaaag tatagggttt
    24601 tgttacctct ccaactatct ctccattagg tagtatttta ttggcccaag cacttatttg
    24661 ttgaggagaa actgatccaa ttcggagttg ttgatgttta tactgatcaa tcatagaaga
    24721 aaaattatga ttcattccga ttaagcttcc ttcctatgaa tctggaagtt cttctcagat
    24781 acaaggaaat gattcagttc cagagccaaa gatcgtagtt ctcgaacaag caatcgaaaa
    24841 gattctggag catcctcagg tttaggtatt gttcctccaa tgatcgtagt cccgagtact
    24901 tcttggcgag ctctaatatg atccgattta taagtaagca tctcttgtaa aatatgagca
    24961 acaccaaatc cctctagagc ccaaacctcc atttctccta cccgttgtcc cccttgcttt
    25021 gcccttcctc taaggggttg ttgcgtaaca agtgcataat gtccactgga acgtccatgt
    25081 attttatcat caacttgatg aattaatttc aagatataag gctttcctat tataacaggc
    25141 tgttcaaaag gatcccctgt tcttccatca aatattctgc tttttcccgg atactcgggt
    25201 tcaaatatcc atggatttgc tgtttgctta ctggcttcat ataattcaga aaacactagt
    25261 tttctcgaag cctcttgttc atatctctca tcaaaaggtg ctattcgata atgtctatct
    25321 agcatacccc ctgctaaccc gagtgagcat tcaaatatct gtcctacatt cattcgtgaa
    25381 ggtaccccta atggattgaa gaccatatca acgggtcttc catcttgcaa ataaggcata
    25441 tcttgtctag acaaaatttt ggaaacgata cccttatttc catgccttcc agcaacttta
    25501 tcacctactt tgatttcacg tttctgtgaa atatatatac gaatcgtttc tggattataa
    25561 ctagaacccc cctttttatg gatccatctc acatcaataa ctcgacccct accacctata
    25621 ggtagtttta gacaagtttc ctttgaggtg gatacctgaa tgccaagtat agctcgtaat
    25681 aatctatctt ccggggcata cgaggattct ttcgccattt gaggcgttaa tttacccact
    25741 aaaatatcgc ccgtctctac ccaagatccc agtctcacaa ttccattttt gtctaaattt
    25801 cggagtaaat gggcttctag gtgtggtatt tcattagtga ttctttcagg accgtggctt
    25861 gtcacataag tctgaatttc atatttccgt atgtgaaaag aagtataaat atcttcatag
    25921 accagacgct cactaatgag tacagcatcc tcagaattgt aaccttccca tggcatataa
    25981 gctactaata cgttttttcc caaagcgagt tcgccaccaa ctgtagcagc accatccgct
    26041 aaaatttgtc cctttttaat gcatttacct cgctgaacct ggggtttttg atgcatgcaa
    26101 gtatttttgt tggaacgttg atacataact aatggaatgc ttagagtatc ccgatttccc
    26161 gataaaatta tcttgtcagt atcggtataa atgatctttc cctcgtgttc ggctatagcg
    26221 agaacccctg aatctagagc cacttggcgt tccaatccag ttccaacaat gcacttttcg
    26281 gactgagaaa gcggaactgc ttgacgttgc atattagaac tcattaaagc tcgattcgca
    26341 tcattatgct cgataaaagg aatgagggaa gctccaatag aaaaatattg gaagggaaaa
    26401 atacttcgaa gatgaacttg ttcccatgca atagtcagaa attcttgacg gtatcgagct
    26461 ggaacaacct gttcctcctg aatacctcga ttcagcgcca aagaatttcc ggttgctagc
    26521 atatagtatt cgtctctact tggtgataaa taaagcatcc gtattctttt tgatctctca
    26581 gagatttcat aaaatggact ttctatagac ccccaatgaa caattctcgc atgaattgct
    26641 agggatccga taagtccaac attgattcct tcagacgtgt caattgggca aatgcgtcca
    26701 taatgactag gatggatatc tcgtatccga aaactagcag ttcgccctgt caatcctcca
    26761 gggcccaaat aactcaattt tctaccatga actatttgtg tcaatggatt ggttcgatcc
    26821 aaaacttgag ataatgggtg taatccaaaa aaagattcat aagtggttgt taatggagtt
    26881 gaagtcacca aattctgagg agtcggtatc aatttatgcc taattgctcc acatatagtt
    26941 cctttaacca tattttctaa acgaaccaga gccaatccaa attgatcttg taagagatcc
    27001 gctacggaac gaatacgttt atttttcaaa tgattcatat cgtcaagtgt acccattcca
    27061 aatttcattc caatcaaaag atccgcagct gccaatatat ctcgtggtaa caaaaatgta
    27121 ttgttctgag gtatatcaag attcagcctt cggttcatat ttcgtcgacc aattcttcct
    27181 aattcacatc tttgttgaaa aaattttttt tgtaattcct tacataagga ttcagaaaat
    27241 accggatctc cgcccacaca agcaaattgt tgataaaact ccaaaatggc attttctttt
    27301 gacccgattt tttttttctc cttatcattc aggaaagaca agaaaatttc agggtagcaa
    27361 acattctcta gaatttctct taaattcgaa cccatagctg ataatagaac taaaatagat
    27421 attttctgtt tcctactcac acgagcccat atccttgctt ttctatcaat ctctaattct
    27481 aatctccctc cccaatctga tattatggtg ccagtataga ccgaaattcc gttatggtct
    27541 aattctgaac ggtagtagat accggggctt tgcaatattt gattgattac aattctgtat
    27601 attccattta ttatagaagt tcccagggaa ttcattagag gaatgtttcc aataaaaatc
    27661 gtttgttctt ggatatccct acaggttttc caaattaatc ccgcggatac atataattca
    27721 gaggaatatg tgagtgattc atatacagca tctttttctt ttatcaaggg ttctactaat
    27781 tgatatgttt ccacaaataa ttgaaattca atttcttgat ctgtatcttc aatttttgga
    27841 aacttagaaa gttcttctgt taagccctga tcaatgaacc tacaaaaccc ttcaatttgt
    27901 atctgattca acccgggtat tgtagacatt cccgcattta cacccccaag cattttaact
    27961 ttccccattt atagaaaata tcccactatt tgctcccact cttcatcgaa tcatatgaat
    28021 cgatttagaa ataatggaat ttctattttt tttttttact gaatcacatg aaattttacc
    28081 taactccgta tatggaatgt atgaaatacc tatgaacaga ggaataaata gaataatttt
    28141 atactcaaat tggaatttgc aacaaacgga tagaatagaa attctaaatg gaaaggaatt
    28201 gaaaaattcc acctagactt atggagtttt ttaaagaata tccgaacaaa aaatggattc
    28261 catttctacc attattatga tattccatat tccaatccaa tttgattgga taccagaaaa
    28321 ataaatgaat tgggaatttg atctgttcga tgagataaag acctaataat cagaaacaat
    28381 atagaatttt ttttttagca cttaaccttt tcaccgattc aactgttcaa aaaagaattc
    28441 aaattcgcac aaagaagaga gaaaatttta cctatttttt tagtagaatc tgtagaatag
    28501 gattgaggtg cgtaataagg cttggattta ttaaacatgc gcagatagaa ctctagtcta
    28561 gctatagtta tctatataga tgtttcttct tttattgcag tcctattcat tcggaacagc
    28621 acatgtcgtg ttaaattttg attttctatt caatctattt aaaatcaatc tatttaatga
    28681 aaaattataa agcaagtacg aaaatttctt gaaaattatc ttataggcat tatatacgga
    28741 taagataccc gattagataa tatctgtgta acaatttatg ttctagggtt tacatatacc
    28801 gataattgct gttataattg aaatgggatt tttttcttga aaaataaata ctgattagtt
    28861 atgtctcaat tttgattttc ttatttcatt aggaaaaaac caattttttg aatttaaatt
    28921 gaagaatcat ttattaatta aattaatagt taatggttcc gatttgtcct gaattttagc
    28981 ttttttgact gaaaatgcac gttcgttttt ttttcaatag aaaaaaaaaa aggaaggggg
    29041 gaagggtctc ttttaagaat gggattaagg aaaacagaat cgaagataca aacaaataaa
    29101 aaaaaacaag tttagaaccc cctttgttag ttttttgggg gtattctcat ctattttttt
    29161 gtatcatttt ggcggcatgg ccgagcggta aggcggggga ctgcaaatcc tttttcccca
    29221 gttcaaatcc gggtgtcgcc tgatcgacaa aatagcttat tccgttttgt tgatataaaa
    29281 cttgacaatc tttttccagc agaagcaagc gggggaaagg gactcttgag acttccttga
    29341 ttctaaattc taagcatctg caggttttat tctttaaaat tctataaatc cttacgtctt
    29401 ggattcaaga attcaagaaa gattctagta gtgaaaagga atcggtaaat cttgatatga
    29461 tagtccttcc actactaatg tagtgtctgt ctactgactg ggtcttgaat tagattggat
    29521 agggatacat atagatcgga cagggaatcg aattccattt ttacttgggg aaggggcgaa
    29581 aaaaactttg tatacagact cctgaaagta tatgagcact ccggcattta ttcaatatta
    29641 gttagattga atagctaatt ggctttcttt ttttttttat tattatttct ttttctattt
    29701 agaattctaa atagaatata aaattcttaa aattttttaa taatattttt ttttttactt
    29761 aatgaaatcg aggacaacaa aatcaaaata aaacataggt cttattattc ctacctgtta
    29821 gtaacattca ttcccttaat acttccaagg gtgtctccgg atattttgtt tgtacttaat
    29881 attttctgat tatactagaa atcatataag aacttgttag atgttctaat tggatttatt
    29941 ggattctttc gtcaatgatg ttaggccaga atcccttttt gactatgtgc cagtgattcc
    30001 actattattt atttttagtg aacaataaaa aaaaaaaaaa gaaataattc cttcatattg
    30061 atagaaatag gagacataat ttacatggat atagtaagtc tcgcttgggc tgctttaatg
    30121 gtagtcttta cattttccct ttccctcgta gtatggggaa gaagtggact ctaaaaatac
    30181 tactaagtga gttgagggaa aaaactaaaa taaaactgta tccattgttt tgttttatag
    30241 atgggttctg aaattttatt tttctattta attcattaat tccataatta aaaaatatct
    30301 gcatttcgga attatagtgt attcgaatgg aataatgtat tctatggata atatagaaat
    30361 agaaaatact ctttcaatta aacaaatatt tgactttttc ccatgtttgt attttgaaag
    30421 tcaaggtaat acaaataatc gaaaacttat ttcaaccaaa ttctttattc tttctaaaat
    30481 ttcgatgaac tggctcttac caaagtgata tatggacaat gaggaaccgc ggaacccgtt
    30541 ttttatttat ttttttcccc ccttcttttt ttcacttttt tcaaagagaa aagaaatccg
    30601 ttttttatta gttattaagc gcactttcta taggaaacaa aatagacata gtagttgtct
    30661 aaggaaatac tacacataat aagatattgc cgttgcctta ggcgagtcac atattacgtg
    30721 cttatcgctt gttttattat ttggtttttg atttatttga gtttcgaaat tggatttatg
    30781 ttttcatttc atatcatggt tcaaacgtta aaaatcggtt gggttttact aatattttgg
    30841 aaataggaaa aagtttccca tagaacccct agatcatctg ttaactattt aatttaatca
    30901 attacttctt cggaatgcta aaaagattat ttgattcttt tttaatatga taccgggatt
    30961 ggtcttgaaa ataatcagaa atctagaaat tcgaatcgga cgaaaaaaag ttgccttttg
    31021 attatttcag attgattgga accaatacaa atcaaataga tgaaacaaaa aaaatttgga
    31081 cgctatgtgc attacatata tgcgattgat attctatata tatgaatata taaagataga
    31141 tattgtaaat cgattcatat taaacctcta tctttataga gtaaaacttt atacactaca
    31201 ataatagata gtatggggta gaaagaaata aaatctattt ctttctacca tactatcaga
    31261 tttcatagaa tactgctgat tctagtccga tcatttcatt taagagtaag acgcgaaatt
    31321 gaaatctttt ttcatttttt cttccatcat tgcattgata agaactaaga agtaaagttt
    31381 aagtcaaatt aatcactttg acttaccgtt tttacgtaaa ttataagtaa gaaggcagta
    31441 ggaactagaa tgaacagtgc agtagcaata aatgcgagaa tatttacttc cataatctca
    31501 tcgttagatt tctctttaat tcgcaataac tcgggattta atcccataga gatgataaat
    31561 ctttcgtcgg taaattcaat ggtataaatt acatctcgat gatatcgaat cggatcaata
    31621 tcatgaataa caatatctga actatcaaat cgattcatcg tcaagaattg aatagtataa
    31681 cataggaaga tcttttatcc ataccaaatt caaaaattta tttctgatcc aatcaaaaag
    31741 aattccttta cttttttttt aatattctca tccttcgatt agtaatagga taaacatata
    31801 tcaacagtgt gaaattggaa tgagatagat tgtttaaaat gcaaataatt aggaattgaa
    31861 attggtactt agtacttcag gttatacaaa atcggagcca gaaaaggata aactttgaat
    31921 cctaaagtgt tctatcaaaa tcaaagaaac tccttttttt tgtatcatgc aaattccatt
    31981 tgtgtgtgtg tgttcgctgt aaacatattc tatagtattc tatttcatta cacagatcgg
    32041 gagtaatcga aaaagccagg tctagtagta cagtatctct ttctcttgga atcctgaata
    32101 cgacgctatt aataattgtg ctaatccaca tatgtttctt ttccatcaat cagtattagt
    32161 tgaagaaatg gaaattaccc tattcgtttg atgagaaatg tgaaacgaaa aaaagaaaaa
    32221 aaaaaaaaaa agagagagat ccctgttagg aatgagatta tgtttgttat tttgactccc
    32281 tttcacagaa gaaatgaatt gatgtatttt tttattggat ttctatccat cgggactgac
    32341 ggggctcgaa cccgcagctt ccgccttgac agggcggtgc tctgaccaat tgaactacaa
    32401 tcccaggaaa aaaagtgtac agcatgcata ttcttacgat ttcattcaaa cctttttcta
    32461 tttcgatttt agattaggat tagaattgaa ttgtcttgtt ctaactggca gaggcgggac
    32521 taatatattg atattgatat tttttttata tggatttata tggatatcca ctttagcgag
    32581 atctacacgg attactagta atctctttgt tatttccaaa tcgattgaaa aataaatcaa
    32641 atctttcaat aaatcaatga aaataaaaaa gagtcccttt ttatttagac tttctacttc
    32701 cagatcttga tatgaatcta gatcattagc aagatctgaa tttgtggaaa aaatacgtaa
    32761 taaaataaat agtggtaggg atgtagcaga ttcttattct tgtgtatcaa agttcattgg
    32821 gcatttccgg agaacaacaa acggttacat catttcatgg tggatcggcg aattattggg
    32881 ccgagctgga tttgaaccag cgtagacata ttgccaacga atttacagtc cgtccccatt
    32941 aaccgctcgg gcatcgaccc aggaaaaatc aatttaagtc cttattgata atccacgatc
    33001 aacttccttt cgtagtaccc taaccctacc cccaggggaa gtcgaatccc cgctgcctcc
    33061 ttgaaagaga gatgtcctga accactagac gatgggggca tacttgcccg accgccatta
    33121 tactatgttc atagtatgaa cagttttttg aaattgtcaa tataatggaa tgatatgact
    33181 cgatcagaag gatctttccg tctttcataa ttccatagaa tttttagatt catcattttc
    33241 atttttaaat tgttcagtcc aatccccact ctagaattct aaaaatagaa aaaaaagtaa
    33301 tacgaaagag ggataggagc ctttcgggga atgattggtt tgccggaaaa gaaaaggcga
    33361 gggggttaaa cttcatttct ttcactttca ttcattgtta agaaggattc ggtgggcata
    33421 tttctatctc acactaagcc gggaaattaa aaaacgataa tcaatctgga aatccgggaa
    33481 gagggatagg gatcaacaag ttattgaaaa atggtttttc gataagaatt tggttgagag
    33541 acaaattgaa tccatttatc aacgattcga tgaaaaatct tgtatctatg ttttgaattg
    33601 gtggatacat gtatcaatca aatgaatttc gttaggatga ggatcaattc aattagaatc
    33661 ggttttgaaa taattcatta cattgatgtt tagaaaatcc aatatcaata aacccatttt
    33721 acctatacta tactcactag gtaaatccaa tttgttgttc cttaatgagc cgttatgcag
    33781 ataaaacgta tctatgtaca tatattctaa tttcatataa tcatataata taacatagaa
    33841 taagtatatg cagtaataaa tatatgcact agactcatag tggctagttc cttattcagg
    33901 aattgaacca aacggggccc ttttaactca gtggtagagt aacgccatgg taaggcgtaa
    33961 gtcatcggtt caaatccgat aaggggcttt ttttttcttt tttcataaaa ctccagcggt
    34021 agtattaata ttggaagaga gaatagagat attgttgata tttgtaataa aaaaactaag
    34081 gaatcgtata atttcattag aaaatggaat tctgaattct aatattatcg ttatcattct
    34141 aatgaattcg aatatagtaa ttctagttag ctagttagaa agtagaacat ttttttatta
    34201 tttcattata atgaatacca gatattccta ttttctatta ttccaatcaa aagaaatcgg
    34261 aaagattcta aatcaacaaa agaaaaagta agtagaccta acccattgaa tcagaactat
    34321 atcaactatt ctgatattca aattccatag agataaaatt tgaacagtgg atcttttttt
    34381 atttcatttt ttatatttgt ttgatttgga ctccgcaaga atctgtcgat atttccgatt
    34441 aaatcttctt gttcctagag gttctatagg aaaaatttgc tattcccttc ctccacggag
    34501 aaaggtttat tccaagtccc aacatacaaa taatttttca ttttcaatat ctttcagaac
    34561 acaagaaaag atcaatttac tctattattt atagaatatt atttagatag gatatattat
    34621 ttatataaga tatgatatat ctatataaaa aagaaatcta tcaaatcgtg gcttcacgta
    34681 tcaaaaattt tcatatcgat gcatacgata ttttttctga caattgatgg atgcgagaaa
    34741 gagactttca cttacagtct cttattatta atctatgaaa ttcaatacaa tatttgattt
    34801 ttaattaata ttaaataata gcaaattcat tcgatttttt ctgacagata aaattaacta
    34861 gaaaaaatat ttgaagtgtc tttcttgcct cgatctgcaa aaaaaataga ctttggagtt
    34921 tttttttatt aatctgaaag aaaggaaaat ataacaaaga agacaataca aataaaagaa
    34981 aaaaaaaaag aaagaataaa aaagaaagta ataagtaata aaaaatatga taaatatgat
    35041 actgtagtag tttactacac aatgtagtag tttactacac atagaaatta gaagaataca
    35101 taaaactatt tatttttctc aatttcacga acaagattca agaataagat tttttgatga
    35161 aacgagagga gtatgtctga gaatcaactg gtaacaaaaa aagggatcat ttgtttcttg
    35221 aacagttctt tccaaaaatg aatccacctg atttatgagt aataagataa ttcatggctt
    35281 agggggtttt taagaataga aaggaataac caaattgagt taatggattt acctaggtca
    35341 agagaccaat aaatgatttt tatattcgaa acccattaga aaagaaggga caattaatga
    35401 gaaatcaaat catacagaaa tgataaaata aagaaggact tagccctgaa aatgctatga
    35461 ggtgctcgga aatggttgaa gtagttgaat aggaggatca ctatgactat agctcttggt
    35521 aaatttacca aagatgaaaa tgatttattt gatattatgg atgactggtt acggagggac
    35581 cgtttcgttt ttgtaggttg gtccggtcta ttgctctttc cttgcgccta ttttgccttg
    35641 ggaggttggt ttacaggtac aacctttgta acttcatggt atactcatgg attggcaagc
    35701 tcctatttgg aaggttgcaa cttcttaact gctgcagtct ctactcctgc taatagttta
    35761 gcacattctt tgttgttact atggggtcct gaagcacaag gagattttac ccgttggtgt
    35821 caattaggtg gtctgtggac ttttgttgct ctgcacggtg ctttcggact aataggtttc
    35881 atgttacgtc aatttgaact tgctcgatct gttcaattgc gtccttataa tgcaatcgcc
    35941 ttttctggtc caattgctgt ttttgtttct gtatttctga tttatccact gggtcagtct
    36001 ggttggttct ttgcgcctag ttttggtgta gcagctatat ttcgattcat cctctttttc
    36061 caaggatttc ataattggac attgaaccca tttcatatga tgggagttgc tggtgtattg
    36121 ggcgctgctc tactatgcgc tattcatggt gctaccgtgg aaaatactct atttgaagat
    36181 ggtgatggcg caaatacatt ccgtgctttt aacccaactc aagctgaaga aacttattca
    36241 atggttaccg ctaaccgctt ttggtcccaa atctttgggg ttgctttttc caataaacgt
    36301 tggttacatt tctttatgtt atttgtacca gtaaccggtt tatggatgag tgctcttgga
    36361 gtagtcggtc tggccctgaa cctacgtgcc tatgacttcg tttctcaaga aatccgcgca
    36421 gcggaagatc ctgaatttga gactttctac acaaaaaata ttctcttaaa cgaaggtatt
    36481 cgtgcttgga tggcggctca agatcagcct catgaaaacc ttatattccc tgaggaggtt
    36541 ctaccacgtg gaaacgctct ttaatggaac tttagcttta actagtcgtg accaagaaac
    36601 taccggtttc gcttggtggg ccgggaatgc ccgacttatc aatttatccg gtaaactact
    36661 gggggctcat gtagcccatg ccggattaat cgtattctgg gccggagcaa tgaacctatt
    36721 tgaagtggct cattttgtac cagagaagcc catgtatgaa caaggcttaa tcttacttcc
    36781 ccatctagct actctaggtt ggggggtagg tcctggtgga gaagttatag acacctttcc
    36841 atactttgtg tctggagtgc ttcacttaat ttcctctgca gtattgggct ttggcggtat
    36901 ttatcatgca cttctgggac ctgagactct tgaagaatct tttccattct tcggttatgt
    36961 atggaaagat agaaataaaa tgactacaat tttgggtatt cacttaatct tgttaggtat
    37021 aggtgctttt cttctagtat tcaaggctct ttattttggg ggtgtatatg atacctgggc
    37081 tccagggggg ggagatgtaa gaaaaattac caacttaacc cttagtccaa gtattatatt
    37141 tggttattta ctaaaatcac cttttggagg agaagggtgg attgttagtg tagacgattt
    37201 ggaagatata attggaggac atgtatggtt gggttccatt tgtatacttg gtggaatctg
    37261 gcatatctta accaaacctt ttgcatgggc tcgccgtgca cttgtatggt ctggagaagc
    37321 ttacttgtct tatagtttag gtgctttatc tgtttttggt tttattgctt gttgttttgt
    37381 ctggtttaat aatacggctt atcctagtga gttttacggg cccactggac cagaagcttc
    37441 tcaagctcaa gcatttactt ttctagttag agaccaacgt cttggggcta acgtaggatc
    37501 tgctcaagga cctaccggtt taggtaaata tctaatgcgt tccccgaccg gagaagttat
    37561 ttttggggga gaaactatgc gtttttggga tctacgtgct ccctggttag aacctctaag
    37621 gggtcccaat ggtttggact tgagtagact gaaaaaagac atacagcctt ggcaagaacg
    37681 tcgctccgcg gaatatatga ctcatgctcc tttaggttct ttaaattccg tgggtggcgt
    37741 agctacagag atcaatgctg tcaattatgt atctcctaga agttggttag ctacctctca
    37801 ttttgttcta ggattcttct ttttcgtagg tcatttatgg cacgcgggaa gagctcgcgc
    37861 agctgcagcg ggatttgaaa aaggcattga tcgggatttt gaacctgttc tttccatgac
    37921 tcctcttaat tgagacatga gatccaatgc ttgaaatagg aagaatttgg atttcaccat
    37981 agatattggg ttgagtggag caggtcatat taaaaaagta ttcccttttc ctctcttttc
    38041 aactcatttc tatctaatct ttttgttttc gggctcggct ataccaccac ttagccgagc
    38101 cattcccttt tagaaaatca actgagccaa ccaaaaccaa taaaataaac aaatccattc
    38161 gccgagcaaa aggagagaga gggattcgaa ccctcgatag ttctttgttt cgaactatac
    38221 cggttttcaa gaccggagct atcaaccact cagccatctc tccaaaagat gatttctatt
    38281 ttatcgttat tccaccgaat agaacataac cgtatgagtt gatacccttc ctatagatag
    38341 gaaagatatc cgctatgggt ctatttttct atctgtatat atatacatgc aggatccagc
    38401 atgccctttt gtcaaaaaac tacccttgat ccatgcccga aaaggggtgg taataagtca
    38461 ttcatggtaa aaccctctat gatacatttt tttattacaa attttttgtc gataagggga
    38521 tcaaacggtt tgataagggg atcaaatggt atagttcttt tgttggtaaa ttggaggatt
    38581 agaaacatga ctattgcttt ccaattggct gtttttgcat taattgctac ttcatcaatt
    38641 ttattaatcg gtgtacctgt tgtatttgct tctcctgatg gttggtcgag taacaaaaat
    38701 gttgtatttt ccggtacatc attatggatt ggattagtct ttctagtagg tattcttaat
    38761 tctcttatct cttgaaccta tttgttctag atctaaaaat gaaatgaccc ctcccccgaa
    38821 ttttttccga ttgtgagata cattaaaaat ggaatataag cccccaaaat tcaaataaag
    38881 aaaactaaaa aaatgatagg gaggggtcaa acttctggaa aaatcttata tcttatattg
    38941 taaaactaaa aaaaactaaa caataaataa aatatacatt tctataagaa atctataaga
    39001 aattaataat taatattaga tatttattat attattatat tatttatcat ttttatttta
    39061 ttattttttt tatattattt atattagatt attatataga tatataatct aaatagaatt
    39121 agaatataaa atataaatag aataaaaaat atatataaat atctaatttt atatacaata
    39181 caatatacaa tacaatttga ttacttattg attacttata caattgtgat tacttataca
    39241 atttgattac tattttatag atatagatag atatagaatc tagaattcct atttttttaa
    39301 tttcgaatta tccctaacaa agtatcagac ctagctctgc acaaatagaa tctatatatt
    39361 acgtatcaag gacgataaaa atgcggatat agtcgaatgg taaaatttct ctttgccaaa
    39421 gagaagacgc gggttcgatt cccgctatcc gccccgcgcc ccctatttat gtatttatat
    39481 gtatttaata gtataaggga ttaaatagag ttgactctga tagtatagtg tatcccccct
    39541 ccttcttctc cttgaacccc aaaagaaaaa aatagtaatt catttttcat tttaattaat
    39601 ttctagtttt aattaatttc tagttaatta aatcaaacct ccttttttgt caaaaaaatg
    39661 ttgcggagac gggatttgaa cccgtgacct caaggttatg agccttgcga gctaccaagc
    39721 tgctctaccc cgcgataaag agaagatttt aaaactaatg gacaaacaag gattgaaagt
    39781 gcccctccac catatctgta caaatagaat aacccattta tacagaatgg taaagggacc
    39841 ctcctacgat cgatgatcat agaaatcaat agaaaaatga agagaatttt tcatccttac
    39901 caacttgatc ttgttgcacc gggcaacaaa catgcatgaa ccatttcacg aagtatgtgt
    39961 ccagataacc caaaatctcg ataattagct ctcggtcttc cggtcaaaaa acaacgtcga
    40021 tgaagacgtg taggtgcact attacgcggt ggtgattgta actttccatg aatttcccat
    40081 ttatcactta acgacgaaac tttgcttatt tctttttttg aggatcgacg aatcaaatga
    40141 tatttttgtt ccaatttttg cctcttcttc tccctctgaa tcaaactttt ctttgccata
    40201 atgcttcatt tcctattact atcaacgata caagtcggat cttagatgta gaaatataag
    40261 aaggcggccc cccttctcta tagaaagaaa tgagattttt gtggatacaa taaagaatta
    40321 accaaattta cctgatgtcg aagcaatcaa gaaagctgca taagtaaata tataacctac
    40381 agaaaagtga gctaatccaa ccaatcttgc ttgcacaatg gaaagagcca ctggtttatc
    40441 tctccatcga atcaaattag ccaaaggtgt gcgttcatga gcccatgcta aagtttcaat
    40501 caattcctgc caatatccac gccaggagat taagaacata aatccagtag cccaaacaag
    40561 atgtccaaat aagaacatcc acgcccagac tgataaacta ttcataccaa aagggttata
    40621 tccattgata agttgtgaag agtttaacca tagataatct cttaaccatc ccatcaaata
    40681 ggtagaagat tcattaaact gtgaaacgtt accctgccat aatgtaatgt gcttccaatg
    40741 ccaataaaaa gtaacccatc caatggtatt taacatccag aaaactgcca aataaaatgc
    40801 gtcccaagcc gaaatatcac aagtaccacc tcgtcctgga ccatcgcaag gaaaactata
    40861 accaaaatct tttttatccg gcattaactt ggaaccacgt gcatccaaag caccttttac
    40921 taagatcaat gtagttgtat gtaaacctag agcaatagca tgatgaacca agaagtctcc
    40981 aggccctatt gttaaaaata gagaattact attttgatta atagcattta accaaccagg
    41041 caaccatatg cttcgccccg cattaaacgc tggactattc gttgaagata aaagtacatc
    41101 gaacccatat gaagttttac catgagcgga ttgtatccat tgggcaaata taggttcgat
    41161 caagatttgt ttctccggag taccaaaagc aagcatgaca tcattatgta cataaagtcc
    41221 caaagtatgg aatcccagaa aaagactggc ccaacttaaa tgggatatga tagcttcttt
    41281 atggtctaac attcttgcca atacattatc ctcattctgt tccggattgt aatctctaat
    41341 aaaaaagata gctccatgag caaaagctcc tgtcatgatg aatcctgcga tgtattgatg
    41401 atgagtatat aacgcagctt gagtagtaaa gtcttgcgct atgaacgcat aagcaggtaa
    41461 agagtacatg tgttgagcta ccaaggaagt aataacccct aaagaggcta gagcaaggcc
    41521 taattgaaaa tgaattgaat tattgattgt gtcataaaga cccttatgtc cacgccccaa
    41581 tctaccccct ggaggaatat gtgcttctaa aagatctttt atactgtgtc caatcccgaa
    41641 gttagttcta tacatatgac cggcaacgag aaaaataaat gcaatagcta aatgatgatg
    41701 agcaatatca gtcaaccata aactttgcgt ttgcggatgg aatcccccga gaagtgttag
    41761 aatggcagtt cctgctcctt ggggggtacc aaataaatga ctactggaat cggggttttg
    41821 agcataaaga ttccactggc ctgtaaaaag tgggcctaat ccttgggggt gtggcaatac
    41881 acctaagaaa ttattccatc gaacgtattc tcccctggat ccaggaatag cgacatggac
    41941 taaatgtcct gtccaagcca aggaactgac tccgaatagt cctgacaaat gatgattgag
    42001 gcgggattcg gcatttttaa accacgaaac gctcggtttc catttcggtt gtaggtgtaa
    42061 ccagcctgct attaaagata tggcagaaag aaataataga aaaagagctc cagtataaag
    42121 atccccatta gtacgtaaac cgattgtata ccaccactga taaacaccgg aataagcgat
    42181 attcactggg ccaagagcac cccctcgagt aaaagcttcc acagccggtt gaccaaaatg
    42241 aggatcccaa attgcatgag caataggtct tatatgtaaa ggatcctgta cccatgcctc
    42301 aaaatttcct tgccaagcta catgaaagag attcccggaa gtccacagaa aaattattgc
    42361 taattgtccg aaatgagaag caaaaatatt ctgataaaga cgttcctcag taatatcatc
    42421 atgactctca aagtcatgtg cggtagcaat accaaaccaa atacgacgag tagtggggtc
    42481 ctgagctaag ccttggctaa accttggaaa tcttaatgcc ataatgcttt tcaaatcctc
    42541 ctagccatta tcctactgca ataattcttg ctaagaagaa cgcccatgtt gtggcaattc
    42601 cacccagaag gtaatgagtt actcctacag cacgtccctg tacaatgctc aaggctctag
    42661 gctgagtagc aggagcaacc tttaatttat tatgagccca aacgatggat tcaataagtt
    42721 cttgccaata accacgcccg ctgaatagaa acattaaact aaaagcccat acaaaatggg
    42781 cacctaggaa aaaaaggcca tatgcagata atgaagaacc ataagactga attacctggg
    42841 atgcctgcgc ccataagaaa tcgcggagcc acccattaat ggtaatggaa ctctgcgcaa
    42901 agtttcctcc cgtgatatga gttaccaccc cttgatcact tatactaccc caaacatctg
    42961 actgcatttt ccaactgaaa tggaatatta ctaccgaaat ggaattgtac atccagaata
    43021 gccctaagaa gacatgatcc caagcggata cttggcatgt cccccctctt ccaggtccat
    43081 cacaagggaa acgaaaacca agatttgctt tatccggtat caatcgtgag ctacgagcaa
    43141 atagaacacc ttttaggagt atcaataccg tcacatgaat cgtaaatgca tgaatatgat
    43201 ggactaaaaa atccgcagtt cctaatggaa taggtaacaa agcaactttg ccgcccactg
    43261 ccactaaatc accacccccc caagtcaaac tggtgcttgt tgttgcacca ggggccgttg
    43321 caccgggtgc taaagcgtgg gtgttttgta tccattgagc aaagacgggt tgtaattgta
    43381 tagcggtatc tgaaaacata tcttgggggc gccctaaagc actcatggta tcattatgaa
    43441 tatacaaacc aaagctgtga aagcccaaaa atatacatac ccagttgaga tgtgatatga
    43501 ttgcatcgcg atgcctaagg acacgatcta atagatcgtt gtatcgagta gttggatcat
    43561 agtctcttac cataaaaatg gctgcatgcg cagcagcacc aactatgaga aatccaccaa
    43621 tccacatgtg atgtgtgaac aatgaaagtt gtgtaccata gtcagtagct agatacggat
    43681 aaggaggcat agaatacata tggtgagcta caacaatggt taaagagcct aacatagcta
    43741 ggttaataga taattgagca tgccatgacg ttgttaggat ctcatatagg cctttatggc
    43801 cctggcctgt aaatggacct ttatgagcct ctaaaatatc ttttatacca tgaccaatac
    43861 cccagttagt tctatacatg tgacccgcta tcaggaaaag aattgcaata gctaaatgat
    43921 ggtgtgcaat atcggtcagc catagaccac cagttactgg atctaatcct ccacgaaaag
    43981 taagaaattc cgcgtatttt gaccaattca aggtgaaaaa gggggttgct ccctcagcaa
    44041 aactgggata aagttgagcc aaaagatccc gattcaagat aaattcatga ggaagtggga
    44101 tctctttagg atctactcca gcatttagaa attggttaat cggtaaagat acatgtactt
    44161 gatgccccgc ccaagaaaga gacccaagtc ctagtagccc tgctaaatgg tgattcaaca
    44221 tagattctac atcttggaac caagccaatt ttggagcagc tttgtgataa tgaaaccaac
    44281 cagcaaaaag cattaaggct gcaaagacca atgcaccaat tgcggtacaa tagagttgta
    44341 attcactagt tattccagat gctcgccaaa tctgaaaaaa accagaggtt atttgtattc
    44401 ctcggaaacc accgcctaca tcaccattca atatttcttg gcccactatt ggccaaacca
    44461 cctgggcact aggtcgaatg tgagtaggat cgcttaacca tgcttcataa ttggaaaaac
    44521 gagcaccatg gaaatacatg ccactcagcc aaagaaagat gatggagagt tggccgaaat
    44581 gggcactaaa tacttttcgg gaaatctcct ccaaatcact agtatggcta tcgaaatcat
    44641 gagcatcagc atgtaggttc cagatccaag tagtagtatc aggtccctta gctattgttc
    44701 ttgagaaatg accgggttta gcccattcct cgaaagacgt ttttacggga tccatatcta
    44761 ccaaaatttt gacttctggt tccggcgaac gaataatcat tgagtcctcc tctttccgga
    44821 caacacatac aaagagacct gccaacataa aacataatta gtgaacttat gagagatttt
    44881 tctattgagt ttctttctct tctatctccc acctatctat tctattttct ttagttattc
    44941 actagaacaa ttatgatctg gaagtcaatc cggggcaagt gttcggattt attatgacat
    45001 agcagtgagg cgctcaacgg acctttttga atcttataaa accctttctg gactttgaat
    45061 tgaagtgaaa cagttttttt gtgcaaccta gtgtattcat atttcaattc aaagttccta
    45121 gatggagcta ctttaacttt atgtcttaca tagaagatat tactatgtac tctatttcaa
    45181 atcacgtgaa cagtcattag cattactagg gtacataccg atatttatat ttagtcattt
    45241 gagagtctct tttattagtt ttttgagctt caatagcaga aaaaatcgag ttctctactg
    45301 tattcactta tcatttatcc ctacgaaata ccaaacgaaa tagaacgatc ttagaaggga
    45361 tataatgaaa ttcgttgatt gtttgttcct agagaaatga tcagttttat ttgacttgac
    45421 tgatggggac aacaaaaaat taattagaaa attaattaac tatactataa tactacaaat
    45481 actataatac tataactata atataaaata ctataactat atataactaa aactataata
    45541 taaaatacta taactatata taactaaaac tataatataa aatactataa ctatatataa
    45601 ctaaaactat aatataaata aaaaaatcga atactatact atatactaat aaactaataa
    45661 ctaataataa aaataataat aaaataataa acagaataat aaacagagtt ctcttattca
    45721 aaacgccctg tgatcttcaa ccaattttgc gcttcaatat aattaccggg ggtaagggct
    45781 atagcttgtt tccaatactc agaggcttga tcaaaccaag cctccgcaat ttccgaatct
    45841 ccctgtcgaa tggcctgttc tccgcggtcg gaataggtga gtaaattccc ttcccttaga
    45901 accgtacttg agagtttcct gcctcatacg gctcagcagt caattctttt cgtgccccat
    45961 ttttttatta gatctattct attttttttt tctcgagtta acaaaaaaaa agaggataat
    46021 tacatgagtt tcaaacttta atttggatta ataaaaaaag gaatccactt tatagtttta
    46081 tcttttctcc taccttcaga agaataaagc atcggcattt acactctcat tataattttc
    46141 tgaaaggtaa ctatctcggt ttcctatatc atatactttc atatatgata tataaatttc
    46201 tatagaatcc gtgaaaaaga cttttcttca taaaaaagaa aagacttact atctttggga
    46261 tctgatacta caccgctgct caaaacttta ggggatcaac tctattacat aagtggattc
    46321 ctaacttttc tatcatgata taagtaagca gttcttcttg tattggccaa aaacctcgct
    46381 aattgatctt tacggtgctt tctctatcaa ttagatcttt tatccataga aaaaaaaagt
    46441 atctaggcat atctatttat tcatatttca acttctatga agtttctttc tttgctacag
    46501 ctgataaaaa tcgttgtttt ggacgatata tatgtagaaa tcctttttag cggatttgct
    46561 ctttcttttc ttttttcttt ctatagtgga gatagtcgca cgtaatgaca gatcacggcc
    46621 atattattaa aagcttgtgg taagaacggg tttcgttcta gtgcccgaaa ataatattcc
    46681 aaagctttcg tatgttctcc gttacttgtg tggataaggc ctatgttata aagtatataa
    46741 cttcgatcat agggatcaat ttccagtcgc atagcttcat aataattctg taaagcttcc
    46801 gcataatttc cttcggattg agccgacatc cgttacggtc gtcattcggt tcaaagaatc
    46861 tccgttccag aaccgtacgt gagattttca tctcatacgg ctcctcctct cctttatgtg
    46921 cataatgata aaaatacata gaataaaaaa agattgcagt attctcatta tgaactgagc
    46981 agggctagtg tttttacaat aaatatctag ccaaccttcc tgtaaaagat cttttcttaa
    47041 catcaagtat gttggtactg gataaaaaaa aggtaactcc aacaatttct ttgtcctcaa
    47101 cgccgcttaa ttccctggaa ttagtcactt caacagtctt cgatggttat acgggtatcc
    47161 aaaatacgaa cgagatggat gtttgttgtc ccaaccattc ttcttagtcc cgatcccgat
    47221 aagggagggg ggggatattt ttttttaaca aagttttcgt gttgttgatt cctaaacgta
    47281 gtgcttcttc ccccatgctg cccattggta ctagtggagt agagttgacc taacccataa
    47341 gtataggtat aacctttcgc ttaatactat aaatcaaatc caaaatttaa gcatatgagg
    47401 ctgcattaat cggggataca cgacagaagg aattaattat tttatttcca taaacttcac
    47461 cttcagcaag cgtaggtttt tttccatttt ttctttctat ccgaagaatg aatgtgtctt
    47521 tctcctaaga ctgagagcaa aaaaaaggaa aaaagaatca aatcgcacca tctctgtaat
    47581 aggtgaatgc ctctttttct cctgaagttg tcggaattat tcgtaataag atattggcta
    47641 caattgaaaa ggtcttatca ataaaatttc catttatccg agatctagtc ataggtagca
    47701 atccattcta gaatttaatt atctctcgtg agaaaataat cccacaaaca aaggaattgt
    47761 acaatagagt acgaaataac gtaaaaagga ctcattaaaa aaaattgttt atgaatttta
    47821 agtttttcta tttttctagt taaatttgat tgtatgtggc tatccaaaaa atagaatatg
    47881 aatgactcac tattcactcg atttctggga cataatcatt atgtaggaga gatggccgag
    47941 tggttcaagg cgtagcattg gaactgctat gtaggctttt tgtttaccga gggttcgaat
    48001 ccctctcttt ccgcaccttt acctaattca tcaatattat tggccgcaat gtttcaaata
    48061 acaaaaggta ccattattcc aactttcttt gatgtggatt ctctattcct aatttctgga
    48121 atactgcatg caaatactgg aaagaggggg aaaggaatga aaatcttcct acctgatcca
    48181 tgtctatgat agatgaatgg gagggaaaat ccccgaatca aacaccttac cccttttttt
    48241 gttttttgtt ggtcccctta cttagacgcg aagggagtaa aaatctcttg ttattttagt
    48301 taggtttaag tctgacgaga ataatattct acaaccagca attcatttat tttcaaacca
    48361 gcccatttac tatctattat ttgattgact aatcctttat attggaatgg gtgaagagtc
    48421 aaatgttttg gcaattcctc acggggggat gaatcaagat aattttgaat cagagttcta
    48481 gacttttgtt catccctcgc tgtaataata tcttggggtt tgcagcgata acttggtata
    48541 tctactatac gaccattaac taaaacatgt ctatggttaa ctaattggcg agcttgagga
    48601 atagtcgaag ccatacccaa tcggaaaagt atgttatcca aacgcatttc gagtaattgt
    48661 agtaaaacct gaccggttga ccctttcgct tttctggcga taccaacgta tttaagcaat
    48721 tgtcgttctg taagaccata atgaaaacgc aatttttgtt tttcttctaa acgaatacga
    48781 tattgagatt ttttacccaa gcgcgcttgg tttctaagtt cgcttccgac tctaggcctt
    48841 ttactagtta gtcctggtaa agcccccaga cggcgtattc ttttgaaacg aggccctctg
    48901 taacgcgaca taaagactcc tttttaaaga tttcataaac ctaaattcaa actaaactaa
    48961 atgaaatggg aaatatgata aatcaagcga aatctactaa agtattgtac tacaaagaag
    49021 aattaaatga attatatcaa tatccgaacc ttattgtata tataaaacaa aaaaaggaga
    49081 ttcttttctt gatttgttct acagaaatcg aactccccca atttgaattc ataattggaa
    49141 gtttctacga cataatagat cggtgactct tgaaaaaaga aatgggaaaa agccttttca
    49201 atattctttg atttcaaaaa gacattctca attatataaa aaatcaaaac aaatagagaa
    49261 aagccggcta tcggaatcga accgatgacc atcgcattac aaatgcgacg ctctaacctc
    49321 tgagctaagc gggctcacat aacagaaatt gtgcatgcat aggaatttaa taaactagtg
    49381 agatcttagt tattaactct ttattcttag ctattttatt cttagctatt gataacataa
    49441 ctcctatgaa tatagaaaag aatatagata aataataata aatataaata atatagaata
    49501 gatagaatag aaataactcg aattcttttc taaataaatt tgaaattatg aaattaatag
    49561 aatgattatt tataaccatt acattaggtc tagctattct aaattaataa atagaaatcg
    49621 atttcttttt tatttaataa aaaaaaataa gaaatttcca tccattttag ttatctttag
    49681 ttatgttcct atccgttcta aggaaaaaag ataagaataa aaacaaatga aagaaaggga
    49741 aaggcccaat tccgatcata atgaaacatt ccttcggaaa ggttaaaact aagacgaaaa
    49801 aaaagaatcg accgttcgag tattccaaat tgcatgagaa aaccgctaga aggagaggca
    49861 tctaaaaaat atatatatgt ggtatatatc catggatatt gaatatgtgg tatatatcca
    49921 tgtatattga tggtatatat ccatggatat tgaattgcga atacagaaat gatagaatta
    49981 tttgtaattg gaccaaatat gggtatttga aatacaaata gaaagaaaca tttttcggta
    50041 taggaatcgg tatctaacga attcaacagt tccggcataa ttttcataat ttcaatgaaa
    50101 aaaaaaaaaa aacatcctaa tgagattcta atctcaaaga aaaaaaaagg gggggtatgg
    50161 cgaaattggt agacgctacg gacttaattg gattgagcct tggtatggaa acctaccaag
    50221 tgataacttt caaattcaga gaaaccctgg aattaacaat gggcaatcct gagccaaatc
    50281 ctgttttccg aaaaccaaga agagttcaga aagggagaat aaaataaaaa aaggataggt
    50341 gcagagactc aacggaagct gttctaacaa atggagttga cgacatttcg tttccttagt
    50401 aaagatttcg tttcgttagt aaagagatcc ttccatcgaa actccagaaa agaaaggatc
    50461 aaggatgagc atacgtatac gtactgaaat actatttcaa ttgattagac cagacagacc
    50521 agacccaaaa tctctatttt ttattttaat atttatatga caaataaaag atgtgaatcg
    50581 attccaagtt gaagaaagaa tcgaatatta attgatcaaa ttcactccat gatagtctga
    50641 tagatttttt gaagaactga ttaatcagac gagaataaag atagagtccc attctacatg
    50701 tcaataccga caacaatgaa atttatagta agaggaaaat ccgtcgactt tagaaatcgt
    50761 gagggttcaa gtccctctat ccccaaaagg cccgtttaac tctctaatta tttatcctat
    50821 atcctctttt ttttttagtg gttcgttcca aattcgttat gtttcttatt cattctattc
    50881 tttcacaaac ggatctgagt ggaatttttc tttttcttat cacaacacaa gtgttggaat
    50941 atgtaatgta atatatatga tagacgtaaa atttggtttc tatatgataa atgtacaaat
    51001 gagcatctta tctttgagca aggaatcctc atttgactga ttaacaatac atatcattac
    51061 tccgactgaa acatacaaag tcttattttg gaagatccaa gaaattccag ggcttgtatc
    51121 aaactttgta attttttttc gtcttttttt tagttgacat atactcaagt aatctcttaa
    51181 aatgaggatg atgcgtcacg aaaggtcggg atagctcagc tggtagagca gaggactgaa
    51241 aatcctcgtg tcaccagttc aaatctggtt cctggcacat gattaatttg tatgagtatc
    51301 ttcattaaac tgaataaata tgggtcaaca tacatatttc ttagtagtct agatcatcat
    51361 acatatttat ccatctagat gtctggagat atactctttc tagatgaata aagaatatat
    51421 gtatgttcta tgtatataga aagtatgtaa aaaaatgaat tcttccattt tttttctttt
    51481 tttttttttt tctgcactcc aaaaatgtta atacttcttc aataatattc gaaaggttaa
    51541 attagttggt tttggttgaa aaaccaaaaa gtctaggcta gggaaattta ggggtagaac
    51601 tagcaaaaat gaatctcaga tacattacaa atagaatccg accccttctt tcatttcttt
    51661 gtattttctt tcatatttta ttcatttcct ttgatgttga tgtgcgcgat acatagttca
    51721 tgatgcagaa cttttttagt tcatcctatt ggctcggctc atccaaaata agtatcttaa
    51781 caactttaaa atctcaatga agccctactc gaattttttt taatccctcc attttttatt
    51841 taacccatcc ataataatat gaataagacc tcaattattc tgtctgattt aacttcaatt
    51901 actttgtctg atctataaaa taaagtacag ctattcaagg aatatctggc gttgtagaag
    51961 tggtgcggat tagtttctta tttttatcat ttacatttaa tgagcatctt gtatttcata
    52021 aaaattggga gtgatataat ctttacgcaa gggccatcct atccaacttt cgggcattaa
    52081 gatacgtttc agacgtggat gattatcata agagattcct aacatatcat aagattccct
    52141 ttcttgaaaa tccgcacttt tccaaaccca gaaaatagag ggaattctag gatttttcct
    52201 tgagacaaat acttttatgc atacctcttc tggttgatct ataccatatt ctattctcgt
    52261 aagatgatac acactggcta acagtcctcc tggtgctaca tcataggcac attggaaacg
    52321 gagataattg taaccatata catataaaat gacagcaatc gaatgccaat cctcgggctt
    52381 tatttgtaaa gtctctattc cttggtaatc gaaacccaag gatctatgaa ctagcccatg
    52441 tttgactagc caagcagaca aacgaccctg cattttttta tctctcccac attttttatt
    52501 tgtataagtt ttgtataagt atttaatatt ttcgattacg atgaaatttt tgaagattgt
    52561 cttgttctta ttttgtacaa tgcaatttct tattttgtac aaaaaaaagg atcctgccta
    52621 attcaccatt tcgtgggagg atactgaact cttgtatttg aaaaatgttt cagagtcaga
    52681 gggtatctct gaagtagatg gtgattgata gagtaatcct tgatcataat tgccggtatg
    52741 agtactgcgc cccacatgaa acttgtggtt ggtagtaaaa cacctattct cctgttgaga
    52801 cctaattcga tcttcgtaga tttctcgaga aattttctta cgaagttttg ttatagcatc
    52861 tataatggcc tccggtttag gtggacagcc cggcaaatag acatccacag gaattagctt
    52921 atccacgccc cgaacagtac tataagaatc ggtactgaac atcccccctg taattgtaca
    52981 agctcccata gcaataacat attttggttc aggcatttgc tcatataatc tcactaaaga
    53041 aggagccatc ttcattgtta ctgtgcctgc tgttaaaatt agatctgctt gtctaggact
    53101 agatcgtggt accagtccat aacgatcaaa gtcgaatcgt gatcctatta aggaagcaaa
    53161 ttcaatgaag caacaactgg taccatagag aagtggccat aaactggata gtcttgacca
    53221 atttgaaaga tcatttaatg tagttgaaat aacagaattt tgggttgttc gatcaaataa
    53281 aggaaactca atggaattca taactgtctc aatgtttttt ttattgtcta aatattcaag
    53341 aattaagacc actctagtgc tccttttcgc catgcataaa ttaaaccaac aattaggata
    53401 agcacaaaaa ttaaagcttc tataaatacg gataccccca atacatcgaa actcattgcc
    53461 cacggataaa gaaaaaccgt ttcaacatca aaaacaacaa aaactagagc aaacatataa
    53521 taacggattc taaactgtaa ccaagcatcg cccattggtt ctattcccga ttcataacta
    53581 gaaagtttct ctggcccttt attaatcggg gctaaaattc cagaaattag aaatgccaaa
    53641 ataggaataa gactcgatat tattagaaat gcccaaaaaa tatcatattc gtaaagcaaa
    53701 aacatagatg tactcctatg aatgtggaaa atctaccaga ttagtattag tcgattcgaa
    53761 ttgaattaat tatcaagtca gccataactg tttctaattt taagcgaact gctcagttta
    53821 gtttcgtttg tttcctgtgg tacatatctc atttcaagat agaaatataa ccatatatat
    53881 attttttttt ggtataacgt acaaagaaaa caaaaaaaac tatcgcattt tcgcctgact
    53941 tcggattctc tctaggaatt atagattgaa atccaatctc tttttttttt ttattattta
    54001 ttattatttt ttttttatta tttattatta tttttttaat attaactagt taaaatctca
    54061 ttgaatttag actactaata tttagttatt tagtatttaa tagtattagt aaaacaaaat
    54121 aaggaaataa aaaagaaaag taaataaata taaacattag tagtattagt aggaatatta
    54181 gggctatacg gactcgaacc gtagaccttc tcggtaaaac agattaaact gattattatc
    54241 aaaatgattt gaattgcttt acagacccaa cgtgcatctt ttttgcattg ggctttttca
    54301 ttaactgata gaaagatcag ttaatctacc atcttttttc ttgacagaaa gagaaagata
    54361 aggagatggc tccatgtgct ctgattttgt ttttattcca atctaagagc actaccaaag
    54421 tgtttcaaag aagggttatc ctgacgtagg tctgcttctg gcctggatca acttaagtta
    54481 aatggagtct ctatcgacct tcttaaatta aagaataaag aatcaaatat gaaacttcat
    54541 acaccttaaa gttcataaga taggacgaaa agatcatttt tttgaggtcc ctatactcat
    54601 tatgcctagc attgaataga ctaggtattc accttatcaa tatctcaaaa tctcaaatca
    54661 atgatgggtt ctatttgccg tctaaattaa atgtatactc gaattaattg taccgaaccc
    54721 tttgtcaggc tattgttctc ttgttttgtt ctctaaaagt catggagtaa gacatcgatt
    54781 tctcaataag atcaactctt ttgattctat catggactcc tctgaaaaaa catcggcgcg
    54841 cgtgtaaacg aggtgctcta cctaactgag ctatagccct tgtgcttttg atacatattt
    54901 tatcatatta tgtagagaat ttattgtcaa gatgaatatt acatgatcaa atctctttga
    54961 ttggtattgc ttataagtaa tattccattt ataatctatc gatatgatag gtcccacttg
    55021 tttttctttg gaataataaa tgacctactt aactcagtgg ttagagtatt gctttcatac
    55081 ggcgggagtc attggttcaa atccaatagt aggtataggt agaacttttt agctaccaga
    55141 gtcaatagta tctaataagt ttttttattc acctttttct tttattgatt ttgtatcttt
    55201 tctatcttat cttactcttc tatttcattt ttattcattt tttgaatttc aaattttttc
    55261 gttgcattag aattcgattg cactatttga ttctattcaa tcaacagaaa tccaaatagg
    55321 ttgtagaaaa aaacaaactt ctgtttctag aacctatttg gatttaaaat tcttttattc
    55381 gtacgcacca acttgttacg aaatcatatt gatagcctct actcgtgtcc tagctcgtct
    55441 gagagctaga tttgcctcaa ttgtttgtct cttgccttca gctttactca agttagcttc
    55501 tgctatttca agagtttgct gagcttcttg tggatcaatg tcactaccct tctccgcatc
    55561 atttactaaa acagtgatct cattattgcc tattctagca aaaccgccca tcagagccat
    55621 cgttacccat tggtcgttaa ggcgtattct caaaataccg atatctacag ctgtggcaat
    55681 aggcgcgtga tttggtaata ctccaatttg tccactatta gtagataaaa taatttcctt
    55741 cacttctgaa tcccaaacaa ttcgatttgg ggtcagtaca caaagattta aggtcatttc
    55801 ttcaaattgc tctccatttc taagttcgta gccttcgcag tagcttcatc gatattacct
    55861 accaaataaa aggcctgttc gggaagacca tctaattctc cagaaagaat caatttaaac
    55921 cctctaattg tttctgctag accaacatat ttccccggcg aaccggtaaa tacttctgct
    55981 acaaaaaaag gctgtgataa gaaacgctca atttttcgtg ctcttgctac ggttaagcga
    56041 tcctcttcgg ataattcgtc taacccaagg atagctataa tgtcctgaag ttctttgtaa
    56101 cgttgtaaag tttgtttaac tctttgcgca gtttcatagt gttcttcgcc aacgatccga
    56161 ggttgtagca tagttgacgt tgaatctaaa ggatctactg ctggatagat acctttggca
    56221 gccaatcctc ttgatagtac ggtagtagca tctaaatggg caaatgtcgt ggcaggagca
    56281 gggtcggtca aatcgtctgc aggtacataa actgcttgaa tagaagttat ggacccttct
    56341 ttggtagaag taattctttc ttgtaaagaa cccatttcgg tactaagggt gggttgataa
    56401 cccacagcgg aaggcattcg acccaataag gcggatactt cggatcctgc ttggacgaat
    56461 cggaagatat tgtcgataaa tagaagtacg tcttgttcat tgacatctcg gaaatattcc
    56521 gccatagtta gggcagttaa accaactctc atacgagctc cgggcggttc attcatttga
    56581 ccgtagacta gagccacttt tgattctgca atattttttt cattaattac tccagattct
    56641 ttcatttcca tgtaaagatc atttccctca cgagtacgtt cacctactcc cccaaatacg
    56701 gatacacccc catgagcttt ggcaatgtta ttgatcaatt ccataatgag tactgtttta
    56761 cccaccccag ctccaccgaa aagtcctatt tttcctccac ggcgataagg agctaaaaga
    56821 tctactactt taattcctgt ttcaaaaatg gataattttg tatctaactg tataaaggca
    56881 ggcgcggatc tatgaatagg agatgttgtg cgagtatcta caggacctaa attatcaata
    56941 ggttctccaa gcacgttgaa aattcgtcct agagttgctc cgccgactgg aacacttaga
    57001 ggagctcccg tgtcaatcac ttccattcct ctcattagac catctgtagc actcatagct
    57061 acagctctaa ctcgattatt tcctaataat tgctgtactt cacaagtcac gttaatttgt
    57121 tgaccaacag tatctcgacc cttaactacc agagcgttgt aaatattagg catcttccct
    57181 gggggaaaag ctacatccag taccggacca attatttgag cgatacgtcc caggtttttt
    57241 ttttcaagcg cagaaacctc aggaccagaa gtggtaggat ttattctcat aataaaatat
    57301 attaatcttt ttttgcgaaa aatttggaaa taaaaaagaa atgtttgata acagggcaag
    57361 ttgacaagtt gatcggttaa ttcactaaga attcaataag aaatgggagt tagtactgga
    57421 ttttcttggt accatccaac caattcaatt ggttacttat tccatttttc aatttcaatg
    57481 agtgaatttt caagttcaac caactcattt tcaaaatatc aagtggatga aatctttaga
    57541 aagtctttca tttgtctatc agtatagaca ataccttcta tattatctat ggaattcgaa
    57601 cctgaacttt atttacgatt tttttctatc tcattggccc ttatttcaaa atacgatttt
    57661 tacctagcat attttttttt acctatactc tttcttttcg tgggcaaatt ctgtatattt
    57721 tcacatctag gatttacata tacaacatat atcactgtca agggtgaatt tcttattatt
    57781 tacatttttc gattaaaaaa aagggggata agctataaga gattatcaat ttgaaaaaaa
    57841 aaaaaacaag gattgggttg cgccatacat atgaaacagt atacaataat gatgtatttg
    57901 acaaatcaaa taccgtggtt taataacgaa ccattctgat taattgatat gataatatta
    57961 ggtgataatt ttgtgaaaga ttcctgtgaa aggtttcatt aactcctaag tcatgtcgag
    58021 tagaccttgt tttgttgcga gaattcttaa ttcataagtt gtagggaggg atttatgtca
    58081 ccacaaacag agactaaagc aagtgttgga ttcaaagctg gtgttaaaga ttataaattg
    58141 acttattata ctcctgacta tgaaaccaag gatagtgata tcttggcagc attccgagta
    58201 actcctcaac ctggagttcc gcctgaagaa gcgggtgccg cggtagctgc tgaatcttct
    58261 actggtacat ggacaactgt gtggaccgat gggcttacca gtcttgatcg ttacaaagga
    58321 cgatgctacc acatcgagcc cgttgctgga gaagaaagtc aatttattgc ttatgtagct
    58381 tatcccttag acctttttga agaaggttct gttactaaca tgtttacttc gattgtgggt
    58441 aatgtatttg ggttcaaggc cctgcgcgct ctacgtctgg aagatttgcg aatccctcct
    58501 tcttattcta aaactttcca aggtccgcct cacggcatcc aagttgaaag agataaattg
    58561 aacaagtacg gccgtcccct attgggatgt actattaaac caaaattggg gttatccgcg
    58621 aagaattacg gtagagcggt ttatgaatgt ctccgtggtg gacttgattt taccaaagat
    58681 gatgagaatg tgaattccca accatttatg cgttggagag accgtttctt attttgtgcc
    58741 gaagcacttt ataaagcaca ggccgaaaca ggtgaaatca aagggcatta cttgaatgct
    58801 actgcaggta catgcgaaga aatgatcaaa agagctgtat ttgcccgaga attgggcgtt
    58861 cctatcgtaa tgcatgacta cttaacaggg ggattcactg caaatactag cttggctcat
    58921 tattgccgag ataatggtct acttcttcat atccatcgtg caatgcatgc agttatcgat
    58981 agacagaaga atcatggtat gcactttcgt gtactagcta aagcgttacg tttgtctggt
    59041 ggagatcata ttcacgctgg taccgtagta ggtaaacttg aaggggaaag agaaatcact
    59101 ttaggttttg ttgatttact acgtgatgat tatattgaga aagatcgaag ccgcggtatt
    59161 tatttcactc aggattgggt ctctctaccg ggtgttctgc ccgttgcttc ggggggtatt
    59221 cacgtttggc atatgcctgc tcttaccgag atctttggag atgattccgt actacaattc
    59281 ggggggggaa ctttagggca cccttgggga aatgcacccg gtgccgtagc taaccgagta
    59341 gctctagaag catgtgtaca ggctcgtaat gagggacgtg atcttgctcg tgagggtaat
    59401 gaaattattc gtgaggctag caaatggagt cctgaattag ctgctgcttg tgaagtatgg
    59461 aaagaaatca aatttgaatt cccagcaatg gatactttgt aatccagtaa ttaccgttcg
    59521 ttctattaat tgaattgcaa ttaaactcgg cccaatcttt tactaaaaag attgagccga
    59581 atacaataca aagatactat tgtatatatt acaaagatac tattggatac tattggatat
    59641 atttgtatat attttttagt gtatatattt ttgattagat ttctttttta ttttctattt
    59701 gattagattt ctttttttat tttatatata ttttatatat ttatatttat ttataaataa
    59761 tataattatt tatttatata taatataatt attattatta attagaatat taattatttt
    59821 gtttatttat attattttat ttattttttt attttgattt tctattttat tatagataac
    59881 tatttatcta gatatacgag atcttaaata caaaatagaa gacgaaacaa ctttaacgtt
    59941 tctattgtta agttggatgc acaattaatc ctatggatct ttaggattgg tgtattcttt
    60001 tctatttcgt aggtttggat ccggggtcga gctaaatatc acaacttttg ttacccatcc
    60061 tgtatattgt cctttccttt cgtttcgtgt tggaatagaa acttattagt attttaatat
    60121 ttaagtagac gagattttac gaaaaaagtt cttcagattc ataggagaga acaactattt
    60181 cgtttttcga tgtgaatttg acacaacagg gggtaaacta ctaaaaaaat taaataaatt
    60241 gtttatgttt atttgtattt gattttttta ttaaatttca agattttttc aattctattt
    60301 caattctatt attattatag aattgaaata gaaaagagtt ccagcacata tagtgacata
    60361 tcatatatag tgaaacgata ctctgggttc tcaagaaaaa gaatcgtttt ttttttaata
    60421 tccactcact cgttattatt attagttaat aatcctagtg attggattta tatgcttatt
    60481 gtgataggaa atgaaatatt caaaagatct ttttcatcga atgactattc atctagtgta
    60541 ttttcatgta aatagaggca agaaagctct atggaaaaat ggtggttcaa ttcgatgttg
    60601 tttaataggg agttagaata caggtgtggg ctaagtaaat caatggatag ttttggtcct
    60661 attgaaaata ccagtgtaag tgaagaccca attctaactg atatggataa aaacaacatt
    60721 cagaggtgga gtgatagtga caattctagt tccagtaatg ttgattattt agtcggcgtt
    60781 gagaacattc ggaatttcat atctgatgac agttttttag ttagggatag taatagggac
    60841 agttattcca tatattttga tattgaaaat caaatttttg agattgataa tgatcattct
    60901 tttctaagtg aactagaaag ttttttttat agttataaga atttcagcta tcggaataat
    60961 gtatctaaga gtgacgatcc caactatgat cattacatgt atgatactaa atatagttgg
    61021 aataatcaca ttaataattg cattgacagt tatcttcgtt ctcaaatctg tattgatggt
    61081 tccattttag gtgatagtga taaatacaat gacagttacc tttatagtta catttgtggt
    61141 aaaggcagaa atattagtga aagaaggaat tccagtataa taactcgcac gaatgctacg
    61201 agtgatagtg ctttaactag aagagaaagt tctaatcatc tagaggaaac taaaaaatac
    61261 agacatttgt ggattcaatg cgaaaattgt tatggattaa attataagaa agttttgaaa
    61321 tcaaaaatga atatttgtga acactgtgga tatcatttgc aaatgagcag ttcagataga
    61381 atcgaacttt tgattgatcg aggtacttgg aatccgatgg atgaagacat ggtttcgggg
    61441 gatcccattg aatttcattc agaagaggaa ccttataaag atcgtattta ttcttatcaa
    61501 agaaagacag gattaactga tgctgttcaa acaggcacag gtgaactaaa tggtattccc
    61561 gtagcaattg gggttatgga ttttcagttt atggggggta gtatgggatc cgtagtaggt
    61621 gagaaaatca cccgtttgat cgaatatgct gccaatcaat ttttacctct tattctagta
    61681 tgtgcttctg gaggagcacg tatgcaagaa ggaagtttga gcttgatgca aatggctaaa
    61741 atatcttctg ctttatatga ttatcaagca aataaaaagt tattctatgt ctcgatcctt
    61801 acatctccta ctactggtgg ggtgacggct agttttggta tgttggggga tatcattatt
    61861 gccgaaccca atgcttacat tgcatttgcg ggtaaaagag taattgagca aacattgaat
    61921 aaaacagtac ctgaaggttc acaagcggct gaatatttat tccataaggg cttatttgat
    61981 tcaattgtac cgcgtaatcc tttaaagggt gttcttagtg agttatttca gctccatgct
    62041 ttctttcctt tgactccaaa ttcaatcaag tagagcttta aattattcaa tttttttatc
    62101 atttattata attagtaatt aattattaat taattaataa atataaataa atattaatta
    62161 ataaatataa ataaataaat aataatatta atataaatat aattaaaaaa tataattaaa
    62221 taaaatagaa ttaaatatta aatagaataa tatctaattc tatttttcta ttatactata
    62281 tttataaata gaattataat agaattttac tattctaaaa ttcattctaa aatgaatatt
    62341 gaatattcaa tattactatt ttttttatta tatttaaaat tagaattcta attaatattg
    62401 aatttatatt aataatttaa taatttatta tatatactca tactcattta gatatactta
    62461 gtagaattct atatagaata gaattctata tagatttcta tatgaaaatc tatttggtat
    62521 aagtgtatat gatatgaatt ctagtgattc taaaatctct ttagaacaat ataaaaatat
    62581 aagaataaca ggtaaaaatc ttaatagaac aataacaaaa aactaaaaaa ataacaggta
    62641 aaaatattaa atcgaggtac ccattctatg ataactctca gcaacttacc ctctattttt
    62701 gtgcctttag taggcctagt atttccggca attgcaatgg cttctttatt tctccatgtt
    62761 caaaaaaaca agatttttta gatacggaca gcagtaggga caaatctcat ctattttttt
    62821 tagatctaga agcaatttga tgaattactc ctaaaggttt acataaaaat agtgctagtt
    62881 gatgagagtt acttcgcaaa caaggaaaag aaaagtcaaa taaaattcat ttggttgggt
    62941 tattttctca attccaaaaa aatacaactg gatctaatat gggttggcga tcagaacgta
    63001 tatggataga acttataacg gggtctcgaa aaacaagtaa tttctgctgg gccgttatcc
    63061 tttttttagg ttcattaggg ttcttattgg ttggaacttc gagttatctt ggtaggaatt
    63121 tgctatcttt atttccgtct cagcaaattc ttttttttcc acaagggatc gtgatgtctt
    63181 tctatggaat cgctggtctc tttattagct cttatttgtg gtgtacaatt tcgtggaatg
    63241 taggtagtgg ttatgatcga ttcgatataa aagagggaat agtgtgtatt tttcgttggg
    63301 gatttcctgg aaaaaatcgt cgtatctttc tccgattcct tatgaaagac attcagtcca
    63361 tcagaataga agttaaagag ggtatttata ctcgtcgtgt cctttatatg gaaatcagag
    63421 gacagggggt cattcccttg actcgtactg atgagaattt gactccacga gaaattgaac
    63481 aaaaagcggc agaattggcc tatttcttgc gtgtaccaat tgaagtattt tgaaaaaaaa
    63541 aaacgaactg aaaaatgaat gctttcttaa aaaaaacgga aaaaattctt gaattctttt
    63601 ttggaaatat ttgatatttt tttattttga tagaaagaaa gggtgttttt tcgtttcgaa
    63661 atccaactaa tattcattac ttgaagtgct ctttcgtgca ttcatcgaaa ggggcaattg
    63721 cgtcgaattt tagcaattga tatctttgga aacaatattt tttcttcatt caaattggaa
    63781 gcagactctt tctttttctt attctatttg tgtattcttt ctaaattcaa gaactaactc
    63841 ccgaattgca aataaaaaaa aacgtgagaa taggctctat aacttgtaat agaacttatg
    63901 cttgatagaa atattcttat catatagagt tgacgaatga ggtgaagctg acttcattaa
    63961 agacgaaaaa tggcaaaaaa gaaagcattc attccccttc tatatcttac atctatagtc
    64021 tttttgccct ggtggatctc tttctcattt aagaaaaata tggaatcttg ggttactaat
    64081 tggtcaaata ctaggcaatc cgaaattttc ttgaatgata ttcaagaaaa gagtattcta
    64141 aaaaaattca tagaattaga ggaactgtta ctcttggatg aaatgataaa ggaatacccg
    64201 gaaacacgtc tacaaaacct tcgtatcgga atctacaaag aaacgatcca attgatcaag
    64261 acgcacaacg aagatcgtat gaatacgatt ttgcacttct cgacaaatat aatctgtttc
    64321 gttattttaa gtggttattc tattctaggt aatcaagaac ttattattct taactcttgg
    64381 gttcaagaat tcctatataa cttaagcgac acaataaaag ctttttctat tcttttatta
    64441 actgatttat gtataggatt ccattcgacc catggttggg aactaatgat tggttctgtc
    64501 tataaagatt ttggatttgc tcataatgat caaattatat ccggtcttgt ttccactttt
    64561 ccagtcattc tagatacaat tttgaaatat ttgattttcc gttatttaaa tcgtgtatct
    64621 ccgtcacttg tagtgattta tcattcaatg aatgactgaa aaaaggatcc actgatccaa
    64681 ttctaaagtt tgttattttg tacaaaagct aaccattcat tcaaaaattg acttcttctt
    64741 ttctttttct ttctactcat ccagcggatt cctcctatat tccagtaaaa ttctttaagt
    64801 acatagcaga attatggata gggaactgta ccagtgacca acctaatttt attgtagaac
    64861 ttttcaggat caatgattgg accatgcaaa ctagaaatta ctgttcttgg ataaaggaag
    64921 agattactcg atcaatttcc gtatcgctca tgatatatat aataactcga gcacccattt
    64981 caaatgcata tcccattttt gcacagcagg gttatgaaaa tccgcgagaa gcaactggcc
    65041 gtattgtatg tgccaattgc catttagcta ataagcccgt ggatatcgag gttccacaag
    65101 cggtacttcc tgatactgta tttgaagcag ttgttcgaat tccttatgat atgcaagtga
    65161 aacaagttct tgctaatggt aaaaaggggg ctttaaatgt gggggctgtt cttattttac
    65221 cggaggggtt tgaattggct ccccccgatc gtatttcgcc tgagattaaa gaaaagatag
    65281 gtaatctgtc ttttcaaagc tatcgtccca ctaaaaaaaa tattcttgtg gtaggccctg
    65341 ttcctggtca gaaatataat gaaataacct ttcctattct ttcccccgat cccgctacta
    65401 agagagatgt tcacttctta aaatatccaa tatacgtagg cggaaacagg ggaagggggc
    65461 agctttaccc cgacgggagc aagagtaata ataatgttta taatgctaca gctgcgggta
    65521 tagtaaaaaa aatcatacga aaagaaaagg ggggatatga aataactata gtagatgcat
    65581 cggatggccg cgaagtgatt gatattatac ctccaggacc agaacttctt gtttcagagg
    65641 gtgaatctat caaacttgat caaccattaa ccagtaatcc aaatgtgggt ggatttggtc
    65701 agggggatgc ggaaatagta cttcaagatc cgttacgtgt ccaaggtctc ttgttcttcg
    65761 tggcatctgt tattttggca caaatctttt tggttcttaa aaagaaacag tttgagaagg
    65821 ttcaattatc tgaaatgaat ttctaggtcc gcggatttat caacatatta agttcgtaaa
    65881 aataacgaaa tttttttgtt gataattatg taattctgta taatcaaaag attatgaaaa
    65941 gccccttgct tgtttctatt ctttttctac catatttagt tctaccatat ttagagaatt
    66001 caccgcagta ctagtcagtc atagtatgta tattgtgaag aagattattt gactttacct
    66061 attttttgtt tctttttttt tcacccccaa gaaattggag cactataatt atgtcacagt
    66121 tttcggattt caatgtcata gaatataaat atattcaatt aatagtttta atagtttttg
    66181 tttttctatt tgactataag aaaattcaac tcgatactaa acagaagata aataaacgga
    66241 gaatattaag cacagtataa attgaaattg gaaaaacggg cttctaggag ggattatttg
    66301 tcttcctaga acccttcttg tttgtgtcga aatattctcc caaatatttt catataccaa
    66361 aaatttgcat ataataatgc ctattgatct cgttcgtcaa agaatcctat cccccattct
    66421 tagtttagat tttttccgag tttttattag aacctttatg acataatgac atataatatt
    66481 ttttttattt attgcatata acatataagg atataacata taagaagtag tagagtagtc
    66541 gacaaacaaa aaagagaggg aattttattg aacaaatagg atttcttcga aaaatattat
    66601 atactccaaa tttcaaataa gattctttta gcatagttag catagacata gaaagggttc
    66661 gcttcgcatg atatgtgatc aaaatatata aaatagaaaa taaatagata tatatattat
    66721 agataatcaa tataatatat aaataatata taataaaatt ttctattttc taatagaaat
    66781 ataaataata taataaaaaa aaaaatgata tatatataat tataatgata tatataatta
    66841 taatatttta atataattaa tagaaatata ttatataata gaattaatat attcctatta
    66901 caatttatta caatacaata tatttaacat tttaattaca tttttgattt attattttat
    66961 ttttattttt ttttatattt atttgtttgt gccgcccaga aaaaggaaat caagtgattc
    67021 cttctttgtt ttccttttgt tttctttatt ttttgaaagt attgacagat attatcgagg
    67081 aagagatgtt ttgaatcaat taatgaaatt ttttttttca aaaatctcat cagaaaaaaa
    67141 aaatgaaatg gagtttttta aaacatcgga aaaagttttc tattttgtca tttatacgaa
    67201 taaaaaatct tatgattatt aagaactcaa cagaacctcc tctcgttaaa gcaaagaaag
    67261 aggggatcct gttgagttct tacgctttca tttcgaaaat tcagttcagc caattactac
    67321 agggatgaac ccaatccgga atatgaacca taaaagaaaa taccaattaa accgatcaca
    67381 gtaataccag ttacagtacc tattatccaa agaggaatcc ttccagtagt atcagccatt
    67441 tatcccactt tcctccacat ttcatcaagt agtcatgcta gagacataaa cagtcataga
    67501 taattatgaa attttatcct tccgaatggg ataagagaat tcctaatata tatttacttt
    67561 tcccttaatt ttaattgaag aaataattgg aaaataaaac agcaagtaca aaaatgagta
    67621 ataaccccca gtagagactg gtacgattca attcaacatt ttgttcgttt gggtttgatt
    67681 gtgtcgtagc tctataattc ggattaggtt tatcgttgga tgaactgcat tgctgatatt
    67741 gaccccaaaa aagaaacggt gggtaccgct agtccgtgaa cagccaacca tcgtactgta
    67801 aaaataggat aggttctatc tatggtcatt cgggcctcct aaaaagatct actaaattca
    67861 tcgagttgtt ccaaaggatc aaaacggcca gttattaatg gaattccttg tcggctctct
    67921 gtaaaatact cgttgggacg agggcttcca aatacatcgt aagctaaacc cgtgctgaca
    67981 aataaccaac ccgcaatgaa tagggagggt atagtaatgc tatgaataac ccagtatcga
    68041 atactggtaa taatatcagc aaaagaacgt tctcctgtgc ttccagacat gtcgagctcc
    68101 acatattctt gtacagtcaa agggggatcg attccataaa agatgagatc agtaagtaga
    68161 aatttactga aatagaatct ttgttagatc gtcaatattg taccaagggt gtctttagag
    68221 tataccgaat cagtatagct atccttcttc tgacacagca acgcaatttc acaatcaata
    68281 gcgagatcaa gtactagata atttttttct tctttccttg ttgcttgtcg tgatgtactc
    68341 aatagagaat tcctccattt ttttatagta taagatgagg gttttctaca ttattagctt
    68401 cggactagaa actgagggtc aaataaaatg tgaatctgac ggattttttt tctcaaaatt
    68461 catggagtag attatcatat ttctacaatt caattagatg cgaaatctag aaatatactt
    68521 tttttttgtg gttgtagaag atgttttttg ttggaacccc ctcttttttt attttcaaaa
    68581 ctgggttagt tgtccaataa aaagtaacaa taatagcagt aatagatagt atgcagaaaa
    68641 ataacaaaaa attccatttt taagaagaat tttatcaata tttgtggcac gcgcattgtt
    68701 gttcttgtat tacacccaaa aggctccttc ttggcttaat tacttaatta caaggataga
    68761 gctttatttt atattaaaat aagtaaagag aaaaaaatgt agaaccctag tttcgagcga
    68821 tttgatacct tttttcttct cgttggagat attatgagaa tggaacctac tacaaaatcc
    68881 aatgaattaa aatcaaagta aaaaaagtaa agtaaagggc attagaaggt cactcttctt
    68941 ttggtctaaa aaaagtggat ttgatacaat ccaaattaat aaataaaaaa aaggatcaaa
    69001 atagatattt ttccgatttg attctatatt aattcaaaga aaaagagagt ttttcctttt
    69061 tgatttgaat tgaatgaaat tacacaacaa agttcttatt cttataagaa ttttttttta
    69121 ttatattagt ttactcaact caagagttgt tttatcaatc tgttgatttg gaatcatagg
    69181 atgggtagat gtcacagatg atgaatggat ttcttaccta tgtcactata tttttgttcg
    69241 tctataatga ttgattgatg aatcaaaaat tttcaattgg atttttcaag tgatattttt
    69301 ttttatcttc ctatctttct aatggaaact tagggaagtg cttttaaaac attaaaacat
    69361 atgtataaaa agaacatatt tcatttacat ttagtctctt catgcccact ataactagtt
    69421 atttcggttt tctactagca gctttaacta taacctcatc tctatttatt ggtctgagca
    69481 agatacgact tatttgattt gagattatga aattaattga atgaacaatt cataaaaatc
    69541 aatctttctg ggatattcaa tatattctat agttccttac cgtgtcaatt tccaattctt
    69601 ggtcattgag attcatgggc aatacagatt aatgtttcaa gatatatatt acctctccct
    69661 ttctcctttc aaacaaataa aaatgattga agtttttcta tttggaatcg tgttaggtct
    69721 aattcctatt actttggctg gattattcgt aactgcatat ttacaatacc gacgtggtga
    69781 tcagttggac ctttgattaa ttaacatttt tttattgacc tcctattttt ttctttgttt
    69841 taatcctaat ccactggagg taaaattaag actttagact gctgttccat tatttcagtg
    69901 tcattctcga tctaacaaga atggaatcac gctctgtagg atttgaacct acgacatcgg
    69961 gttttggaga cccgcgttct accgaactga actaagagcg ctttattttc ataaatcata
    70021 aaataatttt atgtgacccc aattcatctt gcatgcatat actatcataa tctatatata
    70081 tagaactctc atcatatatc tattgataga atatccatct atttctattg agtatgtatg
    70141 tctactttta atcggtttca attgatccct tgttactgct cataagataa gtaatagtta
    70201 gggataggga tgacaggatt tgaacccgtg acattttgta cccaaaacaa acgcgctacc
    70261 aagctgcgct acatcccttt caattggttt acagtgtcat tgtaaagaat ctttgtcttg
    70321 ttttccatat cttgattttc tcggttgata tatataaatt atcctgccat ttttttattt
    70381 ttagtttcat attgtataac atatattata ataaataata ataaaagact tatatacatc
    70441 tgaaatccgc ctaacaaaaa aaatgaatat ttttagagaa tgctcgggca gagaagaaac
    70501 ggacctcttt tttttgttaa aaaaaagaaa gaatatctaa tgaatcgtta tacatttcaa
    70561 tttgaattaa taattttgcg tacaaataca agtcgttatt aattaaataa ccatctgatc
    70621 atatatgtaa ttatgttgat catatatgta attatgtatt acaaattata atataattaa
    70681 tataataaag aataagaatt aagaataaag aaggaggatt ttaaatgcga gatctaaaaa
    70741 catatctctc cgtggcacca gtggtaagta ctctatggtt tggtgcttta gcaggtctat
    70801 tgatagagat caatcgttta ttcccggatg cattgatatt tccctttttt tcattctagt
    70861 tattgacacg ggaaggggtg aagaagatta tagatacaat caaatatctg tgattaatcc
    70921 ccccttctcc ttcttttttc tttttttttt ttagaagtta gaaaagagaa agaatcaagt
    70981 tggattcggc ctcagtgaaa ctcggaattc ggtccaggct ccaattgaga atttaattaa
    71041 taagaaattc ataaattaat aatccattcc atttctatta atctattaaa taatagggtg
    71101 agaccagaaa tagaaatgga atggctaatg cggggcaaga atatcatata ggatacttaa
    71161 atgaaaacag aaatactgta ctgtgattct aaatatagtt agaattgtat tacttaatta
    71221 ttactatact tataattact atacttataa cttatattat attgactata ttgattattg
    71281 attggaacga gatccttcat aattggattt cgagttagca acttctatta ttttattttt
    71341 tgttcctttt cgcttcgaat cgtaaaatag aagagttaag tgaatcaaaa acacaaagga
    71401 ggttcatggc caaaggtaaa gatatccgaa taggggtgat tttagaatgt accagttgtg
    71461 ttcgaaacag tgttaataag aaatcaacgg gtatttccag atatattact caaaagaatc
    71521 gacacaatac gcctagtcga ttggaattga gaaaattctg tccctgttgt tgcaaacata
    71581 cgattcacgg ggagataaag aaatagagaa aattgatcac ttgtgtgtta cccctcgaag
    71641 gaacatgaaa aatgatatat ttttttcata ttgttctaaa ttatagaaga gattgtatat
    71701 atataacata taattaaata taacatataa atatacatat atttatagat tctattttat
    71761 ttattttata tattatttat tttatatata tatttatata tattgaaata tatttaaaaa
    71821 caaaaacatt aaaaacatta ttaaattcta aattaaaaaa taaaaaatag aagaataaaa
    71881 aaatagaaac aaagcaaatc aaatcctatt ttttacaaaa taggattttt gggataagga
    71941 ataaacaaac tatggataaa tctaagcgac tttttcttaa atccaagcga tcttttcgta
    72001 gacgtttgcc cccgatccaa tcgggggatc gaattgatta taaaaacatg agtttaatta
    72061 gtcgatttat tagtgaacag ggaaaaatat tatctagacg ggtgaataga ttgaccttaa
    72121 aacaacaacg attaattacg attgctataa aacaagctcg tattttatct tcgttacctt
    72181 ttcttaataa tgaaaaacaa tttgaaaaaa gcgagtcggc tgctagaact acaggtctta
    72241 aaacaaaaaa aaaaaaatag gattactctt caattgaatt caaattccaa tcgaaactca
    72301 aatcaaatgt ggattgatgc tttgttcgaa aactacgaca atccaatttt gattatcgtg
    72361 ttgtatgtaa gaaaaaaggg aatcggtgaa gatgaagaag aataaatctt tttttattga
    72421 acgtggttgc tcattttgac gactttatca tatgattcta ttttatcata caaatctcta
    72481 ctctaccttc ccggagttca atctccgggg aatttttatt ctatgatctc attggaaatc
    72541 atataaagac aattcttatt taatatagct atttgtgaaa gtattttacg attaagaagc
    72601 aactgcctct tgtacagatt atacatgaat ctgctataac tatagtatac ttttttttga
    72661 ttctcgcgaa ttactgcatt tattcgactg atccacaaac gacgaaaatc tctttttttc
    72721 ctatctctat cccgatgagc cgaaaccaaa gcttttattt tctgttgagt aatagttcga
    72781 gtaagtcttg aatgagcccc tcgaaaactt gatgtaaata aacgaatttt tgtcctacgt
    72841 ttccgagcta tatatcctcg tttaattctg gtcattgaat aaatcaaact ttgatgaata
    72901 actatttgat ttcttttctt tcagttattc ttttcccttt actagtgtat taataataaa
    72961 aacggatttt tccaatgtat aaaataaaag attccaatgg cttttgctac tataaccttc
    73021 ccaaccacga ttttttttat ttctaagcat ttaacctcga aataagaaat tgtatttatt
    73081 ttattgatac taggtatcaa aaaagcatat tcaattaaat agaaatggat aaagaaatag
    73141 tggattccat cgtttctatg gttacttctt aaacggcgag gtcctctcta tacaccggag
    73201 ccccttctct catttaatca atgctattgt taacttgtac agttcgcact ctttggctct
    73261 acccatgaaa tagctagtaa aaagtctttc acaacgaaat ctaactatac agtaacggta
    73321 tttaagtatg aagtgaagat tagctgggga gctgaccctc ttagtccgtt cttgcaagaa
    73381 taagtgcata atctttcggc tttttaattt tgaaatcgaa tttcccctgc ttaatggata
    73441 agcatttgct accaatgggg aagtctttct catctgaaat tgcaaattga ggtgattgga
    73501 ttttcaccaa cggaaaccat aaatttgata cacaataaca ataaaaggat atatattata
    73561 agagattctt tttttttttt ttttaagtaa gatagtgaat ggaatggagt ttttccattc
    73621 tatcctaacc gatcactgat accggaataa tttatttcct ctgttttgtc ttagtccatg
    73681 atcggaacga gtcgcacata caccctagta catgttcctc ggcgctgagg gcatccccga
    73741 agggcggggg atttcgtgac atttcggatt ggctgtcttg tgtttctaat aagttgttta
    73801 atagttggca tgttgaatca tatatataat gagctggttt agatcaatcc taacccgatg
    73861 attatgaatt acttatattc tagattactt tcattctata ttcattctat attaattcta
    73921 tattacttat attcttattc tagattaata gattatagat taattaatta ttaatagaat
    73981 agattaatta atagagatat tataattaaa tcaggtaagc ggtaagaaga aaaaatctca
    74041 aattgtgtat ttgcgcggaa tccctactaa ttttttattc aaccgctaca agatcaacaa
    74101 ttccatgagc ttgggcttct gctgctgaca taaaaacatc cctttccatg tcttcggata
    74161 caacccataa aggtttgccc gttctttgta cataaaccct tgtgatagtt tcgcgcagtt
    74221 tcagtagttc ttccgcttcc aggataaatt ctcccgtttg tgcctcataa aaagcacttg
    74281 cgggttgatg gatcattacc ctgatgatat aacataataa aaataaaagg ctcctctatc
    74341 tcgtacgata agacgacaga taaagaataa taaaaaacaa agattgaaca accgtacagg
    74401 catcttttgc gtattgcata cggctctact atggaattgg tttttacctt ccatcgaaga
    74461 aagagaaaaa tagagaaggt ctatcagacc tagatcggta aatgatccaa taaccaccct
    74521 tccttttttg tagtagttaa aaaatactat gatggttccg ttgctttatt atttggtctg
    74581 ttattcagca atcccaaagt ttcttttttt tttcaaatca aatgcaaatg ttatatagtt
    74641 atattatata gttatataag tataagtaaa aaaatctttt tttttttttt ttcatattct
    74701 ttcataacat aaagattgtt aaaagctttc cggtgtaaaa acaaaaaagt ttgtgacgct
    74761 gaaataggct cctgatagat cagataaaat cggaaatacc cattttctca taccactctt
    74821 tcgatacata atcgaatggt tttgaaaaat tttcgcatat cgaattcgaa gtgccatgct
    74881 attattgctt aatattcata tggcgaaggc atagtcttct tttttttttc tcaaataaaa
    74941 gactcattgg cgccaagcgt gagggaatgc tagacgttta gtaatttctc ctcctgcgag
    75001 aataaaagat cccattgaag cggctaatcc catgcatact gtctgtacat ctggtttcac
    75061 aaattgcata gtatcataaa tagctattcc gggtattatc catccgcccg gagaatttat
    75121 aaacaaatac aaatctttgg tatcatcctc tatactgaga tataccataa ggccaataag
    75181 ttgattggat atcgcactat caatcccttg gcctaaaaaa agtagtcttt ctcgataaag
    75241 tcggttgatt aggataagat tttatccctt aggagccgta catgcacctt ttgatgcata
    75301 cggttcacca aaaatcgcga aaaaaaatca atgtgtagat ttcaaccctc tttctttttt
    75361 ctttttcata gcagactttt tcgaacttct aaagaaaggt ctttttctta catttttcaa
    75421 gaaagacgac ttttgaccca tctatattta tctatattaa tctatattaa tattattcta
    75481 tattaaattc tatattaata ttattaatat attataaaaa aaatactaaa cacttattga
    75541 actaacttct cattgatata ttgttttcat cgagatcgaa tccaaatcgc gatgtaattt
    75601 tcttgttttt ttgattgggc ttcttcaatt caattctttt aggtttctgt tctactccga
    75661 gtaaagatct acccgatttg gatttgcaca tatagcacaa atactccaat accacgtctt
    75721 tttgctacga cttcttttct tcaatttatt tcatgttttc cagcaaacac aaatatatga
    75781 tagaaatagt aatcatagat atattatcat ttggtttttt ttttaaacag agcctggatg
    75841 cttcatttta ttggtccaac caagccaacc ataaattatt gtaaatttgt aatattaatc
    75901 tggatatccc cccaaaaaaa gatctaatta catacttcac gctccaaatt tttgctgatt
    75961 caatcaatct tttttggggt gaaagagagg atatctcgat cgggggagag aacggggaaa
    76021 tcccatatga cccaatatat ctgacaagtc gcactatacg tcaacccaag atgcatcttc
    76081 ctctccagga cttcgaaagg gtacttttgg aacaccaata ggcattaaat gaaaaaagaa
    76141 ttgaattaag tagtatatct cgctttgatg cggaaacgta acaatgggtt tattgtctta
    76201 ataatgattg gtctttatca tattttattt atagattgaa tataaatata gattgaatat
    76261 gaataaattc gtaaaaaaaa tcctaaatac aaaaggaaga ccgagtgatt aaaggaaaat
    76321 tcttacgaat aggttttttg agtgatgaac aaatatgtct gcattcactg ataaaaagat
    76381 ataagcgctc atataaaata cggtcaaccc cccctccacc attgcgtatt cttacttatc
    76441 gggtatagaa tagatctgct tcttttgttc ctacgaatag aattctttcg ttattactaa
    76501 aaaactagaa caaatattaa tcctttaccc gagataatcc actaaaaaga gagggtccat
    76561 agtatagttt tttatagtgc aataaagtta catagtgtcc attttttgtt gatataagag
    76621 gtattttcat gggtttgcct tggtatcgtg ttcataccgt cgtattaaat gatcccggcc
    76681 gtttactttc tgtccatata atgcatacag ctctggttgc tggttgggcc ggttcgatgg
    76741 ctctatatga attagccgtt tttgatccct ctgaccctgt tcttgaccca atgtggagac
    76801 aaggtatgtt tgttataccc ttcatgactc gtttaggaat aaccaattca tggggtggtt
    76861 ggagtatcac aggaggaact ataacgaatc caggtatttg gagttacgaa ggtgtagccg
    76921 gggcacatat tgtgttttcc ggcttgtgct ttttggcggc tatctggcat tgggtatatt
    76981 gggatctaga aatcttttgt gatgaacgta caggaaaacc ctctttggat ttgcctaaaa
    77041 tttttggaat tcatttattt ctttcagggg tggcttgttt tggttttggc gcatttcatg
    77101 taacaggatt gtatggtcct ggaatatggg tgtccgatcc ttatggacta accggaaggg
    77161 tacaatccgt aaatcccgca tggggtgtgg aaggttttga tccttttgtt ccagggggaa
    77221 tagcctctca tcatattgca gcagggacat taggcatatt agcgggcctt ttccatctta
    77281 gtgtccgtcc accccaacgt ctgtacaaag gattgcgtat gggaaatatt gaaaccgtcc
    77341 tttccagtag tatcgctgct gtcttttttg cagcttttgt tgttgctgga actatgtggt
    77401 atggttcagc aactacgccg attgaattat ttggtcccac tcgttatcaa tgggatcagg
    77461 gatacttcca gcaagaaata tatcgaagag ttggtgctgg gctagccaaa aatcaaagtt
    77521 tatcagaagc ttggtctaaa attcccgaaa aattagcctt ttatgattac attggcaata
    77581 atccagcaaa aggcggattg tttagagcgg gctcaatgga caatggggat ggaatagctg
    77641 ttggttggtt aggacaccct atctttagag ataaagaggg gcgtgaactt tttgtacgtc
    77701 gtatgcctac tttttttgaa acatttccgg ttgttttggt agacggagac ggaattgtta
    77761 gagccgatgt tccttttcga agggcagaat caaaatatag tgtcgaacaa gtaggtgtaa
    77821 ctgttgagtt ctatggtggc gaactcaatg gagtcagtta tagtgatcct gctactgtga
    77881 aaaaatatgc tagacgtgct caattgggtg aaatttttga attagatcgt gctactttga
    77941 aatcggatgg tgtttttcgt agcagtccaa gaggttggtt tacttttgga catgcttcgt
    78001 ttgctctgct cttctttttc ggacacattt ggcatggtgc tagaaccttg ttcagagatg
    78061 tttttgctgg tatcgaccca gatttggatg ctcaagtaga atttggagca ttccaaaaac
    78121 ttggagatcc aactacaaga agacaagtag tctgatacaa cattgttttg ttccttttgg
    78181 actttatttt ctttttgtga ttggaatttg ccatagggaa ccggataaat cttgatttga
    78241 attgctacct tttcttttac tcttgttctt tctttttctt tatccgagag acgatcccaa
    78301 ataaacaggt atgaaagcta taattgtaaa ccacgatcaa atccatggaa gcattggttt
    78361 atacattcct cttagtttct actttaggaa ttattttttt cgctatcttt tttagagaac
    78421 cacctaaagt tccaactaaa aagatgaaat gatttttcat tatctcaatt gaagtaatga
    78481 gcctaccaat attggtaggc tcattacttc aactagtccc catgttcttc gaatggatct
    78541 cttagttgtt gagagggttg cccaaaagca gtatataagg cgtacccagt aaaacttaca
    78601 agtaaaccag atatagagat ggcaactagg gctgctgttt ccattattat ataatttcaa
    78661 gaccaaaatg gatctaggat aagatcattt atttacagcg gaatggtata caaagtcaac
    78721 agatctcaat gaataaaaaa aataggattt atggctacac aaactgttga gggtagttct
    78781 agatctggtc caagacgaac tattgtaggg aatttattga aacctttgaa ttcggaatat
    78841 ggtaaagtag ctcctggttg gggaactact cctttgatgg gtgttgcaat ggccctattt
    78901 gcgatatttc tatctattat tttggagatt tataattctt ccattttact ggacgaaatt
    78961 tctatgaatt agattcacaa gaaccgacta actaattttt caataccact tgggtcttag
    79021 atttttagcc cattctattt tggtttggta gtttagttcg atcgtggaat ttcttttctt
    79081 ctgtatttcc ggaatatgag tgtgtgactt gttataattg atcctattga tagtacagag
    79141 agtgagtctg tcatcttgat agagatggtt ttaccccgtc ggatatttat tctagtatct
    79201 ggagcacgga atatagaaaa aaatggattc taaagtatta gaactatgat tcatacttaa
    79261 tatttagacc ccgcaaccgg acttaaaaat ctttttcaag gagttagaag ttataataaa
    79321 tccaaagatt ttgattcttt caaaccgccg cttatccttt tttttatcaa aggacaaacg
    79381 tttatttgga ttttttatta tatctattca ttgaataagt gatgatccaa tagttcttac
    79441 tcagggaatt tttggactta gattaaaggt tttcttgaat catcgtggtt ttttagtatg
    79501 aatctgaggt tttttttaat cgattttata gggtcttaac aagagaattc ctatcaataa
    79561 taaagaagac agtagtaaag ccacattaca cacaaaataa aacaaatcaa agaaaagaaa
    79621 agttaaagaa tattcaagag gccagtaacg gtcaaaataa agacgagtga gccgacttga
    79681 gattttggca ttataaccac aaagaagagc tttcggatct ctattttttg tatcttcaga
    79741 gaagattgga atcatagggt taagttaaga agttgcaaac tttctattac acatatccgt
    79801 tagaacgagt atttgggtat ttctgtttga gccgtacgag atgaaattct catatacggt
    79861 tctcagaggg ggagtcccct tggtttacct atctcaataa agtctatgat tggttcgaag
    79921 aacgtcttga gattcaggcg attgcagatg atataactag taaatatgtt cctcctcatg
    79981 tcaacatatt ttattgttta gggggaatta cacttacttg ttttttagtc caagtagcga
    80041 cggggtttgc tatgactttt tactatcgtc cgaccgttac tgaggctttt gcttctgttc
    80101 aatatataat gactgaagct aactttggtt ggttaatccg atcagttcat cgatggtcgg
    80161 caagtatgat ggtcctaatg atgatcctgc acgtatttcg tgtgtatctc accggtggtt
    80221 ttaaaaaacc tcgcgaattg acgtgggtta cgggtgtagt tttggctgta ttgaccgcat
    80281 cctttggtgt aactggttat tccttacctt gggaccaaat tggttattgg gcagtaaaaa
    80341 ttgtaactgg cgtacccgaa gctattcctg taataggatc atctttggta gagttattac
    80401 gcggaagtgc tagtgtgggc caatctacct tgactcgttt ttatagttta cacacttttg
    80461 tattacctct tcttactgcc gtatttatgt taatgcactt tccaatgata cgtaagcaag
    80521 gcatttctgg tcctttatag agaatatgga tcatagatat ttggaatcaa tcatttatca
    80581 tttttgggag gagaacaata gtatttcatt gctacaaata tgtcttattt taaattcaaa
    80641 taataagaca tgtatttgga tatttccctt caacttcaca aaattggatt atattattta
    80701 ttttatttga cagacacgaa tagttgaagg gaattcttcg aagaaaaaat ggattatggg
    80761 agtgtgtgac ttgaactatt gattgggccg cgcagatata tgactttatc ttatccgcca
    80821 catttgaatt cacaatgaaa tgtgtctttg ttccaaccac cgcgcaagta ccctacagag
    80881 gataggctgg ttcgcttgaa gagaatcttt tctatgatca gactccatca tgtcctgcat
    80941 gaacaggctc cgtaagatcc agtaaaataa gtgatgtggt ataatccgga ttatgtctta
    81001 tatttcactt aacttaatag tatggaaatg cattcatttc ctctgcattg actcgattta
    81061 tgatactatc ggagtgaaac aagtagatct aaagaagaac aggggctaga ttatattagt
    81121 aacaagtaaa tcctttgtat gtaaagtcaa aataaaaagt ctcgagattt tgggggataa
    81181 aggccaaccg caaggtctga gatgacccag aaagcactat caactttgta agcctacttg
    81241 ggtattgagc atttacttaa cttataagaa cataagtaag aacataagaa cagaatttct
    81301 tgcaatggat agttgtaact ccggaaaaga gattctgcta aattttttcg tacgtagaat
    81361 cttcatattc atatatgtta tgcacgtata acatataaat tttttagata gatacgtttg
    81421 attcgtgctc gagccggatg atgaaaaatt atcatgtccg gttcttttgg aggatggatc
    81481 tataagaatt cacctatccc aataacaaaa aaacctgact tgaatgatcc tgtattaaga
    81541 gctaaattgg ctaaaggaat gggtcataat tattacggag aacccgcatg gcccaacgat
    81601 cttttatata tttttccagt agtaattcta ggtactattg cttgtaacgt aggcttagcg
    81661 gttctagaac catcaatgat tggggaaccc gcggatccat ttgcaactcc tttggaaata
    81721 ttgcctgaat ggtatttctt tcccgtattt caaatacttc gtacagtgcc caataagtta
    81781 ttgggtgttc ttttaatggt ttcggtaccg gcgggattat taacagtacc ctttttggag
    81841 aatgttaata aattccaaaa cccatttcgc cgtccagtag cgacaaccgt ctttttgatt
    81901 ggtaccgcag tggccctttg gttgggtatt ggagcaacat tacctattga gaaatcccta
    81961 actttaggtg ttttttaaat tgattcaatt gtgaaataaa atatcatgat atgtgtattg
    82021 tgtatctagg gagaattcac tttgaaacca ctaatcccta gatacatcta ttccattttg
    82081 gacctattcc gagtatatgg atttgtgcta aagattcaaa acccgcattt tcgtcttttt
    82141 ttttttctta gaaaaaaaaa aaagataaaa aaatccaatg gatttccatt ttatgcaaaa
    82201 tgcttttcta tttctaaaat gtccaatata cgttttacat cttctatgcg aagatgttcc
    82261 attttcataa ggtcttcttg actgttattc aaaagctcca ataatgtatg tatattggac
    82321 cttttgagac aattatagat cctgggaggc aattctaatt ggtcaataaa aatagatttc
    82381 aatgctattt cttttttatt tttccttagt ttagccaatc catcatgaaa agtaaaaagg
    82441 ggtaaagtaa ctttgtcttg attgttttct aaattgaagt ttttttcgtc cgcgtgtaaa
    82501 aaaggaataa aaaaatcaat caaattccgg gaggcttcat aaagtgcttc tttaggagtt
    82561 aaacttccat ttgtccatat ttcgagaaaa agtatctctt gtttttcatt cccattcaca
    82621 taagaatgaa tactaaaatt tgcattttga acaggcatga atacagcatc tataggataa
    82681 cttccgtctt gaaaggtatt tagtgttttt atacgatatc cgcgactcct ctcgatttgt
    82741 aatccaatac acaaattaat aggttctgtt aggttagcta tatgttgtgt attgtcaacg
    82801 atttccacag aaggtggtaa aattatgtct tgagcagtta catatccagg acccttgacc
    82861 caaatagacg cgtcccgaat tccatagaga ttacttctca atacaatttt tttcaaattc
    82921 attaaaattt catgtactga ttcttgaata cccgctatgg tagaatattc atgtggtatt
    82981 ttctcagatt ttgcacgtgt gatacatgtt ccctctattt ctccgagcaa agctcttcgc
    83041 atcgcaatgc ctattgtgtc ggcttgacct ttcctaagtg gagacagaat aaagcgtcca
    83101 taataaagac gcttactgtc tgctcttgat tcaacacact tccactgcag tgtccgagtg
    83161 gatgctctta ctttctctcg aaccataata atctattttg atcaaatcct tgaattttaa
    83221 ttatttattt ctcttgaaat ctcttcaatg tttatttttt cttttacaca cgtctttttt
    83281 tagggggcct acatccatta tgtggcatag gagttacatc ccgtatgaaa cttaatagta
    83341 taccacttct acgaatagct cttaatgccg catctcttcc gagaccggga ccttttatca
    83401 tgacttctgc tcgttgcata ccttgatccg ctactgtccg aatagcattt cctgctgcgg
    83461 tttgagcggc aaaaggtgtc ccccttcttg tacccttgaa tccacaagta ccggcggagg
    83521 accaagaaat cacctgaccc cgtacatctg taatagtcac aatggtattg ttaaaactag
    83581 cttgaacatg aataactccc tttggtattt tacgtgcatt cttgcgtgaa ccaatacgtc
    83641 catttctacg tgaaccaatt tttggtatag gttttcccat attttattat ctcataaata
    83701 taagtcagag atatatggat atatccattt catgtcaaaa gcggatcctt tatatttttc
    83761 tatttttttt tttcattttt tttttgtgca tccggtcaag cccccctttt ttttgttttt
    83821 ttgatttgtt ttttggaaag attatccttg tctttgttta tgtcttggat tggaacaaat
    83881 tactataatt cgtccgcgtc tacgaatcag tcgacatttt tcacaaattt tacgaacgga
    83941 ggcccttatt ttcatatttg ttattcctta actcttaact gaattccgaa tttttttatt
    84001 ggaagagaat agggtttcct gaaattttta acttctaatt gtatccccat aaaaaaaatg
    84061 ttgaagttga aaaacagtat aatcattcga atttatgttc cggagtctat aaccctctgc
    84121 ttgaatcaaa atgatttact tctttttttt actttatctc ccggtagtat acgtataaaa
    84181 ctatgtcgaa tccttccgga aacatgacca cctagaatct atatttttat tatctagaat
    84241 cttgttttca ttataggaac gaacctcgaa cataccattg gcaagtgatt cagtaattaa
    84301 acactcatga ttttatttct attgctgtta aaaaaaaacc tttcccgtat taactaatgt
    84361 atgtggagtg atattagaaa cccgcttttt ctctctcttt tttcacaaaa atgtatgtaa
    84421 gtctctcata gaattcggat atcagaaaga ttaccatata taacataaaa tttctccgcc
    84481 gattctttct aatcgagcct ctcgatctgt cattatacct cgagaagtag aaagaattac
    84541 aatccccata cctcctaaaa ttctaggaat tcgttgataa ttagaataga ttcgtagacc
    84601 gggtctactg attcgtttta aattcaaaat agttttatat gaccctttcc tattccttct
    84661 atgccgtaga gttaaaacta aaaaatattt gttgctttcc ctatgttttc tcacgttttc
    84721 aataaaacct tctcggaaaa gtattgtaac aatgttttcg gtgatgttag tagatggtat
    84781 tcgaaccgtc ccttttctat tcatgtcagc atttcgtata gaggttacta tgtcagcaat
    84841 ggtgtcctta cccatgataa actaaaatga ttgttgccct tgacttttga tataatcaac
    84901 atgctctttt attaattatt aaaattcatt attattttat ttttattaat atattttaat
    84961 tattctattt aatttattct atatttatat ttatattttt atatttaata tttatattga
    85021 tattttgata tttcatattt attatttaat atttatatat attatattta ttattatatt
    85081 tatttatttt tgaattttaa aatcttttta attttttaat aattaataat ataattagaa
    85141 tttttttatt atttttctaa taattacaaa aaaaaaggta tatgcgtgag acataatcaa
    85201 tctattaatt aatctatttc atttaaatac tataaatata tcatagtctc gtcttataat
    85261 acttcgggtg ctaatgaaac tattttagtg aaatttaact gtctcaattc ccgagcgatc
    85321 gcaccaaaaa ttcgagttcc ttttggattt ccttcttgat caatgacaac tgcagcatta
    85381 tcatcatatt gtattatcat accgttgtta cgtttgagtt ctttacaagt acgtacaatt
    85441 acagctctga tcacttctga tctttctaac ggtgtatttg gtactgcttc cttgattaca
    85501 gcaacaataa cgtcaccaat ataggcatat cgtcgattac tagttcctat gattcgaata
    85561 cacatcaatt cgcgggcccc gctgttatcg gctacattca aatgggtttg aggttgaatc
    85621 atatcatttt ttttctctgt tctttcagtg caaagggcaa agtaaaaaaa aaaaaaagaa
    85681 atattgtgta tcaaaaaaaa aaaaagaaac ctacaattgc aattgttttt tttcatccca
    85741 aagacctctt tcctttggtt ttaattatta tgccgaaata atgaattgag ttcgtatagg
    85801 cattttggat gctgctattg caatagcctt tctggctata ttttctgtga ctccgcccat
    85861 ttcataaagt attctacccg gtttaacgac agctacccaa tattcgggag atccttttcc
    85921 tgaccccata cgtgtttctg taggtcttac tgtaaccggc ttgtctggaa atatgcgtac
    85981 ccatattttt ccaccgcggc gggcatttcg tgacattgct cgccgccctg cttctatttg
    86041 tctagatgtg atccaagtgg gttcaagtgc ttgaagagca tatctaccga agcaaatatg
    86101 attaccccga gaggatattc ctttcattct tcctctatgt tgtttacgga atctggtttt
    86161 tttggggtta tagttgatgg ttttttctca attccatctc tactacagaa ccgtacatga
    86221 gattttcacc tcatacggct cctcgcgaat gaaacgatta aaatagaata gaaatataca
    86281 tggatttcat gaataatata tcgaatcgtg atgggacttt ttgagatttc atctaatcta
    86341 ttggtttatt ggaaatttgt atatcttgtt ttgatatata actaaacaag tattctttgt
    86401 tacaaatatt cttttttttt agacaattct tgttatctag atataaatag ataatgttgt
    86461 tttcttatgt tataaggttc taacgaatct ttattttgtt tttcctttta ttaccatatc
    86521 ggattggccc caatccaata aaatccaaat tttcgcgggc gaatatttac tctttcatta
    86581 tctattttag atgtaatgta gggttaaccc atgactcctc agaacatgat tcctcagaat
    86641 aaatggattg gtttttggtt ccttccgcca tcccacctaa tgaatcatta agatttgttt
    86701 ttaataaaat cttaggcatt cacaggttcc gtcgttccca tcgcttctcg cttaatggtt
    86761 aggtctcaat tgtacaatgg agcctctaat tccaattcca ttttgttttt tttctttagt
    86821 caaccttctc agtttttagt gactcggggc tcttgatttg tttgttcgat caatatggtt
    86881 atctaattat ggattaatta ctattgatgc tttattacac taccgtttat gacatgactt
    86941 atagacctta catattagaa ttctatatca ttgatatcct ttttctctct ttctttcacc
    87001 ctttcagtta tccatatatt cttattgctt cacaattcat aatccgattc ttttcttttt
    87061 tttttttatg caatatttta gttggtataa tgatatcgcc aatatattat atctttactt
    87121 atatcttgac tggttcttta gatccagata atgcgaagcg atgagttggt tattagttct
    87181 atagttatta attaattaat taatactact actacgagta ctacgaattg gtttattttt
    87241 ttagaatggt tagaattcaa caaaaaaata aaccaacgca acgagtcgca cactaagcat
    87301 agcaattata tcaatatcaa atgattaatc gaatttttat tcaatcttat aaaatttgtt
    87361 taacagaaag aagaattttt catttttttg ttttttcgct agatagaacg ttaacgataa
    87421 ggcaaagttt attattcttc gtttacaaat atccaaattt tgatgcctaa taccccataa
    87481 atagttcgaa ctgtataaga acaataatca atttttgctc gaatggtttg tagaggaacc
    87541 ctaccttctc tgatccattc gacacgtgca atttcttttc catcgatacg tcccgcaatt
    87601 tgtacttgaa ctccttttgt acccgcctgt tcagttaatt caatagcttt tttcattgct
    87661 ttacgaaagg aaactctatt ctttaattgt ccggctataa attctgcaag aatattaggg
    87721 tgtccataag ggtttgcaat tcttgtaata gcaatgttga gttttccatt catacaatta
    87781 agtttttttt gcacattcat ctgtaattct tcgattcttc gaggtttacc ttctattaat
    87841 aactttggaa atcccatata gattatgact tgaatcagat cgattctttt ttgaatcttt
    87901 atccgtgcaa ttccctcgat accagaagat attttcatat ttttttgtac ataattcttg
    87961 atacaatccc gtattttttc atcttcttgt agactctcgg aataattttt tggttgtgca
    88021 aaccaaagag aatgatgact ttgggttgta ccaagtctga aaccgagcgg atttattttt
    88081 tgtcccataa tcccccacta ttatacataa aatgacactt cgtatctgtg tacttttttt
    88141 ctttatagat ccggtttttt tgaagcataa tatggcatat ttgcgtcttt gatactcttc
    88201 tttactttac tttcatactc ttcttcaatt tatagatata tctttcaata aacaataaat
    88261 tcaataaaca ataaaatagt tatatgacaa tttagcagat aactttgtct ttgagtttga
    88321 agttttcatt tttttttcat agtagtaccc ttatttattt ttatttattt tttttttttt
    88381 ttttattaat gagtcaactt gtttcgttga aactcatatt gtgactagca tttgttgttg
    88441 cagaataaac caattttaaa atggaataag atacttgata aagcatgagt tcgagtatcc
    88501 taagtctttc cgtttacgaa tttcatcaat tactatttgt gttgtacttt gtgttgtgag
    88561 caaacatgca tatataaagt aaagggtata cttctttata ttggttcttc gttttcataa
    88621 ggttttaaga taagaatatt aatatatatt aatatataaa tgagattttc attttaatga
    88681 attattttat ttcttaatca ttaaattaac gacgagatct attatcattt tttgcatgtc
    88741 cccggaagtt tatagtaggt gaaaattctc ccaatttatg tcctaccata cgatctgtta
    88801 tataaatagg taaatgttct tttccattat ggatagcaat cgtatgacca atcattttgg
    88861 gtataatggt agatgctctg gaccaagtta ctattatttc tttttctgct tttgtgttaa
    88921 gtttatttat ttttcttaat aaatgattcg ctacaaaagg attttttttt agtgaacgtg
    88981 tcacagtcca ttactcctat tttttttttt ttttttttgt aaagacgaag aaacaaattc
    89041 gattttctct actctactat ttactacggc gacgaagaat caaattatta ctatattttt
    89101 tcctttttct acttcttctt ccaagtgcag gataacccca aggagttgcg ggtttttttc
    89161 taccaattgg ggccctccct tcaccacccc catggggatg gtctacaggg ttcataacta
    89221 ctcctcttac tacaggacgc ttacctagcc aacatttaga tccggctcta cccaaacttt
    89281 tctggtttac cccaacattc cccacttgtc cgactgttgc tgagcagttt ttggatatca
    89341 aacggacctc tccagaaggt aattttaatg tggccgattt cccctctttt gcaatcagtt
    89401 tcgctacagc acctgctgct ctagctaatt gtccaccctt tccgagtgtg atttctatgt
    89461 tatgtatggc cgtgcctaag ggcatatcgg ttgaagtaga ttcttctttt tgatcaatca
    89521 aaaccccttc ccaaactgta caagcttctt ccaaagcata cggctttctg gatgtagatg
    89581 atgatatcta tacagatgga tcttatatat atcgtacaat gaagtaccgc atgagtggat
    89641 atataggaat ccaaatctgc cgaatcactc atgttatgat cttctacatc ctaggtcttc
    89701 ccgttccttc atctggctta tgttcttcat gtagcattca gaccgaatga ctctatgaaa
    89761 ttacgtcgat acttccacat attacgggta acgtaggaga catctctatt tttcccccgg
    89821 ggaatcctta gaattaccac tgcttagctt tcaattcgcc tctgaccatc aaatgaaatg
    89881 tgaataaccc gtcctcccct ctttgaaaca aggggcgctt ctggttctgt cggtgcttga
    89941 aacaattttg tcttctccat attactatat ctctagagtc aataatttta tatgaggaac
    90001 tactgaactc aatcacttgc tgccgttact cttcagtttt ctgttgaggt ctatcctgta
    90061 gaggtactca aattggatca gtgatcgatt tctaggtttc gccgtaaacc taattggtta
    90121 cttccaatta cgtaaatcaa tagttcaaac cgcactcaaa ggtagggcat ttcccatttt
    90181 tataggaact tctgtaccag aaacaatggt atctccaatt atagcccctc tgggatgtaa
    90241 aatatatctt ttctcaccat ccccatagtg tatgagacaa atgtatgcat ttcgattagg
    90301 gtcgtattct atggttacga ttctaccata tatgtctttt tcattccgtc gaaaatcgat
    90361 tttacggtat agacgcttat gacctccccc tctatgccct gcggtaatga ttcctctggc
    90421 attacgacct ttaccacaac gatgctgtcc atagatcaaa ttatttcgtg gattggattt
    90481 cacttgactg tctacggctc cattgcgtgt gctcggggta gaagttttgt ataaatgtat
    90541 cgccatgcta ttaagtattt tgatttaagt tcttttcttt ctaagaggtg gaatagaata
    90601 acccggttga agcgtaatga tcatacgtct gtaatgcatt gtatgtccca taataggtcc
    90661 cattcttcta ccctttaccg ggagtcgatg actattcata gctattacct tgacaccaaa
    90721 gaagagttcg acccaatgct ttatttctgt cctagttgat cctgattcga cattagaagt
    90781 atattgattt ttccccaata accgaatact tttgtctgta aatactgcat atttgattcc
    90841 atccataaat ctattttctt ccctatgagt tctagtctca ataagaatgc tagttcttac
    90901 tgttcatatg ttatgatatg aatatactac accaattcgt tatgtatgga tgatgagatt
    90961 ccattgatac agagccaatt ccaatagact tattggaggg tcccattggc gtgcatccag
    91021 taggaattga acctacgaat tcgccaatta tgagttgggc gctttaacca ttcagccatg
    91081 gatgcttagc ggggatcctc gtacatggtg aataaccaaa ttccaattga aatgaaatct
    91141 ttaggataaa tcaatgcaat ttaggaggac tcaatgaaag gacatcaatt caaatcctgg
    91201 attttcgaat tgagagagat attgagagag atcaagaatt ctcactattt cttagattca
    91261 tggacccaat tcaattcagt gggatctttc attcacattt ttttccatca agagcgtttt
    91321 ataaaactct tggactcccg aatttggagt atcctacttt cacgcaattc acagggttca
    91381 acaagcaatc gatatttcac gatcaagggt gtagtactct ttgtagtagc ggtccttata
    91441 tatcgtatta acaatcgaaa gatggtcgaa agaaaaaatc tctatttgac agggcttctt
    91501 cctataccta tgaattccat tggacccaga aatgatacat tggaagaatc ttttgagtct
    91561 tccaatatca ataggttgat tgtttcgctc ctgtatcttc caaaaggaaa aaagatctct
    91621 gagagctctt tcctggatcc gaaagagagt acttgggttc tcccaataac taaaaagtgt
    91681 atcatgcctg aatctaactg gggttcgcgg tggtggagga actggatcgg aaaaaagagg
    91741 gattctagtt gtaagatatc taatgaaacc gtcgctggaa ttgagatctc attcaaagag
    91801 aaagatatca aatatctgga gtttcttttt gtatattata tggatgatcc gatccgcaag
    91861 gaccatgatt gggaattgtt tgatcgtctt tctccgagga agaggcgaaa cataatcaac
    91921 ttgaattcgg gacagctatt cgaaatctta gtgaaagact ggatttatta tctcatgttt
    91981 gcttttcgtg aaaaaatacc aattgaagtg gagggtttct tcaaacaaca aggagctggg
    92041 tcaactattc aatcaaatga tattgagcat gtttcccatc tcttcttgag aaacaagcgg
    92101 gctttttctt tgcaaaattg tgctcaattt catatgtggc aattccgcca agatctcttc
    92161 gttagttggg ggaagaatcc gcacgaatcg gattttttga ggaacatctc gagagagaat
    92221 tggatttggt tagacaatgt gtggttggta aacaaggatc ggttttttag caaggtacgg
    92281 aatgtatcgt caaatattca atatgattcc acaagatcta gtttcattca agtaacggat
    92341 tctagccaat tgaaaggatc ttctgatcaa tccagagatc atttcgattc cattaggaat
    92401 gaggattcgg aatatcacac attgatcaat caaagagaga ttcaacaact aaaagaaaga
    92461 tcgattcttt gttgggatcc ttcctttctt caaacggaac gaacagagat agaatcagag
    92521 cgattcccta aatgcctttc tggatattcc tcaatgtccc ggctattcac ggaacgtgag
    92581 aagcagatga ataatcatct gcttccggaa gaaatcaaag aatttcttgg gaatcctaca
    92641 agatccattc gttctttttt ctctgaaaga tggtcagaac ttcatctggg ttcgaatcct
    92701 actgagaggt ccactagaga tcagaaattg ttgaagaaag aacaagatgt ttcttttgtt
    92761 ctttccaggc gatcggaaaa taaagaaata gttaatatat tcaagatgat tatgtattta
    92821 caaaataccg tctcaattca tcctatttca tcagatccgg gatgtgatat ggttccgaag
    92881 gatgaactgg acagttccaa taagatttca ttcttgaaca aaaatccatt ttttgattta
    92941 tttcatctat tccatgaccg gaacaggggg ggatacacgt tacaccacga ttttgaatca
    93001 gaagagagat ttcaagaaat ggcagatcta ttcactctat caataaccga gccggatctg
    93061 gtgtatcata agggatttgc cttttctatt gattcctccg gattggatca aaaacaattc
    93121 ttgaatgagg tattcaactc cagggatgaa tcgaaaaaga aatctttatt ggttctacct
    93181 cctatttttt atgaagagaa tgaatctttt tatcgaagga tcagaaaaaa atgggtccgg
    93241 acctcttgcg ggaatgattt ggaagatcca aaaccaaaaa tagtggtatt tgctagcaac
    93301 aacataatgg aggcagtcaa tcaatataga ttgatccgaa atctgattca aatccaatat
    93361 agcacctatg ggtacataag aaatgtattg aatcgattct ttttaatgaa tcgatccgat
    93421 cgcaacttcg aacatggaat tcaaaggtat caaataggaa atgatactct gaatcataga
    93481 actataatga aatacacgat caaccaacat ttatcaaatt tgaaaaagag tcagaagaaa
    93541 tggttcgatc ctcttatttt gatttctcga accgagagat ccatgaatcg ggatcctaat
    93601 gcatatagat acaaatggtc caatgggagc aagaatttcc aggaacattt ggaacatttc
    93661 atttctgagc agaatagccg ttttcaagta gtgttcgatc gattacgtat taatcaatat
    93721 tcgattgatt ggtctgaggt tatcgacaaa aaagatttct ctaagtcact ttgtttcttt
    93781 ttgtccaagt tacttctttt tttgtccaag tttcttctct ttttgtctaa ctcacttcct
    93841 tttttctttg tgagtttcgg gagtatcccc attcataggt ccgagatcca catctatgaa
    93901 ttgaaaggtc cgaatgatca actctgcaat cagttgttag aatcaatagg tcttcaaatc
    93961 gttcatttga aaaaatggaa acccttctta ttggatgacc atgatacttc ccaaaaatcg
    94021 aaattcttga tcaatggagg aacaatatca ccatttttgt tcaataagat accaaagtgg
    94081 atgattgact cattccatac tagaaagaat cgcaggaaat cttttgataa cacggattcc
    94141 tatttctcaa tgatatcccg cgatcaagac aattggctga atcccgcgaa accatttcat
    94201 agaagttcat tgatatcctc tttttctaaa gcaaatcgac ttcgattctt gaataatcga
    94261 catcacttct gcttctattg taacaaaaga ttcccttttt atgtggaaaa ggcctgtatc
    94321 aataattatg attttacgta tggacaattc ctcaatatct tgttcattcg caacaaaata
    94381 ttttctttgt gcggcggtaa aaaaaaacat gcttttttgg agagagatac tatttcacca
    94441 atcgagtcac aggtatctaa catattcata cctaacgatt ttccgcaaag tggtgacgaa
    94501 aggtataact tgtacaaatc tttccatttt ccaattcgat ccgatccatt cgttcgtaga
    94561 gctatttact cgatcgcaga catttctgga acacctctaa cagagggaca aatagtcaat
    94621 tttgaaagaa cttattgtca acctctttca gatatgaatc tatctgattc agaagggaag
    94681 aacttgcatc agtatctcaa tttcaattca aacatgggtt tgattcacac tccatgttct
    94741 gagaaatatt taccatccga aaagaggaaa aaacggagtc tttgtctaaa aaaatgcctt
    94801 gagaaagggc agatgtgtag aacctttcaa cgagatagtg ctttttcaac tctctcaaaa
    94861 tggaatctat tccaaacata tataccatgg ttccttactt cgacagggta caaatatcta
    94921 aattttttat ttttagatac tttttcagac ctattgccga tactaagtag cagccaaaaa
    94981 tttgtatcca tttttcatga tattatgcat ggatcagata tatcatggcg aattcttcag
    95041 aaaaaattgt atcttccaca atggaatctg ataagtgaga tttcgagtaa gtgtttacat
    95101 aatcttcttc tgtccgaaga aattattcat cgaaataatg agtcaccatt gatatcgaca
    95161 catctgagat cgctaaatgt tcgggagttc ctctattcaa tccttttcct tcttcttgtt
    95221 gctggatatc tcgttcgtac acatcttctc tttgtttctc gagcctatag tgagttacag
    95281 acagagttcg aaaaggtcaa atctttgatg attccatcat acatgattga gttgcgaaaa
    95341 cttctggata ggtatcctac atctgaactg aattctttct ggttaaagaa tctctttcta
    95401 gttgctctga aacaattagg agattctcta gaaaaaatac ggggttctgt ttctggcggc
    95461 aatatgctat ggggtggtgg tcccgcttat ggggtcaaat caatacgttc taagaagaaa
    95521 tatttgaatc tcatcgatct cataagtatc ataccaaatc ccatcaatcg aatcgctttt
    95581 tcgagaaata cgagacatct aagtcataca agtaaagcga tctattcctt gataagaaaa
    95641 agaaaaaacg tgaatggtga ttggattgat gataaaatag aatcttgggt ctcgaacagt
    95701 gattcgattg atgataaaga aagagaattc ttggttcagt tctctacctt aacgacagaa
    95761 aaaaggattg atcaaattct attgagtctg actcatagtg atcatttatc aaagaatgac
    95821 tctggttatc aaatgattga acaaccggga gcaatttact tacgatactt agttgacatt
    95881 cataaaaagt atctaatgaa ttatgagttc aatacatcct gtttagcaga aagacggata
    95941 ttccttgctc attatcagac aatcacttat tcacaaaccc cgtgtggggc taatagtttt
    96001 catttcccat ctcatggaaa acccttttcg ctccgcgtag ccctatcccc ccctaggggt
    96061 attttagtga taggttctat aggaactgga cgatcctatt tggtcaaata cctagcgaca
    96121 aactcctatg ttcctttcat tacagtattt ctgaacaagt tcctggataa caagcctaag
    96181 ggttttctta ttgatgatat tgacgatatt gatgatagtg acgatatcga ccgtgacctt
    96241 gatacggagc tggagcttct aactatgatg aatgcgctaa ctatggatat gatgccggaa
    96301 aaagaccgat tttctatcta tatcaccctt caattcgaat tagcaaaagc aatgtctcct
    96361 tgcataatat ggattccaaa cattcatgat ctggatgtga atgagtcgaa ttacttatcc
    96421 ctcggtctat tagtgaacta tctctccagg gattgtgaaa gatgttccac tagaaatatt
    96481 cttgttattg cttcgactca tattccccaa aaagtagatc ccgctctaat agctccgaat
    96541 aaattaaata catgcattaa gatacgaagg cttcttattc cacaacaacg aaagcacttt
    96601 ttcactcttt catatactag gggatttcac ttggaaaaga ggatgttcca tactaatgga
    96661 ttcgggtcca taactatggg ttccaatgta cgagatcttg tagcacttac caatgaggcc
    96721 ctatcgatta gtattataca aaagaaatca attatagaca ctactataat tagatccgct
    96781 cttcatagac aaacttggga tttgcgatcc caggtaagat cggttcagga tcatgggatc
    96841 cttttctatc agataggaag ggctgtttca caaaatgtac ttctaagtaa ttgctccata
    96901 gatcctatat ctatctatat gaagaagaaa tcatgtaacg agggggattc ttatttgtac
    96961 aaatggtact tcgaacttgg aacgagcatg aagaaattaa cgatacttct ttatcttttg
    97021 agttgttctg ccggatcggt cgctcaagac ctttggtctc tacccggacc tgatgaaaaa
    97081 aatgggatca cttcttatgg actcgttgag aatgattctg atctagttca tggcctatta
    97141 gaagtagaag gcgctctggt gggatcctca cggacagaaa aagattgcag tcagtttgat
    97201 aatgatcgag tgacattgct tcttcggccc gaaccaagga atcccttaaa tatgattcaa
    97261 aatggatctt gttctatcgt tgatcagaga tttctctacg aaaaatatga atcggagttt
    97321 gaagaagggg aaggagtcct cgacccgcaa cagatagagg aggatttatt caatcacata
    97381 gtttgggctc ctagaatatg gcgcccttgg ggccttctat ttgattgtat cgaaaggccc
    97441 aatgaattgg gatttcccta ttgggccagg tcatttcggg gcaagcggat catttatgat
    97501 gaagaggatg agcttcaaga gaatgattcg gagttcttgc agagtggaac catgcagtac
    97561 cagacacgag atagatcttc caaagaacaa ggcttttttc gaataagcca attcatttgg
    97621 gaccctgcgg atccactctt tttcctattc aaagatcagt cttttgtctc tgtgttttcc
    97681 catcgagaat tctttgcaga tgaagagatg tcaagggggc ttcttacttc ccaaacagat
    97741 ccttctacat ctatgtctaa acgctggttt atcaagaata cgcaagaaaa gcatttcgaa
    97801 ttgttgattc atcgccagag atggcttaga accaatagtt cattatctaa tggatttttc
    97861 cgttctaata ctctatccga gagttatcag tatttatcaa atctgttcct atctaacgga
    97921 acgctattgg atcaaatgac aaagacattg ttgagaaaaa gatggctttt cccggatgaa
    97981 atgaaaatag gattcatgta acaaaagagg agtttcccat tccttagccg gaaagatatg
    98041 tggccatgaa atagggatta agtgaaacag aattgactgg gtggtagagt cgtggaaaca
    98101 cctgtttctt ccatattttg gaccttagct ccatggaaca atatgctact gcggaaacat
    98161 ggaagaattg aaatcttaga tcaaaacatt atgtatggat ggtatgaact gcctaaacaa
    98221 gaattcttga agagcgaaca accagagcta ttactcacta catcaaaaaa tttccattaa
    98281 tgaaagatga aaatccattg gaaaatcaaa aatacgtatg ccggatgaaa tggttgttgc
    98341 tatctgctcc aataacgaat cattggttta actgaataac taaataaaat agatagacct
    98401 ttctttctct tcgtctcagg tcgatggatc ttctcaattg aaagatcccc tatatggata
    98461 atacacattc cagttgaccg agcctaattc taattgtttt gttccgaagc aaagatatcc
    98521 acggggcggt ttgtcctatt ccgatattca cgaccaagaa gtactgaatt ctctttcctt
    98581 tcggataggc cctgaaagga gaaggaaggc tggaatgcca acaggcgtct attattgaat
    98641 tcacccgacc cgagagtaca gtacccattt tgggaacgtc cggtgccaaa gtcattgaat
    98701 gggtaagtcg ccaatcccta aaacggacta tgtaatgtac tttatccgct gggttacggg
    98761 tgggcatttt accagaggtt tctattgtat caatctaccc ctgtgggatt cctgttgaag
    98821 catatagggg ggtgggtgca gggcggacga tttcaaaacg gactccccat tcattagata
    98881 gagaagatca ccaagatttc gtgatccgct gccgaactta ttccaattca ataagagatc
    98941 tcaatattat gccttgaaga ggactcgaac ctccacgctc tttagcacga gattttgagt
    99001 ctcgcgtgtc taccatttca ccaccaaggc atcttgaaag tgaatcgtat tccatgaata
    99061 tgatatctat ctagtgtgat gtatggaata tatgacaaag gtggagtgtt agagtatttt
    99121 tattgatcgg tcatgtcata taggcccgag tcggacatcc aattggttcg atttgaatta
    99181 tctggaggat accttatata tattctatca aaaagatgga caatcaaacc tatttctcga
    99241 ttcaatagaa gcccaaagag gtgaataggg tcccaaataa cgagagatat gtaaaaagcg
    99301 ggtccgatta cgcctattcc taatcctaaa tggaatggaa tggaacgacg cagggatcta
    99361 tatgtaaaca tagtatctat ttagatacac tcgaatgacc ccttctcata atgagaatgt
    99421 ataaaaccct attccggtct ggtccggtat ggaatgaact tataatcatg gaatcgactc
    99481 gatcatcaga ttatagatta taagttcata accctagccc attcccattt tgggtggaac
    99541 agatctacta attctttgat tccagttagt aagagggatc ttgaactaag aaatagattc
    99601 tagaagctaa aaaagggtat cctgagcaat ttcaataatc gggttcattg atattcctgg
    99661 tatagtagat gctatcacac atacaatcat actcaattcg atggaattgt ttgatcttaa
    99721 aggggaccct ctataatttc gcacgtgagg agttatttct tggtttcgtc cagtcattaa
    99781 taacttgatt atttttagat aatagtagat agaaacaacg ctcgtaagga gtcctattga
    99841 aaccaagaaa tataggcctg cctgccatcc acaccagaat aaatgaagtt ttccgaaaaa
    99901 acctgctagt ggaggaagac ctcctaagga taagagacat agggctaaag agagagccaa
    99961 aaaaggatct ttcgtgtata atcctgcata atctcgaatg ttatcagttc cggtacgtag
   100021 accaaatgat acaatgcaag caaaagttcc tagattcatg gagatataga acagcatata
   100081 agttatcatg cttgcatatc caccatttga gtctccaaca attattccaa taattacata
   100141 tccgatttga cctatggacg aatacgcaag catacgtttc atgcttgttt gggtaatagc
   100201 aatgagattc cccaatatca tgctaagaat agctaggatt tccagaagaa gatgccattc
   100261 gtttgatgag aaataaaaag gaatatcgaa aattcgagtg gctgaagctg aagcagctac
   100321 tttcgaagta acagaaagaa aagcaacgac tggagtggga gagtcagagt cgaaaagagg
   100381 attcctcact tctttctctc attcaaaacc gtgcatgaga ctttcatctc gcacggctcc
   100441 taagtgataa aagaaagaag atgagttctt ctttcttttt tgattacctt cctcgcgtat
   100501 gtataagacc gaatccattc gatttttcat tttaaaaagg attactaatc cttaactttt
   100561 cgaggaatcc ttcatcagtg gttgtgaatg accgattttt ctcaatcttt atgacttgct
   100621 cctacggaac cgaggtcgaa aagattgata aatagaacca tctgatttga ttcgttctca
   100681 atagccacga gatgatcatc ttagggtgat ccttttgtcg acggatgctc ctattacact
   100741 cgtagtctct gaaggatgag aaccaactat gtagcatcta catcgagaat tcaagtattg
   100801 tatacgtcat tagtccgatc ctttgtagga actacccgta ataacgaact tgcaaaatga
   100861 atctgtttat cataaaggga ttcgttgttc ctgactctgc ttcaccttaa ttgttatttg
   100921 aacaagtaaa gttatgtctt ggtccgagtg ggaatagcat ttctcttctg catgtccatg
   100981 gagttttgaa aaatccaaac atctcagaaa tagatagaga ggtaggaatt tatcgaacga
   101041 accgcactcc ttcgtatacg tcaggagtcc attgatgaga aggggctggg gaaagcttga
   101101 acccaattcc tgcagtgatg aatataagcg caattgaaat tcctggggag ttatacattt
   101161 gtgtattgat aagaccattc actatttctt gaagctcgat ctctcccccg gatgaaccat
   101221 atagccaaga gaaaccatga accagaatag aagagcttgc cccacccatg agtaaatatt
   101281 tcgtagtagc ctcattagac cgtacatctt tcttggtata tccagataat agataggagc
   101341 ataaactgaa acattctgga gctacaaaga tagttattaa atcgttagca ccgcataaaa
   101401 acattcctcc tagagtagct gttaatacga ataacagaaa ctctgttata gccatttctg
   101461 tacattcaat gtactctacg gatagaggaa tacatagagt tgaacatagt aaaataagaa
   101521 attgaaagat ttcgttgaaa ttgttcgttt ggaaatttcc tgaaaagcta atcataggtt
   101581 cttctctcca tcggaacaat agggccgtta tgctcattac taaacttgtt gaagagataa
   101641 aatataacca aggtatatct ttttgatcag aggttgaatc gatcatcaga agaagaatta
   101701 ggcccaaaat taggatacat tctgggaaaa taaaacttcc atcgaagaga agcaaatgaa
   101761 aggctttcat aaaaattctc gtagaatcga gaatgaagtt ttcattctgt acatgccaga
   101821 tcatgaatta gtaactgcat ccaatctcca aaaaaatccc aattgtttcg aattttctct
   101881 ttttggaatg gaatatttac agaatcccca tgaataggac caaaccttat tccatggtat
   101941 ttacatagga ttcctctttc ttattcttaa gcaagtcccc gagagggctt agttgatcca
   102001 tgatttatgt ttcgtctttc gtttcctttt cgtttgtttc gagagatata tcgatcaatt
   102061 ccgattcttt ttctattgat tcttttccga tcgagatgta tggatccatg ggtctatgtg
   102121 tctatataga tcctgttcat ggattaacga aaatgtgcaa aagctctatt tgcctctgcc
   102181 attctatgag tctcttcctt tttgcgtatg gcatcgccac tccctttggc agcatccact
   102241 aattcggaac ttaatttgaa agccatattt cgacccggac gttttcggga tgcccctaat
   102301 aaccaacgaa tggcaagtgc ttttccttgt gtggatccta tttcaatggg aacttgatga
   102361 gtcgatccgc ctacacgtct tgcttttact gctatatcgg gagttactcc acgtattgct
   102421 tgacgtaaaa cagatagtgg atttgtttct gtcttttgtt gaatcttttt catggctcga
   102481 tagataattt gataagccaa tgattttttt ccgtgtttca gaatacggtt aaccaacatg
   102541 ttaactaatc gattacgata aattggatcg gattttgcgg ttttttcttc tgcagtacct
   102601 cgacgtgaca tgagcgtgaa aggagttcaa gaatccgttt tctttttata agggctaaaa
   102661 tcatttattt tggctttttg accccatatt gtagggtgga tctcgaaaga tatgaaagat
   102721 ctccctccaa gccgtacata cgactttcat cgaatacggc tttccacaga attctatatg
   102781 tatctatgag atcgagtatg gaattctgtt tactcacttg aaattgagta tccgtttccc
   102841 tccttttcct gctaggattg gaaatcctgt attttacata tccatacgat tgagtccttg
   102901 ggtttccgaa atagtgtaaa aagaagtgct tcgaatcatt gctatttgac tcggacctgt
   102961 tctaaaaaag tcgaggcatt tcgaattgtt tgttgacacg gacaaagtca aggaaaacct
   103021 ctgaaattat ttcaatattg gaccttggac atatcatagt tccgaatcga atctctttag
   103081 aaagaagatc ttttgtctca tggtagcctg ctccagttcc cttacgaaac tttcgttatt
   103141 gggttagcca tacacttcac atgtttctag cgattcacat ggcatcatca aatgatacaa
   103201 gtcttggata agaatctaca acgcactaga acgcccttgt tgacgatcct ttactccgac
   103261 agcatctagg gttcctcgaa caatgtgata tctcacaccg ggtaaatcct taacccttcc
   103321 ccctcttact aagactacag aatgttcttg taaattatgg ccaataccag gtatataagc
   103381 agtgatttca aatccagagg ttaagcgtac tctggcaact ttacgtaagg cagagtttgg
   103441 ttttttgggg gtgatagtgg aaaagttgac agataagtca cgcttactgc cactctacag
   103501 aaccgtacat gagattttca cctcatacgg ctcctcgttc aattctttcg aagtcattgg
   103561 atccttttcc tcgttcgaga atctcccccc ttcttccact ccgtcccgaa gagtaactag
   103621 gaccaattca gtcacgtttt catgttccaa ttgaacactt tccttttttg attattctca
   103681 aaggagaaga ttcttctttt taccaaacat atgtggatcc aatcacgatc ttctaataag
   103741 aacaagaaat ctttctcgat caatcctttt gcccctcatt cttcgagaat cagaaagatc
   103801 cttttcaatc aagtttgaat ttgttcgttt ggaatctgga ctcttctact tcatttttat
   103861 ttacttattt ttttttatta tttttctttt tttatttctt ttttatttcc ttccatcatt
   103921 ccttaagtcc cacaggtttg atcctgtaga atctgaccca ttttctcatt gagcgaaagg
   103981 tacgaaataa ataagattga tttttcgatc aaaagtacta tgtgaaatct tcggtttttc
   104041 ctctttctct atccctatcc cgtaggtata gcgtttgaat caatagagaa ccctttcttc
   104101 tgtatctgta tgaatccgat attattacat tccaattcct tcccgatacc tcccaaggaa
   104161 aatcccgaat tggatcccaa attgacgggt tagtgtgagc ttatccatgc ggttatgcac
   104221 tcttcgaata ggaatccatt ttctgaaaga tcccggcttt cgtgctttgg tgggtcttcg
   104281 agatcctttc gatgacctat gttgtgttga agggatatct atatgatccg atatgatccg
   104341 atcgattgcg taaagcccgc ggtagcaacg gaaccgggga gagtatacag aaaagacagt
   104401 tctatttcta ttatattagt attagattag tattagttag tgatctcggc tcagtgagtc
   104461 ctttctttcg tgatgaactg ttggcaccag tcctacattt tgtctctgtg gaccgaggag
   104521 aaagggagct cggcgggagg aggattgtaa catgagagaa gcaaggaggt caacctcttt
   104581 caaatataca acatgggttc tggcaatgca atgtggttgg actctcatgt cgatccgaat
   104641 gaatcatcct ttccacggag gtaaatcttt gcctgctagg caagaggata gcaagttaca
   104701 aattctgtct tggtaggaca tgtatttcta ttactatgaa attcataaat gaagtagtta
   104761 atggtggggt taccattatc ctttttgtgg tgacgaatct tgtatgtgtt cctaagaaaa
   104821 ggaatttgtc catttttcgg ggtctcgaag gggcgtggaa acacataaga actcttgaat
   104881 tgaaatggaa aaatagatgt aactccagtt acttcggaaa tggtaagatc tttggcgcaa
   104941 gaagaggggt tgatccgtat catcttgact tggttctgat ttctctattt ttttaagaat
   105001 accgagtcgg gttcttctcc tacccgtatc gaatagaaca tgctgagcca aatcttcttc
   105061 atgtaaaacc tgctttattt agatcggtaa aatcatacgg ttttatgaaa ccatgtgcta
   105121 ttgctcgaat ccgtagtcaa tcctatttcc gataggagca gttgacaatt gaatccaatt
   105181 tttcccattc ttttcgtatc cgtaatagtg cgaaaagaaa agaaggcccg actccaagtt
   105241 gttcaagaat agtggcgttg agtttctcga ccctttgcct taggattagt cagttctatt
   105301 tctcgatggg ggcggggcaa ggaaagggat ataactcagc ggtagagtgt caccttgacg
   105361 tggtggaagt catcagttcg agcctgatta tccctaaacc caatgtgagt ttttctattt
   105421 tgacttgctc ccccgccgcg atcgaatgag aattgagaat ggataagagg ctcgtgggat
   105481 tgacgtgagg gggtagggag ggctatattt ctgggagcga actccaggcg aatatgaagc
   105541 gcatggatac aagttatgcc ttggaatgaa agagaattcc gaatcagctt tgtctacgaa
   105601 caaggaagct ataagtaatg caactatgaa tctcatggag agttcgatcc tggctcagga
   105661 tgaacgctgg cggcatgctt aacacatgca agtcggacgg gaagtggtgt ttccagtggc
   105721 ggacgggtga gtaacgcgta agaacctgcc cttgggaggg gaacaacagc tggaaacggc
   105781 tgctaatacc ccgtaggctg aggagcaaaa ggaggaatcc gcccgaggag gggctcgcgt
   105841 ctgattagct agttggtgag gcaatagctt accaaggcga tgatcagtag ctggtccgag
   105901 aggatgatca gccacactgg gactgagaca cggcccagac tcctacggga ggcagcagtg
   105961 gggaattttc cgcaatgggc gaaagcctga cggagcaatg ccgcgtggag gtagaaggcc
   106021 tacgggtcgt taacttcttt tcccggagaa gaaggaatga cggtatctgg ggaataagca
   106081 tcggctaact ctgtgccagc agccgcggta agacagagga tgcaagcgtt atccggaatg
   106141 attgggcgta aagcgtctgt aggtggcttt ttaagttcgc cgtcaaatcc cagggctcaa
   106201 ccctggacag gcggtggaaa ctaccaagct ggagtacggt aggggcagag ggaatttccg
   106261 gtggagcggt gaaatgcgta gagatcggaa agaacaccaa cggcgaaagc actctgctgg
   106321 gccgacactg acactgagag acgaaagcta ggggagcgaa tgggattaga taccccagta
   106381 gtcctagccg taaacgatgg atactaggcg ctgtgcgtat cgacccgtgc agtgctgtag
   106441 ctaacgcgtt aagtatcccg cctggggagt acgttcgcaa gaatgaaact caaaggaatt
   106501 gacgggggcc cgcacaagcg gtggagcatg tggtttaatt cgatgcaaag cgaagaacct
   106561 taccagggct tgacatgccg cgaatcctct tgaaagagag gggtgccttc gggaacgcgg
   106621 acacaggtgg tgcatggctg tcgtcagctc gtgccgtaag gtgttgggtt aagtcccgca
   106681 acgagcgcaa ccctcgtgtt tagttgccaa cgttgagttt ggaaccctga gcagactgcc
   106741 ggtgataagc cggaggaagg tgaggatgac gtcaagtcat catgcccctt atgccctggg
   106801 cgacacacgt gctacaatgg ccgggacaaa ggatcgcgat cccgcgaggg tgagctaact
   106861 ccaaaaaccc gtcctcagtt cggattgtag gctgcaactc gcctgcatga agccggaatc
   106921 gctagtaatc gccggtcagc catacggcgg tgaattcgtt cccgggcctt gtacacaccg
   106981 cccgtcacac tatgggagct ggccatgccc gaagtcgtta ccttaaccgc aaggaggggg
   107041 atgccgaagg cagggctagt gactggagtg aagtcgtaac aaggtagccg tactggaagg
   107101 tgcggctgga tcacctcctt ttcagggaga gctaatgctt gttgggtatt ttggtttgac
   107161 actgcttcac acccaaaaag aagcgagcta cgtctgagtt caatttggag atggaagtct
   107221 tctttcgttt ctcgacggtg aagtaagact aagctcatga gcttattatc ctaggtcgga
   107281 acaagttgat aggatccccc ttttttcgcc cccatgtcgc cacacggggg cgacatgggg
   107341 acgtaaaaaa ggaaagagag ggatggggct tctctcgctt ttggcatagc gggcccccag
   107401 cgggaggccc gcacgacggg ctattagctc agtggtagag cgcgcccctg ataattgcgt
   107461 cgttgtgcct ggactgtgag ggctctcagc cacatggata gttcaatgtg ctcatcggcg
   107521 cctgaccctg agatgtggat catccaaggc acattagcat ggcgtacttc tcctgttcga
   107581 accggggttt gaaaccaaac ttctcctcag gaggatagat ggggcgattc aggtgagatc
   107641 caatgtagat ccaactttct attcactcgt gggatccggg cggtccgggg gggaccacca
   107701 cggctcctct cttctcgaga attcatacat cccttatcag tatatggaca gctatctctc
   107761 gagcacaggt ttaggttcgg cctcaatgga aaaataaaaa cggagcacct aacaacgtat
   107821 cttcacagac caagaactac gagatcgccc ctttcattct ggggtgacgg cgggatcgta
   107881 ccattcgagc ctttttttca tgcttttccc gggggtctgg agaaaattgc aatcaatagg
   107941 attttcctaa tcctcccttc ccgaaaggaa gaacgtgaaa ttctttttcc tttccgcagg
   108001 gaccgggaga ttggatctag ccataagaag aatagaatgc ttggctgata aataactcac
   108061 ttcttggtct tcgaccccct cagtcactac gaacgccccc gatcagtgca atgggatgtg
   108121 tctatttatc tatctcttga ctcgaaatga gagcaggttt gaaaaaggat cttagagtgt
   108181 ctagggttgg gccaggaggg tctcttaacg ccttcttttt tcttctcatc ggagttattt
   108241 cacaaagact tgccatggta aggaagaagg ggggaacaag cacacttgga gagcgcagta
   108301 caacggagag ttgtatgctg cgttcgggaa ggatgaatca ctcccgaaaa ggaatctatt
   108361 gattctctcc caattggttg gaccgtaggt gcgatgattt acttcacggg cgaggtctct
   108421 ggttcaagtc caggatggcc cagctgcgcc aaggaaaaga atagaagaag catctgactc
   108481 cttcatgcat gctccacttg gctcgggggg atatagctca gttggtagag ctccgctctt
   108541 gcaattgggt cgttgcgatt acgggttgga tgtctaattg tccaggcggt aatgatagta
   108601 tcttgtacct gaaccggtgg ctcacttttt ctaagtaatg gggaagagga ccgaaacatg
   108661 ccactgaaag actctactga gacaaagatg ggctgtcaag aacgtagagg aggtaggatg
   108721 ggcagttggt cagatctagt atggatcgta catggacggt agttggagtc ggtggctccc
   108781 ctagggtttc ctcatctggg atccctgggg aagaggatca agttggccct tgcgaacagc
   108841 ttgatgcact atctcccttc aaccctttga gcgaaatgcg gcaaaaggaa agaaaatcca
   108901 tggaccgacc ccatcgtctc caccccgtag gaactacgag atcaccccaa ggacgccttc
   108961 ggcatccagg ggtcgcggac cgaccataga accctgttca ataagcggaa cgcattagct
   109021 gtccgctctc aggttggaca gtaagggtcg gagaagggca atcactcatt cttaaaacca
   109081 gcattcttaa gaccaaagag tcgagcggaa agggggggaa agctctccgt tcccggttct
   109141 cctgtagctg gatcctccgg aaccacaaga atccttagtt agaatgggat tccaactcag
   109201 cactttttga gattttgaga agagttgctc tttggagagc acagtacgat gaaagttgta
   109261 agctgtgttc gggggggagt tattgtctat cgttggcctc tatggtagaa tcagtcgggg
   109321 gcctgagagg cggtggttta ccctgtggcg gatgtcagcg gttcgagtcc gcttatctcc
   109381 aactcgtgaa cttaaccgat acaaagctat atgatagcac ccaatttttc cgattcggca
   109441 gttcgatcta tgctatgatt tatcattcat ggacgttgat aagatccttc catttagcag
   109501 caccttagga tggcatagcc ttcaagttaa gggcgaggtt caaacgagga aaggcttatg
   109561 gtggatacct aggcacccag agacgaggaa gggcgtagta agcgacgaaa tgcttcgggg
   109621 agttgaaaat aagcgtagat ccggagattc ccgaataggt caacctttcg aactgctgct
   109681 gaatccatgg gcaggcaaga gacaacctgg cgaactgaaa catcttagta gccagaggaa
   109741 aagaaagcaa aagcgattcc cgtagtagcg gcgagcgaaa tgggagcagc ctaaaccgtg
   109801 aaaacggggt tgtgggagag caatacaagc gtcgtgctgc taggcgaagc ggtggagtgc
   109861 tgcaccctag atggctagag tccagtagcc gaaagcatca ctagcttacg ctctgacccg
   109921 agtagcatgg ggcacgtgga atcccgtgtg aatcagcaag gaccaccttg caaggctaaa
   109981 tactcctggg tgaccgatag tgaagtagta ccgtgaggga agggtgaaaa gaacccccat
   110041 cggggagtga aatagaacat gaaaccgtaa gctcccaagc agtgggagga gcccggggct
   110101 ctgaccgcgt gcctgttgaa gaatgagccg gcgactcata ggcagtggct tggttaaggg
   110161 aacccaccgg agccgtagcg aaagcgagtc ttcatagggc aattgtcact acttatggac
   110221 ccgaacctgg gtgatctatc catgaccagg gtgaagcttg ggtgaaacta agtggaggtc
   110281 cgaaccgact gatgttgaag aatcagcgga tgagttgtgg ttaggggtga aatgccactc
   110341 gaacccagag ctagctggtt ctccccgaaa tgcgttgagg cgcagcagtt gactggacat
   110401 ctaggggtaa agcactgttt cggtgcgggc cgcgagagcg gtaccaaatc gaggcaaact
   110461 ctgaatacta gatatgacct caaaataaca ggggtcaagg tcggccagtg agacgatggg
   110521 ggataagctt catcgtcgag agggaaacag cccggatcac cagctaaggc ccctaaatga
   110581 ccgctcagtg ataaaggagg taggggtgca gagacagcca ggaggtttgc ctagaagcag
   110641 ccacccttga aagagtgcgt aatagctcac tgatcgagcg ctcttgcgcc gaagatgaac
   110701 ggggctaagc gatctgccga agctgtggga tgtaaaaatg catcggtagg ggagcgttcc
   110761 gccttagagg gaaggacccg cgcgagcagt ggtggacgaa gcggaagcga gaatgtcggc
   110821 ttgagtaacg caaacattgg tgagaatcca atgccccgaa aacctaaggg ttcctccgca
   110881 aggttcgtcc acggagggtg agtcagggcc taagatcagg ccgaaaggcg tagtcgatgg
   110941 acaacaggtg aatattcctg tactaccttt tgttggtccc gagggacgga ggaggctagg
   111001 ttagccgaaa gatggttatc ggttcaagga cgcaaggtgc ccctgctttt tcagggtaag
   111061 aaggggtaga gaaaatgcct cgagccaatg ttcgagtacc aggcgctacg gcgctgaagt
   111121 aacccatgcc atactcccag gaaaagctcg aacgaccttc aacaaaaggg tacctgtacc
   111181 cgaaaccgac acaggtgggt aggtagagaa tacctagggg cgcgagacaa ctctctctaa
   111241 ggaactcggc aaaatagccc cgtaacttcg ggagaagggg tgcctcctca caaagggggt
   111301 cgcagtgacc aggcccgggc gactgtttac caaaaacaca ggtctccgca aagtcgtaag
   111361 accatgtatg ggggctgacg cctgcccagt gccggaaggt caaggaagtt ggtgacctga
   111421 tgacagggga gccggcgacc gaagccccgg tgaacggcgg ccgtaactat aacggtccta
   111481 aggtagcgaa attccttgtc gggtaagttc cgacccgcac gaaaggcgta acgatctggg
   111541 cactgtctcg gagagaggct cggtgaaata gacatgtctg tgaagatgcg gactacctgc
   111601 acctggacag aaagacccta tgaagcttca ctgttccctg ggattggctt tgggcctttc
   111661 ctgcgcagct taggtggagg gcgaagaagg cctccttccg ggggggcccg agccatcagt
   111721 gagataccac tctggaagag ctagaattct aaccttgtgc caggacctac gggccaaggg
   111781 acagtctcag gtagacagtt tctatggggc gtaggcctcc caaaaggtaa cggaggcgtg
   111841 caaaggtttc ctcgggccag acggagattg gccctcgagt gcaaaggcag aagggagctt
   111901 gactgcaaga cccacccgtc gagcagggac gaaagtcggc cttagtgatc cgacggtgcc
   111961 gagtggaagg gccgtcgctc aacggataaa agttactcta gggataacag gctgatcttc
   112021 cccaagagct cacatcgacg ggaaggtttg gcacctcgat gtcggctctt cgccacctgg
   112081 ggctgtagta tgttccaagg gttgggctgt tcgcccatta aagcggtacg tgagctgggt
   112141 tcagaacgtc gtgagacagt tcggtccata tccggtgtgg gcgttagagc attgagagga
   112201 cctttcccta gtacgagagg accgggaagg acgcacctct ggtgtgccag ttatcgtgcc
   112261 cacggtaaac gctgggtagc caagtgcgga gcggataact gctgaaagca tctaagtagt
   112321 aagcccacct caagatgagt gctctcctat tccgacttcc ccagagcctc cggtagcaca
   112381 gccgagacag cgatgggttc tctgcccttg cggggatgga gcgacagaag ttttgagaat
   112441 tcaagagaag gtcacggcga gacgagccgt ttatcattaa cgataggtgt caagtggaag
   112501 tgcagtgatg tatgcagctg aggcatccta acagaccggt agacttgaac cttgttccta
   112561 catgacccga tcaattcgat caggcactcg ccatctattt tcattgttca actctttgac
   112621 aacatgaaaa aaccaaaagc tctgccctcc ctctctatct atccaaggga tggaagggca
   112681 gaggcctttg gtgtcccctc cagtcaagaa ttagggcctc acaatcaata gccaatatgc
   112741 ttttatctca tgcctttctt cattcatgct tcgatattct ggtgtcctag gcgtagagga
   112801 accacaccaa tccatcccga acttggtggt taaactctac tgcggtgacg atactgtagg
   112861 ggaggtcctg cggaaaaata gctcggcgcc aggatgataa aaagcttaac acctctcatt
   112921 cttattactt tttcatattg aaaaagtaat aagaatgaaa aatgaaaagg tcgtcttatt
   112981 caaaacccca attatgaaat cccttctctc ccacttcaca cctcggaacg caccgttctt
   113041 atagagagag aggcgctttc acatcttctt aagccgaaat ggctggggag aggaaaggtt
   113101 cccttttttt agggtactcc ggggaataga tccagtggag acggggtggg gcctgtagct
   113161 cagaggatta gagcacgtgg ctacgaacca cggtgtcggg ggttcgaatc cctcctcgcc
   113221 cacaaccggc caaaaaggga aggacctttc cctctggggg taggaaaatc atgatcggga
   113281 tagcggaccc aaagctatgg aacttgggtg tgggtatttt gtcgaaatgg aatggcctta
   113341 ccttactgtt ttctttttat taaaaaaaag caaaaaagat atgcggatta gggcataata
   113401 aatatagtat gcccttttcc gcatatcttt ttttgtttta cgcctcgtaa ttcttcctca
   113461 gccaggcttg ggcagaatag cagagcaagt aaagtattag tagcatagca aaaatgcctt
   113521 cctcgtcatt aatatgtttg ctcgcggtaa ttgtggcctc tcgggagaat tgatgactgc
   113581 atcaaagatg cacttgctag tactagtaca tctgagaatt cttaattggt tagtttaaat
   113641 agccccggac tgtggaacaa aggagtatcc cggacctaca ccgaggtatt gacggcgatt
   113701 ctcaaatatc gcagaacaga atgggatacg atgagataga atgcaataga aacaaagaca
   113761 cggggaacgg gttacctact cttaacggtc aaagcgaacc ctttcattcc gaattaaaga
   113821 attcggaatg aatcaaatct ccccaagtag gattcgaacc tacgaccagt cagttaacag
   113881 ccgaccgctc taccactgag ctactgagga acaacgggaa attagatctc atagagttca
   113941 attcccgttc tcaacccatg accaatatga gctcgaagtt tccttcgtaa ctcgcggaac
   114001 ttcttcgtag tggctccgtt ccttccatgc ctcatttcat agggaacctc aaagtggctc
   114061 tatttcatta tagtccatcc atatactaat tccattcatt taatatccct ttctttggtg
   114121 tcattgagat aagagatgtc gtttctagtc tatctgtttc tatttctata tatatatgga
   114181 aagtttcaaa atcatcatat aataatccag aaattgcaat agaaaagaaa aagggaggtt
   114241 tgtgatgatt ttgaaatctt ttatactaga taatctagta tccttatgca tgaagataat
   114301 taattcggtc gttgtggtcg gactctatta tggatttctg accacattct ccatagggcc
   114361 ctcttatctc ttccttctcc gagctcgggt tatggaagaa ggaaccgaga agaaagtatc
   114421 agcaacaact ggttttatta cgggacagct catgatgttc atatcgatct attatgcgcc
   114481 tttgcatcta gcattgggta gacctcatac aataactgtc atagctctac cctatctttt
   114541 atttcatttc ttctgcaata atcacaaaca ctttttgaat tatggatcca ctaatcaaaa
   114601 ttcaatgcgt aattttagca ttcaaaggat attcctgaat aatcttattt ttcagttatt
   114661 gaaccttttc attttaccaa gttcaatgtt agtcagatta gtcaacattt atatgtttcg
   114721 atgcaacaac caatttttat ttctaacaag tagttttgtt ggttggttaa ttggtcacat
   114781 tttattcatg aaatgggttg gattggtatt agtctggata cagaaaaata attctattaa
   114841 atctaatgta cttattcgat ctaataagta cattatgtca gaattgagaa atttgatgtc
   114901 tcgaatcctt attatttttt tatttatttc ctcaataaag atatctttcg attggaaaaa
   114961 cctcttttaa ggattatttt cgattataaa cgattccatc gtcctttgcg atatataaaa
   115021 aatgatcgat ttgaaaatgc tgtaagaaat gaaatgtcac aattcttttt tcatacatgt
   115081 caaagtgatg caaaagaaag aatttctttt acatatccat ctagtttatc aacttttctt
   115141 gaaatgatgc aaagaaagac gtctctcttc acaacagaaa aactctccta tgatgaattg
   115201 gataatcatt ggagttcgat taatgaacaa aaaagaaaca acctaagtaa tcaatttcga
   115261 aatagggccg aagctctaga taaggaattt tttgctttgg atgtactcga aaaaaagatt
   115321 agattatgta atgatgagac taaaaaatac ttacctaaaa tatatgatcc tttcttgaac
   115381 ggaccctgtc gcggacgaat caaaaaaagt tttttattct caatccagaa taaaacttac
   115441 acaaaaaact acattttgat aaataagatt cacgccgtcc ttcttaatat taatactgat
   115501 tatccagact ttgaacagaa aatagataga tttgataaaa aatcattatc aaatgaaatt
   115561 cgtttttttt ttaacttgat cagtcaattt tctggaaaat cagtatccaa tttaaatttt
   115621 aaagggcttt atttatttcg agaacatgaa aagatggatt ccgaagctaa aaagaaaatg
   115681 aaatttttat ttgacgcaat tctaactgat gcgaaggata aaacaattat aaatagaaaa
   115741 aaatgtgttg gaataaaaga aagcagtaaa aaagttcctc gatggtcata caaattaatt
   115801 gacgaagtag aataccagga aagcgatggt gaaacagaaa attatgggat tcgttcaaga
   115861 aaagccaaac gtgtagtaat ttatactgat aactcagaga atgccgatgc ttatacggat
   115921 cccaaggata ctgataattc tgatgaaaaa gatgaatttg ctttaatacg ttattcacaa
   115981 caaccggatt ttaggcgaga cataatcaaa ggatctagac gcgctcaaag acgtaaaact
   116041 gttaattgga aaatccttca agcaagtgca cattctcctc tttttttgga caaaattgac
   116101 aaatcctctt tcttttcttt tgagattttt gagccaatga aaatcttttt tctaaattgg
   116161 atgcggaaaa ataaaaatac agaattgaaa atttcgaatt atacagagga aaagaaaaaa
   116221 gagattaaga aaaaagaaga agcaaagcgt atggaaatag cggaagcctg ggataatatt
   116281 ctatatgctc aagtaataag aggtttttta ttagtaaccc aatcgattat tagaaaatat
   116341 attctattac cctcattgat aataactaaa aatatcgttc gtatactatt atttcaatct
   116401 cccgaatggt cagaggattt aaaggattgg aatagagaaa tgtatattaa atgcacctat
   116461 aatggcgttc cattatccga aacagaattt cctaaaaact ggctaactga gggtattcaa
   116521 ataaaggtcc tttttccttt tcgtctgaaa ccttggcaca gatacagatc taagctacga
   116581 tcccctcaaa aggaaaagga tccaatgaaa aaaaaagtga aaaaaatgga tttcttcttt
   116641 tttacagttt tcggaatgga agtagaattt cccttttctt cttctccccg aaaccgacgt
   116701 tcgttttttg atcccatttt taaagaactt aaaaaaaaaa taaaaatttg gaaaaagaat
   116761 tcttttctag ttctaaaaga aagaacaaaa ttttttctaa atatcacaaa agaaaaagca
   116821 caatggatca tccaaagtat tctcaaaagg attctatttc taaaagaaaa aataaaaaaa
   116881 ctatcattat caaatctttt atttatattt ggattgagaa aaatcaaaat atatgaattg
   116941 aatgaaattc aaaaagattt aacaaaaagt aagagtaatc caatgattta cgaatccacc
   117001 attccaattc aatctattaa ttggacagac tgttcattga cagaaaaaaa aataaaagat
   117061 ctgaatgata gaacaaagaa aatcataaaa caaatagaaa aatttaaaaa agacaagaaa
   117121 aaaggttcag agataaatat ttgttctaag aaaacaactt caacttatga tgataaaaga
   117181 ttagaattac aaaaaaatat ttggcagata ttacaaaaaa gaaatgttcg attatcccgc
   117241 aaatcacatt atttttttaa atttttcata gaaagggtat atatagatat ctttctatgt
   117301 atcattaata ttcctaaaat aaaaatcaat ggacaacttt ttcttgaatc aacaaaaaaa
   117361 attcttaata aatacattta caataatgaa gcaaatgaag aaagaaaaag aagtgataaa
   117421 aaaaataaaa gtctaattca ctttatttct actataaaaa aatcaatttg taatattagg
   117481 aatacgaatt cacagaattt ttgtgacgta tcctctttgt cacaagcata tgtattttac
   117541 aaattatcac aaacccaagt tattaactta gataagtata aattaagatc cgtttttgaa
   117601 tattatggaa cacctctttt tcttaagaat gaaataaagg gttatttttt tggagtacaa
   117661 ggaatatctc attccaaatt aaaacataag agcgctccca attctgtaat gaatcaatgg
   117721 acaaattggt taaaaggtca ttatcaatac gatttatctc agaatggatg gtctagatta
   117781 gtatgccaaa aatggcgaaa taaaatgaat gaacgccatg tggctcaaaa taaagattta
   117841 accaaatatc attcatatga aaaaaacgga ttaattcttt acaaaaaaca agaaatagac
   117901 tcattaacaa ataaaaaaaa aaaaatgaaa aaacaatatg ggtatgatct tttatcatat
   117961 aaatctatta attatgcaga taagaaggac tcatatattt atggatatag atcgtcattc
   118021 caagcaaata ataaccaagc gatttcttat aattacaaca cgcgtaaaaa aaaaaaattg
   118081 gatatgacgg atgatattcc tatcaaaaat tatatagtag aagattctat tctagatatg
   118141 gaaaaaaatc tggatagaaa gtgttttgat tggagaattc tgaatttttg tcttagaaat
   118201 aaagtgcatt ttggaggttc gatcgatacc gattattatt ttacgcttca tcaagaaatc
   118261 aacccatcca ataaaaaaaa aaaccttttt gattggatgg gaatgaatgt agaaatacta
   118321 aatcgttcta tagcgaatcg ggaatctttt ttcttctcta aaaattttat attttataat
   118381 gcatatacga gtaacccatg gatcatccca atcaaattcc tttttttgaa ttttaatgta
   118441 aataaaaatg ttagtgaaaa gaaaaaaata gatattttta gacgatggaa aaaaaaaaaa
   118501 tatcttgaat tcgagttaga gactcaaaat aaaggaaaaa cggaatatgc aagtcgaata
   118561 aatcttgaag cacccctttc aaagaaaaaa aaaaatgtta aagaaaatta tgcaggatcc
   118621 gacataaaaa agggtgtaaa aaaaaatgga tacacgaaca acatcgaagc agaacttaat
   118681 tgcttcctaa gaaggtattt gctttttcaa ttgaactggc atgactgctt gaatgaaaga
   118741 ataatgaata atatccaagt atattgtctc ctgcttagac tgaaaaattt aaaagaaatt
   118801 gctatagcct ctattcaaag aggagaacta agtctagata ttatgaaaat tcagaatcag
   118861 aagcatttca ctcttacaga attgaataaa aatacggaat tgatgaaaaa aggaatattg
   118921 agtatcgaac caattcgtct gtctagaaaa aaccatgaac aatttaatat gtatcaaacc
   118981 ataggccttt cgttgattca taagagaaag cacaaaatta atcaaagata ccgaggctac
   119041 cttgataaga aaaatttgga taaatccatt aagaaatcca ttacaagaac aagagatcaa
   119101 aagctgactg aaaataaaga aaaaaaaaat tatgatttgc ttgttcctga aaatatttta
   119161 tccgctagac gtcgtagaga attgcgaatt ctaatttgtt tcaatcctaa gaatacaaat
   119221 agaaatagtg tgcatagaaa taaggcattt tacaatgaga ataaagtgaa taattgctgt
   119281 caagttttgg ctacaagtaa agatcttgat agagataaaa aaaaactaat taatttaaag
   119341 ttatttcttt ggccaaatta tcgattagaa gatttagctt gtatgaatcg ctattggttt
   119401 gataccaata atggcagccg tttcagtatg gtaaggatac atatgtatcc ccgattgaaa
   119461 attcgttaat ctacattttt cttttttttg ccatttctcg taacatatct gatatgtgaa
   119521 aacaaataga tgcacatacg cattgtctta ccctctattc tcaggcacga tactaattca
   119581 atgatatatc ctacccatta gatatataac tgaatcaaca aaatcttctt atttgaagtc
   119641 tacaattttg cttttgtgaa tgcataaata tagtattttt tgtataccta tttgaattgg
   119701 gttgattaat caaaatttat ttgaaaaaaa aaatcaggaa ctcttaagaa aattaagatt
   119761 attgtatata caaaattgaa aatgagtgtc attattatta ctgatcaata aaaatatcta
   119821 gactctataa aataaaaaaa agggggggaa agacaagctt tcattttttt atggtaaaaa
   119881 aatcatttat atccgttatt tcacaagaaa aaaaagaaga aaacccggga ttgattgaat
   119941 ttcaagtatt caatttcacc aataagatac gaagacttac ttcacatttg gaattgcaca
   120001 gaaaagacta tttatctcaa aggggtttac gtaaaattct gggaaaacgg aaacgactcc
   120061 tgtcttattt gtcaaagaaa aatagaatac gttataaaaa attaattaat cagttggata
   120121 ttcgggagct acaaactaat taatttgaag agtcgttttg aattattcga tttattagat
   120181 cttgaatttt gatgaactca tttttgtttt aagcaattca tggaagaatg aatcgaggaa
   120241 aaacctatga atgccccagc tacaagaaaa gacctcatga tagtcaatat gggtcctcac
   120301 cacccatcaa tgcatggtgt tcttcgactt attgttactc tagatggtga ggatgttatt
   120361 gattgtgaac caatattggg ttatttacat agagggatgg aaaaaattgc agaaaaccga
   120421 acaattgtac aatatctgcc ttatgtaaca cgttgggatt atttagctac tatgttcaca
   120481 gaagcaataa ccgtaaatgg accggaacag ttaggaaata ttcaagtacc taaaagagcc
   120541 agctatattc gagtaattat gttggagttg agtcgtatag cttctcacct actatggctg
   120601 ggacctttta tggcggatat tggtgcacaa acccctttct tctatatttt cagagaaaga
   120661 gaattaatat atgatctatt cgaagctgcc acaggtatga gaatgatgca taattttttt
   120721 cgtatcggag gggtagcggc tgatctacct catggctgga tagataaatg tttggatttc
   120781 tgcgattatt ttttaacaag ggttgttgaa tatcaaaaac ttattacgcg aaatcctatt
   120841 tttttagaac gggttgaggg agtaggcatt gttggtggag aggaagtaat aaattggggt
   120901 ttatcaggac caatgcttcg ggcttccgga atacaatggg atctacgtaa agttgatcat
   120961 tatgaatgtt acgaggaatt tgattgggaa gttcaatggc aaaaagaagg agattcatta
   121021 gctcgttatt tagtacgaat tggtgaaatg gtagaatcca taaaaattat tcaacaggct
   121081 ctggaaggaa ttccgggagg gccatatgag aatttagaaa tccgttgctt tgatagagaa
   121141 aaggatccag aatggaatga ttttgaatat cgattcatta gtaaaaagcc gtctccgact
   121201 tttgaattac cgaaacaaga actttatgtg agagttgaag ccccaaaggg agaattagga
   121261 atttttctaa taggggatca gaatggtttt ccttggaggt ggaaaattcg ccccccgggt
   121321 tttatcaatt tgcaaattct tcctcagtta gttaaaagaa tgaaattggc tgatattatg
   121381 acaatactag gtagcataga tatcattatg ggagaagttg atcgttgaaa tgataattga
   121441 tacaacagaa gtacaagata tcaattcttt ttccagattg gaatctttaa aagaggtgta
   121501 tggaattata tggatacttg tccctatttt gactcttgta ttgggaatca caataggtgt
   121561 gctagtgatt gtatggttag aaagagaaat atccgcaggg atacaacagc gtattgggcc
   121621 tgaatacgcc ggtcctttgg gagttcttca agctctagca gatggaacaa aactactttt
   121681 caaagagaat cttattccat ctaggggaga tattcgttta ttcagtattg gaccatccat
   121741 atcagtcata tcaattctag taagctattc agtaattcct tttggctata actttgtttt
   121801 agttgatctc aatatcggtg tttttttatg gattgctatt tcgagtattg ctcccattgg
   121861 acttcttatg tcaggatatg ggtcaaataa taaatattcc tttttgggtg gtctacgggc
   121921 tgctgctcaa tcgattagtt atgaaatacc attaactcta tgtgtgttat caatatctct
   121981 acgtgtgatt cgttgagaca gaaacttttc catgctcctt tcttttcgtc tttatttctt
   122041 ttcttcttta taggaaattt ataggaaagg ggtagaaaaa atggaataga tatcctgatt
   122101 ttttattttc attattttta ttcggaattc ggattgatga actaaatcag atagttatat
   122161 gagtgaaata aaacagcttc catttattca ttattcattg atttaatatt ataatattct
   122221 ataatattct ctaattttta ttattaattt aatgaaattg aaattcaata tcaatatatt
   122281 tagtaataaa ataaaaaaaa tggatatata tttatagata tatatttgta ttttgaatat
   122341 ataatattta agaatataat aaactattta atataatatt aatataaaat tcttaatata
   122401 tatataatat atattaatat ataatataat atatagatat agaattaata tactatgatt
   122461 tgaatttcat tttaatctgc agtaaaaata ttgagtctca ttttctatgt ataagaatta
   122521 agtggaaaaa aattataagc ggaagaaaac gtttacccca aaattggttg attattcatc
   122581 ctgttttgaa gcgggctcaa aagaccaacc ttattgagtt ttcactatcg tttgtatgaa
   122641 ttaccataca tgtatatgta ttaccataag ggaagattga taaaaaatgc gtggatggtt
   122701 agaaacacca agatacacaa aggattagta atggagatta tgtaaattct ccaaaagaga
   122761 atttctgcat aatataaaaa gaatacaaat tggggcttta agttggtaga aaaaatcagg
   122821 cagtactccc cacaattccg atccagagta tgctcctatc cactcattaa ataaataact
   122881 atcagaaacg aaataatcct ttaatttttt ttgaagtccc tttttgtttt gcacataaaa
   122941 aaaaaagaag aataggaacg aaaaaaaaca aaagaataga atacaataaa aaaagaggga
   123001 tcccttttga ttctttctta tatccatatt catggaaata ctatttatgt cataattcat
   123061 aaactagtgt cgaatttttt tacgtaatcg aaaacgacgg gttattgaga attctaaagg
   123121 agtattttat tgaattgaag agttcaatta ttactcaaca aattcaaatt attaagggat
   123181 gagattaatt cagaagtacc tttttttgta tttattatta taacagacag aattcaattg
   123241 gtctaattca ggaccgtcca atggatttga tatcctaggg atatatcaag ataaataacc
   123301 ggcccggtcc cttagattta tttatggcct tcgaggagcc gtatgaggtg aaaatctcat
   123361 gtacggttct gtaatagcga tgggaacagt aatgttatca ccgactagga ttatctaaca
   123421 gtttaagtac agttgatata gttgacgcgc aatcaaaata tggtttttgg gggtggaatt
   123481 tatggcgtca acctataggt tttatcattt ttctaatttc ttccctagcg gaatgtgaaa
   123541 gattaccttt tgatttacca gaagcagaag aagaattagt agcaggttat caaaccgaat
   123601 attcgggtat aaaatttggt ttattttacg ttgcttccta tttaaactta ttagtttctt
   123661 cattatttgt aacagttctt tacttgggcg gttggaatat ctctattccg tacatatttg
   123721 tttctgagct ttttgaaata aataaaacat gtggagtttt tggaactaca attggtatct
   123781 ttattacatt agctaaaact tatttgttct tgttcctttc tatcacaaca agatggactt
   123841 tgcctaggct aagaatggat caattattaa atcttggatg gaaatttctt ttacctattt
   123901 ctctgggtaa tctattatta acaacttcgt ttcgactatt ttcactgtaa aagattgata
   123961 ttcaatattc ataacttgtc tcaaacaaga gaaagaaaca aaacaaaaat attcatagat
   124021 attcacgata tgttccttat ggtaactggg ttcatgaatt atggtcaaca aacagtacga
   124081 gctgcaaggt acattggtca aagtttcatg attaccttag cccacgcaaa tcgtttacct
   124141 gtaactattc aatatcctta tgaaaaatta ataacatcgg aacgtttccg cggtcgaatc
   124201 cattttgaat ttgataagtg cattgcttgt gaagtatgtg ttcgtgtatg tcctatagat
   124261 ctacccgttg ttgattggaa actggaaact gatattcgaa agaaacgatt gcttaattac
   124321 agtattgatt ttgggatctg tatattttgt ggtaactgcg ttgagtattg tccaacaaat
   124381 tgtttatcaa tgactgaaga atatgaactt tcgacttatg atcgtcacga attgaattat
   124441 aatcaaattg ctttgggccg tttaccaatg tcagtaattg acgattatac aattcgaaca
   124501 attcaattca aataagattc cgtatttata tttagattta tataattcta ttaatatagt
   124561 ttatagtttc gaaatagttt cgaatactcg ttcgtataaa gaattagatt cgtcctataa
   124621 ctgtacctag atgaattcac actctttagg atttaattca attaggaatt tagtatataa
   124681 aattttttcc tggtcgtatc aataaggtca tgagatttca atttatttat cttttatttt
   124741 acatctaatg gatttacctg aaccgataca tgattttctt ttaatctttc tgggatcagg
   124801 tcttgtatta ggaagtctag gagtagtatt atttaccaac ccaatttttt ctgccttttc
   124861 gttgggactg gttcttgttt gtatatcttt attctatatt ttatcaaact cccattttgt
   124921 agctgcagca cagctactta tttacgtagg agctataaac gttttaatca tatttgctgt
   124981 gatgttcata aatggttcag aatattacca agattttcat ctttggaccg ttggggatgg
   125041 agttactttg gtggtttgta caagtatttt tgtttcacta ataactacta ttccagatat
   125101 atcatggtac gggattattt ggactacaag atcaaatcag attatagagc aagatttgat
   125161 aaataatagt caacaaattg gaattcattt atcaacagat ttttttcttc catttgaact
   125221 catttcaata attcttttag ctgctttgat aggtgcaatt gtcgtggctc gccagtaaga
   125281 atagaactag taatatcaat ctaaattcca ttttgttcta tttattttat ctcaatttcc
   125341 tttgaatttt acatgtgaat gggaaagtga aagattgttt atgtttaaaa gaattttatt
   125401 attcgactta ttaccaatat cttcttttgg tctgtacttg ttatattctc tattcaatcg
   125461 aatctgttga agtgttgttc atattgaaat gaatcaaaat tgataaggag ttggtcaatg
   125521 atgctcgaac atgtacttgt tttgagtgcc tatttatttt ctatcggtat ctacggattg
   125581 atcacaagcc gaaatatggt tagagccctt atgtgtcttg aacttatact gaatgcggtt
   125641 aatataaatt tcgtagcttt ttctgatttt tttgatagtc gccaattaaa aggaaatatc
   125701 ttttccattt ttgttatagc tatcgcagcc gctgaagcag ctattggacc ggctattgtt
   125761 tcgtcaattt atcgtaacag aaaatcaact cgtatcaatc aatcgaattt gttgaataaa
   125821 tagtattaat cagaaaaatt cgaattttta atatggaaat tcgaatattt atcaaattcg
   125881 catgtatgat aacgtatgat catgtttgcg aaaacgtaag aaatcaaagt atcttggccc
   125941 tctgttatga attgatccag aggtagattg attagaaaaa ttctggtaaa tcattgattc
   126001 atctggtgtc gaaatatatg attcatttac aagtttacta gatcgaaaat tgctgatgtt
   126061 caaaaattaa tagagccaat gtctcattca gtaaagattt atgatacatg tataggatgt
   126121 actcaatgtg tccgagcctg ccccacagat gtattagaaa tgataccttg ggacggatgt
   126181 aaagctaagc aaatagcttc tgctccaaga acagaggact gtgttggttg taagaggtgt
   126241 gaatccgcct gtccgacaga tttcttgagt gttcgagttt atttatggca tgaaacaact
   126301 cgaagcatgg gtctagctta ttgatacgtt tcaaaaaacc acatacgaat accttttttt
   126361 ttactgacaa aaacccgtgc tcaaagtgga aaagatcttt tttccatttt gagcacgggt
   126421 ttttctggcc caagtgtatc ttatttttac cacgaatttt tttccttggt taacaatagt
   126481 tgtagttttc ccaatatctg cgggttcctt aatcttctta tttccccata gaggaaataa
   126541 ggtaattagg tggtatacta tttttatatg cttaatgaat ctccttataa caacctatgc
   126601 attctgttat catttccaat tggacgatcc tttaatccag ttgacggaga attataaatg
   126661 gatccaattt tttgattttt actggagatt cggaatagat ggactctcta taggccctat
   126721 tttactgacg ggatttatca ccactttagc tactttagcg gctcaaccgg ttactcggga
   126781 atcccgatta ttccatttcc tgatgttagc aatgtatagc ggtcaaatag gatcattttc
   126841 ttctcgagac attttacttt ttttcatcat gtgggaatta gaattaattc ctgtttatct
   126901 acttttatcc atgtggggtg gaaagaaacg tttgtattcg gctacaaagt ttattttgta
   126961 tactgcggga agttccattt ttttattaat gggagttctc ggtatcggtt tatatggttc
   127021 gaatgaacca acattaaatt ttgaaacatc agctaatcag tcgtatcctg tggcactgga
   127081 aataatattc tatattggat ttcttattgc ttttgctgtc aaatcgccga ttataccctt
   127141 acatacatgg ttaccagaca cccacggaga agcacattac agtacttgta tgcttttagc
   127201 cggaatctta ttaaaaatgg gagcgtatgg attggttcga attaatatgg aattattacc
   127261 ccacgctcat tctctatttt ccccctggtt aattctatta ggcgcaattc aaataatcta
   127321 tgcagcttca acatctcttg gtcaacgtaa tttaaaaaaa agaatagctt attcctccgt
   127381 atctcatatg ggtttcataa ttataggaat ttgttctata agcgatacgg gactcaacgg
   127441 agccatttta caaataattt ctcatggatt tattggtgct gcgctttttt tcttggcagg
   127501 aacgagttat gatagaatac gtctttatta tctcgacgaa atgggcggaa tggctattcc
   127561 aatgccaaaa atattcacgg ttttcagtat cttatcgatg gcttctcttg cattgccggg
   127621 catgagcggt tttgttgcag aattgatagt tttttttgga ataattacca gtcaaaaata
   127681 tcttttaatg acaaaaatac taatcacttt tgtaatggca attggaatga tattaactcc
   127741 tatttattca ttatctatgt tacgccagat gttctatgga tacaagtttt ttaataaacc
   127801 aaactcttta ttttttgatt ctgggccccg agagttattt atttcgattt ctatccttat
   127861 acctgtaata ggtattggta tttatccgga tttcattttc tcattatcag ttgacaaggt
   127921 cgaagctatt ctatctaatt ttttatagat agttttcatg aataaatgac taaaacaaaa
   127981 aaattaaaga gagcaaaaaa tcctattttt ttttaatagt gttcattgta caatgaaaaa
   128041 aatcttttta gattaagatt aacttaaaaa gaatgaattg gaattgtaac cggatacgtt
   128101 tggtgtttgt gagaacccct tgaatcacta cattacttga tttaaagggt tctcgacggt
   128161 ttggtttatg cgaagttttc ttatactttt acttaatatt agaatattat attctatttt
   128221 cttatctatt gtattttatt aaactataaa tattgaaata ttgtatttta ttaaatatta
   128281 aaatattcaa attaaatatt aaataaattc aattaaataa aattaaataa aaatatataa
   128341 atataaatta aataaattta atttaatatt aaaaaagtag taaattaata aaaagatcaa
   128401 cgcataaaaa aaatacaata aaatatacga agaaattcgg ccacccccta catattttat
   128461 aacttctccc agaaaaaaac ttgtaatacc caccccattg ggaattccat caattactcg
   128521 tctatcaaaa aaataattta gtttagctaa tcttcttaca ttattaatta aagatattct
   128581 ataaaaagca tctatgtaac cacgattata tgaccaatca tatatgagat ttcttatttt
   128641 atctgcaaca atctttttag aaactttttt tgaaaataaa ttaagtaagt tgaaattttg
   128701 taaagatgaa taaaaaggct tatagaaaaa ggacgctata aatattccga aaaaagctat
   128761 actgaccgaa aaagttgcat ttgtgacaaa ttcataccaa ttctgagaat tatttgaatt
   128821 aggatgtaaa agatctatag acggaattaa aaattttgat aatatatcca aatctagtcc
   128881 ttcttggttg aaagaaattc ctatgacccc gataaacaaa gtaaatagta ttaatacaag
   128941 catagaaaat aacatagtat tttccgattc ctggggatag gaaaaagtag tgttgttagt
   129001 ttcaaaatgg gtaatatcaa taaaaggcca tgttatgctt tttagatttc tatcaattcg
   129061 atgtgaatca gtcttcttcc gaaaaaagga agtccttcca ttattattga ttgttaataa
   129121 agataataaa tgcatttttt ttttcgcttc tttttcttta ccccataaag atattgaatg
   129181 aaatgagcta tttttttttc cattgaaatt tttacaatta acgtttaaat atccttcaaa
   129241 aacaagtaaa tagatccgaa acatataaaa tgcagttaat cctgctgtgg aacaagctat
   129301 tattgcaaaa attggtgaat acaaccaact atcattaaga atttcatctt tggaccaaaa
   129361 acaagcaaag ggtggaatac cacaaagaga aagtgtaccc actaaaaaag cagtttttgt
   129421 aagtggcaca tgttttgtta aaccgcccat aagaaccata ttttgacttt tatctggaga
   129481 atatccaaca atagtttcca ttgaatgaat aatggatccg gatcctaaaa acaacaatgc
   129541 ttttgaataa gcatgagtaa tcaaatgaaa taaagcggct cgataagagc ccatacctag
   129601 agctaacatc atataaccca attgagacat tgtagaatag gccaaacttc tcttaatatc
   129661 cttttgagca agagctaaag tagctcctaa tactactgtt attatcccta tgaaagctat
   129721 tccattcatt atggaaggta taactatgaa aagaggaaga agtcgggcta caagaaaaat
   129781 tcccgccgct accatagtag cagcgtggat aagagcggaa ataggggtag gcccttccat
   129841 agcatccggt aaccatacat gaagggggaa ttgggcagac ttagcaactg aaccgcaaaa
   129901 taacaggaag gcgcacaaag taactaataa aagattaacc tcattattag aaatcaagtt
   129961 attaaatatt tcaaacaaat cccgaaattc caaactacct gttatccaat aaagacccaa
   130021 aattcccaat aataaacaaa aatcccctac ccgattagtt acaaacgctt tttgacaagc
   130081 atttgccgca ataggacgtg tgaaccaaaa acctattaat agataagaac acattccaac
   130141 caattcccaa aaaatataaa tttgtatcaa attagaacta gtaaccaatc ccaacattga
   130201 agtattaaaa aaactcatat aagcaaaaaa tctcaaatat ccttcatcat gagacatata
   130261 attgtcacta taaataagaa ccagaattcc aacagtagta atcaatattg acataataga
   130321 agtaagtgaa tcaatcaagt agccaaactc taaagaaaga tcattattta tagtccaaga
   130381 ccatacatat tgatagatag aactgttatt gatttgatga atagacagat ccaccgaaaa
   130441 aatcataact atacttaata ataaaacact aggaaaagcc cacatacggc gaatattttt
   130501 tgttgccgcg ggaaaaagga gaagtcccac tcctattaac acaggaactg gaagtggaat
   130561 gaagggtatg atccatgaaa attgatgtgt atattccata caaaaaaaaa aaaaagaaaa
   130621 aaatggattc ttaatgagtt ttgtttctta ttcgccaatt ttatctcttt tgaaagggtt
   130681 cagttaataa aaaaatgaaa attaagaaaa aaatagaatt atctactgtt cattgttctg
   130741 aatttttgtc caatatttcc aatagttgaa agaaaatggg tcaaatgata tgaccaaatt
   130801 actactgaaa aatcaacttt ttttttttat tttaatatta attatgaacc taatattaaa
   130861 agaatattta gaaattttta ttttctaaat tattattata caataattta tatccagaga
   130921 gtggggataa ataattacac caaaacaaaa aatattactt tattttgata tgaatcataa
   130981 aaaataatcc atctgattca aataagaatt tttttgtagg tttttttttt gattccgaat
   131041 cattaatttg ttttggcact aatttattat tttccatttc aagaaaaaga catatatctt
   131101 tgtttgtaaa aaaggttatg atattcaaca gtttacttta gatagaaaaa aggaattaag
   131161 atacattatt ttaaaaatca tgtatctttt taacgaccaa gtaagcggga taaagataag
   131221 ggttgggttc ttaaactttt tgatgtattt tattccatgt ataaatccaa tatgacgaaa
   131281 atagaacgat atataatata atatataaat atataatatt aatataaata taaaaaggat
   131341 agtttttttt gtaagaatta caattacata aataaacgat tattaggaaa aaaaagacta
   131401 tgttattttt acatatccac attccttatg aaaaggagta gaatagtata atttagaaaa
   131461 acaaatagat aagatagata tatgtctaat ctaattaaag aacaattcat tttgaacaat
   131521 agatgtcttt cacatccaac tatagcaata aacaaactag tctaattttg gaatggcagc
   131581 tccaaaaaaa cgcacttcta tatcaaaaaa aaggattcgg aaaacaattt ggaagaagaa
   131641 gggatattgg gtagcattga aagctttttc gttagcgaaa tctctttcta cggggaactc
   131701 aaaaagtttt tttgtgcaac aaatacaaac attggaataa tctgaattag ctggactcaa
   131761 agaatagtct aatttcaaaa aagagtttcg tatatatata ttgaaatttt ttgaagatta
   131821 ttggtttttt ggtcttttat attatatata aattttgatt tttttggata gtttttttta
   131881 gtttctatat cttatagata tttttataca aacaaaaaat caaaaatgag ataagatata
   131941 gatataagtc aaaatttcta tttgttaatg ttttgaactg ttcaatagaa aattaaaatt
   132001 gacctcattt tgttttggaa ttggcttttt ttaattaaaa ttctttaatg tttcggtttc
   132061 tgaaatgcaa gatttctttc caaaattgga ttggatattt cggaaagaaa tcttgcattt
   132121 gaatcgactc tttcaatctc gacgattgac taaaaatcgt ttattatgat ttcgagcaag
   132181 ccgctatggt gaaatcggta gacacgctgc tcttaggaag cagtgctaga gcatctcggt
   132241 tcgagtccga gtggcggcat ggcatcttat tttctaaaag agtaagtcct ataatgaatt
   132301 caattcccga tttccgttca tataattagg agatcttttt tttatatgat attttcaact
   132361 ttagagcata tattaactca tatatcgttt tcggtcgtat ccattgtaat tgcaattcgt
   132421 ttgctaacct tattagtcaa tgaaatcgta gtactatatg attcgtccga aaaaggcatg
   132481 atagtaactt ttttctgtat aacgggatta ttagttactc gttggatttt ttcgggccat
   132541 ttaccgttaa gtgatttata tgaatcggta atctttcttt catggggttt ttccattttt
   132601 catataattc caggttttgg ttttaaaaag cttaaaaccc atttaagcac aataatagca
   132661 ccaagtgtta tttttaccca aggctttgcg acttcgggtc ttttaaccga actgcatgaa
   132721 ttcggaatat tagtacccgc tctacaatcg cattggttaa tgatgcacgt aagtatgatg
   132781 gtattgggct atgcagctct tttatgtgga tcattattat cagtagctct tttagtcatt
   132841 acatttcgaa aagtcataat aagaaagatt ggtaagaaca ataatctttt ttttaatgag
   132901 tcattttctt ttgctgagat caaatacatg aacgaaagaa aaaatgtttt acgaaacact
   132961 tcttttgctt cttatagaaa ttattacagg tctcaattta ttcaacaatt ggattgttgg
   133021 agttatcgta ttattagtct aggttttatc tttttaacca taggtattct ttcgggagca
   133081 gtatgggcta atgaggcctg gggatcatat tggaattggg atccaaagga aacttgggcg
   133141 tttattactt ggaccatatt cgcaatttat ttacatacta gaaaaaagaa aagattggaa
   133201 ggtataaatt cttcaatagt ggcctctatg ggctttctta taatttggat atgttatttt
   133261 gggatcaatc tattaggaat cggactacat agttatggtt catttacatc taattgaatt
   133321 aaaatgagta tgagaaaagg gcctgacaaa tacaaacata ataagcataa caaacataat
   133381 aagcatatta atattatgca tattaataca tattcaaatt aaaattctat tatattctaa
   133441 attataaata aaaaattata aataaaaaaa gaaatttttt aatattaaat taaatttatt
   133501 taatttatat ttatatattt ttatttaatt ttatttaatt gaatttattt aatatttaat
   133561 ttgaatattt taatatttaa taaaatacaa tatttcaata tttatagttt aataaaatac
   133621 aatagataag aaaatagaat ataatattct aatattaagt aaaagtataa gaaaacttcg
   133681 cataaaccaa accgtcgaga accctttaaa tcaagtaatg tagtgattca aggggttctc
   133741 acaaacacca aacgtatccg gttacaattc caattcattc tttttaagtt aatcttaatc
   133801 taaaaagatt tttttcattg tacaatgaac actattaaaa aaaaatagga ttttttgctc
   133861 tctttaattt ttttgtttta gtcatttatt catgaaaact atctataaaa aattagatag
   133921 aatagcttcg accttgtcaa ctgataatga gaaaatgaaa tccggataaa taccaatacc
   133981 tattacaggt ataaggatag aaatcgaaat aaataactct cggggcccag aatcaaaaaa
   134041 taaagagttt ggtttattaa aaaacttgta tccatagaac atctggcgta acatagataa
   134101 tgaataaata ggagttaata tcattccaat tgccattaca aaagtgatta gtatttttgt
   134161 cattaaaaga tatttttgac tggtaattat tccaaaaaaa actatcaatt ctgcaacaaa
   134221 accgctcatg cccggcaatg caagagaagc catcgataag atactgaaaa ccgtgaatat
   134281 ttttggcatt ggaatagcca ttccgcccat ttcgtcgaga taataaagac gtattctatc
   134341 ataactcgtt cctgccaaga aaaaaagcgc agcaccaata aatccatgag aaattatttg
   134401 taaaatggct ccgttgagtc ccgtatcgct tatagaacaa attcctataa ttatgaaacc
   134461 catatgagat acggaggaat aagctattct tttttttaaa ttacgttgac caagagatgt
   134521 tgaagctgca tagattattt gaattgcgcc taatagaatt aaccaggggg aaaatagaga
   134581 atgagcgtgg ggtaataatt ccatattaat tcgaaccaat ccatacgctc ccatttttaa
   134641 taagattccg gctaaaagca tacaagtact gtaatgtgct tctccgtggg tgtctggtaa
   134701 ccatgtatgt aagggtataa tcggcgattt gacagcaaaa gcaataagaa atccaatata
   134761 gaatattatt tccagtgcca caggatacga ctgattagct gatgtttcaa aatttaatgt
   134821 tggttcattc gaaccatata aaccgatacc gagaactccc attaataaaa aaatggaact
   134881 tcccgcagta tacaaaataa actttgtagc cgaatacaaa cgtttctttc caccccacat
   134941 ggataaaagt agataaacag gaattaattc taattcccac atgatgaaaa aaagtaaaat
   135001 gtctcgagaa gaaaatgatc ctatttgacc gctatacatt gctaacatca ggaaatggaa
   135061 taatcgggat tcccgagtaa ccggttgagc cgctaaagta gctaaagtgg tgataaatcc
   135121 cgtcagtaaa atagggccta tagagagtcc atctattccg aatctccagt aaaaatcaaa
   135181 aaattggatc catttataat tctccgtcaa ctggattaaa ggatcgtcca attggaaatg
   135241 ataacagaat gcataggttg ttataaggag attcattaag catataaaaa tagtatacca
   135301 cctaattacc ttatttcctc tatggggaaa taagaagatt aaggaacccg cagatattgg
   135361 gaaaactaca actattgtta accaaggaaa aaaattcgtg gtaaaaataa gatacacttg
   135421 ggccagaaaa acccgtgctc aaaatggaaa aaagatcttt tccactttga gcacgggttt
   135481 ttgtcagtaa aaaaaaaggt attcgtatgt ggttttttga aacgtatcaa taagctagac
   135541 ccatgcttcg agttgtttca tgccataaat aaactcgaac actcaagaaa tctgtcggac
   135601 aggcggattc acacctctta caaccaacac agtcctctgt tcttggagca gaagctattt
   135661 gcttagcttt acatccgtcc caaggtatca tttctaatac atctgtgggg caggctcgga
   135721 cacattgagt acatcctata catgtatcat aaatctttac tgaatgagac attggctcta
   135781 ttaatttttg aacatcagca attttcgatc tagtaaactt gtaaatgaat catatatttc
   135841 gacaccagat gaatcaatga tttaccagaa tttttctaat caatctacct ctggatcaat
   135901 tcataacaga gggccaagat actttgattt cttacgtttt cgcaaacatg atcatacgtt
   135961 atcatacatg cgaatttgat aaatattcga atttccatat taaaaattcg aatttttctg
   136021 attaatacta tttattcaac aaattcgatt gattgatacg agttgatttt ctgttacgat
   136081 aaattgacga aacaatagcc ggtccaatag ctgcttcagc ggctgcgata gctataacaa
   136141 aaatggaaaa gatatttcct tttaattggc gactatcaaa aaaatcagaa aaagctacga
   136201 aatttatatt aaccgcattc agtataagtt caagacacat aagggctcta accatatttc
   136261 ggcttgtgat caatccgtag ataccgatag aaaataaata ggcactcaaa acaagtacat
   136321 gttcgagcat cattgaccaa ctccttatca attttgattc atttcaatat gaacaacact
   136381 tcaacagatt cgattgaata gagaatataa caagtacaga ccaaaagaag atattggtaa
   136441 taagtcgaat aataaaattc ttttaaacat aaacaatctt tcactttccc attcacatgt
   136501 aaaattcaaa ggaaattgag ataaaataaa tagaacaaaa tggaatttag attgatatta
   136561 ctagttctat tcttactggc gagccacgac aattgcacct atcaaagcag ctaaaagaat
   136621 tattgaaatg agttcaaatg gaagaaaaaa atctgttgat aaatgaattc caatttgttg
   136681 actattattt atcaaatctt gctctataat ctgatttgat cttgtagtcc aaataatccc
   136741 gtaccatgat atatctggaa tagtagttat tagtgaaaca aaaatacttg tacaaaccac
   136801 caaagtaact ccatccccaa cggtccaaag atgaaaatct tggtaatatt ctgaaccatt
   136861 tatgaacatc acagcaaata tgattaaaac gtttatagct cctacgtaaa taagtagctg
   136921 tgctgcagct acaaaatggg agtttgataa aatatagaat aaagatatac aaacaagaac
   136981 cagtcccaac gaaaaggcag aaaaaattgg gttggtaaat aatactactc ctagacttcc
   137041 taatacaaga cctgatccca gaaagattaa aagaaaatca tgtatcggtt caggtaaatc
   137101 cattagatgt aaaataaaag ataaataaat tgaaatctca tgaccttatt gatacgacca
   137161 ggaaaaaatt ttatatacta aattcctaat tgaattaaat cctaaagagt gtgaattcat
   137221 ctaggtacag ttataggacg aatctaattc tttatacgaa cgagtattcg aaactatttc
   137281 gaaactataa actatattaa tagaattata taaatctaaa tataaatacg gaatcttatt
   137341 tgaattgaat tgttcgaatt gtataatcgt caattactga cattggtaaa cggcccaaag
   137401 caatttgatt ataattcaat tcgtgacgat cataagtcga aagttcatat tcttcagtca
   137461 ttgataaaca atttgttgga caatactcaa cgcagttacc acaaaatata cagatcccaa
   137521 aatcaatact gtaattaagc aatcgtttct ttcgaatatc agtttccagt ttccaatcaa
   137581 caacgggtag atctatagga catacacgaa cacatacttc acaagcaatg cacttatcaa
   137641 attcaaaatg gattcgaccg cggaaacgtt ccgatgttat taatttttca taaggatatt
   137701 gaatagttac aggtaaacga tttgcgtggg ctaaggtaat catgaaactt tgaccaatgt
   137761 accttgcagc tcgtactgtt tgttgaccat aattcatgaa cccagttacc ataaggaaca
   137821 tatcgtgaat atctatgaat atttttgttt tgtttctttc tcttgtttga gacaagttat
   137881 gaatattgaa tatcaatctt ttacagtgaa aatagtcgaa acgaagttgt taataataga
   137941 ttacccagag aaataggtaa aagaaatttc catccaagat ttaataattg atccattctt
   138001 agcctaggca aagtccatct tgttgtgata gaaaggaaca agaacaaata agttttagct
   138061 aatgtaataa agataccaat tgtagttcca aaaactccac atgttttatt tatttcaaaa
   138121 agctcagaaa caaatatgta cggaatagag atattccaac cgcccaagta aagaactgtt
   138181 acaaataatg aagaaactaa taagtttaaa taggaagcaa cgtaaaataa accaaatttt
   138241 atacccgaat attcggtttg ataacctgct actaattctt cttctgcttc tggtaaatca
   138301 aaaggtaatc tttcacattc cgctagggaa gaaattagaa aaatgataaa acctataggt
   138361 tgacgccata aattccaccc ccaaaaacca tattttgatt gcgcgtcaac tatatcaact
   138421 gtacttaaac tgttagataa tcctagtcgg tgataacatt actgttccca tcgctattac
   138481 agaaccgtac atgagatttt cacctcatac ggctcctcga aggccataaa taaatctaag
   138541 ggaccgggcc ggttatttat cttgatatat ccctaggata tcaaatccat tggacggtcc
   138601 tgaattagac caattgaatt ctgtctgtta taataataaa tacaaaaaaa ggtacttctg
   138661 aattaatctc atcccttaat aatttgaatt tgttgagtaa taattgaact cttcaattca
   138721 ataaaatact cctttagaat tctcaataac ccgtcgtttt cgattacgta aaaaaattcg
   138781 acactagttt atgaattatg acataaatag tatttccatg aatatggata taagaaagaa
   138841 tcaaaaggga tccctctttt tttattgtat tctattcttt tgtttttttt cgttcctatt
   138901 cttctttttt ttttatgtgc aaaacaaaaa gggacttcaa aaaaaattaa aggattattt
   138961 cgtttctgat agttatttat ttaatgagtg gataggagca tactctggat cggaattgtg
   139021 gggagtactg cctgattttt tctaccaact taaagcccca atttgtattc tttttatatt
   139081 atgcagaaat tctcttttgg agaatttaca taatctccat tactaatcct ttgtgtatct
   139141 tggtgtttct aaccatccac gcatttttta tcaatcttcc cttatggtaa tacatataca
   139201 tgtatggtaa ttcatacaaa cgatagtgaa aactcaataa ggttggtctt ttgagcccgc
   139261 ttcaaaacag gatgaataat caaccaattt tggggtaaac gttttcttcc gcttataatt
   139321 tttttccact taattcttat acatagaaaa tgagactcaa tatttttact gcagattaaa
   139381 atgaaattca aatcatagta tattaattct atatctatat attatattat atattaatat
   139441 atattatata tatattaaga attttatatt aatattatat taaatagttt attatattct
   139501 taaatattat atattcaaaa tacaaatata tatctataaa tatatatcca ttttttttat
   139561 tttattacta aatatattga tattgaattt caatttcatt aaattaataa taaaaattag
   139621 agaatattat agaatattat aatattaaat caatgaataa tgaataaatg gaagctgttt
   139681 tatttcactc atataactat ctgatttagt tcatcaatcc gaattccgaa taaaaataat
   139741 gaaaataaaa aatcaggata tctattccat tttttctacc cctttcctat aaatttccta
   139801 taaagaagaa aagaaataaa gacgaaaaga aaggagcatg gaaaagtttc tgtctcaacg
   139861 aatcacacgt agagatattg ataacacaca tagagttaat ggtatttcat aactaatcga
   139921 ttgagcagca gcccgtagac cacccaaaaa ggaatattta ttatttgacc catatcctga
   139981 cataagaagt ccaatgggag caatactcga aatagcaatc cataaaaaaa caccgatatt
   140041 gagatcaact aaaacaaagt tatagccaaa aggaattact gaatagctta ctagaattga
   140101 tatgactgat atggatggtc caatactgaa taaacgaata tctcccctag atggaataag
   140161 attctctttg aaaagtagtt ttgttccatc tgctagagct tgaagaactc ccaaaggacc
   140221 ggcgtattca ggcccaatac gctgttgtat ccctgcggat atttctcttt ctaaccatac
   140281 aatcactagc acacctattg tgattcccaa tacaagagtc aaaataggga caagtatcca
   140341 tataattcca tacacctctt ttaaagattc caatctggaa aaagaattga tatcttgtac
   140401 ttctgttgta tcaattatca tttcaacgat caacttctcc cataatgata tctatgctac
   140461 ctagtattgt cataatatca gccaatttca ttcttttaac taactgagga agaatttgca
   140521 aattgataaa acccgggggg cgaattttcc acctccaagg aaaaccattc tgatccccta
   140581 ttagaaaaat tcctaattct ccctttgggg cttcaactct cacataaagt tcttgtttcg
   140641 gtaattcaaa agtcggagac ggctttttac taatgaatcg atattcaaaa tcattccatt
   140701 ctggatcctt ttctctatca aagcaacgga tttctaaatt ctcatatggc cctcccggaa
   140761 ttccttccag agcctgttga ataattttta tggattctac catttcacca attcgtacta
   140821 aataacgagc taatgaatct ccttcttttt gccattgaac ttcccaatca aattcctcgt
   140881 aacattcata atgatcaact ttacgtagat cccattgtat tccggaagcc cgaagcattg
   140941 gtcctgataa accccaattt attacttcct ctccaccaac aatgcctact ccctcaaccc
   141001 gttctaaaaa aataggattt cgcgtaataa gtttttgata ttcaacaacc cttgttaaaa
   141061 aataatcgca gaaatccaaa catttatcta tccagccatg aggtagatca gccgctaccc
   141121 ctccgatacg aaaaaaatta tgcatcattc tcatacctgt ggcagcttcg aatagatcat
   141181 atattaattc tctttctctg aaaatataga agaaaggggt ttgtgcacca atatccgcca
   141241 taaaaggtcc cagccatagt aggtgagaag ctatacgact caactccaac ataattactc
   141301 gaatatagct ggctctttta ggtacttgaa tatttcctaa ctgttccggt ccatttacgg
   141361 ttattgcttc tgtgaacata gtagctaaat aatcccaacg tgttacataa ggcagatatt
   141421 gtacaattgt tcggttttct gcaatttttt ccatccctct atgtaaataa cccaatattg
   141481 gttcacaatc aataacatcc tcaccatcta gagtaacaat aagtcgaaga acaccatgca
   141541 ttgatgggtg gtgaggaccc atattgacta tcatgaggtc ttttcttgta gctggggcat
   141601 tcataggttt ttcctcgatt cattcttcca tgaattgctt aaaacaaaaa tgagttcatc
   141661 aaaattcaag atctaataaa tcgaataatt caaaacgact cttcaaatta attagtttgt
   141721 agctcccgaa tatccaactg attaattaat tttttataac gtattctatt tttctttgac
   141781 aaataagaca ggagtcgttt ccgttttccc agaattttac gtaaacccct ttgagataaa
   141841 tagtcttttc tgtgcaattc caaatgtgaa gtaagtcttc gtatcttatt ggtgaaattg
   141901 aatacttgaa attcaatcaa tcccgggttt tcttcttttt tttcttgtga aataacggat
   141961 ataaatgatt tttttaccat aaaaaaatga aagcttgtct ttccccccct tttttttatt
   142021 ttatagagtc tagatatttt tattgatcag taataataat gacactcatt ttcaattttg
   142081 tatatacaat aatcttaatt ttcttaagag ttcctgattt tttttttcaa ataaattttg
   142141 attaatcaac ccaattcaaa taggtataca aaaaatacta tatttatgca ttcacaaaag
   142201 caaaattgta gacttcaaat aagaagattt tgttgattca gttatatatc taatgggtag
   142261 gatatatcat tgaattagta tcgtgcctga gaatagaggg taagacaatg cgtatgtgca
   142321 tctatttgtt ttcacatatc agatatgtta cgagaaatgg caaaaaaaag aaaaatgtag
   142381 attaacgaat tttcaatcgg ggatacatat gtatccttac catactgaaa cggctgccat
   142441 tattggtatc aaaccaatag cgattcatac aagctaaatc ttctaatcga taatttggcc
   142501 aaagaaataa ctttaaatta attagttttt ttttatctct atcaagatct ttacttgtag
   142561 ccaaaacttg acagcaatta ttcactttat tctcattgta aaatgcctta tttctatgca
   142621 cactatttct atttgtattc ttaggattga aacaaattag aattcgcaat tctctacgac
   142681 gtctagcgga taaaatattt tcaggaacaa gcaaatcata attttttttt tctttatttt
   142741 cagtcagctt ttgatctctt gttcttgtaa tggatttctt aatggattta tccaaatttt
   142801 tcttatcaag gtagcctcgg tatctttgat taattttgtg ctttctctta tgaatcaacg
   142861 aaaggcctat ggtttgatac atattaaatt gttcatggtt ttttctagac agacgaattg
   142921 gttcgatact caatattcct tttttcatca attccgtatt tttattcaat tctgtaagag
   142981 tgaaatgctt ctgattctga attttcataa tatctagact tagttctcct ctttgaatag
   143041 aggctatagc aatttctttt aaatttttca gtctaagcag gagacaatat acttggatat
   143101 tattcattat tctttcattc aagcagtcat gccagttcaa ttgaaaaagc aaataccttc
   143161 ttaggaagca attaagttct gcttcgatgt tgttcgtgta tccatttttt tttacaccct
   143221 tttttatgtc ggatcctgca taattttctt taacattttt ttttttcttt gaaaggggtg
   143281 cttcaagatt tattcgactt gcatattccg tttttccttt attttgagtc tctaactcga
   143341 attcaagata tttttttttt ttccatcgtc taaaaatatc tatttttttc ttttcactaa
   143401 catttttatt tacattaaaa ttcaaaaaaa ggaatttgat tgggatgatc catgggttac
   143461 tcgtatatgc attataaaat ataaaatttt tagagaagaa aaaagattcc cgattcgcta
   143521 tagaacgatt tagtatttct acattcattc ccatccaatc aaaaaggttt ttttttttat
   143581 tggatgggtt gatttcttga tgaagcgtaa aataataatc ggtatcgatc gaacctccaa
   143641 aatgcacttt atttctaaga caaaaattca gaattctcca atcaaaacac tttctatcca
   143701 gatttttttc catatctaga atagaatctt ctactatata atttttgata ggaatatcat
   143761 ccgtcatatc caattttttt tttttacgcg tgttgtaatt ataagaaatc gcttggttat
   143821 tatttgcttg gaatgacgat ctatatccat aaatatatga gtccttctta tctgcataat
   143881 taatagattt atatgataaa agatcatacc catattgttt tttcattttt ttttttttat
   143941 ttgttaatga gtctatttct tgttttttgt aaagaattaa tccgtttttt tcatatgaat
   144001 gatatttggt taaatcttta ttttgagcca catggcgttc attcatttta tttcgccatt
   144061 tttggcatac taatctagac catccattct gagataaatc gtattgataa tgacctttta
   144121 accaatttgt ccattgattc attacagaat tgggagcgct cttatgtttt aatttggaat
   144181 gagatattcc ttgtactcca aaaaaataac cctttatttc attcttaaga aaaagaggtg
   144241 ttccataata ttcaaaaacg gatcttaatt tatacttatc taagttaata acttgggttt
   144301 gtgataattt gtaaaataca tatgcttgtg acaaagagga tacgtcacaa aaattctgtg
   144361 aattcgtatt cctaatatta caaattgatt tttttatagt agaaataaag tgaattagac
   144421 ttttattttt tttatcactt ctttttcttt cttcatttgc ttcattattg taaatgtatt
   144481 tattaagaat tttttttgtt gattcaagaa aaagttgtcc attgattttt attttaggaa
   144541 tattaatgat acatagaaag atatctatat ataccctttc tatgaaaaat ttaaaaaaat
   144601 aatgtgattt gcgggataat cgaacatttc ttttttgtaa tatctgccaa atattttttt
   144661 gtaattctaa tcttttatca tcataagttg aagttgtttt cttagaacaa atatttatct
   144721 ctgaaccttt tttcttgtct tttttaaatt tttctatttg ttttatgatt ttctttgttc
   144781 tatcattcag atcttttatt tttttttctg tcaatgaaca gtctgtccaa ttaatagatt
   144841 gaattggaat ggtggattcg taaatcattg gattactctt actttttgtt aaatcttttt
   144901 gaatttcatt caattcatat attttgattt ttctcaatcc aaatataaat aaaagatttg
   144961 ataatgatag tttttttatt ttttctttta gaaatagaat ccttttgaga atactttgga
   145021 tgatccattg tgctttttct tttgtgatat ttagaaaaaa ttttgttctt tcttttagaa
   145081 ctagaaaaga attctttttc caaattttta tttttttttt aagttcttta aaaatgggat
   145141 caaaaaacga acgtcggttt cggggagaag aagaaaaggg aaattctact tccattccga
   145201 aaactgtaaa aaagaagaaa tccatttttt tcactttttt tttcattgga tccttttcct
   145261 tttgagggga tcgtagctta gatctgtatc tgtgccaagg tttcagacga aaaggaaaaa
   145321 ggacctttat ttgaataccc tcagttagcc agtttttagg aaattctgtt tcggataatg
   145381 gaacgccatt ataggtgcat ttaatataca tttctctatt ccaatccttt aaatcctctg
   145441 accattcggg agattgaaat aatagtatac gaacgatatt tttagttatt atcaatgagg
   145501 gtaatagaat atattttcta ataatcgatt gggttactaa taaaaaacct cttattactt
   145561 gagcatatag aatattatcc caggcttccg ctatttccat acgctttgct tcttcttttt
   145621 tcttaatctc ttttttcttt tcctctgtat aattcgaaat tttcaattct gtatttttat
   145681 ttttccgcat ccaatttaga aaaaagattt tcattggctc aaaaatctca aaagaaaaga
   145741 aagaggattt gtcaattttg tccaaaaaaa gaggagaatg tgcacttgct tgaaggattt
   145801 tccaattaac agttttacgt ctttgagcgc gtctagatcc tttgattatg tctcgcctaa
   145861 aatccggttg ttgtgaataa cgtattaaag caaattcatc tttttcatca gaattatcag
   145921 tatccttggg atccgtataa gcatcggcat tctctgagtt atcagtataa attactacac
   145981 gtttggcttt tcttgaacga atcccataat tttctgtttc accatcgctt tcctggtatt
   146041 ctacttcgtc aattaatttg tatgaccatc gaggaacttt tttactgctt tcttttattc
   146101 caacacattt ttttctattt ataattgttt tatccttcgc atcagttaga attgcgtcaa
   146161 ataaaaattt cattttcttt ttagcttcgg aatccatctt ttcatgttct cgaaataaat
   146221 aaagcccttt aaaatttaaa ttggatactg attttccaga aaattgactg atcaagttaa
   146281 aaaaaaaacg aatttcattt gataatgatt ttttatcaaa tctatctatt ttctgttcaa
   146341 agtctggata atcagtatta atattaagaa ggacggcgtg aatcttattt atcaaaatgt
   146401 agttttttgt gtaagtttta ttctggattg agaataaaaa actttttttg attcgtccgc
   146461 gacagggtcc gttcaagaaa ggatcatata ttttaggtaa gtatttttta gtctcatcat
   146521 tacataatct aatctttttt tcgagtacat ccaaagcaaa aaattcctta tctagagctt
   146581 cggccctatt tcgaaattga ttacttaggt tgtttctttt ttgttcatta atcgaactcc
   146641 aatgattatc caattcatca taggagagtt tttctgttgt gaagagagac gtctttcttt
   146701 gcatcatttc aagaaaagtt gataaactag atggatatgt aaaagaaatt ctttcttttg
   146761 catcactttg acatgtatga aaaaagaatt gtgacatttc atttcttaca gcattttcaa
   146821 atcgatcatt ttttatatat cgcaaaggac gatggaatcg tttataatcg aaaataatcc
   146881 ttaaaagagg tttttccaat cgaaagatat ctttattgag gaaataaata aaaaaataat
   146941 aaggattcga gacatcaaat ttctcaattc tgacataatg tacttattag atcgaataag
   147001 tacattagat ttaatagaat tatttttctg tatccagact aataccaatc caacccattt
   147061 catgaataaa atgtgaccaa ttaaccaacc aacaaaacta cttgttagaa ataaaaattg
   147121 gttgttgcat cgaaacatat aaatgttgac taatctgact aacattgaac ttggtaaaat
   147181 gaaaaggttc aataactgaa aaataagatt attcaggaat atcctttgaa tgctaaaatt
   147241 acgcattgaa ttttgattag tggatccata attcaaaaag tgtttgtgat tattgcagaa
   147301 gaaatgaaat aaaagatagg gtagagctat gacagttatt gtatgaggtc tacccaatgc
   147361 tagatgcaaa ggcgcataat agatcgatat gaacatcatg agctgtcccg taataaaacc
   147421 agttgttgct gatactttct tctcggttcc ttcttccata acccgagctc ggagaaggaa
   147481 gagataagag ggccctatgg agaatgtggt cagaaatcca taatagagtc cgaccacaac
   147541 gaccgaatta attatcttca tgcataagga tactagatta tctagtataa aagatttcaa
   147601 aatcatcaca aacctccctt tttcttttct attgcaattt ctggattatt atatgatgat
   147661 tttgaaactt tccatatata tatagaaata gaaacagata gactagaaac gacatctctt
   147721 atctcaatga caccaaagaa agggatatta aatgaatgga attagtatat ggatggacta
   147781 taatgaaata gagccacttt gaggttccct atgaaatgag gcatggaagg aacggagcca
   147841 ctacgaagaa gttccgcgag ttacgaagga aacttcgagc tcatattggt catgggttga
   147901 gaacgggaat tgaactctat gagatctaat ttcccgttgt tcctcagtag ctcagtggta
   147961 gagcggtcgg ctgttaactg actggtcgta ggttcgaatc ctacttgggg agatttgatt
   148021 cattccgaat tctttaattc ggaatgaaag ggttcgcttt gaccgttaag agtaggtaac
   148081 ccgttccccg tgtctttgtt tctattgcat tctatctcat cgtatcccat tctgttctgc
   148141 gatatttgag aatcgccgtc aatacctcgg tgtaggtccg ggatactcct ttgttccaca
   148201 gtccggggct atttaaacta accaattaag aattctcaga tgtactagta ctagcaagtg
   148261 catctttgat gcagtcatca attctcccga gaggccacaa ttaccgcgag caaacatatt
   148321 aatgacgagg aaggcatttt tgctatgcta ctaatacttt acttgctctg ctattctgcc
   148381 caagcctggc tgaggaagaa ttacgaggcg taaaacaaaa aaagatatgc ggaaaagggc
   148441 atactatatt tattatgccc taatccgcat atcttttttg ctttttttta ataaaaagaa
   148501 aacagtaagg taaggccatt ccatttcgac aaaataccca cacccaagtt ccatagcttt
   148561 gggtccgcta tcccgatcat gattttccta cccccagagg gaaaggtcct tccctttttg
   148621 gccggttgtg ggcgaggagg gattcgaacc cccgacaccg tggttcgtag ccacgtgctc
   148681 taatcctctg agctacaggc cccaccccgt ctccactgga tctattcccc ggagtaccct
   148741 aaaaaaaggg aacctttcct ctccccagcc atttcggctt aagaagatgt gaaagcgcct
   148801 ctctctctat aagaacggtg cgttccgagg tgtgaagtgg gagagaaggg atttcataat
   148861 tggggttttg aataagacga ccttttcatt tttcattctt attacttttt caatatgaaa
   148921 aagtaataag aatgagaggt gttaagcttt ttatcatcct ggcgccgagc tatttttccg
   148981 caggacctcc cctacagtat cgtcaccgca gtagagttta accaccaagt tcgggatgga
   149041 ttggtgtggt tcctctacgc ctaggacacc agaatatcga agcatgaatg aagaaaggca
   149101 tgagataaaa gcatattggc tattgattgt gaggccctaa ttcttgactg gaggggacac
   149161 caaaggcctc tgcccttcca tcccttggat agatagagag ggagggcaga gcttttggtt
   149221 ttttcatgtt gtcaaagagt tgaacaatga aaatagatgg cgagtgcctg atcgaattga
   149281 tcgggtcatg taggaacaag gttcaagtct accggtctgt taggatgcct cagctgcata
   149341 catcactgca cttccacttg acacctatcg ttaatgataa acggctcgtc tcgccgtgac
   149401 cttctcttga attctcaaaa cttctgtcgc tccatccccg caagggcaga gaacccatcg
   149461 ctgtctcggc tgtgctaccg gaggctctgg ggaagtcgga ataggagagc actcatcttg
   149521 aggtgggctt actacttaga tgctttcagc agttatccgc tccgcacttg gctacccagc
   149581 gtttaccgtg ggcacgataa ctggcacacc agaggtgcgt ccttcccggt cctctcgtac
   149641 tagggaaagg tcctctcaat gctctaacgc ccacaccgga tatggaccga actgtctcac
   149701 gacgttctga acccagctca cgtaccgctt taatgggcga acagcccaac ccttggaaca
   149761 tactacagcc ccaggtggcg aagagccgac atcgaggtgc caaaccttcc cgtcgatgtg
   149821 agctcttggg gaagatcagc ctgttatccc tagagtaact tttatccgtt gagcgacggc
   149881 ccttccactc ggcaccgtcg gatcactaag gccgactttc gtccctgctc gacgggtggg
   149941 tcttgcagtc aagctccctt ctgcctttgc actcgagggc caatctccgt ctggcccgag
   150001 gaaacctttg cacgcctccg ttaccttttg ggaggcctac gccccataga aactgtctac
   150061 ctgagactgt cccttggccc gtaggtcctg gcacaaggtt agaattctag ctcttccaga
   150121 gtggtatctc actgatggct cgggcccccc cggaaggagg ccttcttcgc cctccaccta
   150181 agctgcgcag gaaaggccca aagccaatcc cagggaacag tgaagcttca tagggtcttt
   150241 ctgtccaggt gcaggtagtc cgcatcttca cagacatgtc tatttcaccg agcctctctc
   150301 cgagacagtg cccagatcgt tacgcctttc gtgcgggtcg gaacttaccc gacaaggaat
   150361 ttcgctacct taggaccgtt atagttacgg ccgccgttca ccggggcttc ggtcgccggc
   150421 tcccctgtca tcaggtcacc aacttccttg accttccggc actgggcagg cgtcagcccc
   150481 catacatggt cttacgactt tgcggagacc tgtgtttttg gtaaacagtc gcccgggcct
   150541 ggtcactgcg accccctttg tgaggaggca ccccttctcc cgaagttacg gggctatttt
   150601 gccgagttcc ttagagagag ttgtctcgcg cccctaggta ttctctacct acccacctgt
   150661 gtcggtttcg ggtacaggta cccttttgtt gaaggtcgtt cgagcttttc ctgggagtat
   150721 ggcatgggtt acttcagcgc cgtagcgcct ggtactcgaa cattggctcg aggcattttc
   150781 tctacccctt cttaccctga aaaagcaggg gcaccttgcg tccttgaacc gataaccatc
   150841 tttcggctaa cctagcctcc tccgtccctc gggaccaaca aaaggtagta caggaatatt
   150901 cacctgttgt ccatcgacta cgcctttcgg cctgatctta ggccctgact caccctccgt
   150961 ggacgaacct tgcggaggaa cccttaggtt ttcggggcat tggattctca ccaatgtttg
   151021 cgttactcaa gccgacattc tcgcttccgc ttcgtccacc actgctcgcg cgggtccttc
   151081 cctctaaggc ggaacgctcc cctaccgatg catttttaca tcccacagct tcggcagatc
   151141 gcttagcccc gttcatcttc ggcgcaagag cgctcgatca gtgagctatt acgcactctt
   151201 tcaagggtgg ctgcttctag gcaaacctcc tggctgtctc tgcaccccta cctcctttat
   151261 cactgagcgg tcatttaggg gccttagctg gtgatccggg ctgtttccct ctcgacgatg
   151321 aagcttatcc cccatcgtct cactggccga ccttgacccc tgttattttg aggtcatatc
   151381 tagtattcag agtttgcctc gatttggtac cgctctcgcg gcccgcaccg aaacagtgct
   151441 ttacccctag atgtccagtc aactgctgcg cctcaacgca tttcggggag aaccagctag
   151501 ctctgggttc gagtggcatt tcacccctaa ccacaactca tccgctgatt cttcaacatc
   151561 agtcggttcg gacctccact tagtttcacc caagcttcac cctggtcatg gatagatcac
   151621 ccaggttcgg gtccataagt agtgacaatt gccctatgaa gactcgcttt cgctacggct
   151681 ccggtgggtt cccttaacca agccactgcc tatgagtcgc cggctcattc ttcaacaggc
   151741 acgcggtcag agccccgggc tcctcccact gcttgggagc ttacggtttc atgttctatt
   151801 tcactccccg atgggggttc ttttcaccct tccctcacgg tactacttca ctatcggtca
   151861 cccaggagta tttagccttg caaggtggtc cttgctgatt cacacgggat tccacgtgcc
   151921 ccatgctact cgggtcagag cgtaagctag tgatgctttc ggctactgga ctctagccat
   151981 ctagggtgca gcactccacc gcttcgccta gcagcacgac gcttgtattg ctctcccaca
   152041 accccgtttt cacggtttag gctgctccca tttcgctcgc cgctactacg ggaatcgctt
   152101 ttgctttctt ttcctctggc tactaagatg tttcagttcg ccaggttgtc tcttgcctgc
   152161 ccatggattc agcagcagtt cgaaaggttg acctattcgg gaatctccgg atctacgctt
   152221 attttcaact ccccgaagca tttcgtcgct tactacgccc ttcctcgtct ctgggtgcct
   152281 aggtatccac cataagcctt tcctcgtttg aacctcgccc ttaacttgaa ggctatgcca
   152341 tcctaaggtg ctgctaaatg gaaggatctt atcaacgtcc atgaatgata aatcatagca
   152401 tagatcgaac tgccgaatcg gaaaaattgg gtgctatcat atagctttgt atcggttaag
   152461 ttcacgagtt ggagataagc ggactcgaac cgctgacatc cgccacaggg taaaccaccg
   152521 cctctcaggc ccccgactga ttctaccata gaggccaacg atagacaata actccccccc
   152581 gaacacagct tacaactttc atcgtactgt gctctccaaa gagcaactct tctcaaaatc
   152641 tcaaaaagtg ctgagttgga atcccattct aactaaggat tcttgtggtt ccggaggatc
   152701 cagctacagg agaaccggga acggagagct ttccccccct ttccgctcga ctctttggtc
   152761 ttaagaatgc tggttttaag aatgagtgat tgcccttctc cgacccttac tgtccaacct
   152821 gagagcggac agctaatgcg ttccgcttat tgaacagggt tctatggtcg gtccgcgacc
   152881 cctggatgcc gaaggcgtcc ttggggtgat ctcgtagttc ctacggggtg gagacgatgg
   152941 ggtcggtcca tggattttct ttccttttgc cgcatttcgc tcaaagggtt gaagggagat
   153001 agtgcatcaa gctgttcgca agggccaact tgatcctctt ccccagggat cccagatgag
   153061 gaaaccctag gggagccacc gactccaact accgtccatg tacgatccat actagatctg
   153121 accaactgcc catcctacct cctctacgtt cttgacagcc catctttgtc tcagtagagt
   153181 ctttcagtgg catgtttcgg tcctcttccc cattacttag aaaaagtgag ccaccggttc
   153241 aggtacaaga tactatcatt accgcctgga caattagaca tccaacccgt aatcgcaacg
   153301 acccaattgc aagagcggag ctctaccaac tgagctatat ccccccgagc caagtggagc
   153361 atgcatgaag gagtcagatg cttcttctat tcttttcctt ggcgcagctg ggccatcctg
   153421 gacttgaacc agagacctcg cccgtgaagt aaatcatcgc acctacggtc caaccaattg
   153481 ggagagaatc aatagattcc ttttcgggag tgattcatcc ttcccgaacg cagcatacaa
   153541 ctctccgttg tactgcgctc tccaagtgtg cttgttcccc ccttcttcct taccatggca
   153601 agtctttgtg aaataactcc gatgagaaga aaaaagaagg cgttaagaga ccctcctggc
   153661 ccaaccctag acactctaag atcctttttc aaacctgctc tcatttcgag tcaagagata
   153721 gataaataga cacatcccat tgcactgatc gggggcgttc gtagtgactg agggggtcga
   153781 agaccaagaa gtgagttatt tatcagccaa gcattctatt cttcttatgg ctagatccaa
   153841 tctcccggtc cctgcggaaa ggaaaaagaa tttcacgttc ttcctttcgg gaagggagga
   153901 ttaggaaaat cctattgatt gcaattttct ccagaccccc gggaaaagca tgaaaaaaag
   153961 gctcgaatgg tacgatcccg ccgtcacccc agaatgaaag gggcgatctc gtagttcttg
   154021 gtctgtgaag atacgttgtt aggtgctccg tttttatttt tccattgagg ccgaacctaa
   154081 acctgtgctc gagagatagc tgtccatata ctgataaggg atgtatgaat tctcgagaag
   154141 agaggagccg tggtggtccc ccccggaccg cccggatccc acgagtgaat agaaagttgg
   154201 atctacattg gatctcacct gaatcgcccc atctatcctc ctgaggagaa gtttggtttc
   154261 aaaccccggt tcgaacagga gaagtacgcc atgctaatgt gccttggatg atccacatct
   154321 cagggtcagg cgccgatgag cacattgaac tatccatgtg gctgagagcc ctcacagtcc
   154381 aggcacaacg acgcaattat caggggcgcg ctctaccact gagctaatag cccgtcgtgc
   154441 gggcctcccg ctgggggccc gctatgccaa aagcgagaga agccccatcc ctctctttcc
   154501 ttttttacgt ccccatgtcg cccccgtgtg gcgacatggg ggcgaaaaaa gggggatcct
   154561 atcaacttgt tccgacctag gataataagc tcatgagctt agtcttactt caccgtcgag
   154621 aaacgaaaga agacttccat ctccaaattg aactcagacg tagctcgctt ctttttgggt
   154681 gtgaagcagt gtcaaaccaa aatacccaac aagcattagc tctccctgaa aaggaggtga
   154741 tccagccgca ccttccagta cggctacctt gttacgactt cactccagtc actagccctg
   154801 ccttcggcat ccccctcctt gcggttaagg taacgacttc gggcatggcc agctcccata
   154861 gtgtgacggg cggtgtgtac aaggcccggg aacgaattca ccgccgtatg gctgaccggc
   154921 gattactagc gattccggct tcatgcaggc gagttgcagc ctacaatccg aactgaggac
   154981 gggtttttgg agttagctca ccctcgcggg atcgcgatcc tttgtcccgg ccattgtagc
   155041 acgtgtgtcg cccagggcat aaggggcatg atgacttgac gtcatcctca ccttcctccg
   155101 gcttatcacc ggcagtctgc tcagggttcc aaactcaacg ttggcaacta aacacgaggg
   155161 ttgcgctcgt tgcgggactt aacccaacac cttacggcac gagctgacga cagccatgca
   155221 ccacctgtgt ccgcgttccc gaaggcaccc ctctctttca agaggattcg cggcatgtca
   155281 agccctggta aggttcttcg ctttgcatcg aattaaacca catgctccac cgcttgtgcg
   155341 ggcccccgtc aattcctttg agtttcattc ttgcgaacgt actccccagg cgggatactt
   155401 aacgcgttag ctacagcact gcacgggtcg atacgcacag cgcctagtat ccatcgttta
   155461 cggctaggac tactggggta tctaatccca ttcgctcccc tagctttcgt ctctcagtgt
   155521 cagtgtcggc ccagcagagt gctttcgccg ttggtgttct ttccgatctc tacgcatttc
   155581 accgctccac cggaaattcc ctctgcccct accgtactcc agcttggtag tttccaccgc
   155641 ctgtccaggg ttgagccctg ggatttgacg gcgaacttaa aaagccacct acagacgctt
   155701 tacgcccaat cattccggat aacgcttgca tcctctgtct taccgcggct gctggcacag
   155761 agttagccga tgcttattcc ccagataccg tcattccttc ttctccggga aaagaagtta
   155821 acgacccgta ggccttctac ctccacgcgg cattgctccg tcaggctttc gcccattgcg
   155881 gaaaattccc cactgctgcc tcccgtagga gtctgggccg tgtctcagtc ccagtgtggc
   155941 tgatcatcct ctcggaccag ctactgatca tcgccttggt aagctattgc ctcaccaact
   156001 agctaatcag acgcgagccc ctcctcgggc ggattcctcc ttttgctcct cagcctacgg
   156061 ggtattagca gccgtttcca gctgttgttc ccctcccaag ggcaggttct tacgcgttac
   156121 tcacccgtcc gccactggaa acaccacttc ccgtccgact tgcatgtgtt aagcatgccg
   156181 ccagcgttca tcctgagcca ggatcgaact ctccatgaga ttcatagttg cattacttat
   156241 agcttccttg ttcgtagaca aagctgattc ggaattctct ttcattccaa ggcataactt
   156301 gtatccatgc gcttcatatt cgcctggagt tcgctcccag aaatatagcc ctccctaccc
   156361 cctcacgtca atcccacgag cctcttatcc attctcaatt ctcattcgat cgcggcgggg
   156421 gagcaagtca aaatagaaaa actcacattg ggtttaggga taatcaggct cgaactgatg
   156481 acttccacca cgtcaaggtg acactctacc gctgagttat atccctttcc ttgccccgcc
   156541 cccatcgaga aatagaactg actaatccta aggcaaaggg tcgagaaact caacgccact
   156601 attcttgaac aacttggagt cgggccttct tttcttttcg cactattacg gatacgaaaa
   156661 gaatgggaaa aattggattc aattgtcaac tgctcctatc ggaaatagga ttgactacgg
   156721 attcgagcaa tagcacatgg tttcataaaa ccgtatgatt ttaccgatct aaataaagca
   156781 ggttttacat gaagaagatt tggctcagca tgttctattc gatacgggta ggagaagaac
   156841 ccgactcggt attcttaaaa aaatagagaa atcagaacca agtcaagatg atacggatca
   156901 acccctcttc ttgcgccaaa gatcttacca tttccgaagt aactggagtt acatctattt
   156961 ttccatttca attcaagagt tcttatgtgt ttccacgccc cttcgagacc ccgaaaaatg
   157021 gacaaattcc ttttcttagg aacacataca agattcgtca ccacaaaaag gataatggta
   157081 accccaccat taactacttc atttatgaat ttcatagtaa tagaaataca tgtcctacca
   157141 agacagaatt tgtaacttgc tatcctcttg cctagcaggc aaagatttac ctccgtggaa
   157201 aggatgattc attcggatcg acatgagagt ccaaccacat tgcattgcca gaacccatgt
   157261 tgtatatttg aaagaggttg acctccttgc ttctctcatg ttacaatcct cctcccgccg
   157321 agctcccttt ctcctcggtc cacagagaca aaatgtagga ctggtgccaa cagttcatca
   157381 cgaaagaaag gactcactga gccgagatca ctaactaata ctaatctaat actaatataa
   157441 tagaaataga actgtctttt ctgtatactc tccccggttc cgttgctacc gcgggcttta
   157501 cgcaatcgat cggatcatat cggatcatat agatatccct tcaacacaac ataggtcatc
   157561 gaaaggatct cgaagaccca ccaaagcacg aaagccggga tctttcagaa aatggattcc
   157621 tattcgaaga gtgcataacc gcatggataa gctcacacta acccgtcaat ttgggatcca
   157681 attcgggatt ttccttggga ggtatcggga aggaattgga atgtaataat atcggattca
   157741 tacagataca gaagaaaggg ttctctattg attcaaacgc tatacctacg ggatagggat
   157801 agagaaagag gaaaaaccga agatttcaca tagtactttt gatcgaaaaa tcaatcttat
   157861 ttatttcgta cctttcgctc aatgagaaaa tgggtcagat tctacaggat caaacctgtg
   157921 ggacttaagg aatgatggaa ggaaataaaa aagaaataaa aaaagaaaaa taataaaaaa
   157981 aaataagtaa ataaaaatga agtagaagag tccagattcc aaacgaacaa attcaaactt
   158041 gattgaaaag gatctttctg attctcgaag aatgaggggc aaaaggattg atcgagaaag
   158101 atttcttgtt cttattagaa gatcgtgatt ggatccacat atgtttggta aaaagaagaa
   158161 tcttctcctt tgagaataat caaaaaagga aagtgttcaa ttggaacatg aaaacgtgac
   158221 tgaattggtc ctagttactc ttcgggacgg agtggaagaa ggggggagat tctcgaacga
   158281 ggaaaaggat ccaatgactt cgaaagaatt gaacgaggag ccgtatgagg tgaaaatctc
   158341 atgtacggtt ctgtagagtg gcagtaagcg tgacttatct gtcaactttt ccactatcac
   158401 ccccaaaaaa ccaaactctg ccttacgtaa agttgccaga gtacgcttaa cctctggatt
   158461 tgaaatcact gcttatatac ctggtattgg ccataattta caagaacatt ctgtagtctt
   158521 agtaagaggg ggaagggtta aggatttacc cggtgtgaga tatcacattg ttcgaggaac
   158581 cctagatgct gtcggagtaa aggatcgtca acaagggcgt tctagtgcgt tgtagattct
   158641 tatccaagac ttgtatcatt tgatgatgcc atgtgaatcg ctagaaacat gtgaagtgta
   158701 tggctaaccc aataacgaaa gtttcgtaag ggaactggag caggctacca tgagacaaaa
   158761 gatcttcttt ctaaagagat tcgattcgga actatgatat gtccaaggtc caatattgaa
   158821 ataatttcag aggttttcct tgactttgtc cgtgtcaaca aacaattcga aatgcctcga
   158881 cttttttaga acaggtccga gtcaaatagc aatgattcga agcacttctt tttacactat
   158941 ttcggaaacc caaggactca atcgtatgga tatgtaaaat acaggatttc caatcctagc
   159001 aggaaaagga gggaaacgga tactcaattt caagtgagta aacagaattc catactcgat
   159061 ctcatagata catatagaat tctgtggaaa gccgtattcg atgaaagtcg tatgtacggc
   159121 ttggagggag atctttcata tctttcgaga tccaccctac aatatggggt caaaaagcca
   159181 aaataaatga ttttagccct tataaaaaga aaacggattc ttgaactcct ttcacgctca
   159241 tgtcacgtcg aggtactgca gaagaaaaaa ccgcaaaatc cgatccaatt tatcgtaatc
   159301 gattagttaa catgttggtt aaccgtattc tgaaacacgg aaaaaaatca ttggcttatc
   159361 aaattatcta tcgagccatg aaaaagattc aacaaaagac agaaacaaat ccactatctg
   159421 ttttacgtca agcaatacgt ggagtaactc ccgatatagc agtaaaagca agacgtgtag
   159481 gcggatcgac tcatcaagtt cccattgaaa taggatccac acaaggaaaa gcacttgcca
   159541 ttcgttggtt attaggggca tcccgaaaac gtccgggtcg aaatatggct ttcaaattaa
   159601 gttccgaatt agtggatgct gccaaaggga gtggcgatgc catacgcaaa aaggaagaga
   159661 ctcatagaat ggcagaggca aatagagctt ttgcacattt tcgttaatcc atgaacagga
   159721 tctatataga cacatagacc catggatcca tacatctcga tcggaaaaga atcaatagaa
   159781 aaagaatcgg aattgatcga tatatctctc gaaacaaacg aaaaggaaac gaaagacgaa
   159841 acataaatca tggatcaact aagccctctc ggggacttgc ttaagaataa gaaagaggaa
   159901 tcctatgtaa ataccatgga ataaggtttg gtcctattca tggggattct gtaaatattc
   159961 cattccaaaa agagaaaatt cgaaacaatt gggatttttt tggagattgg atgcagttac
   160021 taattcatga tctggcatgt acagaatgaa aacttcattc tcgattctac gagaattttt
   160081 atgaaagcct ttcatttgct tctcttcgat ggaagtttta ttttcccaga atgtatccta
   160141 attttgggcc taattcttct tctgatgatc gattcaacct ctgatcaaaa agatatacct
   160201 tggttatatt ttatctcttc aacaagttta gtaatgagca taacggccct attgttccga
   160261 tggagagaag aacctatgat tagcttttca ggaaatttcc aaacgaacaa tttcaacgaa
   160321 atctttcaat ttcttatttt actatgttca actctatgta ttcctctatc cgtagagtac
   160381 attgaatgta cagaaatggc tataacagag tttctgttat tcgtattaac agctactcta
   160441 ggaggaatgt ttttatgcgg tgctaacgat ttaataacta tctttgtagc tccagaatgt
   160501 ttcagtttat gctcctatct attatctgga tataccaaga aagatgtacg gtctaatgag
   160561 gctactacga aatatttact catgggtggg gcaagctctt ctattctggt tcatggtttc
   160621 tcttggctat atggttcatc cgggggagag atcgagcttc aagaaatagt gaatggtctt
   160681 atcaatacac aaatgtataa ctccccagga atttcaattg cgcttatatt catcactgca
   160741 ggaattgggt tcaagctttc cccagcccct tctcatcaat ggactcctga cgtatacgaa
   160801 ggagtgcggt tcgttcgata aattcctacc tctctatcta tttctgagat gtttggattt
   160861 ttcaaaactc catggacatg cagaagagaa atgctattcc cactcggacc aagacataac
   160921 tttacttgtt caaataacaa ttaaggtgaa gcagagtcag gaacaacgaa tccctttatg
   160981 ataaacagat tcattttgca agttcgttat tacgggtagt tcctacaaag gatcggacta
   161041 atgacgtata caatacttga attctcgatg tagatgctac atagttggtt ctcatccttc
   161101 agagactacg agtgtaatag gagcatccgt cgacaaaagg atcaccctaa gatgatcatc
   161161 tcgtggctat tgagaacgaa tcaaatcaga tggttctatt tatcaatctt ttcgacctcg
   161221 gttccgtagg agcaagtcat aaagattgag aaaaatcggt cattcacaac cactgatgaa
   161281 ggattcctcg aaaagttaag gattagtaat cctttttaaa atgaaaaatc gaatggattc
   161341 ggtcttatac atacgcgagg aaggtaatca aaaaagaaag aagaactcat cttctttctt
   161401 ttatcactta ggagccgtgc gagatgaaag tctcatgcac ggttttgaat gagagaaaga
   161461 agtgaggaat cctcttttcg actctgactc tcccactcca gtcgttgctt ttctttctgt
   161521 tacttcgaaa gtagctgctt cagcttcagc cactcgaatt ttcgatattc ctttttattt
   161581 ctcatcaaac gaatggcatc ttcttctgga aatcctagct attcttagca tgatattggg
   161641 gaatctcatt gctattaccc aaacaagcat gaaacgtatg cttgcgtatt cgtccatagg
   161701 tcaaatcgga tatgtaatta ttggaataat tgttggagac tcaaatggtg gatatgcaag
   161761 catgataact tatatgctgt tctatatctc catgaatcta ggaacttttg cttgcattgt
   161821 atcatttggt ctacgtaccg gaactgataa cattcgagat tatgcaggat tatacacgaa
   161881 agatcctttt ttggctctct ctttagccct atgtctctta tccttaggag gtcttcctcc
   161941 actagcaggt tttttcggaa aacttcattt attctggtgt ggatggcagg caggcctata
   162001 tttcttggtt tcaataggac tccttacgag cgttgtttct atctactatt atctaaaaat
   162061 aatcaagtta ttaatgactg gacgaaacca agaaataact cctcacgtgc gaaattatag
   162121 agggtcccct ttaagatcaa acaattccat cgaattgagt atgattgtat gtgtgatagc
   162181 atctactata ccaggaatat caatgaaccc gattattgaa attgctcagg ataccctttt
   162241 ttagcttcta gaatctattt cttagttcaa gatccctctt actaactgga atcaaagaat
   162301 tagtagatct gttccaccca aaatgggaat gggctagggt tatgaactta taatctataa
   162361 tctgatgatc gagtcgattc catgattata agttcattcc ataccggacc agaccggaat
   162421 agggttttat acattctcat tatgagaagg ggtcattcga gtgtatctaa atagatacta
   162481 tgtttacata tagatccctg cgtcgttcca ttccattcca tttaggatta ggaataggcg
   162541 taatcggacc cgctttttac atatctctcg ttatttggga ccctattcac ctctttgggc
   162601 ttctattgaa tcgagaaata ggtttgattg tccatctttt tgatagaata tatataaggt
   162661 atcctccaga taattcaaat cgaaccaatt ggatgtccga ctcgggccta tatgacatga
   162721 ccgatcaata aaaatactct aacactccac ctttgtcata tattccatac atcacactag
   162781 atagatatca tattcatgga atacgattca ctttcaagat gccttggtgg tgaaatggta
   162841 gacacgcgag actcaaaatc tcgtgctaaa gagcgtggag gttcgagtcc tcttcaaggc
   162901 ataatattga gatctcttat tgaattggaa taagttcggc agcggatcac gaaatcttgg
   162961 tgatcttctc tatctaatga atggggagtc cgttttgaaa tcgtccgccc tgcacccacc
   163021 cccctatatg cttcaacagg aatcccacag gggtagattg atacaataga aacctctggt
   163081 aaaatgccca cccgtaaccc agcggataaa gtacattaca tagtccgttt tagggattgg
   163141 cgacttaccc attcaatgac tttggcaccg gacgttccca aaatgggtac tgtactctcg
   163201 ggtcgggtga attcaataat agacgcctgt tggcattcca gccttccttc tcctttcagg
   163261 gcctatccga aaggaaagag aattcagtac ttcttggtcg tgaatatcgg aataggacaa
   163321 accgccccgt ggatatcttt gcttcggaac aaaacaatta gaattaggct cggtcaactg
   163381 gaatgtgtat tatccatata ggggatcttt caattgagaa gatccatcga cctgagacga
   163441 agagaaagaa aggtctatct attttattta gttattcagt taaaccaatg attcgttatt
   163501 ggagcagata gcaacaacca tttcatccgg catacgtatt tttgattttc caatggattt
   163561 tcatctttca ttaatggaaa ttttttgatg tagtgagtaa tagctctggt tgttcgctct
   163621 tcaagaattc ttgtttaggc agttcatacc atccatacat aatgttttga tctaagattt
   163681 caattcttcc atgtttccgc agtagcatat tgttccatgg agctaaggtc caaaatatgg
   163741 aagaaacagg tgtttccacg actctaccac ccagtcaatt ctgtttcact taatccctat
   163801 ttcatggcca catatctttc cggctaagga atgggaaact cctcttttgt tacatgaatc
   163861 ctattttcat ttcatccggg aaaagccatc tttttctcaa caatgtcttt gtcatttgat
   163921 ccaatagcgt tccgttagat aggaacagat ttgataaata ctgataactc tcggatagag
   163981 tattagaacg gaaaaatcca ttagataatg aactattggt tctaagccat ctctggcgat
   164041 gaatcaacaa ttcgaaatgc ttttcttgcg tattcttgat aaaccagcgt ttagacatag
   164101 atgtagaagg atctgtttgg gaagtaagaa gcccccttga catctcttca tctgcaaaga
   164161 attctcgatg ggaaaacaca gagacaaaag actgatcttt gaataggaaa aagagtggat
   164221 ccgcagggtc ccaaatgaat tggcttattc gaaaaaagcc ttgttctttg gaagatctat
   164281 ctcgtgtctg gtactgcatg gttccactct gcaagaactc cgaatcattc tcttgaagct
   164341 catcctcttc atcataaatg atccgcttgc cccgaaatga cctggcccaa tagggaaatc
   164401 ccaattcatt gggcctttcg atacaatcaa atagaaggcc ccaagggcgc catattctag
   164461 gagcccaaac tatgtgattg aataaatcct cctctatctg ttgcgggtcg aggactcctt
   164521 ccccttcttc aaactccgat tcatattttt cgtagagaaa tctctgatca acgatagaac
   164581 aagatccatt ttgaatcata tttaagggat tccttggttc gggccgaaga agcaatgtca
   164641 ctcgatcatt atcaaactga ctgcaatctt tttctgtccg tgaggatccc accagagcgc
   164701 cttctacttc taataggcca tgaactagat cagaatcatt ctcaacgagt ccataagaag
   164761 tgatcccatt tttttcatca ggtccgggta gagaccaaag gtcttgagcg accgatccgg
   164821 cagaacaact caaaagataa agaagtatcg ttaatttctt catgctcgtt ccaagttcga
   164881 agtaccattt gtacaaataa gaatccccct cgttacatga tttcttcttc atatagatag
   164941 atataggatc tatggagcaa ttacttagaa gtacattttg tgaaacagcc cttcctatct
   165001 gatagaaaag gatcccatga tcctgaaccg atcttacctg ggatcgcaaa tcccaagttt
   165061 gtctatgaag agcggatcta attatagtag tgtctataat tgatttcttt tgtataatac
   165121 taatcgatag ggcctcattg gtaagtgcta caagatctcg tacattggaa cccatagtta
   165181 tggacccgaa tccattagta tggaacatcc tcttttccaa gtgaaatccc ctagtatatg
   165241 aaagagtgaa aaagtgcttt cgttgttgtg gaataagaag ccttcgtatc ttaatgcatg
   165301 tatttaattt attcggagct attagagcgg gatctacttt ttggggaata tgagtcgaag
   165361 caataacaag aatatttcta gtggaacatc tttcacaatc cctggagaga tagttcacta
   165421 atagaccgag ggataagtaa ttcgactcat tcacatccag atcatgaatg tttggaatcc
   165481 atattatgca aggagacatt gcttttgcta attcgaattg aagggtgata tagatagaaa
   165541 atcggtcttt ttccggcatc atatccatag ttagcgcatt catcatagtt agaagctcca
   165601 gctccgtatc aaggtcacgg tcgatatcgt cactatcatc aatatcgtca atatcatcaa
   165661 taagaaaacc cttaggcttg ttatccagga acttgttcag aaatactgta atgaaaggaa
   165721 cataggagtt tgtcgctagg tatttgacca aataggatcg tccagttcct atagaaccta
   165781 tcactaaaat acccctaggg ggggataggg ctacgcggag cgaaaagggt tttccatgag
   165841 atgggaaatg aaaactatta gccccacacg gggtttgtga ataagtgatt gtctgataat
   165901 gagcaaggaa tatccgtctt tctgctaaac aggatgtatt gaactcataa ttcattagat
   165961 actttttatg aatgtcaact aagtatcgta agtaaattgc tcccggttgt tcaatcattt
   166021 gataaccaga gtcattcttt gataaatgat cactatgagt cagactcaat agaatttgat
   166081 caatcctttt ttctgtcgtt aaggtagaga actgaaccaa gaattctctt tctttatcat
   166141 caatcgaatc actgttcgag acccaagatt ctattttatc atcaatccaa tcaccattca
   166201 cgttttttct ttttcttatc aaggaataga tcgctttact tgtatgactt agatgtctcg
   166261 tatttctcga aaaagcgatt cgattgatgg gatttggtat gatacttatg agatcgatga
   166321 gattcaaata tttcttctta gaacgtattg atttgacccc ataagcggga ccaccacccc
   166381 atagcatatt gccgccagaa acagaacccc gtattttttc tagagaatct cctaattgtt
   166441 tcagagcaac tagaaagaga ttctttaacc agaaagaatt cagttcagat gtaggatacc
   166501 tatccagaag ttttcgcaac tcaatcatgt atgatggaat catcaaagat ttgacctttt
   166561 cgaactctgt ctgtaactca ctataggctc gagaaacaaa gagaagatgt gtacgaacga
   166621 gatatccagc aacaagaaga aggaaaagga ttgaatagag gaactcccga acatttagcg
   166681 atctcagatg tgtcgatatc aatggtgact cattatttcg atgaataatt tcttcggaca
   166741 gaagaagatt atgtaaacac ttactcgaaa tctcacttat cagattccat tgtggaagat
   166801 acaatttttt ctgaagaatt cgccatgata tatctgatcc atgcataata tcatgaaaaa
   166861 tggatacaaa tttttggctg ctacttagta tcggcaatag gtctgaaaaa gtatctaaaa
   166921 ataaaaaatt tagatatttg taccctgtcg aagtaaggaa ccatggtata tatgtttgga
   166981 atagattcca ttttgagaga gttgaaaaag cactatctcg ttgaaaggtt ctacacatct
   167041 gccctttctc aaggcatttt tttagacaaa gactccgttt tttcctcttt tcggatggta
   167101 aatatttctc agaacatgga gtgtgaatca aacccatgtt tgaattgaaa ttgagatact
   167161 gatgcaagtt cttcccttct gaatcagata gattcatatc tgaaagaggt tgacaataag
   167221 ttctttcaaa attgactatt tgtccctctg ttagaggtgt tccagaaatg tctgcgatcg
   167281 agtaaatagc tctacgaacg aatggatcgg atcgaattgg aaaatggaaa gatttgtaca
   167341 agttatacct ttcgtcacca ctttgcggaa aatcgttagg tatgaatatg ttagatacct
   167401 gtgactcgat tggtgaaata gtatctctct ccaaaaaagc atgttttttt ttaccgccgc
   167461 acaaagaaaa tattttgttg cgaatgaaca agatattgag gaattgtcca tacgtaaaat
   167521 cataattatt gatacaggcc ttttccacat aaaaagggaa tcttttgtta caatagaagc
   167581 agaagtgatg tcgattattc aagaatcgaa gtcgatttgc tttagaaaaa gaggatatca
   167641 atgaacttct atgaaatggt ttcgcgggat tcagccaatt gtcttgatcg cgggatatca
   167701 ttgagaaata ggaatccgtg ttatcaaaag atttcctgcg attctttcta gtatggaatg
   167761 agtcaatcat ccactttggt atcttattga acaaaaatgg tgatattgtt cctccattga
   167821 tcaagaattt cgatttttgg gaagtatcat ggtcatccaa taagaagggt ttccattttt
   167881 tcaaatgaac gatttgaaga cctattgatt ctaacaactg attgcagagt tgatcattcg
   167941 gacctttcaa ttcatagatg tggatctcgg acctatgaat ggggatactc ccgaaactca
   168001 caaagaaaaa aggaagtgag ttagacaaaa agagaagaaa cttggacaaa aaaagaagta
   168061 acttggacaa aaagaaacaa agtgacttag agaaatcttt tttgtcgata acctcagacc
   168121 aatcaatcga atattgatta atacgtaatc gatcgaacac tacttgaaaa cggctattct
   168181 gctcagaaat gaaatgttcc aaatgttcct ggaaattctt gctcccattg gaccatttgt
   168241 atctatatgc attaggatcc cgattcatgg atctctcggt tcgagaaatc aaaataagag
   168301 gatcgaacca tttcttctga ctctttttca aatttgataa atgttggttg atcgtgtatt
   168361 tcattatagt tctatgattc agagtatcat ttcctatttg atacctttga attccatgtt
   168421 cgaagttgcg atcggatcga ttcattaaaa agaatcgatt caatacattt cttatgtacc
   168481 cataggtgct atattggatt tgaatcagat ttcggatcaa tctatattga ttgactgcct
   168541 ccattatgtt gttgctagca aataccacta tttttggttt tggatcttcc aaatcattcc
   168601 cgcaagaggt ccggacccat ttttttctga tccttcgata aaaagattca ttctcttcat
   168661 aaaaaatagg aggtagaacc aataaagatt tctttttcga ttcatccctg gagttgaata
   168721 cctcattcaa gaattgtttt tgatccaatc cggaggaatc aatagaaaag gcaaatccct
   168781 tatgatacac cagatccggc tcggttattg atagagtgaa tagatctgcc atttcttgaa
   168841 atctctcttc tgattcaaaa tcgtggtgta acgtgtatcc ccccctgttc cggtcatgga
   168901 atagatgaaa taaatcaaaa aatggatttt tgttcaagaa tgaaatctta ttggaactgt
   168961 ccagttcatc cttcggaacc atatcacatc ccggatctga tgaaatagga tgaattgaga
   169021 cggtattttg taaatacata atcatcttga atatattaac tatttcttta ttttccgatc
   169081 gcctggaaag aacaaaagaa acatcttgtt ctttcttcaa caatttctga tctctagtgg
   169141 acctctcagt aggattcgaa cccagatgaa gttctgacca tctttcagag aaaaaagaac
   169201 gaatggatct tgtaggattc ccaagaaatt ctttgatttc ttccggaagc agatgattat
   169261 tcatctgctt ctcacgttcc gtgaatagcc gggacattga ggaatatcca gaaaggcatt
   169321 tagggaatcg ctctgattct atctctgttc gttccgtttg aagaaaggaa ggatcccaac
   169381 aaagaatcga tctttctttt agttgttgaa tctctctttg attgatcaat gtgtgatatt
   169441 ccgaatcctc attcctaatg gaatcgaaat gatctctgga ttgatcagaa gatcctttca
   169501 attggctaga atccgttact tgaatgaaac tagatcttgt ggaatcatat tgaatatttg
   169561 acgatacatt ccgtaccttg ctaaaaaacc gatccttgtt taccaaccac acattgtcta
   169621 accaaatcca attctctctc gagatgttcc tcaaaaaatc cgattcgtgc ggattcttcc
   169681 cccaactaac gaagagatct tggcggaatt gccacatatg aaattgagca caattttgca
   169741 aagaaaaagc ccgcttgttt ctcaagaaga gatgggaaac atgctcaata tcatttgatt
   169801 gaatagttga cccagctcct tgttgtttga agaaaccctc cacttcaatt ggtatttttt
   169861 cacgaaaagc aaacatgaga taataaatcc agtctttcac taagatttcg aatagctgtc
   169921 ccgaattcaa gttgattatg tttcgcctct tcctcggaga aagacgatca aacaattccc
   169981 aatcatggtc cttgcggatc ggatcatcca tataatatac aaaaagaaac tccagatatt
   170041 tgatatcttt ctctttgaat gagatctcaa ttccagcgac ggtttcatta gatatcttac
   170101 aactagaatc cctctttttt ccgatccagt tcctccacca ccgcgaaccc cagttagatt
   170161 caggcatgat acacttttta gttattggga gaacccaagt actctctttc ggatccagga
   170221 aagagctctc agagatcttt tttccttttg gaagatacag gagcgaaaca atcaacctat
   170281 tgatattgga agactcaaaa gattcttcca atgtatcatt tctgggtcca atggaattca
   170341 taggtatagg aagaagccct gtcaaataga gattttttct ttcgaccatc tttcgattgt
   170401 taatacgata tataaggacc gctactacaa agagtactac acccttgatc gtgaaatatc
   170461 gattgcttgt tgaaccctgt gaattgcgtg aaagtaggat actccaaatt cgggagtcca
   170521 agagttttat aaaacgctct tgatggaaaa aaatgtgaat gaaagatccc actgaattga
   170581 attgggtcca tgaatctaag aaatagtgag aattcttgat ctctctcaat atctctctca
   170641 attcgaaaat ccaggatttg aattgatgtc ctttcattga gtcctcctaa attgcattga
   170701 tttatcctaa agatttcatt tcaattggaa tttggttatt caccatgtac gaggatcccc
   170761 gctaagcatc catggctgaa tggttaaagc gcccaactca taattggcga attcgtaggt
   170821 tcaattccta ctggatgcac gccaatggga ccctccaata agtctattgg aattggctct
   170881 gtatcaatgg aatctcatca tccatacata acgaattggt gtagtatatt catatcataa
   170941 catatgaaca gtaagaacta gcattcttat tgagactaga actcataggg aagaaaatag
   171001 atttatggat ggaatcaaat atgcagtatt tacagacaaa agtattcggt tattggggaa
   171061 aaatcaatat acttctaatg tcgaatcagg atcaactagg acagaaataa agcattgggt
   171121 cgaactcttc tttggtgtca aggtaatagc tatgaatagt catcgactcc cggtaaaggg
   171181 tagaagaatg ggacctatta tgggacatac aatgcattac agacgtatga tcattacgct
   171241 tcaaccgggt tattctattc cacctcttag aaagaaaaga acttaaatca aaatacttaa
   171301 tagcatggcg atacatttat acaaaacttc taccccgagc acacgcaatg gagccgtaga
   171361 cagtcaagtg aaatccaatc cacgaaataa tttgatctat ggacagcatc gttgtggtaa
   171421 aggtcgtaat gccagaggaa tcattaccgc agggcataga gggggaggtc ataagcgtct
   171481 ataccgtaaa atcgattttc gacggaatga aaaagacata tatggtagaa tcgtaaccat
   171541 agaatacgac cctaatcgaa atgcatacat ttgtctcata cactatgggg atggtgagaa
   171601 aagatatatt ttacatccca gaggggctat aattggagat accattgttt ctggtacaga
   171661 agttcctata aaaatgggaa atgccctacc tttgagtgcg gtttgaacta ttgatttacg
   171721 taattggaag taaccaatta ggtttacggc gaaacctaga aatcgatcac tgatccaatt
   171781 tgagtacctc tacaggatag acctcaacag aaaactgaag agtaacggca gcaagtgatt
   171841 gagttcagta gttcctcata taaaattatt gactctagag atatagtaat atggagaaga
   171901 caaaattgtt tcaagcaccg acagaaccag aagcgcccct tgtttcaaag aggggaggac
   171961 gggttattca catttcattt gatggtcaga ggcgaattga aagctaagca gtggtaattc
   172021 taaggattcc ccgggggaaa aatagagatg tctcctacgt tacccgtaat atgtggaagt
   172081 atcgacgtaa tttcatagag tcattcggtc tgaatgctac atgaagaaca taagccagat
   172141 gaaggaacgg gaagacctag gatgtagaag atcataacat gagtgattcg gcagatttgg
   172201 attcctatat atccactcat gcggtacttc attgtacgat atatataaga tccatctgta
   172261 tagatatcat catctacatc cagaaagccg tatgctttgg aagaagcttg tacagtttgg
   172321 gaaggggttt tgattgatca aaaagaagaa tctacttcaa ccgatatgcc cttaggcacg
   172381 gccatacata acatagaaat cacactcgga aagggtggac aattagctag agcagcaggt
   172441 gctgtagcga aactgattgc aaaagagggg aaatcggcca cattaaaatt accttctgga
   172501 gaggtccgtt tgatatccaa aaactgctca gcaacagtcg gacaagtggg gaatgttggg
   172561 gtaaaccaga aaagtttggg tagagccgga tctaaatgtt ggctaggtaa gcgtcctgta
   172621 gtaagaggag tagttatgaa ccctgtagac catccccatg ggggtggtga agggagggcc
   172681 ccaattggta gaaaaaaacc cgcaactcct tggggttatc ctgcacttgg aagaagaagt
   172741 agaaaaagga aaaaatatag taataatttg attcttcgtc gccgtagtaa atagtagagt
   172801 agagaaaatc gaatttgttt cttcgtcttt acaaaaaaaa aaaaaaaaaa ataggagtaa
   172861 tggactgtga cacgttcact aaaaaaaaat ccttttgtag cgaatcattt attaagaaaa
   172921 ataaataaac ttaacacaaa agcagaaaaa gaaataatag taacttggtc cagagcatct
   172981 accattatac ccaaaatgat tggtcatacg attgctatcc ataatggaaa agaacattta
   173041 cctatttata taacagatcg tatggtagga cataaattgg gagaattttc acctactata
   173101 aacttccggg gacatgcaaa aaatgataat agatctcgtc gttaatttaa tgattaagaa
   173161 ataaaataat tcattaaaat gaaaatctca tttatatatt aatatatatt aatattctta
   173221 tcttaaaa
//
