# Supplementary material for: Dispersed repeats and inverted repeat expansion drive major plastomic rearrangements in Calliandra haematocephala (Leguminosae: Mimoseae)
Source: Front Plant Sci. 2025 Oct 3;16:1673127. doi: 10.3389/fpls.2025.1673127 (PMC12531236; doi:10.3389/fpls.2025.1673127)
Supplement: Supplementary file 1 [file DataSheet1.zip › Assemled_data/Stryphnodendron_adstringens_NC_044627.gb]

LOCUS       Stryphnodendron_adstringens_NC_044627      162169 bp    DNA     linear   PLN 08-JUL-2025
DEFINITION  .
ACCESSION   urn.local...x-j4u526t (modified)
KEYWORDS    .
SOURCE      null
  ORGANISM  
            .
FEATURES             Location/Qualifiers
     source          1..162169
                     /organism="Stryphnodendron_adstringens"
                     /organelle="plastid:chloroplast"
                     /mol_type="genomic DNA"
                     /note="Annotation Method :: PGA-Plastid Genome Annotator"
     tRNA            complement(8..81)
                     /gene="trnH-GUG"
                     /product="tRNA-His"
     gene            complement(8..81)
                     /gene="trnH-GUG"
     CDS             complement(472..1533)
                     /gene="psbA"
                     /codon_start=1
                     /transl_table=11
                     /product="photosystem II protein D1"
     gene            complement(472..1533)
                     /gene="psbA"
     repeat_region   472..930
     repeat_region   472..837
     repeat_region   487..930
     repeat_region   932..1335
     repeat_region   1337..1605
     repeat_region   1337..1594
     tRNA            join(complement(4386..4422),complement(1793..1827))
                     /gene="trnK-UUU"
                     /product="tRNA-Lys"
     gene            complement(1793..4422)
                     /gene="trnK-UUU"
     CDS             complement(2149..3648)
                     /gene="matK"
                     /codon_start=1
                     /transl_table=11
                     /product="maturase K"
     gene            complement(2149..3648)
                     /gene="matK"
     repeat_region   4216..4443
     CDS             join(complement(7129..7168),complement(5991..6232))
                     /gene="rps16"
                     /codon_start=1
                     /transl_table=11
                     /product="ribosomal protein S16"
     gene            complement(5991..7168)
                     /gene="rps16"
     tRNA            complement(7837..7908)
                     /gene="trnQ-UUG"
                     /product="tRNA-Gln"
     gene            complement(7837..7908)
                     /gene="trnQ-UUG"
     CDS             8721..8906
                     /gene="psbK"
                     /codon_start=1
                     /transl_table=11
                     /product="photosystem II protein K"
     gene            8721..8906
                     /gene="psbK"
     CDS             9089..9199
                     /gene="psbI"
                     /codon_start=1
                     /transl_table=11
                     /product="photosystem II protein I"
     gene            9089..9199
                     /gene="psbI"
     tRNA            complement(9468..9555)
                     /gene="trnS-GCU"
                     /product="tRNA-Ser"
     gene            complement(9468..9555)
                     /gene="trnS-GCU"
     tRNA            join(10825..10847,11570..11617)
                     /gene="trnG-UCC"
                     /product="tRNA-Gly"
     gene            10825..11617
                     /gene="trnG-UCC"
     tRNA            11976..12047
                     /gene="trnR-UCU"
                     /product="tRNA-Arg"
     gene            11976..12047
                     /gene="trnR-UCU"
     repeat_region   12451..12672
     CDS             complement(12469..14001)
                     /gene="atpA"
                     /codon_start=1
                     /transl_table=11
                     /product="ATP synthase CF1 alpha subunit"
     gene            complement(12469..14001)
                     /gene="atpA"
     repeat_region   12839..13087
     repeat_region   12896..13318
     repeat_region   12923..13318
     repeat_region   12935..13353
     repeat_region   12986..13369
     repeat_region   12986..13353
     repeat_region   13394..13993
     repeat_region   13394..13827
     repeat_region   13406..14037
     repeat_region   13406..13993
     repeat_region   13633..14036
     repeat_region   13739..14107
     CDS             join(complement(15215..15359),complement(14067..14473))
                     /gene="atpF"
                     /codon_start=1
                     /transl_table=11
                     /product="ATP synthase CF0 subunit I"
     gene            complement(14067..15359)
                     /gene="atpF"
     repeat_region   14318..14638
     repeat_region   15046..15428
     CDS             complement(15980..16225)
                     /gene="atpH"
                     /codon_start=1
                     /transl_table=11
                     /product="ATP synthase CF0 subunit III"
     gene            complement(15980..16225)
                     /gene="atpH"
     repeat_region   17624..17958
     CDS             complement(17645..18388)
                     /gene="atpI"
                     /codon_start=1
                     /transl_table=11
                     /product="ATP synthase CF0 subunit IV"
     gene            complement(17645..18388)
                     /gene="atpI"
     CDS             complement(18605..19315)
                     /gene="rps2"
                     /codon_start=1
                     /transl_table=11
                     /product="ribosomal protein S2"
     gene            complement(18605..19315)
                     /gene="rps2"
     repeat_region   18852..19347
     repeat_region   18896..19347
     repeat_region   19048..19362
     CDS             complement(19562..23737)
                     /gene="rpoC2"
                     /codon_start=1
                     /transl_table=11
                     /product="RNA polymerase beta subunit"
     gene            complement(19562..23737)
                     /gene="rpoC2"
     repeat_region   19833..20284
     repeat_region   19833..20146
     repeat_region   19866..20537
     repeat_region   19872..20340
     repeat_region   21714..22159
     repeat_region   22161..22405
     repeat_region   23220..23846
     repeat_region   23220..23631
     repeat_region   23499..23812
     repeat_region   23526..23827
     repeat_region   23595..23908
     CDS             join(complement(26350..26802),complement(23924..25540))
                     /gene="rpoC1"
                     /codon_start=1
                     /transl_table=11
                     /product="RNA polymerase beta subunit"
     gene            complement(23924..26802)
                     /gene="rpoC1"
     repeat_region   23936..24284
     repeat_region   24290..24811
     repeat_region   24290..24736
     repeat_region   24402..24811
     repeat_region   25002..25327
     repeat_region   25023..25228
     repeat_region   26549..27017
     CDS             complement(26808..30020)
                     /gene="rpoB"
                     /codon_start=1
                     /transl_table=11
                     /product="RNA polymerase beta subunit"
     gene            complement(26808..30020)
                     /gene="rpoB"
     repeat_region   27085..27494
     repeat_region   27085..27398
     repeat_region   27192..27494
     repeat_region   27496..27839
     repeat_region   27523..28016
     repeat_region   27523..27917
     repeat_region   27553..27934
     repeat_region   27574..28016
     repeat_region   28018..28482
     repeat_region   28355..28585
     repeat_region   28484..29217
     repeat_region   28484..29015
     repeat_region   28553..29116
     repeat_region   28587..29185
     repeat_region   28684..29217
     repeat_region   29426..29843
     repeat_region   29439..29744
     repeat_region   29599..29897
     repeat_region   29623..30023
     tRNA            31239..31309
                     /gene="trnC-GCA"
                     /product="tRNA-Cys"
     gene            31239..31309
                     /gene="trnC-GCA"
     CDS             32226..32315
                     /gene="petN"
                     /codon_start=1
                     /transl_table=11
                     /product="cytochrome b6/f complex subunit VIII"
     gene            32226..32315
                     /gene="petN"
     CDS             complement(33526..33630)
                     /gene="psbM"
                     /codon_start=1
                     /transl_table=11
                     /product="photosystem II protein M"
     gene            complement(33526..33630)
                     /gene="psbM"
     tRNA            complement(34349..34422)
                     /gene="trnD-GUC"
                     /product="tRNA-Asp"
     gene            complement(34349..34422)
                     /gene="trnD-GUC"
     repeat_region   34807..35106
     tRNA            complement(34862..34945)
                     /gene="trnY-GUA"
                     /product="tRNA-Tyr"
     gene            complement(34862..34945)
                     /gene="trnY-GUA"
     tRNA            complement(35012..35084)
                     /gene="trnE-UUC"
                     /product="tRNA-Glu"
     gene            complement(35012..35084)
                     /gene="trnE-UUC"
     tRNA            35925..35996
                     /gene="trnT-GGU"
                     /product="tRNA-Thr"
     gene            35925..35996
                     /gene="trnT-GGU"
     CDS             37532..38593
                     /gene="psbD"
                     /codon_start=1
                     /transl_table=11
                     /product="photosystem II protein D2"
     gene            37532..38593
                     /gene="psbD"
     repeat_region   37769..38394
     repeat_region   37769..38118
     repeat_region   37796..38197
     repeat_region   37832..38481
     repeat_region   37832..38394
     repeat_region   37973..38469
     repeat_region   38120..38481
     repeat_region   38279..38764
     repeat_region   38483..38836
     CDS             38541..39962
                     /gene="psbC"
                     /codon_start=1
                     /transl_table=11
                     /product="photosystem II CP43 chlorophyll apoprotein"
     gene            38541..39962
                     /gene="psbC"
     repeat_region   38838..39112
     repeat_region   39114..39631
     repeat_region   39114..39586
     repeat_region   40005..40341
     repeat_region   40046..40340
     tRNA            complement(40200..40292)
                     /gene="trnS-UGA"
                     /product="tRNA-Ser"
     gene            complement(40200..40292)
                     /gene="trnS-UGA"
     CDS             40625..40813
                     /gene="psbZ"
                     /codon_start=1
                     /transl_table=11
                     /product="photosystem II protein Z"
     gene            40625..40813
                     /gene="psbZ"
     tRNA            41436..41506
                     /gene="trnG-GCC"
                     /product="tRNA-Gly"
     gene            41436..41506
                     /gene="trnG-GCC"
     tRNA            complement(41687..41760)
                     /gene="trnfM-CAU"
                     /product="tRNA-Met"
     gene            complement(41687..41760)
                     /gene="trnfM-CAU"
     repeat_region   41919..42325
     repeat_region   41919..42299
     CDS             complement(41923..42225)
                     /gene="rps14"
                     /codon_start=1
                     /transl_table=11
                     /product="ribosomal protein S14"
     gene            complement(41923..42225)
                     /gene="rps14"
     CDS             complement(42344..44548)
                     /gene="psaB"
                     /codon_start=1
                     /transl_table=11
                     /product="photosystem I P700 apoprotein A2"
     gene            complement(42344..44548)
                     /gene="psaB"
     repeat_region   42660..43666
     repeat_region   42660..43607
     repeat_region   42813..43666
     repeat_region   43839..44822
     repeat_region   44094..45026
     repeat_region   44226..45026
     CDS             complement(44574..46826)
                     /gene="psaA"
                     /codon_start=1
                     /transl_table=11
                     /product="photosystem I P700 apoprotein A1"
     gene            complement(44574..46826)
                     /gene="psaA"
     repeat_region   44824..45158
     repeat_region   44944..45272
     repeat_region   45028..45389
     repeat_region   45028..45341
     repeat_region   45030..45349
     repeat_region   45433..45890
     repeat_region   45634..46757
     repeat_region   45634..46436
     repeat_region   46033..46757
     repeat_region   47593..47853
     repeat_region   47608..47903
     repeat_region   47608..47892
     CDS             join(complement(49485..49608),complement(48534..48763),
                     complement(47627..47779))
                     /gene="ycf3"
                     /codon_start=1
                     /transl_table=11
                     /product="photosystem I assembly protein Ycf3"
     gene            complement(47627..49608)
                     /gene="ycf3"
     repeat_region   48461..48853
     repeat_region   48462..48840
     repeat_region   48492..48878
     repeat_region   48499..48871
     repeat_region   49791..50075
     tRNA            49851..49938
                     /gene="trnS-GGA"
                     /product="tRNA-Ser"
     gene            49851..49938
                     /gene="trnS-GGA"
     repeat_region   50214..50496
     CDS             complement(50233..50838)
                     /gene="rps4"
                     /codon_start=1
                     /transl_table=11
                     /product="ribosomal protein S4"
     gene            complement(50233..50838)
                     /gene="rps4"
     repeat_region   50273..50731
     tRNA            complement(51184..51256)
                     /gene="trnT-UGU"
                     /product="tRNA-Thr"
     gene            complement(51184..51256)
                     /gene="trnT-UGU"
     tRNA            join(52520..52554,53070..53119)
                     /gene="trnL-UAA"
                     /product="tRNA-Leu"
     gene            52520..53119
                     /gene="trnL-UAA"
     tRNA            53536..53608
                     /gene="trnF-GAA"
                     /product="tRNA-Phe"
     gene            53536..53608
                     /gene="trnF-GAA"
     repeat_region   54247..54692
     repeat_region   54298..54803
     repeat_region   54298..54692
     repeat_region   54336..54837
     CDS             complement(54339..54815)
                     /gene="ndhJ"
                     /codon_start=1
                     /transl_table=11
                     /product="NADH-plastoquinone oxidoreductase subunit J"
     gene            complement(54339..54815)
                     /gene="ndhJ"
     repeat_region   54595..54849
     repeat_region   54625..54849
     CDS             complement(54955..55632)
                     /gene="ndhK"
                     /codon_start=1
                     /transl_table=11
                     /product="NADH-plastoquinone oxidoreductase subunit K"
     gene            complement(54955..55632)
                     /gene="ndhK"
     repeat_region   55163..55611
     repeat_region   55163..55524
     repeat_region   55298..55592
     repeat_region   55418..55736
     repeat_region   55418..55720
     CDS             complement(55674..56036)
                     /gene="ndhC"
                     /codon_start=1
                     /transl_table=11
                     /product="NADH-plastoquinone oxidoreductase subunit 3"
     gene            complement(55674..56036)
                     /gene="ndhC"
     repeat_region   56737..56921
     tRNA            join(complement(57395..57433),complement(56743..56779))
                     /gene="trnV-UAC"
                     /product="tRNA-Val"
     gene            complement(56743..57433)
                     /gene="trnV-UAC"
     tRNA            57596..57668
                     /gene="trnM-CAU"
                     /product="tRNA-Met"
     gene            57596..57668
                     /gene="trnM-CAU"
     repeat_region   57869..58149
     repeat_region   57913..58131
     CDS             complement(57940..58341)
                     /gene="atpE"
                     /codon_start=1
                     /transl_table=11
                     /product="ATP synthase CF1 epsilon subunit"
     gene            complement(57940..58341)
                     /gene="atpE"
     repeat_region   57940..58149
     CDS             complement(58338..59834)
                     /gene="atpB"
                     /codon_start=1
                     /transl_table=11
                     /product="ATP synthase CF1 beta subunit"
     gene            complement(58338..59834)
                     /gene="atpB"
     repeat_region   58396..58829
     repeat_region   58504..58829
     repeat_region   58831..59243
     repeat_region   58831..59158
     repeat_region   58870..59243
     repeat_region   59320..59792
     CDS             60635..62062
                     /gene="rbcL"
                     /codon_start=1
                     /transl_table=11
                     /product="ribulose bisophosphate carboxylase"
     gene            60635..62062
                     /gene="rbcL"
     repeat_region   61420..61653
     repeat_region   61760..62142
     repeat_region   62947..63338
     CDS             62994..64484
                     /gene="accD"
                     /codon_start=1
                     /transl_table=11
                     /product="acetyl-CoA carboxylase carboxyltransferase beta
                     subunit"
     gene            62994..64484
                     /gene="accD"
     repeat_region   63694..64405
     repeat_region   63702..64234
     repeat_region   63964..64419
     repeat_region   63964..64405
     CDS             65029..65142
                     /gene="psaI"
                     /codon_start=1
                     /transl_table=11
                     /product="photosystem I subunit VIII"
     gene            65029..65142
                     /gene="psaI"
     repeat_region   65305..65591
     CDS             65339..65893
                     /gene="ycf4"
                     /codon_start=1
                     /transl_table=11
                     /product="photosystem I assembly protein Ycf4"
     gene            65339..65893
                     /gene="ycf4"
     repeat_region   65522..65850
     repeat_region   65593..65889
     repeat_region   66225..66565
     repeat_region   66260..66565
     CDS             66348..67037
                     /gene="cemA"
                     /codon_start=1
                     /transl_table=11
                     /product="envelope membrane protein"
     gene            66348..67037
                     /gene="cemA"
     repeat_region   66567..66969
     repeat_region   66643..67138
     repeat_region   66643..66969
     repeat_region   66661..67047
     repeat_region   66711..67096
     repeat_region   67163..67448
     repeat_region   67188..67568
     CDS             67258..68220
                     /gene="petA"
                     /codon_start=1
                     /transl_table=11
                     /product="cytochrome f"
     gene            67258..68220
                     /gene="petA"
     repeat_region   67309..67613
     repeat_region   67838..68265
     repeat_region   67948..68264
     repeat_region   68056..68353
     CDS             complement(69541..69663)
                     /gene="psbJ"
                     /codon_start=1
                     /transl_table=11
                     /product="photosystem II protein J"
     gene            complement(69541..69663)
                     /gene="psbJ"
     repeat_region   69738..70023
     CDS             complement(69789..69905)
                     /gene="psbL"
                     /codon_start=1
                     /transl_table=11
                     /product="photosystem II protein L"
     gene            complement(69789..69905)
                     /gene="psbL"
     repeat_region   69789..70023
     CDS             complement(69928..70047)
                     /gene="psbF"
                     /codon_start=1
                     /transl_table=11
                     /product="photosystem II cytochrome b559 beta subunit"
     gene            complement(69928..70047)
                     /gene="psbF"
     repeat_region   70025..70526
     repeat_region   70025..70495
     CDS             complement(70057..70308)
                     /gene="psbE"
                     /codon_start=1
                     /transl_table=11
                     /product="photosystem II cytochrome b559 alpha subunit"
     gene            complement(70057..70308)
                     /gene="psbE"
     CDS             71619..71714
                     /gene="petL"
                     /codon_start=1
                     /transl_table=11
                     /product="cytochrome b6/f complex subunit VI"
     gene            71619..71714
                     /gene="petL"
     CDS             71901..72014
                     /gene="petG"
                     /codon_start=1
                     /transl_table=11
                     /product="cytochrome b6/f complex subunit V"
     gene            71901..72014
                     /gene="petG"
     tRNA            complement(72144..72217)
                     /gene="trnW-CCA"
                     /product="tRNA-Trp"
     gene            complement(72144..72217)
                     /gene="trnW-CCA"
     tRNA            complement(72439..72512)
                     /gene="trnP-UGG"
                     /product="tRNA-Pro"
     gene            complement(72439..72512)
                     /gene="trnP-UGG"
     CDS             72951..73085
                     /gene="psaJ"
                     /codon_start=1
                     /transl_table=11
                     /product="photosystem I subunit IX"
     gene            72951..73085
                     /gene="psaJ"
     CDS             73634..73834
                     /gene="rpl33"
                     /codon_start=1
                     /transl_table=11
                     /product="ribosomal protein L33"
     gene            73634..73834
                     /gene="rpl33"
     repeat_region   74112..74412
     repeat_region   74134..74412
     CDS             74168..74476
                     /gene="rps18"
                     /codon_start=1
                     /transl_table=11
                     /product="ribosomal protein S18"
     gene            74168..74476
                     /gene="rps18"
     CDS             complement(74733..75092)
                     /gene="rpl20"
                     /codon_start=1
                     /transl_table=11
                     /product="ribosomal protein L20"
     gene            complement(74733..75092)
                     /gene="rpl20"
     repeat_region   74852..75253
     repeat_region   74874..75292
     repeat_region   74874..75253
     CDS             join(complement(75903..76016),147600..147831,
                     148368..148393)
                     /gene="rps12"
                     /locus_tag="F6D38_pgp041"
                     /trans_splicing
                     /codon_start=1
                     /transl_table=11
                     /product="ribosomal protein S12"
                     /protein_id="YP_009688191.1"
                     /db_xref="GeneID:41790319"
     CDS             join(complement(75903..76016),complement(105383..105614),
                     complement(104821..104846))
                     /gene="rps12"
                     /locus_tag="F6D38_pgp040"
                     /trans_splicing
                     /codon_start=1
                     /transl_table=11
                     /product="ribosomal protein S12"
                     /protein_id="YP_009688146.1"
                     /db_xref="GeneID:41790387"
     gene            join(complement(75903..76016),147600..148393)
                     /gene="rps12"
                     /locus_tag="F6D38_pgp041"
                     /trans_splicing
                     /db_xref="GeneID:41790319"
     gene            join(complement(75903..76016),complement(104821..105614))
                     /gene="rps12"
                     /locus_tag="F6D38_pgp040"
                     /trans_splicing
                     /db_xref="GeneID:41790387"
     CDS             join(complement(78145..78215),complement(77053..77344),
                     complement(76251..76478))
                     /gene="clpP"
                     /codon_start=1
                     /transl_table=11
                     /product="clp protease proteolytic subunit"
     gene            complement(76251..78215)
                     /gene="clpP"
     CDS             78711..80237
                     /gene="psbB"
                     /codon_start=1
                     /transl_table=11
                     /product="photosystem II CP47 chlorophyll apoprotein"
     gene            78711..80237
                     /gene="psbB"
     repeat_region   79023..79618
     repeat_region   79620..80026
     repeat_region   79620..79921
     repeat_region   79737..80189
     repeat_region   79737..80026
     repeat_region   80028..80380
     CDS             80427..80534
                     /gene="psbT"
                     /codon_start=1
                     /transl_table=11
                     /product="photosystem II protein T"
     gene            80427..80534
                     /gene="psbT"
     CDS             complement(80595..80726)
                     /gene="psbN"
                     /codon_start=1
                     /transl_table=11
                     /product="photosystem II protein N"
     gene            complement(80595..80726)
                     /gene="psbN"
     CDS             80837..81058
                     /gene="psbH"
                     /codon_start=1
                     /transl_table=11
                     /product="photosystem II phosphoprotein"
     gene            80837..81058
                     /gene="psbH"
     CDS             join(81191..81196,81996..82637)
                     /gene="petB"
                     /codon_start=1
                     /transl_table=11
                     /product="cytochrome b6"
     gene            81191..82637
                     /gene="petB"
     CDS             join(82864..82871,83617..84091)
                     /gene="petD"
                     /codon_start=1
                     /transl_table=11
                     /product="cytochrome b6/f complex subunit IV"
     gene            82864..84091
                     /gene="petD"
     repeat_region   83807..84151
     repeat_region   83810..84103
     CDS             complement(84303..85298)
                     /gene="rpoA"
                     /codon_start=1
                     /transl_table=11
                     /product="RNA polymerase alpha subunit"
     gene            complement(84303..85298)
                     /gene="rpoA"
     repeat_region   84907..85185
     repeat_region   84992..85304
     repeat_region   85373..85696
     CDS             complement(85376..85792)
                     /gene="rps11"
                     /codon_start=1
                     /transl_table=11
                     /product="ribosomal protein S11"
     gene            complement(85376..85792)
                     /gene="rps11"
     repeat_region   85455..85669
     CDS             complement(85960..86073)
                     /gene="rpl36"
                     /codon_start=1
                     /transl_table=11
                     /product="ribosomal protein L36"
     gene            complement(85960..86073)
                     /gene="rpl36"
     CDS             complement(86582..86986)
                     /gene="rps8"
                     /codon_start=1
                     /transl_table=11
                     /product="ribosomal protein S8"
     gene            complement(86582..86986)
                     /gene="rps8"
     repeat_region   87270..87703
     repeat_region   87271..87678
     CDS             complement(87299..87667)
                     /gene="rpl14"
                     /codon_start=1
                     /transl_table=11
                     /product="ribosomal protein L14"
     gene            complement(87299..87667)
                     /gene="rpl14"
     CDS             join(complement(89317..89325),complement(87811..88209))
                     /gene="rpl16"
                     /codon_start=1
                     /transl_table=11
                     /product="50S ribosomal protein L16"
     gene            complement(87811..89325)
                     /gene="rpl16"
     repeat_region   87968..88333
     repeat_region   88043..88327
     repeat_region   89377..89876
     repeat_region   89384..89842
     repeat_region   89415..89947
     repeat_region   89415..89876
     CDS             complement(89463..90119)
                     /gene="rps3"
                     /codon_start=1
                     /transl_table=11
                     /product="ribosomal protein S3"
     gene            complement(89463..90119)
                     /gene="rps3"
     CDS             complement(90871..91149)
                     /gene="rps19"
                     /codon_start=1
                     /transl_table=11
                     /product="ribosomal protein S19"
     gene            complement(90871..91149)
                     /gene="rps19"
     repeat_region   90908..91173
     repeat_region   91045..117106
                     /note="inverted repeat B"
                     /rpt_type="inverted"
     repeat_region   91045..117106
     repeat_region   91165..92791
     CDS             join(complement(92312..92702),complement(91213..91646))
                     /gene="rpl2"
                     /codon_start=1
                     /transl_table=11
                     /product="ribosomal protein L2"
     gene            complement(91213..92702)
                     /gene="rpl2"
     CDS             complement(92721..93002)
                     /gene="rpl23"
                     /codon_start=1
                     /transl_table=11
                     /product="ribosomal protein L23"
     gene            complement(92721..93002)
                     /gene="rpl23"
     repeat_region   92793..93628
     tRNA            complement(93168..93241)
                     /gene="trnI-CAU"
                     /product="tRNA-Ile"
     gene            complement(93168..93241)
                     /gene="trnI-CAU"
     CDS             93330..100157
                     /gene="ycf2"
                     /codon_start=1
                     /transl_table=11
                     /product="hypothetical protein RF2"
     gene            93330..100157
                     /gene="ycf2"
     repeat_region   93630..94234
     repeat_region   94236..94891
     repeat_region   94365..94948
     repeat_region   94554..95020
     repeat_region   95022..95792
     repeat_region   95387..95947
     repeat_region   95454..96483
     repeat_region   96485..97138
     repeat_region   97140..98414
     repeat_region   98416..98796
     repeat_region   98471..98850
     repeat_region   98673..99053
     repeat_region   98799..99236
     repeat_region   98883..99455
     repeat_region   98907..99487
     repeat_region   99489..100164
     repeat_region   99817..100581
     repeat_region   100583..101104
     repeat_region   100983..101496
     tRNA            complement(101106..101186)
                     /gene="trnL-CAA"
                     /product="tRNA-Leu"
     gene            complement(101106..101186)
                     /gene="trnL-CAA"
     repeat_region   101106..101636
     repeat_region   101490..101783
     repeat_region   101638..102074
     repeat_region   101650..102361
     CDS             join(complement(103204..103980),
                     complement(101763..102518))
                     /gene="ndhB"
                     /codon_start=1
                     /transl_table=11
                     /product="NADH-plastoquinone oxidoreductase subunit 2"
     gene            complement(101763..103980)
                     /gene="ndhB"
     repeat_region   102363..103887
     repeat_region   102806..104640
     repeat_region   104011..104771
     CDS             complement(104300..104767)
                     /gene="rps7"
                     /codon_start=1
                     /transl_table=11
                     /product="ribosomal protein S7"
     gene            complement(104300..104767)
                     /gene="rps7"
     repeat_region   104642..105977
     repeat_region   104773..106002
     repeat_region   106198..106564
     repeat_region   106574..106803
     repeat_region   106805..107178
     repeat_region   107346..108235
     tRNA            107493..107564
                     /gene="trnV-GAC"
                     /product="tRNA-Val"
     gene            107493..107564
                     /gene="trnV-GAC"
     rRNA            107799..109289
                     /gene="rrn16"
                     /product="16S ribosomal RNA"
     gene            107799..109289
                     /gene="rrn16"
     repeat_region   108237..110404
     tRNA            join(109586..109622,110576..110610)
                     /gene="trnI-GAU"
                     /product="tRNA-Ile"
     gene            109586..110610
                     /gene="trnI-GAU"
     repeat_region   110319..111061
     repeat_region   110406..114570
     tRNA            join(110675..110712,111515..111549)
                     /gene="trnA-UGC"
                     /product="tRNA-Ala"
     gene            110675..111549
                     /gene="trnA-UGC"
     rRNA            111707..114516
                     /gene="rrn23"
                     /product="23S ribosomal RNA"
     gene            111707..114516
                     /gene="rrn23"
     repeat_region   114572..114807
     rRNA            114615..114718
                     /gene="rrn4.5"
                     /product="4.5S ribosomal RNA"
     gene            114615..114718
                     /gene="rrn4.5"
     repeat_region   114809..115406
     rRNA            114943..115063
                     /gene="rrn5"
                     /product="5S ribosomal RNA"
     gene            114943..115063
                     /gene="rrn5"
     tRNA            115317..115390
                     /gene="trnR-ACG"
                     /product="tRNA-Arg"
     gene            115317..115390
                     /gene="trnR-ACG"
     repeat_region   115566..115933
     repeat_region   115587..116334
     tRNA            complement(116008..116079)
                     /gene="trnN-GUU"
                     /product="tRNA-Asn"
     gene            complement(116008..116079)
                     /gene="trnN-GUU"
     gene            116408..117100
                     /gene="ycf1"
                     /locus_tag="F6D38_pgp019"
                     /pseudogene="unknown"
                     /db_xref="GeneID:41790352"
     repeat_region   116465..117070
     CDS             complement(117255..119486)
                     /gene="ndhF"
                     /codon_start=1
                     /transl_table=11
                     /product="NADH-plastoquinone oxidoreductase subunit 5"
     gene            complement(117255..119486)
                     /gene="ndhF"
     repeat_region   118316..118580
     repeat_region   118582..119027
     repeat_region   118582..119008
     repeat_region   118624..119027
     repeat_region   119062..119379
     CDS             120486..120653
                     /gene="rpl32"
                     /codon_start=1
                     /transl_table=11
                     /product="ribosomal protein L32"
     gene            120486..120653
                     /gene="rpl32"
     tRNA            121141..121220
                     /gene="trnL-UAG"
                     /product="tRNA-Leu"
     gene            121141..121220
                     /gene="trnL-UAG"
     CDS             121310..122281
                     /gene="ccsA"
                     /codon_start=1
                     /transl_table=11
                     /product="cytochrome c heme attachment protein"
     gene            121310..122281
                     /gene="ccsA"
     repeat_region   121603..121905
     CDS             complement(122830..124326)
                     /gene="ndhD"
                     /codon_start=1
                     /transl_table=11
                     /product="NADH-plastoquinone oxidoreductase subunit 4"
     gene            complement(122830..124326)
                     /gene="ndhD"
     repeat_region   122963..123810
     repeat_region   123887..124109
     repeat_region   123933..124212
     repeat_region   124123..124362
     repeat_region   124425..124630
     CDS             complement(124454..124699)
                     /gene="psaC"
                     /codon_start=1
                     /transl_table=11
                     /product="photosystem I subunit VII"
     gene            complement(124454..124699)
                     /gene="psaC"
     CDS             complement(124939..125244)
                     /gene="ndhE"
                     /codon_start=1
                     /transl_table=11
                     /product="NADH-plastoquinone oxidoreductase subunit 4L"
     gene            complement(124939..125244)
                     /gene="ndhE"
     repeat_region   complement(125430..126036)
     CDS             complement(125473..126003)
                     /gene="ndhG"
                     /codon_start=1
                     /transl_table=11
                     /product="NADH-plastoquinone oxidoreductase subunit 6"
     gene            complement(125473..126003)
                     /gene="ndhG"
     repeat_region   125759..126055
     CDS             complement(126243..126728)
                     /gene="ndhI"
                     /codon_start=1
                     /transl_table=11
                     /product="NADH-plastoquinone oxidoreductase subunit I"
     gene            complement(126243..126728)
                     /gene="ndhI"
     repeat_region   126340..126655
     repeat_region   126340..126619
     repeat_region   complement(126469..126668)
     CDS             join(complement(128822..129374),
                     complement(126808..127346))
                     /gene="ndhA"
                     /codon_start=1
                     /transl_table=11
                     /product="NADH-plastoquinone oxidoreductase subunit 1"
     gene            complement(126808..129374)
                     /gene="ndhA"
     repeat_region   126914..127476
     repeat_region   126914..127430
     repeat_region   complement(128839..129038)
     CDS             complement(129376..130557)
                     /gene="ndhH"
                     /codon_start=1
                     /transl_table=11
                     /product="NADH-plastoquinone oxidoreductase subunit 7"
     gene            complement(129376..130557)
                     /gene="ndhH"
     repeat_region   129874..130272
     CDS             complement(130661..130933)
                     /gene="rps15"
                     /codon_start=1
                     /transl_table=11
                     /product="ribosomal protein S15"
     gene            complement(130661..130933)
                     /gene="rps15"
     CDS             complement(131338..136806)
                     /gene="ycf1"
                     /codon_start=1
                     /transl_table=11
                     /product="hypothetical protein RF1"
     gene            complement(131338..136806)
                     /gene="ycf1"
     repeat_region   complement(136108..162169)
                     /note="inverted repeat A"
                     /rpt_type="inverted"
     repeat_region   complement(136108..162169)
     repeat_region   complement(136144..136749)
     repeat_region   complement(136880..137627)
     tRNA            137135..137206
                     /gene="trnN-GUU"
                     /product="tRNA-Asn"
     gene            137135..137206
                     /gene="trnN-GUU"
     repeat_region   complement(137281..137648)
     repeat_region   complement(137808..138405)
     tRNA            complement(137824..137897)
                     /gene="trnR-ACG"
                     /product="tRNA-Arg"
     gene            complement(137824..137897)
                     /gene="trnR-ACG"
     rRNA            complement(138151..138271)
                     /gene="rrn5"
                     /product="5S ribosomal RNA"
     gene            complement(138151..138271)
                     /gene="rrn5"
     repeat_region   complement(138407..138642)
     rRNA            complement(138496..138599)
                     /gene="rrn4.5"
                     /product="4.5S ribosomal RNA"
     gene            complement(138496..138599)
                     /gene="rrn4.5"
     repeat_region   complement(138644..142808)
     rRNA            complement(138698..141507)
                     /gene="rrn23"
                     /product="23S ribosomal RNA"
     gene            complement(138698..141507)
                     /gene="rrn23"
     tRNA            join(complement(142502..142539),
                     complement(141665..141699))
                     /gene="trnA-UGC"
                     /product="tRNA-Ala"
     gene            complement(141665..142539)
                     /gene="trnA-UGC"
     repeat_region   complement(142153..142895)
     tRNA            join(complement(143592..143628),
                     complement(142604..142638))
                     /gene="trnI-GAU"
                     /product="tRNA-Ile"
     gene            complement(142604..143628)
                     /gene="trnI-GAU"
     repeat_region   complement(142810..144977)
     rRNA            complement(143925..145415)
                     /gene="rrn16"
                     /product="16S ribosomal RNA"
     gene            complement(143925..145415)
                     /gene="rrn16"
     repeat_region   complement(144979..145868)
     tRNA            complement(145650..145721)
                     /gene="trnV-GAC"
                     /product="tRNA-Val"
     gene            complement(145650..145721)
                     /gene="trnV-GAC"
     repeat_region   complement(146036..146409)
     repeat_region   complement(146411..146640)
     repeat_region   complement(146650..147016)
     repeat_region   complement(147212..148441)
     repeat_region   complement(147237..148572)
     repeat_region   complement(148443..149203)
     CDS             148447..148914
                     /gene="rps7"
                     /codon_start=1
                     /transl_table=11
                     /product="ribosomal protein S7"
     gene            148447..148914
                     /gene="rps7"
     repeat_region   complement(148574..150408)
     CDS             join(149234..150010,150696..151451)
                     /gene="ndhB"
                     /codon_start=1
                     /transl_table=11
                     /product="NADH-plastoquinone oxidoreductase subunit 2"
     gene            149234..151451
                     /gene="ndhB"
     repeat_region   complement(149327..150851)
     repeat_region   complement(150853..151564)
     repeat_region   complement(151140..151576)
     repeat_region   complement(151431..151724)
     repeat_region   complement(151578..152108)
     repeat_region   complement(151718..152231)
     tRNA            152028..152108
                     /gene="trnL-CAA"
                     /product="tRNA-Leu"
     gene            152028..152108
                     /gene="trnL-CAA"
     repeat_region   complement(152110..152631)
     repeat_region   complement(152633..153397)
     repeat_region   complement(153050..153725)
     CDS             complement(153057..159884)
                     /gene="ycf2"
                     /codon_start=1
                     /transl_table=11
                     /product="hypothetical protein RF2"
     gene            complement(153057..159884)
                     /gene="ycf2"
     repeat_region   complement(153727..154307)
     repeat_region   complement(153759..154331)
     repeat_region   complement(153978..154415)
     repeat_region   complement(154161..154541)
     repeat_region   complement(154364..154743)
     repeat_region   complement(154418..154798)
     repeat_region   complement(154800..156074)
     repeat_region   complement(156076..156729)
     repeat_region   complement(156731..157760)
     repeat_region   complement(157267..157827)
     repeat_region   complement(157422..158192)
     repeat_region   complement(158194..158660)
     repeat_region   complement(158266..158849)
     repeat_region   complement(158323..158978)
     repeat_region   complement(158980..159584)
     repeat_region   complement(159586..160421)
     tRNA            159973..160046
                     /gene="trnI-CAU"
                     /product="tRNA-Ile"
     gene            159973..160046
                     /gene="trnI-CAU"
     CDS             160212..160493
                     /gene="rpl23"
                     /codon_start=1
                     /transl_table=11
                     /product="ribosomal protein L23"
     gene            160212..160493
                     /gene="rpl23"
     repeat_region   complement(160423..162049)
     CDS             join(160512..160902,161568..162001)
                     /gene="rpl2"
                     /codon_start=1
                     /transl_table=11
                     /product="ribosomal protein L2"
     gene            160512..162001
                     /gene="rpl2"
     gene            162065..162169
                     /gene="rps19"
                     /locus_tag="F6D38_pgp001"
                     /pseudogene="unknown"
                     /db_xref="GeneID:41790384"
ORIGIN      
        1 ggttatgggc gaacgacggg aattgaaccc gcgcgtggtg gattcacaat ccactgcctt
       61 gatccacttg gctacatccg cccctatact atctaaaaat tacagagatt tctatttgta
      121 ttctgtctat ttgtattctt tctttttcat tattttgaag tttttactcg tcttctaaga
      181 tacgatagac tagaatttaa acatgcattt ctcatttttt ttttatttta catttcaaaa
      241 gataaagaaa gattgatgat aaaaacgtat aaaaaaatga gtaaaaaaga aacaaaaaat
      301 atgaaactcc aatatttttt tttcttatct taaaataatt gtaaagaatg ttgaagtaaa
      361 tacaaaattg atgtatgaag aaaaagacta ctaaaaagta aaggagcaat atcaagaggg
      421 ttgatattgc tcctttacgt tcaaaaactc gtatacatta agaccaagat tttatccatt
      481 tatagctgga gcctcaaccg cagctaggtc tagagggaag ttatgagcat tacgttcatg
      541 cataacttcc ataccaaggt tagctcggtt aataatatca gcccaggtat taattacacg
      601 accttgacta tcaactactg attggttgaa attgaaacca tttaaattga aagccatagt
      661 actgatacct aacgcggtaa accagatacc tactacaggc caagcagcca ggaagaaatg
      721 taaagaacga gaattgttga aactagcata ttggaagatc aatcggccaa aataaccatg
      781 agcagctaca atattatagg tttcttcctc ttgaccaaat ctgtaacctt cattagcaga
      841 ttcattttct gtggtttccc tgatcaaact agaagttacc aaggaaccgt gcatagcact
      901 gaatagggag ccgccgaata caccagctac acctaacatg tgaaatggat gcataagaat
      961 attgtgttca gcctgaaata caatcataaa gttgaaagta ccagaaattc ctagaggcat
     1021 accatcagaa aagcttcctt gaccaattgg atagatcaag aaaacagcag cagcagctgc
     1081 aacaggagct gaatatgcaa cagcaatcca agggcgcata cccagacgaa aactaagttc
     1141 ccactcacga cccatgtaac aagctacacc aagtaagaag tgtagaacaa ttagttcata
     1201 aggaccgcca ttgtataacc attcatcaac ggatgccgct tcccatatcg ggtaaaagtg
     1261 caaacctata gccgcggaag taggaataat ggcaccagaa ataatattgt ttccataaag
     1321 tagagatcca gaaaccggct cacgaatacc atcaatatct actggagggg cagcaatgaa
     1381 agcgataata aatacagaag ttgcggtcaa taaggtaggg atcatcaaaa caccaaacca
     1441 tccaatgtaa agacggtttt cagtgctggt tatccagtta cagaagcgac cccataggct
     1501 ttcgctctcg cgtctctcta aaattgcagt catggtaaaa tcttggttta tttaatcatc
     1561 agggactccc aagcacacga attctctata actagagaat tgaaggcttg ttattcaaca
     1621 gtataacatg acttatatac cggtgtcaac caataccaat atccatagga tactcttact
     1681 catttagatt tctcagaatt ctcgttttat tttaccacat ttcattcatt caaaacagaa
     1741 aataaaaaaa attcgaattt atatacatat gacttggata tattaaatat aatgggttgc
     1801 ccgggactcg aacccggaac tagtcggatg gagtagataa tttttttgtt aatctaatta
     1861 aacaacaaaa caaaaaaaaa tccctcccca agccgtactt gcatttttca ttgcacacgg
     1921 ctttccctat gtatacatct aaacctcagt tccttcccta gaacaggact ctaaaaaagt
     1981 taagtactta gtttatcaat tcctactctt actacatgag catttcataa tccatttcat
     2041 atttcataat agaaacgaat gaattctttt tttttttttc tcttttcctc atttaaagat
     2101 agtttccatt atcaaagtat gataacctgt tattcatgat tgaccagatc attgatgaaa
     2161 atcaaaaata tccaaatacc aaatccgatc tctatataac ttctccaaag tagaagaagc
     2221 tcttgagaag atcaaagaaa aaatatattc ttcctctgta aagaattctt ccaataattc
     2281 agaacctaat cttttcaaaa aaacccgtac agtacttttg tgtttacgcg ccaaagtttt
     2341 aatacaagaa agccgaagta tatatttgat tcgatacaaa ctcttttttt ttgaggatcc
     2401 gttgtaataa tgagaaagat ctctgcatat ctccaaaaat cggtcaataa tatcaaaatc
     2461 ggatgaatcg gcccagaccg gcttactaat gggatgtcct aatacattac aaaattttgc
     2521 tttagccaat gatctaatta gaggaataat tggaattttt gtatcaagct ttttcataag
     2581 attttccatt ataaatgact tttccaacat ttgactccgt accactgaag gatttagccg
     2641 cacatttgaa aaatagccca aaaaggaaaa tgaatgctcg gataattggt ttatatggat
     2701 ctttcctggt tgagaccaaa caaaaaaatg acattgccat aaatggataa gatagtattt
     2761 ccattttttc atcaaaaagg gcgtattctt tgaagccaga atggattttc cttgatatct
     2821 aacataatga atgaaagggt ccttgaagaa ccatagggtg gacggaaaat ccttatcaaa
     2881 gacttctaca aaatgttcta tttttgcata gaaatagatt cgctcaaaaa ggactccaga
     2941 agatgttaat cgtaaataag aagatttgtt acggagaaaa agaaagatgg attcgtattc
     3001 acatacataa aaattatata ggaacaggaa aaatcttgga ttactttttg aaaaagtaga
     3061 aatccttttt tggggagtaa taagactatt ccaattacaa tactcataaa gaaagagcct
     3121 taataaatga aaggaggagg catctttcac ccagtatcga agggtttgaa tcaagatttc
     3181 cagatggata gggtagggta tttgtacatc tgacacataa tttaaatatg gaaatttttc
     3241 ctcaaaaaaa ggaaatattg aatgaattga tcgtaaatta taggatttta tgatttcttc
     3301 cttctctaag gaagagatta attgtaggga aaatggaatt tccacactga cggcaagccc
     3361 ctctgatatt atttgagaat acaaattctt gttgtacccc caaaatggat ttttgttaga
     3421 attattagga gaaataatca aatgattctg ttgatacatt cgagtaatta aacgttttac
     3481 aattagtaaa ctagatttat tgtcataacc tagattttgc accaaaatgg aactatttaa
     3541 agcatgatcg taagcaagtg cataaatata ctcccgaaaa ataagtgggt ataggaagtc
     3601 atgttgacga gatctatcta gttctaaata tacttgaaat tcctccattt tttgaaattc
     3661 gatttgggcc aaggatcgaa gatttattgg gttatcaaat aatacatagt gcgatacagt
     3721 caaaacaggg tattctattc taataaaaaa gaaatagata cctagaaaac aagtaagact
     3781 catcaacgga ctctctctac tcgctttttc catctaattg ttttatgttc gttctaggat
     3841 aacaagatag ttagaaatcc tttatttttt caacccaatc gctcttttga ttttggaaaa
     3901 aaaaaaaaaa gatctttatc aatatactct ttcttctaca catttatcgc caccccataa
     3961 tataattata atggagaata gctaatagtt aggattcata acaaaaatca ataatccatt
     4021 catgggaaaa gcttttcccc catcaagtac taatattttt atttttaacg tataattaga
     4081 tgggagaatc attcaaattc aaaacgaaag ctcgttcctt tttgtttccc tataattgga
     4141 gccaccaaac tctatccatt tattaattca acccaactgt gaatttattt tgttgcgagc
     4201 caagaataca aacatggatt tgggcccgat ccaataacaa tgaaatattc ttagaattct
     4261 ccattgatac gacatgctgc tttttccatt cattcctttc tggatcagtc gtggtcttac
     4321 aaactctacc gatggtatgg acgaatccat tgcttcatag aaatgtgtaa aaattggagt
     4381 cgcacttaaa agccgagtac tctaccattg agttagcaac cctaaaaaaa taaactacaa
     4441 aaaaaaaaaa actaataaga tgtttagata caaccgcaat caaaataaat aaaaagattg
     4501 aattggataa tcaaaataaa tattccatta aaatataaaa tccagaatcc agaaaaaaaa
     4561 aaattaaatg tcgaagtcga atcgattctg aacattttta tgttcatatc cgattaaaat
     4621 acaagagatt ttatcagata acactcagat aacagataaa aaaagaaaat aacaatttat
     4681 agaccgcctc tttgtctcct atgttatacg ttatacatta ttttcatttt ttttgattta
     4741 attatttata ttcttatatt ccaatttcga atttagatta gaatattttg attattctat
     4801 atttataatt tatatattct attattctta ttctatatat taattagatt attctattaa
     4861 taacaataat gaaatatcaa atatataaat ataaatatat attattatat tatttattat
     4921 tctattttta ttattctatt ataaagtata aagaaataaa gaaagagaaa gaaaagtatt
     4981 tctttaatta aaaaaaaaaa aagaacttct tttcttcttt ctatcacaga aaatccaacg
     5041 aacccatcta tttgatgaag tcaaaaaaat cctatggaac gggactaaat ggatccattt
     5101 agtcccgatc gtattatatt tgtttgatac actgttgtca atattaatgt tgaaaaaaga
     5161 atacaatgga gaaaataaag gaattcaaaa ttcaaaactt aaatattaaa ttgaataaat
     5221 accaattgaa atccaattga atttaattca aattacaata ataaaaaaga aaatactaag
     5281 aaaaaaaata gaaaaaatag aatatatata tatagaatta gaataaagta aaataattaa
     5341 tattaattat aattattatt ataaaaaata ttaaaaaaat atgaaatgaa attaatttca
     5401 atttcatatt tttttaatta aagtaaataa aaaaaaacca agcaattatg ttgtattaac
     5461 actacataaa taatcgacgt agatacaaaa aggcatatgc aaaaattaaa gaaaaaaggt
     5521 ggagatcggg tttattcaat caataacaat tcaaaaatcg aataattcaa tgaatagaat
     5581 ataaatagaa atagaatata aatagaataa tataaaaaat aatataaaat agaatgaata
     5641 agaaagctta acctaacccc cctttctttt ttaatttctt cagagaattc taacaaaaac
     5701 cagctcattg aggataatga atgtatttat agacccaatt acttcattta ttacttaatt
     5761 tattacttaa tttaatttat ttttattcat ttgcccattt ttatattatc aataaaaatg
     5821 gatttttgta gttataaaaa acagcattct atggcagcaa taagaaatcc aaaattaggt
     5881 atgaatagaa caagagagcg ggggggggga gataagagag aaaaggatta tataaatcta
     5941 cataaaagtc atccacaccc tctttttttc ttttttgaat ttatttatta ttatttattt
     6001 ttgaaattca atttcgtttg ttgattagga ttaagttcca taaaaacacc cgcctttttt
     6061 gaaatatcct gaacagttcc tgtaggttga gcgccttttt caaggaaata tagaataaca
     6121 ggaatatgta aataggtttg attctttatc ggatcataaa aacccactct ccgaagatct
     6181 ctaccctctc ttcgggatcg aacatcaatt gcaacgattc gataaacggc tcattgggat
     6241 agatatagat aaacaataca ccccccctag aaacgtataa gaagttttct cctcgtacgg
     6301 ctcgagaaaa ttcgaaatta tgtctatgta gagaattatg atgtcaaata gattcataaa
     6361 atcatcaaat caattagact ttgatttaaa ttaaatactt tttttttttt cttattctat
     6421 tctttcccga aaaaaaaaat cactcgtatt cgcaacctca taactcaagt tggataactc
     6481 tcaaacaact caaaggaaaa caaaaccttt agttaggtat tttatttcat ttattgagcg
     6541 gtctctaccc cctttcttgt ctgtctcctt tagaatctat ttttcgtctt cagtcagtgt
     6601 aatatagttg ttgagacaat tgaaaacggt atttacttgt tccacgatcc gttagctttt
     6661 ccttgaatca ttgggtttag acattatttc gaggatcttt aatcatttca aaaacggcag
     6721 caacataccc attttttgat ttctttccat caaagaatcg tacaaataga tggttgattc
     6781 ccccagatcc acttttgatc gaaatagttt taccaattcc aacaaatttg actttttttt
     6841 ttaacttgct cgaattggat cctttcgatt tctatagcga aaatatactt acgaagttgt
     6901 tctaacttat taattttcac taaccctaga aacttgcccc tgagaaatga atcaactcga
     6961 gctccatcat gtactatttc catcatcaaa ccctccctcc tcccccaaaa aagaaattcg
     7021 agtggaatag aacaaacgat gtcgagaaag agcaccttca tttctataat agaaaaatgg
     7081 tggatgtaag aatccacgac taatgtaatc atgtctttca agtcgcacgt tgctttttac
     7141 cacatcgttt caaacgaagt tttaccataa cattcctcta gttttgagcc ggcatgtaat
     7201 tgattcaatt ctgaaatcat gaatagtcat tgattcaatc gatccataat aatccatatt
     7261 ttttccttct atatgaatgg aaaatttcta aagtcaaagt aaagaagtat caaaaataaa
     7321 tcaaaatcga aatagaaaaa atagaattag aattcaaaat tttaatagaa gattttgatt
     7381 tattatcaaa atcaaatttc aatttataaa tagattaata ttaataatat taataattaa
     7441 tattccatat tcaatattaa atagattata taaatagatt ctaaatatta taaatattta
     7501 atataataaa tcttatttaa tatatttttt gattttctat tttttattag tttttattag
     7561 tttttattaa attttattaa aataataata taaattttga atatacaata cgaaaaaaaa
     7621 agttcttttt gaatctacat tttcaaagtg actcgattta gagatgaatc attaaaaaaa
     7681 aaaaaagaag aatcacattc tacccaatat tatatactct taaacaaaag gtttatcaaa
     7741 aaggggcaat cttgattatg atatagaatt tgtattcact tgattatgat atagaatttg
     7801 tattcagata tgatatatat catgaatgga tatgctctgg gacggaagga ttcgaacctc
     7861 cgaatagcgg gaccaaaacc cgttgcctta ccgcttggcc acgccccatt tctatttcta
     7921 ttcgacacta ctaaacacta ttattgatat tggttgttcg tcaattccag tccaaatatc
     7981 taaatatcta tagaataaat tgttgctaga attttgatat tctagataga gaatgaaact
     8041 gaaattattg atcattacat ataattcaat taagatattg catgaaagtc tgatttcttc
     8101 gattttttat ttcttttttt atttcagaat ggaaagattt tgaatttgat aagttcaaat
     8161 caaagaagga tttttagggt ctactttttc ttatttgatt catcatttta ttcgtaatta
     8221 attctatttt tttttattta ttctaatatt cgtattctat ttttattatt attttggatt
     8281 ttccattttt ttgatttctt attaatatta ttaatattaa ttaaatacaa aattatatta
     8341 attaaataaa aaattcatta ttattatttc ttatttcttt tttttttttt tattattatt
     8401 ttattaatta ataatttaat taattaatta aattattatt aatattaatt ctataatata
     8461 attttattaa tattaattct ataatataat tagaatatta attaatagta taaatcataa
     8521 atgaaataaa aaaaaaattc aattaaaaat tcatttatta gaaaattcag aatatatata
     8581 tataattaat aataatagaa atagaaatag aaacttaaaa tataaactta atcttaataa
     8641 tattaactta atttttaatt tgaattaatt taattcacaa aaagaaaaat acaattatct
     8701 taaggaacaa aatgtttgtt atgcttaata tctttagttt ggtctgtatt tgtattaact
     8761 ctgctcttta ttcaagtagt tttttcttcg cgaaattacc tgaagcttat gcttttttga
     8821 atccaattgt agatattatg ccagtaatac ctgtactctt ttttctctta gcttttgttt
     8881 ggcaagctgc tgtaagtttt cgatgagatc tttaatttga atactgtcct agaaaaattc
     8941 ataatttatt cgaaaaaaaa aaaaagattc gagcatttta agaatttgga tttctaagat
     9001 cagataagtt ttacagtgtg aatcctaatg tgtagtatag gagaatctat tctctttctt
     9061 tttttttaat gatcttggag attgtgtaat gcttactcta aaactttttg tttacacggt
     9121 agtgatattc tttgtttctc ttttcatctt cggattccta tctaatgatc caggacgtaa
     9181 tccgggacgt gaagaataaa aaatatgatt ttttattctt ttgttttctg tgttttcctt
     9241 gcttgtgctt gattttgaaa tattcttatt atctattttt catctttcaa ttttaactat
     9301 tcaatatttc aatattaaaa tgaaaaagaa ataaaaaatc ataataatat aaataataat
     9361 aagaaatatc gttaataaaa aaattcaaac aaacaaagaa aagaaacaaa agagactctc
     9421 ttctataaat tcaaaaggta aataaaatac caaatcattg atggaaaggg aaagagaggg
     9481 attcgaaccc tcggtacgaa aaattcgtac aacggattag caatccgacg ctttagtcca
     9541 ctcagccatc tctccccaat tgaaaagggc cctttctttt ttgttatatt ttttatattg
     9601 aatttcatat ttctatctta tctctattta tataatatat atatatttct ataatattct
     9661 atagatattc tatagaataa taaaattaga atactaataa taaaattaga atactaataa
     9721 ataataataa tatttcagaa tttatatatt aatattaatt aattaaatat taatattaat
     9781 tattaatatt taaaatatta ttttattatt ttaatttaat atattcatct tattacttat
     9841 tcattttact tttacttatt aatttaaatt caataacaat aaaataaata ttaatataaa
     9901 atttgaatta agaattctaa attattatat atattattat actaaattat taaattatta
     9961 tatataatat aataatttag aattctaaaa ataaaaaata attaatataa ttaattagaa
    10021 ttatattcta tttttttatt ctatttttag aaatttttat tattctaatt cgagttttct
    10081 aattataaaa taaatataaa taataaacat aaacaaataa aataaataat aaaataataa
    10141 atatatgttt aattaaaaaa aagattatta aaatccaatt attagaatat tattattttt
    10201 agaatatttt tttagaatat tattatttat tctaaaaata ataatattct atttattaaa
    10261 ttattaaaca atattctatt tatagaaaaa aatattctga aaaaaatatt ctatttatag
    10321 aaaaaaatat tctatttata gaattagaat tttagaataa agaataaaaa aactcgtttt
    10381 tcagcccggc caggttagta cctagccggg ccttttttgt tcccatgaat tctggataaa
    10441 aaagatttat ttgatctgaa aaaaaaaaat acttgttatt gaaacaagat caaacataag
    10501 acataagaat gtcatttctt attcctcttt ctttttttcc gctaaaatat ctaaaagaaa
    10561 aaagaaaaaa aaaaaaagaa tggaactaag gattcttgca caatgcattt ttatgttatg
    10621 gcttaagttg ttttgtcgag atgtatctgt caaaacacct ttagcaaaac aaaatcaaaa
    10681 aatccaatgg gtcctctttt cttaattcca ttagatcccc ttatgaaaca cgtcaacact
    10741 ataaatttta tgattctttt atgatcctat ttctgattcc cgtgttggac aaaagttcca
    10801 tttatataca ataatcgcat tgaagcgggt atagtttagt ggtaaaagtg cgattcgttc
    10861 tatggatccc ttactagtta agggatccct cgtttgattc atattccgat caaaaacttt
    10921 atttcttatc ttaaaggggt ttaatccttt acctctcaac gaacaattcg aggaataata
    10981 tacattatcg taatttatat tcaaaaagaa tcaattcgaa attgacaaat tgaattatga
    11041 aattacaaaa acataagttt tttgaattgg atcaatactc ccaatttttt gagtatgagt
    11101 aaaggatcca tggaaaaaga tatagaaagt ttttttttat cgtaactaaa tcttccattt
    11161 tttttatttg tataggagag attgaagcaa aatagctatt aaacgattac tttagtttac
    11221 tagagatatc gacatatata tatatttttt agctcgatga aaatcaaatg cttttcctaa
    11281 ggattctctt aaatagaaat agagaacgaa gtaactagaa aaaaaaaaaa aaaaaagatt
    11341 gttagaatcc gcctcttcta gattctagag ggatcatcta aaaagcggga tgttttgaat
    11401 gcattcagac agattcagac agaagggctg acatagatgt tatggatggc atttttttta
    11461 cgtcttccat ttgttaatct cttccataaa ggagccgaat gaaaccaaag tttcacgttc
    11521 ggttttgaat tagagacgtt aaaaatgatg aatcaacgtc gactataacc cctagccttc
    11581 caagctaacg atgcgggttc gattcccgct acccgcttct atctctatat tctatttgaa
    11641 tcgaaatttg tgtattctat aatatagaat agaattaata ttctaattat attatagaat
    11701 taagattaat aaactaaaac taattaattt agttatttcg tttttaacta aaaaaaatcg
    11761 actagaattc gaaaaagaaa gaaaatagaa tttttgaatt cattctaatt ctttaattat
    11821 tttaatctaa ttatattaat ttattaattt aatgtaaaag taaaaatagt aaaaaaagaa
    11881 atgcaattca tcattaaatt gaatacacaa tcccccgatc acatattcgt ttttcaaaat
    11941 agaacaataa aaaaacaatt gtaataaaaa gaaaagcgtc cattgtctaa tggataggac
    12001 agaggtcttc taaacctttg gtataggttc aaatcctatt ggacgcaaat tatttacata
    12061 tatatttaat ttgatttcta tgtcaagaaa aagattttga atgctttgaa tttaacaaga
    12121 gacacttaga cttttagagt catttttagc gtaataactt aacttatata cataagttat
    12181 acacaattta tatcttgacc ctctcctcta ttttttatag aatcttataa aatcgtggat
    12241 ttcttatata aaatatatta aattttcatt tttaattaat attaataata tataatatta
    12301 aaattataaa atagattcta tatttctata ttattctata tttctatatt tatttatatt
    12361 tcgatatttc tatttcataa ttataaaatt tcaaatttat tctaatataa ctaatagaaa
    12421 taataataaa tattattaaa ttgattaaat attaaatgca atttttaatc aatttttttc
    12481 tacttgttcc tgaagtaaaa agagttccat ctgttcctga atagcttctt tcaaaagggc
    12541 ttctgcttcc cgagtgaatg tcttggtaga agatatgatt tcttggaatt gaggtttatt
    12601 cgtttttaag taagcacgta actcaacaag aaatttcctt acctgtccaa tttctaatga
    12661 atcaagataa ccattggttc cggtataaat agttattatc tgttcttcca cagtgagagg
    12721 ggctgattgg gattgtttga gcaactcgcg caaccgttga cctcttgcca attgattttg
    12781 agtagcttta tcgagatcag aagcgaattg tgcaaaagct tctaattctg cgaattgcgc
    12841 caattctaat tttaatttac cagctacttg tttcatggct ttaatttgag ccgcagatcc
    12901 tactctggag acggaaatac ccacattaat cgcaggtctg attccagcat tgaatagatc
    12961 ggcggataag aatatttggc catctgtaat ggaaattaca ttagtaggaa tataagctga
    13021 aacatctccc gattgggtct caactattgg taaagcagtc atacttcctt cacctaactg
    13081 agaacttgat ttagcggctc tttccaaaag gcgtgaatgc aaataaaaaa catctcccgg
    13141 ataagcttcg cgacccggtg gtcttcgtaa tagaagagac atttgtcgat aagcctgtgc
    13201 ttgtttggag ggatcgtcat aaatgattaa agtgtgtcgt tcacgataca taaaatattc
    13261 agccagagct gctcctgtat aaggagcgag gtattgtaat gtagctggag aatccgccgt
    13321 ttcagctact acaatagtgt attccattgc tcccctttct tgtaaagtat tcaccacttg
    13381 agccacagaa gaagcttttt gaccaatagc tacataaaca catattacat tttgtccttg
    13441 ttgattgaga atggtatccg tggctactgc tgttttaccg gtttgtctgt ccccaataat
    13501 taattctcgc tgaccacgcc ctatagggat catcgaatca atagcaataa gtcctgtttg
    13561 aagaggctca tatacggaac gtctcgaaat aataccggga gcgggagatt caattaaccg
    13621 agattcagaa gctgaaattt ctcctcgacc atcaataggt ttagccaggg catttataac
    13681 acgacccaaa taagcctcac ttactggtat ctgagcaatt cttcctgttg cttttacaga
    13741 acttccctct tgtatcatca aaccgtcacc cattaataca acaccaacat tatttgattc
    13801 caaattcaaa gcaatgccta ttgtaccctc ttcaaattct actaattcac ctgccattac
    13861 ttcatcaaga ccataaatac gagcaatgcc atcgcctact tgaagtacgg taccagtatt
    13921 tacaatcttt acttcggtat tatattgctc aatacgttca cggataattt tactaatttc
    13981 atctgcacga atggttacca tgagtatttc ttaattcttt tttagaagaa aaaaaagtaa
    14041 tgcctacaat aagaaggact aatctgttat tttatttctt tcatcgtccc aaacatgcca
    14101 atattagtac tgatggtacg taaatgtaac tcgttgttca agcaactatt cagagttcct
    14161 agagctccct gtaaggcttg ttggaaaacc cgctgtcgga cttgattaat caccctttgt
    14221 tgttcaaaac gaatggtttc atttttgtaa ttttctaatt gttccaaagt cgtataaatt
    14281 gaattaatca aattcaattt ttctcgctct atctcagaat agccattcac tcgaaaccga
    14341 tctgcttcca tttctacttt ccttaaccgg tcccgggctt tttccagttg ttcaatggcc
    14401 ccttcccgta gttcttctga atttcgaata gtcttcaaga ttctctgttt tcgattatct
    14461 aataaatcac ttaatgaaag tagattatct ttccattcat ttcaaaactt ccatgatctc
    14521 ttcccgaacc aaacatgaat ctttcgattc atttggctct cacgctcaat tacttatggg
    14581 aacttcccat atcttttttt tatgtaatga acctatcttc tcttctctat tcatattcca
    14641 aaaaaatatc gaaacttctt actaatactt actaatacaa gaccagaata ttcggaagac
    14701 tcttctgacc aaacaaataa ttgtcagcaa agttgttttt tttttttaat ccaaagaatt
    14761 cttattactt tatacatagg tcatcgattt cgcattgtat aaaaaagggg ctgaaatgaa
    14821 atacccattt ttttccattt ttcaccctaa aaggttcaaa tcattttatc gacatgagtg
    14881 ttctatatcg aaaaaaagaa attccaacta tttttttttt gaaacctttt ctgtattaac
    14941 ataaacatag tagtagaaag agtactacgc tgcgtctaga cttcaaactg cttagcttta
    15001 accatgttaa tggtcccaga ttattggttg atagagaatc aaagtggatt taccaatgaa
    15061 tcacgaaatg ctatggttct taaatatgat ttcttaattt attcataatt tattcagaag
    15121 taattcgcgg gatcatgcac cttttcctag ttataacgaa aaaaaaagtg cagttggttg
    15181 gatccaacct attcttgaaa taaacaactc gcacacactc cctttccaaa aaagatcaat
    15241 acaccaagca ctacacttag atttattgga tttgttgcta aaatatcggt attaaacccg
    15301 aaactcccgg cggatggcca gtaacccaaa gaaaggaaag aatcggttat atttttcata
    15361 tgatatcatc tcctcttata gatagactaa ttatctttct atgatttcta ttttttatcg
    15421 attttttttt attaatcatt attttattat taattctatt aattgttatt aattgtttat
    15481 tattattaat agaaatcgaa ttctaaatct aaattattct attcgatttc tatattcatt
    15541 attcattcta tttgaatttt ttactatttc atttttcaat atattaatag aaatatcaat
    15601 atatttcgat attgtatatt gattttattt aaatgaaatt ggtcaattgg aagatttccc
    15661 acaagaaaat gatacttatt agaattagat accgggtctt atgtcaattg ccaaatacct
    15721 agttttttgc aacacttttt aaaaactttt tttaaaaaag agggggttcg ttggactaaa
    15781 taaaaaaggg aaggaagaag gcgagtcagt atgctaatta ctcaccctca aatcagccct
    15841 tcccatgggt tcttgtctga atccgaacga ataaataatt gtaaaagtaa aatcttaata
    15901 ggattcgaaa aagcaagagc agcaaagcaa gtccacgaaa aaaaatataa atatatgtat
    15961 ttgatttgta tttttaggat taaacaaaag gattcgcaaa taaaagcgct aatgctacaa
    16021 ccagcccata aattgttaaa gcttccataa aagccagact aagcaataaa gtaccccgta
    16081 tttttccctc ggcctcgggt tgtctcgcga tcccttctac agcttgacct gcagcagtac
    16141 cttgaccaac cccaggtcca atagaagcaa gcccgacggc caacccagca gcaataaccg
    16201 aagcggcaga aatcagtgga ttcatgataa gttcctcgca cccaaaataa agaaatagtt
    16261 aatgatacaa tcaaccaaca aattatgact taattattcc atcattaaga tttatccagt
    16321 cgaagtaatt aagaattccg aattgaaaaa aaaaaaaaag aatatttatt gaactataat
    16381 aagatttatc gaactatcag aaagacttcg atatttcttt tttagtttct atccacatag
    16441 tttttgtgaa tccctacaac ttttgttctt atcttacttt acatttccaa accattcttt
    16501 gaattcttcg ttctttttct tgatttaatc tctttagtca ttcaagattc aattcacaat
    16561 tctagatact agataaaacg gaaggacttc gattttggaa tccctatcta aagtagcagg
    16621 gcaaatttag atatatgttt agttcatata taactagtta atatctaata tcacatatac
    16681 atgtgttttt tacataccgt aaacctatta ttcttgtctt agattcaatc ggattcgaga
    16741 attttttttg aaacatccac aaaacaaaga gctgtcttat agcgattaga ttctatacac
    16801 ctagtttgac ccctccactc ctaccctatt tttttgaatc tcgttttttt aaaagccttc
    16861 tcttcctttt atttatcatg aacccatatg gataaaatca atctaaatca attcagtaga
    16921 ccgaattatt gcatagaaat atcagcattt gagtgatcta agttcatgta attttttttt
    16981 tatttattcc aatttggtca atcgttgaat tgaatgactg aatgaaagga gaatccgttc
    17041 tatataacat ctttttaatc acacgtcgta aacggagata ccatacaaat tcttattcaa
    17101 attatttcaa attctggacc ctaatactaa tatattatta ttaatttata tattattatt
    17161 aatttataat ttatatatta ttattaattt attatataat ctaaaataat tattatatat
    17221 atatattata tattattata tattaaatta aattaatgtt ctaattgaat caacaaatca
    17281 acaaaacaaa atacaacaaa acaatccaaa tccaaaacaa taaaaaaaga atattcattg
    17341 gagggaagta taaattggtc aaagaaagag tctttttagg aaaaatagga aaaagatctt
    17401 ttagatggat ctctttccta tttttttttt acaattccct ggtaatcttt tttactttta
    17461 gacaaaatcg tatacttatt ttatttagac cttatttgca tctttcttat tttattttat
    17521 ttgggataac cttttttata aatttctttc tatatttttg ttccgttccc ttaagtagat
    17581 tattttgaac cgcacataca ttgcggtggg ctaagctaaa aaaaaagact atttcgaaaa
    17641 ctagtcaatg atggccttcc atggattcac ctatataagc cgcagctaaa gttgcaaaaa
    17701 taagagcttg aataccgctt gtaaataatc caaggaacat gacaggtata ggaaccacta
    17761 aaggtactaa agaaacaaga acaacaacta ctaattcatc agctaatata tttccgaaaa
    17821 gtcgaaaact aagtgataag ggttttgtga aatcttctaa gatgttaatc ggtaaaagga
    17881 ttggggttgg ttggatgtat ttaccaaaat aacctaatcc tttttttgaa agacccgcat
    17941 aaaaatatgc taccgacgaa agtaaagcta atgcaacagt agtatttata tcatttgtgg
    18001 gtgcagctaa ctccccatga ggtaactgta tgattttcca aggcaaaaga gcccccgacc
    18061 aattagaaac aaaaataaat agaaacatag ttccaataaa gggaacccac ggaccatatt
    18121 cttctccaat ctgagttttg ctcacgtctc gaatgaattc aaggacatat tcaaagaaat
    18181 tctgaccgtc agtaggaatg gtttgtggat ttcgaacagc tataatggcg gaaactaata
    18241 aaatagcaat tacaacccaa gaagtaataa gtacttgggc atggacttgg aaacccccta
    18301 tttgccaata gaaatgttgg cctacttcca cagccgatat atcgtataat ctttttaatg
    18361 tgttgatgga acataataga acattcatat tgccctctga aagaaataca actttaaaag
    18421 gaattatttt gattcaacca tctctttttc ggcttgtcta ctttcatttt tggattttga
    18481 ataccaacta atcacataat atctccggtt attctttttt gcgcgattca gtaatagtat
    18541 agtaaccgat tccataaatc tatggagttt ccccaaccaa ataatttttt tatcttatta
    18601 ttaatcaaaa atttcgtata tagctagaac gaccctcaca aattgcaaat actaatttgg
    18661 taagaattaa tcggattgaa gctatagcat catcattagc tggaatcgaa atatccgcga
    18721 gatccggttc acaatttgta tcgattaaac aaatcgttgg aattcccaaa gtgatacatt
    18781 ctcgaagagc cgtatattct tcttgctgat caacgattat tacaatatcg ggtaaccccg
    18841 tcatatattt tatgccgccc agatatgttt ccaagcgaga taattgtctc ttcaccatag
    18901 cggcatctct tttcggaaga cagttgagtc tccccgtctt ttgttccgtt ctcaagtccc
    18961 tgaacttatg aagtctcctt tctgtagtat accaattcgt taacatacca ccgagccatt
    19021 ttttattaac ataatgacac cgagctctta ttgcagcccg cgctactgaa tcagctgctt
    19081 tatttttggt accaacaatt aagaattgtt ttccactact tgctgcatca aaaactaaat
    19141 cacaagcttc tgataaaaaa cgagcagttc tagtaagatt tgtaatatga atacccttac
    19201 gctttgcaga tatataaggt gccattctag gattccattt cctagtacca tggccaaaat
    19261 gaactcctgc ttccatcatc tcttccaaag ttatgttcca atatcttttt gtcatttatc
    19321 cccacacttt ctctctcttt ttttttttca aataaaaaaa aaagaatttg aaaaaaaaaa
    19381 aagagatcag gtatcctgaa atagaaataa ataattgttc cgatggaacc ttctcttcta
    19441 ccgaagattg gccgttgata cacgatcaga tcaagccatt catttttttc tattcgttat
    19501 tatctttatt actattacca aataaaatga ccgcgttgaa aggaaaggga tgaatccgct
    19561 cttaggaatg attaaatcct cgaaatgatt gctctgatat atcacataaa ttctttgaaa
    19621 tgcaaaaatc aaataattct ctgtggggga acaaaatatc tctcatttct ccctcgaaaa
    19681 tttttttttt tttcaaagta atcttgttat gttgccttgg ccttgaacgg tgcattaatc
    19741 ttttgaatcc ggtaccaacg ggtatcgtcc ctcctaaaac aacgttctct ttcagacctt
    19801 tcaaccaatc gatacgaccc cggagagcgg cttttgctaa aactcgagca gtttcttgaa
    19861 aactcgcttc ggatataaaa ctttgagtat tcagagatgt tttcgttatt cccaataata
    19921 gggctcggta acagatcgct tcttccaaag cacgtcccgt tcgttcagct cgcaacaatc
    19981 caattagttc accgggtgaa aaaacattag acattccatc ttctgaaacc aatacttttg
    20041 atgttatttg acgcacaata atttctatat gtctattatg gatctgcacc ccctgggatc
    20101 gataaacctt ttggatctta ttaaccaaag aaatacgact ttgcgctata attagctcag
    20161 caccaatcaa gaatccccag ggaatgccaa gaattcttgt tatacgctcg ttccaaccct
    20221 caactctctt ttctaggttc atcgatattg aatcaatcga acgcacttct aatacctgtt
    20281 ccacttttgg aagaccctgt gttatatcac cagatctcga tttttcatat ataaatgtaa
    20341 gtaatatatc tccttcataa agcatttctc cataatggcc atgaacagtt gctcctggag
    20401 tcgccaaata agggttagcc gatcttatta ctacagaatc aatttgaaca attagaactt
    20461 gacccgattt taggtgtggt tcgtttttag ctatacatac attttcacaa agaaattgcc
    20521 caaggttaat tattgtacat gttttttcac aagaattatg atgataatta tgatagagaa
    20581 tatgccaatt aaaatggaat ggattcaaaa cgatgttact gcgtagatca ggcttataaa
    20641 ttctcccgtt ttcgcccatt aaataatatt taaatacttg aaaagtttcc tttaaattgt
    20701 caagttgcaa atatttagtt atcgagatct gattatgagt tattaaacgg taaaatgaat
    20761 aaaactttgc aacttgaagg gctattccta aagggcctaa cgaattccta attggaatta
    20821 gaggatctct tttaattgat tcttttatca cattgtgata tttttcatcg ttgaatggga
    20881 ccatttgaaa acaatgatcc gatgacaaaa ttattaaaga tcggcattcc ttatttctat
    20941 tcaacaacat acgaatagtt ccgtgatttt ggctaagtgg ctgttgaatc tttgccttgg
    21001 aataaataga ataaaatgga ttgatattag tgcgatctga ctcattatca gcgatcaatc
    21061 ttgaaccgga gagatcattc ctttttctga tatatgaaat atgggatttc actaagtcaa
    21121 ttcttagaaa atctcgaatc aaaccatttg tacttacttc aacaaaagaa gcgcgggtct
    21181 cttcaataga agaaattttt ttgtctcgat cccaattcaa gactaaacaa gtccgaacta
    21241 attgaatact tgtgtcagaa attccctgaa ttggttttcc atttccataa agaatataat
    21301 tgacaacttt tagttccaga ttatcccttt cctgcaacag atcctggggg aaaagtttta
    21361 ctaaatttat accatccgct atttcatata taattacggg tcgaactaaa acaaaatact
    21421 tttttttggt aggtgtgatc cattggacat agatccaatt ttttaatttt tgggattccg
    21481 tagaattttt tttttttacc gttccgagtg gtatcaagat gccgctgtgt cgggatatct
    21541 tatccatctc tccaggaaaa tagatatccc cagaaaagat ttttaattca atcctttttt
    21601 ttttcttctc cactcgaacc aatccgccta ctcgacttct tatattgaca gtgattggtg
    21661 tatctactcc aatgatacta ttgttccgta ccattatgga agaagattca gggaaaatat
    21721 gcacttcctc gggaatgaaa aaaaatcgat ctactttcat ttggtatttt ggcttcaatt
    21781 ctttgactcc tcgatactca attaaatcct cttttttgaa aatggaatga actcctatag
    21841 tcctatattt agtaattcct gaactctttt ttctgtattg aggatcatcg aaataagcaa
    21901 gaatactatt tctacgaaaa atgccattga gaggtatttc aatcgagata ccggaagggg
    21961 gcattagttc tttgtctcgt tcttgaatcg attggaatgg aatgattaat ctatttcttc
    22021 gcctctttgc caataaatcc gaattctcgt ggagaatagc aggatatatg aaattaaaat
    22081 gacccataca taggattcga ttaagccctg aataatcagg aatcccgctt ttttttttat
    22141 cagaaggatt tgaactaaat aatttgtgtc ttacttgaac ttgatcatta cttactacaa
    22201 ggttagaaat atatcttcct ccggcagaaa gagaatgaat gttcatttga tcttgatcct
    22261 tgtggagtga aaaagagatt gcaccggacc tgcacgacct tcctgataat atccataaat
    22321 gacttgtttt tggtaagata tggacattac tatatgtaaa ttcgggtgca tggtacacat
    22381 cggtactcca atgcatctct ccctcagagt cagaataaat atgttttcga accctctctt
    22441 taaaattaaa agtgtatgtt cccgcgcgaa tctcagcaat cacttgttct gattctacat
    22501 attgatcgtt ttgaactaat agaaaacttt ttggtggaat agtcacgtta tgtagaatat
    22561 tttcactttc aatagttaca tacaagtcca tataacatag aaaagcaggg tgcccatgac
    22621 gtgtacgtgt aggatgaacc aaatcctcat tgaatttgat ttttccatta gagggggctc
    22681 gtacatgttc cgcagtaccc cctgtgaata ctccgccagt atgaaaagtt cttaatgtta
    22741 gttgagtgcc tggttctcca atagattgac ccgcaataat acctacagct tctcccagtt
    22801 ccaccaggtc accatgagta ggactccggc cataacacaa tcggcagatc caagatgtac
    22861 tcctacaagt aaagggggtt cgaatagata ttggttgtgt ttgaaaggtt atgaatcgat
    22921 tgacaagtcc aatcccaata tcttgatttc gaatggcaat gcatcgtgaa cctatatata
    22981 tatcgtctgc taatacacga cccattaatg tttgtatcaa aattctttcc ggcatcatcc
    23041 cattccgagg actcacagaa atccctcgaa tggtgccaca atccgttcta cgtacaacaa
    23101 tgtgttgaac cacttcaaca agtctgcgtg taagatatcc agcatctgat gttcgtacag
    23161 cagtatccac aactcctttg cgggctccgt agcaagaaat gatatattct gttaaagata
    23221 gtccttcacg taaattgctt tgaatgggta aatcaatcat ttgtccttgt ggatccgaca
    23281 ttaatcctct catacctact aattggtgta cttgagatgc atttcctcta gctcccgaaa
    23341 aagacattat atggactgga ttaaaagggt cagtcatcct aaaattagga ttcatttctt
    23401 gtcgcaaata ttcacttgta gcataccata tctcaatgga ttggcgtaat ttttctaccg
    23461 catgcacatt cccataatga tggtgttttt ccaaaataaa actttgttgt tcagcatctt
    23521 gtactagcca tcccttagaa ggtattgtta aaagatcatc aattcctaat gaaatggatg
    23581 tagcagtagc ttgccggaac cccagagttt ttacttgatc caggatgtgt gatgtatatg
    23641 ccattccgaa gtgatctatt aatctgctaa taagtcgttt aatggcagtt ccgtctatca
    23701 ctttattgtg aaagactaga ttggcccgtt ctgccataag tacctccata ttccgcttag
    23761 tggggttcgg ttcgacaatg ggtttgagtc aatgattgga aaacttcctt ttcttcatct
    23821 tgattcgtgt agaaatttaa gaactatgat cctagttgaa ccggagaaac ccgaattcac
    23881 accggtatca taaatttact tagcttagat acgatctata tgattagata ctatatgaat
    23941 aggccctgca aaagccttgt atagcttctt cgatttctcg ataaaaagaa atatgaccaa
    24001 cagtggttcg aatgtatata caacgaattt ctttttttat acttcttact actagatagt
    24061 gcccataaat ctcatgatag gtacccaaag attcgtagtg aacttcgata ggaacttctc
    24121 ttgaagaaat aacgcattga tctagtcgcc accgaagcca caaaggacta tcgaaattta
    24181 ttcttttctg tcgataagct ccaattgcat cataggaatt agaaaaaaaa ggttcttttt
    24241 ctttcgtata cttatagtta ttatcgtaaa ttctttcatt tttagaatgt ctgcgattac
    24301 acggattata cctgtttgca caaatacctc cacgattccc gctcgttaat atgtaaagcc
    24361 caataagcat atcttgagtt ggtacggaaa tgggatcacc aatagccgga gacaagagat
    24421 tcatatggga aaacataagt aaacgagctt ctgcttgagc ctccaaagat aaaggcacat
    24481 gaacagccat ttgatcccca tcaaagtctg cattgaatcc cttacaaact aatggatgta
    24541 aacaaatagc acgtccttcc actaaaatgg gttggaatgc ctgtatgcct aatctatgca
    24601 gagtaggcgc tctattcagc aatacgggat gcccttgcat aacctcttga agtatttgcc
    24661 atacaatcgg ttctttttcc cgaattttac tcttagcaac tcctatgttt gaagcaaaat
    24721 gttttttaat tagaccacga attacaaatg tctggaaaag ctctattgct atttcgcggg
    24781 gcaatccaca tcgatgtaat gaaagtgagg ggcctacgac aatgacagaa cgccccgaat
    24841 aatcaacccg tttgccaagc agagtctcgc gaaatcttcc ctctttgccc tcaattacat
    24901 ctgaaaacga cttgtaaacc ttattatgac cgtccctcat tggttgtccg cggattccat
    24961 tatcaagaag tgtatccacg gcttcttgta ccaatttctc ctgacacatt actaattccc
    25021 ctggcgtcga tctacttgtt gttaatagat cgataagagt attgttccga tagataactc
    25081 ttcgatagag ttcattaata tccgagctca ttagtttacc cccacctatt tgaataattg
    25141 gtctcaattc gggaggaaga actggtaata gacataaaac catccattct ggttctatat
    25201 ttgttcgaat aaaatgctta gctaattcca tgcgtcgaac caaaaaattc tttcttcttc
    25261 caacttttcg atcttcccat tcattgcccg tggatccctc ttcccctaat tctttccatt
    25321 ctatcaatga agaatctata agaattctca aatccagatc ggctaattgt tctcggacag
    25381 cacctgctcc agtagaaatt tctcgatttc gaaatgtatc gaaaccttgg atagtaaaaa
    25441 aaagtgggat gctgtatttc caggattgga tttcatattc gaatgaacct cgtaatcgta
    25501 agaaagtagg ttttttaact acgggcctag caaacgaaaa atttggatag gatccaatag
    25561 gatctccccc tttcaaaatc ggacgtgaaa gtttcctctc atccggctca agtagttaca
    25621 tcaaataaag aggggttctc gttttcaaat tctataaaac ccctaaaagt tctacccttt
    25681 actcaagttc tcaataaaga ccaagcaaca tttcattgat tcattcttct ttctatttct
    25741 attttctgaa ttatttattc aattagaatt atcaattacg acataaaaga aatgaaatgt
    25801 gaaattcttg agtagtctac ctcccttcga atgaggaatc cctttaattc ttaattcaaa
    25861 aaaagaaaaa attcttaatt gaataaaaat aaaggagtac cctggaattt ataagagatt
    25921 tccttgtcta tgtatcattc cattcgatct tttaggtcca tacttcgcct cgacggttat
    25981 gccacgatgt ccttaagcct atatgcgatg gatagacttc cgtaaccatg atatatttgc
    26041 ttagttgatt tgatttgaac ataatttcag ttctgtctaa aagaaatgga ataattaatt
    26101 ccaaaaaaaa aaaaagaagt cttttttttt tttcacgagg tacagctata aattcatatt
    26161 tatttgttac tgaatcgacc atagacctat tcccctttta tttgggagtc ttaaatacac
    26221 ccataattct gagcttcatg ttactcaccc caagagacat gtcagatcca gggcattcca
    26281 attcgattga atggaatgac agtttctcgt tctgaatctg taaaataata atttgggatc
    26341 aaatcacaca tcgcagtata ctagaccctc taattcttta agaggtttat ctaaaagatt
    26401 cgcgatataa ctaggaagac gtttcaaata ccacacatgg gttactgggc atgccagttt
    26461 aatatatccc atttgatatc tccgtatccg agaatcaaca aattctactc cgcattgttc
    26521 acaaaatttt tggtcttctt ttttatcccc gattactcga taatttccac aagcacaaat
    26581 cccacttttt ataggcccaa aaattctttc acaaaataat ccatcttttt caggcttatt
    26641 ggttttgtaa tgaaaagtat agggttttgt tacctcccca actatctctc cattaggtag
    26701 tattttattg gcccaagcac ttatttgttg aggagaaact gatccaattc ggagttgttg
    26761 atgtttatac tgatcaatca tagaagaaaa attatgattc attccgatta agcttccttc
    26821 ctatgaatct ggaagttctt ctcagataca aggaaatgat tcagttccag agccaaagat
    26881 cgtagttctc gaacaagcaa tcgaaaagat tctggagcat cctcaggttt aggtattgtt
    26941 cctccaatga tcgtagtccc gagtacttct tggcgagctc taatatgatc cgatttataa
    27001 gtaagcatct cttgtaagat atgagcaaca ccaaatccct ctagagccca aacctccatt
    27061 tctcctaccc gttgtccccc ttgtttggcc cttcctctaa ggggttgttg cgtaacaagt
    27121 gcataatgtc cactggaacg tccatgtatt ttatcatcaa cttgatgaat taatttcaag
    27181 atataaggct ttcctattat aacaggctgt tcaaaaggat cccctgttct tccatcaaat
    27241 attctgcttt ttcccggata ctcgggttca aatatccatg gattcgctgt ttgcttactg
    27301 gcttcatata attcagaaaa cactagtttt ctcgaagcct cttgttcata tctctcatca
    27361 aaaggtgcta ttcgataatg tctatctagc ataccccctg ctaacccgag tgagcattca
    27421 aatatctgtc ctacattcat tcgtgaaggt acccctaatg gattgaagac catatcaacg
    27481 ggtcttccat cttgtaaata aggcatatct tgtctagaca aaattttgga aacgatacct
    27541 ttatttccat gtcttccagc aactttatca cctactttga tttcacgttt ctgtgaaata
    27601 tatatacgaa tcgtttctgg attataacta gaacccccct ttttatggat ccatctcaca
    27661 tcaataactc gacccctacc acctataggt agttttagac aagtttcctt tgaggtggat
    27721 acctgaatgc caagtatagc tcgtaataat ctatcttccg gggcatacga ggattctttc
    27781 gccatttgag gcgttaattt acccactaaa atatcgcccg tctctaccca agatcccagt
    27841 ctcacaattc catttttgtc taaatttcgg agtaaatggg cttctaggtg tggtatttca
    27901 ttagtgattc tttcaggacc gtggcttgtc acatgagtct gaatttcata tttccgtatg
    27961 tgaaaagaag tataaatatc ttcatagacc agacgctcac taatgagtac agcatcttca
    28021 gaattgtaac cttcccatgg catataagct actaatacgt tttttcccaa agcgagttcg
    28081 ccaccaactg tagcagcacc atccgctaaa atttgtccct ttttaatgca tttacctcgc
    28141 tgaacctggg gtttttgatg catgcaagta tttttgttgg aacgttgata cataactaat
    28201 ggaatgctta gagtatcccg atttcccgat aaaattatct tgtcagtatc ggtataaatg
    28261 atctttccct cgtgttcggc tatagcgaga acccctgaat ctagagccac ttggcgttcc
    28321 aatccagttc caacaatgca cttttcggac tgagaaagcg gaactgcttg acgttgcata
    28381 ttagaactca ttaaagctcg attcgcatca ttatgctcga taaaaggaat gagggaagct
    28441 ccaatagaaa aatattggaa gggaaaaata cttcgaagat gagcctgttc ccatgcaata
    28501 gtcagaaatt cttgacggta tcgagctgga acaacctgtt cctcctgaat acctcgattc
    28561 agcgccaaag aatttcctgt cgctagcata tagtattcgt ctctacttgg tgataaataa
    28621 agcatccgta ttctttttga tctctcagag atttcataaa atggactttc tatagacccc
    28681 caatgaacaa tcctcgcatg aattgctagg gatccgataa gtccaacatt gattccttca
    28741 gacgtgtcaa ttgggcaaat gcgtccataa tgactaggat ggatatctcg tatccgaaaa
    28801 ctagcagttc gccctgtcaa tcctccaggg cccaaataac tcaattttct accatgaact
    28861 atttgtgtca atggattggt tcgatccaaa acttgagata atgggtgtaa tccaaaaaaa
    28921 gattcataag tggttgttaa tggagttgaa gtcaccaaat tctgaggagt cggtatcaat
    28981 ttatgcctaa ttgctccaca tatagttcct ttaaccatat tttctaaacg aaccagagcc
    29041 aatccaaatt gatcttgtaa gagatccgct acggaacgaa tacgtttatt tttcaaatga
    29101 ttcatatcgt caagtgtacc cattccaaat ttcattccaa tcaaatgatc cgcagctgcc
    29161 aatatatctc gtggtaacaa aaatgtattg ttctgaggta tatcaagatt cagcctttgg
    29221 ttcatatttc gtcgaccaat tcttcctaat tcacatcttt gttgaaaaaa ttttttttgt
    29281 aattccttac ataaggattc agaaaatacc ggatctccgc ccacacaagc aaattgttga
    29341 taaaactcca aaatgccatt ttcttttgac ccgatttttt ttttctcctt atcattcagg
    29401 aaagacaaga aaatttcagg gtagcaaaca ttctctagaa tttctcttaa attcgaaccc
    29461 atagctgatg atagaactaa aatagatatt ttctgtttcc tactcacacg agcccatatc
    29521 cttgcttttc tatcaatctc taattctaat ctccctcccc aatctgatat tatggtgcca
    29581 gtatagaccg aaattccgtt atggtctaat tctgaacggt aatagatacc ggggctttgc
    29641 aatatttgat tgattacaat tctgtatatt ccatttatta tagaagttcc cagggaattc
    29701 attagaggaa tgtttccaat aaaaatcgtt tgttcttgga tatccctaca ggttttccaa
    29761 attaatcccg cggatacata taattcagag gaatatgtga gtgattcata tacagcatct
    29821 ttttctttta tcaagggttc tactaattga tatgtttcca caaataattg aaattcaatt
    29881 tcttgatctg tatcttcaat ttttggaaac ttagaaagtt cttctgttaa gccctgatca
    29941 atgaacctac aaaacccttc aatttgtatc tgattcaacc cgggtattgt agacattccc
    30001 gcatttacac ccccaagcat tttcactttc cccatttata gaaaatatcc cactatttgc
    30061 tcccattctt catcgaatca tatgaatcga tttagaaata atggaatttc tatttttttt
    30121 ttactgaatc acatgaaatt ttacctaact ccgtatccgt atatggaatg tatgaaatac
    30181 ctatgaacag aggaataaat agaataattt tctactaaaa ttggaatttg caacaaacgg
    30241 atagaataaa aattcgaaat ggaaaggaat tgaaaaattc cacctacact tatggagttt
    30301 ttttaaagaa tatccgaacc aaaaatggat tccatttcta ccattattat gatattccat
    30361 attccaatcc aattcgattg gataccagaa aaataaatga attgggaatt tgatctgttc
    30421 gatgagataa agacctaata atcagaaaca atacaatata gaatttcttt ttttagcact
    30481 taaccttttc accgattcaa ttgttcaaaa aagaattcga attcgcaaag aagagagcca
    30541 attttaccta tttttttagt agaatccgta gaataggatt gaggtgcgta ataagacttg
    30601 gatttattaa acatgtgcag atataactct agtctagcta tagttatcta tatagatgtt
    30661 tcttccttta ttgcagtcct attcattcgg aacagcacat gtcgtgttaa atttatattt
    30721 tctattcaat ctatttaaaa tctatttaat gaaaaattgt aaaaaaaaat gcaagtacga
    30781 aaatttcttg aaaattctct tataggcatt atatacggat aagatacccg attagataat
    30841 atctgtgtaa caatttatgt tctagggttt acatatactg ataattgctg ttataattga
    30901 aatgggattt tttcttgaaa aaaaaatact gattagttat gtctcaattt tgattttctt
    30961 atctcattag gaaaaaacga ttttttttaa tttaaattga agaatcattc atgaatttaa
    31021 ttaatagtta atggttccta tttgtcctga attttagctt ttttgactga aaatgcacgt
    31081 tcgttttttt caatagaaaa aaggggggag gggtctcttt taagaatggg attaaggaaa
    31141 acagaatcga agatacaaac aaataaaaaa aaaacaagtt tagaaccccc ttttttagtt
    31201 ttttgggggt attctcatcg atttttttgt atcattttgg cggcatggcc gagcggtaag
    31261 gcgggggact gcaaatcctt tttccccagt tcaaatccgg gtgtcgcctg atcgacaaaa
    31321 tagcttattc cgttttgttg atataaaact tgacaatttt ttttccagca gaagcaagcg
    31381 ggggaaaggg actcttgaga cttccttgat tctaaattct aagcatctgc aggtttgttt
    31441 tattctttct tgaattctat aaatccttac gtctcggatt caagaattca agaaagattc
    31501 tagttattta attaattaga atataaaata taaatagaat ataaaatata aatagaatat
    31561 aaaatataaa tagaatataa aatataaata gaatataaaa tataaataga atataaaata
    31621 taaatagaat ataaaatata aatagaatat aaaatataaa tattaatata ttcaatattt
    31681 ctaaatgaat tcttttttta ataatatttt gaaaatgaaa attgaattaa aaaagaaaaa
    31741 agaaaagaat tctttctttc ttttcggcaa cccctagtga aagaatttat tcggttgtct
    31801 tccgattgtt ttacagagac aatcgggaga cggtaaggat tagattaaat ggaaataaga
    31861 gtatgcgaag tgatccatct tgattctata tatatatttt ttacttaatg aaatcgagga
    31921 caacaaaatc aaaataaagc ataggtcttc ttattcctac ctgttaggaa cattcatttc
    31981 cttaatactt ccaagggtgt ctccggatat tttgtttgta cttaatgttt tctgattata
    32041 ctagaaatca tataagaact tgttagatgt tataattgga tttattggat tctttcgtca
    32101 atgatgttag gccggaatcc ctttttgact ctgtgccagt gattccacta ttatttattt
    32161 ttagtgaaca ataagaaaaa tgaaataatt ccttcatatt gatagaaata ggagacataa
    32221 tttacatgga tctagtaagt ctcgcttggg ctgctttaat ggtagtcttt acattttccc
    32281 tttccctcgt agtatgggga agaagtggac tctaaaaata ctactaattg agttgaggga
    32341 aaaaaagaaa ataaaactgt atccattgtt ttatagatgg gttctgaaat tttcgttttc
    32401 tatttaatta attaattcca taattaaaaa atatctgcat ttcggaatta tagtgtattc
    32461 gaatggaata atgtattcta tggataatat agaaatagaa aaatactctt tcaattaaac
    32521 aaatatttga ctttttccca tgttcgtatt ttgaaagtca aggtaataca aataatggga
    32581 aacttattcc aagcaaattc tttattcttt ctaaaatttc gatgaactgg ctcttaccaa
    32641 agttatatat ggacaatgag gaaccgcgga acccgttttt atttattttt ttatccccct
    32701 tttcactttt ttcaaagaga aaagaaatcc gtttttttat tagttattaa gcgcgaatac
    32761 acactttcta tacgaaacaa aatagatata gtagttgtct aaggagatac tacacataat
    32821 aagatattgc cgttgcctta ggcgagtcac atattacgtg cttatcactt gttttattat
    32881 ttggtttttt atttatttga gtttcaaaat tggatttatg ttttcatttc atatcatggt
    32941 tcaaacgtta aaaatcggtt gggttttact aatattttca aaataggaaa aggtttccca
    33001 tagaacccct agatcatctg ttaactattt aatttaatca attacttctt cggaatgcta
    33061 aaaagattat ttgatttttt tttaatatga taccgggatt ggtcttgaaa ataatcagaa
    33121 atctagaaat tcgaattgga cgaaaaaaag ttgccttttg attatttcag attgattgga
    33181 accaatacaa atcaaataga tgaaacaaaa aaaaattggg acgctatgtg cattacatat
    33241 atgtgattga tattctatat ataggaagat agatattgta aatcgattca tatttaacct
    33301 ctatctttat agagtcaaac tttatacatt acaataatag atagtatggt agaaagaaat
    33361 aaaatctatt tctttctacc atactatcac tatcagattt catagaatac tgctgattct
    33421 agtccgatca tttcatttaa gagtaagacg cgaaattgaa atcctttttc attttttctt
    33481 ccatcattgc attgataaga actaagaagt caagtttaag tcaaattaat cactttgact
    33541 taccgttttt acgtaaatta taagtaagaa ggcagtagga actagaatga acagtgcagt
    33601 agcaataaat gcgagaatat ttacttccat aatctcatcg ttagatttct ctttaattcg
    33661 caataactcg ggatttaatc ccatagagat gataaatctt tcgtcggtaa attccatggt
    33721 ataaattaca tctcgatgat atcgaatcgg atcaatatca tgaataacaa tatctgaact
    33781 atcaaatcga ttcatcgtca agaattgaat agtataacat aggaagatct tttatccata
    33841 ccaaattcaa aaatttattt ctgatccaat ccaaaattcc tttacttttt ttttttaata
    33901 ttctcatcct tcgattagta ataggataaa catatatcaa aagttcagtg tgaaattgga
    33961 atgagataga ttgtttaaaa tgcaaataat taggaattga aattggtact tagtacttga
    34021 ggttatacaa aatcggagcc agaaaaggaa aaactttgaa tcctaaagtg ttctatcaaa
    34081 atcaaaggaa ctcctttttt ttgtatcgtg caaattccat ttgtgtgtgt gttcgttgta
    34141 aacatattct atagtactct atttcattac acagatcggg agtaatcgaa aaagccaggt
    34201 ctagtagtac ggtatctctt tctcttggaa tcctgaatac gacgctacta ataattgtgc
    34261 taatccacat atgtttcttt tccatcaatc agtattgtat tagttgaaga aatgaattga
    34321 tgtatttttt tattggattt ctatccatcg ggactgacgg ggctcgaacc cgcagcttcc
    34381 gccttgacag ggcggtgctc tgaccaattg aactacaatc ccaggaaaaa aagtgtatag
    34441 catgcatatt cttatgattt cattcaaacc ttttctattt tgattttaga ttagaattgt
    34501 cttgttctaa ctggcagagg cgggactaat atattgatat ttatgtttat atggatatgc
    34561 actttagcga gatctacacg gattactagt aatctgtttg ttatttccaa atcgattgaa
    34621 aatcaatctt tcaataaatc aatgaaaata aaaaagagtc tctttttatt tagactttat
    34681 acttacagat cttgatatga atctagatca ttagcaagat ctgaatttgt ggaaaaaata
    34741 cgtaataaaa taaatagtgg tagggatgta gcagattttt attcttgtgt atcaaagttc
    34801 attggacatt tccggagaac aacaaacggt tacatcattt catggtggat cggcgaatta
    34861 ttgggccgag ctggatttga accagcgtag acatattgcc aacgaattta cagtccgtcc
    34921 ccattaaccg ctcgggcatc gacccaggaa aaatcaattt aagtccttat tgataatcca
    34981 cgatcaactt cctttcgtag taccctaacc ctacccccag gggaagtcga atccccgctg
    35041 cctccttgaa agagagatgt cctgaaccac tagacgatgg gggcatactt gcccgaccgc
    35101 cattatccta tgttcatagt atgaacagtt ttttgaaatt gtcaatataa tggaatgata
    35161 tgactcgatc agaaggatct ttccgtcttt cataattcca tagaattttt agattcatca
    35221 ttttcatttt taaattgttc attccaatcc ccactctata attctaaaaa tagaaaaaaa
    35281 aaaaaaagta atacgaaaga gagataggag cctttcgggg aatgattggt ttgccggaaa
    35341 agaaaaggcg agggggttaa acttcatttc tttcactttc attcattgtt aagaaggatt
    35401 cggtggacat atttctatct cacactaagc cgggaaatta aaaaacgata atcaatctgc
    35461 aaatccggga agagggatag ggatcaacaa gttattgaaa aatggttttt cgataagaat
    35521 ttggttgaga gacaaattga atccatttat caacgattcg ctgaaaaatc ttgtatctat
    35581 gttttgaatt ggtggataca tgtatcaatc aaatgaattt cgttaggatg aggatcaatt
    35641 caattagaat cgtttttgaa ataattcatt acattgatat ttagaaaatc caatatcaat
    35701 tatcaataaa cccattttac ctatactata ctcactaggt aaatccaatt tcttgttcct
    35761 tactgagccg ctatgcagat aaaacgtatc tatgtacata tattctaatt tcatataaat
    35821 tttatataat catataatat aacatataat aagtatatgc agtaataaat atatacacta
    35881 gactcatagt ggctagttcc ttattcagga attgaaccaa aggggccctt ttaactcagt
    35941 ggtagagtaa cgccatggta aggcgtaagt catcggttca aatccgataa ggggcttttt
    36001 ttttttcttt tttcataaaa cttcagcggt agtattcata gttgaagaga gaatagagat
    36061 attgttgata tttgtaataa aaaaactaag gaatcgtaga atttcattag aaaatggaat
    36121 tctgaattct aataaattat cgttatcatt ctaatgaatt cgaatatagt aattctagtt
    36181 agaaagtaga gcattttttt attatttcat tagaatgaat aatgataagt catccccttt
    36241 aatttccaga tattcctatt ttctattatt ccaatcaaaa gaaatcggaa agattctaaa
    36301 tcaacaaaag aaaaaataag tagacctaac ccattgaatc agaactatat caactattct
    36361 gatattcaaa ttcgatagag atgaaattag aacagtggat ctttttttat ttcatttttt
    36421 atatttgttt gatttggact ccgcaagaat ctgtcgatat ttccgattaa atcttcttgt
    36481 tcctagaggt tctataggaa aaatttgcta ttcccttcct ccacggagaa aggtttattc
    36541 caagtcccaa catacaaata atttttcatt ttcaatatct ttcagaacac aagaaaagat
    36601 caatttactc tattatttat agaatattat ttagttatag aatattatat ttagttatag
    36661 aatattattt agataggata tatcgatata aaactaaaag aaatctatca aatcgtggct
    36721 tcacgtatca aaaattttca tatcgatgca tacgatattt tttctggcaa ttgatggatg
    36781 cgagaaagag actttcactt aagtctctta ttattaatct atgaaattca atacaatatt
    36841 aatattaatt aatattaaat aatagcaaat tcattcgatt ttttctgaca gataaaagta
    36901 actagaaaaa atattcgaag tgtctttctt acctcgatct gaaaaaaaaa aaaaaataga
    36961 ctttggagtt ttttttatta atctgaaaga aaggaaaata taacaaagaa gacaatacca
    37021 ataaaagaaa aaaaaaaaaa aaagaaagta ctaagtaaga aaaaatatga taaatatgat
    37081 actgtagtag tttactacac atagaaatta gaagaataca tcaaaaaaac tatttgattt
    37141 atttttctca atttcacgaa caagattcaa gaataagatt ttttgatgaa acgagagcag
    37201 tatgtctggg aatcaaccgg taacgaaaaa agggatcatt tgtttcttga acagttcttt
    37261 caaaaaatga atccacctga tttatgagta ataagataat tcatggctta gggggttttt
    37321 acgaatagaa aggaataacc gaattgagtt aatggattta cctaggtcaa gagaccaata
    37381 aatgattttt atattcgaaa cccattagaa aagaagggac aatcaatgag aaatcaaatc
    37441 atacagaaat gataaaataa agaaggactt ggccctgaaa atgctatgag gtgctcggaa
    37501 atggttgaag tagttgaata ggaggatcac tatgactata gctcttggta aatttaccaa
    37561 agatgaaaat gatttatttg atattatgga tgactggtta cggagggacc gtttcgtttt
    37621 tgtaggttgg tccggtctat tgctctttcc ttgcgcctat ttcgccgtgg gaggttggtt
    37681 tacaggtaca acctttgtaa cttcatggta tactcatgga ttggcaagct cctatttgga
    37741 aggttgcaac ttcttaactg ctgcagtttc tactcctgct aatagtttag cacactcttt
    37801 gttgttacta tggggtcctg aagcacaagg agattttacc cgttggtgtc aattaggtgg
    37861 tctgtggact tttgttgctc tgcacggtgc tttcggacta ataggtttca tgttacgtca
    37921 atttgaactt gctcgatctg ttcaattgcg tccttataat gcaatcgcct tttctggtcc
    37981 aattgctgtt tttgtttctg tatttctgat ttatccactg ggtcagtctg gttggttctt
    38041 tgcgcctagt tttggtgtag cagctatatt tcgattcatc ctctttttcc aaggatttca
    38101 taattggaca ttgaacccat ttcatatgat gggagttgct ggtgtattgg gcgctgctct
    38161 actatgcgct attcatggtg ctaccgtgga aaatacttta tttgaagatg gtgatggcgc
    38221 aaatacattc cgtgctttta acccaactca agctgaagaa acttattcaa tggtcaccgc
    38281 taaccgcttt tggtcccaaa tctttggggt tgctttttcc aataaacgtt ggttacattt
    38341 ctttatgtta tttgtaccag taaccggttt atggatgagt gctcttggag tagtcggtct
    38401 ggccctgaac ctacgtgcct atgacttcgt ttctcaagaa atccgcgcag cggaagatcc
    38461 tgaatttgag actttctaca caaaaaatat tctcttaaac gaaggtattc gtgcttggat
    38521 ggcggctcaa gatcagcctc atgaaaacct tatattccct gaggaggttc taccacgtgg
    38581 aaacgctctt taatggaact ttagctttaa ctagtcgtga ccaagaaact accggtttcg
    38641 cttggtgggc cgggaatgcc cgacttatca atttatccgg taaactactg ggggctcatg
    38701 tagcccatgc cggattaatc gtattctggg ccggagcaat gaacctattt gaagtggctc
    38761 atttcgtacc agagaagccc atgtatgaac aaggcttaat cttacttccc catctagcta
    38821 ctctaggttg gggggtcggt cctggtgggg aagttataga cacctttcca tactttgtgt
    38881 ctggagtgct tcacttaatt tcctctgcag tattgggctt tggcggtatt tatcatgcac
    38941 ttctgggacc tgagactctt gaagaatctt ttccattctt cggttatgta tggaaagata
    39001 gaaataaaat gactacaatt ttgggtattc acttaatctt gttaggtata ggtgcttttc
    39061 ttctagtatt caaggctctt tattttgggg gtgtatatga tacctgggct cctggggggg
    39121 gagatgtaag aaaaattacc aacttaaccc ttagtccaag tattatattt ggttatttac
    39181 taaaatcacc ttttggagga gaagggtgga ttgttagtgt agacgatttg gaagatataa
    39241 ttggaggaca tgtatggttg ggttccattt gtatacttgg tggaatctgg catatcttaa
    39301 ccaaaccttt tgcatgggct cgccgtgcac ttgtatggtc tggagaagct tacttgtctt
    39361 atagtttagg tgctttatct gtttttggtt ttattgcttg ttgctttgtc tggtttaata
    39421 ataccgctta tcctagtgag ttttacgggc ccactggacc agaagcttct caagctcaag
    39481 catttacttt tctagttaga gaccaacgtc ttggggctaa cgtaggatct gctcaaggac
    39541 ctaccggttt aggtaaatat ctaatgcgtt ccccgaccgg agaagttatt tttgggggag
    39601 aaactatgcg tttttgggat ctacgtgctc cctggttaga acctctaagg ggtccaaatg
    39661 gtttggactt gagtagactg aaaaaagaca tacagccttg gcaagaacgt cgctccgcgg
    39721 aatatatgac tcatgctcct ttaggttctt taaattccgt gggtggcgta gctacagaaa
    39781 tcaatgctgt caattatgta tctcctagaa gttggttagc tacctctcat tttgttctag
    39841 gattcttctt tttcgtaggt catttatggc acgcgggaag agctcgcgca gctgcagcgg
    39901 gatttgaaaa aggcatcgat cgggattttg aacctgttct ttccatgact cctcttaatt
    39961 gagacatgag atccaatgct tgaaatagga ataatttgga ttttaccata gatgttgggt
    40021 tgagtggagc aggtcatatt aaaaaagtat tcccttttcc tctcttttca actcatttat
    40081 atctaatctt tttgttttcg ggctcggcta agtggtggta tagccgagcc attccctttt
    40141 agaaaatcaa ctgagccaac caaaaccaat aaaataaaca aatccattcg ccgagcaaaa
    40201 ggagagagag ggattcgaac cctcgatagt tctttgtttc gaactatacc ggttttcaag
    40261 accggagcta tcaaccactc agccatctct ccaaaagatg atttctattt tatcgttatt
    40321 ccaccgaata gaacatgacc gcatgagttg atacccttcc tagagatagg aaagatatcc
    40381 gctatgggtc tatttttcta tctgtatata tatacatgca ggatccagca tgcccctttg
    40441 tcaagtaaaa aaaaaactac ccttgatcca tgcccgaaaa ggggtggtaa taagtcattc
    40501 atggtaaaac cctctatgat acattttttt tattacaaat tttttgtcga taaagggatc
    40561 aaacggtttg ataaggggat caaatggtat agttcttttg ttggtaaatt ggaggattag
    40621 aaacatgact attgctttcc aattggctgt ttttgcatta attgctactt catcaatttt
    40681 attaattggt gtacctgttg tatttgcttc tcctgatggt tggtcgagta acaaaaatgt
    40741 tgtattttcc ggtacatcat tatggattgg attagtcttt ctagtaggta ttcttaattc
    40801 tctcatctct tgaacctatt tgttctagat ctaaaaacga aatgacccct cccccgaatt
    40861 ttttccgatt gtgagacaca ttaaaatgga atataagccc caaaaattca aataaagaaa
    40921 actaaaaaaa ttatagggag gggtcaaact cctggaaaaa tcttatatct tatattgtaa
    40981 aactaaaaaa aactaaacaa taaataaaat atacatttct ataagaaatt aataatttat
    41041 attagaatat tctattagaa tattctataa tctataaata tattaaaata tattctaaaa
    41101 ttcaataatt ctaatataga attctataat attagaatcg aattaataat ttaataatta
    41161 aatagaatta gaatataaat agaatatata taaatataga attttttatc caatacaata
    41221 tacaatacaa tttgattact tattgattac gtatacaatt gtgattactt atttacttat
    41281 acaatttgat tactatttta tagatataga tagatataga tagatataga atctagaatt
    41341 cctatttttt aaattttgaa tttcccctaa caaagtatca gacctagctc tgcacaaata
    41401 gaatctttat attacgtatc aaggacgata aaaacgcgga tatagtcgaa tggtaaaatt
    41461 tctctttgcc aaagagaaga cgcgggttcg attcccgcta tccgccccgc gccccttatt
    41521 tatgtattta atagtataaa ggattaaata gagttgactc tgatagtata gtgtatcccc
    41581 cctcttcctt ctccttgaac cccaaaagaa aaaataggaa ttcattttta atttgaatta
    41641 atttctagtt aattaaatca aacctccttt ttttgtcaaa aaaatgttgc ggagacggga
    41701 tttgaacccg tgacctcaag gttatgagcc ttgcgagcta ccaagctgct ctaccccgcg
    41761 ataaagagaa gatttgaaaa ctaatggaca aacaaggatt gaaagtgccc ctccaccata
    41821 tctgtacaaa tagaataacc catttataca gaatggtaaa gggaccctcc tacgatcgac
    41881 gatcatagaa atcaatagaa aaatgaagag aattttttat ccttaccaac ttgatcttgt
    41941 tgcaccgggc aacaaacatg catgaaccat ttcacgaagt atgtgtccag ataacccaaa
    42001 atctcgataa ttagctctcg gtcttccggt caaaaaacaa cgtcgatgaa gacgtgtagg
    42061 tgcactatta cgcggtggtg attgtaactt tccatgaatt tcccatttat cacttaacga
    42121 cgaaactttg cttatttctt tttttgagga tcgacgaatc aaatgatatt tttgttccaa
    42181 tttttgcctc ttcttctccc tctgaatcaa acttttcttt gccataatgc ttcatttcct
    42241 attactatca acgatacaag tcggatctta gatgtagaaa tataagaagg cggcccccct
    42301 tctctataga aagaaatgag attttcgcgg atacaataaa gaattaacca aatttacctg
    42361 atgtcgaagc aatcaagaaa gctgcataag taaatatata acctacagaa aagtgagcta
    42421 atccaaccaa tcttgcttgc acaatggaaa gagccactgg tttatctctc catcgaatca
    42481 aattagccaa aggtgtgcgt tcgtgagccc atgctaaagt ttcaatcaat tcctgccaat
    42541 atccacgcca ggagattaag aacataaatc cagtagccca aacaagatgt ccaaataaga
    42601 acatccacgc ccagactgat aaactattca taccaaaagg gttatatcca ttgataagct
    42661 gtgaagagtt taaccataga taatctctta accatcccat caaataggta gaagattcat
    42721 taaactgtga aacgttaccc tgccataatg taatgtgctt ccaatgccaa taaaaagtaa
    42781 cccatccaat ggtatttaac atccagaaaa ctgccaaata aaatgcgtcc caagccgaaa
    42841 tatcacaagt accacctcgt cctggaccat cgcaaggaaa actataacca aaatcttttt
    42901 tatccggcat taacttggaa ccacgtgcat ccaaagcacc ttttactaag atcaatgtag
    42961 ttgtatgtaa acctagagca atagcatgat gaaccaagaa gtctccaggc cctattgtta
    43021 aaaatagaga attactattt tgattaatag catttaacca accaggcaac catatgcttc
    43081 gccccgcatt aaacgctgga ctattcgttg aagataaaag tacatcgaac ccatatgaag
    43141 ttttaccatg agcagattgt atccattggg caaatatagg ttcgatcaag atttgtttct
    43201 ccggagtacc aaaagcaagc atgacatcat tatgtacata aagtcccaaa gtatggaatc
    43261 ccagaaaaag actggcccaa cttaaatggg atatgatagc ttctttatgg tctaacattc
    43321 ttgccaatac attatcctca ttctgttccg gattgtaatc tctaataaaa aagatagctc
    43381 catgagcaaa agctcctgtc atgatgaatc ctgcgatgta ttgatgatga gtatataacg
    43441 cagcttgagt agtaaagtct tgcgctatga acgcataagc aggtaaagag tacatgtgtt
    43501 gagctaccaa ggaagtaata acccctaaag aggctagagc aaggcctaat tgaaaatgaa
    43561 ttgaattatt gattgtgtca taaagaccct tatgtccacg ccccaatcta ccccccggag
    43621 gaatatgtgc ttctaaaaga tcttttatac tgtgtccaat cccgaaatta gttctataca
    43681 tatgaccggc aacgagaaaa ataaatgcaa tagctaaatg atgatgagca atatcagtca
    43741 gccataaact ttgcgtttgc ggatggaatc ccccgagaag tgttagaatg gcagttcctg
    43801 ctccttgggg ggtaccaaat aaatgactac tggaatccgg gttttgagca taaagattcc
    43861 actgacctgt aaaaagtggg cctaatcctt gggggtgtgg caatacacct aagaaattat
    43921 tccatcgaac gtattctccc ctggatccag gaatagcgac atggactaaa tgtcctgtcc
    43981 aagccaagga actgactccg aatagtcctg acaaatgatg attgaggcgg gattcggcat
    44041 ttttaaacca cgaaacgctc ggtttccatt tcggttgtag gtgtaaccag cccgctatta
    44101 aagatatggc agaaagaaat aatagaaaaa gagctccagt ataaagatcc ccattagtac
    44161 gtaaaccgat tgtataccac cactgataaa caccggaata agcgatattc actgggccaa
    44221 gagcaccccc tcgagtaaaa gcttccacag ccggttgacc aaaatgagga tcccaaattg
    44281 catgagcaat aggtcttata tgtaaaggat cctgtaccca tgcctcaaaa tttccttgcc
    44341 aagctacatg aaagagattc ccggaagtcc acagaaaaat tattgctaat tgtccgaaat
    44401 gagaagcaaa aatattctga taaagacgtt cctcagtaat atcatcatga ctctcaaagt
    44461 catgtgcggt agcaatacca aaccaaatac gacgagtagt ggggtcctga gctaagcctt
    44521 ggctaaacct tggaaatctt aatgccataa tgcttttcaa atcctcctag ccattatcct
    44581 actgcaataa ttcttgctaa gaagaacgcc catgttgtgg caattccacc cagaaggtaa
    44641 tgagttactc ctacagcacg tccctgtaca atgctcaagg ctctaggctg agtagcagga
    44701 gcaaccttta atttattatg agcccaaacg atggattcaa taagttcttg ccaataacca
    44761 cgcccgctga atagaaacat taaactaaaa gcccatacaa aatgggcacc taggaaaaaa
    44821 aggccatatg cagataatga agaaccataa gactgaatta cctgggatgc ctgcgcccat
    44881 aagaaatcgc ggagccaccc attaatggta atggaactct gcgcaaagtt tcctcccgtg
    44941 atatgagtta ccaccccttg atcacttata ctaccccaaa catctgactg cattttccaa
    45001 ctgaaatgga atattactac cgaaattgaa ttgtacatcc agaatagccc taagaagaca
    45061 tgatcccaag cggatacttg gcatgtcccc cctcttccag gtccatcaca agggaaacga
    45121 aaaccaagat ttgctttatc cggtatcaat cgtgagctac gagcaaatag aacacctttt
    45181 aggagtatca ataccgtcac atgaatcgta aatgcatgaa tatgatggac caaaaaatcc
    45241 gcagttccta atggaatagg taacaaagca actttgccgc ccactgccac taaatcacca
    45301 cccccccaag tcaaactggt gcttgttgtt gcaccagggg ccgttgcacc aggtgctaaa
    45361 gcgtgggtgt tttgtatcca ttgagcaaac acgggttgta attgtatagc ggtatctgaa
    45421 aacatatctt gagggcgccc taaagcactc atggtatcat tatgaatata caaaccaaaa
    45481 ctgtgaaagc ctaaaaatat acatacccag ttgagatgtg atatgattgc atcgcgatgc
    45541 ctaaggacac gatctaatag atcgttgtat cgagtagttg gatcatagtc tcttaccata
    45601 aaaatggctg catgcgcagc agcaccaact atcagaaatc caccaatcca catgtgatgt
    45661 gtgaacaatg aaagttgtgt accatagtca gtagctagat acggataagg aggcatagaa
    45721 tacatatggt gagctacaac aatggttaaa gagcctaaca tagctaggtt aatagataat
    45781 tgagcatgcc atgacgttgt taggatctca tataggcctt tatggccctg gcctgtaaat
    45841 ggacctttat gagcctctaa aatatctttt ataccatgac caatacccca gttagttcta
    45901 tacatgtgac ccgctatcag gaaaagaatt gcaatagcta aatgatggtg tgcaatatcg
    45961 gtcagccata gaccaccagt tactggatct aatcctccac gaaaagtaag aaattccgcg
    46021 tattttgacc aattcaaggt gaaaaagggg gttgctccct cagcaaaact gggataaagt
    46081 tgagccaaaa gatcccgatt caagataaat tcatgaggaa gtgggatctc tttaggatct
    46141 actccagcat ttagaaattg gttaatcggt aaagatacat gtacttgatg ccccgcccaa
    46201 gaaagagacc caagtcctag tagccctgct aaatggtgat tcaacataga ttctacatct
    46261 tggaaccaag ccaattttgg agcagctttg tgataatgaa accaaccagc aaaaagcatt
    46321 aaggctgcaa agaccaatgc accaattgcg gtacaataga gttgtaattc actagttatt
    46381 ccagatgctc gccaaatctg aaaaaaacca gaggttattt gtattcctcg gaaacccccg
    46441 cctacatcac cattcaatat ttcttggccc actattggcc aaaccacctg ggcgctaggt
    46501 ccaatgtgag taggatcgct tagccatgct tcataattgg aaaaacgagc accatggaaa
    46561 tacatgccac tcagccaaag aaagatgatg gagagttggc cgaaatgggc actaaatact
    46621 tttcgggaaa tctcctccaa atcactagta tggctatcga aatcatgagc atcagcatgt
    46681 aggttccaga tccaagtagt agtatcaggt cccttagcta ttgttcttga gaaatgaccg
    46741 ggtttagccc attcctcaaa agacgttttt acgggatcca tatctaccaa aattttgact
    46801 tctggttccg gcgaacgaat aatcattgag tcctcctctt tccggacaac acatacaaag
    46861 agacctgcca acataaaaca taattagtga acttatgaga tatttttcta ttgagtttct
    46921 ttctcttcta tctcccacct atctattcta ttttctttag ttattcacta gaacaattat
    46981 catctggaag ttaatccggg gcaagtgttc ggatttatta tgacatagca gtgaggcgct
    47041 caacggacct tttgaatctt ataaaaccct ttctggactt tgaattgaag tgaaacagtt
    47101 tttttgtgca acctagtgta gtcatatttc aattagaagt tcctagatgg agctacttta
    47161 actttatgtc ttacatagaa gatattacta tgtactctat ttcaaatcac gtgaacagtc
    47221 attagcatta ctagggtaca taccggtatt tatatttagt catttgagag tctcttttat
    47281 tagttttttt agtttcaata gcagaaaaaa tcgaattctc tactgtatcc acgtatcatt
    47341 tatccctacg aaataccaga cgaaatagaa cgatcttaga agggatataa tgaaattcgt
    47401 tgattgtttg ttcctagaga aatgatctgt tttatttgac tgatgggaac aacaaaaaat
    47461 gaattagaaa attaactata ctataatact ataactatac tatactataa tactataact
    47521 atatataact ataattataa tataatataa atataaaaat ctaatactaa taactaataa
    47581 aaaaaataat actaaaataa taaacagaat aataaacaga gtgctcttat tcaaaacgcc
    47641 ctgtgatctt caaccaattt tgcgcttcaa tataattacc aggggtaagg gctatagctt
    47701 gtttccaata ctcagcggct tgatcaaacc aagcctccgc aatttccgaa tctccctgtc
    47761 gaatggcctg ttctccgcgg tcggaatagg tgagtaaatt cccttccctt agaaccgtac
    47821 ttgagagttt cctgcctcat acggctcagc agtcaattct tttcgtgccc catttttttt
    47881 attagatcta ttctattttt tttttctcga gttaaaaaaa aaaaaaaaga ggataattac
    47941 atgagtttca aacttgaatt tggattaata aaaaaagcaa tccgctttat agttttatct
    48001 tttctcctac cttcagaaga ataaagcatc ggcatttaca ctctcattat aattttctga
    48061 aaggtaacta tctcggtttc ctatatcata tactttcata tatgatatat aaatttctat
    48121 agaatccgtg aaaaagactt ttcttcataa aaaagaaaag acttactatc tttgggatct
    48181 gatactacac cgctgctcaa aactttaggg gatcaactct attacataag tggattccta
    48241 acttttctat catgatagaa gtaagcagtt cttcttgtat tggcccaaaa cctcgctaat
    48301 agatctttac ggtgctttct ctatcaatta gatcttttat ccatagaaaa aaaagtatct
    48361 aggcatatct atttcttcat atttcaactt ctatgaagtt tctttctttg ctacagctga
    48421 taaaaatcgt tgttttggac gatatatatg tagaaatcct ttttttttct agtatttatt
    48481 agcggatttg ctctttcttt tcttttttct ttctatagtg gagatagtcg cacgtaatga
    48541 cagatcacgg ccatattatt aaaagcttgt ggtaagaacg ggtttcgttc tagtgcccga
    48601 aaataatatt ccaaagcttt cgtatgttct ccgttacttg tgtggataag gcctatgtta
    48661 taaagtatat aacttcgatc atagggatca atttccagtc gcatagcttc ataataattc
    48721 tgtaaagctt ccgcataatt tccttcggat tgagccgaca tccgttacgg tcgtcattcg
    48781 gttcaaagaa tctccgttcc agaaccgtac gtgagatttt catctcatac ggctcctcct
    48841 ttatgtgcat aatgataaaa atacatagaa taaaaaaaga ttgcagtatt ctcattatga
    48901 actgagcagg gctagtgttt ttacaataaa tctctagcca accttcctgt aaaagatctt
    48961 ttcttaacat caagtatgtt ggtactggat aaacaaaatg gtaactccaa caatttcttt
    49021 gtcctcaacg ccgcttaatt tcccggaatt agtcacttca acagtcttcg atggttatac
    49081 gggtatccaa aatacgaacg agatggatgt ttgttgtccc aaccattctt cttagtcccg
    49141 atcccgataa ggaagggggg gatctttttt ttaacaaagt tttcgtgttg ttgattccta
    49201 aacgtagtgc ttcttccccc atgccgccca ttggtactag tggagtagag ttgacctaac
    49261 ccataagtat aggtataacc tttcgcttaa tactataaat ccaaaattca agcatatgag
    49321 gctgcattaa tcggggatac acgacagaag gaattaatta ttttatttcc acaaacttca
    49381 ccttcagcaa gcgtaggttt ttttccattt tttctttcta tccgaagaat gtgtctttct
    49441 cctaagactg agagcaaaaa aaggaaaaaa gaatcaaatc gcaccatctc tgtaataggt
    49501 gaatgcttcc ttttctcctg aagttgtcgg aattattcgt aataagatat tggctacaat
    49561 tgaaaaggtc ttatcaataa aatttccatt tatccgagat ctagtcatag gtagcaatcc
    49621 attctagaat tttattatct ctcgtgagaa aataatccca caaataaagg aattgtacaa
    49681 tagagtacga aataacgtaa aaaggactca ttaaaaaaaa ttgtttatat gaaggttttt
    49741 tttaagtttt tctatttttc tagttaaatt tgattgtatg tggctatcaa aaaaaataga
    49801 atatgaatga ctcactattc actcggtttc tgggacataa tcattatgta ggagagatgg
    49861 ccgagtggtt caaggcgtag cattggaact gctatgtagg ctttttgttt accgagggtt
    49921 cgaatccctc tctttccgca cctttaccta attcatcaat attattgacc gcaatgtttc
    49981 aaataacaaa gggtaccatt attccaactt tctttgatgt ggattctcta ttcctaattt
    50041 ctggaatact gcaaatactg gaaagagggg gcaaggaatg aaaatcttcc tacccgatcc
    50101 atgtctatga tagatgaatg ggagggaaaa tccccggatc aaacacctta cccctttttt
    50161 tgttttttgt tgctcccctt acttagactt agacgcgaag ggagtaaaaa tctcttgtta
    50221 ttttagttag gtttaagtct gacgagaata atattctaca actagcaatt catttatttt
    50281 caaaccaacc catttactat ctattatttg attgactaat cctttatatt ggaatgggtg
    50341 aagagtcaaa tgttttggca attcctcacg gggggatgaa tcaagataat tttgaatcag
    50401 agttctagac ttttgttcat ccctcgctgt aataatatct tggggtttgc agcgataact
    50461 tggtatatct actatatgac cattaactaa aacatgtcta tggttaacta attggcgagc
    50521 ttgaggaata gtcgaagcca tacccaatcg gaaaagtatg ttatccaaac gcatttcgag
    50581 taattgtagt aaaacctgac cggttgaccc tttcgctttt ctggcgatac caacgtattt
    50641 aagcaattgt cgttctgtaa gaccataatg aaaacgcaat ttttgttttt cttctaaacg
    50701 aatacgatat tgagattttt tacccaagcg cacttggttt ctaagttcgc ttccgactat
    50761 agggctttta ctagttagtc ctggtaaagc ccccagacgg cgtatttttt tgaaacgagg
    50821 tcctctgtaa cgcgacataa agactccttt tttttttaat ttcataaacc taaattcaaa
    50881 ctaaactaaa tgagaaatat gataaatcga gcgaaatcta ctaaagtatt gtactacaaa
    50941 gaagaattag atgaattata tcaatatccg aactttattg tatatatata aaacaaaaaa
    51001 gtaggttctt ttcttgattt gttctacaga aatcgaactc ccccaatttg aattcataat
    51061 tggaagttcc tacgacataa tagatcggtg actcttgaaa aaagaaaggg gaaaaatttc
    51121 catattcttt gatttcaaaa agacattctc aattatataa aaaatcaaaa acaaatagcg
    51181 aaaagccggc tatcggaatc gaaccgatga ccatcgcatt acaaatgcga cgctctaacc
    51241 tctgagctaa gcgggctcac ataacagaaa ttgtgcatgc ataggaattt aataaattac
    51301 tgagatctta gttattaact ctttattctt agctagttta ttcttagcta ttgataacat
    51361 aattcctatg aattgataac ataattccta tgaatataga aaagaatata gaatataaaa
    51421 atagaatata aaataaatat tccatttttt ttatattcta ggacataaag aacataacaa
    51481 attgaagata aggattaata gaatatattt tatatttcaa tctatttatt aagtatatta
    51541 tgtttctcaa taatcaatta tatgtttatt aatgatcaat atctttatct taatatcttt
    51601 atcttattaa tatctttatc ttaattagta tagtaagatt ttattttttc attttttaat
    51661 tcaaatttga ttatttttat tttaattaat ttataatatt ttatttataa gtttctagtt
    51721 taaaagttta attaatatta atatattaaa tattatattt aatatatcta aataaatagt
    51781 tatctataaa atagaaaatc taaaatccaa ataaatacaa aaaaaaataa acaaaataaa
    51841 taataattaa aaataaataa taataataaa taatatagaa tagaaataga atagaaataa
    51901 ctcgaattct tttctaaatt catttagaaa ttatgaaatt atcatttaga aattatgaaa
    51961 ttaatagtta atagaatgat tatttatagc cattacatta ggcctagcta ttctaaatta
    52021 ataaatagaa atagatttct tttttattta atctaaaaaa ataagaaatt tccatcccat
    52081 ccattttagt tatctttagt tatgttatat agggcctatc cgttctaagg aaaaaagata
    52141 agaataaaaa caaatgaaag aaagggaaag gcccaattcc gatcataatg aaacattcct
    52201 tcggaaaggt taaaactaag acgaaaaaaa aaaagaatcg accgttcgag tattccaaat
    52261 tgcgtgagaa aaacgctaga aggagaggca tctaaaatct atatatatgt ggtatatatc
    52321 catgtatatt gaattgcgaa tacagaaatg atagaattat ttctgattgg accaaatatg
    52381 ggtatctgaa atacaaatag aaagaaacat ttttcggtat aggaatcggt atctaacgaa
    52441 ttcaacagtt ccggcataat tctcataatt ttaatgaaaa aaacatccta atgagattct
    52501 aatctcaaag aaaaaagggg gggatatggc gaaattggta gacgctacgg acttaattgg
    52561 attgagcctt ggtatggaaa cctaccaagt gataactttc aaattcagag aaaccctgga
    52621 attaacaatg ggcaatcctg agccaaatcc tgttttccga aaatcaagaa gagttcagaa
    52681 agggagaata aaaaaaggat aggtgcagag actcaacgga agctgttcta acaaatggag
    52741 ttgacgacat ttcgtttcgt tagtaaagag atccttccat cgaaactcca gaaaagaaag
    52801 gatcaaggat gagcatacgt atacgtactg aaatactatt tcaattgatt agaccagaca
    52861 gaccaaaaat ctctattttt taatatttat atgacaaata aaagatgtga atcgattcta
    52921 agttgaagaa agaatcgaat attaattgat caaattcact ccatgatagt ctgatagatt
    52981 tttggaagaa ctgattaatc agacgagaat aaagatagag tcccattcta catgtcaata
    53041 ccgacaacaa tgaaatttat agtaagagga aaatccgtcg actttagaaa tcgtgagggt
    53101 tcaagtccct ctatccccaa aaggcccgtt taactctcta attatttatc ctatatcctc
    53161 tttttttagt ggttccaaat tcgttatgtt tcttattcat tctattcttt cacaaacgga
    53221 tctgagtgga atttttcttt ttcttatcac aacacaagtg ttggaatatg taatgtaata
    53281 tctatgatag acgaaaaaat taggtttcta tatgataaat gtacaaatga acatcttatc
    53341 tttgagcaag gaatcctcat ttgactgatt aacaatacat atcattactc cgaccgaaac
    53401 atacaaagtc ttattttgga agatccaaga aattccaggg cttggatcaa actttataat
    53461 tttttttcgt cttttttttt ttagttgaca tatactaaag taatctctta aaatggggat
    53521 gatgcgtcac gaaaggtcgg gatagctcag ctggtagagc agaggactga aaatcctcgt
    53581 gtcaccagtt caaatctggt tcctggcaca tgattaattt gtatgagtat ctattccaca
    53641 aattcattaa aatgaatatg ggtcaacata catatttctt agtagtctag atcatcatac
    53701 atatttatcc atctaggtgt ctggagatat actctttcta gatgaataaa gaatatatgt
    53761 atgttctatg tatatataaa gttataaagt atgtaaaaaa atgaattctt ccattttttt
    53821 tctttttttt tctgcactcc caaaaagaat gttaatactt cttcaataat attcgaaagg
    53881 ttaaattagt tggttgaaaa accaaaaaat ctagtctagg gaaattgagg ggtagaacta
    53941 gccaaaatta atctcagata cattacaaat agaatccgac cccttctttc atttcatttc
    54001 tttgtatttt ctttcatatt ttattcattt ccttcgatgt tgatgtgcgc gatacatagt
    54061 tcatgatgca aaactttttt agttcatcct attggctcgg ctcatcccaa ataagtatct
    54121 taacaacttt aaaatctcaa tgaagcccta ctcgaatttt tttgaatccc tacatttttt
    54181 atttaatcca tccataataa tatgaataag acctcaatta ttctgtctga tttaacttca
    54241 attactttac tttgtctgat ctataaaaga acgtacagct attcaaggaa tatctggcgt
    54301 tgtagaagtg gtgcggatta gtttcttatt tttatcattt aatgagcatc ttgtatttca
    54361 taaaaattgg gagtgatata atctttacgc aagggccatc ctatccaact ttcgggcatt
    54421 aagatacgtt tcagacgtgg atgattatca taagagattc ctaacatatc ataagattcc
    54481 ctttcttgaa aatccgcact tttccaaacc cagaaaatag agggaattct aggatttttc
    54541 cttgagacaa atacttttat gcatacctct tctggttgat ctataccata ttctattctc
    54601 gtaagatgat acacactggc taacagtcct cctggtgcta catcataggc acattggaaa
    54661 cggagataat tgtaaccata tacatataaa atgacagcaa tcgaatgcca atcctcgggc
    54721 tttatttgta aagtctctat tccttggtaa tcgaaaccca aggatctatg aactagccca
    54781 tgtttgacta gccaagcaga caaacgaccc tgcatttttt tatctctccc acattttgat
    54841 ttgtataagt tttgtataag tatttaatat ttacgattac gatgaaattt tggaagattg
    54901 tcttgttctt attttgtaca atgcaatttc ttattttgta caaaaggatc ctgcctaatt
    54961 caccatttcg tgggaggata ctgaactttt gtatttgaaa aatgtttcag agggtatctc
    55021 tgaagtagat ggtggttgat agagtaatcc ttgatcataa ttgccggtat gagtactgcg
    55081 ccccacatga aacttgtggt tggtagtaaa acacctattc tcctgttgag acctaattcg
    55141 atcttcgtag atttctcgag agattttctt acgaagtttt gttatagcat ctataatggc
    55201 ctccggttta ggtggacagc ccggcaaata gacatccaca ggaattagct tatccacgcc
    55261 ccgaacagta ctataagaat cggtactgaa catcccccct gtaattgtac aagctcccat
    55321 agcaataaca tattttggtt caggcatttg ctcatataat ctcactaaag aaggagccat
    55381 cttcattgtt actgtgcctg ctgttaaaat tagatctgct tgtctaggac tagatcgtgg
    55441 taccagtcca taacgatcaa agtcgaatcg tgatcctatt aaggaagcaa attcaatgaa
    55501 gcaacaactg gtaccataga gaagtggcca taaactggat agtcttgacc aatttgaaag
    55561 atcatttaat gtagttgaaa taacagaatt ttgggttgtt cgatcaaata agggaaactc
    55621 aatggaattc ataactgtct caatgttttt tttattgtct aaatattcaa gaattaagac
    55681 cactctagtg ctccttttcg ccatgcataa attaaaccaa caattaggat aagcacgaaa
    55741 attaaagctt ctataaatac ggatcccccc aatacatcga aactcattgc ccacggataa
    55801 agaaaaaccg tttcaacatc aaaaacaaca aaaactagag caaacatata ataacggatt
    55861 ctaaactgta accaagcatc gcccattggt tctattcccg attcataact agaaagtttc
    55921 tctggccctt tattaatcgg ggctaaaatt ccagaaattc gaaatgccaa aataggaata
    55981 agactcgata ttattagaaa tgcccaaaaa atatcatatt cgtaaagcaa aaacatagat
    56041 gtactcctat gaatgtggaa aatctaccag attagtatta gtcgattcga attgaattaa
    56101 ttatcaagtc agccataact gtttataatt ttaagcgaac tgctcagttt cgtttgtttc
    56161 ctgtggtaca tatctcattt caagctagaa atagaaccat atatatattt ttggtataac
    56221 gtacaaacaa aacaaaaaaa aactctcgca ttttcgcctg acttcggatt ctctctaaag
    56281 aaaagtaatt ccagattgaa atccaatctc ttttttttat tcattttttc tttttatttt
    56341 agaagtgaat tattttattt gttttttttt ttttttaatt ctcaatttaa caataaatta
    56401 aatagaaaaa tgaaatttac atttagaaat tagaaatcca tttttaaaaa tagtataaaa
    56461 aaattatact actatataca tagtatacta catacataca aatatactaa catacagact
    56521 aataataaat agaataatat taatatattt aatttaatat attctattta ttattagtta
    56581 agatattatc tattattatt agaagtataa gaaagaattt agactcctac taatatttag
    56641 ttatttagta tttaatagta ttagtaagta tttaatagta ttagtaagta ttagtaaaag
    56701 taaataagta aatataaaaa ttaggagtat tagtaggaat attagggcta tacggactcg
    56761 aaccgtagac cttctcggta aaacagatta aacttattat tatcaaaatg atttgaattg
    56821 ctttacagac ccaacgtgca tcttttttgc attgggcttt ttcattaact gatagaaaga
    56881 tcagttaatc taccatcttt tttcttgaca gaaagagaaa gataaggaga tggctccatg
    56941 tgctcggatt ttgtttttat tccaatctaa gagcactacc aaagtgtttc aaagaagggt
    57001 tatcctgacg taggtctgct tctggcctgg atcaacttaa gttaaatgga gtctctatcg
    57061 accttcttaa attaaagaat caaatatgaa acttcataca ccttaaagtt cataagatag
    57121 gacgaaaaga tcattttttt gaggtcccta tactcattat gcctagcatt gaatagacta
    57181 ggtattcacc ttatcaatat ctcaaaatat caaatcaatg atgggttcta tttgccgtct
    57241 aaattaaatg tacactcgaa ttgtaccgaa ccctttgtca ggctattgtt ctcttgtttt
    57301 gttctctaaa agtcatggag taagacatcg atttctcaat aagatcaact cttttgatta
    57361 catgatagac tcctctgaaa aaacattggc gcgcgtgtaa acgaggtgct ctacctaact
    57421 gagctatagc ccttgtgctt ttgatacata ttttatcata ttatggagag aatttattgt
    57481 caagatgaat attacatgat ctaatctctt tgattggtat tgcttataag taatattcca
    57541 tttataatcc atcgatatga taggttccac ttgtttttct ttggaataat aaatgaccta
    57601 cttaactcag tggttagagt attgctttca tacggcggga gtcattggtt caaatccaat
    57661 agtaggtata ggtagaactt tttagctacc agagtcaatg gtatctaata agttttttta
    57721 ttcacctttt tcttttattg attttgtatc tttttcatct tactcttcta tttcattttt
    57781 attcattttt tgaatttcta attttttcgt tgcattagaa ttcgattgca ctatttgatt
    57841 ctattcaatc aacagaaatc caaatagatt gtataaaaaa acttctgttt atacaaccta
    57901 tttggatttt taattatttt attcgtacgc accaacttgt tacgaaatca tattgatagc
    57961 ctctactcgt gtcctagctc gtctgagagc tagatttgcc tcaattgttt gtctcttgcc
    58021 ttcagcttta ctcaagttag cttctgctat ttcaagagtt tgctgagctt cttgtggatc
    58081 aatgtcacta cccttctccg catcatttac taaaacagtg atctcattat tgcctattct
    58141 agcaaaacca cccatcagag ccatcgttac ccattggtcg ttaaggcgta ttctcaaaat
    58201 accgatatct acagctgtgg caataggcgc gtgatttggt aatactccaa tttgtccact
    58261 attagtagat aaaataattt ccttcacttc tgaatcccaa acaattcgat tgggggtcag
    58321 tacacaaaga tttaaggtca tttcttcaat ttgctctcca tttctaagtt cgtagccttc
    58381 gcagtagctt catcaatatt acctaccaaa taaaaggcct gttcgggaag accatctaat
    58441 tctccagaaa gaatcaattt aaaccctcta attgtttctg ctagaccaac atatttcccc
    58501 ggcgaaccgg taaatacttc tgctacgaaa aagggctgtg ataagaaacg ctcaattttt
    58561 cgtgctcttg ctacggttaa gcgatcctct tcggataatt cgtctaaccc aaggatagct
    58621 ataatgtcct gaagttcttt gtaacgttgt aaagtttgtt taactctttg cgcagtttca
    58681 tagtgttctt cgccaacgat ccgaggttgt agcatagttg acgttgaatc taaaggatct
    58741 actgctggat agataccttt ggcagccaat cctcttgata gtacggtagt agcatctaaa
    58801 tgggcaaatg tcgtggcagg agcaggatcc gtcaaatcgt ctgcaggtac ataaactgct
    58861 tgaatagaag ttatggaccc ttctttggta gaagtaattc tttcttgtaa agaacccatt
    58921 tcggtactaa gggtgggttg ataacccaca gcggaaggca ttcgacccaa taaggcggat
    58981 acttcggatc ctgcttggac gaatcggaag atattgtcga taaatagaag tacgtcttgt
    59041 tcattgacat ctcggaaata ttccgccata gttagggcag ttaaaccaac tctcatacga
    59101 gctccgggcg gttcattcat ttgaccgtag actagagcca cttttgattc tgcaatattt
    59161 tgttcattaa ttactccaga ttctttcatt tccatgtaaa gatcatttcc ctcacgagta
    59221 cgttcaccta ctcccccaaa tacagataca cccccatgag ctttggcaat gttattgatc
    59281 aattccataa tgagtactgt tttacccacc ccagctccgc cgaaaagtcc tatttttcct
    59341 ccacggcgat aaggagctaa aagatctact actttaattc ctgtttcaaa aatggataat
    59401 tttgtatcta actgtataaa ggcaggcgcg gatctatgaa taggagatgt tgtgcgagta
    59461 tctacaggac ctaaattatc aataggttct ccaagcacgt tgaaaattcg tcctagagtt
    59521 gctccgccga ctggaacact tagaggagct cccgtgtcaa tcacttccat tcctctcatt
    59581 agaccatctg tagcactcat agctacagct ctaactcgat tatttcctaa taattgctgt
    59641 acttcacaag tcacgttaat ttgttgacca acagtatctc gacccttaac taccagagcg
    59701 ttgtaaatat taggcatctt ccctggggga aaagctacat ccagtaccgg accaattatt
    59761 tgagcgatac gtcccaggtt ttttttttca agcgcggaaa cctcaggacc agaagtggta
    59821 ggatttattc tcataataaa atatattcat tttttttgcg aaaaatttgg aaatccaaaa
    59881 taaatgtttg ataacagagc aagttgacaa gttgatcggt taattcacta agaattcaat
    59941 aagaaatggg agttagtact ggattttctt ggtaccatcc aaccaattca attgtttact
    60001 tattccattt ttcaatttca atgagtgaat ttgaaaattc aaccaactca ttttcaaaat
    60061 atcaagtgga tgaaatcttt agaaagtctt tttatttgtc tatcagtata gacaatacct
    60121 tctatattat ctatggaatt cgaacctgaa ctttatttac gattttgttg tttttctatc
    60181 tcattggccc tgatttcagc atacgattta tacctagcat attttttttt tacctatacc
    60241 tatactcttt cttttcgtgg gcaaattctg tatattttca catctaggat ttacatatac
    60301 aacatatatc actgtcaagg gtgaatttct tattatttac atttttcgat taaaaaaaaa
    60361 ggggggataa gctataagag attatcaatt tgaaaaaaaa aaaaaacaag gattgggttg
    60421 cgccatacat atgaaacagt atataataat gatgtatttg acaaatcaaa taccatggtt
    60481 taataacgaa ccattctgat taattgatat gataatatta ggtgataatt ttgtgaaaga
    60541 ttcctgtgaa aggtttcatt aactcctaag tcatgtcgag tagaccttgt tttgttgcga
    60601 gcattcttaa ttcataagtt gtagggaggg atttatgtca ccacaaacag agactaaagc
    60661 aagtgttgga ttcaaagctg gtgttaaaga ttataaattg acttattata ctcctgacta
    60721 tgaaaccaaa gatagtgata tcttggcagc attccgagta actcctcaac cgggagttcc
    60781 gcctgaagaa gcaggtgccg cggtagctgc tgaatcttct actggtacat ggacaactgt
    60841 gtggaccgat gggcttacca gtcttgatcg ttacaaagga cgatgctacc acatcgagcc
    60901 cgttgctgga gaagaaagtc aatttattgc ttatgtagct tatcccttag acctttttga
    60961 agaaggttct gttactaaca tgtttacttc cattgtgggt aatgtatttg ggttcaaggc
    61021 cctgcgcgct ctacgtctgg aggatttgcg aatccctcct tcttattcaa aaactttcca
    61081 aggtccgcct cacggcatcc aagttgagag agataaattg aacaagtacg gccgtcccct
    61141 attgggatgt actattaaac caaaattggg gttatccgct aacaattacg gtagagcggt
    61201 ttatgaatgt ctccgtggtg gacttgattt taccaaagat gatgagaatg tgaattccca
    61261 accatttatg cgttggagag accgtttctt attttgtgcc gaagcacttt ttaaagcaca
    61321 ggccgaaaca ggtgaaatca aagggcatta cttgaatgct actgcaggga catgcgaaga
    61381 aatgatcaaa agagctgtat ttgcccgaga attgggcgct cctatcgtaa tgcatgacta
    61441 cttaacaggg ggattcactg caaatactag cttggctcat tattgccggg ataatggtct
    61501 acttcttcat atccatcgtg caatgcatgc agttatcgat agacagaaga atcatggtat
    61561 gcactttcgt gtactagcta aagcgttacg tttgtctggt ggagatcata ttcacgctgg
    61621 taccgtagta ggtaaacttg aaggggaaag agaaatcact ttaggttttg ttgatttact
    61681 acgtgatgat tttgttgaga aagatcgaag ccgcggtatt tatttcactc aggattgggt
    61741 ctctctaccg ggtgttctac ccgttgcttc ggggggtatt cacgtttggc atatgcctgc
    61801 tcttaccgag atctttggag atgattccgt actacaattc ggggggggaa ctttagggca
    61861 cccttgggga aatgcacccg gtgccgtagc taaccgagta gctctagaag catgtgtaca
    61921 ggctcgtaat gagggacgtg atcttgctcg tgagggtaat gaaattattc gtgaggctag
    61981 caaatggagt cctgaattag ctgctgcttg tgaagtatgg aaagaaatca aatttgaatt
    62041 cccagcaatg gatactttgt aatccagtaa ttaccgttcg ttctattaat tgaattgcaa
    62101 ttaaactcgg cccaatcttt tactaaaaag attgagccga atccaataca aagatactat
    62161 tggatactat tgtatatatt tgtatatctt ttttagtgta tatatttttg attagatttc
    62221 tttttgattc tatatttttc tattttatat ttctatatat ttttatattt ctatatatat
    62281 ttatatttta tagataacta tttatttaga tatacgagat cttaaataca aaatagaaga
    62341 cgaaacaact taaacgtttc tatgttaagt tggatgaaca attaatccta tggatcgtta
    62401 ggattggtgt attcttttct atctcgtagg ttcggatcct gggtcgagct aaatatcaca
    62461 acttttgttt tgttacccat cctgtatatt gccctttcct ttcgtttcgt gttggaatag
    62521 aaacttatta gtattattta agtagacgag attttacgaa aaaagttctt cagattcata
    62581 ggagagaaca actatttcgt tttttgatgt gaatttgaca caacaggggg taaactacta
    62641 aaaaaatgaa ataaattgtt tatttgtatt ttattttttt ttattaaatt tcaattctat
    62701 aatattcaat tctattatta tagaattgaa tattatagaa ttgaaataaa aaagagttcc
    62761 agcacatata gtaacatatc atatatagtg aaacgatact ctgggttctc aagaaaaaag
    62821 aaaaagaatc gtttttttta atatccactc actcgttatt attattagtt aataatccta
    62881 gtgattggat ttatatgctt attgtgatag gaaatgaaat attcaaaaga tatttttcat
    62941 cgaatgacta ttcatctagt gtattttcat gtaaatagag gcaagaaagc tctatggaaa
    63001 aatggtggtt caattcgatg ttgtttaata gggagttaga atacaggtgt gggctaagta
    63061 aatcaatgga tagttttggt cctattgaaa ataccagtgt aagtgaagac ccaattctaa
    63121 ctgatatgga taaaaacatt cagaggtgga gtgatagtga caattctagt tacagtaatg
    63181 ttgattattt agtcggcgtt gagaacattc ggaatttcat atctgatgac acttttttag
    63241 ttagggatag taatagggac agttattcca tatattttga tattgaaaat caaatttttg
    63301 agattgataa tgatcattct tttctaagtg aactagaaag ttttttttat agttataaga
    63361 atttcagcta tctgaataat gtatctaaga gtgacgatgc cgactatgat cattccatgt
    63421 atgatactaa atatagttgg aataatcaca ttaataattg cattgacagt tatcttcgtt
    63481 ctcaaatctg tattgatggt tccattttag gtgatagtga taaatacaat gacagttaca
    63541 tttatagtta catttgtggt aaaggcagaa atattagtga aagagggaat tccagtataa
    63601 taactcgcac gaatgctacg agtgatagta atttaactag aagagaaagt tctaatgatc
    63661 tagaggaaac taaaaaatac agacatttgt ggcttcaatg cgaaaattgt tatggattaa
    63721 attataagaa agttttgaaa tcaaaaatga atatttgtga acactgtgga tatcatttgc
    63781 aaatgagcag ttcagataga atcgaacttt tgattgatcg aggtacttgg aatccgatgg
    63841 atgaagacat ggtttcgggg gatcccattg aatttcattc agaagaggaa ccttataaag
    63901 atcgtattta ttcttatcaa agaaagacag gattaactga tgctgttcaa acaggcacag
    63961 gtcaactaaa tggtattccc gtagcaattg gggttatgga ttttcagttt atggggggta
    64021 gtatgggatc cgtagtaggt gagaaaatca cccgtttgat cgaatatgct gccaatcaat
    64081 ttttacctct tattctagta tgtgcttctg gaggagcacg tatgcaagaa ggaagtttga
    64141 gcttgatgca aatggctaaa atatcttctg ctttatatga ttatcaagca aataaaaagt
    64201 tattctatgt ctcgatcctt acatctccta ctactggtgg ggtgacggct agttttggta
    64261 tgttggggga tatcattatt gccgaaccca atgcttacat tgcatttgcg ggtaaaagag
    64321 taattgagca aacattgaat aaaacagtac ctgaaggttc acaagcggct gaatatttat
    64381 tccataaggg cttatttgat tcaattgtac cgcgtaatct tttaaagggc gttcttagtg
    64441 agttatttca gctccatgct ttctttcctt tgactccaaa ttaaattaag tagagtttta
    64501 aattaaatta ttcaattttt ttattatatt atttctattt tattatatta tttctattta
    64561 tttatattat taatattcaa attaataaat aaatagaaaa atagacaaaa aatataataa
    64621 ttaataatga attttttttt cttttttttc tattatacta tatttagaat agtatattta
    64681 gaatctaatt atactattct aaaattcatt cttaaattaa atattactat tttttctttt
    64741 ttttttttta tttaaaatat ttaatttata ttaataattt aataatttat tctatatact
    64801 catattctat atactcatac tcatttagat atacttagta gaattctata tagaattcta
    64861 ttctatatag atttctatat gaaaatctac ttggtataag tatatatgaa ttctagtgat
    64921 tctaaaatct ctttataatc tttataacaa tataaaaata taaattagaa caataacaaa
    64981 aaactaaaaa aataacaggt acaaatatta aatcgaggta cccattctat gacaactctc
    65041 agcaacttac cctctatttt tgtgccttta gtaggcctag tatttccggc acttgcaatg
    65101 gcttcgttat ttctccatgt tcaaaaaaac aagatttttt agatacggac agcagtaggg
    65161 acaaatctca tctatttttt ttagatctag aagcaattcg atgaattact cctaaaggtt
    65221 tacataaaaa tagtgctagt tgatgagagt tacttcgcaa acaaggaaaa gtcaaataaa
    65281 attcattttg ttgggttatt ttcccaattc aaaaaaaaaa aatacaactg gatctaatat
    65341 gggttggcga tcagaacgta tatggataga acttataacg gggtctcgaa aaacaagtaa
    65401 tttctgctgg gccattatcc tttttttagg ttcattaggg ttcttattgg ttggaacttc
    65461 gagttatctt ggtaggaatt tgctatcttt atttccgtct cagcaaattc ttttttttcc
    65521 acaagggatc gtgatgtctt tctatggaat cgctggtctc tttattagct cttatttgtg
    65581 gtgtacaatt tcgtggaatg taggtagtgg ttatgatcga ttcgatagaa aagagggaat
    65641 agtgtgtatt tttcgttggg gatttcctgg aaaaaatcgt cgtatctttc tccgattcct
    65701 tatgaaagac attcagtcca tcagaataga agttaaagag ggtatttata ctcgtcgtgt
    65761 cctttatatg gaaatcagag gacagggggt cattcccttg actcgtactg atgagaattt
    65821 gactccacga gaaattgaac aaaaagcggc agaattggcc tatttcttgc gtgtaccaat
    65881 tgaagtattt tgaaaaaaaa aatgaactga aaactgaatg gaatgctttc ttaaaaaaaa
    65941 aaaaacggaa aaaattcttg aatttttttg gaaatatttg atattttgaa ttttgatagt
    66001 ttgatagaaa gggtgttttt tcgtttcgaa atccaactaa tattcattac ttgaagtgct
    66061 ctttcatgca ttcatcgaaa ggggcaattg cttcgaattt tagcaattga tatctttgga
    66121 aacaatattt ttttcttcat tcgaattgga agcagactct ttctttttct tattctattt
    66181 gtgtattctt tctaaattca agaactaact cccgaattgc aaataaaaaa aacgtgagaa
    66241 tagatttata ggctctatga cttgtaatag aacttatgct tgatagaaat attcttatca
    66301 tatagagttg acgaatgagg tgaagctgac ttcattaaag acgaaaaatg gcaaaaaaga
    66361 aagcattcat tccccttcta tatcttacat ctatagtctt tttgccctgg tggatctctt
    66421 tctcatttaa gaaaaatatg gaatcttggg ttactaattg gtcaaatact aggcaatccg
    66481 aaattttctt gaatgatatt caagaaaaga gtattctaaa aaaattcata gaattagagg
    66541 aactgttact cttggatgaa atgatcaagg aatacccgga aacacgtcta caaaaccttc
    66601 gtatcggaat ctacaaagaa acgatccaat tgatcaagac gcacaacgaa gatcgtatga
    66661 atacgatttt gcacttctcg acaaatataa tctgtttcgt tattttaagt ggttattcta
    66721 ttctaggtaa tcaagaactt attattctta actcttgggt tcaagaattc ctatataact
    66781 taagcgacac aataaaagct ttttctattc ttttattaac tgatttatgt ataggattcc
    66841 attcgaccca tggttgggaa ctaatgattg gttctgtcta taaagatttt ggatttgctc
    66901 ataatgatca aattatatcc ggtcttgttt ccacttttcc agtcattcta gatacaattt
    66961 tgaaatattg gattttccgt tatttaaatc gtgtatctcc gtcacttgta gtgatttatc
    67021 attcaatgaa tgactgaaaa aaggatccac tgatccaatt ataaagtttg ttattttgta
    67081 caaaagctaa ccattcaaaa attgacttat tcttttcttt ttctttctac tcatccagag
    67141 gattcctcct atattccagt acaattcttt cagtacatag cagaatcatg gatagggaac
    67201 tgtaccagtg accaacctaa ttttattgta gaacttttca ggatcaatga ttggaccatg
    67261 caaactagaa attactgttc ttggataaag gaagagatta ctcgatcaat ttccgtatcg
    67321 ctcatgatat atataataac tcgagcaccc atttcaaatg catatcccat ttttgcacag
    67381 cagggttatg aaaatccgcg agaagcaact ggccgtattg tatgtgccaa ttgccattta
    67441 gctaataagc ccgtggatat cgaggttcca caagcggtac ttcctgatac tgtatttgaa
    67501 gcagttgttc gaattcctta tgatatgcaa gtgaaacaag ttcttgctaa tggtaaaaag
    67561 ggggctttga atgtgggggc tgttcttatt ttaccggagg ggtttgaatt ggcccccccc
    67621 gatcgtattt cgcctgagat taaagaaaag atgggtaatc tatcttttca aagctatcgt
    67681 cccactaaaa aaaatattct tgtgatcggc cctgttcctg gtcagaaata taatgaaata
    67741 acctttccta ttctttcccc cgatcccgct actaagagag atgttcactt cttaaaatat
    67801 ccaatatacg taggcgggaa cagggggagg gggcagcttt atcccgacgg gagcaagagt
    67861 aataataatg tttataatgc tacagcagca ggtatagtaa acaaaatcat acgaaaagaa
    67921 aaggggggat atgaaataac tatagtagat gcatcggatg gccgcgaagt gattgatatt
    67981 atacctccag gaccagaact tcttgtttca gagggtgaat ctatcaaact tgatcaacca
    68041 ttaacgagta atcccaatgt gggtggattt ggtcaggggg atgcggaaat agtacttcaa
    68101 gatccgttac gtgtccaagg tctcttgttc ttcgtggcat ctgttatttt ggcacaaatc
    68161 tttttggttc ttaaaaagaa acagtttgag aaggttcaat tatctgaaat gaatttctag
    68221 gtccgcggat ttatcaacat attaagttcg taaaaataac gaaatttttt tgttgataat
    68281 tatgtaattc tgtataatca aaagattatg aaaagcccct tgcttgtttc tattcttttt
    68341 ctaccatatt tagagaattc accgcagtac tagtcagtca tagtatgtat attgtgaaga
    68401 agactatttg actttaccta ttttttgttt cttttttttt tttttcaccc ccaagaaatt
    68461 ggagcactat aattatgtca ctgttttcgg atttcaatgt catagaatat aaatatattc
    68521 aattaatagt tttaatagtt tttgtttttc tatttgacta taagaaaatt caactcgata
    68581 ctaaacagaa gataaataaa cgtagaatat taagcacagt ataaatagaa attggaaaaa
    68641 cgggattcta ggagggatta tttgtcttcc tagaaccctt cttgtttgtg tcgaaatatt
    68701 ctcccaaata ttttcatata ccaaatattt tcatataata atgcctattg atctcgttcg
    68761 tcaaagaatc ctatccccca ttcttagatt agattttttc cgagttttta ttagaacctt
    68821 tatgacataa tgacatataa tattttttat ttattgcata gaacatataa gcatataaca
    68881 tataagaagt agtagagtag tcgacaaaca aaaaagagag ggaattttat tgaacaaata
    68941 ggatttcttc caaaaatatt atatactcca atttcaaata agattctttt agcatagaaa
    69001 gggttcgctt cgcatgatat gtgatcaaaa atatatagaa aaaaaaaata gaaaaaataa
    69061 atagatacta tatactatat atataaataa atagatatat tatataatat aattaatatt
    69121 ataattaata tattacaata taattaatat attactattc cattacaata caatatattt
    69181 aacattttaa ttacattttc tatttattta tatttatttt tgtttgtgtt tgtgccgccc
    69241 agaaaaagga aatcaagtga ttccttcttt gttttccttt cgttttcttt attttaactt
    69301 taaaagtatt gacagatatt atcgaggaag agatgttttg aatcaattaa tgaaattcat
    69361 ttttcaaaaa tatcatcaga aaaaaatgaa atggagtttt ttgaaacatc ggaaaaagtt
    69421 ttctattttg tcatttatac gaataaaaaa tcttatgatt attaagaact caaaagaact
    69481 caagaggacc ccctcttgag ttcttacgct ttcatttcga aaattcagtt cagccaatta
    69541 ctacagggat gaacccaatc cggaatatga accataaaag aaaataccaa ttaaaccgat
    69601 cacaggaata ccagttacag tacctattat ccaaagagga atccttccag tagtatcagc
    69661 catttatccc acttccctcc acatttcatc aagtagtcat gctagagaca taaacagtca
    69721 tagataatta tgaaattata tccttccgaa tgggataaga gaattcctaa tatatattta
    69781 ctattccctt aattgaagaa ataattggaa aataaaacag caagtacaaa aatgagtaat
    69841 aacccccagt agagactggt acgattcaat tcaacatttt gttcgtttgg gtttgattgt
    69901 gtcgtagctc tataattcgg attaggttta tcgttggatg aactgcattg ctgatattga
    69961 ccccaaaaaa gaaacggtgg gtaccgctag tccgtgaaca gccaaccatc gtactgtaaa
    70021 aattggatag gttctatcta tggtcattgg ggcctcctaa aaagatctac taaattcatc
    70081 gagttgttcc aaaggatcaa aacggccagt tattaatgga attccttgtc ggctctctgt
    70141 aaaatactcg ttgggacgag ggcttccaaa tacatcgtaa gctaaacccg tgctgacaaa
    70201 taaccaaccc gcaatgaata gggagggtat agtaatgcta tgaataaccc agtatcgaat
    70261 actggtaata atatcagcaa aagaacgttc tcctgtgctt ccagacatgt cgagctccac
    70321 atattcttgt acagtcaaag ggggatcgat tccataaaag atgagatcag taagtagaaa
    70381 tttactgaaa ttccatcttt gttagatcgt caatattgta ccaagggtgt ctttagagta
    70441 taccgaatca gtatagctat ccttcttctg acacagcaac gcaatttcac aatcaatagc
    70501 gagatcaagt actagataat tttttttctt cttttcttgt tgcttgtcgc gatgtactca
    70561 atagagaatt cctccatttt tttatagtat aagatgaggg ttttctacat tattatatta
    70621 gcttcggact agaaactgag ggtcaaataa aatgtgaatc tgacggattt tttttctaaa
    70681 aattcatgga gtagattatc atatttctac aattcaatta gatgcgaaat ctagaaatat
    70741 actttttttt tgtggttgta gaaaatgttt tttgttggaa ccccctcttt tttattaaaa
    70801 aaaaaatggg ttagttgtcc aataaaaagt aacaataata gcagtaatag atagtattta
    70861 atggcagaaa aataacaaat aattccattt ttaagaagaa ttttatcaat attcgtggca
    70921 cgcgcattgt tgttcttgta ttacacccaa aaggctcctt cttggcttaa ttacttaatt
    70981 acaaggatag agctttattt tatattaaaa taaggaaaga gaaaaaaaat gtagaaccct
    71041 agtttcgagc gatttgatac cttttttctt ctcgttggag atattatgag aatggaaccc
    71101 actacaaaat ccaatgaatt aaaatcaaag taaaaaagta aagtaaaggg cattagaagg
    71161 tcactcttct tttggtctaa aaaaaatgga ttagatacaa tcaaaattaa taaatcaaaa
    71221 aaaggatcaa aatagatatt tttccgattt gattctatat taattcaaag aaaaagagag
    71281 ttttcccttt ttgatttgaa ttgaatgaaa ttacacaaca aggttcttat tcttataata
    71341 aatttttttt attatattag tttactcaac tcaaaagttg ttcaatcaat ctgttgattt
    71401 ggaatcacag gatgggtaga tgtcacagat gatgaataga tttcttacct atgtcactat
    71461 atttttgttc gtctataatg attgattgat gaatcaaaaa ttttcaattg gatttttcaa
    71521 gtggtatttt tgtttatctt cctatctttc taatggaaac ttagggaagt gctttttaaa
    71581 catatgtata aaaagaacat atttcattta gcctcttcat gcccactata actagttatt
    71641 ttggttttct actagcagct ttaactataa cctcatctct atttatcggt ctgagcaaga
    71701 tacgacttat ttgatttgag gttatgaaat tcattgaatg aacaattcat aaaaatcaat
    71761 cgttctggga tattcaatat attctattct atagttcctt accgtgtcaa tttccaattc
    71821 ttggtcattg agattcatgg gcaagattaa tatttaagga tatatattac ctcccccttt
    71881 ctcctttcaa acaaatcaaa atgattgaag tttttctatt tggaatcgtg ttaggtctaa
    71941 ttcctattac tttggctgga ttattcgtaa ctgcatattt acaataccga cgtggtgatc
    72001 agttggacct ttgattaatt aacatttttt tattgacctc ctattttctt tgttttaatc
    72061 ctaatccaca ggagtctaaa attaagactt tagactgctg ttccattatt tcagtgtcat
    72121 tctcgatcta acaagaatgg aatcacgctc tgtaggattt gaacctacga catcgggttt
    72181 tggagacccg cgttctaccg aactgaacta agagcgcttt attttcataa atcataaaaa
    72241 aattttatgt gaccccaatt catcttgcat gcatatacta tcataatcta tatatatagc
    72301 ataatctata tatatagaac tctcatcata tatatattga tagaatatct atcaatttct
    72361 attgagtatg tatgtctact tttaatcggt ctcaattgat cccttgttac tgctcatagg
    72421 ataagtaata gttagggata gggatgacag gatttgaacc cgtgacattt tgtacccaaa
    72481 acaaacgcgc taccaagctg cgctacatcc ctttcaattg gtttacagtg tcattgtaaa
    72541 gaatctttgt cttgttttcc atatcttgat tttctcggtt gatatatata aattatcctg
    72601 ccattttttt ctttttagtt tcatattgta taacatatat tataataata ataaaataaa
    72661 agacttatat acatctgaaa tccgcctaac aaaaaaaaat gaatattttt agagaatgct
    72721 cgggcagaga agaaatggac ctcttttttt ttgttaaaaa aaagaatatc taatgaatcg
    72781 ttatccattt caatttgaat taagaatttt gcgtacaaat acaagtcgtt attaattaaa
    72841 taaccatctg atcatatatg taattatgta ttacaaattc taataataag aataaagaat
    72901 aagaataaag aataagaata aagaataaga ataaagaagg aggattttaa atgcgagatc
    72961 taaaaacata tctttccgtg gcaccagtgg taagtactct atggttcggt gctttagcag
    73021 gtttattgat agagatcaat cgtttattcc cggatgcatt gatattcccc tttttttcat
    73081 tctagttatt gacacgggaa ggggtgaaga agattagaga tacaatcaaa tatctgtgat
    73141 taatcccccc ttctccttct ttttttttta gaagttagaa aagagaaaga atcaagttgg
    73201 atttggcctc agcgaaactc ggaattcggt ccaggcttca attgaattta attaataaga
    73261 aattccaaat taaattaata atccattcca tttctattaa tctattaaat aatagggtga
    73321 gaccagaaat agaaatggaa tggctaaggc ggggcaagaa tataatatca tacaggatac
    73381 ttaaatgaaa acagaaatat tgtactgtga ttctaaatat agttagaaat cattgtatta
    73441 cttaattatt actatacttc taattactat acttataact tatactatat tgactatatt
    73501 gattattgat tggaacgaga tccttcataa ttggatttcg agttagcaac ttctattatt
    73561 ttcttttttg ttccttttcg cttcgaatcg taaaatagaa gagttaagtg aatcaaaaac
    73621 acaaaggagg ttcatggcca aaggtaaaga tatccgaata ggggtgattt tggaatgtac
    73681 cagttgtgtt cgaaacagtg ttaataaaaa atcaacgggt atttccagat atattactca
    73741 aaagaatcga cacaatacgc ctagtcgatt ggaattgaga aaattctgtc cctgttgttg
    73801 caaacatact attcacgggg agataaagaa atagagaaaa ttgatcactt gtgtgtcacc
    73861 cctcaaagga acatgaaaaa tgatatattt ttttcatatt gttctaaatt atagaagaga
    73921 ttgtatatat ataacataga atttaatata acatagaatt taatataaca cataaatata
    73981 catatattta tatatacata tatttataga ttatatattt atttttttat atttatttta
    74041 tatatttgaa tattttaaaa cattcaaaac aaattcaaaa ataaaaaata taagaataaa
    74101 aaaatagaaa caaagcaaat cctatttttt acaaaatagg attttcggga taaggaataa
    74161 acaaactatg gataaatcta agcgactctt tcttaaatcc aagcgatctt ttcgtagacg
    74221 tttgcccccg atccaatcgg gggatcgaat tgattataaa aacatgagtt taattagtcg
    74281 atttattagt gaacagggaa aaatattatc tagacgggtg aatagattga ccttaaaaca
    74341 acaacgatta attacgattg ctataaaaca agctcgtatt ttatcttcgt taccttttct
    74401 taataatgaa aagcaatttg aaaaaagcga gtccgccgct cgaactactg gtcttaaaac
    74461 aaaaaaaaaa aaataggatt actcttcaat tgaattcaaa ttccaatcga aactcaaatc
    74521 aaatgtggat tgatattttg ttcgaaaact acgacaatcc aatttttatt atcgtgttgt
    74581 atgtaagaaa aaagagaatc ggtgaagaag aataaatctt tttttattga acgtggttgc
    74641 tcattttgac gactttatca tatatcatat gattctattt tctcatacaa atctctactc
    74701 taccttcccg gagttcagtc tccggggaat ttttatttta tgatctcatt ggaaatcata
    74761 taaagacaat tcttatttaa tatagctatt tgtgaaagta ttttacgatt aagaagcaac
    74821 tgcctcttgt acagattata cataaatatg ttataactat agtatacttt tttttgattc
    74881 tcgcgaatta ctgcatttat tcgactgatc cacaaacgac gaaaatctct ttttttccta
    74941 tctctatccc gatgagccga aaccaaagct tttattttct gttgagtaat agttcgagta
    75001 agtcttgaat gagcccctcg aaaacttgat gtaaataaac gaatttttgt cctacgtttc
    75061 cgagctatat atcctcgttt aattctggtc attgaataaa tcaaactttg atgaataact
    75121 atttgatttc ttttctttca gttattcttt tccctttact agtgtattaa taataaaaac
    75181 ggatttttcc aatgtataaa ataaaagatt ccaatggctt ttgctactat aaccttccca
    75241 accacgattt tttcttttta tttctaagca tttaacctcg aaataagaaa ttgtattgat
    75301 actaggtatc aaaaaaacat attcaattaa atagaaatgg ataaagaaat tgtggattcc
    75361 atcgtttcta tggttacttc ttaaacggcg aggtcctctc tatacaccgg agccccttct
    75421 ctcatttaat caatgctatt gttaacttgt acagttgaca ctctttggct ctacccatga
    75481 aatagctagt aaaaagtctt tcacaacgaa atctaactat acagtaacgg tatttaagta
    75541 tgaagtgaag attagctggg gagctgaccc tcttagtccg ttcttgcaag aataagggca
    75601 taatctttcg gcttttaaat tttgaaatcg aatttcccct gcttaatgga taagcatttg
    75661 ctaccaatgg ggaagtcttt ctcatctgaa attgcaaatt gagtgaggtg attggatttg
    75721 caccaacgga aaccataaat ttgatacaca ataaaaggat atatattatt aagagattct
    75781 tttttttttt tttaagatag tgaatggaat ggggtttttc cattctatcc taaccgatca
    75841 ctgataccgg aataatttgt ttcctctgtt ttgtcttagt ccatgatcgg aacgagtcgc
    75901 acatacaccc tagtacatgt tcctcggcgc tgagggcatc cccgaagggc gggggatttc
    75961 gtgacatttc ggattggctg tcttgtgttt ctaataagtt gtttaatagt tggcatgttg
    76021 aatcatatat ataatgagct ggtttagatc aatcctaacc cgatgattat gaattactta
    76081 tattattttt ctagattatt ttcattctat attaattcta tattacttat attcttattc
    76141 tagattaata gattatagat taattaatag agatattcta attaaatcca gtaagcggta
    76201 agaagaaaaa atcgaaaatt gtgtatttgc gcggaatccc tgctaatttt ttatggaacc
    76261 gctacaagat caacaattcc atgagcttgg gcttctgctg ctgacaaaaa aacatccctt
    76321 tccaagtctt cggatacaac ccataaaggt ttgcccgttc tttgtacata aatccttgtg
    76381 atagtttcgc gcagtttcag tagttcttcc gcttccagga taaattctcc cgtttgtgcc
    76441 tcataaaaag cacttacggg ttgatggatc attaccctga cgatataaca taataaaagg
    76501 ttcctctatc tcgtacgata agacgagaga taaagaataa taaaaaacaa agattgaaca
    76561 accgtacagg catcttttgc gtattgcata cggctctact atggaattgg tttttacctt
    76621 ccatggaaga aagagaaaaa tagagaaggt ctatcagacc tagatcggta aatgatccaa
    76681 taaccaccct tccttttttt gttttggagt agttaaaaaa tactatgatg gttccgttgc
    76741 tttattattt ggtctgttat tgagcaatcc caaagtttct tttttttttt catattcttt
    76801 cataacataa agattgttaa aagcttttcg gtgtaaaaac aaaaaagttt gtgacgctga
    76861 aataggctcc tgatagatca gataaaatcg gaaataccca ttttctcata ccactctttc
    76921 gatacataat cgaatggttt tgcaaaattt tcgcatatcg aattcgaagt gccatgctat
    76981 tattgcttaa tattcatatg gcgaaggcat agtcttcttt ttttttctca aataaaagac
    77041 tcattggcgc caagcgtgag ggaatgctag acgtttagta atttttcctc ctgcgagaat
    77101 aagggatccc attgaagcgg ctaatcccat gcatactgtc tgtatatctg gtttcacaaa
    77161 ttgcatagta tcataaatag ctattccggg tattatccat ccgcccggag aatttataaa
    77221 caaatacaaa tctttggtat catcctctat actgagatat accataaggc caataagttg
    77281 attcgatatc gcactatcaa tcacttggcc taaaaaaagt agtctttctc gataaagtcg
    77341 gttgattagg ataagatttt atcccttagg agccgtacat gcaccttttg atgcatacgg
    77401 ttcaccaaaa atcgcgaaaa aaaaaatcaa tgtgtagatt tcaaccctct ttcttttttt
    77461 tttttctttt tcatagcaga ctttttcgaa cttctaatga aaggtctttt tcttacattt
    77521 ttcaagaaag acgacttttg acccctttat ctatatttat ctatattaat ctatattaat
    77581 attattaata aatattaatt ataaatataa aaaaaaatac taaacactta ttgaactaac
    77641 ttctcattga tgtattgttt tcatcgagat cgaatccaaa tcgcgatgta attttcttgt
    77701 ttttgattgg gcttcttcaa ttcaattctt ttaggtttct gttctactcc gagtaaagat
    77761 ctacccgatt tggatttgca catatagcac aaatactcca ataccacgtc tttttgctac
    77821 gacttctttt cttcaattta tttcatgttt tccagcaaac acaaatatat gatagaagta
    77881 gtaatcgtag atatattatc aattggtttt ttttaaacag agcctggatg cttcatttta
    77941 ttggtccaac caagccaacc ataaattttt gtaaatttgt aatattaatc tggatatccc
    78001 cctaaaaaaa gatctaatta catacttcac gctccaaatt tttgctgatt caatcaatct
    78061 ttttgggggt gaaagagagg atatctcgat cgggggagag aacggggaaa tcccatatga
    78121 cccaatatat ctgacaagtc gcactatacg tcaatccaag atgcatcttc ctctccagga
    78181 cttcgaaagg gtacttttgg aacaccaata ggcattaaat gaaaaaagaa ttgaattaag
    78241 tagtatatct cgctttgatg cggaaacgta acaatggttt tattgtctta ataatgattg
    78301 gtctttatca tattttattt atagattaat atagattgaa taaattcgta aaaaaaatcc
    78361 taaatacaaa aggaagaccg agtgactaaa ggaacattct tacgaatagg ttttttgttt
    78421 tgagtgatga acaaatatgt ctgcattcac tgatataaag atataaacac tcatataaaa
    78481 tacggtcaac cccccctcca ccattgcgta ttcttactta tcgggtatag aatagatctg
    78541 cttcttttgt tcctacgaat agaattcttc cgttattact aaaaaactag aacaaatatt
    78601 aatcctttac ccgagataat ccactaaaac gagagggtcc atagtatagt tttttacagt
    78661 gcaataaagt tacatagtgt tcattttttg ttgatataag aggtattttc atgggtttgc
    78721 cttggtatcg tgttcatacc gtcgtattaa atgatcccgg ccgtttactt tctgtccata
    78781 taatgcatac agctctggtt gctggttggg ccggttcgat ggctctatat gaattagccg
    78841 tttttgatcc ctctgaccct gttcttgacc caatgtggag acaaggtatg tttgttatac
    78901 ccttcatgac tcgtttagga ataaccaatt catggggggg ttggagtatc acaggaggga
    78961 ctataacgaa tccaggtatt tggagttacg aaggtgtggc cggggcacat attgtgtttt
    79021 ctggcttgtg ctttttggcg gctatctggc attgggtata ttgggatcta gaaatctttt
    79081 gtgatgaacg tacaggaaaa ccttctttgg atttgcctaa aatttttgga attcatttat
    79141 ttctttcagg ggtggcttgt tttggttttg gcgcatttca tgtaacagga ttgtatggtc
    79201 ctggaatatg ggtgtccgat ccttatggac taaccggaag ggtacaatcc gtaaatcccg
    79261 catggggtgt ggaaggtttt gatccttttg ttccaggggg aatagcctct catcatattg
    79321 cagcagggac attgggcata ttagcgggcc ttttccatct tagtgtccgt ccaccccaac
    79381 gtctgtacaa aggattgcgt atgggaaata ttgaaaccgt cctttccagt agtatcgctg
    79441 ctgtcttttt tgcagctttt gttgttgctg gaactatgtg gtatggttca gcaactacgc
    79501 cgattgaatt atttggtccc actcgttatc aatgggatca gggatacttc cagcaagaaa
    79561 tatatcgaag agttggtgct gggctagccg aaaatcaaag tttatcagaa gcttggtcaa
    79621 aaattcccga aaaattagcc ttttatgatt acattggcaa taatccggca aaaggcggat
    79681 tgtttagagc gggctcaatg gacaatgggg atggaatagc tgttggttgg ttaggacacc
    79741 ctatctttag agataaagag gggcgtgaac tttttgtacg tcgtatgcct actttttttg
    79801 aaacatttcc ggttgttttg gtagacggag acggaattgt tagagccgat gttccttttc
    79861 gaagggcgga atcgaaatat agtgtcgaac aagtaggtgt aactgttgag ttctatggtg
    79921 gcgaactcaa tggagtcagt tatagtgatc ctgctactgt gaaaaaatat gctagacgtg
    79981 ctcaattggg tgaaattttt gaattagatc gtgctacttt gaaatctgat ggtgtttttc
    80041 gtagcagtcc aagaggttgg tttacttttg gacatgcttc gtttgctctg ctcttctttt
    80101 tcggacacat ttggcatggt gctagaacct tgttcagaga tgtttttgct ggtatcgacc
    80161 cagatttgga tgctcaagta gaatttggag cattccaaaa acttggagat ccaactacaa
    80221 gaagacaagt agtctgatac aacattgttt tgttcctttt ggactttatt ttctttttgt
    80281 gattggaatt tgccataggg aaccggataa atcttgattt gaattgctac cttttctttt
    80341 actcttgttc tttctttttc tttatccgag agacgatccc caataaacag gtatgaaagc
    80401 tataattgta aaccacgatc aaatccatgg aagcattggt ttatacattc ctcttagttt
    80461 ctactttagg aattattttt ttcgctatct tttttagaga cccacctaaa gttccaacta
    80521 aaaagatgaa atgatttttc attatctcaa ttgaagtaat gagcctacca atattggcag
    80581 gctcattact tcaactagtc cccatgttct tcgaatggat ctcttagttg ttgagagggt
    80641 tgcccaaaag cagtatataa ggcgtaccca gtaaaactta caagtaaacc agatatagag
    80701 atggcaacta gggttgctgt ttccattatt atataatttc aagaccaaaa tgaaaatgga
    80761 tctaggataa gatcatttat ttacagcgga atggtataca aagtcaacag atctcaatga
    80821 ataaaaaata ggatttatgg ctacacaaac tgttgagggt agttctagat ctggtccaag
    80881 acgaactggt gtagggagtt tattgaaacc tttgaattcg gaatatggta aagtagctcc
    80941 tggttgggga actactcctt tgatgggtgt tgcaatggcc ctatttgcga tatttctatc
    81001 tattattttg gagatttata attcttccat tttactggac ggaatttcta tgaattagat
    81061 tcacaagaac cgactaactt atttttcaat acaaagtgaa gcacttgggt cttagatttt
    81121 tagcccattc tattttggtt tggtagttta gttcgatcgt ggaatttctt ttcttctgta
    81181 tttccggaat atgagtgtgt gacttgttat aattgatcct attgatagta cagagagtga
    81241 gtctgtcatc ttgatagaga tggttttacc ccgtcggata tttattctag tatctggagc
    81301 acggaatata taaaatggat tctaaataga actatgattc atacttaata tttagacccc
    81361 gcaaccggac ttaaaatttt tttttttcaa ggagttagaa gttataataa atcgaaagat
    81421 tttgattctt tcaaactgct gcttatcctt tttttttttt caaaggacaa acgtttattt
    81481 ggatttttta ttatatctat tcattgaata agtgatgatc caatagttct tactcaggga
    81541 atttttggac ttagattaaa ggttttattg aatcatcgtg gttttagtat gaatctgagg
    81601 ttttttttta atcgatttga tagggtctta acaagagaat tcttatcaat aataaagaag
    81661 acagcagtaa agccacatta cacacaaaat aaaacaaatc aaagaaaaga aaaaaaagtt
    81721 aaagaatatt caagaggcca gtaacgatca aaataaagac gagtgagccg acttgagatt
    81781 ttggcattat aaccacaaag aagagctttc ggatctctat ttttttgtat cttcagagaa
    81841 gattggaatc atagggttaa gttaagaagt tgcaaacttt ctattacaca tatccgttag
    81901 aaccagtatt ttggtatttc tgtttgagcc gtacgagatg aaattctcat atacggttct
    81961 cagagggggg gtccccttgg tttacctatc tcaataaagt ctatgattgg ttcgaagaac
    82021 gtcttgagat tcaggcgatt gcagatgata taactagtaa atatgttcct cctcatgtca
    82081 acatatttta ttgtttaggg ggaattacac ttacttgttt tttagtccaa gtagcgacgg
    82141 ggtttgctat gactttttac tatcgtccga ctgttactga ggcttttgct tctgttcaat
    82201 atataatgac tgaagctaac tttggttggt taatccgatc agttcatcga tggtcggcaa
    82261 gtatgatggt cctaatgatg atcctgcacg tatttcgtgt gtatctcacc ggtggtttta
    82321 aaaaacctcg cgaattgacg tgggttacgg gtgtagtttt ggctgtattg accgcatcct
    82381 ttggtgtaac tggttattct ttaccttggg accaaattgg ttattgggca gtcaaaattg
    82441 taactggcgt acctgaagct attcctgtaa taggatcatc tttggtagaa ttattacgcg
    82501 gaagtgctag tgtgggccaa tctaccttga ctcgttttta tagtttacac acttttgtat
    82561 tacctcttct tactgccgta tttatgttaa tgcactttcc aatgatacgt aagcaaggca
    82621 tttccggtcc tttatagaga atatggatca tagatatttg gaatcaatca tttatcattt
    82681 gggggaggag aacaatagga tttcattgct acaaatatgt cttatttcaa attcaaataa
    82741 ttttcaattc aaataataag acatgtattt ggatatttcc cttcaacttc acaaaattgg
    82801 attatattat ttatttgaca gacacgaata gttgaaggga attcttcgaa gaaaaaatgg
    82861 attatgggag tgtgtgactt gaactattga ttgggccgcg cagatatatg actttatctt
    82921 atccgccaca tttgaattca caatgaaatg tgtctttgtt ccaaccaccg cgcaagtccc
    82981 ctacggagga taggctggtt cgcttgaaga gaatcttttc tatgatcaga ctccatcatg
    83041 tcctgcatga acaggctccg taagatccag taaaataagt gatgtggtat aatccggatt
    83101 atgtcttata tttcacttaa cttaatagaa tagtattgaa atgcattcat ttcctttgca
    83161 ttgactcgat ttatgatact atcggagtga aacaagtaga tctaaagaag aacaggggct
    83221 agattctatt agtaacaagt aaatcctttg tatgtaaagt aaaaagtctc gagattttgg
    83281 gggataaagg ccaaccgcaa ggtctgagat gacccagaaa gcactatcaa ctttgtaagc
    83341 ctaagcctac ttgggtattg agcatttact taacttataa gaacataagt aagaacataa
    83401 gaacagaatt tcttgcaatg gataggtgta actccggaaa agagattctg ctaaattttt
    83461 tcgtacgtag aatcttcata ttcatatatg ttatgtgtgt ataacatata aattttttag
    83521 atagatacgt ttgattcgtg ctcgagccgg atgatgaaaa attatcatgt ccggttcttt
    83581 tggaggatgg atctataaga attcacctat cccaataaca aaaaaacccg acttgaatga
    83641 tcctgtatta agagctaaat tggctaaagg aatgggtcat aattattacg gagaacccgc
    83701 atggcccaac gatcttttat atatttttcc agtagtaatt ctaggtacta ttgcttgtaa
    83761 cgtaggctta gcggttctag aaccatcaat gattggggaa cccgccgatc catttgcaac
    83821 tcctttggaa atattgcctg aatggtattt ctttcccgta tttcaaatac ttcgtacagt
    83881 gcccaataag ttattgggtg ttcttttaat ggtttcggta ccggcgggat tattaacagt
    83941 accctttttg gagaatgtta ataaattcca aaacccattt cgtcgtccag tagcgacaac
    84001 cgtctttttg attggtaccg cagtggccct ttggttgggt attggagcaa cattacctat
    84061 tgagaaatcc ctaactttag gtgtttttta aattgattca attgtgaaat aaaatatcat
    84121 gatatgtgta ttgtgtatct agggagaatt cactttgaaa ccactaatcc ctagatacat
    84181 ctatttcatt ttggacctat tccgagtata tggatttgtg ctaaagattc aaaacccgca
    84241 ttttcgtctt tttttttttt agaaaaaaaa aaaaagataa aaaaatccaa tggatttcaa
    84301 ttttatgcaa aatgcttttc tatttctaaa atgtccaata tacgttttac atcttctatg
    84361 cgaagatgtt ccattttcat aaggtcttct tgactgttat tcataagctc caataatgta
    84421 tgtatattgg accttttgag acaattatag atcctgggag gcaattctaa ttgatcaata
    84481 aaaatggatt tcaatgctat ttctttttta tttttcctta gtttagccaa tccatcatga
    84541 aaagtaaaaa ggggtaaagt aactttgtct tgattgtttt ctaaatttaa gtttttttcg
    84601 tccgcatgta aaaaaggaat aaataaatca atcaaattcc gggaggcttc ataaagtgct
    84661 tctttaggag ttaaacttcc atttgtccat atttcgagaa aaagtatctc ttgtttttca
    84721 ttcccattca cataagaatg aatgctaaaa tttgcatttc gaacaggcat gaatacagca
    84781 tctataggat aacttccgtc ttgaaaggta tttagtgttt ttatacgata tccgcgattc
    84841 ctctcgattt gtaatccaat acacaaattt ataggttctg ttaggttagc tatatgttgt
    84901 gtattgtcaa cgatttccac agaaggtggt aaaattatgt cttgagcagt tacatatcca
    84961 ggacccttga cccaaataga cgcgtcccga gttccataga gattacttct caatacaatt
    85021 tttttcaaat tcattaaaat ttcatgtact gattcttgaa tacccgctat ggtagaatat
    85081 tcatgtggta ttttctcaga ttttgcacgt gtgatacatg ttccctctat ttctccgagc
    85141 aaagctcttc gcatcgcaat gcctattgtg tcggcttgac ctttcctaag tggagacaga
    85201 ataaagcgtc cataataaag acgcttactg tctgctcttg attcaacaca cttccactgc
    85261 agtgtccgag tggatgctct tactttctct cgaaccataa taatatattt tgagcaaatc
    85321 cttgaatttg aattatttat ttctcttgaa atctcttcaa tgtttatttt tccttttaca
    85381 cacgtctttt tttagggggc ctacatccat tatgtggcat aggagttaca tcccgtatga
    85441 aacttaatag tataccactt ctacgaatag ctcttaatgc cgcatctctt ccgagaccgg
    85501 gaccttttat catgacttct gctcgttgca taccttgatc cgctactgtc cgaatagcat
    85561 ttcctgctgc ggtttgagcg gcaaaaggtg tcccccttct tgtacccttg aatccacaag
    85621 taccggcgga ggaccaagaa atcacctgac cccgtacatc tgtaatagtc acaatggtat
    85681 tgttaaaact agcttggaca tgaataactc cctttggtat tttacgcgca ttcttacgtg
    85741 aaccaatacg tccatttcta cgtgaaccaa tttttggtat aggttttccc atattttatt
    85801 atctcataaa tataagtcag agatatatgg atatatccat ttcatgtcaa aagtcctttc
    85861 aatttttcga ttttttcttt tttttttttt tttttttttt gtgcatccgg tcaagccccc
    85921 tttttttttt tttttttttt gatttgtttt ttggaaagat tatccttgtc tttgtttatg
    85981 tcttggattg gaacaaatta ctataattcg tccgcgtcta cgaatcagtc gacatttttc
    86041 acaaatttta cgaacggagg cccttatttt catatttgtt attccttaac tgaattccta
    86101 atttttttat tggaagagaa tagggtttcc tgaaattttt aacttctaat tgtatcccta
    86161 taaaaaaaat gttgaagttg aaaaacagta taatcattcg aatttttgtt ccggagtcta
    86221 taaccctctg cttgaatcaa aatgatttac ttctattttt tactttatcc cccggtagta
    86281 tacgtataat cccccggtag tatacgtata aaactatgtc gaatccttcc ggaaacatga
    86341 ccacctagaa tctatatttt tcattatcta gaatcttatt ttcattatag gaacgaacct
    86401 ggaacatacc attggcaagt gattcagtaa ttaaacactc atgatttgat ttctattgct
    86461 gttaaaaccc ctttcccgta ttaactaatg tatgtggagt gatattagaa acccgctttt
    86521 tctctctctt ttttcacaaa aatgtatgta agtttctcat agaattcgga tatcagaaag
    86581 attaccatat ataacataaa atttctccgc cgattctttc taatcgagcc tctcgatctg
    86641 tcattatacc tcgagacgta gaaagaatta caatccccat ccctcctaaa attctaggaa
    86701 tgcgttgata attagaatag attcgtagac cgggtctact gattcgtttt aaattcaaaa
    86761 tagttttata tgaccctttc ctatttcttc tatgccgtag agttaaaact aaaaaagatt
    86821 tgttgctttc cctatgtttt ctcacgtttt caataaaacc ttctcgtaaa agtattgtaa
    86881 caatgttttc ggtgatgtta gtagatggta ttcgaaccgt tccttttcta ttcatgtcag
    86941 catttcgtat agaggttatt atgtcagcaa tggtgtcctt acccatgata aactaaaatg
    87001 attgttgccc ttgacttttg atataatcaa catgctcttt tattaattat taaaattcat
    87061 tattattatt tttattaata tattttattt attaatctat tttaaaaata gattctattt
    87121 aatatttata ttgatttgat tttttaataa tttaataata attagaattt tttttatttt
    87181 tttaataatt acaaaagaaa aggtatatgc gtgagacata atcaatctat taattaatct
    87241 atttcattca aatactataa atatatctca aatactataa atatatcata gtctcgtctt
    87301 ataatacttc gggtgctaat gaaactattt tagtgaaatt taactgtctc aattcccgag
    87361 cgatcgcacc aaaaattcga gttccttttg gatttccttc ttgatcaatg acaactgcag
    87421 cattatcatc atattgtatt atcataccgt tgttacgttt gagttcttta caagtacgta
    87481 caattacagc tctgatcact tctgatcttt ctaacggtgt atttggtact gcttccttga
    87541 ttacagcaac aataacgtca ccaatatagg catatcgtcg attactagtt cctatgattc
    87601 gaatacacat caattcgcgg gccccgctgt tatcggctac attcaaatgg gtttgaggtt
    87661 gaatcatatc attttttttc tctgttcttt cagtgcaaag ggcgaagtaa aaaaaaaaaa
    87721 aagaaatatt gtgtatcaaa aaaaaaagaa acctacaatt gcaattgttt ttttttcatc
    87781 ccaaagacct ctttcctttg gttttaatta ttatgccgaa ataatgaatt gagttcgtat
    87841 aggcattttg gatgctgcta ttgcaatagc ctttctggct atattttctg tgactccgcc
    87901 catttcataa agtattctac ccggtttaac gacagctacc caatattcgg gagatccttt
    87961 tcctgaaccc atacgtgttt ctgtaggtct tactgtaacc ggcttgtctg gaaatatgcg
    88021 tacccatatt tttccaccgc ggcgggcatt tcgtgacatt gctcgccgcc ctgcttctat
    88081 ttgtctagat gtgatccaag tgggttcaag tgcttgaaga gcatatctac cgaagcaaat
    88141 atgattacct cgagaggata ttcctttcat tcttcctcta tgttgtttac ggaatctggt
    88201 ttttttgggg ttatagttga tggttttttc tcaattccat ctctactaca gaaccgtaca
    88261 tgagattttc acctcatacg gctcctcgcg aatgaaacga ttaaaataga atatacatgg
    88321 atttcatgaa taatatatcg aatcgtggtg ggactttttg agatttcatc taatctattg
    88381 gtttattgga aatttgtata tcttgttttg atatataact aaacaagtat tctttgttac
    88441 aaatattctt tttctattat agacaattct tgttatctag atataaatag ataatgttgt
    88501 tttcttatgt tataaggttc taacgaatct ttattttgtt tttcctttta ttatcatatc
    88561 gcattggtcc ctatttataa atccaataaa atccaaattt tcgcgggcga atatttactc
    88621 tttcattatt tatttcagat gtagggttag cccatgactc ctcagaacat gattcctcag
    88681 aataaatgga ttggtttttg gttccttccg ccatcccacc taatgaatca ttaagatttg
    88741 tttttaataa aatcttaggc attcacaggt tccgtcgttc ccatcgcttc tcgcttaatg
    88801 gttaggtctc aattgtacaa tggagcctct aattccattt tgttttttct ttagtcaacc
    88861 ttctcagttt ttagtgactc ggggctcttg atttgtttgt tcgatcaata tagttatcta
    88921 attatggatt aattaatatt gatgctttat tacactacct tttatgacat gactcataga
    88981 ccttacatat tcgaattcta tatcattgat attctttttc tctctttctt tcaccctttc
    89041 atttatccat ctattcttat tgcttcacaa ctcataatcc gattcgtttt tctttttttt
    89101 ttttatgcaa tatttcagtt ggtataatga tatcgccaat atattatatc tttacttata
    89161 tcttgactgg ttctttagat ccagataatg cgaagcgatg agttggttat tagttctata
    89221 gttattaatt aattaatact actactacga gttggtttat ttttttgttg aattctaacc
    89281 attctaaaaa aaataaacca acgcaacgag tcgcacacta agcatagcaa ttatatcaat
    89341 atcaaatgat taatcgaatt tttattcaat cttataaaat ttatttaaca gaataagaat
    89401 agaagaattt ttcatttttt gttttttcgc tagatagaac gttaacgata aggcaaagtt
    89461 tattattctt cgtttacaaa tatccaaatt ttgatgccta ataccccata aatagttcga
    89521 actgtataag aacaataatc aatttttgct cgaatggttt gtagaggaac cctaccttct
    89581 ctgatccatt cgacacgtgc aatttctttt ccatcgatac gtcccgcaat ttgtacttga
    89641 actccttttg tacccgcctg ttcagttaat tcaatagctt ttttcattgc tttacgaaag
    89701 gaaactctat tctttaattg tccggctata aattctgcaa gaatattagg gtgtccataa
    89761 gggtttgcaa ttcttgtaat agcaatgttg agttttccat tcatacaatt aagttttttt
    89821 tgcacattca tctgtaattc ttcgattctt cgaggtttac cttctattaa taactttgga
    89881 aatcccatat agattatgac ttgaatcaga tcgattcttt tttgaatctt tatccgtgca
    89941 attccctgga taccagaaga tattttcata tttttttgta cataattctt gatacaatcc
    90001 cgtatttttt catcttcttg tagactctcg gaataatttt ttggttgtgc aaaccaaaga
    90061 gaatgatgac ttttggttgt accaagtctg aaaccgagcg gatttatttt ttgtcccata
    90121 atcccccact attatactat tatacataaa atgacacttc gtatctgtgt actttttttt
    90181 ttctttatag atccggtttt tttgaagcat aatatggcgc gtctttgata ctcttctttc
    90241 ctttcatact cttcttcact ttcatactct tcttcaattt atagatatat ctttcaataa
    90301 acaataaatt ccataaaata gttatatgac aatttagcgg ataactttgt cttttagttt
    90361 gaagttttca tttttttttt catttttcat agtagtacct ttatttattt ttattaattc
    90421 taaatttttc ttaatgactc aacttgtttc gttgaaactc atattgtgac tagcatttgt
    90481 tattgcagaa taaaccaatt ttaaaaaatg gaataagata cttgataaag catgagttcg
    90541 agtatcctaa gtctttccgg ttacgaattt catcaattac tatttgtgtt gtactttgtg
    90601 ttgtgagcaa acatgcatat atgttcacct aaagggtata cttctttctt ctttatattg
    90661 gttcttcttg ttcataaggt ttgactctta ttttttattt agattttata tattttcaaa
    90721 ttaataaaat taataataaa tatttatata ttaatattta ttatcttatc ttaatatcat
    90781 atcatttata tattaataaa ttaagataag aatattaata tataaatgat atgatatttg
    90841 aatgaattat ttgatttctt aatcattaaa ttaacgacga gatctattat catttttcgc
    90901 atgcccccgg aagtttatag taggtgaaaa ttctcccaat ttatgtccta ccatacgatc
    90961 tgttatataa ataggtaaat gttcttttcc attatggata gcaatcgtat gaccaatcat
    91021 tgtgggtata atggtagatg ctctggacca agttactatt atttcttttt ctgcttttgt
    91081 gttaagtttc tttatttttc ttaataaatg attcgctaca aaaggatttt tttttagtga
    91141 acgtgtcaca gtccattact cctatttttt ttttgtaaag acgaagaaac aaattcgatt
    91201 ttctctactc tactatttac tacggcgacg aagaatcaaa ttattactat attttttcct
    91261 ttttctactt cttcttccaa gtgcaggata accccaagga gttgcgggtt tttttctacc
    91321 aattggggcc ctcccttcac cacccccatg gggatggtct acagggttca taactactcc
    91381 tcttactaca ggacgcttac ctagccaaca tttagatccg gctctaccca aacttttctg
    91441 gtttacccca acattcccca cttgtccgac tgttgctgag cagtttttgg atatcaaacg
    91501 gacctctcca gaaggtaatt ttaatgtggc cgatttcccc tcttttgcaa tcagtttcgc
    91561 tacagcacct gctgctctag ctaattgtcc accctttccg agtgtgattt ctatgttatg
    91621 tatggccgtg cctaagggca tatcggttga agtagattct tctttttgat caatcaaaac
    91681 cccttcccaa actgtacaag cttcttccaa agcatacggc tttctggatg tagatgatga
    91741 tatctataca gatggatctt atatatatcg tacaatgaag taccgcatga gtggatatat
    91801 aggaatccaa atctgccgaa tcactcatgt tatgatcttc tacatcctag gtcttcccgt
    91861 tccttcatct ggcttatgtt cttcatgtag cattcagacc gaatgactct atgaaattac
    91921 gtcgatactt ccacatatta cgggtaacgt aggagacatc tctatttttc ccccggggaa
    91981 tccttagaat taccactgct tagctttcaa ttcgcctctg accatcaaat gaaatgtgaa
    92041 taacccgtcc tcccctcttt gaaacaaggg gcgcttctgg ttctgtcggt gcttgaaaca
    92101 attttgtctt ctccatatta ctatatctct agagtcaata attttatatg aggaactact
    92161 gaactcaatc acttgctgcc gttactcttc agttttctgt tgaggtctat cctgtagagg
    92221 tactcaaatt ggatcagtga tcgatttcta ggtttcgccg taaacctaat tggttacttc
    92281 caattacgta aatcaatagt tcaaaccgca ctcaaaggta gggcatttcc catttttata
    92341 ggaacttctg taccagaaac aatggtatct ccaattatag cccctctggg atgtaaaata
    92401 tatcttttct caccatcccc atagtgtatg agacaaatgt atgcatttcg attagggtcg
    92461 tattctatgg ttacgattct accatatatg tctttttcat tccgtcgaaa atcgatttta
    92521 cggtatagac gcttatgacc tccccctcta tgccctgcgg taatgattcc tctggcatta
    92581 cgacctttac cacaacgatg ctgtccatag atcaaattat ttcgtggatt ggatttcact
    92641 tgactgtcta cggctccatt gcgtgtgctc ggggtagaag ttttgtataa atgtatcgcc
    92701 atgctattaa gtattttgat ttaagttctt ttctttctaa gaggtggaat agaataaccc
    92761 ggttgaagcg taatgatcat acgtctgtaa tacattgtat gtcccataat aggtcccatt
    92821 cttctaccct ttaccgggag tcgatgacta ttcatagcta ttaccttgac accaaagaag
    92881 agttcgaccc aatgctttat ttctgtccta gttgatcctg attcgacatt agaagtatat
    92941 tgatttttcc ccaataaccg aatacttttg tctgtaaata ctgcatattt gattccatcc
    93001 ataaatctat tttcttccct atgagttcta gtctcaataa gaatgctagt tcttactgtt
    93061 catatgttat gatatgaata tactacacca attcgttatg tatggatgat gagattccat
    93121 tgatacagag ccaattccaa tagacttatt ggagggtccc attggcgtgc atccagtagg
    93181 aattgaacct acgaattcgc caattatgag ttgggcgctt taaccattca gccatggatg
    93241 cttagcgggg atcctcgtac atggtgaata accaaattcc aattgaaatg aaatctttag
    93301 gataaatcaa tgcaatttag gaggactcaa tgaaaggaca tcaattcaaa tcctggattt
    93361 tcgaattgag agagatattg agagagatca agaattctca ctatttctta gattcatgga
    93421 cccaattcaa ttcagtggga tctttcattc acattttttt ccatcaagag cgttttataa
    93481 aactcttgga ctcccgaatt tggagtatcc tactttcacg caattcacag ggttcaacaa
    93541 gcaatcgata tttcacgatc aagggtgtag tactctttgt agtagcggtc cttatatatc
    93601 gtattaacaa tcgaaagatg gtcgaaagca aaaatctcta tttgacaggg cttcttccta
    93661 tacctatgaa ttccattgga cccagaaatg atacattgga agaatctttt gagtcttcca
    93721 atatcaatag gttgattgtt tcgctcctgt atcttccaaa aggaaaaaag atctctgaga
    93781 gctctttcct ggatccgaaa gagagtactt gggttctccc aataactaaa aagtgtatca
    93841 tgcctgaatc taactggggt tcgcggtggt ggaggaactg gatcggaaaa aagagggatt
    93901 ctagttgtaa gatatctaat gaaaccgtcg ctggaattga gatctcattc aaagagaaag
    93961 atatcaaata tctggagttt ctttttgtat attatatgga tgatccgatc cgcaaggacc
    94021 atgattggga attgtttgat cgtctttctc cgaggaagag gcgaaacata atcaacttga
    94081 attcgggaca gctattcgaa atcttagtga aagactggat ttattatctc atgtttgctt
    94141 ttcgtgaaaa aataccaatt gaagtggagg gtttcttcaa acaacaagga gctgggtcaa
    94201 ctattcaatc aaatgatatt gagcatgttt cccacctctt cttgagaaac aagcgggcta
    94261 tttctttgca aaattgtgct caatttcata tgtggcaatt ccgccaagat ctcttcgtta
    94321 gttgggggaa gaatccgcac gaatcggatt ttttgaggaa catctcgaga gagaattgga
    94381 tttggttaga caatgtgtgg ttggtaaaca aggatcggtt ttttagcaag gtacggaatg
    94441 tatcgtcaaa tattcaatat gattccacaa gatctagttt cattcaagta acggattcta
    94501 gccaattgaa aggatcttct gatcaatcca gagatcattt cgattccatt agtaatgagg
    94561 attcggaata tcacacattg atcaatcaaa gagagattca acaactaaaa gaaagatcga
    94621 ttctttgttg ggatccttcc tttcttcaaa cggaacgaac agagatagaa tcagagcgat
    94681 tccctaaatg cctttctgga tattcctcaa tgtcccggct attcacggaa cgtgagaagc
    94741 agatgaataa tcatctgctt ccggaagaaa tcgaagaatt tcttgggaat cctacaagat
    94801 ccattcgttc ttttttctct gaaagatggt cagaacttca tctgggttcg aatcctactg
    94861 agaggtccac tagagatcag aaattgttga agaaagaaca agatgtttct tttgttcttt
    94921 ccaggcgatc ggaaaataaa gaaatagtta atatattcaa gatgattatg tatttacaaa
    94981 ataccgtctc aattcatcct atttcatcag atccgggatg ggatatggtt ccgaaggatg
    95041 aactggacag ttccaataag atttcattct tgaacaaaaa tccatttttt gatttatttc
    95101 atctattcca tgaccggaac agggggggat acacgttaca ccacgatttt gaatcagaag
    95161 agagatttca agaaatggca gatctattca ctctatcaat aaccgagccg gatctggtgt
    95221 atcataaggg atttgccttt tctattgatt cctccggatt ggatcaaaaa caattcttga
    95281 atgaggtatt caactccagg gatgaatcga aaaagaaatc tttattggtt ctacctccta
    95341 ttttttatga agagaatgaa tctttttatc gaaggatcag aaaaaaatgg gtccggacct
    95401 cttgcgggaa tgatttggaa gatccaaaac caaaaatagt ggtatttgct agcaacaaca
    95461 taatggaggc agtcaatcaa tatagattga tccgaaatct gattcaaatc caatatagca
    95521 cctatgggta cataagaaat gtattgaatc gattcttttt aatgaatcga tccgatcgca
    95581 acttcgaata tggaattcaa aggtatcaaa taggaaatga tactctgaat catagaacta
    95641 taatgaaata cacgatcaac caacatttat caaatttgaa aaagagtcag aagaaatggt
    95701 tcgatcctct tattttgatt tctcgaaccg agagatccat gaatcgggat cctaatgcat
    95761 atagatacaa atggtccaat gggagcaaga atttccagga acatttggaa catttcattt
    95821 ctgagcagaa tagccgtttt caagtagtgt tcgatcgatt acgtattaat caatattcga
    95881 ttgattggtc tgaggttatc gacaaaaaag atttctctaa gtcactttgt ttctttttgt
    95941 ccaagttact tctttttttg tccaagtttc ttctcttttt gtctaactca cttccttttt
    96001 tctttgtgag tttcgggagt atccccattc ataggtccga gatccacatc tatgaattga
    96061 aaggtccgaa tgatcaactc tgcaatcagt tgttagaatc aataggtctt caaatcgttc
    96121 atttgaaaaa atggaaaccc ttcttattgg atgaccatga tacttcccaa aaatcgaaat
    96181 tcttgatcaa tggaggaaca atatcaccat ttttgttcaa taagatacca aagtggatga
    96241 ttgactcatt ccatactaga aagaatcgca ggaaatcttt tgataacacg gattcctatt
    96301 tctcaatgat atcccgcgat caagacaatt ggctgaatcc cgcgaaacca tttcatagaa
    96361 gttcattgat atcctctttt tctaaagcaa atcgacttcg attcttgaat aatcgacatc
    96421 acttctgctt ctattgtaac aaaagattcc ctttttatgt ggaaaaggcc tgtatcaata
    96481 attctgattt tacgtatgga caattcctca atatcttgtt cattcgcaac aaaatatttt
    96541 ctttgtgcgg cggtaaaaaa aaacatgctt ttttggagag agatactatt tcaccaatcg
    96601 agtcacaggt atctaacata ttcataccta acgattttcc gcaaagtggt gacgaaaggt
    96661 ataacttgta caaatctttc cattttccaa ttcgatccga tccattcgtt cgtagagcta
    96721 tttactcgat cgcagacatt tctggaacac ctctaacaga gggacaaata gtcaattttg
    96781 aaagaactta ttgtcaacct ctttcagata tgaatctatc tgattcagaa gggaagaact
    96841 tgcatcagta tctcaatttc aattcaaaca tgggtttgat tcacactcca tgttctgaga
    96901 aatatttacc atccgaaaag aggaaaaaac ggagtctttg tctaaaaaaa tgccttgaga
    96961 aagggcagat gtatagaacc tttcaacgag atagtgcttt ttcaactctc tcaaaatgga
    97021 atctattcca aacatatata ccatggttcc ttacttcgac agggtacaaa tatctaaatt
    97081 ttttattttt agatactttt tcagacctat tgccgatact aagtagcagc caaaaattgg
    97141 tatccatttt tcatgatatt atgcatggat cagatatatc atggcgaatt cttcagaaaa
    97201 aattgtgtct tccacaatgg aatctgataa gtgagatttc gagtaagtgt ttacataatc
    97261 ttcttctgtc cgaagaaatt attcatcgaa ataatgagtc accattgata tcgacacatc
    97321 tgagatcgct aaatgttcgg gagttcctct attcaatcct tttccttctt cttgttgctg
    97381 gatatctcgt tcgtacacat cttctctttg tttctcgagc ctatagtgag ttacagacag
    97441 agttcgaaaa ggtcaaatct ttgatgattc catcatacat gattgagttg cgaaaacttc
    97501 tggataggta tcctacatct gaactgaatt ctttctggtt aaagaatctc tttctagttg
    97561 ctctgaaaca attaggagat tctctagaaa aaatacgggg ttctgtttct ggcggcaaca
    97621 tgctatgggg tggtggtccc gcttatgggg tcaaatcaat acgttctaag aagaaatatt
    97681 tgaatctcat cgatctcata agtatcatac caaatcccat caatcgaatc gctttttcga
    97741 gaaatacgag acatctaagt catacaagta aagcgatcta ttccttgata agaaaaagaa
    97801 aaaacgtgaa tggtgattgg attgatgata aaatagaatc ttgggtctcg aacagtgatt
    97861 cgattgatga taaagaaaga gaattcttgg ttcagttctc taccttaacg acagaaaaaa
    97921 ggattgatca aattctattg agtctgactc atagtgatca tttatcaaag aatgactctg
    97981 gttatcaaat gattgaacaa ccgggagcaa tttacttacg atacttagtt gacattcata
    98041 aaaagtatct aatgaattat gagttcaata catcctgttt agcagaaaga cggatattcc
    98101 ttgctcatta tcagacaatc acttattcac aaaccccgtg tggggctaat agttttcatt
    98161 tcccatctca tggaaaaccc ttttcgctcc gcttagccct atccccccct aggggtattt
    98221 tagtgatagg ttctatagga actggacgat cctatttggt caaataccta gcgacaaact
    98281 cctatgttcc tttcattaca gtatttctga acaagttcct ggataacaag cctaagggtt
    98341 ttcttattga tgatattgac gatattgatg atagtgacga tatcgaccgt gaccttgata
    98401 cggagctgga gcttttaact atgatgaatg cgctaactat ggatatgatg ccggaaaaag
    98461 accgattttc tatctatatc acccttcaat tcgaattagc aaaagcaatg tctccttgca
    98521 taatatggat tccaaacatt catgatctgg atgtgaatga gtcgaattac ttatccctcg
    98581 gtctattagt gaactatctc tccagggatt gtgaaagatg ttccactaga aatattcttg
    98641 ttattgcttc gactcatatt ccccaaaaag tagatcccgc tctaatagct ccgaataaat
    98701 taaatacatg cattaagata cgaaggcttc ttattccaca acaacgaaag cactttttca
    98761 ctctttcata tactagggga tttcacttgg aaaagaaaat gttccatact aatggattcg
    98821 ggtccataac tatgggttcc aatgtacgag atcttgtagc acttaccaat gaggccctat
    98881 cgattagtat tatacaaaag aaatcaatta tagacactaa tataattaga tccgctcttc
    98941 atagacaaac ttgggatttg cgatcccagg taagatcggt tcaggatcat gggatccttt
    99001 tctatcagat aggaagggct gtttcacaaa atgtacttct aagtaattgc tccatagatc
    99061 ctatatctat ctatatgaag aagaaatcat gtaacgaggg ggattcttat ttgtacaaat
    99121 ggtacttcga acttggaacg agcatgaaga aattaacgat acttctttat cttttgagtt
    99181 gttctgccgg atcggtcgct caagaccttt ggtctctacc cggacctgat gaaaaaaatg
    99241 ggatcacttc ttatggactc gttgagaatg attctgatct agttcatggc ctattagaag
    99301 tagaaggcgc tctggtggga tcctcacgga cagaaaaaga ttgcagtcag tttgataatg
    99361 atcgagtgac attgcttctt cggcccgaac caaggaatcc cttaaatatg attcaaaatg
    99421 gatcttgttc tatcgttgat cagagatttc tctacgaaaa atatgaatcg gagtttgaag
    99481 aaggggaggg agtcctcgac ccgcaacaga tagaggagga tttattcaat cacatagttt
    99541 gggctcctag aatatggcgc ccttggggcc ttctatttga ttgtatcgaa aggcccaatg
    99601 aattgggatt tccctattgg gccaggtcat ttcggggcaa gcggatcatt tatgatgaag
    99661 aggatgagct tcaagagaat gattcggagt tcttgcagag tggaaccatg cagtaccaga
    99721 cacgagatag atcttccaaa gaacaaggct tttttcgaat aagccaattc atttgggacc
    99781 ctgcggatcc actctttttc ctattcaaag atcagtcttt tgtctctgtg ttttcccatc
    99841 gagaattctt tgcagatgaa gagatgtcaa gggggcttct tacttcccaa acagatcctt
    99901 ctacatctat gtctaaacgc tggtttatca agaatacgca agaaaagcat ttcgaattgt
    99961 tgattcatcg ccagagatgg cttagaacca atagttcatt atctaatgga tttttccgtt
   100021 ctaatactct atccgagagt tatcagtatt tatcaaatct gttcctatct aacggaacgc
   100081 tattggatca aatgacaaag acattgttga gaaaaagatg gcttttcccg gatgaaatga
   100141 aaataggatt catgtaacaa aagaagagtt tcccattcct tagccggaaa gatatgtggc
   100201 catgaaatag ggattaagtg aaacagaatt gactgggtgg tagagtcgtg gaaacacctg
   100261 tttcttccat attttggacc ttagctccat ggaacaatat gctactgcgg aaacatggaa
   100321 gaattgaaat cttagatcaa aacattatgt atggatggta tgaactgcct aaacaagaat
   100381 tcttgaagag cgaacaacca gagctattac tcactacatc aaaaaatttc cattaatgaa
   100441 agatgtaaat ccattggaaa atcaaaaata cgtatgccgg atgaaatggt tgttgctatc
   100501 tgctccaata acgaatcatt ggtttaactg aataactaaa taaaatagat agacctttct
   100561 ttctcttcgt ctcaggtcga tagatcttct caattgaaag atcccctata tggataatac
   100621 acattccagt tgaccgagcc taattctaat tgttttgttc cgaagcaaag atatccacgg
   100681 ggcggtttgt cctattccga tattcacgac caagaagtac tgaattctct ttcctttcgg
   100741 ataggccctg aaaggagaag gaaggctgga atgccaacag gcgtctatta ttgaattcac
   100801 ccgacccgag agtacagtac ccattttggg aacgtccggt gccaaagtca ttgaatgggt
   100861 aagtcgccaa tccctaaaac ggactatgta atgtacttta tccgctgggt tacgggtggg
   100921 cattttacca gaggtttcta ttgtatcaat ctacccctgt gtgattcctg ttgaagcata
   100981 taggggggtg ggtgcagggc ggacgatttc aaaacggact ccccattcat tagatagaga
   101041 agatcaccaa gatttcgtga tccgctgccg aacttattcc aattcaataa gagatctcaa
   101101 tattctgcct tgaagaggac tcgaacctcc acgctcttta gcacgagatt ttgagtctcg
   101161 cgtgtctacc atttcaccac caaggcatct tgaaagtgaa tcgtattcca tgaatatgat
   101221 atctatctag tgtgatgtat ggaatatatg acaaaggtgg agtgttagag tatttttatt
   101281 gatcggtcat gtcatatagg cccgagtcgg acatccaatt ggttcgattt gaattatctg
   101341 gaggatacct tatatatatt ctatcaaaaa gatggacaat caaacctatt tctcgattca
   101401 atagaagccc aaagaggtga atagggtccc aaataacgag agatatgtaa aaagcaggtc
   101461 cgattacgcc tattcctaat cctaaatgga atggaatgga acgacgcagg gatctatatg
   101521 taaacatagt atctatttag atacactcga atgacccctt ctcataatga gaatgtatat
   101581 aaccctattc cggtctggtc cggtatggaa tgaacttata atcatggaat cgactcgatc
   101641 atcagattct agattataag ttcataaccc tagcccattc ccattttggg cggaacagat
   101701 ctactaattc tttgattcca gttagtaaga gggatcttga actaagaaat agattctaga
   101761 agctaaaaaa gggtatcctg agcaatttca ataatcgggt tcattgatat tcctggtata
   101821 gtagatgcta tcacacatac aatcatactc aattcgatgg aattgtttga tcttaaaggg
   101881 gaccctctat aatttcgcac gtgaggagtt atttcttggt ttcgtccagt cattaataac
   101941 ttgattattt ttagataata gtagatagaa acaacgctcg taaggagtcc tattgaaacc
   102001 aagaaatata ggcctgcctg ccatccacac cagaataaat gaagttttcc gaaaaaacct
   102061 gctagtggag gaagacctcc taaggataag agacataggg ctaaagagag agccaaaaaa
   102121 ggatctttcg tgtataatcc tgcataatct cgaatgttat cagttccggt acgtagacca
   102181 aatgatacaa tgcaagcaaa agttcctaga ttcatggaga tatagaacag catataagtt
   102241 atcatgcttg catatccacc atttgagtct ccaacaatta ttccaataat tacatatccg
   102301 atttgaccta tggacgaata cgcaagcata cgtttcatgc ttgtttgggt aatagcaatg
   102361 aaattcccca atatcatgct aagaatagct aggatttcca gaagaagatg ccattcgttt
   102421 gatgagaaat aaaaaggaat atcgaaaatt cgagtggctg aagctgaagc agctactttc
   102481 gaagtaacag aaagaaaagc aacgactgga gtgggagagt cagagtcgaa aagaggattc
   102541 ctcacttctt tctctcattc aaaaccgtgc atgagacttt catctcgcac ggctcctaag
   102601 tgataaaaga aagaagatga gttcttcttt cttttttgat taccttcctc gcgtatgtat
   102661 aagaccgaat ccattcgatt tttcatttta aaaaggatta ctaatcctta acttttcgag
   102721 gaatccttca tcagtggttg tgaatgaccg atttttctca atctttatga cttgctccta
   102781 cggaaccgag gtcgaaaaga ttgagaaata gaaccatctg atttgattcg ttctcaatag
   102841 ccacgagatg atcatcttag ggtgatcctt ttgtcgacgg atgctcctat tacactcgta
   102901 gtctctgaag gatgagaacc aactatgtag catctacatc gagaattcaa gtattgtata
   102961 cgtcattagt ccgatccttt gtaggaacta cccgtaataa cgaacttgca aaatgaatct
   103021 gtttatcata aagggattcg ttgttcctga ctctgcttca ccttaattgt tatttgaaca
   103081 agtaaagtta tgtcttggtc cgagtgggaa tagcatttct cttctgcatg tccatggagt
   103141 tttgaaaaat ccaaacatct cagaaataga tagagaggta ggaatttatc gaacgaaccg
   103201 cactccttcg tatacgtcag gagtccattg atgagaaggg gctggggaaa gcttgaaccc
   103261 aattcctgca gtgatgaata taagcgcaat tgaaattcct ggggagttat acatttgtgt
   103321 attgataaga ccattcacta tttcttgaag ctcgatctct cccccggatg aaccatatag
   103381 ccaagagaaa ccatgaacca gaatagaaga gcttgcccca cccatgagta aatatttcgt
   103441 agtagcctca ttagaccgta catctttctt ggtatatcca gataatagat aggagcataa
   103501 actgaaacat tctggagcta caaagatagt tattaaatcg ttagcaccgc ataaaaacat
   103561 tcctcctaga gtagctgtta atacgaataa cagaaactct gttatagcca tttctgtaca
   103621 ttcaatgtac tctacggata gaggaataca tagagttgaa catagtaaaa taagaaattg
   103681 aaagatttcg ttgaaattgt tcgtttggaa atttcctgaa aagctaatca taggttcttc
   103741 tctccatcgg aacaataggg ccgttatgct cattactaaa cttgttgaag agataaaata
   103801 taaccaaggt atatcttttt gatcagaggt tgaatcgatc atcagaagaa gaattaggcc
   103861 caaaattagg atacattctg ggaaaataaa acttccatcg aagagaagca aatgaaaggc
   103921 tttcataaaa attctcgtag aatcgagaat gaagttttca ttctgtacat gccagatcat
   103981 gaattagtaa ctgcatccaa tctccaaaaa aatcccaatt gtttcgaatt ttctcttttt
   104041 ggaatggaat atttacagaa tccccatgaa taggaccaaa ccttattcca tggtatttac
   104101 ataggattcc tctttcttat tcttaagcaa gtccccgaga gggcttagtt gatccatgat
   104161 ttatgtttcg tctttcgttt ccttttcgtt tgtttcgaga gatatatcga tcaattccga
   104221 ttctttttct attgattctt ttccgatcga gatgtatgga tccatgggtc tatgtgtcta
   104281 tatagatcct gttcatggat taacgaaaat gtgcaaaagc tctatttgcc tctgccattc
   104341 tatgagtctc ttcctttttg cgtatggcat cgccactccc tttggcagca tccactaatt
   104401 cggaacttaa tttgaaagcc atatttcgac ccggacgttt tcgggatgcc cctaataacc
   104461 aacgaatggc aagtgctttt ccttgtgtgg atcctatttc aatgggaact tgatgagtcg
   104521 atccgcctac acgtcttgct tttactgcta tatcgggagt tactccacgt attgcttgac
   104581 gtaaaacaga tagtggattt gtttctgtct tttgttgaat ctttttcatg gctcgataga
   104641 gaatttgata agccaatgat ttttttccgt gtttcagaat acggttaacc aacatgttaa
   104701 ctaatcgatt acgataaatt ggatcggatt ttgcggtttt ttcttctgca gtacctcgac
   104761 gtgacatgag cgtgaaagga gttcaagaat ccgttttctt tttataaggg ctaaaatcat
   104821 ttattttggc tttttgaccc catattgtag ggtggatctc gaaagatatg aaagatctcc
   104881 ctccaagccg tacatacgac tttcatcgaa tacggctttc cacagaattc tatatgtatc
   104941 tatgagatcg agtatggaat tctgtttact cacttgaaat tgagtatccg tttccctcct
   105001 tttcctgcta ggattggaaa tcctgtattt tacatatcca tacgattgag tccttgggtt
   105061 tccgaaatag tgtaaaaaga agtgcttcga atcattgcta tttgactcgg acctgttcta
   105121 aaaaagtcga ggcatttcga attgtttgtt gacacggaca aagtcaagga aaacctctga
   105181 aattatttca atattggacc ttggacatat catagttccg aatcgaatct ctttagaaag
   105241 aagatctttt gtctcatggt agcctgctcc agttccctta cgaaactttc gttattgggt
   105301 tagccataca cttcacatgt ttctagcgat tcacatggca tcatcaaatg atacaagtct
   105361 tggataagaa tctacaacgc actagaacgc ccttgttgac gatcctttac tccgacagca
   105421 tctagggttc ctcgaacaat gtgatatctc acaccgggta aatccttaac ccttccccct
   105481 cttactaaga ctacagaatg ttcttgtaaa ttatggccaa taccaggtat ataagcagtg
   105541 atttcaaatc cagaggttaa gcgtactctg gcaactttac gtaaggcaga gtttggtttt
   105601 ttgggggtga tagtggaaaa gttgacagat aagtcacgct tactgccact ctacagaacc
   105661 gtacatgaga ttttcacctc atacggctcc tcgttcaatt ctttcgaagt cattggatcc
   105721 ttttcctcgt tcgagaatct ccccccttct tccactccgt cccgaagagt aactaggacc
   105781 aattcagtca cgttttcatg ttccaattga acactttcct tttttgatta ttctcaaagg
   105841 agaagattat tctttttacc aaacatatgt ggatccaatc acgatcttct aataagaaca
   105901 agaaatcttt ctcgatcaat ccttttgccc ctcattcttc gagaatcaga aagatccttt
   105961 tcaatcaagt ttgaatttgt tcgtttggaa tctggactct tcatttttat ttacttattt
   106021 ttttttatta tttttctttt ttgatttctt ttttatttcc ttccatcatt ccttaagtcc
   106081 cacaggtttg atcctgtaga atctgaccca ttttctcatt gagcgaaagg cacgaaataa
   106141 ataagattga tttttcgatc aaaagtacta tgtgaaatct tcggtttttc ctctttttct
   106201 atccctatcc cgtaggtata gcgtttgaat caatagagaa ccctttcttc tgtatctgta
   106261 tgaatcgata ttattacatt ccaattcctt cccgatacct cccaaggaaa atcccgaatt
   106321 ggatcccaaa ttgacgggtt agtgtgagct tatccatgcg gttatgcact cttcgaatag
   106381 gaatccattt tctgaaagat cccggctttc gtgctttggt gggtcttcga gatcctttcg
   106441 atgacctatg ttgtgttgaa gggatatcta tatgatccga tatgatccga tcgattgcgt
   106501 aaagcccgcg gtagcaacgg aaccggggag agtatacaga aaagacagtt ctatttctat
   106561 tatattagta ttattctatt atattagtat tagattagta ttagttagtg atctcggctc
   106621 agtgagtcct ttctttcgtg atgaactgtt ggcaccagtc ctacattttg tctctgtgga
   106681 ccgaggagaa agggagctca gcgggaagag gattgtaaca tgagagaagc aaggaggtca
   106741 acctctttca aatatacaac atgggttctg gcaatgcaat gtggttggac tctcatgtcg
   106801 atctgaatga atcatccttt ccacggaggt aaatctttgc ctgctaggca agaggatagc
   106861 aagttacaaa ttctgtcttg gtaggacatg tatttctatt actatgaaat tcataaatga
   106921 agtagttaat ggtggggtta ccattatcct ttttgtggtg acgaatcttg tatgtgttcc
   106981 taagaaaagg aatttgtcca tttttcgggg tctcgaaggg gcgtggaaac acataagaac
   107041 tcttgaattg aaatggaaaa atagatgtaa ctccagttac ttcggaaatg gtaagatctt
   107101 tggcgcaaga agaggggttg atccgtatca tcttgacttg gttctgattt ctctattttt
   107161 ttaagaatac cgagtcggct tcttctccta cccgtatcga atagaacatg ctgagccaaa
   107221 tcttcttcat gtaaaacctg ctttatttag atcggtaaaa tcatacggtt ttatgaaacc
   107281 atgtgctatt gctcgaatcc gtagtcaatc ctatttccga taggagcagt tgacaattga
   107341 atcccatttt tcccattatt ttcgtatccg taatagtgcg aaaagaaaag aaggcccgac
   107401 tccaagttgt tcaagaatag tggcgttgag tttctcgacc ctttgcctta ggattagtca
   107461 gttctatttc tcgatggggg cggggcaagg aaagggatat aactcagcgg tagagtgtca
   107521 ccttgacgtg gtggaagtca tcagttcgag cctgattatc cctaaaccca atgtgagttt
   107581 ttctattttg acttgctccc ccgccgcgat cgaatgagaa ttgagaatgg ataagaggct
   107641 cgtgggattg acgtgagggg gtagggaggg ctatatttct gggagcgaac tccaggcgaa
   107701 tatgaagcgc atggatacaa gttatgcctt ggaatgaaag agaattccga atcagctttg
   107761 tctacgaaca aggaagctat aagtaatgca actatgaatc tcatggagag ttcgatcctg
   107821 gctcaggatg aacgctggcg gcatgcttaa cacatgcaag tcggacggga agtggtgttt
   107881 ccagtggcgg acgggtgagt aacgcgtaag aacctgccct tgggagggga acaacagctg
   107941 gaaacggctg ctaatacccc gtaggctgag gagcaaaagg aggaatccgc ccgaggaggg
   108001 gctcgcgtct gattagctag ttggtgaggc aatagcttac caaggcgatg atcagtagct
   108061 ggtccgagag gatgatcagc cacactggga ctgagacacg gcccagactc ctacgggagg
   108121 cagcagtggg gaattttccg caatgggcga aagcctgacg gagcaatgcc gcgtggaggt
   108181 agaaggccta cgggtcgtta acttcttttc ccggagaaga aggaatgacg gtatccgggg
   108241 aataagcatc ggctaactct gtgccagcag ccgcggtaag acagaggatg caagcgttat
   108301 ccggaatgat tgggcgtaaa gcgtctgtag gtggcttttt aagttcgccg tcaaatccca
   108361 gggctcaacc ctggacaggc ggtggaaact accaagctgg agtacggtag gggcagaggg
   108421 aatttccggt ggagcggtga aatgcgtaga gatcggaaag aacaccaacg gcgaaagcac
   108481 tctgctgggc cgacactgac actgagagac gaaagctagg ggagcgaatg ggattagata
   108541 ccccagtagt cctagccgta aacgatggat actaggcgct gtgcgtatcg acccgtgcag
   108601 tgctgtagct aacgcgttaa gtatcccgcc tggggagtac gttcgcaaga atgaaactca
   108661 aaggaattga cgggggcccg cacaagcggt ggagcatgtg gtttaattcg atgcaaagcg
   108721 aagaacctta ccagggcttg acatgccgcg aatcctcttg aaagagaggg gtgccttcgg
   108781 gaacgcggac acaggtggtg catggctgtc gtcagctcgt gccgtaaggt gttgggttaa
   108841 gtcccgcaac gagcgcaacc ctcgtgttta gttgccaacg ttgagtttgg aaccctgagc
   108901 agactgccgg tgataagccg gaggaaggtg aggatgacgt caagtcatca tgccccttat
   108961 gccctgggcg acacacgtgc tacaatggcc gggacaaagg atcgcgatcc cgcgagggtg
   109021 agctaactcc aaaaacccgt cctcagttcg gattgtaggc tgcaactcgc ctgcatgaag
   109081 ccggaatcgc tagtaatcgc cggtcagcca tacggcggtg aattcgttcc cgggccttgt
   109141 acacaccgcc cgtcacacta tgggagctgg ccatgcccga agtcgttacc ttaaccgcaa
   109201 ggagggggat gccgaaggca gggctagtga ctggagtgaa gtcgtaacaa ggtagccgta
   109261 ctggaaggtg cggctggatc acctcctttt cagggagagc taatgcttgt tgggtatttt
   109321 ggtttgacac tgcttcacac ccaaaaagaa gcgagctacg tctgagttca atttggagat
   109381 ggaagtcttc tttcgtttct cgacggtgaa gtaagactaa gctcatgagc ttattatcct
   109441 aggtcggaac aagttgatag gatccccctt ttttcgcccc catgtcgcca cacgggggcg
   109501 acatggggac gtaaaaaagg aaagagaggg atggggcttc tctcgctttt ggcatagcgg
   109561 gcccccagcg ggaggcccgc acgacgggct attagctcag tggtagagcg cgcccctgat
   109621 aattgcgtcg ttgtgcctgg actgtgaggg ctctcagcca catggatagt tcaatgtgct
   109681 catcggcgcc tgaccctgag atgtggatca tccaaggcac attagcatgg cgtacttctc
   109741 ctgttcgaac cggggtttga aaccaaactt ctcctcagga ggatagatgg ggcgattcag
   109801 gtgagatcca atgtagatcc aactttctat tcactcgtgg gatccgggcg gtccgggggg
   109861 gaccaccacg gctcctctct tctcgagaat tcatacatcc cttatcagta tatggacagc
   109921 tatctctcga gcacaggttt aggttcggcc tcaatggaaa aataaaaacg gagcacctaa
   109981 caacgtatct tcacagacca agaactacga gatcgcccct ttcattctgg ggtgacggcg
   110041 ggatcgtacc attcgagcct ttttttcatg cttttcccgg gggtctggag aaaattgcaa
   110101 tcaataggat tttcctaatc ctcccttccc gaaaggaaga acgtgaaatt ctttttcctt
   110161 tccgcaggga ccgggagatt ggatctagcc ataagaagaa tagaatgctt ggctgataaa
   110221 taactcactt cttggtcttc gaccccctca gtcactacga acgcccccga tcagtgcaat
   110281 gggatgtgtc tatttatcta tctcttgact cgaaatggga gcaggtttga aaaaggatct
   110341 tagagtgtct agggttgggc caggagggtc tcttaacgcc ttcttttttc ttctcatcgg
   110401 agttctttca caaagacttg ccatggtaag gaagaagggg ggaacaagca cacttggaga
   110461 gcgcagtaca acggagagtt gtatgctgcg ttcgggaagg atgaatcact cccgaaaagg
   110521 aatctattga ttctctccca attggttgga ccgtaggtgc gatgatttac ttcacgggcg
   110581 aggtctctgg ttcaagtcca ggatggccca gctgcgccaa ggaaaagaat agaagaagca
   110641 tctgactcct tcatgcatgc tccacttggc tcggggggat atagctcagt tggtagagct
   110701 ccgctcttgc aattgggtcg ttgcgattac gggttggatg tctaattgtc caggcggtaa
   110761 tgatagtatc ttgtacctga accggtggct cactttttct aagtaatggg gaagaggacc
   110821 gaaacatgcc actgaaagac tctactgaga caaagatggg ctgtcaagaa cgtagaggag
   110881 gtaggatggg cagttggtca gatctagtat ggatcgtaca tggacggtag ttggagtcgg
   110941 tggctcccct agggtttcct catctgggat ccctggggaa gaggatcaag ttggcccttg
   111001 cgaacagctt gatgcactat ctcccttcaa ccctttgagc gaaatgcggc aaaaggaaag
   111061 aaaatccatg gaccgacccc atcgtctcca ccccgtagga actacgagat caccccaagg
   111121 acgccttcgg catccagggg tcgcggaccg accatagaac cctgttcaat aagcggaacg
   111181 cattagctgt ccgctctcag gttggacagt aagggtcgga gaagggcaat cactcattct
   111241 taaaaccagc attcttaaga ccaaagagtc gggcggaaag ggggggaaag ctctccgttc
   111301 ccggttctcc tgtagctgga tcctccggaa ccacaagaat ccttagttag aatgggattc
   111361 caactcagca ctttttgaga ttttgagaag agttgctctt tggagagcac agtacgatga
   111421 aagttgtaag ctgtgttcgg gggggagtta ttgtctatcg ttggcctcta tggtagaatc
   111481 agtcgggggc ctgagaggcg gtggtttacc ctgtggcgga tgtcagcggt tcgagtccgc
   111541 ttatctccaa ctcgtgaact taaccgatac aaagctatat gatagcaccc aatttttccg
   111601 attcggcagt tcgatctatg ctatgattta tcattcatgg acgttgataa gatccttcca
   111661 tttagcagca ccttaggatg gcatagcctt caagttaagg gcgaggttca aacgaggaaa
   111721 ggcttatggt ggatacctag gcacccagag acgaggaagg gcgtagtaag cgacgaaatg
   111781 cttcggggag ttgaaaataa gcgtagatcc ggagattccc gaataggtca acctttcgaa
   111841 ctgctgctga atccatgggc aggcaagaga caacctggcg aactgaaaca tcttagtagc
   111901 cagaggaaaa gaaagcaaaa gcgattcccg tagtagcggc gagcgaaatg ggagcagcct
   111961 aaaccgtgaa aacggggttg tgggagagca atacaagcgt cgtgctgcta ggcgaagcgg
   112021 tggagtgctg caccctagat ggctagagtc cagtagccga aagcatcact agcttacgct
   112081 ctgacccgag tagcatgggg cacgtggaat cccgtgtgaa tcagcaagga ccaccttgca
   112141 aggctaaata ctcctgggtg accgatagtg aagtagtacc gtgagggaag ggtgaaaaga
   112201 acccccatcg gggagtgaaa tagaacatga aaccgtaagc tcccaagcag tgggaggagc
   112261 ccggggctct gaccgcgtgc ctgttgaaga atgagccggc gactcatagg cagtggcttg
   112321 gttaagggaa cccaccggag ccgtagcgaa agcgagtctt catagggcaa ttgtcactgc
   112381 ttatggaccc gaacctgggt gatctatcca tgaccagggt gaagcttggg tgaaactaag
   112441 tggaggtccg aaccgactga tgttgaagaa tcagcggatg agttgtggtt aggggtgaaa
   112501 tgccactcga acccagagct agctggttct ccccgaaatg cgttgaggcg cagcagttga
   112561 ctggacatct aggggtaaag cactgtttcg gtgcgggccg cgagagcggt accaaatcga
   112621 ggcaaactct gaatactaga tatgacctca aaataacagg ggtcaaggtc ggccagtgag
   112681 acgatggggg ataagcttca tcgtcgagag ggaaacagcc cggatcacca gctaaggccc
   112741 ctaaatgacc gctcagtgat aaaggaggta ggggtgcaga gacagccagg aggtttgcct
   112801 agaagcagcc acccttgaaa gagtgcgtaa tagctcactg atcgagcgct cttgcgccga
   112861 agatgaacgg ggctaagcga tctgccgaag ctgtgggatg taaaaatgca tcggtagggg
   112921 agcgttccgc cttagaggga aggacccgcg cgagcagtgg tggacgaagc ggaagcgaga
   112981 atgtcggctt gagtaacgca aacattggtg agaatccaat gccccgaaaa cctaagggtt
   113041 cctccgcaag gttcgtccac ggagggtgag tcagggccta agatcaggcc gaaaggcgta
   113101 gtcgatggac aacaggtgaa tattcctgta ctaccctttg ttggtcccga gggacggagg
   113161 aggctaggtt agccgaaaga tggttatcgg ttcaaggacg caaggtgccc ctgctttttc
   113221 agggtaagaa ggggtagaga aaatgcctcg agccaatgtt cgagtaccag gcgctacggc
   113281 gctgaagtaa cccatgccat actcccagga aaagctcgaa cgaccttcaa caaaagggta
   113341 cctgtacccg aaaccgacac aggtgggtag gtagagaata cctaggggcg cgagacaact
   113401 ctctctaagg aactcggcaa aatagccccg taacttcggg agaaggggtg cctcctcaca
   113461 aagggggtcg cagtgaccag gcccgggcga ctgtttacca aaaacacagg tctccgcaaa
   113521 gtcgtaagac catgtatggg ggctgacgcc tgcccagtgc cggaaggtca aggaagttgg
   113581 tgacctgatg acaggggagc cggcgaccga agccccggtg aacggcggcc gtaactataa
   113641 cggtcctaag gtagcgaaat tccttgtcgg gtaagttccg acccgcacga aaggcgtaac
   113701 gatctgggca ctgtctcgga gagaggctcg gtgaaataga catgtctgtg aagatgcgga
   113761 ctacctgcac ctggacagaa agaccctatg aagcttcact gttccctggg attggctttg
   113821 ggcctttcct gcgcagctta ggtggagggc gaagaaggcc tccttccggg ggggcccgag
   113881 ccatcagtga gataccactc tggaagagct agaattctaa ccttgtgcca ggacctacgg
   113941 gccaagggac agtctcaggt agacagtttc tatggggcgt aggcctccca aaaggtaacg
   114001 gaggcgtgca aaggtttcct cgggccagac ggagattggc cctcgagtgc aaaggcagaa
   114061 gggagcttga ctgcaagacc cacccgtcga gcagggacga aagtcggcct tagtgatccg
   114121 acggtgccga gtggaagggc cgtcgctcaa cggataaaag ttactctagg gataacaggc
   114181 tgatcttccc caagagctca catcgacggg aaggtttggc acctcgatgt cggctcttcg
   114241 ccacctgggg ctgtagtatg ttccaagggt tgggctgttc gcccattaaa gcggtacgtg
   114301 agctgggttc agaacgtcgt gagacagttc ggtccatatc cggtgtgggc gttagagcat
   114361 tgagaggacc tttccctagt acgagaggac cgggaaggac gcacctctgg tgtgccagtt
   114421 atcgtgccca cggtaaacgc tgggtagcca agtgcggagc ggataactgc tgaaagcatc
   114481 taagtagtaa gcccacctca agatgagtgc tctcctattc cgacttcccc agagcctccg
   114541 gtagcacagc cgagacagcg atgggttctc cgcccctgcg gggatggagc gacagaagtt
   114601 ttgagaattc aagagaaggt cacggcgaga cgagccgttt atcattaacg ataggtgtca
   114661 agtggaagtg cagtgatgta tgcagctgag gcatcctaac agaccggtag acttgaacct
   114721 tgttcctaca tgacccgatc aattcgatca ggcactcgcc atctattttc attgttcaac
   114781 tctttgacaa catgaaaaaa ccaaaagttc tgccctccct ctctatctat ccaagggatg
   114841 gaagggcaga ggcctttggt gtcccctcca gtcaagaatt agggcctcac aatcaatagc
   114901 caatatgctt ttatctcatg cctttcttca ttcatgcttc gatattctgg tgtcctaggc
   114961 gtagaggaac cacaccaatc catcccgaac ttggtggtta aactctactg cggtgacgat
   115021 actgtagggg aggtcctgcg gaaaaatagc tcggcgccag gatgataaaa agcttaacac
   115081 ctctcattct tattactttt tcatattgaa aaagtaataa gaatgaaaaa tgaaaaggtc
   115141 gtcttattca aaaccccaat tatgaaatcc cttctctccc acttcacacc tcggaacgca
   115201 ccgttcttat agagagagag gcgctttcac atcttcttaa gccgaaatgg ctggggagag
   115261 gaaaggttcc ctttttttag ggtactccgg ggaatagatc cagtggagac ggggtggggc
   115321 ctgtagctca gaggattaga gcacgtggct acgaaccacg gtgtcggggg ttcgaatccc
   115381 tcctcgccca caaccggcca aaaaggaaag gacctttccc tctgggggta ggaaaatcat
   115441 gatcgggata gcggacccaa agctatggaa cttgggtgtg ggtattttgt cgaaatggaa
   115501 tggccttacc ttactgtttt ctttttatta aaaaaaaagc aaaaaagata tgcggattag
   115561 ggcataataa atatagtatg ccctaatccg catatctttt tttgttttac gcctcgtaat
   115621 tcttcctcag ccaggcttgg gcagaatagc agagcaagta aagtattagt agcatagcaa
   115681 aaatgccttc ctcgtcatta atatgtttgc tcgcggtaat tgtggcctct cgggagaatt
   115741 gatgactgca tcaaagatgc acttgctagt actagtacat ctgagaattc ttaattggtt
   115801 agtttaaata gccccggact gtggaacaaa ggagtatccc ggacctacac cgaggtattg
   115861 acggcgattc tcaaatatcg cagaacagaa tgggatacga tgagatagaa tgcaatagaa
   115921 acaaagacac ggggaacggg ttacctactc ttaacggtca aagcgaaccc tttcattccg
   115981 aattaaagaa ttcggaatga atcaaatctc cccaagtagg attcgaacct acgaccagtc
   116041 agttaacagc cgaccgctct accactgagc tactgaggaa caacgggaaa ttagatctca
   116101 tagagttcaa ttcccgttct caacccatga ccaatatgag ctcgaagttt ccttcgtaac
   116161 tcgcggaact tcttcgtagt ggctccgttc catgcctcat ttcataggga acctcaaagt
   116221 ggctctattt cattatagtc catccatata ctaattccat tcatttaata tccctttctt
   116281 tggtgtcatt gagataagag atgtcgtttc tagtctatct gtttctattt ctatctatat
   116341 ggaaagtttc aaaatcatca tataataatc cagaaattgc aatagaaaag aaaaaaggag
   116401 gtttgtgatg attttgaaat cttttatact agataatcta gtatccttat gcatgaagat
   116461 aataaattcg gtcgttgtgg tcggactcta ttatggattt ctgaccacat tctccatagg
   116521 gccctcttat ctcttccttc tccgagctcg ggttatggaa gaaggaaccg agaagaaagt
   116581 atcagcaaca actggtttta ttacgggaca gctcatgatg ttcatatcga tctattatgc
   116641 gcctttgcat ctagcattgg gtagacctca tacaataact gtcatagctc taccctatct
   116701 tttatttcat ttcttctgca ataatcacaa acactttttg aattatggat ccactaatca
   116761 aaattcaatg cgtaatttta gcattcaaag gatattcctg aataatctta tttttcagtt
   116821 attgaacctt ttcattttac caagttcaat gttagtcaga ttagtcaaca tttatatgtt
   116881 tcgatgcaac aaccaatttt tatttctaac aagtagtttt gttggttggt taattggtca
   116941 cattttattc atgaaatggg ttggattggt attagtctgg atacagaaaa ataattctat
   117001 taaatctaat gtacttattc gatctaataa gtacattatg tcagaattga gaaatttgat
   117061 gtctcgaatc tttattattt ttttatttat ttcctcaata tactatatct ataattaata
   117121 atagttaata atagaatatt ctattgataa taattaaatc aaattgataa tttataataa
   117181 ttaaataata attaataatc aaaaataaat taatttaatt taatgaaata ttaaatttaa
   117241 ataaagatta aatactaaat aaagtagtaa attaataaaa agattaatgc ataaaaaaaa
   117301 tacaataaaa tatacgaaga aattcggcca ccccctgcat attttataac ctctcccaga
   117361 aaaaaacttg taatacccac cccattggga attccatcaa ttactcgtct atcaaaaaaa
   117421 taatttagtt tagctaatct tcttacatta ttaattaaag atattctata aaaagcatct
   117481 atgtaaccac gattatatga ccaatcatat atgagatttc ttattttatc tgcaacaatc
   117541 tttttagaaa ctttttttga aaataaatta agtaagttga aatttagtaa agatgaataa
   117601 aaaggcttat agaaaaagga cgctataaat attccgaaaa aagctatact gaccgaaaaa
   117661 gttgcatttg tgacaaattc ataccaattc tcagaattat ttgaatttgg atgtaaaaga
   117721 tctatagacg gaattaataa ttttgataat atatccaaat ctagtccttc ttggttgaaa
   117781 gaaattccta tgaccccgat aaacaaagta aatagtatta atacaagcat agaaaataac
   117841 atagtatttt ccgattcgtg gggataggaa aaagtagtgt tgttagtttc caaataggta
   117901 atatcaataa aaggacatgt taggtttttt agatttctat caattcgatg tgaatcagtc
   117961 ttcttccgaa aaaaggaagt ccttccatta ttattgattg ttaataaaga taataaatgc
   118021 attttttttt tcgcttcttt ttctttaccc cataaagata ttgaatggaa tgagctattt
   118081 ttttttccat tgaaattttt acaattaacg tttaaatatc cttcaaaaac aagtaaatag
   118141 atccgaaaca tataaaatgc agttaatcct gctgtggaac aagctattat tgcgaaaatt
   118201 ggtgaataca accaactatc attaagaatt tcatctttgg accaaaaaca agcaaagggt
   118261 ggaataccac aaagagaaag tgtacccact aaaaaagcag tttttgtaat tggcgcatgt
   118321 tttgttaaac cgcccataag aaccatattt tgacttttat ctggagaata tccaacaata
   118381 gcttccattg aatgaataat ggatccggat cctaaaaaca acaatgcttt tgaataagca
   118441 tgagtaatca aatgaaataa agcggctcga taagagccca tacctagagc taacatcata
   118501 taacccaatt gagacattgt agaataggcc aaacttctct taatatcctt ttgagcaaga
   118561 gctaaagtag ctcctaatac cactgttatt atccctatga aagctattcc attcattatg
   118621 gaaggtataa ctatgaaaag aggaagaagg cgggctacaa gaaaaattcc cgccgctacc
   118681 atagtagcag cgtggataag agcggaaata ggggtaggcc cttccatagc atccggtaac
   118741 catacatgaa gggggaattg ggcagactta gcaactgaac cgccaaataa caggaaggcg
   118801 cacaaagtaa ctaataaaag attaacctca ttattagaaa tcaagttatt gaatatttca
   118861 aacaaatccc gaaattccaa actacctgtt atccaataaa gacccaaaat tcccaataat
   118921 aaacaaaaat cccctacccg attagttaca aacgcttttt gacaagcatt tgccgcaata
   118981 ggacgtgtga accaaaaacc tattaataga taagaacaca ttccaactaa ttcccaaaaa
   119041 atataaattt gtatcaaatt cgaactagta accaatccca acattgaagt attaaaaaaa
   119101 ctcatataag caaaaaatct caaatatcct tcatcatgag acatataatt gtcactataa
   119161 ataagaacca gaattccaac agtagtaatc aatattgaca taatagaagt aagtgaatcg
   119221 atcaagtagc caaactctaa agaaagatca ttatttatag tccaagacca tacatattga
   119281 tagatagaac tgttattgat ttgatgaata gacagatcca ccgaaaaaat cataactata
   119341 cttaataata aaacactagg aaaagcccac atacggcgat tattttttgt tgccacggga
   119401 aaaaggagaa gtcccactcc tattaacata ggaactggaa gtggaatgaa gggtatgatc
   119461 catgaaaatt gatgtgtata ttccatacaa aaaaaaaaaa aagaaaaaaa tggattctta
   119521 atgagttttg tttcttattc gccaatttta tctcttttga aagggttcag ttaataaaaa
   119581 aatgaaaatg aagataaaaa tagaattatc tactgttcat tattcttaat ttttgtccaa
   119641 tatttccaat agttgaaagt acgaagtgaa aatgggtcaa atgatatgac caaattacta
   119701 gtgaaaaatc cacttttttt tttttatttt tcatattaat attaatatga acctttagat
   119761 attaatagaa tattaaaaga atattaagaa attcaaattt ttaaattatt attatacaat
   119821 aatttatatc cagagagtgg ggataaataa ttacaccaaa actaaaaata ttagtttatt
   119881 ttgatatgaa tcaaaaaaaa taatccatct gattcaaaaa gataagaatt tttttgtagt
   119941 ttttgattcc gaatcattaa tttgttttgg cactaatttc ttattttcca ttccaagaaa
   120001 aagacatata tcttttttgt aaaaaaggtt atgatattca acagtttacc ttagatagaa
   120061 aaaaggaatt aagatacatg attttttaaa atcatgtatc tttttaacga ccaagtaagc
   120121 gggataaaga taagggttgg gttcttaaac tttttgatgt attttattcc atgtataaat
   120181 ccaatatgac gaaaatagaa cgatatataa tatataatat aaaaaggata gtttttttga
   120241 tataatataa aaaggatagt ttttttgtaa gaattacata aataaacgat tattaggaaa
   120301 aaaaaaaaga ctatgttctt tttacatatc cgcattcctt atgaaaagga gtagaatagt
   120361 agaatttaga aaaacaaata gataagatag atatatgtct aatctaatta aagaacaatt
   120421 cattttgaac aatagatgtc tttcacatcc aactatagca ataaacaaac tagtctaatt
   120481 ttggaatggc agctccaaaa aaacgcactt ctatatcaaa aaaaaggatt cggaaaacaa
   120541 tttggaagaa gaagggatat tgggtagcat tgaaagcttt ttcgttagcg aaatctcttt
   120601 ctacggggaa ctccaaaagt ttttttgtgc aacaaataca aacattggaa taatctgaat
   120661 tagctggact caaagaatag tctaatttca aaaaagagtt ttgtatatat tttgtatata
   120721 tatattgaaa ttttttgaag attattggtt tttttttggt cttttatatt ttatattcta
   120781 tattaatata tttttctaaa ttcaatatat ttatatatat tcatttttat ttttttggat
   120841 agtttttttt ttagtttata tatcttatag atatttttat acaaactaaa aatcaaaatg
   120901 agataagata taagtaaaaa tttctatttg ttaatgtttt gaactgttca atagaaaatt
   120961 gacctcattt tgttttggaa ttggcttttt ttaattaaaa ttctttaatg ttttggtttc
   121021 tgaaatgcaa tatttctttc cgaaattgga tatttcggaa agaaatattg catttgaatc
   121081 gactctttca atttcaatct cgacgattga ctcaaaatcg tttattatga ttttgagcaa
   121141 gccgctatgg tgaaatcggt agacacgctg ctcttaggaa gcagtgctag agcatctcgg
   121201 ttcgagtccg agtggcggca tggcatctta ttttctaaag gagtaagtcc tataatgaat
   121261 tcaattcccg atttacgttc atataattag gagatctttt tttttatata tgatattttc
   121321 aactttagag catatattaa ctcatatatc gttttcggtc gtatcaattg taattgcaat
   121381 tcgtttgcta accttattag tcaatgaaat cgtagtacta tatgattcgt ccgaaaaagg
   121441 catgatagta acttttttct gtataacggg attattagtt actcgttgga ttttttcggg
   121501 ccatttacca ttaagtgatt tatatgaatc ggtaatcttt ctttcatggg gtttttccat
   121561 ttttcatata attccaggtt ttggttttaa aaagcttaaa aaccatttaa gcacaataat
   121621 agcaccaagt gttattttta cccaaggctt tgcgacttcg ggtcttttaa ccgaactgca
   121681 tgaattcgga atattagtac ccgctctaca atcgcattgg ttaatgatgc acgtaagtat
   121741 gatggtattg ggctatgcag ctcttttatg tggatcatta ttatcagtag ctcttttagt
   121801 cattacattt cgaaaagtca taataagaaa gattggtaag aacaataatc ttttttttaa
   121861 tgagtcattt tcttttgctg agatcaaata catgaacgaa agaaacaatg ttttacgaaa
   121921 catttctttt ccttcttata gaaattatta caggtctcaa tttattcaac aattggatcg
   121981 ttggagttat cgtattatta gtctaggttt tctcttttta accataggta ttctttcggg
   122041 agcagtatgg gctaatgagg cctggggatc atattggaat tgggatccaa aggaaacttg
   122101 ggcgtttatt acttggacca tattcgcaat ttatttacat actagaaaaa agaaaagatt
   122161 ggaaggtata aattcttcaa tagtggcctc tatgggcttt cttataattt ggatatgtta
   122221 ttttgggatc aatctattag gaatcggact acatagttat ggttcattta catctaattg
   122281 aattaaaatg agtaagtaaa gggcctgaca aatacaaaca taataagcat attaatatta
   122341 tacatattaa tacatattaa aattctataa aaaatcaata ttctaaatat ctatattatt
   122401 atatagatat tattaatatt ctaattctaa tataattata ttaattattt ctaatataat
   122461 tatattaatt ataaattttt tattttttat ttaattttat taaaattaat taaattaaat
   122521 ttaataaaat acaatagata ataaaataaa atacaataga taataaaata gaatataata
   122581 tttagtaaaa gtataagaaa acttcgcata aaccaaaccg tcgagaaccc tttaaatcaa
   122641 gtaatgtagt gattcaaggg gttctcacaa acaccaaacg tatccggtta caattccaat
   122701 tcattttttt ttttaagtta atcttaatct aaaaagattt ttttcattgt acaatgaaca
   122761 ctattaaaaa aataggattt tttgctctct ttaatttttt ggttttagtc atttattcat
   122821 gaaaactatc tataaaaaat tagatagaat agcttcgacc ttgtcaactg ataatgagaa
   122881 aatgaaatcc ggataaatac caatacctat tacaggtata aggatagaaa tcgaaataaa
   122941 taactctcgg ggcccagaat ccaaaaataa agagtttggt ttattaaaaa acttgtatcc
   123001 atagaacatc tggcgtaaca tagataatga ataaatagga gttaatatca ttccaattgc
   123061 cattacaaaa gtgattagta tttttgtcat taaaagatat ttttgactgg taattattcc
   123121 aaaaaaaact atcaattctg caacaaaacc gctcatgccc ggcaatgcaa gagaagccat
   123181 cgataagata ctgaaaaccg tgaatatttt tggcattgga atagccattc cgcccatttc
   123241 gtcgagataa taaagacgta ttctatcata actcgttcct gccaagaaaa aaagcgcagc
   123301 accaataaat ccatgagaaa ttatttgtaa aatggctccg ttgagtcccg tatcgcttat
   123361 agaacaaatt cctataatta tgaaacccat atgagatacg gaggaataag ctattctttt
   123421 ttttaaatta cgttgaccaa gagatgttga agctgcatag attatttgaa ttgcgcctaa
   123481 tagaattaac cagggggaaa atagagaatg agcgtggggt aataattcca tattaattcg
   123541 aaccaatcca tacgctccca tttttaataa gattccggct aaaagcatac aagtactgta
   123601 atgtgcttct ccgtgggtgt ctggtaacca tgtatgtaag ggtataatcg gcgatttgac
   123661 agcaaaagca ataagaaatc caatatagaa tattatttcc agtgccacag gatacgactg
   123721 attagctgat gtttcaaaat ttaatgttgg ttcattcgaa ccatataaac cgataccgag
   123781 aactcccatt aataaaaaaa tggaacttcc tgcagtataa aaaataaact ttgtagctga
   123841 atacaaacgt ttctttccac cccacatgga taaaagtaga taaaccggaa ttaattctaa
   123901 ttcccacatg atgaaaaaaa gtaaaatgtc tcgagaagaa aatgatccta tttgaccgct
   123961 atacattgct aacatcagga aatggaataa tcgggattcc cgagtaaccg gttgagccgc
   124021 taaagtagct aaagtggtga taaatcccgt cagtaaaata gggcctatag agagtccatc
   124081 tattccgaat ctccagtaaa aatcaaaaaa ttggatccat ttataattct ccgtcaactg
   124141 gattaatgga tcgtccaatt ggaaatgata acagaatgca taggttgtta taaggagatt
   124201 cattaagcat ataaaaatag tataccacct aattacctta tttcctctat ggggaaataa
   124261 gaagattaag gaacccgcgg atattgggaa aactacaact attgttaacc aaggaaaaaa
   124321 attcgtggta aaaataagat acacttgggc cagaaaaacc cgtgctcaaa atggaaaaaa
   124381 aaatcttttc cactttgagc acgggttttt gtcagtaaaa aaatggtatt cgtatgtggt
   124441 tttttgaaac gtatcaataa gctagaccca tgcttcgagt tgtttcatgc cataaataaa
   124501 ctcgaacact caagaaatct gtcggacagg cggattcaca cctcttacaa ccaacacagt
   124561 cctctgttct tggagcagaa gctatttgct tagctttaca tccgtcccaa ggtatcattt
   124621 ctaatacatc cgtggggcag gctcggacac attgagtaca tcctatacat gtatcataaa
   124681 tctttactga atgagacatt ggctctatta atttttgaac atcagcaatt ttcgatctag
   124741 taaacttgta aatgaatcat atatttcgac accagatgaa tcaatgattt accagaattt
   124801 ttctaatcaa tctacctctg gatcaattca taacagaggg ccacgatact ttgatttctt
   124861 acgttttcgc aaacatgatc atacgttatc atacatgcga atttgaattg ataaatattc
   124921 gaatttttct gattaatact atttattcaa caaattcgat tgattgatac gagttgattt
   124981 tctgttacga taaattgacg aaacaatagc cggtccaata gctgcttcag cggctgcgat
   125041 agctataaca aaaatggaaa aaatatttcc ttttaattgg cgactatcaa aaaaatcaga
   125101 aaaagctaca aaattgatat taaccgcatt cagtataagt tcaagacaca taagggctct
   125161 aaccatattt cggcttgtga tcaatccgta aataccgata gaaaataaat aggcactcaa
   125221 aacaagtaca tgttcgagca tcattgacca actccttatc aatttcgatt catttcaata
   125281 tgaacaacac ttcaacagat tcgattgact agagaatata acaagtacag accaaaagaa
   125341 gatattggta ataagtcgaa taataaaatt cttttaaaca taaaaaatct ttcactttcc
   125401 cattcacatg taaaattcaa aggaaatgga tagaacaaaa tggaatttag attgatatta
   125461 ctagttctat tcttactggc gagccacgac aattgcacct atcaaagcag ctaaaagaat
   125521 tattgaaatg agttcaaatg gaagaaaaaa atctgttgat aaatgaattc caatttgttg
   125581 actattattt atcaaatctt gctctataat ctgatttgat cttgtagtcc aaataatccc
   125641 gtaccatgat atatctggaa tagtagttat tagtgaaaca aaaatacttg tacaaaccac
   125701 caaagtaact ccatccccaa cggtccaaag atgaaaatct tggtaatatt ctgaaccatt
   125761 tatgaacatc acagcaaata tgattaaaac gtttatagct cctacgtaaa taagtagctg
   125821 tgctgcagct acaaaatggg agtttgataa aatatagaat aaagatatac aaacaagaac
   125881 cagtcccaac gaaaaggcag aaaaaattgg gttggtaaat aatactactc ctagacttcc
   125941 taatacaaga cctgatccca gaaagattaa aagaaaatca tgtatcggtt caggtaaatc
   126001 cattagatgt aaaataaaag ataaataaat tgaaatttca tgaccttatt gatacgacca
   126061 ggaaaaattt ttatatacta aattcctaat taaattaaat cctaaggagt gtgaattcat
   126121 ctaggtacag ttataggact aatctaattc tttatacgaa cgagtattcg aaactatttc
   126181 gaaactataa actatattaa taaaattcta taaatctaaa tataaattat aaataaacag
   126241 ttttatttga attgaattgt tcgaattgta taatcgtcaa ttactgacat tggtaaacgg
   126301 cccaaagcaa tttgattata attcaattcg tgacgatcgt aagtcgaaag ttcatattct
   126361 tcagtcattg ataaacaatt tgttggacaa tactcaacgc agttaccaca aaatatacag
   126421 atcccgaaat caatactgta attaagcaat cgtttctttc gaatatcagt ttccagtttc
   126481 caatcaacaa cgggtagatc tataggacat acacgaacac atacttcaca agcaatgcac
   126541 ttatcaaatt caaaatggat tcgaccgcgg aaacgttccg atgttattaa tttttcataa
   126601 ggatattgaa tagttacagg taaacgattt gcgtgggcta aggtaatcat gaaactttga
   126661 ccaatgtacc ttgcagctcg tactgtttgt tgaccataat tcatgaaccc ggttaccata
   126721 aggaacatat cgtgaatatc tatgaatatt tttgttttgt ttctttctct tgtttgagac
   126781 aagttatgaa tattgaatat caatctttta cagtgaaaat agtcgaaacg aagttgttaa
   126841 taatagatta cccagagaaa taggtaaaag aaatttccat ccaagattta ataattgatc
   126901 cattcttagc ctgggcaaag tccatcttgt tgtgatagaa aggaacaaga acaaataagt
   126961 tttagctaat gtaataaaga taccaattgt agttccaaaa actccacatg ttttatttat
   127021 ttcaaaaagc tcagaaacaa atatgtacgg aatagagata ttccaaccgc ccaagtaaag
   127081 aactgttaca aataatgaag aaactaataa gtttaaatag gaagcaacgt aaaataaacc
   127141 aaattttata cccgaatatt cggtttgata acctgctact aattcttctt ctgcttctgg
   127201 taaatcaaaa ggtaatcttt cacattccgc tagggaagaa attagaaaaa tgataaaacc
   127261 tataggttga cgccataaat tccatcccca aaaaccatat tttgattgcg cgtcaactat
   127321 atcaactgta cttaaactgt tagataatcc tagtcggtga taacattact gttcccatcg
   127381 ctattacaga accgtacatg agattttcac ctcatacggc tcctcgaagg ccataaataa
   127441 atctaaggga ccgggccggt tatttatctt gatatacccc taggatagat aggattcaaa
   127501 tccattggac ggtcctgaat tagaccaatt gaattctgtc tgttataata ataaatacaa
   127561 aaaggtactt ctgaattgat ctcatccctt aataattgga attggttgag taataattga
   127621 attcttcaat tcaataaaat actcctttag aattctcaat aacccgtcgt tttcgattac
   127681 gtaaaaaaat tcgacactag tttatgaatt atgacataaa ttgtatttcc atgaatatgg
   127741 atataagaaa gaatcaaaag ggatccctct tttttttatt gtattctatt cttttgtttt
   127801 tttttcgttc ctattcttct ttttttttat gtgcaaaaca aaaggggact taaaaaaaaa
   127861 ttaaaggatt atttcgtttc tgatagttat ttatttaatg agtggatagg agcatactct
   127921 ggatcggaat tgtggggagt actgcctgat tttttctacc aactttaagc cccaatttgt
   127981 attcttttta tattatgcgg aaatgctctt ttggagaatt tacataatct ccattactaa
   128041 tcctttgtgt atcttggtgt ttctaaccat ccacgcattt tttatcaatc tccccttatg
   128101 gtaatacatg tatggtaatt catacaaacg atagtgaaaa ctcaataagg ttggtctttt
   128161 gagcccgctt caaaacagga tgactaatca accaattttg gggtaaacgc tttcttccgc
   128221 ttataatttt ttttccactt aattcttata catagaaaat gagactcaat atttttactg
   128281 cagattcaaa tgaaattcaa atcatagtgt attaattcta tatctatata ttatatattt
   128341 ctatattata tctatatatt atatatttct atatattata tattaaatag tttattctat
   128401 tcttaatata ttcaaaatac aaatatatat ctataaatat atatctattt tattttttat
   128461 ttaatttaat aatttaattt tattactaaa taattttatt actaactata ttgaatttca
   128521 atttcattaa attaataatt aaaattagag aatattatag tttatagaat attagaatat
   128581 taaatccatg aataatgaat aaatagaagc tgttttattt cactcatata actatctgat
   128641 ttagttcatc aacccgaatt ccgaataaaa ataatgaaaa tcaaaaaaat aaggatatct
   128701 attccatttt ttctacccct ttcctataaa tttcctataa agaagaaaag aaataaagac
   128761 gaaaagaaat aaagacgaaa agaaaggagc atggaaaagt ttctgtctca acgaatcaca
   128821 cgtagagata ttgataatac acatagagtt aatggtattt cataactaat cgattgagca
   128881 gcagcccgta gaccacccaa aaaggaatat ttattatttg acccatatcc tgacataaga
   128941 agtccaatgg gagcaatact cgaaatagca atccataaaa aaacaccgat attgagatca
   129001 gctaaaacaa agttatagcc aaaaggaatt actgaatagc ttactagaat tgatataact
   129061 gatatggatg gtccaatact gaataaacga atatctcccc tagatggaat aagattctct
   129121 ttgaaaagta gttttgttcc atctgctaaa gcttgaagaa ctcccaaagg accggcgtat
   129181 tcaggtccaa tacgctgttg tatccctgcg gatatttctc tttctaacca tacaatcact
   129241 agcacaccta ttgtgattcc caatacaaga gtcaaaatag ggacaagtat ccatataatt
   129301 ccatagacct ctttgaaaga ttccaatctg aaaaaagaat tgatatcttg tacttctgtt
   129361 gtatcaatta tcattttaac gatcaacttc tcccataatg atatctatgc tacctagtat
   129421 tgtcataata tcagccaatt tcattctttt aactaactga ggaagaattt gcaaattgat
   129481 aaaacccggg gggcgaattt tccatctcca aggaaaacca ttctgatccc ctattagaaa
   129541 aattcccaat tctccctttg gggcttcaac tctcacataa agttcttgtt tcggtaattc
   129601 aaaagtcgga gacggttttt tactaatgaa tcgatattca aaatcattcc attctggatc
   129661 cccttctcta tcaaagcagc ggatttctaa attctcatac ggccctcccg gaattccttc
   129721 cagagcctgt tgaataattt ttatggattc taccatttca ccaattcgta ctaaataacg
   129781 agctaatgaa tctccttctt tttgccattg aacttcccaa tcaaattcct cgtaacattc
   129841 ataatgatca actttacgta gatcccattg gactccggaa gcccgaagca ttggtcctga
   129901 taaaccccaa tttattactt cctctccacc aacaatgcct actccctcaa cccgttctaa
   129961 aaaaatagga tttcgcgtaa taagtttttg atattcaaca acccttgtta aaaaataatc
   130021 gcagaaatcc aaacatttat ctatccagcc atgaggtaga tcagccgcta cccctccgat
   130081 acgaaaaaaa ttatgcatca ttctcatacc tgtggcagct tcgaatagat catatattaa
   130141 ttctctttct ctgaaaatat agaagaaagg ggtttgtgca ccaatatctg ccataaaagg
   130201 tcccagccat agtaggtgag aagctatacg actcaactcc aacataatta ctcgaatata
   130261 gctggctctt tttggtactt gaatatttcc taactgttcc ggtccattta cggttattgc
   130321 ttctgtgaac atagtagcta aataatccca acgtgttaca taaggcagat attgtacaat
   130381 tgttcggttt tctgcaattt tttccatccc tctatgtaaa taacccaata ttggttcaca
   130441 atcaataaca tcctcaccat ctagagtaac aataagtcga agaacaccat gcattgatgg
   130501 atggtgagga cccatattga ctatcatgaa gtcttttctt gtagctgggg cattcatagg
   130561 tttttcctcg attcattctt ccatgaattg cttaaaacaa aaatgagttc atccaaattc
   130621 aagatctaat aaatcgaata attcaaaacg actcttcaaa ttaattagtt tgtggctccc
   130681 gaatatccaa ctgattaatt aattttttat aacgtattcc atttttcttt gacaaataag
   130741 acaggagtcg tttccgtttt cccagaattt tacgtaaacc cctttgagat aaatagtctt
   130801 ttctgtgcaa ttccaaatgt gaagtaagtc ttcgtatctt attggtgaaa ttcaatactt
   130861 gaaattcaat cgatcccggg ttttcttctt ttttttcttg tgaaataacg gatataaatg
   130921 atttttttac cataaaaaaa tgaaagcttg tcttcccccc cctttttttt tttttatttt
   130981 atagaatcta gatattttta ttgatcagta ataataatga cactcatttt caatttggta
   131041 tatacaataa tcttaatttt attaagagtt cctgattttc tttttcaaat aaatttggat
   131101 taatcaaccc aattcaaata ggtatacaaa aaatactata tttatgcatt cacaaaagca
   131161 aaattgtaga cttcaaataa gaagattttg ttgattcatt tatagatcta atggatagga
   131221 tatatcattg aattagtatc gtgcctcaga atagagggga agacaatgcg tatgtacatc
   131281 tatttgtttt cacatatccg atatgttacg agaaatagaa aaaaagaaaa atgtagatta
   131341 acgaattttc aatcgtggat acatatgtat ccttaccata ctgaaacggc tgccattatt
   131401 ggtatcaaac caatagcgat tcatacaagc taaatcttct aatcgataat ttggccaaag
   131461 aaataacttt aaattaatta gttttttttt atctctatga agatctttac ttgtagccac
   131521 aacttgatag caattattca ctttattctc attgtaaaat gccttatttc tatgcacact
   131581 atttctattc ctaggattga aacaaattag aattctcaat tctctacgac gtctagcgga
   131641 taaaatattt tcaggaacaa gcaaatcata attctttttt tctttatttt cagtcagact
   131701 ttgatctctt gttcttgtaa tggatttctt aatggatttc tccaaatttt tcttatcaac
   131761 gtagcttttt tctcggtatc tttgattaat ttggtgcttt ctcttatgaa tcaacgaaag
   131821 gcctacggtt tgatacatat taaattgttc atggtttttt ctagacagac gaattggttc
   131881 gatactcaat attccttttt tcatcaattc cgtattttta ttcaattctg taagagtaaa
   131941 atccttctga ttcttaattt tcataatatc tagacttagt tctcctcttt gaatagaggc
   132001 tatagcaatt tcttttagat ttttcagtct aagcaggaga caatatactt ggatattatt
   132061 cattattctt tcatttaagc aatcatgcca gttcaattga aaaagcaaat accttcttag
   132121 gaagcaatta agttctgctt cgatgttgtt cgtgtatcta ttttttttta cacccttttt
   132181 tatgtcggat cctgcataat cttctttaac atctttttct ttctttgaaa gggatgcttc
   132241 aagatttagt cgacttgcat attctgtttt tcctttattt cgagtctcta actctaattc
   132301 aagatatttt ttttctttcc atcgtctaaa aatatctatt tttttctttt ccgtgatgtt
   132361 tttcttttca ctaacatttt gatttttatt tacattaaaa ttgaaaaaaa ggaatttgat
   132421 tggtatgatc catgggttac tcgtatatgc attataaaat ataaaaattt tagagaagaa
   132481 aaaaaattcc cgattcgcta tagaacgatt tagtatttct acattcattc ccatccaatc
   132541 aaaaaggttt ttttttttat tggatgggtt gatttcttga tgaagcgtaa aataataatc
   132601 ggtatcgatc gaacccccaa aatgcacttt atttctaaga caaaaattca gaattctcca
   132661 atcaaaacac tttctatcca gatttttttc catatctaga atagaatctt ctactatata
   132721 attcttgata ggaatatcat ccgtcatatc aaaatttttt tttttacgcg tgttgcaatt
   132781 ataagaaatc gcttggttat tatttgcttg gaatgacgat ctatatccat aaatatatga
   132841 gtccttctta tctgcataat taatagattt atatgataaa agatcatacc catattgttt
   132901 tttcattttt tttttttgat ttgttaatga gtttatttct tgttttttgt aaagaattaa
   132961 tccgtttttt tcatatgaat gatatttggt taaatcttta ttttgagcca cacctcgttc
   133021 cttcattttt tttcgccatt tttgggatac taatctagac catccattct gagataaatc
   133081 gtattgataa tgacctttta accaatttgt ccattgattc attacagaat tgggagcgct
   133141 cttatgtttt aatttggaat gagatattcc ttgtacttca aaaaaataat cctttatttc
   133201 attcttaaga aaaagaggtg ttccatgata ttcaaaaacg gatcttaatt tatacttata
   133261 taagttaata acttgggttt gtgataattt gtaaaataca tatgcttgtg acaaagagga
   133321 tacgtcacaa aaattctgtg aattcgtatt cctaatatta caaattgatt tttttatagt
   133381 agaaataaag tgaattagac tttgattttt tttatccctt ctttttcttt cttcatttgc
   133441 ttcattattg taaatgtatt tattaagaat tttttttgtt gattcaagaa aaagttgtac
   133501 attgattcta ggaatattaa tgatacatag aaagatatct atatataccc tttctatgaa
   133561 aaattttaaa aaataatgtg atttgcggga taatcgaaca tttctttttt gtaatatctg
   133621 ccaaatattt ttttgtaatt ctaatctttt atcatcataa gttgttttct tagaacaaat
   133681 atttttcttt gaaccttttt ttttttcttt tttaaatttt tctatttgtt ttatgatttt
   133741 ctttgttcta tcattcagat cttttatttt tttttctgtc aatgaacagt ctgtccaatt
   133801 aatagattga attggaatgg tggattcgta aatcattgga ttactcttac tttttgttga
   133861 atctttttga atttcattta attcatatat ttttctcaat ccaaatataa ataaaagatt
   133921 tgataatgat agttttttta ttttttcttt tagaaataga atccttttga gaatactgtt
   133981 gatgatccat tgtgctcttt cttttgtgat atttagaaaa aattttgttc tttcgtttaa
   134041 tacttttaga actagaaaaa aattcttttt ccaatttttt attttttttt taagttcttt
   134101 aaaaatggga tcaaaaaacg aacgtcggtt tcggggagaa gaagaaaagg gaaattctac
   134161 ttccattccg aaaactgtta aaaagaagaa atccattttt ttcacttttt ttttcattgg
   134221 atccttttcc ttttgagggg atcgtagctt agatctgtat ctgtgccaag gtttcagacg
   134281 aaaaggaaaa aggaccttta tttgaatacc ctcagttagc cagtttttcg gaaattctgt
   134341 ttcggataat ggaacgccat tataggtgca tttaatatac atttctctat tccaatcctt
   134401 aaaatcctct gaccattcgg gagattgaaa taatagtata cgaacgatat ttttaattat
   134461 tatcaatgag ggtaatagaa tatattttct aataatcgat tgggttacta ataaaaaacc
   134521 tcttattact tgagcatata gaatgttatc ccaggcttcc gctatttcca tacgctttgc
   134581 ttcctctttt ttcttaatct cttttttctt ttcctctgta taatccgaaa ttttcaattc
   134641 tgtattttga tttttccaca tccaatttag aaaaaagatt ttcattggct cgaaaatctc
   134701 aaaagaaaag aaagagggtt tgtcaatttt gtccaaaaaa agaggagaat gtgcacttgt
   134761 ttgaaggatt ttccaattaa cagttttacg tctttgagcg cgtctagatc ctttgattat
   134821 gtctcgccta aaattcggtt gttgtgaata acgtattaaa gcaaattcat ctttttcatt
   134881 agaattatca gtatccttgg tatccgtata agcatcggca ttctctgagt catcagtata
   134941 aattactaca cgtttggctt ttcttgaacg aatctcataa tcttctgttt gaccatcgct
   135001 ttccaggtgt tctacttcgt caattaattt gtatgaccat cgaggaactt ttttactgct
   135061 ttcttttatt ccaatacatt tttttctatt tataattgtt ttatcgttcg catcagttag
   135121 aattgcgtcg aataaaaatt tcattttttt ttttttagct tcggaatcca ccttttcatg
   135181 ttctcgaaat aaataaagtc ctttaaaatt gaaattggat actgattttg cagaaaattg
   135241 actgatcaag ttaaaaaaaa aacgaatttc atttgataat gattttttat caaatctatc
   135301 tattttctgt tcaaagtctg gataatcagt attaatatta agaaggatgg cgtgaatctt
   135361 atttatccaa atgtagtttt ttgtgtaagt tttattcttg attgagaata aaaaactttt
   135421 tttgattcgt ccgcgatagg gtccgttcaa gaaaggatca tatattttag gtaagtattt
   135481 tttagtctca tcattacata atctaatctt tttttcgagt acatctaaag caaaaaattc
   135541 cttatctaga gcttcggctc tatttagaaa ttgattactt aggttctttc ttttttgttc
   135601 attaatagaa ctccaatgac tatccaattc ctcataggag agtttttctg ttgtgaagag
   135661 agacgtcttt ctttgcatca tttcaagaaa agttgataaa ctagatggat atgtaaaaga
   135721 tattctttct tttgcatcac tttgacatgt atgaaaaaag aattgtgaca tttcatttct
   135781 tacagcattt tcaaatcgat cattttttat atatcgcaaa ggacgatgga atcgtttata
   135841 atcaaaaaga atccttaaaa gaggtttttc caatcgaaag atatctttct tctctctttc
   135901 atcgattttg tacgaattct ctctttcctt cgaaaaaaga gaagcagaaa gatattctgc
   135961 gttggatttt tttttttctt gtttagttac cttcgttttg gaagtttttt ctacacctat
   136021 ttttattttt ttatcaattt cacctctttc ttgaatttct gacagttttt tattgaaaat
   136081 aaaaataggt agcggtgttc tccctaaata gtatattgag gaaataaata aaaaaataat
   136141 aaagattcga gacatcaaat ttctcaattc tgacataatg tacttattag atcgaataag
   136201 tacattagat ttaatagaat tatttttctg tatccagact aataccaatc caacccattt
   136261 catgaataaa atgtgaccaa ttaaccaacc aacaaaacta cttgttagaa ataaaaattg
   136321 gttgttgcat cgaaacatat aaatgttgac taatctgact aacattgaac ttggtaaaat
   136381 gaaaaggttc aataactgaa aaataagatt attcaggaat atcctttgaa tgctaaaatt
   136441 acgcattgaa ttttgattag tggatccata attcaaaaag tgtttgtgat tattgcagaa
   136501 gaaatgaaat aaaagatagg gtagagctat gacagttatt gtatgaggtc tacccaatgc
   136561 tagatgcaaa ggcgcataat agatcgatat gaacatcatg agctgtcccg taataaaacc
   136621 agttgttgct gatactttct tctcggttcc ttcttccata acccgagctc ggagaaggaa
   136681 gagataagag ggccctatgg agaatgtggt cagaaatcca taatagagtc cgaccacaac
   136741 gaccgaattt attatcttca tgcataagga tactagatta tctagtataa aagatttcaa
   136801 aatcatcaca aacctccttt tttcttttct attgcaattt ctggattatt atatgatgat
   136861 tttgaaactt tccatataga tagaaataga aacagataga ctagaaacga catctcttat
   136921 ctcaatgaca ccaaagaaag ggatattaaa tgaatggaat tagtatatgg atggactata
   136981 atgaaataga gccactttga ggttccctat gaaatgaggc atggaacgga gccactacga
   137041 agaagttccg cgagttacga aggaaacttc gagctcatat tggtcatggg ttgagaacgg
   137101 gaattgaact ctatgagatc taatttcccg ttgttcctca gtagctcagt ggtagagcgg
   137161 tcggctgtta actgactggt cgtaggttcg aatcctactt ggggagattt gattcattcc
   137221 gaattcttta attcggaatg aaagggttcg ctttgaccgt taagagtagg taacccgttc
   137281 cccgtgtctt tgtttctatt gcattctatc tcatcgtatc ccattctgtt ctgcgatatt
   137341 tgagaatcgc cgtcaatacc tcggtgtagg tccgggatac tcctttgttc cacagtccgg
   137401 ggctatttaa actaaccaat taagaattct cagatgtact agtactagca agtgcatctt
   137461 tgatgcagtc atcaattctc ccgagaggcc acaattaccg cgagcaaaca tattaatgac
   137521 gaggaaggca tttttgctat gctactaata ctttacttgc tctgctattc tgcccaagcc
   137581 tggctgagga agaattacga ggcgtaaaac aaaaaaagat atgcggatta gggcatacta
   137641 tatttattat gccctaatcc gcatatcttt tttgcttttt ttttaataaa aagaaaacag
   137701 taaggtaagg ccattccatt tcgacaaaat acccacaccc aagttccata gctttgggtc
   137761 cgctatcccg atcatgattt tcctaccccc agagggaaag gtcctttcct ttttggccgg
   137821 ttgtgggcga ggagggattc gaacccccga caccgtggtt cgtagccacg tgctctaatc
   137881 ctctgagcta caggccccac cccgtctcca ctggatctat tccccggagt accctaaaaa
   137941 aagggaacct ttcctctccc cagccatttc ggcttaagaa gatgtgaaag cgcctctctc
   138001 tctataagaa cggtgcgttc cgaggtgtga agtgggagag aagggatttc ataattgggg
   138061 ttttgaataa gacgaccttt tcatttttca ttcttattac tttttcaata tgaaaaagta
   138121 ataagaatga gaggtgttaa gctttttatc atcctggcgc cgagctattt ttccgcagga
   138181 cctcccctac agtatcgtca ccgcagtaga gtttaaccac caagttcggg atggattggt
   138241 gtggttcctc tacgcctagg acaccagaat atcgaagcat gaatgaagaa aggcatgaga
   138301 taaaagcata ttggctattg attgtgaggc cctaattctt gactggaggg gacaccaaag
   138361 gcctctgccc ttccatccct tggatagata gagagggagg gcagaacttt tggttttttc
   138421 atgttgtcaa agagttgaac aatgaaaata gatggcgagt gcctgatcga attgatcggg
   138481 tcatgtagga acaaggttca agtctaccgg tctgttagga tgcctcagct gcatacatca
   138541 ctgcacttcc acttgacacc tatcgttaat gataaacggc tcgtctcgcc gtgaccttct
   138601 cttgaattct caaaacttct gtcgctccat ccccgcaggg gcggagaacc catcgctgtc
   138661 tcggctgtgc taccggaggc tctggggaag tcggaatagg agagcactca tcttgaggtg
   138721 ggcttactac ttagatgctt tcagcagtta tccgctccgc acttggctac ccagcgttta
   138781 ccgtgggcac gataactggc acaccagagg tgcgtccttc ccggtcctct cgtactaggg
   138841 aaaggtcctc tcaatgctct aacgcccaca ccggatatgg accgaactgt ctcacgacgt
   138901 tctgaaccca gctcacgtac cgctttaatg ggcgaacagc ccaacccttg gaacatacta
   138961 cagccccagg tggcgaagag ccgacatcga ggtgccaaac cttcccgtcg atgtgagctc
   139021 ttggggaaga tcagcctgtt atccctagag taacttttat ccgttgagcg acggcccttc
   139081 cactcggcac cgtcggatca ctaaggccga ctttcgtccc tgctcgacgg gtgggtcttg
   139141 cagtcaagct cccttctgcc tttgcactcg agggccaatc tccgtctggc ccgaggaaac
   139201 ctttgcacgc ctccgttacc ttttgggagg cctacgcccc atagaaactg tctacctgag
   139261 actgtccctt ggcccgtagg tcctggcaca aggttagaat tctagctctt ccagagtggt
   139321 atctcactga tggctcgggc ccccccggaa ggaggccttc ttcgccctcc acctaagctg
   139381 cgcaggaaag gcccaaagcc aatcccaggg aacagtgaag cttcataggg tctttctgtc
   139441 caggtgcagg tagtccgcat cttcacagac atgtctattt caccgagcct ctctccgaga
   139501 cagtgcccag atcgttacgc ctttcgtgcg ggtcggaact tacccgacaa ggaatttcgc
   139561 taccttagga ccgttatagt tacggccgcc gttcaccggg gcttcggtcg ccggctcccc
   139621 tgtcatcagg tcaccaactt ccttgacctt ccggcactgg gcaggcgtca gcccccatac
   139681 atggtcttac gactttgcgg agacctgtgt ttttggtaaa cagtcgcccg ggcctggtca
   139741 ctgcgacccc ctttgtgagg aggcacccct tctcccgaag ttacggggct attttgccga
   139801 gttccttaga gagagttgtc tcgcgcccct aggtattctc tacctaccca cctgtgtcgg
   139861 tttcgggtac aggtaccctt ttgttgaagg tcgttcgagc ttttcctggg agtatggcat
   139921 gggttacttc agcgccgtag cgcctggtac tcgaacattg gctcgaggca ttttctctac
   139981 cccttcttac cctgaaaaag caggggcacc ttgcgtcctt gaaccgataa ccatctttcg
   140041 gctaacctag cctcctccgt ccctcgggac caacaaaggg tagtacagga atattcacct
   140101 gttgtccatc gactacgcct ttcggcctga tcttaggccc tgactcaccc tccgtggacg
   140161 aaccttgcgg aggaaccctt aggttttcgg ggcattggat tctcaccaat gtttgcgtta
   140221 ctcaagccga cattctcgct tccgcttcgt ccaccactgc tcgcgcgggt ccttccctct
   140281 aaggcggaac gctcccctac cgatgcattt ttacatccca cagcttcggc agatcgctta
   140341 gccccgttca tcttcggcgc aagagcgctc gatcagtgag ctattacgca ctctttcaag
   140401 ggtggctgct tctaggcaaa cctcctggct gtctctgcac ccctacctcc tttatcactg
   140461 agcggtcatt taggggcctt agctggtgat ccgggctgtt tccctctcga cgatgaagct
   140521 tatcccccat cgtctcactg gccgaccttg acccctgtta ttttgaggtc atatctagta
   140581 ttcagagttt gcctcgattt ggtaccgctc tcgcggcccg caccgaaaca gtgctttacc
   140641 cctagatgtc cagtcaactg ctgcgcctca acgcatttcg gggagaacca gctagctctg
   140701 ggttcgagtg gcatttcacc cctaaccaca actcatccgc tgattcttca acatcagtcg
   140761 gttcggacct ccacttagtt tcacccaagc ttcaccctgg tcatggatag atcacccagg
   140821 ttcgggtcca taagcagtga caattgccct atgaagactc gctttcgcta cggctccggt
   140881 gggttccctt aaccaagcca ctgcctatga gtcgccggct cattcttcaa caggcacgcg
   140941 gtcagagccc cgggctcctc ccactgcttg ggagcttacg gtttcatgtt ctatttcact
   141001 ccccgatggg ggttcttttc acccttccct cacggtacta cttcactatc ggtcacccag
   141061 gagtatttag ccttgcaagg tggtccttgc tgattcacac gggattccac gtgccccatg
   141121 ctactcgggt cagagcgtaa gctagtgatg ctttcggcta ctggactcta gccatctagg
   141181 gtgcagcact ccaccgcttc gcctagcagc acgacgcttg tattgctctc ccacaacccc
   141241 gttttcacgg tttaggctgc tcccatttcg ctcgccgcta ctacgggaat cgcttttgct
   141301 ttcttttcct ctggctacta agatgtttca gttcgccagg ttgtctcttg cctgcccatg
   141361 gattcagcag cagttcgaaa ggttgaccta ttcgggaatc tccggatcta cgcttatttt
   141421 caactccccg aagcatttcg tcgcttacta cgcccttcct cgtctctggg tgcctaggta
   141481 tccaccataa gcctttcctc gtttgaacct cgcccttaac ttgaaggcta tgccatccta
   141541 aggtgctgct aaatggaagg atcttatcaa cgtccatgaa tgataaatca tagcatagat
   141601 cgaactgccg aatcggaaaa attgggtgct atcatatagc tttgtatcgg ttaagttcac
   141661 gagttggaga taagcggact cgaaccgctg acatccgcca cagggtaaac caccgcctct
   141721 caggcccccg actgattcta ccatagaggc caacgataga caataactcc cccccgaaca
   141781 cagcttacaa ctttcatcgt actgtgctct ccaaagagca actcttctca aaatctcaaa
   141841 aagtgctgag ttggaatccc attctaacta aggattcttg tggttccgga ggatccagct
   141901 acaggagaac cgggaacgga gagctttccc cccctttccg cccgactctt tggtcttaag
   141961 aatgctggtt ttaagaatga gtgattgccc ttctccgacc cttactgtcc aacctgagag
   142021 cggacagcta atgcgttccg cttattgaac agggttctat ggtcggtccg cgacccctgg
   142081 atgccgaagg cgtccttggg gtgatctcgt agttcctacg gggtggagac gatggggtcg
   142141 gtccatggat tttctttcct tttgccgcat ttcgctcaaa gggttgaagg gagatagtgc
   142201 atcaagctgt tcgcaagggc caacttgatc ctcttcccca gggatcccag atgaggaaac
   142261 cctaggggag ccaccgactc caactaccgt ccatgtacga tccatactag atctgaccaa
   142321 ctgcccatcc tacctcctct acgttcttga cagcccatct ttgtctcagt agagtctttc
   142381 agtggcatgt ttcggtcctc ttccccatta cttagaaaaa gtgagccacc ggttcaggta
   142441 caagatacta tcattaccgc ctggacaatt agacatccaa cccgtaatcg caacgaccca
   142501 attgcaagag cggagctcta ccaactgagc tatatccccc cgagccaagt ggagcatgca
   142561 tgaaggagtc agatgcttct tctattcttt tccttggcgc agctgggcca tcctggactt
   142621 gaaccagaga cctcgcccgt gaagtaaatc atcgcaccta cggtccaacc aattgggaga
   142681 gaatcaatag attccttttc gggagtgatt catccttccc gaacgcagca tacaactctc
   142741 cgttgtactg cgctctccaa gtgtgcttgt tccccccttc ttccttacca tggcaagtct
   142801 ttgtgaaaga actccgatga gaagaaaaaa gaaggcgtta agagaccctc ctggcccaac
   142861 cctagacact ctaagatcct ttttcaaacc tgctcccatt tcgagtcaag agatagataa
   142921 atagacacat cccattgcac tgatcggggg cgttcgtagt gactgagggg gtcgaagacc
   142981 aagaagtgag ttatttatca gccaagcatt ctattcttct tatggctaga tccaatctcc
   143041 cggtccctgc ggaaaggaaa aagaatttca cgttcttcct ttcgggaagg gaggattagg
   143101 aaaatcctat tgattgcaat tttctccaga cccccgggaa aagcatgaaa aaaaggctcg
   143161 aatggtacga tcccgccgtc accccagaat gaaaggggcg atctcgtagt tcttggtctg
   143221 tgaagatacg ttgttaggtg ctccgttttt atttttccat tgaggccgaa cctaaacctg
   143281 tgctcgagag atagctgtcc atatactgat aagggatgta tgaattctcg agaagagagg
   143341 agccgtggtg gtcccccccg gaccgcccgg atcccacgag tgaatagaaa gttggatcta
   143401 cattggatct cacctgaatc gccccatcta tcctcctgag gagaagtttg gtttcaaacc
   143461 ccggttcgaa caggagaagt acgccatgct aatgtgcctt ggatgatcca catctcaggg
   143521 tcaggcgccg atgagcacat tgaactatcc atgtggctga gagccctcac agtccaggca
   143581 caacgacgca attatcaggg gcgcgctcta ccactgagct aatagcccgt cgtgcgggcc
   143641 tcccgctggg ggcccgctat gccaaaagcg agagaagccc catccctctc tttccttttt
   143701 tacgtcccca tgtcgccccc gtgtggcgac atgggggcga aaaaaggggg atcctatcaa
   143761 cttgttccga cctaggataa taagctcatg agcttagtct tacttcaccg tcgagaaacg
   143821 aaagaagact tccatctcca aattgaactc agacgtagct cgcttctttt tgggtgtgaa
   143881 gcagtgtcaa accaaaatac ccaacaagca ttagctctcc ctgaaaagga ggtgatccag
   143941 ccgcaccttc cagtacggct accttgttac gacttcactc cagtcactag ccctgccttc
   144001 ggcatccccc tccttgcggt taaggtaacg acttcgggca tggccagctc ccatagtgtg
   144061 acgggcggtg tgtacaaggc ccgggaacga attcaccgcc gtatggctga ccggcgatta
   144121 ctagcgattc cggcttcatg caggcgagtt gcagcctaca atccgaactg aggacgggtt
   144181 tttggagtta gctcaccctc gcgggatcgc gatcctttgt cccggccatt gtagcacgtg
   144241 tgtcgcccag ggcataaggg gcatgatgac ttgacgtcat cctcaccttc ctccggctta
   144301 tcaccggcag tctgctcagg gttccaaact caacgttggc aactaaacac gagggttgcg
   144361 ctcgttgcgg gacttaaccc aacaccttac ggcacgagct gacgacagcc atgcaccacc
   144421 tgtgtccgcg ttcccgaagg cacccctctc tttcaagagg attcgcggca tgtcaagccc
   144481 tggtaaggtt cttcgctttg catcgaatta aaccacatgc tccaccgctt gtgcgggccc
   144541 ccgtcaattc ctttgagttt cattcttgcg aacgtactcc ccaggcggga tacttaacgc
   144601 gttagctaca gcactgcacg ggtcgatacg cacagcgcct agtatccatc gtttacggct
   144661 aggactactg gggtatctaa tcccattcgc tcccctagct ttcgtctctc agtgtcagtg
   144721 tcggcccagc agagtgcttt cgccgttggt gttctttccg atctctacgc atttcaccgc
   144781 tccaccggaa attccctctg cccctaccgt actccagctt ggtagtttcc accgcctgtc
   144841 cagggttgag ccctgggatt tgacggcgaa cttaaaaagc cacctacaga cgctttacgc
   144901 ccaatcattc cggataacgc ttgcatcctc tgtcttaccg cggctgctgg cacagagtta
   144961 gccgatgctt attccccgga taccgtcatt ccttcttctc cgggaaaaga agttaacgac
   145021 ccgtaggcct tctacctcca cgcggcattg ctccgtcagg ctttcgccca ttgcggaaaa
   145081 ttccccactg ctgcctcccg taggagtctg ggccgtgtct cagtcccagt gtggctgatc
   145141 atcctctcgg accagctact gatcatcgcc ttggtaagct attgcctcac caactagcta
   145201 atcagacgcg agcccctcct cgggcggatt cctccttttg ctcctcagcc tacggggtat
   145261 tagcagccgt ttccagctgt tgttcccctc ccaagggcag gttcttacgc gttactcacc
   145321 cgtccgccac tggaaacacc acttcccgtc cgacttgcat gtgttaagca tgccgccagc
   145381 gttcatcctg agccaggatc gaactctcca tgagattcat agttgcatta cttatagctt
   145441 ccttgttcgt agacaaagct gattcggaat tctctttcat tccaaggcat aacttgtatc
   145501 catgcgcttc atattcgcct ggagttcgct cccagaaata tagccctccc taccccctca
   145561 cgtcaatccc acgagcctct tatccattct caattctcat tcgatcgcgg cgggggagca
   145621 agtcaaaata gaaaaactca cattgggttt agggataatc aggctcgaac tgatgacttc
   145681 caccacgtca aggtgacact ctaccgctga gttatatccc tttccttgcc ccgcccccat
   145741 cgagaaatag aactgactaa tcctaaggca aagggtcgag aaactcaacg ccactattct
   145801 tgaacaactt ggagtcgggc cttcttttct tttcgcacta ttacggatac gaaaataatg
   145861 ggaaaaatgg gattcaattg tcaactgctc ctatcggaaa taggattgac tacggattcg
   145921 agcaatagca catggtttca taaaaccgta tgattttacc gatctaaata aagcaggttt
   145981 tacatgaaga agatttggct cagcatgttc tattcgatac gggtaggaga agaagccgac
   146041 tcggtattct taaaaaaata gagaaatcag aaccaagtca agatgatacg gatcaacccc
   146101 tcttcttgcg ccaaagatct taccatttcc gaagtaactg gagttacatc tatttttcca
   146161 tttcaattca agagttctta tgtgtttcca cgccccttcg agaccccgaa aaatggacaa
   146221 attccttttc ttaggaacac atacaagatt cgtcaccaca aaaaggataa tggtaacccc
   146281 accattaact acttcattta tgaatttcat agtaatagaa atacatgtcc taccaagaca
   146341 gaatttgtaa cttgctatcc tcttgcctag caggcaaaga tttacctccg tggaaaggat
   146401 gattcattca gatcgacatg agagtccaac cacattgcat tgccagaacc catgttgtat
   146461 atttgaaaga ggttgacctc cttgcttctc tcatgttaca atcctcttcc cgctgagctc
   146521 cctttctcct cggtccacag agacaaaatg taggactggt gccaacagtt catcacgaaa
   146581 gaaaggactc actgagccga gatcactaac taatactaat ctaatactaa tataatagaa
   146641 taatactaat ataatagaaa tagaactgtc ttttctgtat actctccccg gttccgttgc
   146701 taccgcgggc tttacgcaat cgatcggatc atatcggatc atatagatat cccttcaaca
   146761 caacataggt catcgaaagg atctcgaaga cccaccaaag cacgaaagcc gggatctttc
   146821 agaaaatgga ttcctattcg aagagtgcat aaccgcatgg ataagctcac actaacccgt
   146881 caatttggga tccaattcgg gattttcctt gggaggtatc gggaaggaat tggaatgtaa
   146941 taatatcgat tcatacagat acagaagaaa gggttctcta ttgattcaaa cgctatacct
   147001 acgggatagg gatagaaaaa gaggaaaaac cgaagatttc acatagtact tttgatcgaa
   147061 aaatcaatct tatttatttc gtgcctttcg ctcaatgaga aaatgggtca gattctacag
   147121 gatcaaacct gtgggactta aggaatgatg gaaggaaata aaaaagaaat caaaaaagaa
   147181 aaataataaa aaaaaataag taaataaaaa tgaagagtcc agattccaaa cgaacaaatt
   147241 caaacttgat tgaaaaggat ctttctgatt ctcgaagaat gaggggcaaa aggattgatc
   147301 gagaaagatt tcttgttctt attagaagat cgtgattgga tccacatatg tttggtaaaa
   147361 agaataatct tctcctttga gaataatcaa aaaaggaaag tgttcaattg gaacatgaaa
   147421 acgtgactga attggtccta gttactcttc gggacggagt ggaagaaggg gggagattct
   147481 cgaacgagga aaaggatcca atgacttcga aagaattgaa cgaggagccg tatgaggtga
   147541 aaatctcatg tacggttctg tagagtggca gtaagcgtga cttatctgtc aacttttcca
   147601 ctatcacccc caaaaaacca aactctgcct tacgtaaagt tgccagagta cgcttaacct
   147661 ctggatttga aatcactgct tatatacctg gtattggcca taatttacaa gaacattctg
   147721 tagtcttagt aagaggggga agggttaagg atttacccgg tgtgagatat cacattgttc
   147781 gaggaaccct agatgctgtc ggagtaaagg atcgtcaaca agggcgttct agtgcgttgt
   147841 agattcttat ccaagacttg tatcatttga tgatgccatg tgaatcgcta gaaacatgtg
   147901 aagtgtatgg ctaacccaat aacgaaagtt tcgtaaggga actggagcag gctaccatga
   147961 gacaaaagat cttctttcta aagagattcg attcggaact atgatatgtc caaggtccaa
   148021 tattgaaata atttcagagg ttttccttga ctttgtccgt gtcaacaaac aattcgaaat
   148081 gcctcgactt ttttagaaca ggtccgagtc aaatagcaat gattcgaagc acttcttttt
   148141 acactatttc ggaaacccaa ggactcaatc gtatggatat gtaaaataca ggatttccaa
   148201 tcctagcagg aaaaggaggg aaacggatac tcaatttcaa gtgagtaaac agaattccat
   148261 actcgatctc atagatacat atagaattct gtggaaagcc gtattcgatg aaagtcgtat
   148321 gtacggcttg gagggagatc tttcatatct ttcgagatcc accctacaat atggggtcaa
   148381 aaagccaaaa taaatgattt tagcccttat aaaaagaaaa cggattcttg aactcctttc
   148441 acgctcatgt cacgtcgagg tactgcagaa gaaaaaaccg caaaatccga tccaatttat
   148501 cgtaatcgat tagttaacat gttggttaac cgtattctga aacacggaaa aaaatcattg
   148561 gcttatcaaa ttctctatcg agccatgaaa aagattcaac aaaagacaga aacaaatcca
   148621 ctatctgttt tacgtcaagc aatacgtgga gtaactcccg atatagcagt aaaagcaaga
   148681 cgtgtaggcg gatcgactca tcaagttccc attgaaatag gatccacaca aggaaaagca
   148741 cttgccattc gttggttatt aggggcatcc cgaaaacgtc cgggtcgaaa tatggctttc
   148801 aaattaagtt ccgaattagt ggatgctgcc aaagggagtg gcgatgccat acgcaaaaag
   148861 gaagagactc atagaatggc agaggcaaat agagcttttg cacattttcg ttaatccatg
   148921 aacaggatct atatagacac atagacccat ggatccatac atctcgatcg gaaaagaatc
   148981 aatagaaaaa gaatcggaat tgatcgatat atctctcgaa acaaacgaaa aggaaacgaa
   149041 agacgaaaca taaatcatgg atcaactaag ccctctcggg gacttgctta agaataagaa
   149101 agaggaatcc tatgtaaata ccatggaata aggtttggtc ctattcatgg ggattctgta
   149161 aatattccat tccaaaaaga gaaaattcga aacaattggg atttttttgg agattggatg
   149221 cagttactaa ttcatgatct ggcatgtaca gaatgaaaac ttcattctcg attctacgag
   149281 aatttttatg aaagcctttc atttgcttct cttcgatgga agttttattt tcccagaatg
   149341 tatcctaatt ttgggcctaa ttcttcttct gatgatcgat tcaacctctg atcaaaaaga
   149401 tataccttgg ttatatttta tctcttcaac aagtttagta atgagcataa cggccctatt
   149461 gttccgatgg agagaagaac ctatgattag cttttcagga aatttccaaa cgaacaattt
   149521 caacgaaatc tttcaatttc ttattttact atgttcaact ctatgtattc ctctatccgt
   149581 agagtacatt gaatgtacag aaatggctat aacagagttt ctgttattcg tattaacagc
   149641 tactctagga ggaatgtttt tatgcggtgc taacgattta ataactatct ttgtagctcc
   149701 agaatgtttc agtttatgct cctatctatt atctggatat accaagaaag atgtacggtc
   149761 taatgaggct actacgaaat atttactcat gggtggggca agctcttcta ttctggttca
   149821 tggtttctct tggctatatg gttcatccgg gggagagatc gagcttcaag aaatagtgaa
   149881 tggtcttatc aatacacaaa tgtataactc cccaggaatt tcaattgcgc ttatattcat
   149941 cactgcagga attgggttca agctttcccc agccccttct catcaatgga ctcctgacgt
   150001 atacgaagga gtgcggttcg ttcgataaat tcctacctct ctatctattt ctgagatgtt
   150061 tggatttttc aaaactccat ggacatgcag aagagaaatg ctattcccac tcggaccaag
   150121 acataacttt acttgttcaa ataacaatta aggtgaagca gagtcaggaa caacgaatcc
   150181 ctttatgata aacagattca ttttgcaagt tcgttattac gggtagttcc tacaaaggat
   150241 cggactaatg acgtatacaa tacttgaatt ctcgatgtag atgctacata gttggttctc
   150301 atccttcaga gactacgagt gtaataggag catccgtcga caaaaggatc accctaagat
   150361 gatcatctcg tggctattga gaacgaatca aatcagatgg ttctatttct caatcttttc
   150421 gacctcggtt ccgtaggagc aagtcataaa gattgagaaa aatcggtcat tcacaaccac
   150481 tgatgaagga ttcctcgaaa agttaaggat tagtaatcct ttttaaaatg aaaaatcgaa
   150541 tggattcggt cttatacata cgcgaggaag gtaatcaaaa aagaaagaag aactcatctt
   150601 ctttctttta tcacttagga gccgtgcgag atgaaagtct catgcacggt tttgaatgag
   150661 agaaagaagt gaggaatcct cttttcgact ctgactctcc cactccagtc gttgcttttc
   150721 tttctgttac ttcgaaagta gctgcttcag cttcagccac tcgaattttc gatattcctt
   150781 tttatttctc atcaaacgaa tggcatcttc ttctggaaat cctagctatt cttagcatga
   150841 tattggggaa tttcattgct attacccaaa caagcatgaa acgtatgctt gcgtattcgt
   150901 ccataggtca aatcggatat gtaattattg gaataattgt tggagactca aatggtggat
   150961 atgcaagcat gataacttat atgctgttct atatctccat gaatctagga acttttgctt
   151021 gcattgtatc atttggtcta cgtaccggaa ctgataacat tcgagattat gcaggattat
   151081 acacgaaaga tccttttttg gctctctctt tagccctatg tctcttatcc ttaggaggtc
   151141 ttcctccact agcaggtttt ttcggaaaac ttcatttatt ctggtgtgga tggcaggcag
   151201 gcctatattt cttggtttca ataggactcc ttacgagcgt tgtttctatc tactattatc
   151261 taaaaataat caagttatta atgactggac gaaaccaaga aataactcct cacgtgcgaa
   151321 attatagagg gtccccttta agatcaaaca attccatcga attgagtatg attgtatgtg
   151381 tgatagcatc tactatacca ggaatatcaa tgaacccgat tattgaaatt gctcaggata
   151441 ccctttttta gcttctagaa tctatttctt agttcaagat ccctcttact aactggaatc
   151501 aaagaattag tagatctgtt ccgcccaaaa tgggaatggg ctagggttat gaacttataa
   151561 tctagaatct gatgatcgag tcgattccat gattataagt tcattccata ccggaccaga
   151621 ccggaatagg gttatataca ttctcattat gagaaggggt cattcgagtg tatctaaata
   151681 gatactatgt ttacatatag atccctgcgt cgttccattc cattccattt aggattagga
   151741 ataggcgtaa tcggacctgc tttttacata tctctcgtta tttgggaccc tattcacctc
   151801 tttgggcttc tattgaatcg agaaataggt ttgattgtcc atctttttga tagaatatat
   151861 ataaggtatc ctccagataa ttcaaatcga accaattgga tgtccgactc gggcctatat
   151921 gacatgaccg atcaataaaa atactctaac actccacctt tgtcatatat tccatacatc
   151981 acactagata gatatcatat tcatggaata cgattcactt tcaagatgcc ttggtggtga
   152041 aatggtagac acgcgagact caaaatctcg tgctaaagag cgtggaggtt cgagtcctct
   152101 tcaaggcaga atattgagat ctcttattga attggaataa gttcggcagc ggatcacgaa
   152161 atcttggtga tcttctctat ctaatgaatg gggagtccgt tttgaaatcg tccgccctgc
   152221 acccaccccc ctatatgctt caacaggaat cacacagggg tagattgata caatagaaac
   152281 ctctggtaaa atgcccaccc gtaacccagc ggataaagta cattacatag tccgttttag
   152341 ggattggcga cttacccatt caatgacttt ggcaccggac gttcccaaaa tgggtactgt
   152401 actctcgggt cgggtgaatt caataataga cgcctgttgg cattccagcc ttccttctcc
   152461 tttcagggcc tatccgaaag gaaagagaat tcagtacttc ttggtcgtga atatcggaat
   152521 aggacaaacc gccccgtgga tatctttgct tcggaacaaa acaattagaa ttaggctcgg
   152581 tcaactggaa tgtgtattat ccatataggg gatctttcaa ttgagaagat ctatcgacct
   152641 gagacgaaga gaaagaaagg tctatctatt ttatttagtt attcagttaa accaatgatt
   152701 cgttattgga gcagatagca acaaccattt catccggcat acgtattttt gattttccaa
   152761 tggatttaca tctttcatta atggaaattt tttgatgtag tgagtaatag ctctggttgt
   152821 tcgctcttca agaattcttg tttaggcagt tcataccatc catacataat gttttgatct
   152881 aagatttcaa ttcttccatg tttccgcagt agcatattgt tccatggagc taaggtccaa
   152941 aatatggaag aaacaggtgt ttccacgact ctaccaccca gtcaattctg tttcacttaa
   153001 tccctatttc atggccacat atctttccgg ctaaggaatg ggaaactctt cttttgttac
   153061 atgaatccta ttttcatttc atccgggaaa agccatcttt ttctcaacaa tgtctttgtc
   153121 atttgatcca atagcgttcc gttagatagg aacagatttg ataaatactg ataactctcg
   153181 gatagagtat tagaacggaa aaatccatta gataatgaac tattggttct aagccatctc
   153241 tggcgatgaa tcaacaattc gaaatgcttt tcttgcgtat tcttgataaa ccagcgttta
   153301 gacatagatg tagaaggatc tgtttgggaa gtaagaagcc cccttgacat ctcttcatct
   153361 gcaaagaatt ctcgatggga aaacacagag acaaaagact gatctttgaa taggaaaaag
   153421 agtggatccg cagggtccca aatgaattgg cttattcgaa aaaagccttg ttctttggaa
   153481 gatctatctc gtgtctggta ctgcatggtt ccactctgca agaactccga atcattctct
   153541 tgaagctcat cctcttcatc ataaatgatc cgcttgcccc gaaatgacct ggcccaatag
   153601 ggaaatccca attcattggg cctttcgata caatcaaata gaaggcccca agggcgccat
   153661 attctaggag cccaaactat gtgattgaat aaatcctcct ctatctgttg cgggtcgagg
   153721 actccctccc cttcttcaaa ctccgattca tatttttcgt agagaaatct ctgatcaacg
   153781 atagaacaag atccattttg aatcatattt aagggattcc ttggttcggg ccgaagaagc
   153841 aatgtcactc gatcattatc aaactgactg caatcttttt ctgtccgtga ggatcccacc
   153901 agagcgcctt ctacttctaa taggccatga actagatcag aatcattctc aacgagtcca
   153961 taagaagtga tcccattttt ttcatcaggt ccgggtagag accaaaggtc ttgagcgacc
   154021 gatccggcag aacaactcaa aagataaaga agtatcgtta atttcttcat gctcgttcca
   154081 agttcgaagt accatttgta caaataagaa tccccctcgt tacatgattt cttcttcata
   154141 tagatagata taggatctat ggagcaatta cttagaagta cattttgtga aacagccctt
   154201 cctatctgat agaaaaggat cccatgatcc tgaaccgatc ttacctggga tcgcaaatcc
   154261 caagtttgtc tatgaagagc ggatctaatt atattagtgt ctataattga tttcttttgt
   154321 ataatactaa tcgatagggc ctcattggta agtgctacaa gatctcgtac attggaaccc
   154381 atagttatgg acccgaatcc attagtatgg aacattttct tttccaagtg aaatccccta
   154441 gtatatgaaa gagtgaaaaa gtgctttcgt tgttgtggaa taagaagcct tcgtatctta
   154501 atgcatgtat ttaatttatt cggagctatt agagcgggat ctactttttg gggaatatga
   154561 gtcgaagcaa taacaagaat atttctagtg gaacatcttt cacaatccct ggagagatag
   154621 ttcactaata gaccgaggga taagtaattc gactcattca catccagatc atgaatgttt
   154681 ggaatccata ttatgcaagg agacattgct tttgctaatt cgaattgaag ggtgatatag
   154741 atagaaaatc ggtctttttc cggcatcata tccatagtta gcgcattcat catagttaaa
   154801 agctccagct ccgtatcaag gtcacggtcg atatcgtcac tatcatcaat atcgtcaata
   154861 tcatcaataa gaaaaccctt aggcttgtta tccaggaact tgttcagaaa tactgtaatg
   154921 aaaggaacat aggagtttgt cgctaggtat ttgaccaaat aggatcgtcc agttcctata
   154981 gaacctatca ctaaaatacc cctagggggg gatagggcta agcggagcga aaagggtttt
   155041 ccatgagatg ggaaatgaaa actattagcc ccacacgggg tttgtgaata agtgattgtc
   155101 tgataatgag caaggaatat ccgtctttct gctaaacagg atgtattgaa ctcataattc
   155161 attagatact ttttatgaat gtcaactaag tatcgtaagt aaattgctcc cggttgttca
   155221 atcatttgat aaccagagtc attctttgat aaatgatcac tatgagtcag actcaataga
   155281 atttgatcaa tccttttttc tgtcgttaag gtagagaact gaaccaagaa ttctctttct
   155341 ttatcatcaa tcgaatcact gttcgagacc caagattcta ttttatcatc aatccaatca
   155401 ccattcacgt tttttctttt tcttatcaag gaatagatcg ctttacttgt atgacttaga
   155461 tgtctcgtat ttctcgaaaa agcgattcga ttgatgggat ttggtatgat acttatgaga
   155521 tcgatgagat tcaaatattt cttcttagaa cgtattgatt tgaccccata agcgggacca
   155581 ccaccccata gcatgttgcc gccagaaaca gaaccccgta ttttttctag agaatctcct
   155641 aattgtttca gagcaactag aaagagattc tttaaccaga aagaattcag ttcagatgta
   155701 ggatacctat ccagaagttt tcgcaactca atcatgtatg atggaatcat caaagatttg
   155761 accttttcga actctgtctg taactcacta taggctcgag aaacaaagag aagatgtgta
   155821 cgaacgagat atccagcaac aagaagaagg aaaaggattg aatagaggaa ctcccgaaca
   155881 tttagcgatc tcagatgtgt cgatatcaat ggtgactcat tatttcgatg aataatttct
   155941 tcggacagaa gaagattatg taaacactta ctcgaaatct cacttatcag attccattgt
   156001 ggaagacaca attttttctg aagaattcgc catgatatat ctgatccatg cataatatca
   156061 tgaaaaatgg ataccaattt ttggctgcta cttagtatcg gcaataggtc tgaaaaagta
   156121 tctaaaaata aaaaatttag atatttgtac cctgtcgaag taaggaacca tggtatatat
   156181 gtttggaata gattccattt tgagagagtt gaaaaagcac tatctcgttg aaaggttcta
   156241 tacatctgcc ctttctcaag gcattttttt agacaaagac tccgtttttt cctcttttcg
   156301 gatggtaaat atttctcaga acatggagtg tgaatcaaac ccatgtttga attgaaattg
   156361 agatactgat gcaagttctt cccttctgaa tcagatagat tcatatctga aagaggttga
   156421 caataagttc tttcaaaatt gactatttgt ccctctgtta gaggtgttcc agaaatgtct
   156481 gcgatcgagt aaatagctct acgaacgaat ggatcggatc gaattggaaa atggaaagat
   156541 ttgtacaagt tatacctttc gtcaccactt tgcggaaaat cgttaggtat gaatatgtta
   156601 gatacctgtg actcgattgg tgaaatagta tctctctcca aaaaagcatg ttttttttta
   156661 ccgccgcaca aagaaaatat tttgttgcga atgaacaaga tattgaggaa ttgtccatac
   156721 gtaaaatcag aattattgat acaggccttt tccacataaa aagggaatct tttgttacaa
   156781 tagaagcaga agtgatgtcg attattcaag aatcgaagtc gatttgcttt agaaaaagag
   156841 gatatcaatg aacttctatg aaatggtttc gcgggattca gccaattgtc ttgatcgcgg
   156901 gatatcattg agaaatagga atccgtgtta tcaaaagatt tcctgcgatt ctttctagta
   156961 tggaatgagt caatcatcca ctttggtatc ttattgaaca aaaatggtga tattgttcct
   157021 ccattgatca agaatttcga tttttgggaa gtatcatggt catccaataa gaagggtttc
   157081 cattttttca aatgaacgat ttgaagacct attgattcta acaactgatt gcagagttga
   157141 tcattcggac ctttcaattc atagatgtgg atctcggacc tatgaatggg gatactcccg
   157201 aaactcacaa agaaaaaagg aagtgagtta gacaaaaaga gaagaaactt ggacaaaaaa
   157261 agaagtaact tggacaaaaa gaaacaaagt gacttagaga aatctttttt gtcgataacc
   157321 tcagaccaat caatcgaata ttgattaata cgtaatcgat cgaacactac ttgaaaacgg
   157381 ctattctgct cagaaatgaa atgttccaaa tgttcctgga aattcttgct cccattggac
   157441 catttgtatc tatatgcatt aggatcccga ttcatggatc tctcggttcg agaaatcaaa
   157501 ataagaggat cgaaccattt cttctgactc tttttcaaat ttgataaatg ttggttgatc
   157561 gtgtatttca ttatagttct atgattcaga gtatcatttc ctatttgata cctttgaatt
   157621 ccatattcga agttgcgatc ggatcgattc attaaaaaga atcgattcaa tacatttctt
   157681 atgtacccat aggtgctata ttggatttga atcagatttc ggatcaatct atattgattg
   157741 actgcctcca ttatgttgtt gctagcaaat accactattt ttggttttgg atcttccaaa
   157801 tcattcccgc aagaggtccg gacccatttt tttctgatcc ttcgataaaa agattcattc
   157861 tcttcataaa aaataggagg tagaaccaat aaagatttct ttttcgattc atccctggag
   157921 ttgaatacct cattcaagaa ttgtttttga tccaatccgg aggaatcaat agaaaaggca
   157981 aatcccttat gatacaccag atccggctcg gttattgata gagtgaatag atctgccatt
   158041 tcttgaaatc tctcttctga ttcaaaatcg tggtgtaacg tgtatccccc cctgttccgg
   158101 tcatggaata gatgaaataa atcaaaaaat ggatttttgt tcaagaatga aatcttattg
   158161 gaactgtcca gttcatcctt cggaaccata tcccatcccg gatctgatga aataggatga
   158221 attgagacgg tattttgtaa atacataatc atcttgaata tattaactat ttctttattt
   158281 tccgatcgcc tggaaagaac aaaagaaaca tcttgttctt tcttcaacaa tttctgatct
   158341 ctagtggacc tctcagtagg attcgaaccc agatgaagtt ctgaccatct ttcagagaaa
   158401 aaagaacgaa tggatcttgt aggattccca agaaattctt cgatttcttc cggaagcaga
   158461 tgattattca tctgcttctc acgttccgtg aatagccggg acattgagga atatccagaa
   158521 aggcatttag ggaatcgctc tgattctatc tctgttcgtt ccgtttgaag aaaggaagga
   158581 tcccaacaaa gaatcgatct ttcttttagt tgttgaatct ctctttgatt gatcaatgtg
   158641 tgatattccg aatcctcatt actaatggaa tcgaaatgat ctctggattg atcagaagat
   158701 cctttcaatt ggctagaatc cgttacttga atgaaactag atcttgtgga atcatattga
   158761 atatttgacg atacattccg taccttgcta aaaaaccgat ccttgtttac caaccacaca
   158821 ttgtctaacc aaatccaatt ctctctcgag atgttcctca aaaaatccga ttcgtgcgga
   158881 ttcttccccc aactaacgaa gagatcttgg cggaattgcc acatatgaaa ttgagcacaa
   158941 ttttgcaaag aaatagcccg cttgtttctc aagaagaggt gggaaacatg ctcaatatca
   159001 tttgattgaa tagttgaccc agctccttgt tgtttgaaga aaccctccac ttcaattggt
   159061 attttttcac gaaaagcaaa catgagataa taaatccagt ctttcactaa gatttcgaat
   159121 agctgtcccg aattcaagtt gattatgttt cgcctcttcc tcggagaaag acgatcaaac
   159181 aattcccaat catggtcctt gcggatcgga tcatccatat aatatacaaa aagaaactcc
   159241 agatatttga tatctttctc tttgaatgag atctcaattc cagcgacggt ttcattagat
   159301 atcttacaac tagaatccct cttttttccg atccagttcc tccaccaccg cgaaccccag
   159361 ttagattcag gcatgataca ctttttagtt attgggagaa cccaagtact ctctttcgga
   159421 tccaggaaag agctctcaga gatctttttt ccttttggaa gatacaggag cgaaacaatc
   159481 aacctattga tattggaaga ctcaaaagat tcttccaatg tatcatttct gggtccaatg
   159541 gaattcatag gtataggaag aagccctgtc aaatagagat ttttgctttc gaccatcttt
   159601 cgattgttaa tacgatatat aaggaccgct actacaaaga gtactacacc cttgatcgtg
   159661 aaatatcgat tgcttgttga accctgtgaa ttgcgtgaaa gtaggatact ccaaattcgg
   159721 gagtccaaga gttttataaa acgctcttga tggaaaaaaa tgtgaatgaa agatcccact
   159781 gaattgaatt gggtccatga atctaagaaa tagtgagaat tcttgatctc tctcaatatc
   159841 tctctcaatt cgaaaatcca ggatttgaat tgatgtcctt tcattgagtc ctcctaaatt
   159901 gcattgattt atcctaaaga tttcatttca attggaattt ggttattcac catgtacgag
   159961 gatccccgct aagcatccat ggctgaatgg ttaaagcgcc caactcataa ttggcgaatt
   160021 cgtaggttca attcctactg gatgcacgcc aatgggaccc tccaataagt ctattggaat
   160081 tggctctgta tcaatggaat ctcatcatcc atacataacg aattggtgta gtatattcat
   160141 atcataacat atgaacagta agaactagca ttcttattga gactagaact catagggaag
   160201 aaaatagatt tatggatgga atcaaatatg cagtatttac agacaaaagt attcggttat
   160261 tggggaaaaa tcaatatact tctaatgtcg aatcaggatc aactaggaca gaaataaagc
   160321 attgggtcga actcttcttt ggtgtcaagg taatagctat gaatagtcat cgactcccgg
   160381 taaagggtag aagaatggga cctattatgg gacatacaat gtattacaga cgtatgatca
   160441 ttacgcttca accgggttat tctattccac ctcttagaaa gaaaagaact taaatcaaaa
   160501 tacttaatag catggcgata catttataca aaacttctac cccgagcaca cgcaatggag
   160561 ccgtagacag tcaagtgaaa tccaatccac gaaataattt gatctatgga cagcatcgtt
   160621 gtggtaaagg tcgtaatgcc agaggaatca ttaccgcagg gcatagaggg ggaggtcata
   160681 agcgtctata ccgtaaaatc gattttcgac ggaatgaaaa agacatatat ggtagaatcg
   160741 taaccataga atacgaccct aatcgaaatg catacatttg tctcatacac tatggggatg
   160801 gtgagaaaag atatatttta catcccagag gggctataat tggagatacc attgtttctg
   160861 gtacagaagt tcctataaaa atgggaaatg ccctaccttt gagtgcggtt tgaactattg
   160921 atttacgtaa ttggaagtaa ccaattaggt ttacggcgaa acctagaaat cgatcactga
   160981 tccaatttga gtacctctac aggatagacc tcaacagaaa actgaagagt aacggcagca
   161041 agtgattgag ttcagtagtt cctcatataa aattattgac tctagagata tagtaatatg
   161101 gagaagacaa aattgtttca agcaccgaca gaaccagaag cgccccttgt ttcaaagagg
   161161 ggaggacggg ttattcacat ttcatttgat ggtcagaggc gaattgaaag ctaagcagtg
   161221 gtaattctaa ggattccccg ggggaaaaat agagatgtct cctacgttac ccgtaatatg
   161281 tggaagtatc gacgtaattt catagagtca ttcggtctga atgctacatg aagaacataa
   161341 gccagatgaa ggaacgggaa gacctaggat gtagaagatc ataacatgag tgattcggca
   161401 gatttggatt cctatatatc cactcatgcg gtacttcatt gtacgatata tataagatcc
   161461 atctgtatag atatcatcat ctacatccag aaagccgtat gctttggaag aagcttgtac
   161521 agtttgggaa ggggttttga ttgatcaaaa agaagaatct acttcaaccg atatgccctt
   161581 aggcacggcc atacataaca tagaaatcac actcggaaag ggtggacaat tagctagagc
   161641 agcaggtgct gtagcgaaac tgattgcaaa agaggggaaa tcggccacat taaaattacc
   161701 ttctggagag gtccgtttga tatccaaaaa ctgctcagca acagtcggac aagtggggaa
   161761 tgttggggta aaccagaaaa gtttgggtag agccggatct aaatgttggc taggtaagcg
   161821 tcctgtagta agaggagtag ttatgaaccc tgtagaccat ccccatgggg gtggtgaagg
   161881 gagggcccca attggtagaa aaaaacccgc aactccttgg ggttatcctg cacttggaag
   161941 aagaagtaga aaaaggaaaa aatatagtaa taatttgatt cttcgtcgcc gtagtaaata
   162001 gtagagtaga gaaaatcgaa tttgtttctt cgtctttaca aaaaaaaaat aggagtaatg
   162061 gactgtgaca cgttcactaa aaaaaaatcc ttttgtagcg aatcatttat taagaaaaat
   162121 aaagaaactt aacacaaaag cagaaaaaga aataatagta acttggtcc
//
