# Supplementary material for: Dispersed repeats and inverted repeat expansion drive major plastomic rearrangements in Calliandra haematocephala (Leguminosae: Mimoseae)
Source: Front Plant Sci. 2025 Oct 3;16:1673127. doi: 10.3389/fpls.2025.1673127 (PMC12531236; doi:10.3389/fpls.2025.1673127)
Supplement: Supplementary file 1 [file DataSheet1.zip › Assemled_data/Vachellia_nilotica_subsp._indica_NC_046892.gb]

LOCUS       Vachellia_nilotica_subsp._indica_NC_046892      170806 bp    DNA     linear   PLN 08-JUL-2025
DEFINITION  .
ACCESSION   urn.local...y-j4u526t (modified)
KEYWORDS    .
SOURCE      null
  ORGANISM  
            .
FEATURES             Location/Qualifiers
     misc_feature    order(170806,1)
                     /label="misc"
                     /note="Geneious type: Editing History Deletion"
     source          <1..170804
                     /organism="Vachellia_nilotica_subsp._indica"
                     /organelle="plastid:chloroplast"
                     /mol_type="genomic DNA"
                     /note="Annotation Method :: PGA-Plastid Genome Annotator"
     tRNA            complement(60..133)
                     /gene="trnH-GUG"
                     /product="tRNA-His"
     gene            complement(60..133)
                     /gene="trnH-GUG"
     CDS             complement(496..1557)
                     /gene="psbA"
                     /codon_start=1
                     /transl_table=11
                     /product="photosystem II protein D1"
     gene            complement(496..1557)
                     /gene="psbA"
     repeat_region   992..1230
     repeat_region   1031..1299
     repeat_region   1397..1615
     tRNA            join(complement(4433..4469),complement(1857..1891))
                     /gene="trnK-UUU"
                     /product="tRNA-Lys"
     gene            complement(1857..4469)
                     /gene="trnK-UUU"
     CDS             complement(2211..3710)
                     /gene="matK"
                     /codon_start=1
                     /transl_table=11
                     /product="maturase K"
     gene            complement(2211..3710)
                     /gene="matK"
     CDS             join(complement(6274..6313),complement(5169..5398))
                     /gene="rps16"
                     /codon_start=1
                     /transl_table=11
                     /product="ribosomal protein S16"
     gene            complement(5169..6313)
                     /gene="rps16"
     tRNA            complement(6974..7045)
                     /gene="trnQ-UUG"
                     /product="tRNA-Gln"
     gene            complement(6974..7045)
                     /gene="trnQ-UUG"
     CDS             7569..7754
                     /gene="psbK"
                     /codon_start=1
                     /transl_table=11
                     /product="photosystem II protein K"
     gene            7569..7754
                     /gene="psbK"
     CDS             8151..8261
                     /gene="psbI"
                     /codon_start=1
                     /transl_table=11
                     /product="photosystem II protein I"
     gene            8151..8261
                     /gene="psbI"
     tRNA            complement(8475..8562)
                     /gene="trnS-GCU"
                     /product="tRNA-Ser"
     gene            complement(8475..8562)
                     /gene="trnS-GCU"
     tRNA            join(9376..9398,10105..10152)
                     /gene="trnG-UCC"
                     /product="tRNA-Gly"
     gene            9376..10152
                     /gene="trnG-UCC"
     tRNA            10505..10576
                     /gene="trnR-UCU"
                     /product="tRNA-Arg"
     gene            10505..10576
                     /gene="trnR-UCU"
     repeat_region   10953..11199
     CDS             complement(10957..12489)
                     /gene="atpA"
                     /codon_start=1
                     /transl_table=11
                     /product="ATP synthase CF1 alpha subunit"
     gene            complement(10957..12489)
                     /gene="atpA"
     repeat_region   10962..11241
     repeat_region   11432..11673
     repeat_region   11948..12357
     repeat_region   11948..12339
     repeat_region   12559..12788
     CDS             join(complement(13682..13826),complement(12560..12966))
                     /gene="atpF"
                     /codon_start=1
                     /transl_table=11
                     /product="ATP synthase CF0 subunit I"
     gene            complement(12560..13826)
                     /gene="atpF"
     CDS             complement(14417..14662)
                     /gene="atpH"
                     /codon_start=1
                     /transl_table=11
                     /product="ATP synthase CF0 subunit III"
     gene            complement(14417..14662)
                     /gene="atpH"
     repeat_region   15920..16224
     CDS             complement(15928..16671)
                     /gene="atpI"
                     /codon_start=1
                     /transl_table=11
                     /product="ATP synthase CF0 subunit IV"
     gene            complement(15928..16671)
                     /gene="atpI"
     repeat_region   15947..16224
     repeat_region   16001..16326
     CDS             complement(16887..17597)
                     /gene="rps2"
                     /codon_start=1
                     /transl_table=11
                     /product="ribosomal protein S2"
     gene            complement(16887..17597)
                     /gene="rps2"
     CDS             complement(17822..21991)
                     /gene="rpoC2"
                     /codon_start=1
                     /transl_table=11
                     /product="RNA polymerase beta subunit"
     gene            complement(17822..21991)
                     /gene="rpoC2"
     repeat_region   18418..18706
     repeat_region   20395..20775
     repeat_region   20395..20695
     repeat_region   20460..20775
     CDS             join(complement(24573..25004),complement(22178..23794))
                     /gene="rpoC1"
                     /codon_start=1
                     /transl_table=11
                     /product="RNA polymerase beta subunit"
     gene            complement(22178..25004)
                     /gene="rpoC1"
     repeat_region   24435..24689
     repeat_region   24762..25057
     repeat_region   24805..25120
     repeat_region   24805..25057
     CDS             complement(25031..28243)
                     /gene="rpoB"
                     /codon_start=1
                     /transl_table=11
                     /product="RNA polymerase beta subunit"
     gene            complement(25031..28243)
                     /gene="rpoB"
     repeat_region   25162..25621
     repeat_region   25162..25459
     repeat_region   25308..25621
     repeat_region   25785..26062
     repeat_region   25797..26063
     repeat_region   25902..26146
     repeat_region   26595..26805
     repeat_region   26994..27421
     repeat_region   26994..27368
     repeat_region   27168..27421
     tRNA            29463..29533
                     /gene="trnC-GCA"
                     /product="tRNA-Cys"
     gene            29463..29533
                     /gene="trnC-GCA"
     CDS             30634..30723
                     /gene="petN"
                     /codon_start=1
                     /transl_table=11
                     /product="cytochrome b6/f complex subunit VIII"
     gene            30634..30723
                     /gene="petN"
     CDS             complement(31935..32099)
                     /gene="psbM"
                     /codon_start=1
                     /transl_table=11
                     /product="photosystem II protein M"
     gene            complement(31935..32099)
                     /gene="psbM"
     tRNA            complement(32883..32956)
                     /gene="trnD-GUC"
                     /product="tRNA-Asp"
     gene            complement(32883..32956)
                     /gene="trnD-GUC"
     tRNA            complement(33403..33486)
                     /gene="trnY-GUA"
                     /product="tRNA-Tyr"
     gene            complement(33403..33486)
                     /gene="trnY-GUA"
     tRNA            complement(33547..33619)
                     /gene="trnE-UUC"
                     /product="tRNA-Glu"
     gene            complement(33547..33619)
                     /gene="trnE-UUC"
     tRNA            34399..34470
                     /gene="trnT-GGU"
                     /product="tRNA-Thr"
     gene            34399..34470
                     /gene="trnT-GGU"
     CDS             35928..36989
                     /gene="psbD"
                     /codon_start=1
                     /transl_table=11
                     /product="photosystem II protein D2"
     gene            35928..36989
                     /gene="psbD"
     repeat_region   36126..36400
     repeat_region   36639..37100
     repeat_region   36639..36901
     repeat_region   36792..37100
     CDS             36937..38358
                     /gene="psbC"
                     /codon_start=1
                     /transl_table=11
                     /product="photosystem II CP43 chlorophyll apoprotein"
     gene            36937..38358
                     /gene="psbC"
     repeat_region   37258..37490
     repeat_region   37492..37982
     repeat_region   37492..37850
     repeat_region   37510..38027
     repeat_region   37510..37982
     tRNA            complement(38592..38684)
                     /gene="trnS-UGA"
                     /product="tRNA-Ser"
     gene            complement(38592..38684)
                     /gene="trnS-UGA"
     repeat_region   38927..39187
     repeat_region   38927..39172
     repeat_region   38939..39187
     CDS             39027..39215
                     /gene="psbZ"
                     /codon_start=1
                     /transl_table=11
                     /product="photosystem II protein Z"
     gene            39027..39215
                     /gene="psbZ"
     tRNA            39685..39755
                     /gene="trnG-GCC"
                     /product="tRNA-Gly"
     gene            39685..39755
                     /gene="trnG-GCC"
     tRNA            complement(39936..40009)
                     /gene="trnfM-CAU"
                     /product="tRNA-Met"
     gene            complement(39936..40009)
                     /gene="trnfM-CAU"
     CDS             complement(40172..40474)
                     /gene="rps14"
                     /codon_start=1
                     /transl_table=11
                     /product="ribosomal protein S14"
     gene            complement(40172..40474)
                     /gene="rps14"
     CDS             complement(40593..42797)
                     /gene="psaB"
                     /codon_start=1
                     /transl_table=11
                     /product="photosystem I P700 apoprotein A2"
     gene            complement(40593..42797)
                     /gene="psaB"
     repeat_region   complement(41008..41198)
     repeat_region   complement(41623..42058)
     repeat_region   42703..42940
     CDS             complement(42823..45075)
                     /gene="psaA"
                     /codon_start=1
                     /transl_table=11
                     /product="photosystem I P700 apoprotein A1"
     gene            complement(42823..45075)
                     /gene="psaA"
     repeat_region   43115..43422
     repeat_region   43279..43590
     repeat_region   43349..43598
     repeat_region   43601..43902
     repeat_region   44267..44658
     repeat_region   44660..45039
     repeat_region   44660..45020
     repeat_region   44777..45129
     repeat_region   44777..45039
     CDS             join(complement(47695..47818),complement(46738..46967),
                     complement(45790..45942))
                     /gene="ycf3"
                     /codon_start=1
                     /transl_table=11
                     /product="photosystem I assembly protein Ycf3"
     gene            complement(45790..47818)
                     /gene="ycf3"
     repeat_region   46703..47075
     repeat_region   46904..47160
     tRNA            48080..48167
                     /gene="trnS-GGA"
                     /product="tRNA-Ser"
     gene            48080..48167
                     /gene="trnS-GGA"
     repeat_region   48441..48723
     CDS             complement(48460..49065)
                     /gene="rps4"
                     /codon_start=1
                     /transl_table=11
                     /product="ribosomal protein S4"
     gene            complement(48460..49065)
                     /gene="rps4"
     repeat_region   48779..49033
     tRNA            complement(49433..49505)
                     /gene="trnT-UGU"
                     /product="tRNA-Thr"
     gene            complement(49433..49505)
                     /gene="trnT-UGU"
     tRNA            join(50696..50730,51260..51309)
                     /gene="trnL-UAA"
                     /product="tRNA-Leu"
     gene            50696..51309
                     /gene="trnL-UAA"
     tRNA            51737..51809
                     /gene="trnF-GAA"
                     /product="tRNA-Phe"
     gene            51737..51809
                     /gene="trnF-GAA"
     CDS             complement(52528..53004)
                     /gene="ndhJ"
                     /codon_start=1
                     /transl_table=11
                     /product="NADH-plastoquinone oxidoreductase subunit J"
     gene            complement(52528..53004)
                     /gene="ndhJ"
     repeat_region   52627..52890
     CDS             complement(53126..53803)
                     /gene="ndhK"
                     /codon_start=1
                     /transl_table=11
                     /product="NADH-plastoquinone oxidoreductase subunit K"
     gene            complement(53126..53803)
                     /gene="ndhK"
     CDS             complement(53846..54208)
                     /gene="ndhC"
                     /codon_start=1
                     /transl_table=11
                     /product="NADH-plastoquinone oxidoreductase subunit 3"
     gene            complement(53846..54208)
                     /gene="ndhC"
     tRNA            join(complement(55609..55647),complement(54965..55001))
                     /gene="trnV-UAC"
                     /product="tRNA-Val"
     gene            complement(54965..55647)
                     /gene="trnV-UAC"
     repeat_region   55508..55751
     tRNA            55809..55881
                     /gene="trnM-CAU"
                     /product="tRNA-Met"
     gene            55809..55881
                     /gene="trnM-CAU"
     repeat_region   56158..56398
     CDS             complement(56169..56570)
                     /gene="atpE"
                     /codon_start=1
                     /transl_table=11
                     /product="ATP synthase CF1 epsilon subunit"
     gene            complement(56169..56570)
                     /gene="atpE"
     repeat_region   56467..56920
     CDS             complement(56567..58063)
                     /gene="atpB"
                     /codon_start=1
                     /transl_table=11
                     /product="ATP synthase CF1 beta subunit"
     gene            complement(56567..58063)
                     /gene="atpB"
     repeat_region   56628..56920
     repeat_region   56763..57040
     CDS             58821..60248
                     /gene="rbcL"
                     /codon_start=1
                     /transl_table=11
                     /product="ribulose bisophosphate carboxylase"
     gene            58821..60248
                     /gene="rbcL"
     repeat_region   58949..59246
     repeat_region   58962..59176
     repeat_region   complement(59007..59252)
     repeat_region   59553..59839
     repeat_region   59580..59942
     repeat_region   complement(59614..59930)
     CDS             61308..62792
                     /gene="accD"
                     /codon_start=1
                     /transl_table=11
                     /product="acetyl-CoA carboxylase carboxyltransferase beta
                     subunit"
     gene            61308..62792
                     /gene="accD"
     CDS             63162..63275
                     /gene="psaI"
                     /codon_start=1
                     /transl_table=11
                     /product="photosystem I subunit VIII"
     gene            63162..63275
                     /gene="psaI"
     CDS             63468..64022
                     /gene="ycf4"
                     /codon_start=1
                     /transl_table=11
                     /product="photosystem I assembly protein Ycf4"
     gene            63468..64022
                     /gene="ycf4"
     CDS             64465..65154
                     /gene="cemA"
                     /codon_start=1
                     /transl_table=11
                     /product="envelope membrane protein"
     gene            64465..65154
                     /gene="cemA"
     CDS             65368..66330
                     /gene="petA"
                     /codon_start=1
                     /transl_table=11
                     /product="cytochrome f"
     gene            65368..66330
                     /gene="petA"
     repeat_region   65419..65723
     repeat_region   65419..65668
     CDS             complement(67491..67640)
                     /gene="psbJ"
                     /codon_start=1
                     /transl_table=11
                     /product="photosystem II protein J"
     gene            complement(67491..67640)
                     /gene="psbJ"
     repeat_region   67689..68103
     repeat_region   67689..67974
     repeat_region   67734..68103
     CDS             complement(67740..67856)
                     /gene="psbL"
                     /codon_start=1
                     /transl_table=11
                     /product="photosystem II protein L"
     gene            complement(67740..67856)
                     /gene="psbL"
     CDS             complement(67879..67998)
                     /gene="psbF"
                     /codon_start=1
                     /transl_table=11
                     /product="photosystem II cytochrome b559 beta subunit"
     gene            complement(67879..67998)
                     /gene="psbF"
     CDS             complement(68008..68259)
                     /gene="psbE"
                     /codon_start=1
                     /transl_table=11
                     /product="photosystem II cytochrome b559 alpha subunit"
     gene            complement(68008..68259)
                     /gene="psbE"
     CDS             69113..69208
                     /gene="petL"
                     /codon_start=1
                     /transl_table=11
                     /product="cytochrome b6/f complex subunit VI"
     gene            69113..69208
                     /gene="petL"
     CDS             69394..69507
                     /gene="petG"
                     /codon_start=1
                     /transl_table=11
                     /product="cytochrome b6/f complex subunit V"
     gene            69394..69507
                     /gene="petG"
     tRNA            complement(69640..69713)
                     /gene="trnW-CCA"
                     /product="tRNA-Trp"
     gene            complement(69640..69713)
                     /gene="trnW-CCA"
     tRNA            complement(69925..69998)
                     /gene="trnP-UGG"
                     /product="tRNA-Pro"
     gene            complement(69925..69998)
                     /gene="trnP-UGG"
     CDS             70422..70556
                     /gene="psaJ"
                     /codon_start=1
                     /transl_table=11
                     /product="photosystem I subunit IX"
     gene            70422..70556
                     /gene="psaJ"
     CDS             71057..71257
                     /gene="rpl33"
                     /codon_start=1
                     /transl_table=11
                     /product="ribosomal protein L33"
     gene            71057..71257
                     /gene="rpl33"
     CDS             71462..71767
                     /gene="rps18"
                     /codon_start=1
                     /transl_table=11
                     /product="ribosomal protein S18"
     gene            71462..71767
                     /gene="rps18"
     CDS             complement(72013..72372)
                     /gene="rpl20"
                     /codon_start=1
                     /transl_table=11
                     /product="ribosomal protein L20"
     gene            complement(72013..72372)
                     /gene="rpl20"
     CDS             join(complement(73170..73283),156017..156248,
                     156785..156810)
                     /gene="rps12"
                     /locus_tag="HGE43_pgp046"
                     /trans_splicing
                     /codon_start=1
                     /transl_table=11
                     /product="ribosomal protein S12"
                     /protein_id="YP_009754133.1"
                     /db_xref="GeneID:54097999"
     CDS             join(complement(73170..73283),complement(102021..102252),
                     complement(101459..101484))
                     /gene="rps12"
                     /locus_tag="HGE43_pgp047"
                     /trans_splicing
                     /codon_start=1
                     /transl_table=11
                     /product="ribosomal protein S12"
                     /protein_id="YP_009754088.1"
                     /db_xref="GeneID:54098067"
     gene            join(complement(73170..73283),156017..156810)
                     /gene="rps12"
                     /locus_tag="HGE43_pgp046"
                     /trans_splicing
                     /db_xref="GeneID:54097999"
     gene            join(complement(73170..73283),complement(101459..102252))
                     /gene="rps12"
                     /locus_tag="HGE43_pgp047"
                     /trans_splicing
                     /db_xref="GeneID:54098067"
     CDS             join(complement(75428..75498),complement(74365..74656),
                     complement(73469..73714))
                     /gene="clpP"
                     /codon_start=1
                     /transl_table=11
                     /product="clp protease proteolytic subunit"
     gene            complement(73469..75498)
                     /gene="clpP"
     CDS             75986..77512
                     /gene="psbB"
                     /codon_start=1
                     /transl_table=11
                     /product="photosystem II CP47 chlorophyll apoprotein"
     gene            75986..77512
                     /gene="psbB"
     repeat_region   76790..77151
     repeat_region   76790..77064
     repeat_region   76872..77151
     repeat_region   77033..77307
     CDS             77696..77803
                     /gene="psbT"
                     /codon_start=1
                     /transl_table=11
                     /product="photosystem II protein T"
     gene            77696..77803
                     /gene="psbT"
     CDS             complement(77864..77995)
                     /gene="psbN"
                     /codon_start=1
                     /transl_table=11
                     /product="photosystem II protein N"
     gene            complement(77864..77995)
                     /gene="psbN"
     CDS             78104..78325
                     /gene="psbH"
                     /codon_start=1
                     /transl_table=11
                     /product="photosystem II phosphoprotein"
     gene            78104..78325
                     /gene="psbH"
     CDS             join(78453..78458,79271..79912)
                     /gene="petB"
                     /codon_start=1
                     /transl_table=11
                     /product="cytochrome b6"
     gene            78453..79912
                     /gene="petB"
     repeat_region   79190..79623
     repeat_region   79346..79623
     CDS             join(80117..80124,80839..81313)
                     /gene="petD"
                     /codon_start=1
                     /transl_table=11
                     /product="cytochrome b6/f complex subunit IV"
     gene            80117..81313
                     /gene="petD"
     repeat_region   80750..80995
     CDS             complement(81524..82519)
                     /gene="rpoA"
                     /codon_start=1
                     /transl_table=11
                     /product="RNA polymerase alpha subunit"
     gene            complement(81524..82519)
                     /gene="rpoA"
     CDS             complement(82591..83007)
                     /gene="rps11"
                     /codon_start=1
                     /transl_table=11
                     /product="ribosomal protein S11"
     gene            complement(82591..83007)
                     /gene="rps11"
     CDS             complement(83161..83274)
                     /gene="rpl36"
                     /codon_start=1
                     /transl_table=11
                     /product="ribosomal protein L36"
     gene            complement(83161..83274)
                     /gene="rpl36"
     CDS             complement(83750..84154)
                     /gene="rps8"
                     /codon_start=1
                     /transl_table=11
                     /product="ribosomal protein S8"
     gene            complement(83750..84154)
                     /gene="rps8"
     CDS             complement(84538..84906)
                     /gene="rpl14"
                     /codon_start=1
                     /transl_table=11
                     /product="ribosomal protein L14"
     gene            complement(84538..84906)
                     /gene="rpl14"
     CDS             join(complement(86550..86558),complement(85053..85451))
                     /gene="rpl16"
                     /codon_start=1
                     /transl_table=11
                     /product="50S ribosomal protein L16"
     gene            complement(85053..86558)
                     /gene="rpl16"
     CDS             complement(86681..87337)
                     /gene="rps3"
                     /codon_start=1
                     /transl_table=11
                     /product="ribosomal protein S3"
     gene            complement(86681..87337)
                     /gene="rps3"
     repeat_region   87463..126899
                     /note="inverted repeat B"
                     /rpt_type="inverted"
     repeat_region   87463..126899
     CDS             complement(87472..87750)
                     /gene="rps19"
                     /codon_start=1
                     /transl_table=11
                     /product="ribosomal protein S19"
     gene            complement(87472..87750)
                     /gene="rps19"
     CDS             join(complement(88945..89335),complement(87835..88268))
                     /gene="rpl2"
                     /codon_start=1
                     /transl_table=11
                     /product="ribosomal protein L2"
     gene            complement(87835..89335)
                     /gene="rpl2"
     repeat_region   87878..88128
     repeat_region   88130..88391
     repeat_region   88457..89716
     CDS             complement(89354..89635)
                     /gene="rpl23"
                     /codon_start=1
                     /transl_table=11
                     /product="ribosomal protein L23"
     gene            complement(89354..89635)
                     /gene="rpl23"
     repeat_region   89718..90643
     tRNA            complement(89801..89874)
                     /gene="trnI-CAU"
                     /product="tRNA-Ile"
     gene            complement(89801..89874)
                     /gene="trnI-CAU"
     CDS             89963..96799
                     /gene="ycf2"
                     /codon_start=1
                     /transl_table=11
                     /product="hypothetical protein RF2"
     gene            89963..96799
                     /gene="ycf2"
     repeat_region   90998..91581
     repeat_region   91583..92177
     repeat_region   92261..92547
     repeat_region   92977..93715
     repeat_region   93773..94323
     repeat_region   94325..94766
     repeat_region   94965..95461
     repeat_region   95113..95492
     repeat_region   95693..96096
     repeat_region   96213..96644
     repeat_region   96809..97041
     repeat_region   97043..97325
     repeat_region   97341..97630
     repeat_region   97626..98139
     tRNA            complement(97749..97829)
                     /gene="trnL-CAA"
                     /product="tRNA-Leu"
     gene            complement(97749..97829)
                     /gene="trnL-CAA"
     repeat_region   97749..98158
     repeat_region   97904..98182
     repeat_region   98224..98514
     repeat_region   98288..98999
     repeat_region   98330..99337
     CDS             join(complement(99842..100618),complement(98401..99156))
                     /gene="ndhB"
                     /codon_start=1
                     /transl_table=11
                     /product="NADH-plastoquinone oxidoreductase subunit 2"
     gene            complement(98401..100618)
                     /gene="ndhB"
     repeat_region   98987..99442
     repeat_region   99339..100498
     repeat_region   99827..100525
     repeat_region   100223..100590
     repeat_region   100500..100750
     repeat_region   100927..101417
     CDS             complement(100938..101405)
                     /gene="rps7"
                     /codon_start=1
                     /transl_table=11
                     /product="ribosomal protein S7"
     gene            complement(100938..101405)
                     /gene="rps7"
     repeat_region   101444..102322
     repeat_region   102450..102652
     repeat_region   102455..102785
     repeat_region   102482..102816
     repeat_region   102818..103209
     repeat_region   103246..103625
     repeat_region   103627..103919
     tRNA            104147..104218
                     /gene="trnV-GAC"
                     /product="tRNA-Val"
     gene            104147..104218
                     /gene="trnV-GAC"
     repeat_region   104257..104871
     rRNA            104448..105938
                     /gene="rrn16"
                     /product="16S ribosomal RNA"
     gene            104448..105938
                     /gene="rrn16"
     repeat_region   104834..105094
     repeat_region   104873..105438
     repeat_region   105440..106151
     repeat_region   106194..106617
     tRNA            join(106235..106271,107226..107260)
                     /gene="trnI-GAU"
                     /product="tRNA-Ile"
     gene            106235..107260
                     /gene="trnI-GAU"
     repeat_region   106772..107657
     tRNA            join(107325..107362,108170..108204)
                     /gene="trnA-UGC"
                     /product="tRNA-Ala"
     gene            107325..108204
                     /gene="trnA-UGC"
     repeat_region   107666..107921
     repeat_region   107963..108223
     repeat_region   108028..108698
     rRNA            108362..111171
                     /gene="rrn23"
                     /product="23S ribosomal RNA"
     gene            108362..111171
                     /gene="rrn23"
     repeat_region   108721..109308
     repeat_region   109310..109790
     repeat_region   109793..111152
     repeat_region   111154..111743
     rRNA            111270..111373
                     /gene="rrn4.5"
                     /product="4.5S ribosomal RNA"
     gene            111270..111373
                     /gene="rrn4.5"
     repeat_region   111593..111949
     rRNA            111598..111718
                     /gene="rrn5"
                     /product="5S ribosomal RNA"
     gene            111598..111718
                     /gene="rrn5"
     repeat_region   111927..112183
     tRNA            111972..112045
                     /gene="trnR-ACG"
                     /product="tRNA-Arg"
     gene            111972..112045
                     /gene="trnR-ACG"
     repeat_region   112328..112603
     tRNA            complement(112605..112676)
                     /gene="trnN-GUU"
                     /product="tRNA-Asn"
     gene            complement(112605..112676)
                     /gene="trnN-GUU"
     CDS             113007..118277
                     /gene="ycf1"
                     /codon_start=1
                     /transl_table=11
                     /product="hypothetical protein RF1"
     gene            113007..118277
                     /gene="ycf1"
     repeat_region   113016..113293
     CDS             118566..118838
                     /gene="rps15"
                     /codon_start=1
                     /transl_table=11
                     /product="ribosomal protein S15"
     gene            118566..118838
                     /gene="rps15"
     CDS             118942..120123
                     /gene="ndhH"
                     /codon_start=1
                     /transl_table=11
                     /product="NADH-plastoquinone oxidoreductase subunit 7"
     gene            118942..120123
                     /gene="ndhH"
     CDS             join(120125..120677,121928..122466)
                     /gene="ndhA"
                     /codon_start=1
                     /transl_table=11
                     /product="NADH-plastoquinone oxidoreductase subunit 1"
     gene            120125..122466
                     /gene="ndhA"
     CDS             122546..123031
                     /gene="ndhI"
                     /codon_start=1
                     /transl_table=11
                     /product="NADH-plastoquinone oxidoreductase subunit I"
     gene            122546..123031
                     /gene="ndhI"
     repeat_region   122807..123031
     CDS             123437..123967
                     /gene="ndhG"
                     /codon_start=1
                     /transl_table=11
                     /product="NADH-plastoquinone oxidoreductase subunit 6"
     gene            123437..123967
                     /gene="ndhG"
     CDS             124211..124516
                     /gene="ndhE"
                     /codon_start=1
                     /transl_table=11
                     /product="NADH-plastoquinone oxidoreductase subunit 4L"
     gene            124211..124516
                     /gene="ndhE"
     CDS             124781..125026
                     /gene="psaC"
                     /codon_start=1
                     /transl_table=11
                     /product="photosystem I subunit VII"
     gene            124781..125026
                     /gene="psaC"
     CDS             125154..126650
                     /gene="ndhD"
                     /locus_tag="HGE43_pgp017"
                     /gene_synonym="ndh4"
                     /exception="RNA editing"
                     /codon_start=1
                     /transl_table=11
                     /product="NADH-plastoquinone oxidoreductase subunit 4"
                     /protein_id="YP_009754162.1"
                     /db_xref="GeneID:54098038"
     gene            125154..126650
                     /gene="ndhD"
                     /locus_tag="HGE43_pgp017"
                     /gene_synonym="ndh4"
                     /db_xref="GeneID:54098038"
     CDS             complement(126901..129141)
                     /gene="ndhF"
                     /codon_start=1
                     /transl_table=11
                     /product="NADH-plastoquinone oxidoreductase subunit 5"
     gene            complement(126901..129141)
                     /gene="ndhF"
     repeat_region   127907..128238
     repeat_region   127907..128189
     repeat_region   127956..128238
     repeat_region   128447..128709
     CDS             129597..129764
                     /gene="rpl32"
                     /codon_start=1
                     /transl_table=11
                     /product="ribosomal protein L32"
     gene            129597..129764
                     /gene="rpl32"
     tRNA            130155..130234
                     /gene="trnL-UAG"
                     /product="tRNA-Leu"
     gene            130155..130234
                     /gene="trnL-UAG"
     CDS             130339..131310
                     /gene="ccsA"
                     /codon_start=1
                     /transl_table=11
                     /product="cytochrome c heme attachment protein"
     gene            130339..131310
                     /gene="ccsA"
     repeat_region   complement(131370..170806)
     repeat_region   complement(131370..>170804)
                     /note="inverted repeat A"
                     /rpt_type="inverted"
     CDS             complement(131619..133115)
                     /gene="ndhD"
                     /codon_start=1
                     /transl_table=11
                     /product="NADH-plastoquinone oxidoreductase subunit 4"
     gene            complement(131619..133115)
                     /gene="ndhD"
     CDS             complement(133243..133488)
                     /gene="psaC"
                     /codon_start=1
                     /transl_table=11
                     /product="photosystem I subunit VII"
     gene            complement(133243..133488)
                     /gene="psaC"
     CDS             complement(133753..134058)
                     /gene="ndhE"
                     /codon_start=1
                     /transl_table=11
                     /product="NADH-plastoquinone oxidoreductase subunit 4L"
     gene            complement(133753..134058)
                     /gene="ndhE"
     CDS             complement(134302..134832)
                     /gene="ndhG"
                     /codon_start=1
                     /transl_table=11
                     /product="NADH-plastoquinone oxidoreductase subunit 6"
     gene            complement(134302..134832)
                     /gene="ndhG"
     CDS             complement(135238..135723)
                     /gene="ndhI"
                     /codon_start=1
                     /transl_table=11
                     /product="NADH-plastoquinone oxidoreductase subunit I"
     gene            complement(135238..135723)
                     /gene="ndhI"
     repeat_region   complement(135238..135462)
     CDS             join(complement(137592..138144),
                     complement(135803..136341))
                     /gene="ndhA"
                     /codon_start=1
                     /transl_table=11
                     /product="NADH-plastoquinone oxidoreductase subunit 1"
     gene            complement(135803..138144)
                     /gene="ndhA"
     CDS             complement(138146..139327)
                     /gene="ndhH"
                     /codon_start=1
                     /transl_table=11
                     /product="NADH-plastoquinone oxidoreductase subunit 7"
     gene            complement(138146..139327)
                     /gene="ndhH"
     CDS             complement(139431..139703)
                     /gene="rps15"
                     /codon_start=1
                     /transl_table=11
                     /product="ribosomal protein S15"
     gene            complement(139431..139703)
                     /gene="rps15"
     CDS             complement(139992..145262)
                     /gene="ycf1"
                     /codon_start=1
                     /transl_table=11
                     /product="hypothetical protein RF1"
     gene            complement(139992..145262)
                     /gene="ycf1"
     repeat_region   complement(144976..145253)
     tRNA            145593..145664
                     /gene="trnN-GUU"
                     /product="tRNA-Asn"
     gene            145593..145664
                     /gene="trnN-GUU"
     repeat_region   complement(145666..145941)
     repeat_region   complement(146086..146342)
     tRNA            complement(146224..146297)
                     /gene="trnR-ACG"
                     /product="tRNA-Arg"
     gene            complement(146224..146297)
                     /gene="trnR-ACG"
     repeat_region   complement(146320..146676)
     repeat_region   complement(146526..147115)
     rRNA            complement(146551..146671)
                     /gene="rrn5"
                     /product="5S ribosomal RNA"
     gene            complement(146551..146671)
                     /gene="rrn5"
     rRNA            complement(146896..146999)
                     /gene="rrn4.5"
                     /product="4.5S ribosomal RNA"
     gene            complement(146896..146999)
                     /gene="rrn4.5"
     rRNA            complement(147098..149907)
                     /gene="rrn23"
                     /product="23S ribosomal RNA"
     gene            complement(147098..149907)
                     /gene="rrn23"
     repeat_region   complement(147117..148476)
     repeat_region   complement(148479..148959)
     repeat_region   complement(148961..149548)
     repeat_region   complement(149571..150241)
     repeat_region   complement(150046..150306)
     tRNA            join(complement(150907..150944),
                     complement(150065..150099))
                     /gene="trnA-UGC"
                     /product="tRNA-Ala"
     gene            complement(150065..150944)
                     /gene="trnA-UGC"
     repeat_region   complement(150348..150603)
     repeat_region   complement(150612..151497)
     tRNA            join(complement(151998..152034),
                     complement(151009..151043))
                     /gene="trnI-GAU"
                     /product="tRNA-Ile"
     gene            complement(151009..152034)
                     /gene="trnI-GAU"
     repeat_region   complement(151652..152075)
     repeat_region   complement(152118..152829)
     rRNA            complement(152331..153821)
                     /gene="rrn16"
                     /product="16S ribosomal RNA"
     gene            complement(152331..153821)
                     /gene="rrn16"
     repeat_region   complement(152831..153396)
     repeat_region   complement(153175..153435)
     repeat_region   complement(153398..154012)
     tRNA            complement(154051..154122)
                     /gene="trnV-GAC"
                     /product="tRNA-Val"
     gene            complement(154051..154122)
                     /gene="trnV-GAC"
     repeat_region   complement(154350..154642)
     repeat_region   complement(154644..155023)
     repeat_region   complement(155060..155451)
     repeat_region   complement(155453..155787)
     repeat_region   complement(155484..155814)
     repeat_region   complement(155617..155819)
     repeat_region   complement(155947..156825)
     repeat_region   complement(156852..157342)
     CDS             156864..157331
                     /gene="rps7"
                     /codon_start=1
                     /transl_table=11
                     /product="ribosomal protein S7"
     gene            156864..157331
                     /gene="rps7"
     repeat_region   complement(157519..157769)
     CDS             join(157651..158427,159113..159868)
                     /gene="ndhB"
                     /codon_start=1
                     /transl_table=11
                     /product="NADH-plastoquinone oxidoreductase subunit 2"
     gene            157651..159868
                     /gene="ndhB"
     repeat_region   complement(157679..158046)
     repeat_region   complement(157744..158442)
     repeat_region   complement(157771..158930)
     repeat_region   complement(158827..159282)
     repeat_region   complement(158932..159939)
     repeat_region   complement(159270..159981)
     repeat_region   complement(159755..160045)
     repeat_region   complement(160087..160365)
     repeat_region   complement(160111..160520)
     repeat_region   complement(160130..160643)
     tRNA            160440..160520
                     /gene="trnL-CAA"
                     /product="tRNA-Leu"
     gene            160440..160520
                     /gene="trnL-CAA"
     repeat_region   complement(160639..160928)
     repeat_region   complement(160944..161226)
     repeat_region   complement(161228..161460)
     CDS             complement(161470..168306)
                     /gene="ycf2"
                     /codon_start=1
                     /transl_table=11
                     /product="hypothetical protein RF2"
     gene            complement(161470..168306)
                     /gene="ycf2"
     repeat_region   complement(161625..162056)
     repeat_region   complement(162173..162576)
     repeat_region   complement(162777..163156)
     repeat_region   complement(162808..163304)
     repeat_region   complement(163503..163944)
     repeat_region   complement(163946..164496)
     repeat_region   complement(164554..165292)
     repeat_region   complement(165722..166008)
     repeat_region   complement(166092..166686)
     repeat_region   complement(166688..167271)
     repeat_region   complement(167626..168551)
     tRNA            168395..168468
                     /gene="trnI-CAU"
                     /product="tRNA-Ile"
     gene            168395..168468
                     /gene="trnI-CAU"
     repeat_region   complement(168553..169812)
     CDS             168634..168915
                     /gene="rpl23"
                     /codon_start=1
                     /transl_table=11
                     /product="ribosomal protein L23"
     gene            168634..168915
                     /gene="rpl23"
     CDS             join(168934..169324,170001..170434)
                     /gene="rpl2"
                     /codon_start=1
                     /transl_table=11
                     /product="ribosomal protein L2"
     gene            168934..170434
                     /gene="rpl2"
     repeat_region   complement(169878..170139)
     repeat_region   complement(170141..170391)
     CDS             170519..170797
                     /gene="rps19"
                     /codon_start=1
                     /transl_table=11
                     /product="ribosomal protein S19"
     gene            170519..170797
                     /gene="rps19"
     misc_feature    170805..170806
                     /label="misc"
                     /note="Geneious type: Editing History Insertion"
     source          170805..>170806
                     /organism="Vachellia_nilotica_subsp._indica"
                     /organelle="plastid:chloroplast"
                     /mol_type="genomic DNA"
                     /note="Annotation Method :: PGA-Plastid Genome Annotator"
     repeat_region   complement(<170805..170806)
                     /note="inverted repeat A"
                     /rpt_type="inverted"
ORIGIN      
        1 agaaaaataa ataagcttaa cacaaaagca gaaaaagaaa taatagtaac ttggttatgg
       61 gcgaacgacg ggaattgaac ccgcgcatgg tggattcaca atccactgcc ttgatccact
      121 tggctacatc cgcccctata ctatctaaaa attacagata tttccatttg tattctttct
      181 ttattattat tatttttttt tttagttttt cctcgtcttc taagtaaata agtaaaattt
      241 aaacattcat ttcttttttt tttttattat tatttcaaaa gataaagaaa aattgatgag
      301 aaaacgtaaa ttactaaaaa agaaactcca atattttttg tttctaaaga atgaagaagt
      361 aaataaaaaa tttatgtctg aagaaaaaac tactaaaaaa aaaaagtaaa ggagcaataa
      421 ttcatttctt gttttatcaa gaggttgata ttgctccttt acgttcaaaa actcgtatac
      481 attaagacct aaattttatc catttataga tggagcctca accgcagcta ggtctagagg
      541 gaaattatga gcattacgtt catgcataac ttccatacca aggttagctc ggttaataat
      601 atcagcccag gtattaatta cacgaccttg actatcaact acagattggt tgaaattgaa
      661 accatttaaa ttgaaagcca tagtactgat acctaacgcg gtaaaccaga tacctactac
      721 cggccaagca gctaggaaga aatgtaaaga acgagaattg ttgaaactag catattggaa
      781 gatcaatcgg ccaaaataac catgagcagc tacaatatta taggtttctt cctcttgacc
      841 gaatctgtaa ccttcattag cagattcatt ttctgtggtt tccctgatca aactagaagt
      901 taccaaggaa ccgtgcatag cactgaatag ggagccgccg aatacaccag ctacgcctaa
      961 catgtgaaat ggatgcataa gaatattgtg ctcagcctga aatacaatca taaagttgaa
     1021 agtaccagag attcctagag gcataccatc agaaaagctt ccttgaccaa ttggatagat
     1081 caagaaaaca gcagtagcag ctgcaacagg agctgaatat gcaacagcaa tccaagggcg
     1141 catacccaga cgaaaactaa gttcccactc acgacccatg taacaagcta caccaagtaa
     1201 gaagtgtaga acaattagtt cataaggacc gccattgtat aaccattcat caacggatgc
     1261 cgcttcccat atcgggtaaa agtgcaaacc tatagccgca gaagtaggaa taatggcacc
     1321 agaaataata ttgtttccat aaagtagaga tccagaaaca ggctcacgaa taccatcaat
     1381 atctactgga ggggctgcaa tgaaagcgat aataaataca gaagttgcgg tcaataaggt
     1441 agggatcatc aaaacaccaa accatccaat gtaaagacgg ttttcagtgc tggttatcca
     1501 gttacagaag cgaccccata ggctttcgct ctcgcgtctc tctaaaattg cagtcatggt
     1561 aaaatcttgg tttatttaat catcagggac tcccaagcac acgaattctc tataaataga
     1621 taattgaggg cttgttattc aacagtataa catgacttat atagcggtgt caaccaatac
     1681 caatatccat aagatactct tatttattca tttagattta tcagaattct ccttttattt
     1741 tacctcattt cattcattca aaacagaaaa taaaaaattc gggtttatat acatttatat
     1801 acatatgact tcgatatatt aactataatg atataacttc aatatattaa ctataatggg
     1861 ttgcccggga ctcgaacccg gaactagtcg gatggagtag ataatttatt tgttaataaa
     1921 attaaataac aaaatataaa aaaatccctc cccaagccgt gcttgcattt ttcattgcac
     1981 acggctttcc ctatgtatac atctaaacct cagttccttc cctagaacag gaaagttaaa
     2041 tactcagttg atcaatccct actcttacta catgagcatt tcataatcca tttcatattt
     2101 cataatagaa tcataataga aataaatgaa ttttttttat tatctcttcc tcatttaagg
     2161 atagttttca tttacaaagt atcataacca gttattcatg attgacctga tcattgatga
     2221 aaataaaaaa tatccaaata ccaaatccga cctccatata acctctggaa agtagaagaa
     2281 gctcttggga agatcaaaga aagaatctct tcttcctctg taaagaattc ttccaataat
     2341 tctgaaccca atcttttcaa aaaaacgcgt acagtacttt tgtgtttacg agccaaagtt
     2401 ttaatacaag aaagccgaag tatatatttt attcgataca aactcttttt ttttgaggat
     2461 ccattgtaat aatgagaaag atttctgcat atccgcaaaa atcggtcaat aatatcaaaa
     2521 tcggatgaat cggcccagac cggcttacta atgggatgcc ctaatatatt acaaaatctc
     2581 gctttagaca atgatctaat tagaggaata attggaatta ttgtatcaag ctttttcata
     2641 ccattttcaa ttataaatga attttccagc atttgactcc gtaccactga aggatttagc
     2701 cgcacatttg aaaaatagcc caaaaagtaa aatgaatgct cggataattg gtttccatgg
     2761 atctttcctg gttgaaacca aacataaaaa tgacattgcc ataaatggat aagatagtat
     2821 ttccatttat tcatcaaaaa ggacatattc tttgaagcca gaatggattt tccttgatat
     2881 ctaacataat gaatgaaagg gtccttgaag aaccataaag tggacggaaa atccttatca
     2941 aagacttcta caaaatgttc gatttttgca tagaaataga ttcgctcaaa aaggacccca
     3001 gaagatgtta atcgtaaata agacgatttg ttacggagaa aaagaaagat agattcgtat
     3061 tcacatacat aaaaattata taggaagagg aataatcttg gattactttt tgaaaaagta
     3121 gaaatccttt tttttggagt aataagactc ttccaattac aatactcata aagaaagagc
     3181 cttaataaat gaaaagaaga agcatctttc acccagtatc gaagggtttg aaccaagatt
     3241 tccagatgga tagggtaagg tattcgtaca tctgacacat aatttaaata tggaaatttt
     3301 tcctcaaaaa aaggaaatat tgaatgaatt gatcgtaaat tataagattt tacaatttct
     3361 gcctcctcta aggaagagat taattgtagg gaaaatggaa tttccatact gacggaaaac
     3421 ccctctgata ttatttgaga atacaaattc ttgttgtacc cccaaaatgg atttttgtta
     3481 gaatcattaa cagaaataat caaatgattc tgttgataca ttcgagtaat taaacgtttt
     3541 acaattagta aactagattt attatcataa cctagatttt ccaccaaaat ggagctattt
     3601 aaaccatgat tataagcaag tgcataaata tactcccgaa aaataagtgg gtataggaag
     3661 tcatgttggc gagatctatc tagttctaaa tagacttgaa attcctccat ttttgaaatt
     3721 cgatttgggc caaggatcgc ggatttattg ggttatcaaa tgatacatag tgcgatacag
     3781 tcaaaacaag gtattctatt ctaataaaaa tggaatagat acctagaaaa taagtaagac
     3841 tcatcaacgg actctctcta ctcacttttt ccatctaatt gttttatctt cgttctagaa
     3901 taacaaaata gttagaaatc ctttattttc tcaactcaat cgctcttttg attttggaaa
     3961 aaaaaaaaaa attatcaata tactctttct tctacacatt tttcgccacc ccataataaa
     4021 atggagaata gctaatagtt aggactcata acaaaaatca ataatccatt catgggaaaa
     4081 gcttttcccg catcaagtac taatatattt ttaacgtata attagatggg gtaatcattc
     4141 aaattcaaaa cgaaagctcg ttgctttttg tttccctata attggagccg ccaaactcta
     4201 tccatttatt aattcaaccc aactgtgaat ttttttttgt tccgagccaa gaattcaaac
     4261 aaggaattgg gcccgatcca ataacaatga aatattcttc gaattctcca ttgatacgac
     4321 atgctgcttt ttccattcat tcctttctgg atcagtcgtg gtcttacaaa ctctaccgat
     4381 ggtatggacg aatccattgc ttcatagaaa tgtgtaaaaa attgagtcgc acttaaaagc
     4441 cgagtactct accattgagt tagcaaccct aataaaataa actacaaaaa taaactaata
     4501 aaataggatg tgtagataca atcgcaatca aaataaataa aaaaaatgga attgaataat
     4561 aaaaaaaaaa aaaaaaaatt ccattcagaa aaaaaaaaaa aaagaaaaat gtcgaagtcg
     4621 aatcgattct gaacataaaa atgaacagat ccgatgaaaa tacaagaaat tttctcagat
     4681 aaaaaaaaga aaatcacaat ttatagacca cctctttgtt tcctatgtta tacattattt
     4741 ttcttttttt tattcattta ttattttatt atttattcga aatttcttat taaatttttt
     4801 attttctatt cgaatattct atttctgaaa tttattcttt aatttgaata ttaataaaaa
     4861 aaaatttctt ttcttgttta tatcatagaa aatccaacga acccatccat ttgatgaagt
     4921 aaaaaaaaaa aaaaaaaaaa tcctatggaa cgggaataaa aagattcatt tattcacgat
     4981 cggattatat ttgtttgata cactgttgtc aatattaatt taatgttgaa aaaaaaaaaa
     5041 aaatacaatg gagaaaataa acgaattaga aacttaaata aattaaatat taaataacat
     5101 aaataatcta tatacaagtc atccacaccc tctttttttt ttttttttat ttttatttat
     5161 ttatttcatt aattgaattt cgtttgttga ttaggacaaa gttccataaa aacaccagcc
     5221 ttttttgaaa tatcctgaac agttcctgta ggttgagcac ctttttcaag gaaatataga
     5281 ataacaggaa tatttaaata ggtttgattc tttatcggat cataaaaacc cactctccga
     5341 agatctctcc cctctcttcg ggatcgagca tcaattgcaa cgattcgata aacggctcat
     5401 tgggatagat atagataaac aatacacccc ccctagaaac gtataagaag ttttctcctc
     5461 gtacggctcg agaaaattcg aaattatgtc tatgtataaa attatgatgt caaatagatg
     5521 cataaaatca tcaaatcaat tagactatga tttaaatact tttttcttat tctttcctga
     5581 aaaaaaaatc actcgtattc gcaacctcat aactcaagtt ggataactct taaataactc
     5641 aaaggaaaac aaaaccttta gttaggtatt ttatttcatt tattgagcgg tctctacccc
     5701 ctttcttgtc tgtctccttt agaatctatt tttcgccttc agtctaatat agttgttaag
     5761 acaattgaaa atggtattta cttgttccat gatccgttag cttttccttg aatcattggg
     5821 tttagacatt acttcgagga tctttaatcg tttcaaaaat ggcagcaaca taccaatttt
     5881 tttctttcca tgaaagaatc atacaaatag atggttgatt cccgcggatc cacttttgat
     5941 cgaaatagtt ttaccaattc caacaaattt tacttttttt ttttaacttg ctcgaattgg
     6001 gtcctttcaa tttctatatc gaaaatatac ttacgaagtt gttctaactt attaattttc
     6061 actaacccta gaaacttgcc cctgaaaaat gaatcaactc gagctccatc atgtactatt
     6121 tccatcatca acctctctcc cctccccaaa aaaatgaatt cgagtggaac agaacaaacg
     6181 atgtcgagcc aagagcaccc tcatttctat ataatagaaa aatggtggat gtaagaatcc
     6241 acagctaatc taatcatgtc tttcaagtcg cacgttgctt tttaccacat cgtttcaaac
     6301 gaagttttac cataacattc ctctagtttg gggccagtat gtaattgatt caattatgaa
     6361 atcatgaata gtcattgatt caatcgatac ataataatct atattttttc cttctatatg
     6421 aattgctata tgaattgaat ggaaaatttc taaagtaaaa aatatcaacc aaaattcaaa
     6481 ttaactcgat attgtcggaa tagaatttct attctatttt tctatttttt atttatttag
     6541 aaaaatagaa attagaaata ttcttaaact cttaaacaaa aaaaataata ctaaaaataa
     6601 atcattcaaa ttattagaaa ttattattat ctaatttata tatttttgtc tatagtctat
     6661 atttttatat tctatattta gatttaaatt aatattatat attaatatta tataattata
     6721 taaaaaaata tataaaataa tataataaaa tatataatca ataacacgaa taaagaataa
     6781 aaaaagttct ttttgaatct acatcttcaa agtgtctcga tttagagacg aatcattaaa
     6841 aaaaaagaat aatcacattc tacccaatat tatatactct taaacagaag gtttctcaaa
     6901 aaaaaaaagg gcaatcttga ttctgatatc caatttgtat tcagatatga tatatatcat
     6961 gaatggatat actctgggac ggaaggattc gaacctccga atagcgggac caaaacccgt
     7021 tgccttaccg cttggccacg ccccatttct attcgacact aataaacact attataggta
     7081 ttgattgttc gtcaattcca gtccaaatat ctaaatatct atagaataaa ttgttgctat
     7141 aattttaata cgtgtagata tagaattaaa ctgaaattat tgatcattac atataattca
     7201 attaagatat tgcatgaaag tatgatttct tctatttttt atttcttttt atttcagaat
     7261 gaattggata agttcaaacc aaagaaggat tttttgggtc tacttttttt atttgattca
     7321 tcattttatt cgtaattaat tcgatttttt attagaattt gttatttatt tcatttattt
     7381 taatagatat ttataaatag tataaatcat aaatgaaata aataacaaaa aaaaaaacga
     7441 aattaataat tcatttatta taaaattcag aatataagaa tatattaata ataatattaa
     7501 cttaattaaa attaatttaa ctcacaaaaa gaaaaaatac aattatctta aagaacaaaa
     7561 tgtttgttat gcttaatatc tttagtttgg tctgtatttg tattaactct gccctttatt
     7621 caagtaattt tttcttcgca aaattacctg aagcctacgc ttttttgaat ccaattgtag
     7681 atattatgcc agtaatacct gtactctttt ttctcttagc ttttgtttgg caagctgctg
     7741 taagttttcg atgagatctt taatttgaat actgtcctag aaaaattcat aatttatttg
     7801 aaaaaaaaaa aattcgaaca ttttaacaat ttcaatttat aagatcagat aagttttaca
     7861 gtgtgaatcc ttgattcaaa tattgaaatt tttttataga caagaaaaat ctggaccatc
     7921 tcatttcctc attcttacgt ttttttcatt gaaaaatcct attatgagtc ctccacaata
     7981 tctaattatg gatatgaaag ccaattctta ttacaaataa atttctgaaa agttttttct
     8041 atttctcaaa ataacttcat ttcttagtat caaaagaaac ataatgtgta gtataggaga
     8101 atctattctc tttctttttt ttttttttta atgatcttgg agattgtgta atgcttactc
     8161 taaaactatt tgtttacacg gtagtgatat tctttgtttc tcttttcatc ttcggattcc
     8221 tatctaacga tccaggacgt aatccgggac gtgaagaata aaaaatcata tttttttttt
     8281 ttgttttctg tgttttcctt gcttgtgctt gattttgaaa tatttgtatt atctaattat
     8341 ctattttaca tttacatctt ttaaataaat aataaaaatt aatcgttaat ataaatcaaa
     8401 aatcaaacaa acaaaggagg ctctgttcta taaattcaaa aaaggtaaat aaaatacaaa
     8461 atcatcgacg gaaacggaaa gagagggatt cgaaccctcg gtacgaaaaa ttcgtacaac
     8521 ggattagcaa tccgacgctt tagtccactc agccatctct ccccaattga aaaaggccct
     8581 ttatcttata tatcttatct ctctttgatt ttttctattt tatattttaa tatattttat
     8641 attctaatat attctaaatt cttattatat atttatttaa ttatttaaaa tattatatat
     8701 aatcattata taaattatat aatatatatc tatttatata ttatattcta aattctacta
     8761 atagaaaatg gaaaataatc gaaattaatt taattaatat attcttattc tattattatt
     8821 agtatttcta ttattattta ttattagaat ttatttatta ttagaattat ataattctaa
     8881 taataatatc taataataat aaataataga aataatttat ataatttaat aaataaaaaa
     8941 aaaaaaaaaa cttgtttttc agcccggcca ggtcaatacc tagccgggcc ttttttgttc
     9001 ccatgaatct tggataaaaa aaaatgattt atttgatctg aaaaaaaaaa tacttgttat
     9061 tgaaacagga tcaaacataa gaatgtcatt tcttattact ctttcttttt ttcggtaaag
     9121 tatctaaaaa aaaaaatgga actagggatt cttgcataat gcatttttat gttatggctt
     9181 aagtagtttt gtcgagatgt atctgtcaaa acacctttag caaaacaaaa tcaaaaaatg
     9241 agtcctcttt tcttaatttc attagatccc cttacgaaac acgtcaacac tataattttc
     9301 atgattcttt tatgatccta tttctgattc ccttgttgga caaaaggtcc atttatatac
     9361 aataatcaca ttggagcggg tatagtttag tggtaaaagt gcgattcgtt ctatggatcc
     9421 cttactagtt aagggatccc tcgtttgatt catattccga tcaaaaactt tatttcttat
     9481 cttaaaaggg tttaatcctt tacctctcaa cgaacgattc gaggaataat atacattatt
     9541 gtaatttgta ttcaagaaga atcaattcga aattgacaaa ttgaattatg aaattacaaa
     9601 acataagttt tttgaattgg atcaatactc ccaatttttt gagtatgagt aaaggatcca
     9661 tggagaaaga tatagaaagt ttatttctaa tcgtaactaa atcttcaatt tttttttttt
     9721 atttgtatgg aagaggttga agcaaaatag ctattaaacg attactttag tttactagag
     9781 atatcgacat atttatttta gctcgatgga aataaaatgc ttttcctaag gattctctta
     9841 aatagaaata gagaacgaag taactagaaa aaaaaaaaaa aaagattgtt agaatcctcc
     9901 tgttctagag ggatcatcta aaaagcggga tgttttgaat gcattcagac agcaaggcca
     9961 acatagatgt tatggatcaa tttttttttt gtttacgtct tccatttgtt aatttcttcc
    10021 ataaaggagc cgaatgaaac caaagtttca cgtttggttt tgaattagag acgttaaaaa
    10081 tgatgaatca acgtcgacta taacccctag ccttccaagc taacgatgcg ggttcgattc
    10141 ccgctacccg cttctattat atctctatat tctttctatt cgaatctata tttttgtatt
    10201 atagaattct aattcatttt tatttagtta tttattagtt tttagttaaa tattagttat
    10261 ttaatataga attttcttaa tatttaacta attaatttag ttatttagtt tttaactaaa
    10321 aaataataaa ataaatagaa ttcgaaaaag aaaatagaat tgtttaattc attctaatta
    10381 atctaattaa tgtaaaaata taaatgcaat tcatcattaa cattaaattg aatacacaat
    10441 ccccggatca catattcttt tttccgaata gaacaataaa aaaacaattg taatgaaaag
    10501 aaaagcgtcc attgtctaat ggataggaca gaggtcttct aaacctttgg tataggttca
    10561 aatcctattg gacgcaaatt atttacatat agattgaatt gaatttctat atttctatgt
    10621 caagaaaaag attttgaata atttgaattt aacaagagac acttagactt ttagagtaat
    10681 aacttaactt atatacataa gttatacata atttatatcg tgaccctcta ttttttattt
    10741 tctagaatct tataaaatcg tgaatttctt taaaaataga ttaatcaaat aattaatatt
    10801 aattaaaaaa taaatattaa aatagataat aaaaatattt agaatttaaa aattatataa
    10861 aataaaatta tttatgtatt ataattatat tttttttaat aatattaaat aatattattt
    10921 aaatatataa atataattat atatttaaat cattaatcaa tttttttcta cttgttcctg
    10981 aagtaaaaag agttccatct gttcctgaat agcttctttc aaaagggctt ctgcttcccg
    11041 agtgaatgtc ttggtagaag atatgatttc ttggaattga ggtttattcg tttttaagta
    11101 agcacgtaac tcaacaagaa atttccttac ctgtccaatt tctaatgaat caagataacc
    11161 attcgttccg gtataaatag ttattatctg ttcttccaca gtgagagggg ctgattggga
    11221 ttgtttgagc aactcgcgca atcgttgacc tcttgccaat tgattttgag tagctttgtc
    11281 aagatcagaa gcgaattgtg caaaagcttc taattctgcg aattgtgcca attctaattt
    11341 taatttacca gctacttgtt tcatggcttt aatttgagcc gcagatccaa ctctggaaac
    11401 ggaaataccc acattaatcg caggtctgat cccagcattg aatagatcgg cggataagaa
    11461 tatttggcca tctgtaatgg aaattacatt agtaggaata taagctgaaa catctcccga
    11521 ttgggtctca actattggta aagcagtcat acttccttca cctaactgag aacttgattt
    11581 agcggctctt tccaaaaggc gtgaatgcaa ataaaaaaca tctcccggat aagcttcgcg
    11641 acccggtggt cttcgtaata gaagagacat ttggcgataa gcctgtgctt gtttggaggg
    11701 atcgtcataa atgattaaag tgtgtcgttc acggtacata aaatattcag ccagagctgc
    11761 tcctgtataa ggagcgaggt attgtaatgt agctggagaa tctgctgttt cagctactac
    11821 aatagtgtat tccattgctc ccctttcttg taaagtagtc accacttgag ccacagaaga
    11881 tgctttttga ccaatagcta cataaacaca tattacattt tgtccttgtt gattgagaat
    11941 cgtatctgtg gctactgctg ttttaccggt ttgtctgtcc ccaataatta attctcgctg
    12001 accacgccct atagggatca tcgaatcaat agcaataagt cctgtttgaa gaggctcata
    12061 tacggaacgt ctcgaaataa taccgggagc gggagattca attaaccgag attcagaagc
    12121 tgaaatttct cctcgaccat caataggttt agccagggca tttataacac gacccaaata
    12181 agcctcactt actggtatct gagcaattct tcctgttgct tttacagaac ttccctcttg
    12241 tatcatcaaa ccgtcaccca ttaatacaac accaacatta tttgattcca aattcaaagc
    12301 aatgcctatt gtaccctctt caaattctac taattcaccc gccattactt catcaagacc
    12361 ataaatacga gcaatgccat cgcctacttg aagtacggta ccagtattta caatctttac
    12421 ttcggtatta tattgctcaa tacgttcacg gataatttta ctaatttcat ctgcacgaat
    12481 ggttaccatg agtatttctt aattcttttt aaaaaaaaaa aaaaaaaaaa taatgcctac
    12541 aataagaagg actaatcagt tattttattt ctttcatcgc cccaaacatg ccaatattag
    12601 cactgatggt acgtaaatgt aactcgttgt tcaagcaact attcagagtt cctagagctc
    12661 cctgtaaggc ttgttggaaa acccgctgtc ggacttgatt aatcaccctt tgttgttcaa
    12721 aatgaatggt ttcatttttg taattttcta attgttccaa agtcgtataa attgaattaa
    12781 tcaaattcaa tttttctcgt tctatctcag aatatccatt tactcgaaac cgatctgctt
    12841 ccatttctac tttccttaac cgggtccggg ctttttccag ctgttcaatg gccccttccc
    12901 gtagttcttc tgaatttcga atagtcttca agattctctg ttttcgatta tctaataaat
    12961 cacttaatga aagtagatta tctttccatt catttcaaaa cttccatgat ctcttcccga
    13021 accaaacatg aatctttcga ttcatttggc tctcacgctc aattacttat gggaacttcc
    13081 catatctttt tttttatgta atgaacctat cttctctatt catattccaa aaaaaaatat
    13141 cgaaacttat tacaaataca aacaagacca gaatattcgg aggactcttc tgaccaaaca
    13201 aataattgtc agcaaagttg tttttttctt caaatccaaa gaattcttat tactttatac
    13261 ataggtcatt gatttcgcat tgtataaaaa aggggatgaa atacccattt tttccatttt
    13321 tcgccgtaaa gggttcaaat cattttatcg acatgagtgt tctatatcga aaaaaaaatt
    13381 ccaactattt ttttttgaaa ccatttctgt attaacatag tagtagaaag agtactacgc
    13441 tgcgtctaga cttcaaactg attagcttta accatgttaa tggtcccata tttttggttg
    13501 atagagaatc aaagtggatt taccaatgaa tcacgaaatg ctatggttct taaatatgat
    13561 ttcttaattt attcagaatt tattcagaag taattcgcgg gatcatgcac cttttcctag
    13621 ttataacaaa aaaagtgcag ttggttggat ccaaccaatt cttgaaataa acaactcgca
    13681 cacactccct ttccaaaaaa aatcaataca ccaagcacta cacttagatt tattggattt
    13741 gttgctaaaa tatcggtatt aaacccgaaa ctcccggcgg atggccagta acccaaggaa
    13801 aggaaagaat cggttatatt tttcatatga tctcatctcc tcttatagat agactaatta
    13861 tctttttatt atttctattt tttatcgatt ttttttatat tctttattta tttatttatt
    13921 ttcttttttc tattaattat gtatattatt tattaatata atcattaata taataattta
    13981 aatataataa tttagaattc gatttatata tatttattct attttatttt tcaatatatt
    14041 aatagcaata tatttagata ttgtatattg attttattta aattaaattg gtcaattgaa
    14101 agatttccca taagaaaatg atacttatta gaattagata ccgggtctta tgtcaattgc
    14161 caaataccta gttttttgca acactttcta aaaactttct aaaaaaaggg gggttcattg
    14221 gactaaaaaa gggaaggaag aaggcgagtc tgtatgctaa ttactcaccc tcaaatccgt
    14281 ccttcccatg tgggttcttg tctgaatccg aacgaataaa taattgtagg agtgaaatct
    14341 taatagaatt cgaaaaagca agagcagcaa aacaagtcca cgaaaaaaaa aaaaatatgt
    14401 atttgtattt ttaggattaa acaaaaggat tcgcaaataa aagcgctaat gctacaacca
    14461 gcccataaat tgttaaagct tccataaaag ccagactaag caataaagta ccccgtattt
    14521 ttccctctgc ctcgggttgt ctcgcgatcc cttctacagc ttgacctgca gcagtacctt
    14581 gaccaacccc aggtccaata gaagcaagcc cgacggccaa cccagcagca ataacggaag
    14641 cggcagaaat cagtggattc atgataagtt cctcgcaccc aaaataaaga aaagaaatag
    14701 ttaatgatac aatcaaccaa caaattatga cttaattatt ccatcactaa gatttatcca
    14761 gtcgaagtaa ttaagaattc cgaattgata aaagaatatt tattgaacta taataatatt
    14821 tatcgaatta tcagaaatac ttcgacattt cttttttagt ttctatccac gtagtttttg
    14881 tgaatcccta caacttttgt tcttatctta ctttacattt ccaaaccatt ctttgaattc
    14941 ttcgttcttt ttcttgattt aatctcttta atcattcaag attcaattca caattataga
    15001 tgaaacggaa ggacttctat ttttgaatcc ctatctaaat ttacagtagc agggcaaatt
    15061 tagatatatg tttagttcat atataactag ttaatatcta atatcacata tacatgtgtt
    15121 ttttccatac cgtaaaccaa ttattggtgt cttagattca attggattcg cgaattattt
    15181 tttgaaacat ctacaaaaca aagagttgtc ttatagcgat tagattctat acacctagtt
    15241 cgacctcccc cattcctacc ctattttttt ttaatctcgt tttttttaaa gccttctctt
    15301 ccttttattt atcatgaccc catatggata aaatcaatca aaatcaattc ggtagaccga
    15361 attattgcat agaaatatca acatttgagt gatctaagtt catgtaattt gattttatta
    15421 tttattcaaa tttggtcaat cgttgaattg aatgaatgaa aggggaatcc gttctatata
    15481 acatcttttt ttttaatcac acgtcgtaaa cggagatatc atacgaattc ttattcaaat
    15541 tatggctcct aatatcctaa ataatctaat atttaatgtt ataaatgtta taattgaatg
    15601 aacaaaacaa tccaaaacaa taaaaaaaga atattcattg aagggaagta taaattggtc
    15661 aaagaaagag tatttttagc aaaaatagga aaaagatctt ttagatggac ctctttccta
    15721 tttttttttt ttacaattcc ctggtaatcc ttttacacga aatggtatac ttattttatt
    15781 tagactttat ttgcatcttt cttattttgg ataacccttt tttataaatt tctttctata
    15841 tttttgttcc cttaagtaga ttattttgag ccgcacatag attgcggcgg gctaagctaa
    15901 aaaaaaaaaa gactatttca aaactagtca atgatggcct tccatagatt cacctatata
    15961 agccgcagct aaagttgcaa aaataagagc ttgaataccg cttgtaaata atccaaggaa
    16021 catgacaggt ataggaacca ctaaaggtac taaagaaaca agaacaacaa ctactaattc
    16081 atcagctaat atatttccga aaagtcgaaa actaagtgat aagggttttg tgaaatcttc
    16141 taagatgtta atcggtaaaa ggattggggt tggttggatg tatttaccaa aataacctaa
    16201 tccttttttt gaaagacccg catagaaata tgctaccgac gtaagtaaag ctaatgcaac
    16261 agtagtattt atatcatttg tgggtgcagc taactcccca tgaggtaact gtatgatttt
    16321 ccaaggtaaa agagcccctg accaattaga aacaaaaata aatagaaaca tagttccaat
    16381 aaagggaacc catggaccat attcttctcc aatctgagtt ttgctcacgt ctcgaatgaa
    16441 ttcaaggaca tattcaaaga aattctgacc gtcagtagga atggtttgtg gatttcgaac
    16501 agctataatg gctgaaacta ataaaatagc aattacaacc caagaagtaa taagtacttg
    16561 ggcatggact tggaaccccc ctatttgcca atagaaatgt tggcctactt ccacagccga
    16621 tatatcgtat aatcttttta atgtgttgat ggaacataat agaacattca tattgccctc
    16681 tgaaagaaat agaactttaa aaggaattat tttgattcaa ccatctcttt ttcggcttgt
    16741 ctacttaaat ttgatatttt gaataccgac taatcacata atatctctgg ttattctttt
    16801 ttgcgcgatt cagtaatagt atagtaaccg attccataaa tctatggagt tccccaaacc
    16861 aaataattta tttatcttat tattaatcaa taatttcgta tatagctaga acgaccctca
    16921 caaattgcaa atactaattt gttaagaatt aatcggattg aagctatagc atcatcatta
    16981 gctggaatcg aaatatctgc gagatccggg tcacaatttg tatcgattaa acaaatcgtt
    17041 ggaattccca aagtgataca ttctcgaaga gccgtatatt cttcttgctg atcaacgatt
    17101 attacaatat cgggtaaccc cgtcatatat ttaatgccgc ctagatatgt ttccaagtga
    17161 gataattgtc tcttcaacat agcggcatcc cttttcggaa gacagttgag tctccccgtc
    17221 ctttgttccg ttctcaagtc cctgaactta tgaagtctcg tttctgtagt ataccaattc
    17281 gttaacatac caccgagcca ttttttatta acataatgac accgagctct tattgcagcc
    17341 cgcgctactg aatcagctgc tttatttttg gtaccaacaa ttaagaattg ttttccccta
    17401 cttgctgcat caaaaactaa atcacaagct tctgataaaa aacgagcagt tctagtaaga
    17461 tttgtaatat gaataccttt acgctttgca gatatataag gtgccattct aggattccat
    17521 ttcctagtac catggccaaa atgaactcct gcttccatca tctcttccaa agttatgttc
    17581 caatatcttt ttgtcattta tccccacact ttctctctct tttttttttt tcaaataaaa
    17641 aaaaaaagag atcaggtatc ctgaaataga aataaataat tgttccgatg gaaccttctc
    17701 ttctaccgaa gattggccgt tgatacacga tcaggccatt catttttttc tattcattat
    17761 tatctttatt actattacca aatcaaatga ccgcaccgcg ttgaaaggaa tgaatccgct
    17821 cttaggaatg attaaatcct cgaaatgatt gctctgatgt atcacataaa ttctttgaaa
    17881 tgcaaaaatc aaataattct ctgtggtgga acaaaatatc tctcatttct ccctcgaaaa
    17941 tttttttttt ttttgtttcc aaggtaatct tgttatgttg ccttggcctt gaacggtgca
    18001 ttaatctttt gaatccggta ccaacgggta tcgtcccccc taaaacaacg ttctctttca
    18061 gacctttcaa ccaatcgata cgaccccgga gagcagcttt tgctaaaact ctagcagttt
    18121 cttgaaaact cgcttcggat ataaaacttt gagtattcag agatgttttc gttattccca
    18181 ataatagggc tcggtaacag atcgcctctt ccaaagcacg tcccgttcgt tcagctcgca
    18241 acaatccaat tagttcgccg ggtgaaaaaa cattagacat tccatcttct gaaaccaaga
    18301 cttttgatgt tatttgatgc acaataattt ctatatgtct attatgaatc tgcaccccct
    18361 gggatcgata aaccttttgg atcttattaa ccaaagaaat acgactttgc actatagtta
    18421 gctcagcacc aatcaagaat ccccagggaa tgccaagaat tcttgttata cgctcgttcc
    18481 aaccctcaac tctcttttct aggttcatcg atattgaatc aatcgaacgc acttctaata
    18541 cctgttccac ttttggaaga ccctgtgtta tatcaccaga tctcgatttt tcatatataa
    18601 atgtaactaa tatatctcct tcataaagca tttctccata atggccatga acagttgctc
    18661 ctggagtcgc caaataaggg ttagccgatc ttattactac agaatcgatt tgaacaatta
    18721 gaacttgacc tgattttagg tgtggtccgt ttttagctat acatacattt tcacaaagaa
    18781 attgcccaag gttaattatt gtaaatgttt tttcacaata attatgatgg agaaaatgcc
    18841 aattaaaatg gaatggattc aaaacgatgt tactgcatag atcgggctta taaattctcc
    18901 cgttttcgtc cattaaataa tatttaaata cttgaaaagt ttcctttaaa ttgtcaagtt
    18961 gcaaatattt agttatcgag atctgattat gagttattaa acggtaaaat gaataaaact
    19021 ttgcaacttg aagggctatt cctaaagggc ctaacgaatt cctaattgga attagaggat
    19081 ctcttttaat tgattctttt atcacattgt gatattttac atcgttgaat gggcccattt
    19141 gaaaacaatt agccgatgac aaaattatca aagattggca ttccttattt ctattcaaca
    19201 atatacgaat agttccgtga ttttggctaa gtgattgttg aatctttgcc ttggaataaa
    19261 tagaataaaa tggattgata ttgatgcgat ctgactcatt atcagcgatc aatcttgaac
    19321 cggacagatc attccttttt ctgatatacg aaatatggga tttcactaag tcaattctta
    19381 ggaaatctcg aatcaaacca tttgtactta cttcaacaaa ggaagcgcgg gtctcttcga
    19441 tagaagaact ttttttgtct cgatcccaat tcaagactaa acaagtccga actaattgaa
    19501 tgcttgtgtt agaaattccc tgaattggtt ttccatttcc ataaagaata taattgacaa
    19561 ctttaagttc caaattatcc ctttcctgca acagatcctg ggggaaaagt tttactaaat
    19621 ttataccgtc cgctatttca tatataatta cgggtcgaac caaaacaaaa tactttttct
    19681 tggtaggtgt gatccattgg acatagatcc aatttttaaa tttttttgat tccgtagaat
    19741 tttttttttt tactgctccg agtggtatca agatgccact gtgtcgggat atcttatcca
    19801 tctctccagg aaaatagata tccccagaaa atatttttaa ttcaatcctt ttttttttct
    19861 tctccactcg aaccaatccg cctactcgac ttcttatatt gacagtgatt ggtgtatcta
    19921 ctccaatgat actattgttc cgtaccatta tggaggaaga ttcaggtaaa atatgcactt
    19981 cctcgggaat gaaaaaaaat cgatctactt tcatttcgta ttttggcttc aattctttga
    20041 ctcctcgata ctcaattaaa tcctcttttt tgaaaatgga atgaactcct atagtcctat
    20101 atttagtaat tcctgaactc ttttttctgt attgaggatc atcgaaataa gcaagaatac
    20161 tatttctacg aaaaatacca ttgataggta tttcaatcga gataccggaa gggggcatta
    20221 gttctttgtc tcgttcttga atcgattgga atggaataat gaatctattt cttcgcctct
    20281 ttgccaataa atccgaatta ttgtggagaa tagcagaata tatgaaatta aaatggccca
    20341 tacatatgat tcgattaagc cctgaataat caggaatccc gctttttttt ttaccagaag
    20401 gatttgaact aaagaatttg tgtcttactt gaacttgatc attacttact acaaggttag
    20461 aaatatatct tcctccggca gaaagagaat gaatgttcat ttgatcttga tccttgtgga
    20521 gtgaaaaaga gattgcaccg gacctgcacg accttcctga taatatccat aaatgacttg
    20581 tttttggtaa gatatggaca ttactatatg taaattcggg tgcatggtac acatcggtac
    20641 tccaatgcat ctctccctct gagtcagaat aaatatgttt tcgaaccctc tctttaaaat
    20701 taaaagtgta tgttcccgcg cgaatctcag caatcacttg ttctgattct acatattgat
    20761 cgttttgaac taataaaaaa ctttttggtg gaatagtcac gttatgtata atatcttcac
    20821 tttcaatagt tacatacaag tctatataac atagaaaagc agggtgccca tgacgtgtac
    20881 gtgtaggatg aaccaaatcc tcattgaatt tgatttttcc attagaaggg gctcgtacat
    20941 gttctgcagt accccctgtg aatactccgc cggtatgaaa agttcttaat gttagttgag
    21001 tacccggttc tccaatagat tgacccgcaa taatacctac agcttctccc agttccacca
    21061 ggtcgccatg agtaggactc cggccataac acaatcggca gatccaagat gtactcctac
    21121 aagtaaaggg ggttcgaata gatattggtt gtgtttgaaa ggttatgaat cgattgacaa
    21181 gtccaatccc aatatcttga tttcgaatgg caatgcatcg tgaacctata tatatatcgt
    21241 ccgccaatac acgaccaatt aatgtttgta tcaaaattct ttccggcatc atcccattcc
    21301 gaggactgac agaaatccct cgaatggtgc cacaatccgt tctacgtaca acaatgtgtt
    21361 gaaccacttc aacaagtctg cgtgtaagat atccagcatc tgatgttcgt acagcagtat
    21421 ccacaactcc tttgcgggct ccgtagcaag aaatgatata ttctgttaaa gacagtcctt
    21481 cacgtaaatt gctttgaatg ggtaaatcaa tcatttgtcc ttgtggatct gacattaatc
    21541 ctctcatacc tactaattgg tgtacttgag atgcatttcc tctagctccc gaaaaagaca
    21601 ttatatggac tggattaaaa gggtcagtca tcctaaaatt aggattcatt tcttgtcgca
    21661 aatattcact tgtagcatac catatctcaa tggattggcg taatttttct accgcatgta
    21721 cattcccata atgatggtgt ttttccaaaa tcaaactttg ttgttcagca tcttggacta
    21781 gccatccctt agaaggtatt gttaaaagat catcaattcc taatgaaatg gatgtagcag
    21841 tagcttgccg gaaccccaga gtctttactt gatccaggat gtgtgatgta tatgccattc
    21901 cgaagtgatc tattaatctg ctaataagtc gtttaatggc agttccatct atcactttat
    21961 tgtgaaagac taaattggcc cgttctgcca taagtacctc catattccgc tcagtggggt
    22021 tcggttcgac aatgggtttg agtcaatgat tggaaaactt ccttttcttc atcttgattc
    22081 gtgtagaaat ttaagaacta tgatcctagt tgaattggag aaacccgaat tcacaccggt
    22141 atcataaatt tacttagctt agatacgatc tatatgatta gataccatat gaataggccc
    22201 tgcaaaagcc ttgtatagct tcttcgattt ctcgataaaa agaaatatga ccaacagtgg
    22261 ttcgaatgta tatataacga attttttttt ttatacttct tactactaga tagtgcccat
    22321 aaatctcatg ataggtaccc aaagattcgt agtgaacttc gataggaact tctcttgaag
    22381 aaataacgca ttgatctagt cgccaccgaa gccacaaagg actatcgaaa tttattcttt
    22441 tctgtcgata agctccaatt gcatcatagg aattacaaaa aaaagattct ttttctttcg
    22501 tatacttata gtcattatcg ttaattcttt catttttata atttatgcga ttacacggat
    22561 tatacctgtt tgcacaaata cctccacgat tcccgctcgt taatacgtaa agcccaataa
    22621 gcatatcttg agttggtacg gaaatgggat ccccaatagc cggagacaag agattcatat
    22681 gggaaaacat aagtaaacga gcttctgctt gagcctccaa agataaaggc acatgaacag
    22741 ccatttgatc cccatcaaag tctgcattga atcccttaca aactaatgga tgtaaacaaa
    22801 tagcacgccc ttccactaaa atgggttgga atgcctgtat ccctaatcta tgcagagtgg
    22861 gcgctctatt cagcaatacg ggatgcccct gcataacctc ttgaagtatt tgccatacaa
    22921 tcggttcttt ttcccgaatt ttactcttag caactcctat gtttgaagca aaatgttttc
    22981 taattagacc acgaattaca aatgtttgga aaagctctat tgctatttcg cggggcaatc
    23041 cacatcgatg taatgaaagc gagggaccta cgacaatgac agaacgcccc gaataatcaa
    23101 cccgtttgcc aagcagagtc tcgcgaaatc ttccctcttt gccctcaatt acatctgaaa
    23161 acgacttgta aaccttatta tgaccgtccc tcattggttg tccacggatt ccattatcaa
    23221 gaagtgtatc cacggcttct tgtaccaatt tctcctgaca cattactaat tcccctggcg
    23281 tcgatctact tgttgttaat agatcgataa gagtattgtt ccgatagata actcttcgat
    23341 agagttcatt aatatccgag ctcattagtt tacccccatc tatttgaata atcggtctca
    23401 attcgggagg aagaactggt aatagacata aaaccatcca ttctggttct atatttgttc
    23461 gaataaaatg cttagctaat tccatgcgtc gaaccaaaaa attctttctt cttacaactt
    23521 ttcgatcttc ccattcattg cccgcggatc cctcttcccc taattctttc cattctacta
    23581 acgaagaatc tataataatt ctcaaatcca gatcggctaa ttgttctcgg atagcacctg
    23641 ctccagtaga aatttctcga tttcgaaatg tatcgaaacc ttgggtagta aaaaaaagtg
    23701 ggatgctgta tttccaggat tggatttcat attcgaataa acctcgtaat cgtaagaaag
    23761 taggtttttt aactacgggc ctagcaaacg aaaaatttgg ataggatcca ataggatctc
    23821 cccctttcaa aatcggacgt gaaagtttcc tctcatccgg ctcaagtagt tacaccaaat
    23881 aaagataaag aaaggggttc tcgctttcaa attatataaa acccctaaaa taaaaggtct
    23941 accctttact caagttctca ataaagacca agcaaaattt cattgattca ttcttctttt
    24001 tatttagatt ttctgaatta tttattcaat tatcaattac gacataaaag aaatgaaatg
    24061 ttaaattctt gagtagtcta cctcccttcg aatgaggaat ccctttaatt cttaattaaa
    24121 taaaaataaa ggaataccct ggaatttaga agagatttcc ttgtctatgt atcattccat
    24181 tcgatctttt aggtccatac ttcgcctcga cggttatgcc acgatgtcct taagcctatc
    24241 tgcgatggat agacttccgt aaccatgata tatttgctta tttgaacaga atttcagttc
    24301 tgtctaaaag aaatagaata gttaattcca aaaaaaaaaa aagaagtctt tttttttcac
    24361 gaggtacaac taaaaattaa tatttatttg ttactgaatt gaccatagac caattccctt
    24421 tttatttggg agtattaaat acacccataa ttctgagctt catgttactc accccaagag
    24481 acatgtcaga tccagggcat cccaattcga ttgaatggaa tgacagtttc tcattctgaa
    24541 tctgtaaaat aagaattttg atcaaatcac acatcgcagt atactagacc ctctaattct
    24601 ttaagaggtt tatctaaaag attcgcgata taactaggaa gacgtttcaa ataccacaca
    24661 tgggttactg ggcatgccag tttaatatag cccatttgat atctccgtat ccgagaatca
    24721 acaaattcta ctccgcattg ttcacaaaat ttttggtctt tttttttatc tccgattact
    24781 cgataatttc cacaagcaca aatcccactt tttataggcc caaaaattct ttcacaaaat
    24841 aatccatctt tttcaggctt attggttttg taatgaaaag tatagggttt tgttacctcc
    24901 ccaactatct ctccattagg taggatttta ttggcccaag cacttatttg ttgaggagaa
    24961 actgatccaa ttcggagttg ttgatgttta tactgatcaa tcatagaaga aaaattatga
    25021 ttcattccga ttaagcttcc ttcctatgaa tctggaagtt cttctcagat acaaggaaat
    25081 gattcagttc cagagccaaa gatcgtagtt ctcgaacaag caatcgaaaa gattctggag
    25141 catcctcagg tttaggtatt attcctccaa tgatcgtagt cccgagtact tcttggcgag
    25201 ctctaatatg atccgattta taagtaagca tctcttgtaa aatatgagca acaccaaatc
    25261 cctctagagc ccaaacctcc atttctccta cccgttgtcc cccttgcttg gcccttcctc
    25321 taaggggttg ttgcgtaaca agtgcataat gtccactgga acgtccatgt attttatcat
    25381 caacttgatg aattaatttc aagatataag gctttcctat tataacaggc tgttcaaaag
    25441 gatcccctgt tcttccatca aatattctgc tttttcccgg atactcgggt tcaaatatcc
    25501 atggattcgc tgtttgctta ctggcttcat ataattcaga aaacactagt tttctcgaag
    25561 cctcttgttc atatctctca tcaaaaggtg ctattcgata atgtctatct agcatacccc
    25621 ccgctaaccc gagtgagcat tcaaatatct gtcctacatt cattcgtgaa ggtaccccta
    25681 atggattgaa gaccatatca acgggtcttc catcttgcaa ataaggcata tcttgtctag
    25741 acaaaatttt ggaaacgata cctttatttc catgtcttcc agccacttta tcacctactt
    25801 tgatttcacg tttctgtgaa atatatatac gaatcgtttc tggattataa ctagaacccc
    25861 cctttttatg gatccatctc acatcaataa ctcgacccct accacctata ggtagtttta
    25921 gacaagtttc ctttgaggtg gatacctgaa tgccaagtat agctcgtaat aatctatctt
    25981 ccggggcata cgaggattct ttcgccattt gaggcgttaa tttacccact aaaatatcgc
    26041 ccgtctctac ccaagatccc agtatcacaa ttccattttt gtctaaattt cggagtaaat
    26101 gggcttctag gtgtggtatt tcattagtga ttctttcagg accgtgactt gtcacatgag
    26161 tctgaatttc atatttccgt atgtgaaaag aagtataaat atcttcatag accagacgct
    26221 cactaatgag tacagcatcc tcagaattgt aaccttccca tggcatataa gctactaata
    26281 cgttttttcc caaagcgagt tcgccaccaa ctgtagcagc accatccgct aaaatttgtc
    26341 cctttttaat gcatttacct cgctgaacct gaggtttttg atgcatgcaa gtatttttgt
    26401 tggaacgttg atacataact aatggaatgc ttagagtata cccatttccc gataaaatga
    26461 tcttgtcagt atcggtataa atgatctttc cctcgtgttc ggctatagcg agaacccctg
    26521 aatctagagc cacttggcgt tccaatccag ttccaacaat gcacttttcg gactgagaaa
    26581 gcggaactgc ttggcgttgc atattagaac tcattaaagc tcgattcgca tcattatgct
    26641 cgataaaagg aatgagggaa gctccaatag aaaaatattg gaagggaaaa atacttcgaa
    26701 gatgaacctg ttcccatgca atagtcagaa attcttgacg gtatcgagct ggaacaacct
    26761 gttcctcctg aatacctcga ttcagcgcca aagaatttcc tgtcgctacc atatagtatt
    26821 catctctact tggtgataaa taaagcatcc gtattctttt tgatctatca gagatttcat
    26881 aaaaaggact ttctatagac ccccaatgaa caatcctcgc atgaattgct agggatccaa
    26941 taagtccaac attgattcct tcagacgtgt caattggaca aatgcgtcca tagtgactag
    27001 gatggatatc tcgtatccga aaactagcag ttcgccctgt caatcctcca gggcccaaat
    27061 aactcaattt tctaccatga actatttgtg tcaatggatt ggttcgatcc aaaacttgag
    27121 ataatgggtg taatccaaaa aaagattcat aagtggttgt taatggagtt gaagtcacca
    27181 aattctgagg agtcggtatc aatttatgcc taattgctcc acatatagtt cctttaacca
    27241 tattttctaa acgaaccaga gccaatccaa attgatcttg taagagatcc gctacggaac
    27301 gaatacgttt atttttcaaa tgattcatat cgtcaagtgt acccattcca aatttcattc
    27361 caatcaaatg atctgcagct gccaatatat ctcgtggtaa caaaaatgta ttgttctgag
    27421 ggatatcaag attcagcctt cggttcatat tttgtcgacc aattcttcct aattcacatc
    27481 tttgttgaaa aaattttttt tgtaattcct tacataaaga ttcagaaaat accggatctc
    27541 cgcccacaca agcaaattgt tgataaaact ccaaaatggc attttctttt ggcccgattt
    27601 tttttttttc cttatcattc aggaaagaca agaaaatttc agggtagcaa acattctcta
    27661 gaatttctct taaattcgaa cccatagctg atgatagaac tagaatagat attttctgtt
    27721 tcctactcac acgagcccat atccttgctt ttctatcaat ctctaattct aatcttcctc
    27781 cccaatctga tattatggtg ccagtataga ccgaaattcc gttatggtct aattctgacc
    27841 ggtaatagat accggggctt tgcaatattt gattgattac aattctgtat attccattta
    27901 ctatagaagt tcccagggaa ttcattagag gaatgtttcc aataaaaatc gtttgttctt
    27961 ggatatccct actggttttc caaattaatc ctgcggatac atataattca gaggaatatg
    28021 tgagtgattc atatacagca tctttttctt ttatcaaggg ttctaccaat tgatatgttt
    28081 ccacaaacaa ttgaaattca atttcttgat ctgtatcttc catttttgga aacttagaaa
    28141 gttcttctgt taagccctga tcaatgaacc tacaaaaccc ttcaatttgt atctgattca
    28201 acccgggtat tgtagacatt cctgcatttc cacccccaag cattttaatt ttaactttcc
    28261 ccatttatag aaaatatccc actatttgct cccattcttc atcgaatcat atgaatcgat
    28321 gaagaaataa tggaatttct attttttttt actgaatcac atgaaatttt acctaactcc
    28381 ggatatggaa tgtatgaaat acctatgaac agaggaataa atagaataat tttatactca
    28441 aattggaatt tgcaacaaac ggatagaatc taaattctaa atggaaagga attgaaaaat
    28501 tccacctaga cttatggagt tttttaaaga atatccgaac caaaaatgga ttcaatttct
    28561 accattatta tgatattaca tattccaatc caattcgatt ggataccaga aaaataaatg
    28621 aattcggaat ttgatctgtt cgatgagata aagacctaat aatcagaaac aatatagaat
    28681 ttattttttt tagcacttaa ctttttcaca gattcaattg ttcaaaaaag aattcgaatt
    28741 cggcagagaa gagagaaatt tttacctatt tttttagtag aatttgtaga atacgattga
    28801 agtgcgtaat gtaatagtaa taaggcttgg atttattaaa catgcgtaga tataactcta
    28861 gctatagcta tctatataga tgtctcttcc tttattgcag tcctattcgt tcgggacagc
    28921 acatgtcgtg ttaaattttt attttctatt caatctattt aatgaaaaat tgtcaaaaaa
    28981 atggaagcac gataatttcc tgaaaattcc ctataggtat tatatacaga taagataccc
    29041 gattagataa tatctgtgta acaatttatg ttctagggtt tacatatact gataattgct
    29101 gttataattg aaatagaaaa ggattttttt ttcttgaaaa aataaatact gattagttat
    29161 gtctcaattt ggattttctt atctcattag gaaaaaacca ttttcttttc aattcaaatt
    29221 caagaatcgt tcatgaatta atagttaatg gttccgattt gtcctgaatt ttagcttttt
    29281 tgactgaaag tgcacgtttg ttttttcaat agaaaaaaaa aaaaaaaggg ggaagggtct
    29341 cttttaagaa tgggattaag gaaaacagaa ttgaagatac aaacaaataa aaaaaaaaga
    29401 agtttagaac cccttttttg gtttttgggg ggtattctca tatatttatt ttgtattatt
    29461 ttggcggcat ggccgagcgg taaggcgggg gactgcaaat cctttttccc cagttcaaat
    29521 ccgggtgtcg cctgatcgac aaaatagctt attccgtttt gttgatataa aacttgacaa
    29581 gtttttttcc agcagaagca agcgggggaa aaggactctt gagacttgct tgattctaaa
    29641 ttctaagcat ccgcaggttt tattctttaa aatgccataa atccttgcgt ctcggattca
    29701 agaaagattc tagtagtgaa aaggaatcgg taaatcttga tatgatagtc cttccactcc
    29761 actactaatg tagtgtccgt ctactgactg ggtcttgaat tagattggat agggatagat
    29821 cggacaggga atcgaattcc gtttttagtt ggggaagggg cggaataaac tttgtataca
    29881 gactcatgaa agtatatgag cgctccggca tttattcaat attagttaga ttgaatagct
    29941 aattggcttt cttttttttt tttattttat ttcatattta ttttagtttt agaattctat
    30001 ataatatcta tataaatcta tataatagat taaataatat taaattaaag aatattctaa
    30061 tttaatatta ttaaaaataa atattcattt ttgtatttaa tttaataatt aaaaagaaaa
    30121 tcaaaaagta aaaaaaatta tttcttttcg gtaactccta gtgaaagaat ttaatcggct
    30181 gtcttccgat tgttttacag agacaatcgg gagacggtaa ggattagatc aaatggaaag
    30241 atcaaatgga aataagagta tacgaagtga tctatcttga ttctatattt ttttttactt
    30301 aatgaaatgg agggcaacaa aataaagcat aggtcttatt ttattattcc tacctgttag
    30361 taacattcat tcccttaata cttccaaggg tatctccgga tattttgttt gtgcttaatg
    30421 ttttctgatt atactagaaa tcatataaga acttgttaga tgttataatt tgatttattg
    30481 gatttggatt ctttcgtcaa tgatgttagg ccagaatccc tttttgactc tgtgccagcg
    30541 attccactat tattagtgaa taatactata ataattagtg aacaataatg aaataattcc
    30601 ttcatattga tagagatagg agacataatt tacatggata tagtaagtct cgcttgggct
    30661 gctttaatgg tagtctttac attttccctt tccctcgtag tatggggaag aagtggactc
    30721 taaaggtact accaaattga gttgagggaa aaaacaaaaa tcaaaccgta tcaattgggg
    30781 ttctgaaatt tttttcattt tgatattgaa ttcattaatt caatttcgaa attgaattca
    30841 aaaatatctg catttcggaa ttatagtgta ttcgagtgga gtaatgtatc ctatagataa
    30901 tatagaaata gaaaatactc tttcaattaa acaaatattt gaattattct catgttcgta
    30961 tttttaaagt caagggaata caaataatag gaaatttatt ccaaccgaat tctttctaaa
    31021 atttagattt cgctgaactg gcgtttacaa aagttatata tggacaatga ggaaccgcgg
    31081 aacccttttt ttatttattt ttttattccc ccctttcact tttttcaaag agaaaagaaa
    31141 tccgtttttt tattagttat taagcggata cacactttct ataggaaaca agatagacat
    31201 agtagttgtc taaggagata ctacacataa taagatattg cccttgcctt aggcgagtca
    31261 catattacgt gcttaccgct tgttttatta tttggtttat ttttagtttc gaaatttgat
    31321 ttatgctttc atttcatatc atggttcaaa cgttaaaaat cggttgggtt ttactaatct
    31381 tttcgaaata ggaaaaagtt tcccatagaa cccctggatc atctgtcaac tatttaatca
    31441 attacctctt cggaatgcta aaaagattat ttgattattt ttaatataat accgagattg
    31501 gtcttgaaaa taatcagaaa tctataaatt agaatcggaa gaataagagt tgccttttga
    31561 ttatttcagg ttgattggaa ccaatataaa tcaaatagat gaaacaaaga aaaaaattgg
    31621 gacgctatgt acattacata tatgtgattg atattctata tatatatgaa gatagatatt
    31681 gtaaattgat ccatattata atataaacct ctatctttat agagtcaaac tttatacact
    31741 acaataatat aatagatagt atgtatggta gaaagaaata aaatctattt ctttctacca
    31801 tactatcaga tttcatagaa tactgctgat tctatttcat ttaagagtaa gacgcgaaat
    31861 tgaaatcctt tttcattttt ttcttccatc attgattgca ttgataagaa ctaagaagtc
    31921 aagtttaagt caaattaatc actttgactt tgacttacag tttttacgta aattataagt
    31981 aagaaggcag taggaactag aatgaacagt gcagtagcaa taaatgcgag aatatttact
    32041 tccataatct catcgttaga tttctcttta attcgcaata actcgggatt taatcccata
    32101 gagatgataa atctttcgtc ggtaaattca atcgtcgcta aattcaatgg tataaattac
    32161 atctcgatga tatcgaatcg gatcaatatc atgaataaca atatctgagc tatcaaatcg
    32221 attcatcgtc aagaattgaa tagtataaca taggaagatc ttttatccat accaaattca
    32281 aaatttgatt tctgatccaa tcaaaaattc ctttactttt tttaatattc tcatccttcg
    32341 attagtaata ggataaacat atatcaaaag ttcagtgtga aatttgaatg agatagattg
    32401 tttaaaatgc aaataattag gaattgaaat tagtacttga ggttatacaa aatcggagcc
    32461 agaaaaggat atacttttaa tcctaaaata ttctatcaaa atcaaaggaa ctgcgttcaa
    32521 tttattttgt atcgggcaaa tttcatttgt gtgtgttcgc ggtaaacata ttctatagta
    32581 ctctatttca ttacacagac agatcgggag taatcgaaaa aagccaggtc tagtagtacg
    32641 gttacggtat ctctttctct tggaatcctg aatatgacac tattaataat tgtactaatc
    32701 cacatatgtt tcttttccat caatcagtat tagttgaaaa aatggaaatt accatattgg
    32761 agaaatgtga aagaaaaaaa aaaaagagag atccccgtta ggaatgagat tctgtttgtt
    32821 attttgactc cctttcacag aagaaatgaa ttgatgtatt tttttattgg atttctatcc
    32881 atcgggactg acggggctcg aacccgcagc ttccgccttg acagggcggt gctctgacca
    32941 attgaactac aatcccagga aaaaaaaaaa agtgtacagc atgcctattc ttacgatttc
    33001 attcaaaccc tttctatttc gatttttgat tagaattgtc ttgttctaac tggtagaggc
    33061 gggactgata tattgatatt tatatggata tgcactttag caagatcgac acggattact
    33121 agtaatctgt tcgttattgc caaatcgatt gaaaatcaat ctttcaatga atcaatgaaa
    33181 ataaaaaaga gtctttttta tttagacttt atacttacag atcttgatat gaatctagat
    33241 cattagcaag atctgaattt gtgaaaaaaa tacgtaataa aataaaataa atagcggtag
    33301 ggatgtatgt atcagatttt gattcttccg tatcagagcg catcgggcat ttccggagaa
    33361 caacaaatgg ttccattatt tcatggtgga tcggcgaatt attgggccga gctggatttg
    33421 aaccagcgta gacatattgc caacgaattt acagtccgtc cccattaacc gctcgggcat
    33481 cgacccagga agaatcaatt taagtcttta ttgataatcc acaatcaact tcctttcgta
    33541 gtaccctacc cccaggggaa gtcgaatccc cgctgcctcc ttgaaagaga gatgtcctga
    33601 accactagac gatgggggca tacttgcccg accgccattt catagtatga acagattttt
    33661 gaaattgtca atataatgga atgatatgac tcgatcagaa ggatctttcc gtctttcaga
    33721 attccataga attttttgat tcatcatttt aatttataaa ttgttcattc caatcgccac
    33781 tttataattc taaaaataga aaaataagta atatgaaaga aagataggag cctttcgggg
    33841 aatgattggt ttgccggaaa aggcgaggga gttaaacttc atttctttca ctttcattca
    33901 ttgttaaaat tcggtgagca tatttctatc tcacactaag ccgggaaatt aaaaaacgat
    33961 aatcaatctg gaaatccggg aagagggata gggatcaaca agttattgaa aattgttttt
    34021 cgataagaat ttggttcagg gacaaattga atccatttat caacgattcg atgaaaaatc
    34081 ttgtatctat gttgaattgg tggtacatgt atcaatcaaa tgaatttcgt tatgatgagg
    34141 atcaattcaa ttagaatcgg ttttgaaata attcattaca ttgatattta gcaaatccaa
    34201 tatcaataaa cctttttttt ttacctatac tatactcact aggtaaatca aatttattgt
    34261 tccttaatga gccactatgc ggataaaatg tatctatgta catatattct aatttcatat
    34321 aataagtata tgcagtaaaa aatatatgca ctagactcat agtggctagt tccttattca
    34381 ggaattgaat ctaacggggc ccttttaact cagtggtaga gtaacgccat ggtaaggcgt
    34441 aagtcatcgg ttcaaatccg ataaggggct ttttgctttt ttcataaaac tcctgcggta
    34501 gtattcatat ttgaagagag aatagagata ttgttgatat ttgtaataaa aaattcatta
    34561 gaattcgaaa atggaattct gaattctaat aagttattgt tatcattcta atgaattcga
    34621 atatagtaat tctagttaga aagtggaaca tttttttatt attttattat aatgaataat
    34681 gataagtcat ccccagatat tcctattttc tattattcca atcaaaatca attgaaaaga
    34741 ttataaatca acaaaagaaa aaataagtaa acctaaccca ttgaatcaga actatatcta
    34801 ctattctgat attcaaaatc tactattctt atattcaaat tcgatagaga tgaaattaga
    34861 acagtggatc tttttttatt tcatttttca tatttctttt gtttggactc cgcaagaatc
    34921 tgtcgatatt tccgattaaa tcttcttgtt cctagaggtt ctataggaaa aaattgctat
    34981 tcccttcctc cacggagaaa ggtttattcc aagtcccaac atacaagtaa ttttcatttt
    35041 caatatcttt tatttcagaa cacaagaaaa gatcaattta cattttacat ttatattatt
    35101 tatataagat attatattta tattatacct atataaaact aaaataaatc ataaaattaa
    35161 aataaatcta tcaaatcatg gcttcacgta tcaaaaattt gcatatcgat gcatacgata
    35221 ttttttccgg caattgatgg atgcgagaaa gagactttca cttaaagtct cttattatta
    35281 aattatatga aattcaatac aatataaaat aataggaaat tcattcgatt ttttctaaca
    35341 gataaaagta actagaaaaa atattcgaag tgtatttctt gcctcgattt gcaaaaaaat
    35401 agactttgga gtttttttat taatctgaaa gaaaggaaaa tataacaaag aagacaataa
    35461 aagaaaaaaa tgaaagaata aaatatatga tactgtagta atttactaca catggaaatt
    35521 agaagaatac ataaaactat ttatttttat ttcacgaaca agattcaaga ataagatttt
    35581 ttgatgaaac gagaggagta tatctgggga tcaactggta gcgaaaaaag ggatcatttg
    35641 tttcttgaac agttctttca aaaaattcat ctacctgatt tatgagtcat aagataattc
    35701 atggcttagg gggggggttt aagaatagaa aggaataacc gaattgagtt aatggatttt
    35761 acctaggtca atagaccaat aaatgatttt tatattcgaa acccattaga aaagaaggga
    35821 caatctacga gaaatcaaat catacagaaa tgataaagaa ggccctggac ctgaaaatgc
    35881 tatgaggtgc tcggaaatgg ttgaagtagt tgaataggag gatcactatg actatagctc
    35941 ttggtaaatt taccaaagat gaaaatgatt tatttgatat tatggatgac tggttacgga
    36001 gggaccgttt cgtttttgta ggttggtccg gtctattgct ctttccttgc gcctattttg
    36061 ccttgggggg ttggttcaca ggtacaacct ttgtaacttc atggtatact catggattgg
    36121 caagttccta tttggaaggc tgcaacttct taaccgctgc agtctctact cctgctaata
    36181 gtttagcaca ctctttgttg ttactatggg gtcctgaagc acaaggagat tttacccgtt
    36241 ggtgtcaatt aggtggtctg tggacttttg ttgctctcca cggtgctttc ggactaatag
    36301 gtttcatgtt acgtcaattt gaacttgctc gatctgttca attgcgtcct tataatgcaa
    36361 tcgccttctc tggtccaatt gctgtttttg tttctgtatt cctgatttat ccactgggtc
    36421 agtctggttg gttctttgcg cctagttttg gtgtagcagc tatatttcga ttcatcctct
    36481 ttttccaagg gtttcataat tggacattga acccatttca tatgatggga gttgctggtg
    36541 tattgggcgc tgctctacta tgcgctattc atggtgctac cgtggaaaat actttatttg
    36601 aagatggtga tggcgcaaat acattccgtg cttttaatcc aactcaagct gaagaaactt
    36661 attcaatggt caccgctaac cgcttttggt cccaaatctt tggggttgct ttttccaata
    36721 aacgttggtt acatttcttt atgttatttg taccagtaac cggtttatgg atgagtgctc
    36781 ttggagtagt cggtctggcc ctgaacctac gtgcctatga cttcgtttct caagaaatcc
    36841 gcgcagcgga agatcctgaa tttgagactt tctacaccaa aaatattctc ttaaacgaag
    36901 gtattcgtgc ttggatggcg gctcaagatc agcctcatga aaaccttata ttccctgagg
    36961 aggttctacc acgtggaaac gctctttaat ggaactttag ctttaactag tcgtgaccaa
    37021 gaaactaccg gtttcgcttg gtgggccggg aatgcccgac ttatcaattt atccggtaaa
    37081 ctactggggg ctcatgtagc tcatgccgga ttaatcgtat tctgggccgg agcaatgaac
    37141 ctatttgaag tggctcattt cgtaccagag aagcccatgt atgaacaagg cttaatttta
    37201 cttccccatc tagctactct aggttggggg gtaggtcctg gcggggaagt tatagatacc
    37261 tttccatact ttgtgtctgg agtgcttcac ttaatttcct ctgcagtatt gggctttggc
    37321 ggtatttatc atgcacttct gggacctgag actcttgaag aatcttttcc attcttcggt
    37381 tatgtatgga aagatagaaa taaaatgact acaattttgg gtattcactt aatcttgtta
    37441 ggtataggtg cttttcttct agtattcaag gctctttatt ttgggggtgt ctatgatacc
    37501 tgggctccag gggggggaga tgtaagaaaa attaccaact taacccttag tccaagtatt
    37561 atatttggtt atttactaaa atcacctttt ggaggagaag ggtggattgt tagtgtagac
    37621 gatttggaag atataattgg aggacatgta tggttgggtt ccatttgtat acttggtgga
    37681 atctggcata tcttaaccaa accttttgca tgggctcgcc gtgcacttgt atggtctgga
    37741 gaagcttact tgtcttatag tttaggtgct ttatctgttt ttggttttat tgcttgttgc
    37801 tttgtctggt ttaataatac cgcttatcct agtgagtttt acgggcccac tggaccagaa
    37861 gcttctcaag ctcaagcatt tacttttcta gttagagacc aacgtcttgg ggctaacgta
    37921 ggatctgctc aaggacctac cggtttaggt aaatatctaa tgcgttcccc gaccggagaa
    37981 gttatttttg ggggagaaac tatgcgtttt tgggatctac gtgctccttg gttagaacct
    38041 ctaaggggtc ccaatggttt ggacttgagt agactgaaaa aagacataca gccttggcaa
    38101 gaacgtcgct ccgcggaata tatgactcat gctcctttag gttctttaaa ttccgtgggt
    38161 ggcgtagcta cagagatcaa tgcagtcaat tatgtatctc ctagaagttg gttagctacc
    38221 tctcattttg ttctaggatt cttcctattc gtaggtcatt tatggcacgc gggaagagct
    38281 cgcgcagctg cagcaggatt tgaaaaaggc attgatcggg actttgaacc tgttctttcc
    38341 atgactcctc ttaattgaga catgagatcc aatgcttgaa gtaggaatca ctttgatttc
    38401 accatacatg ttgggttgag tggagcaggt catattgaaa aagtattccc ttttcttttc
    38461 aactcattta tatctaatct tttttttttt cgggctcggc tataccacca cttagccgag
    38521 ccactccctt ttagaaaata aactgagcca accaaaacca ataaaataaa aaaatccatt
    38581 cgccgagcaa aaggagagag agggattcga accctcgata gttctttgtt tcgaactata
    38641 ccggttttca agaccggagc tatcaaccac tcagccatct ctccaaaaga taatttctat
    38701 tttatagtta ttccaccgaa tagaacatga ctatatgagt tgataccctt cttatctata
    38761 ggaaagatat ccggtgtgaa tctataggtc tatttttcta tctgtatata tactatacat
    38821 gcaggatcca gcatgccctt ttgtgaagta aaaaaaaaac taccctcgat caatgcccga
    38881 aaaggggtgg taataagtca ttcatggtaa aaccctctat gatacatttt tttattacaa
    38941 attttttgtc gataaaggga tcaaacggtt tgataagggg atcaaatggt atagttcttt
    39001 tgttggtaaa ttggaggatt agaaacatga ctattgcttt ccaattggct gtttttgcat
    39061 taattgctac ttcatcaatt ttactgattg gtgtacctgt tgtatttgct tctcctgatg
    39121 gttggtcgag taacaaaaat gttgtatttt ccggtacatc attatggatt ggattagtct
    39181 ttctagtggg tattcttaat tctctcatct cttgaaccta tttgttctag atctaaaaaa
    39241 aaatgacccc tcccccgaat tctttcggat tgtgagacac attaaaatgg aatataagcc
    39301 cccaaaattc aaataaagaa aactaaaaat tatagggagg ggtcaaactt cttctattgg
    39361 aaaaatcttc tattggaaaa ctagaaaaaa aaaaaaaaaa tgaaatattc tatttatata
    39421 tattttattt ttcattttta tataaataat tttaaatata catttctata actataataa
    39481 attaataata tatatattat taatatatat tattaatata tatagagtat atatagagat
    39541 agaattagaa tattctatag aatagaaggg tatatttata ttcttataat atatatgtat
    39601 tcttatataa tataaatata taaatatatt ttgaatttta tagatatcga attcaaaata
    39661 ttacgtatca aggatgataa aaatgcggat atagtcgaat ggtaaaattt ctctttgcca
    39721 aagagaagac gcgggttcga ttcccgctat ccgcccctcc ctttttttat gtatttaata
    39781 gtataaagga ttaaatagag ttgactctga tagtatagtg ccccaccctc ttccttcccc
    39841 ttgaacccaa aagaaaaaaa tagtaattca ttttactatt aattaatttc tagttaatta
    39901 aatcaaacct ccattttttt tttgtcaaaa aaatgttgcg gagacgggat ttgaacccgt
    39961 gacctcaagg ttatgagcct tgcgagctac caagctgctc taccccgcgg taaagagaaa
    40021 acttgagaac taatggacaa acaaggatta aatgcgcccc tccaccatat ctgtacaaat
    40081 agaataaccc atttatacag aatggtaaag ggactctcct acgatcgatg atcatagaaa
    40141 tgaatagaaa aatgaagaga atttttcatc cttaccaact tgatcttgtt gcaccgggca
    40201 acaaacatgc atgaaccatt tcacgaagta tgtgtccaga taacccaaaa tctcgataat
    40261 tagctctcgg tcttccggtc gaaaaacaac gtcgatgaag acgtgtaggt gcactattac
    40321 gcggtggtga ttgtaacttt ccatgaattt cccatttatc acttaacgac gaaactttgc
    40381 ttatttcttt ttttgaggat cgacgaatca aatgatattt ttgttccaat tttttcctct
    40441 tcttctccct ctgaatcaaa cttttccttg ccataatgct tcatttccta ttagtatcaa
    40501 tgatacaagt cggatcttag atgtagaaat ataagaaggc ggtccccctt ctccatagaa
    40561 agaaatgata ttttcgcgga tacaataaag aattaaccaa atttacccga tgtcgaggca
    40621 atcaagaaag ctgcataagt aaatatataa cctacagaaa agtgggctaa tccaaccaat
    40681 cttgcttgca caatagaaag agccacaggt ttatctctcc atcgaatcaa attagccaaa
    40741 ggtgtacgtt catgagccca tgctaaagtt tcaatcaatt cctgccaata tccacgccag
    40801 gagattaaga acataaatcc ggtagcccaa acaagatgtc caaataagaa catccacgcc
    40861 cagactgata aactattcat accaaaaggg ttatatccat tgataagttg tgaagagttt
    40921 aaccatagat aatctcttaa ccatcccatc aaataggtag aagattcatt aaactgtgaa
    40981 acgttaccct gccataatgt aatgtgtttc caatgccaat aaaaagtaac ccatccaatg
    41041 gtatttaaca tccagaaaac tgccaaataa aatgcgtccc aagccgaaat atcacaagta
    41101 ccacctcgtc ctggaccatc gcaaggaaaa ctataaccaa aatctttttt atccggcatt
    41161 aacttggaac cacgtgcatc caaagcacct tttactaaaa tcaatgtagt tgtatgtaaa
    41221 cctagagcaa tagcatgatg aaccaagaag tctccaggcc ctattgttaa gaaaagagaa
    41281 ttactatttt gattaatagc atttaaccaa ccaggcaacc atatgcttcg ccccgcattg
    41341 aacgctggac tattcgttga agataaaagt acatcgaacc catatgaagt tttaccatga
    41401 gcagattgta tccattgggc aaatataggt tcgatcaaga tttgtttctc cggagtacca
    41461 aaagcaagca tgacatcatt atgtacataa agtcccaaag tatggaaccc cagaaagagg
    41521 ctggcccaac ttaaatggga tatgatagct tctttatggt ctaacattct tgccaataca
    41581 ttatcctcat tctgttccgg attgtaatct ctaataaaaa aaatagctcc atgagcaaaa
    41641 gctcctgtca tgatgaatcc tgcgatgtat tgatgatgag tatataacgc agcttgagta
    41701 gtaaagtctt gcgctatgaa cgcataagca ggtaaagagt acatgtgttg agctaccaag
    41761 gaagtaataa cccctaaaga ggctagagca aggcctaatt gaaaatgaat tgaattattg
    41821 attgtgtcat aaagaccctt atgtccacgc cccaatctac cccccggagg aatatgtgct
    41881 tctaaaagat cttttatact gtgtccaatc ccgaagttag ttctatacat atgaccggca
    41941 acgagaaaaa taaatgcaat agctaaatga tgatgagcaa tatcagtcag ccataaactt
    42001 tgcgtttgcg gatggaatcc cccgagaagt gttagaatgg cagttcctgc tccttgggag
    42061 gtaccaaata aatgactact ggaatcaggg ttttgagcat aaagattcca ctgacctgta
    42121 aaaagtgggc ctaatccttg ggggtgtggc aatacaccta agaaattatt ccatcgaacg
    42181 tattctcccc tggatccagg aatagcgaca tggactaaat gtcctgtcca agccaaggaa
    42241 ctgactccga atagtcctga caaatgatga ttgaggcggg attcagcatt tttaaaccac
    42301 gaaacgctcg gtttccattt cggttgtagg tgtaaccagc ccgctattaa ggatatggca
    42361 gaaagaaata atagaaaaag agctccagta taaagatccc cgttagtacg taaaccgatt
    42421 gtataccacc actgataaac accggaataa gcgatattca ctgggccaag agcaccccct
    42481 cgagtaaaag cttccacagc cggttgacca aaatgaggat cccaaattgc atgagcaata
    42541 ggtcttatat gtaaaggatc ctgtacccat gtctcaaaat ttccttgcca agctacatga
    42601 aacagattcc cggaagtcca cagaaaaatt attgctaatt gcccgaaatg agaagcaaaa
    42661 atattctgat aaagacgttc ctcagtaata tcatcatgac tttcgaagtc atgtgcggta
    42721 gcaataccaa accaaatacg acgagtagtg gggtcctgag ctaagccttg gctaaacctt
    42781 ggaaatctta atgccataat gcttttcaaa tcctcctagc cattatccta ctgcaataat
    42841 tcttgctaag aagaacgccc atgttgtggc aattccaccc agaaggtaat gggttactcc
    42901 tacagcacgt ccctgtacaa tgctcaaggc tctaggctga atagcaggag caacttttaa
    42961 tttattatga gcccaaacga tggattcaat aagttcttgc caataaccac gcccgctgaa
    43021 tagaaacatt aaactaaaag cccatacaaa atgggcaccg aggaaaaaaa ggccatatgc
    43081 agataatgaa gaaccataag actgaattac ctgagatgcc tgcgcccata agaaatcgcg
    43141 gagccaccca ttaatggtaa tggaactctg cgcaaagttt cctcccgtga tatgagttac
    43201 caccccttga tcacttatac taccccaaac atctgactgc attttccaac tgaaatggaa
    43261 tattactacc gaaattgcat tgtacatcca gaatagccct aagaagacat gatcccaagc
    43321 ggatacttgg catgtccccc ctcttccagg tccatcacaa gggaaacgaa aaccaagatt
    43381 tgctttatcc ggtatcaatc gtgagctacg agcaaataga acacctttta ggagtatcaa
    43441 taccgtcaca tgaatcgtaa atgcatgaat atgatggacc aaaaaatccg cagttcctaa
    43501 tggaataggt aacaaagcaa ctttgccgcc cactgccact aaatcaccac ccccccaagt
    43561 caaactggtg cttgttgttg caccaggggc cgttgcacta ggtgctaaag cgtgggtgtt
    43621 ttgtatccat tgagcaaaga cgggttgtaa ttgtatagcg gtatctgaaa acatatcttg
    43681 ggggcgccct aaagcactca tggtatcatt atgaatatac aaaccaaaac tgtgaaagcc
    43741 taaaaatata catacccagt tgagatgtga tatgattgca tcgcgatgcc taaggacacg
    43801 atctaataga tcgttgtatc gagtagttgg atcatagtct cttaccataa aaatggctgc
    43861 atgcgcagca gcaccaacta tgagaaatcc accaatccac atatgatgtg tgaacaatga
    43921 cagttgtgta ccatagtcag tagctagata tggataggga ggcatagaat acatatggtg
    43981 agctacaaca atggttaaag agcctaacat agctaggtta atagataatt gagcatgcca
    44041 tgacgttgtt aggatctcat ataggccttt atggccctgg cctgtaaatg gacctttatg
    44101 ggcctctaaa atatctttta taccgtgacc aataccccag ttggtcctat acatgtgacc
    44161 cgctatcagg aaaagaattg caatagctaa atgatggtgt gcaatatcgg tcagccatag
    44221 accaccagtt actggatcta atcctccacg aaaagtaaga aattctgcgt attttgacca
    44281 attcaaggtg aaaaaggggg ttgctccctc agcaaaactg ggataaagtt gagccaaaag
    44341 atcccgattc aagataaatt catgaggaag tgggatctct ttaggatcta ctccagcatt
    44401 tagaaattgg ttaatcggta aagatacatg tacttgatgc cccgcccaag aaagagaccc
    44461 aagtcctagt agccctgcta aatggtgatt caacatagat tctacatctt ggaaccaagc
    44521 caattttgga gcagctttgt gataatgaaa ccaaccagca aaaagcatta aggctgcaaa
    44581 gaccaatgca ccaattgcgg tacaatagag ttgtaattca ctagttattc cagatgctcg
    44641 ccaaatctga aaaaaaccgg aggttatttg tattcctcgg aaacccccgc ctacatcacc
    44701 attcaatatt tcttggccca ctattggcca aaccacctgg gcgctaggtc caatgtgagt
    44761 aggatcgctt agccatgctt cataattgga aaaacgagca ccatggaaat acatgccact
    44821 cagccaaaga aagatgatgg agagttggcc gaaatgggca ctaaatactt ttcgggaaat
    44881 ctcctccaaa tcactagtat ggctatcgaa atcatgagca tcagcatgta ggttccagat
    44941 ccaagtagta gtatcaggtc ccttagctat tgttcttgag aaatgaccgg gtttagccca
    45001 ttcctcgaaa gacgttttta tgggatccat atctaccaaa attttgactt ctggttccgg
    45061 cgaacgaata atcattgagt cctcctcttt ccggacaaca catacaaaga gacccgccaa
    45121 cataaaacat aattagtgaa cttatgagag atgtttctat tgagtttctt tcctcccatc
    45181 tatctattct attttcttta gttattcact agaacaatta tgatctggaa gtcaatccgg
    45241 ggcaagtgtt cggatctatt atgacatagc agtgaggcgc tcaacggacc tttttgaatc
    45301 ttataaaacc ttttctggac tttgaattga agtgaaacaa tttttttatg taacctagtg
    45361 tattcatatt tcaattagaa gttcttagat ggagctcttt aactttatgt cttatataga
    45421 agatattact atgtactcta tttcaaatca cgtgagcagt cattagcatt actagggtac
    45481 ataccggtat ttctatttag tcatttgatg agggtctctt ttattagttt gaatagcaga
    45541 aaaaaatgga attctctact gtatccgcgt atcatttatc cctacgaaat accagacgaa
    45601 atagaacgat cttagaaggg atataatgaa attctttgat tggttgttcc tagagaaatg
    45661 atctgtttta tttgactgat ggggacaaca aacaattaat tataacaaat ataaataaac
    45721 aaaaaaaaaa aatagaaaaa attctaaata ctacttaata ctaataataa aataataaac
    45781 agagtgctct tattcaaaac gccctgtgat cttcaaccaa ttctgcgctt caatataatt
    45841 accaggggta agggctatag cttgtttcca atactcagcg gcttgatcaa accaagcctc
    45901 cgcaatttca gaatctccct gtcgaatggc ctgttctccg cggtcggaat aggtgagtaa
    45961 attccttccc ttagaaccgt acttgagagt ttcctgcctc atacggctca gcagtcaatt
    46021 cttttcctgt cccatttatt ttttaattga ccatatctaa ttgaatgaga tttcttatag
    46081 attaaatcta ttccattttt ttctcgagtt aaccaaaaga aaagaggata attacatgag
    46141 tttcaaactt gaattaggat taataaataa tttaatccgc tttatagttt tatcttttct
    46201 cctaccttca gaagaataaa gcatcggcat ttacactctc attagaattt tctgaaaggt
    46261 aactatctcg gtttcatata tcatatactt tcatatatga tatattatga tatataaatt
    46321 tctatagaat ctgtgaaaaa gacttttctt cataaaaaaa aaaaaaaaag acttactatc
    46381 tttgggatct gatactacac cgctgctcaa aaccttaggg gatccactct attacataag
    46441 tggattccta acttttctat catgatataa gtaagcagtt cttattgtat tggcccaaaa
    46501 cctcgctaat tgatctttac ggtgcttcct ctatcaatta gatcttttat ccatagaaaa
    46561 aaagtatcta ggcatatcta tttcttcata tttcgacttc tatgaagttt ctttctttgc
    46621 tacagctgat aaaaatcgtt gttttggacg atatatatgt agaaagcctt tttttttcta
    46681 gtatttatta gcggatttgc tctttctttt ttctttctat agtggagata gtcgcacgta
    46741 atgacagatc acggccatat tattaaaagc ttgtggtaag aacgggtttc gttctagtgc
    46801 ccgaaaataa tattccaaag ctttcgtatg ttctccgtta cttgtgtgga taaggcctat
    46861 gttataaagt atataacttc gatcataggg atcaatttcc agtcgcatag cttcataata
    46921 attctgtaaa gcttccgcat aatttccttc ggattgagcc gacatccgtt acggtcgtca
    46981 ttcggttcaa agaatctccg ttccagaacc gtacgtgaga ttttcatctc atacggctcc
    47041 tcctttatgt gcataatgat aaaaatacat agaatcaaaa aagattgcag tattctcatt
    47101 atgaactgag cagggctagt gtttttacaa taaatctcta gccaaccttc ctgtaaaaga
    47161 ttttttgtta acataaagta tgttggtact ggataaaaaa aataaatggt aactccaaca
    47221 atttctttgt cctcaacgcc gcttaatttc ctggaattag tcacttcaac agtcttcgat
    47281 ggttatacgg gtatccaaaa tacgaacgag atggatgttt gttgtcccaa ccattcttct
    47341 tagtcccgat cccgataagg aagggaggat attttttttt taacaaagtt ttcgtgttgt
    47401 tgattcctaa gcgtagtgct tcttccccca tgccacctat tggtactagt ggagtagagt
    47461 ggacctaacc cataagtata ggtataacct ttcgcttaat actataaatc aaaaattgaa
    47521 gcatatgagg ctgcattaat cggggataca cgacagaagg aattaattgt tttatttcca
    47581 caaacttcac cttcagcaag cgtagatttt tttccatttt ttctttttat ctgaagaatg
    47641 tgtctttctc ctaagactga gagcggtaaa aaaaaaaaaa aaatcaaatc gcaccatctc
    47701 tgtaataggt gaatgcctcc ttttctcctg aagttgtcgg aattattcgt aataagatat
    47761 tggctacaat tgaaaaggtc ttatcaataa aatttccatt tatccgggat ctaggcataa
    47821 gtagcaatcc attctataat ttaattatct ctcgtgagaa aataatccca caaacaaaat
    47881 aattgtacaa tacagtacga aataacgtaa aaaacgtaaa aacagactca ttaacaaaaa
    47941 attgtttatc ctccagtctc gaaggaagtt tttttttttt ctatttttct agttagattt
    48001 gattgtatgt ggctatccaa aaaaatcgaa tatgaatgac tcactattca ctcggtttct
    48061 gggacataat cattatgtag gagagatggc cgagtggttc aaggcgtagc attggaactg
    48121 ctatgtaggc tttttgttta ccgagggttc gaatccctct ctttccgcac ctttacctaa
    48181 ttcatcaatg ttactgacgg caatgtttca aataacaatg gataccatta ttccaacttt
    48241 ctttgatatg gattctctat tcctaatttc tgtaatactg aaaatactgg aaagaggggg
    48301 caaggaatga aaatctgcct acccgatcca tgtctatgat acatgaatgg gagggaaaat
    48361 ccccggatca aacaccttac cctttttttg ttttgttggt ccccttactt aggcgcgaag
    48421 gggtaaaaat tttccgaacc cttgttattt tagttaggtt taagtctgac gagaataata
    48481 ttctacaact agcaattcat ttattttcaa accaacccat ttactatcta ttatttgatt
    48541 gactaatcct ttatattgga atgggtgaag agtcaaatgt tttggcaatt cctcacgggg
    48601 ggatgaatca agataatttt gaatcagagt tctagacttt tgttcatccc tcgctgtaat
    48661 aatatcttgg ggtttgcagc gataacttgg tatatctact atatgaccat taactaaaac
    48721 atgcctatgg ttaactaatt ggcgggcttg aggaatagtc gaagccatac ccaatcgaaa
    48781 aagtatgtta tccaaacgca tttcgagtaa ttgtagtaaa acctgaccgg ttgacccttt
    48841 cgcttttctg gcgataccaa cgtatttaag caattgtcgt tctgtaagac cataatgaaa
    48901 acgcaatttt tgtttttctt ctaaacgaat acgatattga gattttttac ccaagcgcgc
    48961 ttggtttcta agttcgcttc cgactctagg ccttttacta gttagtcctg gtaaagcccc
    49021 cagacggcgt atttttttga aacgaggccc tctgtaacgc gacataaaga ctcctttttt
    49081 tttttttatt tcataaacct aaattaaaac taaactaaat gataaatatg ataaatgaaa
    49141 cgaaatctac taaagtattg tactacaaag aagaattaga tgaattatat caatatctga
    49201 accttattgt atatatataa attgtatata taaaaaaaaa ggaggttctt ttcttgattt
    49261 gttctacaga gatcgaattc ctccaatttt gattcataat tggaagttcc tacgacataa
    49321 tagatcggtg actcttgaaa aaagaaaggg gaaaaagcct tttcaatatt ctttgatttc
    49381 aaaaagacat tatcaatatc aattatataa aaaatcaaaa caaatagaga aaagccggct
    49441 atcggaatcg aaccgatgac catcgcatta caaatgcgat gctctaacct ctgagctaag
    49501 cgggctcaca taacagaaat tgcgcatgca taggaattta ataaactact gagatcttag
    49561 ttattaattc tttattctta gctattcata acataattaa tattaatata atagaatata
    49621 tagaatataa tagaatatat agaatataat agaattcaaa attgaaatat atttcatttt
    49681 taatagaaaa tatttttcta ttttataata ataaaataat acaatacgta taataaaaat
    49741 gaaaaagaat ttgatttcta atatatcgaa tattaattat ataggatcta atatatatta
    49801 atgaatttaa attcattttt taaaatatat taattatatt caatctaata tatatatatt
    49861 agattacagt aattctatta caatattctt atacattaaa tgtataatgt atagatttat
    49921 acattagaat tctaaaaaat tggattttca aagtcaattt tttaagtaat tctaaattcg
    49981 atataaatat cgaatttcta tttataatat ttagtaagat ttagatatat aaataattag
    50041 atagaataga aataactcga attcttttct aaattaattc taaattaata gaatgattat
    50101 ttatagccat ttgattaggt ctagctattc taaattaata aatggatttc ttttttattt
    50161 cattttattt aatctaaaaa aaataagaaa tttccatttt agttatcttt agttatgtta
    50221 tatgaggtct gtccgctcta aggaaaaaag ataagaataa aaaaaaaaaa caaatgaaag
    50281 aaagagaaag gcccaattcc gatcataatg aaacattccc ttgttttcat tcggaaaggt
    50341 taaaactaag acgaaaaaaa aaaagaatcg accgttcgag tattccaaat tgcatgataa
    50401 aaatgctaga aggagaggca tataaaatat atatatgtgg tatatatcca tgtatattga
    50461 attgcgaata cagaaatgat agaattcttt ctgattggac caaatatggg tatccgatac
    50521 agatagagat gaaagaaaat agaaaagaat tcaaatacaa atagaaggaa acatttttcg
    50581 gtatagaaat cggtatctaa cgaattcaac agttccagca taattctcat aatttaaatg
    50641 aaaaaagcat cctaatgaga ttctaatctc aaagaaaaaa aaaaaaaaaa gaagggggga
    50701 tatggcgaaa ttggtagacg ctacggactt aattggattg agccttggta tggaaaccta
    50761 ccaagtgaga actttcaaat tcagagaaac cctggaatta acaatgggca atcctgagcc
    50821 aaatcctgtt ttccgaaaac caagaagagt tcagaaaggg agaataaaaa aaggataggt
    50881 gcagagactc aacggaagct gttctaacaa atggagttga cgacatttcg ttcctttact
    50941 aacgaaacga aatccttcca tcgaaactcc agaaaagaaa ggatcaagga tgaacatata
    51001 tatacgtata cgtactgaaa tactatttca attgattaga ccagacagac cccaaatctc
    51061 tattttttaa tattgatatg acaaatgaaa gatgtgaata gattccaagt tgaagaaaga
    51121 atcgaatatt tattgataaa atcattcact ccatcatagt ctgatagatc ttttgaagaa
    51181 ctgattaatc ggacgagaat aaagatagag tcccattcta catgtcaata ccgacaacaa
    51241 tgaaatttat agtaagagga aaatccgtcg actttagaaa tcgtgagggt tcaagtccct
    51301 ctatccccaa aaaaaaggcc cgtttaattc tctaattatt tatcctatat cctctttttt
    51361 tttagtggtt ccaaattcgt tatctttctt attcattcta ttctttcaca aacagatctg
    51421 agtggaattt ttctttttct tatcacaagt cttggaatat gtaatgtaat atatatgata
    51481 tacgtacaaa atattttttt ttctatatga taaacgtaca aatgaacatc ttatctttga
    51541 gcaaggaatc ctcatttgaa tgattaacaa tacatatcat atcattactc cgactgaaac
    51601 ttataaagtc ttattttgga agatccaaga aattccaggg cttggataaa actttgtaat
    51661 attttttttt cgtcttttta tttagttgac atatattcaa gtaatctctt aaaatgagga
    51721 tgatgcgtca cgaatggtcg ggatagctca gccggtagag cagaggactg aaaatcctcg
    51781 tgtcaccagt tcaaatctgg ttcctggcac atgattaatt tatatgagta tctattccac
    51841 aaattcatta aaatgaatat gggtcaacat acatatttct tagtagtcta gatcatcata
    51901 catatttatc catctagatg tctggagata tactctttct agatgagtaa agaatatatg
    51961 tatgttctat ggatataaag tatgtaaaaa aaaaaagaat tattaggttt tgtttccttt
    52021 ttttatttct gcactcccaa aaagaatgtt aatacttctt caataatatt cgaaaggtta
    52081 aattagttgg ttgaaagaaa caaaagtcta gtctagggaa gttgaggggt gggactagtc
    52141 aaaattcatc tcagatacat tacaaatgga atccgacccc ttctttcatt tcattgtatt
    52201 ttctttcata ttttattcat ttccttcaat gttgatgtgc gcggtacata agttcatgat
    52261 gcagaacttt tttagttcat cctattggct cggctcatcc gaaataagta tcttcaaaat
    52321 tttagaatct caatgaagcc ctaccctaat tttttttaat ccctacattt tttttattta
    52381 gcccatccat aataatatga atgagactca attattctgt ctgatttaac ttcaattact
    52441 ttgtctgatc tataagagaa cgtacagata ttccttgaat atctggagtt gtagaagtgg
    52501 tgcggattag tttcttattt ttatcattta atgagcatct tgtatttcat aaaaattggg
    52561 ggcgatataa tctttacgca aaggccatcc tatccaactt tcgggcatta agatacgttt
    52621 cagacatgga tgattatcat aagagattcc caacatatca taagattccc tttcttgaaa
    52681 atccgcactt ttccaaaccc agaaaataga gggaattcta ggatttttcc ttgggacaaa
    52741 tacttttatg catacctctt ctggttgatc tataccatac tctattctcg taagatgata
    52801 cacactggct aacagtcctc ctggtgctac atcataggca cattggaaac ggagataatt
    52861 gtaaccatat acatataaaa tgacagcaat ggaatgccaa tcctcgggct ttatttgtaa
    52921 agtctctatt ccttggtaat cgaaacccaa agatctatga actagcccat gtttgactag
    52981 ccaagcagac aatcgaccct gcattttttt atctctcccg catttttatt tgtataagtt
    53041 ttgtataagt atttaatatt tatgattacg atgaaatttt tgaagattgt cttgctattt
    53101 cttattttgt acaaaaggat cctgcctaat tcactatttc gtgggaggat actgaacttt
    53161 tgtatttgaa aaatgtttca gagggtatct ctgaagtaga tggtggttga tagagtaatc
    53221 cttgatcata attgccggta tgagtactgc gtccaacatg aaacttgtgg ttggtagtaa
    53281 aacacctatt ctcctgttga gacctaattt gatcttcata gatttctcga gatattttct
    53341 tacgaagttt tgttatagca tctataacgg cctccggttt aggtggacag cccggcaaat
    53401 agacatccac aggaattagc ttatccacgc cccgaacagt actataagaa tcagtactga
    53461 acatcccccc tgtaattgta caggctccca tagcaataac atattttggt tcaggcattt
    53521 gctcatataa tctcactaaa gaaggagcca ttttcattgt tactgtgcct gctgttaaaa
    53581 ttaggtctgc ttgtctagga ctagatcgtg gtaccagtcc ataacgatca aagtcgaatc
    53641 gtgatcctat taatgaagca aattcaatga agcaacaact ggtaccatag agaagcggcc
    53701 ataaactgga tagtcttgac caatttgaaa gatcatttaa tgtagttgaa ataactgaat
    53761 tttgggttgt tcgatcaagt aagggaaact caatggaatt cataactgtc tcaatgtttt
    53821 tttttattgt ctaaatattc aagaattaag accattctaa tgctcctttt cgccatgcat
    53881 aaactgaacc aacaattagg ataagcacga aaattaaagc ttctataaat acggataccc
    53941 ctaatacatc gaaactcatt gcccatggat aaagaaaaac cgtttcaaca tcaaaaacaa
    54001 caaaaactag agcaaacata taataacgga ttcgaaattg taaccaagca tcgcccattg
    54061 gttctattcc cgattcataa ctagaaagtt tctctggccc tttgctaatc ggggctaaaa
    54121 ttccagaaat tagaaatgcc aaaataggaa taagactcga tattagtaga aatgcccaaa
    54181 aaatatcata ttcgtaaagc aaaaacatag acgtactcct atgaatgtgg aaaatatacc
    54241 agattagtat tagtcgattc gaattggaat taattgtcaa gtcagccata actgtttata
    54301 attttaatcg aactgttcag tttcgtttgt ttcctgtggt acatatctca tttcaagata
    54361 gaaatataac catatatttg attttggtat aacgtacaaa gaaaacacaa aaaaactctc
    54421 gcattttcgt ctgacttcgg attctctgta aagaaaagta attccagatt gaaatccaat
    54481 ctcttttttt tattatttag aattctttat aaataattca attctaatta gactaattat
    54541 attattaata ttaattatta ttttctagtt ataattattt taaattattt tatttgtttt
    54601 tatttgttaa ttatcaattt ccaaatttca aattgaatta acaatttcat ttttttaata
    54661 aaatataaga aatctaaatc aaaatataaa tattctaaaa ctaaaaaata ttattatttt
    54721 ttctattatt tttgtatttt ctatttaaaa gaaaaatatt ctaaaattcg aatatttaat
    54781 ttgaatttct atttatttat aaaaaaaata gtataaattt tttatactac tatatactaa
    54841 ttaatagaat actaatagaa taatcttaat atattctatt ataagaaaga atttagacta
    54901 ctactaatat ttagtaaata ttagtagtat taggtagtat tcttaatagt attagtagaa
    54961 atattagggc tatacggact cgaaccgtag accttctcgg taaaacagat caaactgatt
    55021 attataaaaa tgatttgaat tgttttacag acccaacgtg catttttttt tgcattgggc
    55081 tttttcatta actgatagaa agatcagtta gtctaccatc ttttttcttg acagaaagag
    55141 aaagataagg agatggctcc atgtgctctg attttttttt attccaatct aagagcacta
    55201 ccaaagtgtt tcaaagaagg gttattctga cgtaggtctg cttctggcct ggatcaactt
    55261 aagttaaatg gagtctctat cgaccttctt aaattaaaaa atcaaatatg aaacttcata
    55321 caccttaaag ttcataagat aggacgaaaa aagaattttt ttgaggtccc tatactcatt
    55381 atgcctagca ttgaatagat tgggtattca ccttatcaat atctcaaatc aatgatgggt
    55441 tctatttgac gtctaaatta aatggacact cgaatcgtac cgaaccgttt gtcaggctat
    55501 tgttcttttg ttttgttccc taaaagtcat ggagtaagac atcgatttct caataagatc
    55561 aactcttttg attacatgat ggactcctct gaaaaaacat tggcgcgcgt gtaaacgagg
    55621 tgctctacct aactgagcta tagcccttgt gcttttgata catattttat catattatgt
    55681 agagaattta ttgtcaagat gaatattaca tgatctaatc tctttgattg gtattgctta
    55741 taagtaatat tacatttata atcatcgata tgataggtcc cacttgtttc tctttgggat
    55801 gataaatgac ctacttaact cagtggttag agtattgctt tcatacggcg ggagtcattg
    55861 gttcaaatcc aatagtaggt ataggcagaa cttattagat accattgact ctggtatcta
    55921 ataagttttt ctactcacct ttttctttta ttgattttta ttgattttgt atcttttcca
    55981 tcttatctta ctcttctatt tcatttttgt tcattttttg aatttcaaaa tttttcgttg
    56041 cattagaatt cgattccact atttgattct attcaatcaa cagaaatcaa aataggttgt
    56101 ataaacagaa gttttgttta tacaacctat tttgattttg aattatttta ttcggacgca
    56161 ccaacttgtt acgaaatcat attgatagcc tctactcgtg tcctagctcg tctgagagct
    56221 agatttgcct caattgtttg tctcttgcct tcagctttac tcaagttagc ttctgctatt
    56281 tcaagagttt gctgagcttc ttgtggatca atgtcactac ccttctccgc atcatttact
    56341 aaaacagtga tctcattatt gcctattcta gcaaaaccgc ccatcagagc catcgttaac
    56401 cattggtcgt taaggcgtat tctcaaaata ccgatatcta cagctgtggc aataggcgcg
    56461 tgattcggta atactccaat ttgtccacta ttagtagata aaataatttc cttcacttct
    56521 gaatcccaaa caattcgatt tggggtcagt acacaaagat ttaaggtcat ttcttcaatt
    56581 tgctctccat ttctaagttc gtagccttcg cagtagcttc atcgatgtta cctaccaaat
    56641 aaaaggcctg ttcgggaaga ccatctaatt ctccagaaag aatcaattta aaccctctaa
    56701 ttgtttctgc tagaccaaca tatttccccg gcgaaccggt aaatacttct gctacgaaaa
    56761 aaggctgtga taagaaacgc tcaatttttc gtgctcttgc tacggttaag cgatcctctt
    56821 cggataattc gtctaaccca aggatagcta taatgtcctg aagttctttg taacgttgta
    56881 aagtttgttt aactctttgc gcagtttcat agtgttcttc accaacgatc cgaggttgta
    56941 gcatagttga cgttgaatct aaaggatcta ctgctggata gatacctttg gcagccaatc
    57001 ctcttgatag tacggtagta gcatctaaat gggcaaatgt ggtggcagga gcaggatcgg
    57061 tcaaatcgtc tgcaggtaca taaactgctt gaatcgaagt tatggaccct tctttggtag
    57121 aagtaattct ttcttgtaaa gaacccattt cggtactaag ggtgggttga taacccacag
    57181 cggaaggcat tcgacccaat aaggcggata cctcggatcc cgcttggacg aagcggaaga
    57241 tattgtcgat aaatagaagt acgtcttgtt cattggcatc tcggaaatat tccgccatag
    57301 ttagggcagt taaaccaact ctcatacgag ctccgggcgg ttcattcatt tgaccgtaga
    57361 ctagagctac ttttgattct gcaatatttt gttcattaat tactccagat tctttcattt
    57421 ccatgtaaag atcatttccc tcacgagtac gttcacctac tccgccaaat acagatacac
    57481 ccccatgagc tttggcaatg ttattgatca attccataat gagtactgtt ttacccactc
    57541 cagctccacc gaaaagtcct atttttcctc cacggcgata aggagctaaa agatctacta
    57601 ctttaattcc tgtttcaaaa atggataatt ttgtatctaa ctgtataaag gcaggcgcgg
    57661 atctatgaat aggagatgtt gtgcgagtat ctacaggacc taaattatca ataggctctc
    57721 caagcacgtt gaaaattcgt cctagagttg ctccgccgac tggaacactt agaggagctc
    57781 ccgtgtcaat tacttccatt cctctcatta gaccatctgt agcactcata gctacagctc
    57841 taactcgatt atttcctaat aattgctgta cttcacaagt cacattaatt tgttgaccaa
    57901 cagtatctcg acccctaact accagagcgt tgtaaatatt aggcatcttc cctgggggaa
    57961 aagctacatc cagtaccgga ccaattattt gagcgatacg tcccaggttt tttttttcaa
    58021 gcgcagaaac ctcaggacca gaagtggtag gatttattct cataataaaa tatatcaatt
    58081 tttttttttg ttttgcgaaa aattttgaaa taaaaaaaaa atgttcgata acaaagcaag
    58141 ttgatcggtt aattcaatca gaaatgggag ttagtactcg attttcttgg taccatccaa
    58201 ccaatccaat tcaattgttt acttattcaa tttcaatgag tgaattttca agttcaacca
    58261 acttattttc aaaatctcaa gtggatgaaa tctttagaaa gtctttcatt tgtctatcat
    58321 tatagacaat atcatctata ttatctatgg aattcgaacc tgaactttat ttacgattcc
    58381 gtttttctat ctcattggcc tttatttcag catacgattt atacctagca tatttttttt
    58441 acctatactc tttcttttcg tgggcgaatt ctgtatattt tcacatctag gatttacata
    58501 tacaacatat atcactgtca agagcaaatt tcttattatt tacatatttt gattaaaaaa
    58561 aaaaaagata agagattaga aatttgaaaa aaaaaaagga ttgggttgcg ccatacatat
    58621 gaaagagtat acaataatga tgtatttgac aaatcaaata ccatggttta ataacgaacc
    58681 attctgatta attgatatga taaaattagg tgataatttt gtgaaagatt cctgtgaaag
    58741 gtttcattaa ctcctaagtc atgtcgagta gaccttgttg ttgcgagaat tcttaattca
    58801 tgagttgtag ggagggattt atgtcaccac aaacagagac taaagcaagt gttgggttca
    58861 aagctggtgt taaagattat aaattgactt attatactcc tgactatgaa accaaagata
    58921 ctgatatctt ggcagcattc cgagtaagtc ctcaacctgg agttccgcct gaagaagcag
    58981 gtgccgcggt agctgctgaa tcttctactg gtacatggac aactgtgtgg accgatgggc
    59041 ttaccagtct tgatcgttac aaaggacgat gctaccacat cgagcccgtt gctggagaag
    59101 aaaatcaata tattgcttat gtagcttatc ccttagacct ttttgaagaa ggttctgtta
    59161 ctaacatgtt tacttccatt gtgggtaatg tatttgggtt caaggccctg cgcgctctac
    59221 gtctggagga tttgcgaatc cctcctgctt atattaaaac tttccaaggt ccgcctcacg
    59281 gtatccaagt tgagagagat aaattgaaca agtacggccg tcccctattg ggatgtacta
    59341 ttaaacctaa attggggtta tccgctaaga attacggtag agcagtttat gaatgtctcc
    59401 gcggtggact tgattttacc aaggatgatg agaatgtgaa ttcccaacca tttatgcgtt
    59461 ggagagaccg tttcttattt tgtgccgaag caatttataa agcacaggcc gaaacaggtg
    59521 aaatcaaagg gcattacttg aatgctactg cgggtacatg cgaagaaatg atcaaaagag
    59581 ctgtatttgc ccgagaattg ggcgttccta tcgtaatgca tgactactta acagggggat
    59641 tcactgcaaa tactagcttg gctcattatt gccgggataa tggtctactt cttcatatcc
    59701 atcgtgcaat gcatgcagtt atcgatagac agaagaatca tggtatgcac tttcgtgtac
    59761 tagctaaagc gttacgtttg tctggtggag atcatattca cgctggtacc gtagtaggta
    59821 aacttgaagg ggaaagagag atcactttag gctttgttga tttactacgt gatgattttg
    59881 ttgaaaaaga tcgaagccgc ggtatttatt tcactcagga ttgggtctct ctaccgggtg
    59941 ttctgcccgt tgcttcgggg ggtattcacg tttggcatat gcctgctctt accgagatct
    60001 ttggagatga ttccgtacta caattcggtg gaggaactat agggcaccct tggggaaatg
    60061 cacccggtgc cgtagctaat cgagtagctc tagaagcgtg tgtacaggct cgtaatgagg
    60121 gacgtgatct tgctcgtgag ggtaatgaaa ttattcgtga ggctagcaaa tggagtgctg
    60181 aattagctgc tgcttgtgaa gtatggaagg agatcaaatt tgaattccca gcaatggata
    60241 ctttgtaatc cagtaattac cgttcgttct attaattgaa ttgcaattaa actcggccca
    60301 atcttttact aaaaggattg agccgaatat aatacaaaga tactattgta tatatttttt
    60361 gtatttattt ttgtatatat atattttatt tcgatatata ttttttattt tatactattt
    60421 tatattattt atactatttt atattatatt gaatattatt tatatattaa ttattattat
    60481 aattattata taaattatat aatatataaa ataaatataa ttttctaatt tattttatat
    60541 tctattttat agataactat ttatctagat atacaagatc ttaaatacaa aatagaagac
    60601 gaaacaactt aaacgtttct attgttgagt tgaatgcaca attaatccta tggatcttta
    60661 ggattggtgt attcttttct atcccgtagt ttcggatcat ggatcgagct aaatatcaca
    60721 acttttgtta cccatcctgt atattgccct ttcttttcgt ttcgtgttgg aatagaaact
    60781 tattaatatt aataagtaga cgagatttta cgaaaaaagt tcttcagatt cataggagag
    60841 aacaactatt tagtttttcg atgtgaattt gacacaacag ggggtaaact actaaataaa
    60901 ttatttatta ttattattat ttttatttaa ttaatttgaa tattatttat taattattat
    60961 atataattaa tttatatata atttatatat tattatattt taataaagaa ttaatcagtt
    61021 attaatattt tttttttttt tcaattctat ttcaattcta taataatcga attgaaatag
    61081 aaaagagttc cagcacatat agtgacatat catatatagt gaaacgatat tctgggttct
    61141 cacgaaaaag aatctaatac ccacttactc gttattatta ttagttaata atcctagtga
    61201 ttggatttat atgcttattg tgataggaaa tgaaatattc aaaagatttt tcatcgaatg
    61261 actattcatc tattgtattt tcatgtaaat agaggcaaga aaactctatg gaaaaatggt
    61321 ggtttaattc gatgttgttt aacagggagt tagaatacag gtatggacta agtaaatcaa
    61381 tggataattt tggtcctatt gaaaatacca gtgtaagtga agaccctatt ataactgata
    61441 tggataaaaa cattcagagt tggagtgata gtgacaattc tagttacagt aatgttgatt
    61501 atttagtcgg cgttgggaac attcggaatt ttctatctga tgacactttt ttagttaagg
    61561 atagtaatag ggacagttat tccatttatt ttgatattca aaatcaaatt tttgagattg
    61621 ataatgatca ttcttttcta agtgaactag aaagttattt ttatagttat aagaattcca
    61681 gctatctgaa taatgtatct aagagtgacg atctcgacta cgaccattcc atgtatgata
    61741 ctaaatatag ttggaataaa cacattaata attgcattga cagttatctt cgttctcaaa
    61801 tctgtattga tagttacatt ttaggtgata gtgacaaata caatgacagt tacatttata
    61861 gttacatttg tggtaaaggc ggaaaaagta gtgaaagcga gagttccagt ataataactc
    61921 gcacgaatgg tacgagtgat ttaactagaa gaaaaagttc taatgctcta gatgaaacta
    61981 aaaaatacag acatttatgg attcaatgcg aaaattgtta tggattaaat tataagaaaa
    62041 ttttgaaagc aaaaatgaat atttgtgaac actgtggata tcatttgaaa atgagcagtt
    62101 cagatagaat cgaactttcg attgatccag gtacttggaa tccgatggat gaagacatgg
    62161 tctctatgga tcccattgaa tttcattcgc aagaggaacc ttataaagat cgtattgatt
    62221 cttatcaaag aaagacagga ttaactgagg ctgttcaaac aggcacaggt caactaaatg
    62281 gtattcctgt agcaattggg gttatggatt ttcagtttat ggggggtagt atgggatccg
    62341 tagtaggtga gaaaatcacc cgtttgatcg aatatgctat caatcaattt ttacctctga
    62401 ttctagtatg tgcttctgga ggagcacgta tgcaagaagg aagtttgagc ttgatgcaaa
    62461 tggctaaaat atcttccgct ttatatgatt atcaagcaaa taaaaagtta ttctatgtct
    62521 cgatccttac atctcctact acaggtgggg tgacagctag ttttggtatg ttaggagata
    62581 tcattattgc cgaacccaat acttacattg catttgcggg taaaagagta attgaacaaa
    62641 cattgaataa gacaatacct gaagattcac aagcgtctga atatttattc cataagggct
    62701 tatttgattc aatcgtaccg cgtaatcctt taaagggcgt tcttagtgag ttatttcagc
    62761 tccatgcttt ctttcctttg attcaaaatt aaatcaagta gagctttaaa ttattaaatt
    62821 tttttttttt tatttaattt taaattttaa taattatata ttatataata attattattt
    62881 taattatata tattatatat aattaaatat atagaatttt attttatatt attatttttt
    62941 ttatttgatt aatcaatttt tttgaatttt tctacttaat tattattata tactcattat
    63001 tttatatatc tcacttagat atccttagta taagtatata tgaattctag tgattataaa
    63061 atatctttat actttaaaca ggtaaaaata ttaaaatatt aatagaacaa taaaaaaatc
    63121 aaaaataaca ggtacaaata ttaaatcgag gtacccattc tatgacaatt ctcagcaact
    63181 taccctctat ttttgtgcct ttagtgggcc tagtatttcc ggcaattgca atggcttctt
    63241 tatttcttca tgttcaaaaa aacaagattt tttagatacg ggcagtagag acaaatctca
    63301 tctatttttt tttttagatc tagaagcaat tcgatgaatt actcctaaag gtttacatca
    63361 gaatagtgct agttgatgag agttacttcg gaaacaaaga aaagtaaagt caaattaatt
    63421 tggttgggcg attttcccaa ttccaataaa atacaactgg atctaatatg ggttggcgat
    63481 cagaacgtat atggatagaa cttataaggg ggtctcgaaa aacaagtaat ttctgctggg
    63541 cctttatcct ttttttaggt tcattagggt tcttattggt tggaacttcg agttatcttg
    63601 gtaggaattt gctatctcta tttccgtctc agcaaattct tttttttcca caagggatcg
    63661 tgatgtcttt ctatggaatc gctggtttct ttattagctc ctatttgtgg tgtacaattt
    63721 cgtggaatgt aggtagtggt tatgatcgat tcgataaaaa agagggaata gtgtgtattt
    63781 ttcgttgggg atttcctgga aaaaatcgtc gtatctttct ccgattcctt atgaaagaca
    63841 ttcagtccat cagaatagaa gttaaagagg gtatttatac tcgtcgtgtc ctttatatgg
    63901 aaatcagagg acagggggtc attcccttga ctcgtactga cgagaatttg actccacgag
    63961 aaattgaaca aaaagcggcg gaattggcct atttcttgcg tgtaccaatt gaagtatttt
    64021 gaaaaaaaaa aaattaactg aaaaatgaat gctttcttaa aaaaacggaa aaaattcaag
    64081 aatttttttt ttttttcgaa atatttgata ttttgtattt tgatagaaag ggcattcttt
    64141 cgtttcgaaa tccgactaat attcattact tgaagtgctc tttcatgcat tcatcgaaag
    64201 gggcaattgc ttcgaatttt agcaattgat atctttggaa acaatatttt ttcttcattc
    64261 gaattggaag tagactcttt ctctttctta ttctatttgt gtattctttc taaattaaag
    64321 aactaactcc cgaattgcaa ataaaaaaac gtgagaatag atttataggc tctatgactt
    64381 gtaatagaac ttatgcttga tagaaatatt cttatcatat agagttgacg aatgaggtga
    64441 agctgagttc attaaagacg aaaaatggca aaaaagaaag cattcattcc ccttctatat
    64501 cttacatcta tagtcttttt gccctggtgg atctctttct catttaagaa aaatatggaa
    64561 tcttgggtta ctaattggtc gaatattagg caatccgaaa ttttcttgaa tgatattcaa
    64621 gaaaagagta ttctaaaaga attcatagaa ttagaggaac tcttactctt ggatgaaatg
    64681 ataaaggaat acccggaaac acgtctacaa aaccttcgta tcggaatcta caacgaaacg
    64741 atccaattga ttaagacgca caacgaagat cgtatctata cgattttgca cttctcgaca
    64801 aatataatct gtttcgttat tttaagtggt tattctattc taggtactca agaacttatt
    64861 attcttaact cttgggttca agaattccta tataacttaa gcgacacaat aaaagctttt
    64921 tctattcttt tattaactga tttatgtata ggattccatt cgacccatgg ttgggaacta
    64981 atgattggtt ttgtctataa agattttgga tttgctcata atgatcaaat tatatccggt
    65041 cttgtttcca cttttccagt cattctagat actattttta aatattggat tttccgttat
    65101 ttaaatcgcg tatctccgtc acttgtagtg atttatcatt caatgaatga ctgaaaaaag
    65161 tgatccaatt ataaagtttg ttattttgta caaaagctaa acattccaaa attgacttat
    65221 tcttttcttt ttctttctac ccattcgggg ggttcctcct atattccagt aaaattattt
    65281 cagtaaatag cagaatcatg gatagggaac tataccagtg acctacctaa ttttattgta
    65341 gaacttttca ggatcaatga ttggaccatg caaactagaa atgccttttc ttggataaag
    65401 gaagagatta ctcgatccat ttccgtatcg ctcatgatat atataataac tcgagcaccc
    65461 atttcaaatg catatcccat ttttgcacag cagggttatg aaaatccgcg agaagcaact
    65521 ggccgtattg tatgtgccaa ttgccattta gctaataagc ccgtggatat cgaggttcca
    65581 caagcggtac ttcctgatac tgtatttgaa gcagttgttc gaattcctta tgatatgcaa
    65641 gtgaaacaag ttcttgctaa tggtaaaaag ggggctttga atgtgggggc tgttcttatt
    65701 ttaccggagg ggtttgaatt ggctcccccc gatcgtattt cgcctgagat taaagaaaag
    65761 ataggtaatc tgtcttttca aagttatcgt cccactaaaa aaaatattct tgtggtaggc
    65821 cctgttcctg gtcagaaata taatgaaatc acctttccta ttctttctcc cgatcccgct
    65881 actaagaaag atgttcactt cttaaaatat cccatatacg taggcgggaa caggggaagg
    65941 gggcagattt atcccgacgg gagcaagagt aataataatg tttataatgc tacagcagca
    66001 ggtatagtaa acaaaatcat acgaaaagaa aaagggggat atgaaataac tatagtggat
    66061 gcatcggatg ggcgcgaagt gattgatatt atacctccag gaccagaact tcttgtttca
    66121 gagggtgaat ctatcaaact tgatcaacca ttaacaagta atcccaatgt gggcggattt
    66181 ggtcaggggg atgcggaaat agtacttcaa gatccgttac gtgtccaagg tctcttgttc
    66241 ttcttggcat ctgttatttt ggcacaaatc tttttggttc ttaaaaagaa acagtttgag
    66301 aaggttcaat tgtctgaaat gaatttctag gtccgcggat ttatcaacat attaagtttg
    66361 taaaaataac taaatttttg ttgataatta tgtaattctg tataatcaaa aaattctgaa
    66421 aagccctttg cttgtttcta ttctttttct accatattta gagaattcac cgcagtacta
    66481 gtcggtcata gtatgtatat tgtgaagaag actatttgac tttacctatt cttttctttg
    66541 tttctttttt tttttttttc aactccaatt tattggagcg ctacaattat gtcactgttt
    66601 tcggatttca atcttataga atataaatac attcaattaa tagtttttct attttaatat
    66661 aataaaattc cactagatac taaacataag ataaataagc agagaatatt aagcacagta
    66721 taaataaaaa ttggaaaaaa cgggattcta ggagggatta tttgtcttcc tagagtcctt
    66781 cttgtttgtg tcgaaatatt ctccgaaata ttaatagaat aatgcctatt gatcccgttc
    66841 gtcaaagaat actattctta gtttagattt tttccgagtt tttattagaa cctttatgac
    66901 atataatatt tttttttatt ggatagaaca tataaagtag agtagtggac aaacaaaaaa
    66961 gagagggaat tttattgagc aaatagaact tcttcaatga acttgtttat aaaaaaatta
    67021 aaccttgaaa aatattagat attaagtaag attcttttag tatagaaagg gttcggttcg
    67081 catgatatct gatcgataga aaaaatatat agaaaaaaat aaataaatat ataatctaat
    67141 taattagatt tatattgtgc cgcccagaaa aaggaaatca agtgattcgt tctttctttt
    67201 acctttcttt tactttcgtt ttctttattt tatgaaagta tcgacagata ttatcgagga
    67261 agagatgttt tgaatcaatt aatgaagttc attttttcaa aaaatatcat cagaaaaaaa
    67321 aatgaaatgg agttttttga aacatcggaa aaagttctcc attttgtcat ttatacgaat
    67381 aaaaatattc tattatgatt attaagaact caacaggacc tctcgtcaaa gaaagagggg
    67441 tcctgttgag ttcttacgct ttcatttcga aaactcagtt cagccgatta ctacagggat
    67501 gaacccaatc cggaatatga accataaaag aaaataccaa ttaaaccgat cacaggaata
    67561 ccagttactg tacctattat ccaaagagga atccttccag tagtatcagc cattttatcc
    67621 cactttcctc cacatttcat caagtagtca tgctagagac ataaacagtc atagataatt
    67681 atgaaatgat atccttccga atgggataag agaattccta atatatattt attattccct
    67741 taattgaaga aataattgga aaataaaaca gcaagtacaa aaatgagtaa taacccccag
    67801 tagagactgg tacgattcaa ttcaacattt tgttcgtttg ggtttgattg tgtcgtagct
    67861 ctataattcg gattaggttt atcgttggat gaactgcatt gctgatattg accccaaaaa
    67921 agaaacggtg ggtaccgcta gtccgtgaac agccaaccat cgtactgtaa aaataggata
    67981 ggttctatct atggtcattg gggcctccta aaaagatcta ctaaattcat cgagttgttc
    68041 caaaggatca aaacggccag ttattaatgg aattccttgt cggctctctg taaaatactc
    68101 gtttgggcga gggcttccaa atacatcgta agctaaaccc gtgctgacaa ataaccaacc
    68161 cgcaatgaat agggagggta tagtaatgct atgaataacc cagtatcgaa tactggtaat
    68221 aatatcagca aaagaacgtt ctcctgtgct tccagacatg tcgagctcca catattcttg
    68281 tacagtcaaa gggggatcga ttccataaaa gatgagatca gtaagtagaa atttactgaa
    68341 atgcaatctt tgttagatcg tcaatattgt accaagggtg tctttagagt ataccgaatc
    68401 agtatagcta tccttcttct gacacagcaa cgcaatttca caatcagtag cgagatcaag
    68461 tactagataa tttatttctt cttttcttgt tgcttgtcgc gatgtactca atagaaaatt
    68521 cctccatttt ttatagtata agatgagggt tttctacatt cttagcttcg gactagaaac
    68581 tgaggatcaa ataaaatatg aatccgacga attggtttct aataattcaa agtaaagtaa
    68641 agggcattat agggttactc ttcttttgtt ctaaaataga aaaatggatt agccaaatta
    68701 ataaataaaa aaaaggatca aaatagatat ttttccgatt tgattctata ttaattcaaa
    68761 gaaagttttg attttttgaa ttgaatgaag ttacacaaca aagttcttat tctattttaa
    68821 tataatcaaa atattttgat tatattagtt tactcaactc aagagttgct caatgaatct
    68881 gttgatttgg aatcacagga tgggtagatg tcacagatga tgaatggatt ttttacctat
    68941 gtcactctat ttttattcgt ctataatgat tgattgatga atcaaaaact ttcaattgta
    69001 tttttcaagt ggtatttttg cttatcttcc tatctttctt tcaaaaatgg aaacttaggg
    69061 aagtgctttt taaacatatg tataaaaaga acatatttca tttagcctct tcatgcccac
    69121 tataactagt tatttcggtt ttttactagc agttttaact ataacctcat ctctatttat
    69181 cggtctgagt aagatacgac ttatttgatt tgaaattatg aaattaattg aatgaacaat
    69241 tcataaaaat aaatctttct gggatattca atatatttta tagttcctta ccgcgtcaat
    69301 ttccaattct tggtcattga gattcatgga caatacagat taatatttaa ggatatatat
    69361 tacctctccc tttctccttt caaacaaatt aaaatgattg aagtttttct atttggaatc
    69421 gtgttaggtc taattcctat tactttggct ggattattcg taactgcata tttacaatac
    69481 cgacgtggtg atcagttgga cttttgatta actaacatct tttttgttta ttgacctcct
    69541 gtttctttgt tttaatccta atccacagga ggtaaaattc agactttaaa ctgctgttcc
    69601 attatttcag tatcattttc gatctaacaa gaatggaatc gcgctctgta ggatttgaac
    69661 ctacgacatc gggttttgga gacccgcgtt ctaccgaact gaactaagag cgctttattt
    69721 tcataaataa ttttttgtga ccccaattca tcttgcatgc atatactatc ataatctata
    69781 tatatagaaa tagatatata tagaactctc ataatatata tattgataga atatatatct
    69841 atttctattg agtatgtatg tcctatttta atcggtctca attgatccct tgttactgct
    69901 cataagataa gtaatagtta gggataggga tgacaggatt tgaacccgtg acattttgta
    69961 cccaaaacaa acgcgctacc aagctgcgct acatcccttt caattggttt acagtgttat
    70021 tgtaaagaat ctttgtcttg ttttccacat cttgattttt tccgttgata tatataaatt
    70081 atcctgccat ttttttcttt ttagttttat atcgtataac ataaacatat aattagaata
    70141 ttcattataa taataataaa agacatacat atgaaatccc cctaacaaat gaatattttt
    70201 agggaatgct cgggcagagc agaaatggac cttttttttt gttaaaaaaa aaaaaagaat
    70261 atctaataaa tcgttgtaca tttcaatttg aattaggaat tctgcgtaca aatacaagtg
    70321 gttattaact aaataaccat ctgattatat tcatatatgt aattatgtat tacaaattac
    70381 aataaagaat aagaattaag aataaagaag gaggatttta aatgcgagat ctaaaaacat
    70441 atctctccgt ggcaccagtg gtaagtactc tatggttcgg ggctttagca ggtctattga
    70501 tagagatcaa tcgtttattc ccggatgcat tgatattccc ttttttttca ttctagttat
    70561 tgacacggga aggggtgaag aagattagag atacaatcaa atatctgtga ttaatctccc
    70621 cttctccttc tttttttttt ttcttttttt ttttttagaa ttagaataaa ggttagaaaa
    70681 gagaaagaat aaagtcggat tcggcctcag tgaaactcgt aattcggtcc aggcttcaat
    70741 tgaattcaat taataatcaa ttccatttct attaaataat agggtgagac cagaaatgga
    70801 aatggaatgg ctaggacggg gcaataatat catacaggat acttaaatga aaactgaaat
    70861 actgaactgt gattctaaat atagttagaa atcgttgtat tacttaatta ttactatact
    70921 atattgatta caacgagatc cttcaaaatt ggatttcgag ttagcaactt ctattatttt
    70981 tttttttgtt tctttcttct tcgcttcgaa tcgtaaaata gaagagttaa gtgaataaaa
    71041 aacccaaagg aggttcatgg ccaagggtaa agatatccga ataagggtta ttttggaatg
    71101 tacctcttgt gttcgaaaca gtgttaataa gaaatcaacg ggtatttcca gatatattac
    71161 tcaaaagaat cgacacaata cgcctagtcg attggaattg agaaaattct gtccctgttg
    71221 ttgcaaacat acgattcacg gggagataaa gaaatagaaa aaatcgatcg cttgtgtgtc
    71281 acctctccaa ggaacatgaa aaatgatata ttttttcata ttgttataaa ttctattaga
    71341 aattgtatat ataacatata tttaaaaata gaattttata attaaaaaga ataaaaaata
    71401 gaaacaaaac aaatcctatt ttgtaagaaa taggattttc gggataagga ataaacaaac
    71461 catggataaa tctaagcgac tctttcttaa atccaagcga tcttttcgta ggcgtttgcc
    71521 cccgatccaa tcgggggatc gaattgatta taaaaacatg agtttaatta gtcgatttat
    71581 tagtgaacaa ggaaaaatat tatctagacg ggtgaataga ttgaccttaa aacaacaacg
    71641 attaattacg attgctataa aacaagctcg tattttatct tcgttacctt ttcttaataa
    71701 tgaaaaacaa tttgaaaaaa gcgagtcggc cgctagaact actggcctta aaacaaaaaa
    71761 aaaatagggt tactcttcaa ttgaattcaa attcgaattt aaactcaaat caaatgtgga
    71821 ttgatgtttt gttcgaaaac tacgacaatc caatttggat tatcgtgttg taagaaaaaa
    71881 gagaatcggt gaagaagaat aaatcttttt ttattgaacg tggttgttca ttttgatgac
    71941 tttatcatat gattccattt tatcatacaa atctctactc taccttcccg gagttcagtc
    72001 tccggggaat ttttatttta tgatctcatt ggaaatcata taaagacaat tcctatttaa
    72061 tatagctatt tgtgcaagta ttttacgatt aagaagcaac tgcttcttgt acagattata
    72121 cattaattta ctataactat agtatacctt ttttcgattc tcacgaatta ctgcatttat
    72181 tcgactgatc cacaaacgac gaaaatctct ttttttccta tctctatccc gatgagccga
    72241 aaccaaagct tttattttct gttgagtaat agttcgagta agtcttgaat gagcccctcg
    72301 aaagcttgat gtaaataaac gaatttttgt cctacgtttc cgagctatat atcctcgttt
    72361 aattctggtc attgaataaa tgaaactttg atgaataact attttatttg atttcttttc
    72421 tttcagttat tctttttcct ttactagtct attaataata aaaacggatt cttccaatgt
    72481 ataaaataaa aaattccaat ggcttttgct actataacct tcccaaccac gattttttct
    72541 ttttatttct aagcatttaa cctcgaaata agaaattgta ttgatactag gtatcaaaaa
    72601 aacatattca attaaataga aatggataaa gaaatagtgg attccatcgt ttctatggtt
    72661 acttcttaaa cggtgaggtc ctctctatac accggagccc cttctctcat ttaatcaatg
    72721 ctattgttaa cttgtacagt tcacactctt tggctctacc catgaaatag ctagtaatag
    72781 gtctttcaca acgaaatcta actatacagt aacggtattt aagtatgaag attagctggg
    72841 tagctgaccc tgttagtccg ttcttgcaag aataagggca taatctttcc gctttttaat
    72901 tttgaaatag gatttcccct gcttaatgga taagcatttg ctaccaatgg ggaagtcttt
    72961 ctcatctgaa attgcaaatt gaggtgattg gatttgcacc aacggaaacc ataaatttga
    73021 tacacaatag aaggatatat tattaataat ttttttttaa gttttaagat agtgaatgga
    73081 gtttttccat tctatcctaa gcgatcactg atactggaat aatttgtttc ctctcttttg
    73141 tcttagtcca tgatcggaac gagtcgcaca tacaccctag tacatgttcc tcggcgctga
    73201 gggcatcccc gaagggcggg ggatttcgtg acatttctga ttggctgtct tgtgtttcta
    73261 ataagttgtt taatagttgg catgttgaat cgtatacata atgagctggt ttagatcaat
    73321 cctaacccga tgattatgaa ttacttatat ttattctata ttaatagatt aataagatta
    73381 attaataaat agattaatta atagagatat tatattaaat ccggtaagaa gataaaatct
    73441 caaattgtgt atttgcgcgg aatccctgct aatttttttt ttttattgaa tgaaccgcta
    73501 caagatcaac aattccatga gcttgggctt ctgctgctga cataaaaaca tccctttcca
    73561 tgtcttcgga tacaacccat aaaggtttgc ccgttctttg tacataaacc cttgtgatag
    73621 tttcgcgcag tttcagtaat tcttccgctt ccaggataaa ttctgccgtt tgtgcctcat
    73681 aaaaagaact tgcgggttga tgaatcatta ccctgacgat ataacataat aaatggttcc
    73741 tctatctcgc acgataaggc gagaggtaaa gaataataaa aaacaaagat agaattgaac
    73801 aaccgtacag gcatcttttg catattgcat acggctccac tatggaattg gtttttacct
    73861 tccatcaaag aaatagaaaa tctcgagggt ctatcagacc tagatcggta aatgatccaa
    73921 taaccaccct tcctttttta ttttggagta gttaaaaaat actatgatgg ttccgttgct
    73981 ttattatttc gtctcttatt cagcaatccc aaagtttctt tttttttttt tcaaatatat
    74041 ataagtttaa gttatataag taaaaaaatc gtgttttttt tttttttatt ttcatattct
    74101 ttcataaata ttgttaaaag cttttcggtg tgaaaacaaa aaagtttgtg acgctgaaat
    74161 aggctcctga tgatagatca gataaaatcg gaaatacccg ttttctcata ctactctttc
    74221 gatacataat cgaatggttt tgaaaaaatt tcgcatatcg aattcgaagt gccatgctat
    74281 tattacttaa tattcatatg gcgaaggcat agtcttcttt tttttttttt ttttttttct
    74341 caaataaaag actcattggc gccaagcgtg agggaatgct agacgtttgg taatttctcc
    74401 tcctgccaga agaaaagatc ccattgaagc ggctaatccc atgcatactg tctgtacatc
    74461 tggttgcaca aattgcatag tatcataaat agctattccg ggtattaccc atccgcccgg
    74521 agaatttata aacaaataca aatctttggt atcatcctcc atactgagat ataccataag
    74581 gctaataagt tgattcgata tctcattatc aaccccttgg cctaaaaaaa gtagtctttc
    74641 tcgataaagt cggttgatta ggataaaatt ttatccctta ggagccgtac atgcactttt
    74701 taatgcatac ggttcaccaa aaatcgcgaa aaaaaaatca atgtgtagat ttcaaccctc
    74761 tttctttttt catagcagat tttttcgaac ttctaacgaa aggtcttttt cttacatttt
    74821 tcaagaaaga cgacttttga cccgtttatc tatattaatt atctatatta atctatataa
    74881 aaaaaaataa taataatata ctaaacactt attgaactaa cttctcattg atgtattgtt
    74941 ttcatcgaga tcgaatccaa atcgcgatgt aattttcttg tttctgaatg ggcttcttca
    75001 attcttttag gtttctgttc tactccgagt aaagatctac ccgatttgga tttgcacata
    75061 tagcacaaat actccaatac cacgtctttt tgctacgact tctttttttt tttcttcaat
    75121 ttatttcatg ttttccagca aatacaaata tatgatagaa gtagtaattg tagatatatt
    75181 accaattggg ttttttctaa acagagcctg gatgcttcat tttattggtc caatcaagcc
    75241 aaccataaat tattgtaaat tgataatatt aatctggata cctccccaaa aaatagatct
    75301 aattacactt cacgctccaa atttttgctg attcaatcaa tcttttttgg ggtgaaagag
    75361 aggatatctc gatcggggga gagaacgggg aaatcccata tgacccaata tatctgacaa
    75421 gtcgcactat acgtcaaccc aagatgcatc ttcctctcca gggtttcgaa agggtacttt
    75481 tggaacacca ataggcatta aatgaaaaaa gaattaaatt aagtagttta tctcgctttg
    75541 atgcggaaac gtaacaatgg gtttattgtc ttaataatga ttggtcttta tcatatttga
    75601 tttatagatt gaataaattc gtaaaaaaaa aaatcctaaa tacaaaagaa agaccaagtg
    75661 actaaaggaa aattcttatg aataggtcct ttgagtgatg aacaaatatg tctgcattca
    75721 ttgatataaa gatataaaca ctcatataaa atacggtcaa cccccctccc ctccaccatt
    75781 gcgtattgtt acttatcggg tatagaatag atctgcttct tttgttccta cgaatagaat
    75841 tcttccatta ttactaaaaa actagaacaa atattaatcc tttacccgag ataatccact
    75901 aaaaagagag ggtccatagt atagtttttt acagtgcaat aaagttacat agtgtctatt
    75961 ttttgttgat ataagaggta ttttcatggg tttgccttgg tatcgtgttc ataccgtcgt
    76021 attaaatgat cccggccgtt tgctttctgt ccatataatg catacagctc tggttgctgg
    76081 ttgggccggt tcgatggctc tatatgaatt agccgttttt gatccctctg accctgttct
    76141 tgacccaatg tggagacaag gtatgtttgt tatacccttc atgactcgtt taggaataac
    76201 caattcatgg ggcggttgga gtatcacagg agggactata acgaatccag gtatttggag
    76261 ttacgaaggt gtagccgggg cacatattgt gttttctggc ttgtgctttt tggcggctat
    76321 ctggcattgg gtatattggg atctagaaat cttttgtgat gaacgtacag gaaaaccatc
    76381 tttggatttg cccaaaattt ttggaattca tttatttctt tcaggggtgg cttgttttgg
    76441 ttttggcgca tttcatgtaa caggattgta tggtcctgga atatgggtgt ccgatcctta
    76501 tggactaacc ggaagggtac aatccgtaaa tcccgcatgg ggtgtggaag gttttgatcc
    76561 ttttgttcca gggggaatag cctctcatca tattgcagcg ggtacattgg gcatattagc
    76621 gggccttttc catcttagtg tccgtccacc ccaacgtctg tacaaaggat tgcgtatggg
    76681 aaatattgaa accgtccttt ccagtagtat cgctgctgtc ttttttgcag cttttgttgt
    76741 tgctggaact atgtggtatg gttcagcaac taccccgatt gaattattcg gtcccactcg
    76801 ttatcaatgg gatcagggat acttccagca agaaatatat cgaagagttg gtgctgggct
    76861 agccgaaaat caaagtttat cagaagcttg gtctaaaatt cccgaaaaat tagcctttta
    76921 tgattacatt ggcaataatc cggcaaaagg gggattgttt agagcgggct caatggacaa
    76981 tggggatgga atagctgttg ggtggttagg acaccctatc tttagagata aagaggggcg
    77041 tgaacttttt gtacgtcgta tgcctacttt ttttgaaaca tttccggttg ttttggtaga
    77101 cggagacgga attgttagag ccgatgttcc ttttcgaagg gcggaatcga agtatagtgt
    77161 cgaacaagta ggtgtaactg ttgagttcta tggtggcgaa ctcaatggag tcagttatag
    77221 tgatcctgct actgtgaaaa aatatgctag acgtgctcaa ttgggtgaaa tttttgaatt
    77281 agatcgtgct actttgaaat ctgatggtgt ttttcgtagc agtccaaggg gttggtttac
    77341 ttttggacat gcttcgtttg ctctgctctt ctttttcgga cacatttggc atggtgctag
    77401 aaccttattc agagatgttt ttgctggtat cgatccagat ttggatgctc aagtagaatt
    77461 tggagcattc caaaaacttg gagatccaac tacaagaaga caagtagtct gatacaacat
    77521 tgttttgttc cttttggact ttattttctt tttgtgattt gaatttgaca tagggaaccg
    77581 gataaatctt gatttgaatc gctacctttt cttttactct tgttctttct ttatccgaga
    77641 gacgatcccc aataaacagg tatgaaagct ataattgtaa accacgatca aatccatgga
    77701 agcattggtt tatacattcc tcttagtttc tactttagga ataatttttt tcgctatctt
    77761 ttttagagaa ccacctaaag ttccaactaa aaagatgaaa taatttttca ttatctcaat
    77821 tgaagtaatg agcctcccaa tattgggagg ctcattactt caactagtcc ccatgttctt
    77881 cgaatggatc tcttagttgt tgagagggtt gcccaaaagc agtatataag gcgtacccag
    77941 taaaacttac aagtaaacca gatatagaga tggcaactag ggttgctgtt tccattatta
    78001 tataatttca agacaaaaat ggatctagga taagatcatt tatttacagc ggaatggtat
    78061 acaaagtcaa cagatctcaa tgaataaaaa ataggattga tttatggcta cacaaactgt
    78121 tgagggtagt tctagatctg gtccaagacg aactactgta gggagtttat tgaaaccatt
    78181 gaattcggaa tatggtaaag tagctcctgg gtggggaact actcctttga tgggtgttgc
    78241 aatggctcta tttgcgatat ttctatctat tattttggag atttataatt cttccatttt
    78301 actggacgga atttctatga attagattca caagaaccga ctaactagtt tttcaataca
    78361 aagtgaagca tttaggtctt agatttttag cccattctat tttggtttgg tagttcgacc
    78421 gtggaatttc ttttcttctg tatttccgga atatgagtgt gtgacttgtt ataattgatc
    78481 ctattgatag tacagagagt gagtctgtca tcttgataga gatggtttta ccccgtcgga
    78541 tatttattct agtatctgga gcacggaata tataaaatgg attctaaagt attagaacta
    78601 tgattcatac ttaatattta gaccccgcaa ccggacttaa aaaatttttc aaagagttag
    78661 aagttataat aaatcgaaag atttttgatt ctttcaaact gccgcttatc cttattttta
    78721 tcaaaggaca aaggtttctt tggatttttt tttttcatta tatctattca ttgaataagt
    78781 gatgatccaa tagttcttac tcagggaatt tttggaatta gattgaaggt tttattgaat
    78841 catcgtggtt ttggtatgaa tctgaggttt ttttttaatc gattcatagg gtcttaacaa
    78901 gagaattact atcaataata aagaagacgg cagtaaagcc gcattacaca caaaaaaaaa
    78961 taatacaaat caaagaaaag aaaaaaagtt aagtaaatag aatattcaag aggccagtaa
    79021 cgattaagat aaagacgagt gagccgactt gagattttgg cattataacc acaaagaaga
    79081 gctttcggat ttctattttt tgtatcttca gagaagattg gaatcatagg gttaagttaa
    79141 gaagttgcaa actttctatt acacatatcc gttataacca gtatttgggt atttctgttt
    79201 gagccgtacg agatgaaatt ctcatatacg gttctcagag ggggagtccc cttggtttac
    79261 ctatctcaat aaagtctatg attggttcga agaacgtctt gagattcagg cgattgcaga
    79321 tgatataact agtaaatacg ttcctcctca tgtcaacata ttttattgtt taggaggaat
    79381 tacacttact tgttttttag tccaagtagc gacggggttt gctatgactt tttactatcg
    79441 tccgaccgtt actgaggctt ttgcttctgt tcaatatata atgactgaag ctaactttgg
    79501 ttggttaatc cgatcagttc atcgatggtc ggcaagtatg atggtcctaa tgatgatcct
    79561 gcacgtattt cgtgtgtatc tcaccggtgg ttttaaaaaa cctcgcgaat tgacttgggt
    79621 tacaggtgta gttttggctg tattgaccgc atcctttggt gtaactggtt attccttacc
    79681 ttgggaccaa attggttatt gggcagtcaa aattgtaaca ggcgtacctg aagctattcc
    79741 tgtaatagga tcatctttgg tagagttatt acgcggaagt gctagtgtgg gacaatctac
    79801 cttgactcgt ttttatagtt tacacacttt tgtattacct cttcttactg ccgtatttat
    79861 gttaatgcac tttccaatga tacgtaagca aggcatttcc ggccctttat agagaatatg
    79921 gatcatagat atttggaatc aatcatttat catttcattt gggggaggag aacaataata
    79981 tttcattgcc acaaatatgg attatttaaa agaataagac atgtatttgg atattttcct
    80041 tcaacttcac aaaattggat tatttatttg acagacacga atagttgaag ggaattcttc
    80101 gaagaaaaaa tggattatgg gagtgtgtga cttgaactat taattgggcc gcgcagatat
    80161 atgactttat cttatctgcc acatttgaat tcacaattaa atgtgtcttt gttccaacca
    80221 ccgcgcaagc cccctacaga ggataggctg gttcgcttga agagaatctt ttctatgatc
    80281 agactccatc atgtcctgca tgaacaggct ccgtaagatc cagtaaaata agtgatgtgg
    80341 tataatccag attatgtttt atctatttca cttaacttaa tagtatggaa atgcattcat
    80401 ttcctctgca ttgactcgat ttatgatact atcggagtga aacaagtaga tctaaagaat
    80461 aacaggggct agattatatt agtaacaagt aaatcctttg tatgtaaagt aaaaagtctc
    80521 gagattttgg gggaataaag gccaaccgca aggtctgaga tgacccagaa agcactatca
    80581 actttgtaag cctacttggg tattgagcat ttacttataa gaactgaatt tcttgcaatg
    80641 gatagttgta actccggaaa agagaatctg ctaaattttt tcgtacatag aatctttata
    80701 ttcatatatg tgtataacat ataaattttt tagatagatc cattcggttc gtttgattcg
    80761 tgctcgagcc ggatgatgaa aaattatcat gtccggttct tttggaggat ggatctataa
    80821 gaattcacct atcccaataa caaaaaaacc tgacttgaat gatcctgtat taagagctaa
    80881 attggctaaa ggaatgggtc ataattatta cggagaaccc gcatggccca atgatctttt
    80941 atatattttt ccagtagtaa ttctaggtac tattgcttgt aacgtaggct tagcgattct
    81001 agaaccatca atgattgggg aacccgcgga tccatttgca actcctttgg aaatattgcc
    81061 tgaatggtat ttctttcccg tatttcaaat acttcgtaca gtgcccaata agttattggg
    81121 tgttctttta atggtttcag taccggcagg attattaaca gtaccttttt tggagaatgt
    81181 taataaattc caaaacccat ttcgtcgccc agtagcgaca accgtctttt tgattggtac
    81241 cgcagtggcc ctttggttgg gtattggagc aacattacct attgagaaat ccctaacttt
    81301 aggtcttttt taaattgatt caattgtgaa ataaaatatc atgatatgtg tattgtgtat
    81361 ctagggagaa ttcactttga aaccactaat ccctagatac atctattcca ttttggacct
    81421 attccgagta tatggatttg tgctaaagat tcaaaaccta cattttcatc tttttttttt
    81481 agaaaaaaaa aaaaaagaaa aaaaaatcca atggatttca attttatgca aaatgctttt
    81541 ctatttctaa aatgtccaat atacgtttta catcttctat gcgaaaatgt tccattttca
    81601 taaggtcttc ttgactgtta ttcaaaagct ccaataatgt atgtatattg gagcttttga
    81661 gacaattata gatcctggga ggcaattcta attggtcaat aaaaatagat ttcaatgcta
    81721 tttctttttt atttttcctt agtttcgcca atccatcatg aaaagtaaaa aggggtaaag
    81781 taactttgtg ttgattgttt tctaaattta agttttcttc gtccgcatgt aaaaaaggaa
    81841 taaataaatc aatcaaattc cgagaggctt cataaagcgc ttctttagga gttaaacttc
    81901 catttgtcca tatttcgaga aaaagtatct cttgtttttc attcccattc acataagaat
    81961 gaatactatg gtttgcattt cgaacaggca tgaatacagc atctatagga taacttccgt
    82021 cttgaaaggt atttagtgtt tttatacgat atccgcgatt cctctcgatt tgtaatccaa
    82081 tacacaaatt aataggttct gttaggttag ctatatgttg tgtattatca acgatttcca
    82141 cagaaggtgg taaaattatg tcttgagcag ttacatatcc aggacccttg acacaaatag
    82201 acgcgtcccg agttccatac agattacttc tcaatacaat ttttttcaaa ttcattaaaa
    82261 tttcatgtac tgattcttga atacccacta tggtagaata ttcatgtggt attttctcag
    82321 attttgcacg tgtgatacat gttccctcta tttctccgag caaagctctt cgcatcgcaa
    82381 tgcctattgt gtcggcttga cctttcataa gtggagacag aataaatcgt ccataataaa
    82441 gacgcttact gtctgctctt gattcaacac acttccactg tagtgtccga gtggatattc
    82501 ttactttctt tcgaaccata gtaatatatt ttgatcaaat ccttgaatta tttatttctc
    82561 ttgaaatctc ttcaatgttt atttttcctt ttacacacgt ctttttttag ggggcctaca
    82621 tccattatgt ggcatagggg ttacatcccg tatgaaactt aatagtatac cacttctacg
    82681 aatagctctt aatgctgcat ctcttccgag accgggacct tttatcatga cttctgctcg
    82741 ttgcatacct tgatccacta ctgtccgaat agcatttcct gctgcggttt gagcggcaaa
    82801 tggtgtcccc cttcttgtac ccttgaatcc acaagtaccg gcggaggacc aagaaatcac
    82861 ctgaccccgt acatctgtaa cagtcacaat ggtattgtta aaactagctt gaacatgaat
    82921 aactcccttt ggtattttac gcgcattctt acgtgaacca atacgtccat ttctacgtga
    82981 accaattttt ggtataggtt ttcccatatt ttattatctc ataaatataa gtcagagata
    83041 tatggatata tccatttcat gtcaaaaacg gatcctttct atttttcgat ttttttcatt
    83101 ttatttgtgc atccggtcct ttagttttag aaagctcccc tttttcgttt tttggaaaga
    83161 ttatccttgt ctttgtttat gtcttggatt ggaacaaatt actataattc gtccgcgtct
    83221 acggatcagt cgacattttt cacaaatttt acgaacggag gcccttattt tcatatttgt
    83281 cattccttaa ctgagttccg aatctattta ttggaagaaa atagggtttc ctgaaatttt
    83341 taacttctaa ttgtatctcc ataaaaaaag aatgttgaag ttgaaaaaca gtctaatcat
    83401 tcgaattttt gttccggggt ctataaatta tacgcccccc gcttgaatca aaatgactta
    83461 cttccatttt tctcctggta gtatacggat aaaactatgt cgaatccttc cggaaacata
    83521 acctagaatt caattttcat tatagaaacg aacctagaac ataccattgg gaagtgattc
    83581 agtaattaaa ccctcatgaa tccatttgtt tcttttattc ctaattccag ttaaaaccct
    83641 ttcccatatt aactaatgta tgaggagtga tattagaaac ccgctttttc tctctctttt
    83701 ttcacaaaaa tgtatgtaag tttctcatat aattcggata tcagaaagat taccatatat
    83761 aacataaaat ttctccgccg attctttcta atcgagcctc tcgatctgtc attatacctc
    83821 gagaagtaga aagaattaca atccccatcc ctcctaaaat tctaggaatt cgttgataat
    83881 tagaatagat tcgtagacca ggtctactga ttcgttttaa attcaaaata gttttatatg
    83941 atccttttct atttcttcta tgccgtagag ttaaaattaa aaaatctttc ttgctttccc
    84001 tatgttttct cacgttttca ataaaacctt ctcggaaaag tattgtaaca atgttttcgg
    84061 tgatgttagt agatggtatt cgaaccgtcc cttttctatt catgtcagca tttcgtatag
    84121 aggttattat gtcagcaatg gtgtccttac ccatgataaa ctaaaatgat tcttgccctt
    84181 tacttttgat ataatcaaca tgctattatt ttatatcttt tttttattaa ttttatatta
    84241 attaatatta tttatagata tagaagatta tttctagatt atatatttat aatattctat
    84301 aataatatta attttataat tttctatttc taattgattt tcttttttat ttatgaatta
    84361 gtgaattatt aaatattttg atatttataa aataatttga ataaatttaa tatttattat
    84421 aaaatttatt aataatattt ataataatta caaaaggtat atgcgtgaga cataatcaat
    84481 ctattaatta atctatttca tttcattcaa atactagaaa tatatcacga tctcgtctta
    84541 taatacctcg ggtgctaatg aaactatttt agtgaaattt aactgtctca attcccgggc
    84601 gatcgcacca aaaattcgag ttccttttgg atttccttct tgatcaatga caaccgcagc
    84661 attatcatca tattgtatta tcataccgtt gttacgtttg agttctttac aagtacgtac
    84721 aattacagct ctgatcactt ctgatctttc taaaggtgta tttggtattg cttccttgat
    84781 tacagcaaca ataacgtcac caatataagc atatcgtcga ttactagttc ctatgattcg
    84841 aatacacatc aattcgcggg ccccgctgtt atcggctaca ttcaaatggg tttgaggttg
    84901 aatcatatca ttttttttct ctgttctttc agtgcaaagg gcgaagtaaa aaaaaaagaa
    84961 atattgtgta tcaaaaaaaa aaaaaaaaga aacctacaat tgcaattctt ttttttttca
    85021 tcccaaagac ctctttcctt tggttctaat tattatgccg aaataatgaa ttgagttcgt
    85081 ataggcattt tggatgctgc tattgcaata gcttttctgg ctatattttc tgtgactcca
    85141 cccatttcat aaagtattct acctggttta acgacagcta cccaatattc gggagatcct
    85201 tttcccgacc ccatacgtgt ttctgtaggt cttactgtaa ccggtttgtc tggaaatatg
    85261 cgtacccata tttttccacc gcggcgtgca tttcgtgaca ttgcccgccg ccctgcttct
    85321 atttgtctag atgtgatcca agtgggttca agtgcctgaa gagcatatct accgaagcaa
    85381 atatgattac ctcgagagga tattcctttc attcttcctc tatgttgttt acggaatctg
    85441 gttcttttgg ggttatagtt gatggttctt tctcaattcc atctctacta cagaaccgta
    85501 catgagattt tcacctcata cggctcctcg cgaatgaaac gactaaaata ggatatacat
    85561 ggatttaatg aaaaaataat ataccgaatc atcgtgggat tttttgagat ttcatttaat
    85621 ctattggtct attggaaatt tgtatatctt gttttgatat ataactaaac aagtattctt
    85681 tttctattat agacaattct tgctatctag atataaatag ataatgttgt tttgttatgt
    85741 tataaggttc taacgaatct ttattttgtt tttcctttta ttatcatatc ggattggccc
    85801 caatttttaa atccaataaa atcaaaattt tcgcgggcga atatttactc ttttacatta
    85861 tctatttcag gtgtagggtt agcccatgac tcctcagaac atcattcctc agaataaata
    85921 gattggttct tggtttgttc cgccatcccc ccaatgaatt attaagattc gtttttaata
    85981 aaatcttagg cattcacagg ttccgtcgtt cccatcgctt ctcaattaat ggttaggtct
    86041 gaattgtaca atggagcctc taattcaatt ttcttttttc ttgagtcaat cttctcagtt
    86101 tttagtgact cggagctctt gatttgtttg ttttatgaat atagtcatct aattatggat
    86161 taattaatat tgatgcttta ttacattact ttttatgaga tgattcatag accttacata
    86221 ttagaattat atatcattga tattcttttt ctctctttct ttcacccttt catttatcca
    86281 tatattctta ttgcttcaca attcataatc agattcgttt tttttttttt tatgcaatat
    86341 ttcagttggt ataatgatat cgccaatata tcatatcttt acttatatct tgaccggttc
    86401 tttagatccg gataatgtga agcgatgagt tggttattaa tagttattaa ttaatactac
    86461 gagttggttt attttttttt gttgaatcct aaccactcta aaataaaaat aaaaaaaaaa
    86521 ataaaataaa ccaatgcaac gagtcgcaca ctaagcatag caattatatc aatataaaat
    86581 gattaatcga atttttattc aatcttataa aatttcaaat tcaaattttt cattttttgt
    86641 tttttcgcta gatagaacgt taaaaataag gcaaagctta ttattcttcg tttacaaata
    86701 tccaaatttt gatgcctaat accccataaa tagtttgaac tgtataggaa caataatcaa
    86761 tttttgctcg aatggtttgt agaggaaccc taccttctct gatccattcg acacgtgcaa
    86821 tttcttttcc gtcgatacgt cccgcaattt gtacttgaac tccttttgta cccgccagtt
    86881 cagttaattc aatagctttt ttcattgctt tacgaaacga aactctattc tttaattgtc
    86941 cggctataaa ttctgcaaga atattagggt gtccataagg atttgaaatc cttgtaacag
    87001 taatattgag tttttcgttc atacaattca gttttttttg cacattcatc tgtaattctt
    87061 cgattcttcg aggtttacct tctattaata actttggaaa tcccatatag attatgactt
    87121 gaatcagatc gattcttttt tgaatcttta tccgtgcaat tccctcgaca ccagaagata
    87181 ttctcatatt tttttgtaca taattcttga tacaatctcg tattttttca tcttcttgta
    87241 gactttcgga ataatttttt ggttgtgcaa accaaagaga atgatgactt tgggttgtac
    87301 caagtctgaa accaagcgga tttatttttt gtcccataat cccccactac tatacataaa
    87361 atgacacttc gtatctgtgt actttttttt atttatcttt atcgatccgg ttttttgaag
    87421 cataatatgg catatttgcg tctttcatat tcttcttcaa tctatactaa attaacgacg
    87481 agatctatta tcatttttcg catgtccccg gaagtttaac gtaggtgaaa attctcccaa
    87541 tttatggcct accatacgat ctgttatata aatgggtaaa tgttcttttc cattatggat
    87601 agcaatcgta tggccaatca ttgtgggtat aatggtagat gctcgggacc aagttactat
    87661 tatttctttt tctgcttttg tgttaagctt atttattttt cttaataaat gattcgctac
    87721 aaaaggattt ttttttagtg aacgtgtcac agttcattac tcctattttt ttttacttac
    87781 tccccctatt ttttttgtaa agacgaagaa acaaattcta ttttctctac tctactattt
    87841 actacggcga cgaagaatca aattatcact atatttattc ctttttctac ttcttcttcc
    87901 aagtgcagga taaccccaag gagttgcggg tttttttcta ccaattgggg ccctcccttc
    87961 accaccccca tggggatggt ctacagggtt cataactact cctcttacta caggacgctt
    88021 acctagccaa catttagatc cggctctacc caaacttttc tggtttaccc caacattccc
    88081 cacttgtccg actgttgctg agcagttttt ggatatcaaa cggacctccc cagaaggtaa
    88141 ttttaatgtg gccgatttcc cctcttttgc aatcagtttc gctacagcac ctgctgctct
    88201 agctaattgt ccaccctttc cgagtgtgat ttctatgtta tgtatggccg tgcctaaggg
    88261 catatcggtt gaagtagatt cttctttttg atcaatcaaa accccttccc aaactgtaca
    88321 agcttcttcc aaagcatacg gctttctgga tgtagatgat gatatctata cagatggatc
    88381 ttatatatat cgtagaattc ttatatatat cgttaccgca tgagtggata tataggaatc
    88441 aaaatctgcc gaatccctca tgttatgatc ttctacatcc taggtcttcc cgttccttca
    88501 tctggcttat gttcttcatg tagcattcag accgaatgac tctatgaaat tacgtcgata
    88561 cttccacata ttacgggtaa cgtaggagac atctctattt ttcccccggg gaatccttag
    88621 aattaccact gcttagcttt caattcgcct ctgaccatca aatgaaatgt gaataacccg
    88681 tcctcccctc tttgaaacaa ggggcgcttc tggttctgtc ggtgcttgaa acaattttgt
    88741 cttctccata ttactatatc tctagagtca ataattttat atgaggaact actgaactca
    88801 atcacttgct gccgttactc ttcagttttc tgttgaggtc tatcctgtag aggtactcaa
    88861 attggatcag tgatcgattt ctaggtttcg ccgtaaacct aattggttac ttccaattac
    88921 gtaaatcaat agttcaaacc gcactcaaag gtagggcatt tcccattttt ataggaactt
    88981 ctgtaccaga aacaatggta tctccaatta tagcccctct gggatgtaaa atatatcttt
    89041 tctcaccatc cccatagtgt atgagacaaa tgtatgcatt tcgattaggg tcgtattcta
    89101 tggttacgat tctaccatat atgtcttttt cattccgtcg aaaatcgatt ttacggtata
    89161 gacgcttatg acctccccct ctatgccctg cggtaatgat tcctctggca ttacgacctt
    89221 taccacaacg atgctgtcca tagatcaaat tatttcgtgg attggatttc acttgactgt
    89281 ctacggctcc attgcgtgtg ctcggggtag aagttttgta taaatgtatc gccatgctat
    89341 taagtatttt gatttaagtt cttttctttc taagaggtgg aatagaataa cccggttgaa
    89401 gcgtaatgat catacgtctg taatgcattg tatgtcccat aataggtccc attcttctac
    89461 cctttaccgg gagtcgatga ctattcatag ctattacctt gacaccaaag aagagttcga
    89521 cccaatgctt tatttctgtc ctagttgatc ctgattcgac attagaagta tattgatttt
    89581 tccccaataa ccgaatactt ttgtctgtaa atactgcata tttgattcca tccataaatc
    89641 tattttcttc cctatgagtt ctagtctcaa taagaatgct agttcttact gttcatatgt
    89701 tatgatatga atataccaca ccaattcgtt atgtatggat gatgagattc cattgataca
    89761 gagccaattc caatagactt attggagggt cccattggcg tgcatccagt aggaattgaa
    89821 cctacgaatt cgccaattat gagttgggcg ctttaaccat tcagccatgg atgcttagcg
    89881 gggatcctcg tacatggtga ataaccaaat tccaattgaa atgaaatctt taggataaat
    89941 caatgcaatt taggaggact caatgaaagg acatcaattc aaatcctgga ttttcgaatt
    90001 gagagagata ttgagagaga tcaagaattc tcactatttc ttagattcat ggacccaatt
    90061 caattcagtg ggatctttca ttcacatttt tttccatcaa gagcgtttta taaaactctt
    90121 ggactcccga atttggagta tcctactttc acgcaattca cagggttcaa caagcaatcg
    90181 atatttcacg atcaagggtg tagtactctt tgtagtagcg gtccttatat atcgtattaa
    90241 caatcgaaag atggtcgaaa gaaaaaatct ctatttgaca gggcttcttc ctatacctat
    90301 gaattccatt ggacccagaa atgatacatt ggaagaatct tttgagtctt ccaatatcaa
    90361 taggttgatt gtttcgctcc tgtatcttcc aaaaggaaaa aagatctctg agagctcttt
    90421 cctggatccg aaagagagta cttgggttct cccaataact aaaaagtgta tcatgcctga
    90481 atctaactgg ggttcgcggt ggtggaggaa ctggatcgga aaaaagaggg attctagttg
    90541 taagatatct aatgaaaccg tcgctggaat tgagatctca ttcaaagaga aagatatcaa
    90601 atatctggag tttctttttg tatattatat ggatgatccg atctgcaagg accatgattg
    90661 ggaattgttt gatcgtcttt ctccgaggaa gaggcgaaac ataatcaact tgaattcggg
    90721 acagctattc gaaatcttag tgaaagactg gatttattat ctcatgtttg cttttcgtga
    90781 aaaaatacca attgaagtgg agggtttctt caaacaacaa agagctgggt caactattca
    90841 atcaaatgat attgagcatg tttcccatct cttcttgaga aacaagcggg ctatttcttt
    90901 gcaaaattgt gctcaatttc atatgtggca attccgccaa gatctcttcg ttagttgggg
    90961 gaagaatccg cacgaatcgg attttttgag gaacatatcg agagagaatt ggatttggtt
    91021 agacaatgtg tggttggtaa acaaggatcg gttttttagc aaggtacgga atgtatcgtc
    91081 aaatattcaa tatgattcca caagatctag tttcattcaa gtaacggatt ctagccaatt
    91141 gaaaggatct tctgatcaat ccagagatca tttcgattcc attagtaatg aggattcgga
    91201 atatcacaca ttgatcaatc aaagagagat tcaacaacta aaagaaagat cgattctttg
    91261 ttgggatcct tcctttcttc aaacggaacg aacagagata gaatcagagc gattccctaa
    91321 atgcctttct ggatattcct caatgtcccg gctattcacg gaacgtgaga agcagatgaa
    91381 taatcatctg cttccggaag aaatcgaaga atttcttggg aatcctacaa gatccattcg
    91441 ttcttttttc tctgaaagat ggtcagaact tcatctgggt tcgaatccta ctgagaggtc
    91501 cactagagat cagaaattgt tgaagaaaga acaagatgtt tcttttgttc tttccaggcg
    91561 atcggaaaat aaagaaatag tgaatatatt caagataatt atgtatttac aaaataccgt
    91621 ctcaattcat cctatttcat cagatccggg atgtgatatg gttccgaagg atgaactgga
    91681 cagttccaat aagatttcat tcttgaacaa aaatccattt tttgatttat ttcatctatt
    91741 ccatgaccgg aacagggggg gatacacgtt acaccacgat tttgaatcag aagagagatt
    91801 tcaagaaatg gcagatctat tcactctatc aataaccgag ccggatctgg tgtatcataa
    91861 gggatttgcc ttttctattg attcctccgg attggatcaa aaacaattct tgaatgaggt
    91921 attcaactcc agggatgaat cgaaaaagaa atctttattg gttctacctc ctatttttta
    91981 tgaagagaat gaatcttttt atcgaaggat cagaaaaaaa tgggtccgga cctcttgcgg
    92041 gaatgatttg gaagatccaa aaccaaaaat agtggtattt gctagcaaca acataatgga
    92101 ggcagtcaat caatatagat tgatccgaaa tctgattcaa atccaatata gcacctatgg
    92161 gtacataaga aatgtatgga atcgattctt tttaatgaat cgatccgatc gcaacttcga
    92221 atatggaatt caaaggtatc aaataggaaa tgatactcta aatcatagaa ctataatgaa
    92281 atacacgatc aaccaacatt tatcaaattt gaaaaagagt cagaagaaat ggttcgatcc
    92341 tcttattttg atttctcgaa ccgagagatc catgaatcgg gatcctaatg catatagata
    92401 caaatggtcc aatgggagca agaatttcca ggaacatttg gaacatttca tttctgagca
    92461 gaatagccgt tttcaagtag tgttcgatcg attacgtatt aatcaatatt cgattgattg
    92521 gtctgaggtt atcgacaaaa aagatttgtc taagtcactt tgtttctttt tgtccaagtt
    92581 acttcttttt ttgtccaagt ttcttctctt tttgtctaac tcacttcctt ttttctttgt
    92641 gagttgcggg agtatcccca ttcataggtc cgagatccac atctatgaat tgaaaggtcc
    92701 gaatgatcaa ctctgcaatc agttgttaga atcaataggt cttcaaatcg ttcatttgaa
    92761 aaaatggaaa cccttcttat tggatgacca tgatacttcc caaaaatcga aattcttgat
    92821 caatggagga ccaatatcac catttttgtt caataagata ccaaagtgga tgattgactc
    92881 attccatact agaaagaatc gcaggaaatc ttttgataac acggattcct atttctcaat
    92941 gatatcccac gatcaagaca attggctgaa tcccgtgaaa ccatttcata gaagttcatt
    93001 gatatcctct ttttctaaag caaatcgact tcgattcttg aataatcgac atcacttctg
    93061 cttctattgt aacaaaagat tcccttttta tgtggaaaag gcctgtatca ataattatga
    93121 ttttacgtat ggacaattcc tcaatatctt gttcattcgc aacaaaatat tttctttgtg
    93181 cggcggtaaa aaaaaacatg cttttttgga gagagatact atttcaccaa tcgagtcaca
    93241 ggtatctaac atattcatac ctaacgattt tccgcaaagt ggtgacgaaa ggtataactt
    93301 gtacaaatct ttccattttc caattcgatc cgatccattc gttcgtagag ctatttactc
    93361 gatcgcagac atttctggaa cacctctaac agagggacaa atagtcaatt ttgaaagaac
    93421 ttattgtcaa cctctttcag atatgaatct atctgattca gaagggaaga acttgcatca
    93481 gtatctcaat ttcaattcaa acatgggttt gattcacact ccatgttctg agaaatattt
    93541 accatccgaa aagaggaaaa aacggagtct ttgtctaaaa aaatgccttg agaaagggca
    93601 gatgtataga acctttcaac gagatagtgc tttttcaact ctctcaaaat ggaatctatt
    93661 ccaaacatat ataccatggt tccttacttc gacagggtac aaatatctaa attttctatt
    93721 tttagatact ttttcagacc tattgccgat actaagtagc agccgaaaat ttgtatccat
    93781 ttttcatgat attatgcatg gatcagatat atcatggcga attcttcaga aaaaattgtg
    93841 tcttccacaa tggaatctga taagtgagat ttcgagtaag tgtttacata atcttcttct
    93901 gtccgaagaa attattcatc gaaataatga gtcaccattg atatcgacac atctgagatc
    93961 gctaaatgtt cgggagttcc tctattcaat ccttttcctt cttcttgttg ctggatatct
    94021 cgttcgtaca catcttctct ttgtttctcg agcctatagt gagttacaga cagagttcga
    94081 aaaggtcaaa tctttgatga ttccatcata catgattgag ttgcgaaaac ttctggatag
    94141 gtatcctaca tctgaactga attctttctg gttaaagaat ctctttctag ttgctctgaa
    94201 acaattagga gattctctag aaaaaatacg gggttctgtt tctggcggca acatgctatg
    94261 gggtggtggt cccgcttatg gggtcaaatc aatacgttct aagaagaaat atttgaatct
    94321 cattgatctc ataagtatca taccaaatcc catcaatcga atcgcttttt cgagaaatac
    94381 gagacatcta agtcatacaa gtaaagcgat ctattccttg ataagaaaaa gaaaaaacgt
    94441 gaatggtgat tggattgatg ataaaataga atcttgggtc tcgaacagtg attcgattga
    94501 tgataaagaa agagaattct tggttcagtt ctctacctta acgacagaaa aaaggattga
    94561 tcaaattcta ttgagtctga ctcatagtga tcatttatca aagaatgact ctggttatca
    94621 aatgattgaa caaccgggag caatttactt acgatactta gttgacattc ataaaaagta
    94681 tctaatgaat tatgagttca atacatcctg tttagcagaa agacggatat tccttgctca
    94741 ttatcagaca atcacttatt cacaaatccc gtgtggggct aatagttttc atttcccatc
    94801 tcatggaaaa cccttttcgc tccgcttagc cctatccccc cctaggggta ttttagtgat
    94861 aggttctata ggaactggac gatcctattt ggtcaaatac ctagcgacaa actcctatgt
    94921 tcctttcatt acagtatttc tgaacaagtt cctggataac aagtctaagg gttttcttat
    94981 tgatgatatt gacgatagtg acgatattga tgatagtgac gatatcgacc gtgaccttga
    95041 tacggagctg gagcttctaa ctatgatgaa tgcgctaact atggatatga tgccggaaaa
    95101 agaccgattt tatatctata tcacccttca attcgaatta gcaaaagcaa tgtctccttg
    95161 cataatatgg attccaaaca ttcatgatct ggatgtgaat gagtcgaatt acttatccct
    95221 cggtctatta gtgaactatc tctccaggga ttgtgaaaga tgttccacta gaaatattct
    95281 tgttattgct tcgactcata ttccccaaaa agtagatccc gctctaatag ctccgaataa
    95341 attaaataca tgcattaaga tacgaaggct tcttattcca caacaacgaa agcacttttt
    95401 cactctttca tatactaggg gatttcactt ggaaaagaaa atgttccata ctaatggatt
    95461 cgggtccata actatgggtt ccaatgtacg aggtcttgta gcacttacca atgaggccct
    95521 atcgattagt attatacaaa agaaatcaat tatagacact aatataatta aatctgctct
    95581 tcatagacaa acttgggatt tgcgatccca ggtaagatcg gttcaggatc atgggatcct
    95641 tttctatcag ataggaaggg ctgtttcaca aaatgtactt ctaagtaatt gttccataga
    95701 tcctatatct atctatatga agaagaaatc atgtaacgag ggggattctt atttgtacaa
    95761 atggtacttc gaacttggaa cgagcatgaa gaaattaacg atacttcttt atcttttgag
    95821 ttgttctgcc ggatcggtcg ctcaagacct ttggtctcta cccggacctg atgaaaaaaa
    95881 tgggatcact tcttatggac tcgttgagaa tgattctgat ctagttcatg gcctattaga
    95941 agtagaaggc gctctggtgg gatcctcacg gacagaaaaa gattgcagtc agtttgataa
    96001 tgatcgagtg acattgcttc ttcggcccga accaaggaat cccttaaata tgattcaaaa
    96061 tggatcttgt tctatcgttg atcagagatt tctctatgaa aaatatgaat cggagtttga
    96121 agaaggggaa ggagtcctcg acccgcaaca gatagaggag gatttattca atcacatagt
    96181 ttgggctcct agaatatggc gtccttgggg ctttctattt gattgtatcg aaaggcccaa
    96241 tgaattggga tttccctatt gggccaggtc atttcggggc aagcggatca tttatgatga
    96301 agaggatgag cttcaagaga atgattcgga gttcttgcag agtggaacca tgcagtacca
    96361 gacacgagat agatcttcca aagaacaagg cttttttcga ataagccaat tcatttggga
    96421 ccctgcggat ccactctttt tcctattcaa agatcagcct tttgtctctg tgttttccca
    96481 tcgagaattc tttgcagatg aagagatgtc aagggggctt cttacttccc aaacagatcc
    96541 ttctacatct atgtctaaac gctggtttat caagaatacg caagaaaagc atttcgaatt
    96601 gttgattcat cgccagagat ggcttagaac caatagttca ttatataatg gatttttccg
    96661 ttctaatact ctatccgaga gttatcagta tttatcaaat ctgttcctat ctagcggaac
    96721 gctattggat caaatgacaa agacattgtt gagaaaaaga tggcttttcc cggatgaaat
    96781 gaaaattgga ttcatgtaac aaaagaaaag tttcccattc cttagccgga aagatatgtg
    96841 gccatgaaat agggattaag tgaaacagaa ttgactgggt ggtagagtcg tggaaacacc
    96901 tgtttcttcc atattttgga ccttagctcc atggaacaat atgctactgc ggaaacatgg
    96961 aagaattgaa atcttagatc aaaacattat gtatggatgg tatgaactgc ctaaacaaga
    97021 attcttgaag agcgaacaac cggagctatt actcactaca tcaaaaaatt tccattaatg
    97081 aaagatgtaa atccattgga aaatcaaaaa tacgtatgcc ggatgaaatg gttgttgcta
    97141 tctgctccaa taacgaatca ttggtttaac tgaataacta aataaaatag atagaccttt
    97201 ctttctcttc gtctcaggtc gatggatctt ctcaattgaa agatccccta tatggataat
    97261 acacattcca gttgaccgag cctaattcta attgttttgt tccgaagcaa agatatccac
    97321 ggggcagttt gtcctattca gatattcacg accaagaagt actgaattct ctttcctttc
    97381 ggataggccc tgaaaggaga aggaaggctg gaatgccaac aggcgtctat tattgaattc
    97441 acccgacccg agagtacagt acccattttg ggaacgtccg gtgccaaagt cattgaatgg
    97501 gtaagtcgcc aatccctaaa acggactatg taatgtactt tatccgctgg gttacgggtg
    97561 ggcattttac cagaggtttc tattgtatca atctacccct gtgtgattcc tgttgaagca
    97621 tatagggggg gtgggtgcag ggcggacgat ttcaaaacgg actccccatt cattagatag
    97681 agaagatcac caagatttcg tgatccgctg ccgaacttat tccaattcaa taagagatct
    97741 caatattctg ccttgaagag gactcgaacc tccacgctct ttagcacgag attttgagtc
    97801 tcgcgtgtct accatttcac caccaaggca tcttgaaagt gaatcgtatt ccatgaatat
    97861 gatatctatc tagtgtgatg tatggaatat atgacaaagg tggagtgtta gagtattttt
    97921 attgatcggt catgtcatat aggcccgagt cggacatcca attggttcga tttgaattat
    97981 ctggaggata ccttatatat attctatcaa aaagatggac aatcaaacct atttctcgat
    98041 tcaatagaag cccaaagagg tgaatagggt cccaaataac gagagatatg taaaaagcag
    98101 gtccgattac gcctattcct aatcctaaat ggaatggaac gacgcaggga tctatatgta
    98161 aacatagtat ctatttagat acgctcgaat gaccccttct cataatgaga atgtatataa
    98221 ccctattccg gtctggtccg gtatggaatg aacttataat catggaatcg actcgatcat
    98281 cagattatag attataagtt cataacccta gcccattccc attttgggcg gaacagatct
    98341 actaattctt tgattccagt tagtaagagg gatcttgaac taagaaatag attctagaag
    98401 ctaaaaaagg gtatcctgag caatttcaat aatcgggttc attgatattc ctggtatagt
    98461 agatgctatc acacatacaa tcatactcaa ttcgatggaa ttgtttgatc ttaaagggga
    98521 ccctctataa tttcgcacgt gaggagttat ttcttggttt cgtccagtca ttaataactt
    98581 gattattttt agataatagt agatagaaac aacgctcgta aggagtccta ttgaaaccaa
    98641 gaaatatagg cctgcctgcc atccacacca gaataaatga agttttccga aaaaacctgc
    98701 tagtggagga agacctccta aggataagag acatagggct aaagagagag ccaaaaaagg
    98761 atctttcgtg tataatcctg cataatctcg aatgttatca gttccggtac gtagaccaaa
    98821 tgatacaatg caagcaaaag ttcctagatt catggagata tagaacagca tataagttat
    98881 catgcttgca tatccaccat ttgagtctcc aacaattatt ccaataatta catatccgat
    98941 ttgacctatg gacgaatacg caagcatacg tttcatgctt gtttgggtaa tagcaatgag
    99001 attccccaat atcatgctaa gaatagctag gatttccaga agaagatgcc attcgtttga
    99061 tgagaaataa aaaggaatat cgaaaattcg agtggctgaa gctgaagcag ctactttcga
    99121 agtaacagaa agaaaagcaa cgactggagt gggagagtca gagtcgaaaa gaggattcct
    99181 cacttctttc tctcattcaa aaccgtgcat gagactttca tctcgcacgg ctcctaagtg
    99241 ataaaagaaa gaagatgagt tcttctttct tttttgatta ccttcctcgc gtatgtataa
    99301 gaccgaatcc attcgatttt tcattttaaa aaggattcct aatccttaac ttttcgagga
    99361 atccttcatc agtggttgtg aatgaccgat ttttctcaat ctttatgact tgctcctacg
    99421 gaaccgaggt cgaaaagatt gataaataga accatctgat ttgattcgtt ctcaatagcc
    99481 acgagatgat catcttaggg tgatcctttt gtcgacggat gctcctatta cactcgtagt
    99541 ctctgaagga tgagaaccaa ctatgtagca tctacatcga gaattcaagt attgtatacg
    99601 tcattagtcc gatcctttgt aggaactacc cgtaataacg aacttgcaaa atgaatctgt
    99661 ttatcataaa gggattcgtt gttcctgact ctgcttcacc ttaattgtta tttgaacaag
    99721 taaagttatg tcttggtccg agtgggaata gcatttctct tctgcatgtc catggagttt
    99781 tgaaaaatcc aaacatctca gaaatagata gagaggtagg aatttatcga acgaaccgca
    99841 ctccttcgta tacgtcagga gtccattgat gagaaggggc tggggaaagc ttgaacccaa
    99901 ttcctgcagt gatgaatata agcgcaattg aaattcctgg ggagttatac atttgtgtat
    99961 tgataagacc attcactatt tcttgaagct cgatctctcc cccggatgaa ccatatagcc
   100021 aagagaaacc atgaaccaga atagaagagc ttgccccacc catgagtaaa tatttcgtag
   100081 tagcctcatt agaccgtaca tctttcttgg tatatccaga taatagatag gagcataaac
   100141 tgaaacattc tggagctaca aagatagtta ttaaatcgtt agcaccgcat aaaaacattc
   100201 ctcctagagt agctgttaat acgaataaca gaaactctgt tatagccatt tctgtacatt
   100261 caatgtactc tacggataga ggaatacata gagttgaaca tagtaaaata agaaattgaa
   100321 agatttcgtt gaaattgttc gtttggaaat ttcctgaaaa gctaatcata ggttcttctc
   100381 tccatcggaa caatagggcc gttatgctca ttactaaact tgttgaagag ataaaatata
   100441 accaaggtat atctttttga tcagaggttg aatcgatcat cagaagaaga attaggccaa
   100501 aaattaggat acattctggg aaaataaaac ttccatcgaa gagaagcaaa tgaaaggctt
   100561 tcataaaaat tctcgtagaa tcgagaatga agttttcatt ctgtacatgc cagatcatga
   100621 attagtaact gcatccaatc tccaaaaaaa tcccaattgt ttcgaatttt ctctttttgg
   100681 aatggaatat ttacagaatc cccatgaata ggaccaaacc ttattccatg gtatttacat
   100741 aggattcctc cttcttattc ttaagcaagt ccccgagagg gcttagttga tccatgattt
   100801 atgtttcgtc tttcgtttcc ttttcgtttg tttcgagaga tatatcgatc aattccgatt
   100861 ctttttctat tgattctttt ccgatcgaga tgtatggatc catgggtcta tgtgtctata
   100921 tagattctgt tcatggatta acgaaaatgt gcaaaagctc tatttgcctc tgccattcta
   100981 tgagtctctt cctttttgcg tatggcatcg ccactccctt tggcagcatc cactaattcg
   101041 gaacttaatt tgaaagccat atttcgaccc ggacgttttc gggatgcccc taataaccaa
   101101 cgaatggcaa gtgcttttcc ttgtgtggat cctatttcaa tgggaacttg atgagtcgat
   101161 ccgcctacac gtcttgcttt tactgctata tcgggagtta ctccacgtat tgcttgacgt
   101221 aaaacagata gtggatttgt ttctgtcttt tgttgaatct ttttcatggc tcgatagata
   101281 atttgataag ccaatgattt ttttccgtgt ttcagaatac ggttaaccaa catgttaact
   101341 aatcgattac gataaattgg atcggatttt gcggtttttt cttctgcagt acctcgacgt
   101401 gacatgagcg tgaaaggggt tcaagaatcc gttttctttt tagaagggct aaaatcattt
   101461 attttggctt tttgacccca tattgtaggg tggatctcga aagatatgaa agatctccct
   101521 ccaagccgta catacgactt tcatcgaata cggctttcca cagaattcta tatgtatcta
   101581 tgagatcgag tatggaattc tgtttactca cttgaaattg agtatccgtt tccctccttt
   101641 tcctgctagg attggaaatc ctgtatttta catatccata cgattgagtc cttgggtttc
   101701 cgaaatagtg taaaaagaag tgcttcgaat cattgctatt tgactcggac ctgttctaaa
   101761 aaagtcgagg catttcgaat tgtttgttga cacggacaaa gtcaaggaaa acctctgaaa
   101821 ttatttcaat attggacctt ggacatatca tagttccgaa tcgaatctct ttagaaagaa
   101881 gatcttttgt ctcatggtag cctgctccag ttcccttacg aaactttcgt tattgggtta
   101941 gccatacact tcacatgttt ctagcgattc acatggcatc atcaaatgat acaagtcttg
   102001 gataagaatc tacaacgcac tagaacgccc ttgttgacga tcctttactc cgacagcatc
   102061 tagggttcct cgaacaatgt gatatctcac accgggtaaa tccttaaccc ttccccctct
   102121 tactaagact acagaatgtt cttgtaaatt atggccaata ccaggtatat aagcagtgat
   102181 ttcaaatcca gaggttaagc gtactctggc aactttacgt aaggcagagt ttggtttttt
   102241 gggggtgata gtggaaaagt tgacagataa gtcacgctta ctgccactct acagaaccgt
   102301 acatgagatt ttcacctcat acagctcctc gttcaattct ttcgaagtca ttggatcctt
   102361 ttcctcgttc aagaatctcc ccccttcttc cactccgtcc cgaagagtaa ctaggaccaa
   102421 ttcagtcacg ttttcatgtt tcaattgaac actttccttt tttgattatt ctcaaaggag
   102481 aagattattc tttttaccaa acatatgtgg atccaatcac gatcttctaa taagaacaag
   102541 aaatctttct cgatcaatcc ttttgcccct cattcttcga gaatcagaaa gatccttttc
   102601 aatcaagttt gaatttgttc gtttggaatc tggactcttc tacttcattt ttatttactt
   102661 attttttttt tattattttt cttttttgat ttctttttta tttccttcca tcattcctta
   102721 agtcccacag gtttgatcct gtagaatctg acccattttc tcattgagcg aaaggtacga
   102781 aataaataag attgattttt cgatcaaaag tactatatga aatcttcggt ttttcctctt
   102841 tctctatccc tatcccgtag gtatagcgtt tgaatcaata gagaaccctt tcttctgtat
   102901 ctgtatgaat cgatattatt acattccaat tccttcccga tacctcccaa ggaaaatccc
   102961 gaattggatc ccaaattgac gggttagtgt gagcttatcc atgcggttat gcactcttcg
   103021 aataggaatc cattttctga aagatcccgg ctttcgtgct ttggtgggtc ttcgagatcc
   103081 tttcgatgac ctatgttgtg ttgaagggat atctatatga tccgatatga tccgatcgat
   103141 tgcgtaaagc ccgcggtagc aacggaaccg gggagagtat acagaaaaga cagttctatt
   103201 tctattataa cagttctatt tctattatat tagtattttc tattctatta gtattagatt
   103261 agtattagtt agtgatctcg gctcagtgag tcctttcttt cgtgatgaac tgttggcacc
   103321 agtcctacat tttgtctctg tggaccgagg agaaagggag ctcagcggga agaggattgt
   103381 aacatgagag aagcaaggag gtcaacctct ttcaaatata caacatgggt tctggcaatg
   103441 caatgtggtt ggactctcat gtcgatccga atgaatcatc ctttccacgg aggtaaatct
   103501 ttgcctgcta ggcaagagga tagcaagtta caaattctgt cttggtagga catgtatttc
   103561 tattactatg aaattcataa atgaagtagt taatggtggg gttaccatta tcctttttgt
   103621 ggtgatgaat cttgtatgtg ttcctaagaa aaggaatttg tccatttttc ggggtctcga
   103681 aggggcgtgg aaacacataa gaactcttga attgaaatgg aaaaatagat gtaactccag
   103741 ttacttcgga aatggtaaga tctttggcgc aagaagaggg gttgatccgt atcatcttga
   103801 cttggttctg atttctctat ttttttaaga ataccgagtc gggttcttct cctacccgta
   103861 tcgaatagaa catgctgagc caaatcttct tcatgtaaaa cctgctttat ttagatcggg
   103921 aaaatcgtac ggttttatga aaccatgtgc tattgctcga atccgtagtc aatcctattt
   103981 ccgataggag cagttgacaa ttgaatccaa tttttcccat tattttcgta tccgtaatag
   104041 tgcgaaaaga aggcccgact ccaagttgtt caagaatagt ggcgttgagt ttctcgaccc
   104101 tttgtcttag gattagtcag ttctatttct cgatgggggc aaggaaaggg atataactca
   104161 gcggtagagt gtcaccttga cgtggtggaa gtcatcagtt cgagcctgat tatccctaaa
   104221 cccaatgttt tctattttga cttgctcccc tgccgtgatc gaatgagaat tgagaatgga
   104281 taagaggctc gtgggattga cgtgaggggg tagggagggc tatatttctg ggagcgaact
   104341 ccaggcgaat atgaagcgca tggatacaag ttatgccttg gaatgaaaga gaattccgaa
   104401 tcagctttgt ctacgaacaa ggaagctata agtaatgcaa ctatgaatct catggagagt
   104461 tcgatcctgg ctcaggatga acgctggcgg catgcttaac acatgcaagt cggacgggaa
   104521 gtggtgtttc cagtggcgga cgggtgagta acgcgtaaga acctgccctt gggaggggaa
   104581 caacagctgg aaacggctgc taataccccg taggctgagg agcaaaagga ggaatccgcc
   104641 cgaggagggg ctcgcgtctg attagctagt tggtgaggca atagcttacc aaggcgatga
   104701 tcagtagctg gtccgagagg atgatcagcc acactgggac tgagacacgg cccagactcc
   104761 tacgggaggc agcagtgggg aattttccgc aatgggcgaa agcctgacgg agcaatgccg
   104821 cgtggaggta gaaggcctac gggtcgttaa cttcttttcc cggagaagaa gtaatgacgg
   104881 tatctgggga ataagcatcg gctaactctg tgccagcagc cgcggtaaga cagaggatgc
   104941 aagcgttatc cggaatgatt gggcgtaaag cgtctgtagg tggcttttta agttcgccgt
   105001 caaatcccag ggctcaaccc tggacaggcg gtggaaacta ccaagctgga gtacggtagg
   105061 ggcagaggga atttccggtg gagcggtgaa atgcgtagag atcggaaaga acaccaacgg
   105121 cgaaagcact ctgctgggcc gacactgaca ctgagagacg aaagctaggg gagcgaatgg
   105181 gattagatac cccagtagtc ctagccgtaa acgatggata ctaggcgctg tgcgtatcga
   105241 cccgtgcagt gctgtagcta acgcgttaag tatcccgcct ggggagtacg ttcgcaagaa
   105301 tgaaactcaa aggaattgac gggggcccgc acaagcggtg gagcatgtgg tttaattcga
   105361 tgcaaagcga agaaccttac cagggcttga catgccgcga atcctcttga aagagagggg
   105421 tgccttcggg aacgcggata caggtggtgc atggctgtcg tcagctcgtg ccgtaaggtg
   105481 ttgggttaag tcccgcaacg agcgcaaccc tcgtgtttag ttgccaacgt tgagtttgga
   105541 accctgagca gactgccggt gataagccgg aggaaggtga ggatgacgtc aagtcatcat
   105601 gccccttatg ccctgggcga cacacgtgct acaatggccg ggacaaagga tcgcgatccc
   105661 gcgagggtga gctaactcca aaaacccgtc ctcagttcgg attgtaggct gcaactcgcc
   105721 tgcatgaagc cggaatcgct agtaatcgcc ggtcagccat acggcggtga attcgttccc
   105781 gggccttgta cacaccgccc gtcacactat gggagctggc catgcccgaa gtcgttacct
   105841 taaccgcaag gagggggatg ccgaaggcag ggctagtgac tggagtgaag tcgtaacaag
   105901 gtagccgtac tggaaggtgc ggctggatca cctccttttc agggagagct aatgcttgtt
   105961 gggtattttg gtttgacact gcttcacacc caaaaagaag cgagctacgt ctgagttcaa
   106021 tttggagatg gaagtcttct ttcgtttctc gacggtgaag taagactaag ctcatgagct
   106081 tattatccta ggtcggaaca agttgatagg atcccccttt tttcgccccc atgtcgccac
   106141 acgggggcga cgtggggacg taaaaaagga aagagaggga tggggtttct ctggcttttg
   106201 gcatagcggg cccccagcgg gaggcccgca cgacgggcta ttagctcagt ggtagagcgc
   106261 gcccctgata attgcgtcgt tgtgcctgga ctgtgagggc tctcagccac atggatagtt
   106321 caatgtgctc atcggcgcct gaccctgaga tgtggatcat ccaaggcaca ttagcatggc
   106381 gtacttctcc tgttcgaacc ggggtttgaa accaaacttc tcctcaggag gatagatggg
   106441 gcgattcagg tgagatccaa tgtagatcca actttctatt cactcgtggg atccgggcgg
   106501 tccggggggg accaccacgg ctcctctctt ctcgagaatt catacatccc ttatcagtat
   106561 atggacagct atctctcgag cacaggttta ggttcggcct caatggaaaa ataaaaaacg
   106621 gagcacctaa caacgtatct tcacagacca agaactacga gatcgcccct ttcattctgg
   106681 ggtgacggcg ggatcgtacc attcgagcct ttttttcatg cttttcccgg gggtctggag
   106741 aaaatggcaa tcaataggat tttcctaatc ttcccttccc gaaaggaaga acgtgaaatt
   106801 ctttttcctt tccgcaggga ccgggagatt ggatctagcc ataagaagaa tagaatgctt
   106861 ggctgataaa taactcactt cttggtcttc gaccccctca gtcactacga acgcccccga
   106921 tcagtgcaat gggatgtgtc tatttatcta tctcttgact cgaaatggga gcaggtttga
   106981 aaaaggatct tagagtgtct agggttgggc caggagggtc tcttaacgcc ttcttttttc
   107041 ttctcatcgg agttatttca caaagacttg ccatggtaag gaagaagggg ggaacaagca
   107101 cacttggaga gcgcagtaca acggagagtt gtatgctgcg ttcgggaagg atgaatcact
   107161 cccgaaaagg aatctattga ttctctccca attggttgga ccgtaggtgc gatgatttac
   107221 ttcacgggcg aggtctctgg ttcaagtcca ggatggccca gctgcgccaa ggaaaagaat
   107281 agaagaagca tctgactcct tcatgcatgc tccacttggc tcggggggat atagctcagt
   107341 tggtagagct ccgctcttgc aattgggtcg ttgcgattac gggttggatg tctaattgtc
   107401 caggcggtaa tgatagtatc ttgtacctga accggtggct cactttttct aagtaatggg
   107461 gaagaggacc gaaacatgcc actgaaagac tctactgaga caaagatggg ctgtcaagaa
   107521 cgtagaggag gtaggatggg cagttggtca gatctagtat ggatcgtaca tggacggtag
   107581 ttggagtcgg tggctcccct agggtttcct catctgggat ccctggggaa gaggatcaag
   107641 ttggcccttg cgaacagttt gatgcactat ctcccttcaa ccctttgagc gaaatgcggc
   107701 aaaaggaaag aaaatccatg gaccgacccc atcgtctcca ccccgtagga actacgagat
   107761 caccccaagg acgccttcgg catccagggg tcgcggaccg accatagaac cctgttcaat
   107821 aagcggaacg cattagctgt ccgctctcag gttggacagt aagggtcgga gaagggcaat
   107881 cactcattct taaaaccagc attcttaaga ccaaagagtc gggtcgggcg gaaagggggg
   107941 gaaagctctc cgttcccggt tttcctgtag ctggatcctc cggaaccaca agaatcctta
   108001 gttagaatgg gattccaact cagcaccttt tgagattttg agaagagttg ctctttggag
   108061 agcacagtac gatgaaagtt gtaagctgtg ttcggggggg agttattgtc tatcgttggc
   108121 ctctatggta gaatcagtcg ggggcctgag aggcggtggt ttaccctgtg gcggatgtca
   108181 gcggttcgag tccgcttatc tccaactcgt gaacttaacc gatacaaagc tatatgatag
   108241 cacccaattt ttccgattcg gcagttcgat ctatgctatg atttatcatt catggacgtt
   108301 gataagatcc ttccatttag cagcacctta ggatggcata gccttcaagt taagggcgag
   108361 gttcaaacga ggaaaggctt atggtggata cctaggcacc cagagacgag gaagggcgta
   108421 gtaagcgacg aaatgcttcg gggagttgaa aataagcgta gatccggaga ttcccgaata
   108481 ggtcaacctt tcgaactgct gctgaatcca tgggcaggca agagacaacc tggcgaactg
   108541 aaacatctta gtagccagag gaaaagaaag caaaagcgat tcccgtagta gcggcgagcg
   108601 aaatgggagc agcctaaacc gtgaaaacgg ggttgtggga gagcaataca agcgtcgtgc
   108661 tgctaggcga agcggtggag tgctgcaccc tagatggcga gagtccagta gccgaaagcg
   108721 tcactagctt acgctctgac ccgagtagca tggggcacgt ggaatcccgt gtgaatcagc
   108781 aaggaccacc ttgcaaggct aaatactcct gggtgaccga tagtgaagta gtaccgtgag
   108841 ggaagggtga aaagaacccc catcggggag tgaaatagaa catgaaaccg taagctccca
   108901 agcagtggga ggagcccggg gctctgaccg cgtgcctgtt gaagaatgag ccggcgactc
   108961 ataggcagtg gcttggttaa gggaacccac cggagccgta gcgaaagcga gtcttcatag
   109021 ggcaattgtc actgcttatg gacccgaacc tgggtgatct atccatgacc agggtgaagc
   109081 ttgggtgaaa ctaagtggag gtccgaaccg actgatgttg aagaatcagc ggatgagttg
   109141 tggttagggg tgaaatgcca ctcgaaccca gagctagctg gttctccccg aaatgcgttg
   109201 aggcgcagca gttgactgga catctagggg taaagcactg tttcggtgcg ggccgcgaga
   109261 gcggtaccaa atcgaggcaa actctgaata ctagatatga cctcaaaaca acaggggtca
   109321 aggtcggcca gtgagacgat gggggataag cttcatcgtc gagagggaaa cagcccggat
   109381 caccagctaa ggcccctaaa tgaccgctca gtgataaagg aggtaggggt gcagagacag
   109441 ccaggaggtt tgcctagaag cagccaccct tgaaagagtg cgtaatagct cactgatcga
   109501 gcgctcttgc gccgaagatg aacggggcta agcgatctgc cgaagctgtg ggatgtaaaa
   109561 atgcatcggt aggggagcgt tccgccttag agggaaggac ccgcgcgagc agtggtggac
   109621 gaagcggaag cgagaatgtc ggcttgagta acgcaaacat tggtgagaat ccaatgcccc
   109681 gaaaacctaa gggttcctcc gcaaggttcg tccacggagg gtgagtcagg gcctaagatc
   109741 aggccgaaag gcgtagtcga tggacaacag gtgaatattc ctgtactacc ccttgttggt
   109801 cccgagggac ggaggaggct aggttagccg aaagatggtt atcggttcaa ggacgcaagg
   109861 tgcccctgct ttttcagggt aagaaggggt agagaaaatg cctcgagcca atgttcgagt
   109921 accaggcgct acggcgctga agtaacccat gccatactcc caggaaaagc tcgaacgacc
   109981 ttcaacaaaa gggtacctgt acccgaaacc gacacaggtg ggtaggtaga gaatacctag
   110041 gggcgcgaga caactctctc taaggaactc ggcaaaatag ccccgtaact tcgggagaag
   110101 gggtgcctcc tcacaaaggg ggtcgcagtg accaggcccg ggcgactgtt taccaaaaac
   110161 acaggtctcc gcaaagtcgt aagaccatgt atgggggctg acgcctgccc agtgccggaa
   110221 ggtcaaggaa gttggtgacc tgatgacagg ggagccggcg accgaagccc cggtgaacgg
   110281 cggccgtaac tataacggtc ctaaggtagc gaaattcctt gtcgggtaag ttccgacccg
   110341 cacgaaaggc gtaacgatct gggcactgtc tcggagagag gctcggtgaa atagacatgt
   110401 ctgtgaagat gcggactacc tgcacctgga cagaaagacc ctatgaagct tcactgttcc
   110461 ctgggattgg ctttgggcct ttcctgcgca gcttaggtgg agggcgaaga aggcctcctt
   110521 ccgggggggc ccgagccatc agtgagatac cactctggaa gagctagaat tctaaccttg
   110581 tgccaggacc tacgggccaa gggacagtct caggtagaca gtttctatgg ggcgtaggcc
   110641 tcccaaaagg taacggaggc gtgcaaaggt ttcctcgggc cagacggaga ttggccctcg
   110701 agtgcaaagg cagaagggag cttgactgca agacccaccc gtcgagcagg gacgaaagtc
   110761 ggccttagtg atccgacggt gccgagtgga agggccgtcg ctcaacggat aaaagttact
   110821 ctagggataa caggctgatc ttccccaaga gctcacatcg acgggaaggt ttggcacctc
   110881 gatgtcggct cttcgccacc tggggctgta gtatgttcca agggttgggc tgttcgccca
   110941 ttaaagcggt acgtgagctg ggttcagaac gtcgtgagac agttcggtcc atatccggtg
   111001 tgggcgttag agcattgaga ggacctttcc ctagtacgag aggaccggga aggacgcacc
   111061 tctggtgtgc cagttatcgt gcccacggta aacgctgggt agccaagtgc ggagcggata
   111121 actgctgaaa gcatctaagt agtaagccca ccccaagatg agtgctctcc tattccgact
   111181 tccccagagc ctccggtagc acagccgaga cagcgatggg ttctctgccc ctgcggggat
   111241 ggagcgacag aagttttgag aattcaagag aaggtcacgg cgagacgagc cgtttatcat
   111301 taacgatagg tgtcaagtgg aagtgcagtg atgtatgcag ctgaggcatc ctaacagacc
   111361 ggtagacttg aaccttgttc ctacatgacc cgatcaattc gatcaggcac tcgccatcta
   111421 ttttcattgt tcaactcttt gacaacatga aaaaaccaaa agctctgccc tccctctcta
   111481 tctatccaag ggatggaagg gcagaggcct ttggtgtccc ctccagtcaa gaattagggc
   111541 ctcacaatca atagccaata tgcttttatc tcatgccttt cttcattcat ggttcgatat
   111601 tctggtgtcc taggcgtaga ggaaccacac caatccatcc cgaacttggt ggttaaactc
   111661 tactgcggtg acgatactgt aggggaggtc ctgcggaaaa atagctcggc gccaggatga
   111721 taaaaagctt aacacctctc attcttatta ctttttcata ttgaaaaagt aataagaatg
   111781 aaaaatgaaa aggtcgtctt attcaaaacc ccaattatga aatcccttct ctcccacttc
   111841 acacctcgga acgcaccgtt cttatagaga gagaggcgct ttcacatctt cttaagccga
   111901 aatggctggg gagaggaaag gttccctttt tttagggtac tccggggaac agatccagtg
   111961 gagacggggt ggggcctgta gctcagagga ttagagcacg tggctacgaa ccacggtgtc
   112021 gggggttcga atccctcctc gcccacaacc ggccaaaaag ggaaggacct ttccctctgg
   112081 gggtaggaaa atcatgatcg ggatagcgga cccaaagcta tggaacttgg gtgtgggtat
   112141 tttgtcgaaa tggaatggcc ttaccttact gttttctttt tatgaaaaaa aaaatatatc
   112201 gtaaatggtt gataacttga aataaatccc caatccgcat attttttttt ttttacgcct
   112261 cgtaattctt cctcagccag gcttgggcag aatagcagag caagtaaagt attagtagca
   112321 tagcaaactt cctcgtcatt aatatgtttg ctcgcggtaa ttgtggcctc tcgggagaat
   112381 tgatgactgc atcaaagatg cacttgctag tactagtaca tctgagaatt cttaattggt
   112441 tagtttaaat agccccggac tgtggaacaa aggagtatcc cggacctaca ccgaggtatt
   112501 gacggcgatt ctcaaatatc gcagaacaga atgggatacg atgagataga atgcaataga
   112561 aacaaagaca cggggaacgg gttacctact cttaacggtc aaatctcccc aagtaggatt
   112621 cgaacctacg accagtcagt taacagccga ccgctctacc actgagctac tgaggaacaa
   112681 cgggaaatta gatctcatag agttcaattc ccgttctcaa cccatgacca atatgagctc
   112741 gaagtttcct tcgtaactcg cggaacttct tcgtagtggc tccgttccat gcctcatttc
   112801 atagggaacc tcaaagtggc tctatttcat tatattccat acatatacta attccattca
   112861 tttaatatcc ctttctttgg tgtcattgag ataagagatg tcgtttctag tctatctgtt
   112921 tctatttcta tatatatatg gaaagtttaa aaatcatcat ataataatcc agaaattgca
   112981 atagaaaaga aaaagggagg tttgtgatga tttttaaatc ttttatacta gataatctag
   113041 tatccttatg catgaagata attaattcgg tcgttgtggt cggactctat tatggatttc
   113101 tgaccacatt ctccataggg ccctcttatc tcttccttct ccgagctcgg gttatggaag
   113161 aaggaaccga gaagaaagta tcagcaacaa ctggttttat tacgggacag ctcatgatgt
   113221 tcatatcgat ctattatgcg cctttgcatc tagcattggg tagacctcat acaataactg
   113281 tcatagctct accgtatctt ttatttcttt tcttctgcaa taatcacaaa cactttttga
   113341 attatggatc cactaatcaa aattcaatgc gtaattttag cattcaaaag atattcctga
   113401 ataatcttct ttttcagtta ttgaaccttt tcattttacc aagttcaatg ttagtcagat
   113461 tagtcaacat ttatatgttt cgatgcaaca accaattttt atttctaaca agtagttttg
   113521 ttggttggtt aattggtcac attttattca tgaaatgggt tggattggta ttagtctgga
   113581 tacagcaaaa taattctatt aaatctaatg tacttattcg atctaataag tacattatgt
   113641 cagaattgag aaattctatg tttattattt ttttatttat tacctgttta tactatttag
   113701 gcagaacacc atcgcctatt tttattttta ttaagaaaag gggtgaaatt aaagatatct
   113761 tccgattgga aaaacctctt ctaaagattc ttttcgatta taaacgattc catcgtccat
   113821 tgcgatatat aaaaaatgat cgatttgaaa atgctgtaag agatgaactg tcacaatttt
   113881 ttttttatac atgtcaaagt gatgcaaaag aaaaaatatc ttttacgtat ccatcttgtt
   113941 tgtcaacttt tcttgaaatg atgcaaagaa agatgtctct cttcacaaca gaaaaactct
   114001 cctatgatga attggataat cattggcgtt ctattaatga acaaaaaaga aacaacctaa
   114061 gcagtaaatt tataaatagg gccaaagctc tagataagga atttattgct ttcgatgtac
   114121 tcgaaaaaag gattagatta tgtaatgatg agactaaaaa aaaatactta cctaaagtat
   114181 atgatccctt cttgaacgga ccctatcgcg gccgaatcaa aaaaagtttt tcactctcaa
   114241 tcaaaaataa aacttacaca aaaaactaca tttggataaa taagattcat ggtatccttc
   114301 ttaatattaa tactaattat ccagactttg aacagaaaat agatacattt gataaaaaat
   114361 cattatcaac tgaaattcct ttttttttta acttgatcag taaattttct ggaaaatcaa
   114421 tatcaagttt caattttaaa ggactttatt tatttccaga acatgaaaag tccgaagata
   114481 aaaaaaaaaa aatgaaatta ttattcgacg caattataac tgatccgaac gataaaacaa
   114541 ttataaatag aaaaaaatgt attggaataa aagaaaccag taaaaaagtt cctcgatggt
   114601 catacaaatt aattgatgag gtagaatacc tggaaagagc tggtaaaaca gaggattatg
   114661 aaattcgttc aagaaaagcc aaacgtgtag ttattttgac taatgactca gagaatcacg
   114721 atacttatac gaataccaag gatactgata attcggatga aaaagatgag ttagctttaa
   114781 tacgttattc acaactaccg gattttcggc gagacataat caaaggatct agacgcgttc
   114841 aaagacgtaa aactgttatt tggaaactct ttcaagcaaa cgcgcattcc cctctttttt
   114901 tggacaaaat tgacaaaccc tctttctttt cttttgatat tttcgagcta atgaaatttt
   114961 tttttcgttt taaaaattgg atgtggaaaa atcaaaatac agagttgaaa atttcggatt
   115021 atacagagga aaagacaaaa gaaattaaga aaaaagacga agaaaaacgt atagaaatag
   115081 cagaagcttg ggatagcatt atatatgctc aagtaataag gggtttttta ttagtaatcc
   115141 aatcgattat tagaaaatat attctattac cttcattgat aataactaaa aatatcgttc
   115201 gtatactatt atttcaattt cccgaatggt cagaggattt aaaggattgg aatagagaaa
   115261 tgtatattaa atgcacctat aatgccgttc cattatccga aacagaattt ccaaaaaact
   115321 ggctaaccga gggtattcaa ataaagatcc tttttccttt tcgtttgaaa ccttggcaca
   115381 gatctaagct acgattctct caaaaggaaa aggatccaat gaaaaaaaaa gcgaaaaaaa
   115441 tggatttttg ctttttaaca gttttcggaa tggaagtaga cttgcccttt tcttcttctc
   115501 cccgaaaccg actttctttt tttgatccca tttttaaaga acttaaaaaa aaaattaaaa
   115561 attggaaaaa gaaatttttt ctagttctaa aagttttaaa cgaaagaaca aaattttttc
   115621 taaatgtctc aaaagaaaaa gcacaatgga tcatcaaaag tattctcaaa aggattttat
   115681 ttctaaaaga aaaaataaaa aaactatcac tatcaaatct tttatttata tttggattaa
   115741 gaaaaatata tgaattgaat gagattcaaa aagattcaac aatcagtaac agtaatccaa
   115801 tgatttacga atcagccatt ccaattcaat ctattaattg gacaaattat tcattgacag
   115861 aaaaaaaaat aaaaaatctg aatgatagaa gaaagacaat cataaaacaa atagcaaatt
   115921 ttacaaaaga caagaaaaag gggtttctaa tttcagagag aaatatttgt tctaagaaaa
   115981 caacttatga tgataaaaga ttagaattac aaaaaaatat ttggcagata ttacaaagaa
   116041 gaaatgttcg attagcccgt aaatcacatt attttttgaa atttttcatg gaaaaagtat
   116101 acatagatat ctttgtatgt atcattaata ttcctaggat gaatgtacaa ctttttcttg
   116161 aatcaacaaa aaaaattctt aataaataca tttacaataa tgaagaaaga attgataaaa
   116221 aaaatcaacg tctaattcac tttattttta ctataaaaaa atcaatttgg aatattagta
   116281 ataggaattc acagaatttt tgtgacgtat cctctttgtc acaagcatat gtattttaca
   116341 aattatcaca agtccaagtt attaacttat ataagtataa attaagatct gtttttgaat
   116401 atcatggaag acctcttttt cttaagaatg agataaagga ttattttttt ggagtacaag
   116461 gaatatttca ttctaaatta aaacataaga accctcccaa ttctgtaatg aatcaatgga
   116521 caaattggtt aaaaggtcat tatcaatacg atttatctca gagtggatgg tctagattag
   116581 tcccacaaaa atggcgaaat agaatgaatg gacgtcatgt ggctcaaaat aaagatttaa
   116641 ccaaatgtca ttcatatgaa aaaaacagat taattcttta caaaaaacaa gaagtagact
   116701 cattaacaaa tcaaaaaata aaaataaaaa aacaatatgg gtatgatctt ttatcatata
   116761 aatctattaa ttatgcagat aagaaggact catatattta tggatataga tcgtcattcc
   116821 aagcaaataa taaccaagcg atttcttata cttataacac atgtaaaaaa aaattatttg
   116881 atatgacgga tgatattcct atcaaaaatt atatagtaaa agattatatt ctagatatgg
   116941 aaaaaaatct ggatagaaag tattttgatt ggagaattct gaatttttgt cttagaaata
   117001 aagtggattt tggggcttgg atcgatacca attattattt tacgtttcat caagaaatca
   117061 acccatctaa tcaaaaaagg tttttttttg attggatggg aatgaatgta gaaatactaa
   117121 atcgttccat agcgaatcgg gaattttttt tcttctctaa attttttata ttttataatg
   117181 catatacgag taacccatgg atcataccaa tcaaattact ttttttcaat tttaatgtaa
   117241 ataaaaatgt taatgaaaag aaaaacatca ctgaaaggaa aaaaatagat atttttagac
   117301 catcgaaaaa aaaaaaagaa aaacgaaatc aaggaaaaac agaatacacg ggccgaataa
   117361 atcttgaaga atctctctca aagaaagaaa aagatgttga agaagattat gcaggatcgg
   117421 acatgaaaaa gggtgtaaaa gaaaagaaat acaagaacaa catcgaagca gaacttaatt
   117481 gcttcctaag aaggtatttg ctttttcaat tgaactggtg tgattgctta aatgaaagaa
   117541 taatgaataa tatcaaagta tattgtctcc tgcttagact gataaatcta aaagaaattg
   117601 ctatagcctc tattcaaaga ggagaactaa gtctagatat tatgaaaatt cagaatcaga
   117661 cggatttcac tcttacagaa ttgaataaaa ataaagaatt gatgaaaaaa gaaatattga
   117721 gtatcgaacc aactcgtctg tctagaaaaa accatgaaca atttattatg tatcaaacca
   117781 taagcctttc gttgattcat aagagaaagc accaaattca tcaaagatac cgagaaaaaa
   117841 gctatgttga taagaagaat tttgataaat ccattccaag aacaacagat caaaagctga
   117901 ctgaaaataa aaaaaaaaat cattatgatt tgcttgttcc tgaaaatatt ttatctgcta
   117961 gacgtcgtag agaattgaga attctaattt gtttcaatcc taggaataga aatacggcat
   118021 tttacaacga gaataaagtg aataattgtt gtcaagtttt ggctacaagt aaagatcttg
   118081 atagagataa aaaaaaacta attaatttaa agttatttct ttggccaaat tatcgattag
   118141 aagatttagc ttgtatgaat cgctattggt ttgataccaa taatgggagc cgtttcagta
   118201 tggtaaggat acatatgtat ccgcgattga aaattcgtca atctacattt ttcttttttc
   118261 tatttcccgt aacataatat taatccaatg atatatccat tagatcttaa atcaacagaa
   118321 tcttctttcc tattcctatt tgaaatctac aatttttctt ttgtgaatgc ataaatatag
   118381 tattttttgt atacctattt gaattggatt gattaataat aattaatttg aaaaaaaaaa
   118441 tcaggaattc ttaaaaaaat gaagattatt gtatatacca aattgaaaat gaatgtcatt
   118501 attattactg atcaatcaaa atatctagaa taaaaaaaaa gggggggaag agaagctttc
   118561 attttatggt aaaaaattca tttatacctg ttatttcaca agaaaaaaaa gaagaaaacc
   118621 cgggatcgat tgaatttcaa gtattcaatt ttaccaataa gatacgaaga cttacttcac
   118681 atttggaatt gcaccgaaaa gactatttat ctcaaagggg tttacgtaaa attctgggaa
   118741 aacgacaacg actcctgtct tatttgtcaa agaaaaatgt aatacgttat aaaaaattaa
   118801 ttaatcagtt cgatattcgg gagtcacaaa ctcattaatt tgaagagtca ttttgaatta
   118861 ttcgatttat tagatcttga attttgatga acttattttt gttttaagca attcatggaa
   118921 gaatgaatcg aggaaaaacc tatgaatgcc ccagctacaa gaaaagacct catgatagtc
   118981 aatatgggtc ctcaccaccc atcaatgcat ggtgttcttc gactcattgt tactctagat
   119041 ggtgaggatg ttattgattg tgaaccaata ttgggttatt tacatagagg gatggaaaaa
   119101 attgcggaaa accgaacaat tgtacaatat ctgccttatg taacacgttg ggattattta
   119161 gctactatgt tcacagaagc aataaccgta aatggaccgg aacagttagg aaatattcaa
   119221 gtacccaaaa gagccagcta tattcgagta attatgttgg agttgagtcg tatagcttct
   119281 cacctactat ggctgggacc tttcatggca gatattggtg cacaaacccc tttcttctat
   119341 attttcagag aaagagaatt aatatatgat ctattcgaag ctgccacagg tatgagaatg
   119401 atgcataatt attttcgtat cggaggggta gcggctgatc tacctcatgg ctggatagat
   119461 aaatgtttgg atttctgcga ttatttttta acaggggttg ttgaatatca aaaacttatt
   119521 acgcgaaatc ctattttttt agaacgggtt gagggagtag gcattgttgg tggagaggaa
   119581 gtaataaatt ggggtttatc aggaccaatg cttcgggctt ccggaataca atgggatcta
   119641 cgtaaagttg atcattatga gtgttacgag gaatttgatt gggaagttca atggcaaaaa
   119701 gaaggagatt cattagctcg ttatttagta cgaattggtg aaatggtgga atccataaaa
   119761 attcttcaac aggctctgga aggaattccg ggagggccat atgagaattt agaaatccgc
   119821 tgctttgata gagaaaagga tccagaatgg aatgattttg aatatcgatt cattagtaaa
   119881 aagccgtctc cgacttttga attaccgaaa caagaacttt atgtgagagt tgaagcccca
   119941 aagggagaat taggaatttt tctaatagga gatcagaatg gttttccttg gagatggaaa
   120001 attcgtcccc cgggttttat caatttgcaa attcttcctc agttagttaa aagaatgaaa
   120061 ttggctgata ttatgacaat actaggtagc atagatatca ttatgggaga agttgatcgt
   120121 tgaaatgata attgatacaa cagaagtaca agatatcaat tctttttcca gattggaatc
   120181 tttaaaagag gtctatggaa ttatatgggt acttgtccct atttttactc ttgtattggg
   120241 aatcataata ggtgtactag tgattgtatg gttagaaaga gaaatatccg cagggataca
   120301 acagcgtatt ggacctgaat acgccggtcc tttgggagtt cttcaagctc tagcagatgg
   120361 aacaaaacta cttttcaaag agaatcttat tccatctagg ggggatattc gtttattcag
   120421 tattggacca tccatatcag tcatatcaat tctagtaagc tattcagtaa ttccttttgg
   120481 ctataacttt attttagctg atctcaatat cggtgttttt ttatggattg ctatttcgag
   120541 tattgctccc attggacttc ttatgtcagg atatgggtca aataataaat attccttttt
   120601 gggtggtcta cgggctgctg ctcaatcgat tagttatgaa ataccattaa cgctatgtgt
   120661 attatcaata tctctacgtg tgattcgttg agacagaaac ttttccatgc tcctttcttt
   120721 tcgtctttat ttcttttctt ctttatagga aaggggtaga caaaattgaa tagatattct
   120781 gattttcatt atttttattt ggaattcgga ttgatgaact aaatcagata gttatatgag
   120841 tgaaataaaa cagcttcgat tttatatatt tatatcaatt ataatataaa tttagaatat
   120901 aaattctaaa taatataatt atataaaaaa ttaaatattt atatttaata ttttaatata
   120961 ctatgatttt aatttcattt gaatccgcag taaaaatatt gagtctcatt ttctatgtat
   121021 aagaattaag tggaaaaaaa ttataagcgg aagaaagcgt ttaccccaaa attggttgat
   121081 taatcatcct gtcttgaagc gggctcaaaa gaccaacctt attgagtttt cactgccgtt
   121141 tgtatgaatt accatacatg tattaccata aaggaaaagg gggttgataa aaaatgagtg
   121201 gatggttaga aacaccaaga tacacaaagg attagtaata gagattatga aaattctcca
   121261 aaagagcatt tctgcataat ataaaaagaa tactaattgg ggctttaagt tggtagaaat
   121321 aatcaggcag tactccccac aattccgatc cagagtatgc tcctatccac tgattaaaca
   121381 aatgactatc agaaacgaaa taatccttta attttttttt aagtcccctt ttgttttgca
   121441 cataaaaaaa agaagaatag gaacgaaaaa aagaaagaat aatacaatta aaataaaata
   121501 aaaaaaaaaa agagggatcc ctttgtattc tttcttatat ccatattcat ggagatacaa
   121561 tttatgtcat aattcataaa ctagtgtcta atttttttac gtaatcgaaa acgatggctt
   121621 attgataatt ctaaaggagt attttattga agaattaaat tattactcaa caaattcaaa
   121681 ttattaaggg atgagatcaa ttcagaagta ccttttgtat ttattattat aacagacaga
   121741 attcaattgg tctaattcag gaccatccaa tagatttgaa tcctatctat cctagggata
   121801 tatcaagata aataaccgga ccggtcctta gatttattta tggccttcga ggagccgtat
   121861 gaggtgaaaa tctcatgtac ggttctgtaa tagcgatggg aacagtaatg ttatcaccga
   121921 ctaggattat ctaacagttt aagtacagtt gatatagttg acgcgcaatc aaaatatggt
   121981 ttttggggat ggaatttgtg gcgtcaacct ataggtttta tcatttttct aatttcttcc
   122041 ctagcagaat gtgaaagatt accttttgat ttaccagaag cagaagaaga attagtagca
   122101 ggttatcaaa ccgaatattc gggtataaaa tttggtttat tttacgttgc ttcctattta
   122161 aacttattag tttcttcatt atttgtaaca gttctttact tgggcggttg gaatatatct
   122221 attccttaca tatttgtttc tgagcttttt gaaataaata aaacatgtgg agtttttgga
   122281 actacaattg gtatctttat tacattagct aaaacttatt tgttcttgtt cgtttctatc
   122341 acaacaagat ggactttgcc taggctaaga atggatcaat tattaaatct tggatggaaa
   122401 tttcttttac ctatttctct cggtaatcta ttattaacaa cttcgtttcg actgttttca
   122461 ctgtaaaaga ctgatattct atattcataa cttgtctcaa acaagagaaa gaaacaaaac
   122521 aaaaatattc atagatattc acgctatgtt ccttatggta actgggttca tgaattacgg
   122581 tcaacaaaca gtacgagctg caaggtacat tggtcaaagt ttcatgatta ccttatccca
   122641 cgcaaatcgt ttaccggtaa ctattcaata tccttatgaa aaattaatca catcggaacg
   122701 tttccgcggt cgaatccatt ttgaatttga taaatgcatt gcttgtgaag tatgtgttcg
   122761 tgtatgtcct atagatctac ccgttattga ttggaaactg gaaacagata ttcgaaagaa
   122821 acgattgctt aattacagta ttgatttcgg gatctgtata ttttgtggta actgcgttga
   122881 gtattgtcca acaaattgtt tatcaatgac tgaagaatat gaactttcga cttatgatcg
   122941 tcacgaattg aattataatc aaattgcttt gggccgttta ccaatgtcag taattgacga
   123001 ttatacaatt cgaacaattc aattcaaata attttttttt tattaattta tataaatttt
   123061 gaatttaaat atattattaa tatattatta aaagattata tagattattt attatttata
   123121 tatagattat ttatatcaag tttctatatt tatattctat ttttttatta ttttatatta
   123181 aaatattcta aattatataa tattaataat taatttaata atatataata tatagtttaa
   123241 taatatatag tatagtttaa tatagtttcg aactactctt tcgtataaag aatgagatta
   123301 gtcctataac tgtacctaca tcaattcaca ctctttagga tttaattcaa ttaggaattt
   123361 agtatataaa attttttcct ggtcgtatca ataaggtcat gaaatttcga tttatttatc
   123421 ttttatttta catctaatgg atttacctga accgatacat gattttcttt taatctttct
   123481 gggatcaggt cttgtattag gaagtctagg agtagtatta cttaccaacc caattttttc
   123541 tgccttttcg ttgggactgg ttcttgtttg tatatcttta ttctatattt tatcaaactc
   123601 ccattttgta gctgcagcac agctacttat ttacgtggga gctataaacg ttttaatcat
   123661 atttgctgtg atgttcataa atggttcaga atattaccaa gattttcatc tttggaccat
   123721 tggggatgga gttactttga tggtttgtac aagtattttt gtttcactaa taactactat
   123781 tccagataca tcatggtacg ggattatttg gactacaaga tcaaatcaga ttatagagca
   123841 agatttgata aataatagtc aacaaattgg aattcattta tcaacagatt tttttcttcc
   123901 atttgaactc atttcaataa ttcttttagc tgctttgata ggtgcaattg tcgtggctcg
   123961 ccagtaaagt aagaatagaa ctagtaacat caatctaaat tccattttgt tctattttat
   124021 ctccatttcc ttttaatttt atatgtgaat gggaaagtga aagattgttt atgtttaaaa
   124081 taattttttt tttattcgat ttattaccaa tatattcttt tggtctatac ttgttatatt
   124141 ctctagtcaa tcgaatctgt tgaattgttg ttcatattga aatgaatcga aattgataag
   124201 gagttggtca atgatgctcg aacatgtact cgttttgagt gcctatttat tttctatcgg
   124261 tatctatgga ttgatcacga gccgaaatat ggttagagcc cttatgtgtc ttgaacttat
   124321 actgaatgcg gttaatatca atttcgtaac tttttctgat ttttttgata gtcgccagtt
   124381 aaaaggaaat attttttcaa tttttgttat agctatcgca gccgctgaag cagctattgg
   124441 accagctatt gtttcgtcaa tttatcgtaa cagaaaatca actcgtatca atcaatcgaa
   124501 tttgttgaat aaatagtatt aatcagaaat attagaattt cgaatatgga aattctaata
   124561 tttatcaatt ccaattcgca tgtatgatac acaacgtatg atcatgtttg cgaaaacgta
   124621 agaaatcaaa gtatcttggc cctctcttat gaattgatcc agaggtagat tgattagaaa
   124681 aattatggca aatcattgat tcgtctggtg ttgaaatata tgatttattt acaagtttac
   124741 tagatcgaaa attgctgatg ttcaataatt aatagatcca atgtcacatt cagtaaagat
   124801 ttatgataca tgtataggat gtactcaatg tgtccgagcc tgccccacag atgtattaga
   124861 aatgatacct tgggacggat gtaaagctaa gcaaattgct tctgctccaa gaacagagga
   124921 ctgtgttggt tgtaagaggt gtgaatccgc ctgtccgaca gatttcttga gtgttcgagt
   124981 ttatttatgg catgaaacaa ctcgaagcat gggtctagct tattgatacg tttcaaaaaa
   125041 ccaaacacga ataccatttt tttactgacc aaaacccgtg ctcaaaatag aaaagatttt
   125101 tttttctatt ttgagcacgg gtttttctgg cccaagtgta tcttattttt accacgaatt
   125161 tttttccttg gttaacaata gttgtagttt tgccaatatc cgcgggttcc ttaatcttct
   125221 tatttcccca tagaggaaat aaggtaatta ggtggtatac tatttgtata tgtttaatga
   125281 atctccttct aacaacctac gcattctgtt atcatttcca attggacgat ccattaatcc
   125341 aattgacgga gaattataaa tggatcaatt tttttgattt ttattggaga ttcggaatag
   125401 atggactctc tataggacct attttactga cgggatttat caccacttta gctactttag
   125461 cggctcaacc ggttactcgg gaatcccgat tattccattt cctgatgtta gcaatgtata
   125521 gcggtcaaat aggatcattt tcttctcgag acattttact ttttttcatc atgtgggaat
   125581 tagaattaat tcctgtttat ctacttttat ccatgtgggg gggaaagaaa cgtttgtatt
   125641 cagctacaaa gtttattttg tatactgcag gaagttccat ttttttatta ataggagttc
   125701 tcggtattgg tttatatggt tccaatgaac caacattaaa ttttgaaaca tcagctaatc
   125761 agtcgtatcc tgtggcactg gaaataatat tctatattgg atttcttatt gcttttgctg
   125821 tcaaatcgcc gattataccc ttacatacat ggttaccaga cacccacgga gaggcacatt
   125881 acagtacttg tatgctttta gccggaatct tattaaaaat gggagcgtat ggattggttc
   125941 gaattaatat ggaattatta ccccacgctc attctctatt ttccccctgg ttaattctat
   126001 taggcgcaat tcaaataatc tatgcagctt caacatctct tggtcaacgt aatttaaaaa
   126061 aaagaatagc ttattcctcc gtatctcata tgggttttat aattatagga attggttcta
   126121 taagcgatac gggactcaac ggagccattt tacaaataat ttctcatgga tttattggtg
   126181 ctgcgctttt tttcttggca ggaacgagtt atgatagaat acgtcttttt tatctcgacg
   126241 aaatgggcgg aatggctatt ccaatgccaa aaatattcac ggttttcagt atcttatcga
   126301 tggcttctct tgcattgccg ggcatgagcg gttttgttgc agaattgata gttttttttg
   126361 gaataattac cagtcaaaaa tatcttttaa tgacaaaaat actaattact tttgtaatgg
   126421 caattggaat gatattaact cctatttatt cattatctat gttacgccaa atgttctatg
   126481 gatacaagtt ttttaataca cctaactcgt ttttttttga ttctgggccg cgagagttat
   126541 ttatttcaat ttctatcctt atacctgtaa taggtattgg tatttatccg gatttcattt
   126601 tctcattatc agttgacaag gtcgaagcta ttctatctaa ttttttatag atagttttca
   126661 tgaataaatg actaaaacaa aaaaatcaaa gagagcaata aatcctattt ttttttaata
   126721 gtgttattgt acaatgaaaa aaaatctttt ttcttctaac ttaaataaaa aaatgaattg
   126781 gaattgtaac cggatatgtt tggtgtttgt gagaacccct tgaatcacta cattacttga
   126841 tttaaagggt tctcgacagt ttatgcgaag ttttcttata ctttcttata cttatagaaa
   126901 ttaataaaaa taaataaaat taaagtagta aattaataaa aagattaatg cataaaaaaa
   126961 atacaataaa atatacgaag aaattcgacc accccctaca tattttataa cctctcccag
   127021 aaaaaaactt gtaataccca ctccatttgg aattccatca attactcgtc tatcaaaaaa
   127081 ataatttagt ttagctaatc tttttacatt attaattaaa gatattctat aaaaaacatc
   127141 tatgtaacca cgattatatg accaatcata tatgacattt cttattttat ctgcaacaat
   127201 ttttttagaa acattttttg aaaataaatt aagtaagttg aaattttgta aagatgaata
   127261 aacaggctta tagaaaaaag acgctacaaa tattccgaaa aaagctatac tgaccgaaaa
   127321 agttgcattt gtgacaaatt cataccaatt cccagaatta tttgaatttg gatgtaaaag
   127381 gtctatagac ggaattaaca atttggataa tatatccaaa tctagtcctt ttttattgaa
   127441 agaaattcct atgaccccaa tgaacaaagt aaatagtatt aatacaagca tagaaaataa
   127501 catagtattt tctgattcgt ggggataagt agtgttgtta gtttcaaaat aggtaatatc
   127561 aataaaaggc catcttatgt tttttagatt tctatcaatt cgatgtgaat gtgtcttctt
   127621 ccgaaaaaag gaagcccttc cattattatt cattgttaat aaagataata aatgtatttt
   127681 ttttttcgct tctttttctt taccccataa agatattgaa tggaatgagc tatttttttt
   127741 tccattgtaa tttttaaaat taacgtttaa atatccttca aaaacaagta aatagatccg
   127801 aaacatataa aatgcggtta atcctgctgt agaacaagct attattgcga aaattggtga
   127861 atacaaccaa ctatcattaa gaatttcatc tttggaccaa aaacaggcaa agggtggaat
   127921 accacaaaga gaaagtgtac ccactaaaaa agcagttttt gtaattggca catgttttgt
   127981 taaaccgccc ataagaacca tattttgact tttatctgga gaatatccaa caatagcttc
   128041 cattgaatga ataatggatc cggatcctaa aaacaacaat gcttttgaat aagcatgagt
   128101 aatcaaatga aataaagcgg ctcgataaga gcccatacct agagctaaca tcatataacc
   128161 caattgagac attgtagaat aggccaaact tctcttaata tccttttgag caagagctaa
   128221 agtagctcct aatactaccg ttattatccc tatgaaagct attccattca ttatggaagg
   128281 tataactata aaaagaggaa gaagccgggc tacaagaaaa attcccgccg ctaccatagt
   128341 agcagcatgg ataagagcgg aaataggggt aggcccttcc atagcatccg gtaaccatac
   128401 atgaaggggg aattgggcag atttagcaac tgaaccgcca aataagagga aggcacacaa
   128461 agtaactaat aaaagattaa cctcattatt ataaatcaag ttattgaata tttcaaacaa
   128521 atcccgaaat tccaaactac ccgttatcca ataaagacct aaaattccca ataataaaca
   128581 aaaatcccct acccgattag ttacaaacgc tttttgacaa gcatttgccg caatagggcg
   128641 tgtgaaccaa aaacctatta atagataaga acacattcca accaattccc aaaaaatata
   128701 aatttgtatc aaattcgaac tagtaaccaa tcccaacatt gaagtattaa aaaaactcat
   128761 ataagcaaaa aatctcaaat atccttcatc atgagacata taattgtcac tataaataag
   128821 aaccagaatt ccaacagtag tgattaatat taacataata gaggtaagtg aatcgatcaa
   128881 gtagccaaac tctaaagaaa gatcattatt tatagtccaa gaccatacat attgatagat
   128941 agaactgtta ttgatttgat gaatagacag atccactgaa aaaatcataa ctatacttaa
   129001 taataaaaca ctaggaaaag cccacatacg gcgaatattt tttgttgccg tgggaaaaag
   129061 gagaagtccc actcctatta acataggaac tggaagtgga atgaaaggta taatccatga
   129121 atattgatgt gtatgttcca tacaaaaaaa aaaaaaaaaa ttcttcttaa ttcttaatga
   129181 gttttgtttc ttattcgcca attttatttc ttttaaaagg gttcagttaa taaaaaaatg
   129241 aagattaaga tagaaataga attttctatt gttaattatt ctgaattttt gtctaatatt
   129301 tacaatagtt caaagtacga agtgaaaatg gtcaaatgat atgaccaaat tactagtgaa
   129361 aaatcaattt tttttttttt ttgtaagaat tacataaaag attactagga aaaaaaaaaa
   129421 aaagactatg tgatttttac atatccgcat ttttttatga aaaggagtag aatagtataa
   129481 tttagaaaaa caaatagata agataaatat atggttaatt aaagaacaat tcattttgaa
   129541 caatagatgt ctttcacatc caactatagc aatgaataaa ctagtataat ttttgaatgg
   129601 cagctccaaa aaaacgcact tctatatcaa aaaaaaagat tcggaaaaca atttggaagg
   129661 agaagggata ttgggcagca ttgaaagctt tttcgttagc gaaatctctt tctacgggga
   129721 actcaaaaag tttttttgta caacaaatac aaacactgga ataatctgaa ttaactggat
   129781 tcaaagaata gtctaatttc aaagaatagt ttcgtatata ttgaaatttg tttatgatta
   129841 ttggtttttt gctcttttat atttatatta tttttgatag ttttttttag tttctatatt
   129901 ttatagatat ttttatacaa actaaaaaaa aaatgagata taagtaagaa tttctatttg
   129961 ttaatgtttt gaactgttca atagacaatt gacccctttt ttggaattgg ctttttttaa
   130021 ttaaaattct ttaatgtttc tcaactgcaa tatttgttta ctaaatttca tatttagtaa
   130081 acaaatattg cagttgaatc gactctttca atctcgacga ttgactaaaa atcggttatt
   130141 atgatttcga gcaagccgct atggtgaaat cggtagacac gctgctctta ggaagcagtg
   130201 ctagagcatc tcggttcgag tccgagtggc ggcacggcat cttattttct aaaagagtaa
   130261 gtcctataat gaattcaatt cccgatttcc attcatataa ttagtaatta ggagatcttt
   130321 ttttattcat ttttttatat gatattttca actttagagc atatattaac tcatatatcg
   130381 ttttcggtcg tatcaattgt aattgcaatt cgtttgataa ccttattagt caatgaaatc
   130441 gtagtactat atgattcgtc cgaaaaaggc atgatagtaa cttttttctg tataacagga
   130501 ttattagtta cgcgttggct tttttcaggc catttgccat taagtgattt atatgaatca
   130561 gtaatctttc tttcatgggg tttttccatt tttcatataa ttccaggttt tggttttaaa
   130621 aagcttaaaa accatttaag cacaataatc gcaccaagtg ttatttttac ccaaagtttt
   130681 gctacttcag gtcttttaac cgaaatgcat gaatccgcaa tattagtacc cgctctacaa
   130741 tcgcattggt taatgatgca cgtaagtatg atggtattgg gctatgcagc tcttttatgt
   130801 ggatcattat tatcagtagc tcttttagtc attacattta gaaaagtcat aataagaaat
   130861 attggtaaga acaataattt tttttttaat gagtcatttt cttttgctga gatcaaatat
   130921 atgaacgaaa gaaacaatgt tttacgaaac acttcttttc cttcttataa aaattattac
   130981 aggtctcaat ttattcaaca attggatcgt tggagttatc gtattattag tctaggtttt
   131041 atctttttaa ccataggtat tctttcagga gcagtatggg ctaatgaggc ctggggatca
   131101 tattggaatt gggatccaaa ggaaacttgg gcctttatta cttggaccat attcgcgatt
   131161 tatttacata ctagaaaaaa taaaaaatgg aaaggtataa attcttcaat agtggcctct
   131221 ataggctttc ttataatttg gatatgttat tttgggatca atctattagg aataggacta
   131281 catagttatg gttcatttac atctaattga attaaagtaa gtaaaagtaa agggcctgac
   131341 aaatacaaac atagtaagca tattaagcat tctataagta taagaaagta taagaaaact
   131401 tcgcataaac tgtcgagaac cctttaaatc aagtaatgta gtgattcaag gggttctcac
   131461 aaacaccaaa catatccggt tacaattcca attcattttt ttatttaagt tagaagaaaa
   131521 aagatttttt ttcattgtac aataacacta ttaaaaaaaa ataggattta ttgctctctt
   131581 tgattttttt gttttagtca tttattcatg aaaactatct ataaaaaatt agatagaata
   131641 gcttcgacct tgtcaactga taatgagaaa atgaaatccg gataaatacc aatacctatt
   131701 acaggtataa ggatagaaat tgaaataaat aactctcgcg gcccagaatc aaaaaaaaac
   131761 gagttaggtg tattaaaaaa cttgtatcca tagaacattt ggcgtaacat agataatgaa
   131821 taaataggag ttaatatcat tccaattgcc attacaaaag taattagtat ttttgtcatt
   131881 aaaagatatt tttgactggt aattattcca aaaaaaacta tcaattctgc aacaaaaccg
   131941 ctcatgcccg gcaatgcaag agaagccatc gataagatac tgaaaaccgt gaatattttt
   132001 ggcattggaa tagccattcc gcccatttcg tcgagataaa aaagacgtat tctatcataa
   132061 ctcgttcctg ccaagaaaaa aagcgcagca ccaataaatc catgagaaat tatttgtaaa
   132121 atggctccgt tgagtcccgt atcgcttata gaaccaattc ctataattat aaaacccata
   132181 tgagatacgg aggaataagc tattcttttt tttaaattac gttgaccaag agatgttgaa
   132241 gctgcataga ttatttgaat tgcgcctaat agaattaacc agggggaaaa tagagaatga
   132301 gcgtggggta ataattccat attaattcga accaatccat acgctcccat ttttaataag
   132361 attccggcta aaagcataca agtactgtaa tgtgcctctc cgtgggtgtc tggtaaccat
   132421 gtatgtaagg gtataatcgg cgatttgaca gcaaaagcaa taagaaatcc aatatagaat
   132481 attatttcca gtgccacagg atacgactga ttagctgatg tttcaaaatt taatgttggt
   132541 tcattggaac catataaacc aataccgaga actcctatta ataaaaaaat ggaacttcct
   132601 gcagtataca aaataaactt tgtagctgaa tacaaacgtt tctttccccc ccacatggat
   132661 aaaagtagat aaacaggaat taattctaat tcccacatga tgaaaaaaag taaaatgtct
   132721 cgagaagaaa atgatcctat ttgaccgcta tacattgcta acatcaggaa atggaataat
   132781 cgggattccc gagtaaccgg ttgagccgct aaagtagcta aagtggtgat aaatcccgtc
   132841 agtaaaatag gtcctataga gagtccatct attccgaatc tccaataaaa atcaaaaaaa
   132901 ttgatccatt tataattctc cgtcaattgg attaatggat cgtccaattg gaaatgataa
   132961 cagaatgcgt aggttgttag aaggagattc attaaacata tacaaatagt ataccaccta
   133021 attaccttat ttcctctatg gggaaataag aagattaagg aacccgcgga tattggcaaa
   133081 actacaacta ttgttaacca aggaaaaaaa ttcgtggtaa aaataagata cacttgggcc
   133141 agaaaaaccc gtgctcaaaa tagaaaaaaa aatcttttct attttgagca cgggttttgg
   133201 tcagtaaaaa aatggtattc gtgtttggtt ttttgaaacg tatcaataag ctagacccat
   133261 gcttcgagtt gtttcatgcc ataaataaac tcgaacactc aagaaatctg tcggacaggc
   133321 ggattcacac ctcttacaac caacacagtc ctctgttctt ggagcagaag caatttgctt
   133381 agctttacat ccgtcccaag gtatcatttc taatacatct gtggggcagg ctcggacaca
   133441 ttgagtacat cctatacatg tatcataaat ctttactgaa tgtgacattg gatctattaa
   133501 ttattgaaca tcagcaattt tcgatctagt aaacttgtaa ataaatcata tatttcaaca
   133561 ccagacgaat caatgatttg ccataatttt tctaatcaat ctacctctgg atcaattcat
   133621 aagagagggc caagatactt tgatttctta cgttttcgca aacatgatca tacgttgtgt
   133681 atcatacatg cgaattggaa ttgataaata ttagaatttc catattcgaa attctaatat
   133741 ttctgattaa tactatttat tcaacaaatt cgattgattg atacgagttg attttctgtt
   133801 acgataaatt gacgaaacaa tagctggtcc aatagctgct tcagcggctg cgatagctat
   133861 aacaaaaatt gaaaaaatat ttccttttaa ctggcgacta tcaaaaaaat cagaaaaagt
   133921 tacgaaattg atattaaccg cattcagtat aagttcaaga cacataaggg ctctaaccat
   133981 atttcggctc gtgatcaatc catagatacc gatagaaaat aaataggcac tcaaaacgag
   134041 tacatgttcg agcatcattg accaactcct tatcaatttc gattcatttc aatatgaaca
   134101 acaattcaac agattcgatt gactagagaa tataacaagt atagaccaaa agaatatatt
   134161 ggtaataaat cgaataaaaa aaaaattatt ttaaacataa acaatctttc actttcccat
   134221 tcacatataa aattaaaagg aaatggagat aaaatagaac aaaatggaat ttagattgat
   134281 gttactagtt ctattcttac tttactggcg agccacgaca attgcaccta tcaaagcagc
   134341 taaaagaatt attgaaatga gttcaaatgg aagaaaaaaa tctgttgata aatgaattcc
   134401 aatttgttga ctattattta tcaaatcttg ctctataatc tgatttgatc ttgtagtcca
   134461 aataatcccg taccatgatg tatctggaat agtagttatt agtgaaacaa aaatacttgt
   134521 acaaaccatc aaagtaactc catccccaat ggtccaaaga tgaaaatctt ggtaatattc
   134581 tgaaccattt atgaacatca cagcaaatat gattaaaacg tttatagctc ccacgtaaat
   134641 aagtagctgt gctgcagcta caaaatggga gtttgataaa atatagaata aagatataca
   134701 aacaagaacc agtcccaacg aaaaggcaga aaaaattggg ttggtaagta atactactcc
   134761 tagacttcct aatacaagac ctgatcccag aaagattaaa agaaaatcat gtatcggttc
   134821 aggtaaatcc attagatgta aaataaaaga taaataaatc gaaatttcat gaccttattg
   134881 atacgaccag gaaaaaattt tatatactaa attcctaatt gaattaaatc ctaaagagtg
   134941 tgaattgatg taggtacagt tataggacta atctcattct ttatacgaaa gagtagttcg
   135001 aaactatatt aaactatact atatattatt aaactatata ttatatatta ttaaattaat
   135061 tattaatatt atataattta gaatatttta atataaaata ataaaaaaat agaatataaa
   135121 tatagaaact tgatataaat aatctatata taaataataa ataatctata taatctttta
   135181 ataatatatt aataatatat ttaaattcaa aatttatata aattaataaa aaaaaaatta
   135241 tttgaattga attgttcgaa ttgtataatc gtcaattact gacattggta aacggcccaa
   135301 agcaatttga ttataattca attcgtgacg atcataagtc gaaagttcat attcttcagt
   135361 cattgataaa caatttgttg gacaatactc aacgcagtta ccacaaaata tacagatccc
   135421 gaaatcaata ctgtaattaa gcaatcgttt ctttcgaata tctgtttcca gtttccaatc
   135481 aataacgggt agatctatag gacatacacg aacacatact tcacaagcaa tgcatttatc
   135541 aaattcaaaa tggattcgac cgcggaaacg ttccgatgtg attaattttt cataaggata
   135601 ttgaatagtt accggtaaac gatttgcgtg ggataaggta atcatgaaac tttgaccaat
   135661 gtaccttgca gctcgtactg tttgttgacc gtaattcatg aacccagtta ccataaggaa
   135721 catagcgtga atatctatga atatttttgt tttgtttctt tctcttgttt gagacaagtt
   135781 atgaatatag aatatcagtc ttttacagtg aaaacagtcg aaacgaagtt gttaataata
   135841 gattaccgag agaaataggt aaaagaaatt tccatccaag atttaataat tgatccattc
   135901 ttagcctagg caaagtccat cttgttgtga tagaaacgaa caagaacaaa taagttttag
   135961 ctaatgtaat aaagatacca attgtagttc caaaaactcc acatgtttta tttatttcaa
   136021 aaagctcaga aacaaatatg taaggaatag atatattcca accgcccaag taaagaactg
   136081 ttacaaataa tgaagaaact aataagttta aataggaagc aacgtaaaat aaaccaaatt
   136141 ttatacccga atattcggtt tgataacctg ctactaattc ttcttctgct tctggtaaat
   136201 caaaaggtaa tctttcacat tctgctaggg aagaaattag aaaaatgata aaacctatag
   136261 gttgacgcca caaattccat ccccaaaaac catattttga ttgcgcgtca actatatcaa
   136321 ctgtacttaa actgttagat aatcctagtc ggtgataaca ttactgttcc catcgctatt
   136381 acagaaccgt acatgagatt ttcacctcat acggctcctc gaaggccata aataaatcta
   136441 aggaccggtc cggttattta tcttgatata tccctaggat agataggatt caaatctatt
   136501 ggatggtcct gaattagacc aattgaattc tgtctgttat aataataaat acaaaaggta
   136561 cttctgaatt gatctcatcc cttaataatt tgaatttgtt gagtaataat ttaattcttc
   136621 aataaaatac tcctttagaa ttatcaataa gccatcgttt tcgattacgt aaaaaaatta
   136681 gacactagtt tatgaattat gacataaatt gtatctccat gaatatggat ataagaaaga
   136741 atacaaaggg atccctcttt ttttttttta ttttatttta attgtattat tctttctttt
   136801 tttcgttcct attcttcttt tttttatgtg caaaacaaaa ggggacttaa aaaaaaatta
   136861 aaggattatt tcgtttctga tagtcatttg tttaatcagt ggataggagc atactctgga
   136921 tcggaattgt ggggagtact gcctgattat ttctaccaac ttaaagcccc aattagtatt
   136981 ctttttatat tatgcagaaa tgctcttttg gagaattttc ataatctcta ttactaatcc
   137041 tttgtgtatc ttggtgtttc taaccatcca ctcatttttt atcaaccccc ttttccttta
   137101 tggtaataca tgtatggtaa ttcatacaaa cggcagtgaa aactcaataa ggttggtctt
   137161 ttgagcccgc ttcaagacag gatgattaat caaccaattt tggggtaaac gctttcttcc
   137221 gcttataatt tttttccact taattcttat acatagaaaa tgagactcaa tatttttact
   137281 gcggattcaa atgaaattaa aatcatagta tattaaaata ttaaatataa atatttaatt
   137341 ttttatataa ttatattatt tagaatttat attctaaatt tatattataa ttgatataaa
   137401 tatataaaat cgaagctgtt ttatttcact catataacta tctgatttag ttcatcaatc
   137461 cgaattccaa ataaaaataa tgaaaatcag aatatctatt caattttgtc tacccctttc
   137521 ctataaagaa gaaaagaaat aaagacgaaa agaaaggagc atggaaaagt ttctgtctca
   137581 acgaatcaca cgtagagata ttgataatac acatagcgtt aatggtattt cataactaat
   137641 cgattgagca gcagcccgta gaccacccaa aaaggaatat ttattatttg acccatatcc
   137701 tgacataaga agtccaatgg gagcaatact cgaaatagca atccataaaa aaacaccgat
   137761 attgagatca gctaaaataa agttatagcc aaaaggaatt actgaatagc ttactagaat
   137821 tgatatgact gatatggatg gtccaatact gaataaacga atatcccccc tagatggaat
   137881 aagattctct ttgaaaagta gttttgttcc atctgctaga gcttgaagaa ctcccaaagg
   137941 accggcgtat tcaggtccaa tacgctgttg tatccctgcg gatatttctc tttctaacca
   138001 tacaatcact agtacaccta ttatgattcc caatacaaga gtaaaaatag ggacaagtac
   138061 ccatataatt ccatagacct cttttaaaga ttccaatctg gaaaaagaat tgatatcttg
   138121 tacttctgtt gtatcaatta tcatttcaac gatcaacttc tcccataatg atatctatgc
   138181 tacctagtat tgtcataata tcagccaatt tcattctttt aactaactga ggaagaattt
   138241 gcaaattgat aaaacccggg ggacgaattt tccatctcca aggaaaacca ttctgatctc
   138301 ctattagaaa aattcctaat tctccctttg gggcttcaac tctcacataa agttcttgtt
   138361 tcggtaattc aaaagtcgga gacggctttt tactaatgaa tcgatattca aaatcattcc
   138421 attctggatc cttttctcta tcaaagcagc ggatttctaa attctcatat ggccctcccg
   138481 gaattccttc cagagcctgt tgaagaattt ttatggattc caccatttca ccaattcgta
   138541 ctaaataacg agctaatgaa tctccttctt tttgccattg aacttcccaa tcaaattcct
   138601 cgtaacactc ataatgatca actttacgta gatcccattg tattccggaa gcccgaagca
   138661 ttggtcctga taaaccccaa tttattactt cctctccacc aacaatgcct actccctcaa
   138721 cccgttctaa aaaaatagga tttcgcgtaa taagtttttg atattcaaca acccctgtta
   138781 aaaaataatc gcagaaatcc aaacatttat ctatccagcc atgaggtaga tcagccgcta
   138841 cccctccgat acgaaaataa ttatgcatca ttctcatacc tgtggcagct tcgaatagat
   138901 catatattaa ttctctttct ctgaaaatat agaagaaagg ggtttgtgca ccaatatctg
   138961 ccatgaaagg tcccagccat agtaggtgag aagctatacg actcaactcc aacataatta
   139021 ctcgaatata gctggctctt ttgggtactt gaatatttcc taactgttcc ggtccattta
   139081 cggttattgc ttctgtgaac atagtagcta aataatccca acgtgttaca taaggcagat
   139141 attgtacaat tgttcggttt tccgcaattt tttccatccc tctatgtaaa taacccaata
   139201 ttggttcaca atcaataaca tcctcaccat ctagagtaac aatgagtcga agaacaccat
   139261 gcattgatgg gtggtgagga cccatattga ctatcatgag gtcttttctt gtagctgggg
   139321 cattcatagg tttttcctcg attcattctt ccatgaattg cttaaaacaa aaataagttc
   139381 atcaaaattc aagatctaat aaatcgaata attcaaaatg actcttcaaa ttaatgagtt
   139441 tgtgactccc gaatatcgaa ctgattaatt aattttttat aacgtattac atttttcttt
   139501 gacaaataag acaggagtcg ttgtcgtttt cccagaattt tacgtaaacc cctttgagat
   139561 aaatagtctt ttcggtgcaa ttccaaatgt gaagtaagtc ttcgtatctt attggtaaaa
   139621 ttgaatactt gaaattcaat cgatcccggg ttttcttctt ttttttcttg tgaaataaca
   139681 ggtataaatg aattttttac cataaaatga aagcttctct tccccccctt tttttttatt
   139741 ctagatattt tgattgatca gtaataataa tgacattcat tttcaatttg gtatatacaa
   139801 taatcttcat ttttttaaga attcctgatt ttttttttca aattaattat tattaatcaa
   139861 tccaattcaa ataggtatac aaaaaatact atatttatgc attcacaaaa gaaaaattgt
   139921 agatttcaaa taggaatagg aaagaagatt ctgttgattt aagatctaat ggatatatca
   139981 ttggattaat attatgttac gggaaataga aaaaagaaaa atgtagattg acgaattttc
   140041 aatcgcggat acatatgtat ccttaccata ctgaaacggc tcccattatt ggtatcaaac
   140101 caatagcgat tcatacaagc taaatcttct aatcgataat ttggccaaag aaataacttt
   140161 aaattaatta gttttttttt atctctatca agatctttac ttgtagccaa aacttgacaa
   140221 caattattca ctttattctc gttgtaaaat gccgtatttc tattcctagg attgaaacaa
   140281 attagaattc tcaattctct acgacgtcta gcagataaaa tattttcagg aacaagcaaa
   140341 tcataatgat tttttttttt attttcagtc agcttttgat ctgttgttct tggaatggat
   140401 ttatcaaaat tcttcttatc aacatagctt ttttctcggt atctttgatg aatttggtgc
   140461 tttctcttat gaatcaacga aaggcttatg gtttgataca taataaattg ttcatggttt
   140521 tttctagaca gacgagttgg ttcgatactc aatatttctt ttttcatcaa ttctttattt
   140581 ttattcaatt ctgtaagagt gaaatccgtc tgattctgaa ttttcataat atctagactt
   140641 agttctcctc tttgaataga ggctatagca atttctttta gatttatcag tctaagcagg
   140701 agacaatata ctttgatatt attcattatt ctttcattta agcaatcaca ccagttcaat
   140761 tgaaaaagca aataccttct taggaagcaa ttaagttctg cttcgatgtt gttcttgtat
   140821 ttcttttctt ttacaccctt tttcatgtcc gatcctgcat aatcttcttc aacatctttt
   140881 tctttctttg agagagattc ttcaagattt attcggcccg tgtattctgt ttttccttga
   140941 tttcgttttt cttttttttt tttcgatggt ctaaaaatat ctattttttt cctttcagtg
   141001 atgtttttct tttcattaac atttttattt acattaaaat tgaaaaaaag taatttgatt
   141061 ggtatgatcc atgggttact cgtatatgca ttataaaata taaaaaattt agagaagaaa
   141121 aaaaattccc gattcgctat ggaacgattt agtatttcta cattcattcc catccaatca
   141181 aaaaaaaacc ttttttgatt agatgggttg atttcttgat gaaacgtaaa ataataattg
   141241 gtatcgatcc aagccccaaa atccacttta tttctaagac aaaaattcag aattctccaa
   141301 tcaaaatact ttctatccag atttttttcc atatctagaa tataatcttt tactatataa
   141361 tttttgatag gaatatcatc cgtcatatca aataattttt ttttacatgt gttataagta
   141421 taagaaatcg cttggttatt atttgcttgg aatgacgatc tatatccata aatatatgag
   141481 tccttcttat ctgcataatt aatagattta tatgataaaa gatcataccc atattgtttt
   141541 tttattttta ttttttgatt tgttaatgag tctacttctt gttttttgta aagaattaat
   141601 ctgttttttt catatgaatg acatttggtt aaatctttat tttgagccac atgacgtcca
   141661 ttcattctat ttcgccattt ttgtgggact aatctagacc atccactctg agataaatcg
   141721 tattgataat gaccttttaa ccaatttgtc cattgattca ttacagaatt gggagggttc
   141781 ttatgtttta atttagaatg aaatattcct tgtactccaa aaaaataatc ctttatctca
   141841 ttcttaagaa aaagaggtct tccatgatat tcaaaaacag atcttaattt atacttatat
   141901 aagttaataa cttggacttg tgataatttg taaaatacat atgcttgtga caaagaggat
   141961 acgtcacaaa aattctgtga attcctatta ctaatattcc aaattgattt ttttatagta
   142021 aaaataaagt gaattagacg ttgatttttt ttatcaattc tttcttcatt attgtaaatg
   142081 tatttattaa gaattttttt tgttgattca agaaaaagtt gtacattcat cctaggaata
   142141 ttaatgatac atacaaagat atctatgtat actttttcca tgaaaaattt caaaaaataa
   142201 tgtgatttac gggctaatcg aacatttctt ctttgtaata tctgccaaat atttttttgt
   142261 aattctaatc ttttatcatc ataagttgtt ttcttagaac aaatatttct ctctgaaatt
   142321 agaaacccct ttttcttgtc ttttgtaaaa tttgctattt gttttatgat tgtctttctt
   142381 ctatcattca gattttttat ttttttttct gtcaatgaat aatttgtcca attaatagat
   142441 tgaattggaa tggctgattc gtaaatcatt ggattactgt tactgattgt tgaatctttt
   142501 tgaatctcat tcaattcata tatttttctt aatccaaata taaataaaag atttgatagt
   142561 gatagttttt ttattttttc ttttagaaat aaaatccttt tgagaatact tttgatgatc
   142621 cattgtgctt tttcttttga gacatttaga aaaaattttg ttctttcgtt taaaactttt
   142681 agaactagaa aaaatttctt tttccaattt ttaatttttt ttttaagttc tttaaaaatg
   142741 ggatcaaaaa aagaaagtcg gtttcgggga gaagaagaaa agggcaagtc tacttccatt
   142801 ccgaaaactg ttaaaaagca aaaatccatt tttttcgctt tttttttcat tggatccttt
   142861 tccttttgag agaatcgtag cttagatctg tgccaaggtt tcaaacgaaa aggaaaaagg
   142921 atctttattt gaataccctc ggttagccag ttttttggaa attctgtttc ggataatgga
   142981 acggcattat aggtgcattt aatatacatt tctctattcc aatcctttaa atcctctgac
   143041 cattcgggaa attgaaataa tagtatacga acgatatttt tagttattat caatgaaggt
   143101 aatagaatat attttctaat aatcgattgg attactaata aaaaacccct tattacttga
   143161 gcatatataa tgctatccca agcttctgct atttctatac gtttttcttc gtcttttttc
   143221 ttaatttctt ttgtcttttc ctctgtataa tccgaaattt tcaactctgt attttgattt
   143281 ttccacatcc aatttttaaa acgaaaaaaa aatttcatta gctcgaaaat atcaaaagaa
   143341 aagaaagagg gtttgtcaat tttgtccaaa aaaagagggg aatgcgcgtt tgcttgaaag
   143401 agtttccaaa taacagtttt acgtctttga acgcgtctag atcctttgat tatgtctcgc
   143461 cgaaaatccg gtagttgtga ataacgtatt aaagctaact catctttttc atccgaatta
   143521 tcagtatcct tggtattcgt ataagtatcg tgattctctg agtcattagt caaaataact
   143581 acacgtttgg cttttcttga acgaatttca taatcctctg ttttaccagc tctttccagg
   143641 tattctacct catcaattaa tttgtatgac catcgaggaa cttttttact ggtttctttt
   143701 attccaatac atttttttct atttataatt gttttatcgt tcggatcagt tataattgcg
   143761 tcgaataata atttcatttt ttttttttta tcttcggact tttcatgttc tggaaataaa
   143821 taaagtcctt taaaattgaa acttgatatt gattttccag aaaatttact gatcaagtta
   143881 aaaaaaaaag gaatttcagt tgataatgat tttttatcaa atgtatctat tttctgttca
   143941 aagtctggat aattagtatt aatattaaga aggataccat gaatcttatt tatccaaatg
   144001 tagttttttg tgtaagtttt atttttgatt gagagtgaaa aacttttttt gattcggccg
   144061 cgatagggtc cgttcaagaa gggatcatat actttaggta agtatttttt tttagtctca
   144121 tcattacata atctaatcct tttttcgagt acatcgaaag caataaattc cttatctaga
   144181 gctttggccc tatttataaa tttactgctt aggttgtttc ttttttgttc attaatagaa
   144241 cgccaatgat tatccaattc atcataggag agtttttctg ttgtgaagag agacatcttt
   144301 ctttgcatca tttcaagaaa agttgacaaa caagatggat acgtaaaaga tattttttct
   144361 tttgcatcac tttgacatgt ataaaaaaaa aattgtgaca gttcatctct tacagcattt
   144421 tcaaatcgat cattttttat atatcgcaat ggacgatgga atcgtttata atcgaaaaga
   144481 atctttagaa gaggtttttc caatcggaag atatctttaa tttcacccct tttcttaata
   144541 aaaataaaaa taggcgatgg tgttctgcct aaatagtata aacaggtaat aaataaaaaa
   144601 ataataaaca tagaatttct caattctgac ataatgtact tattagatcg aataagtaca
   144661 ttagatttaa tagaattatt ttgctgtatc cagactaata ccaatccaac ccatttcatg
   144721 aataaaatgt gaccaattaa ccaaccaaca aaactacttg ttagaaataa aaattggttg
   144781 ttgcatcgaa acatataaat gttgactaat ctgactaaca ttgaacttgg taaaatgaaa
   144841 aggttcaata actgaaaaag aagattattc aggaatatct tttgaatgct aaaattacgc
   144901 attgaatttt gattagtgga tccataattc aaaaagtgtt tgtgattatt gcagaagaaa
   144961 agaaataaaa gatacggtag agctatgaca gttattgtat gaggtctacc caatgctaga
   145021 tgcaaaggcg cataatagat cgatatgaac atcatgagct gtcccgtaat aaaaccagtt
   145081 gttgctgata ctttcttctc ggttccttct tccataaccc gagctcggag aaggaagaga
   145141 taagagggcc ctatggagaa tgtggtcaga aatccataat agagtccgac cacaacgacc
   145201 gaattaatta tcttcatgca taaggatact agattatcta gtataaaaga tttaaaaatc
   145261 atcacaaacc tccctttttc ttttctattg caatttctgg attattatat gatgattttt
   145321 aaactttcca tatatatata gaaatagaaa cagatagact agaaacgaca tctcttatct
   145381 caatgacacc aaagaaaggg atattaaatg aatggaatta gtatatgtat ggaatataat
   145441 gaaatagagc cactttgagg ttccctatga aatgaggcat ggaacggagc cactacgaag
   145501 aagttccgcg agttacgaag gaaacttcga gctcatattg gtcatgggtt gagaacggga
   145561 attgaactct atgagatcta atttcccgtt gttcctcagt agctcagtgg tagagcggtc
   145621 ggctgttaac tgactggtcg taggttcgaa tcctacttgg ggagatttga ccgttaagag
   145681 taggtaaccc gttccccgtg tctttgtttc tattgcattc tatctcatcg tatcccattc
   145741 tgttctgcga tatttgagaa tcgccgtcaa tacctcggtg taggtccggg atactccttt
   145801 gttccacagt ccggggctat ttaaactaac caattaagaa ttctcagatg tactagtact
   145861 agcaagtgca tctttgatgc agtcatcaat tctcccgaga ggccacaatt accgcgagca
   145921 aacatattaa tgacgaggaa gtttgctatg ctactaatac tttacttgct ctgctattct
   145981 gcccaagcct ggctgaggaa gaattacgag gcgtaaaaaa aaaaaaatat gcggattggg
   146041 gatttatttc aagttatcaa ccatttacga tatatttttt ttttcataaa aagaaaacag
   146101 taaggtaagg ccattccatt tcgacaaaat acccacaccc aagttccata gctttgggtc
   146161 cgctatcccg atcatgattt tcctaccccc agagggaaag gtccttccct ttttggccgg
   146221 ttgtgggcga ggagggattc gaacccccga caccgtggtt cgtagccacg tgctctaatc
   146281 ctctgagcta caggccccac cccgtctcca ctggatctgt tccccggagt accctaaaaa
   146341 aagggaacct ttcctctccc cagccatttc ggcttaagaa gatgtgaaag cgcctctctc
   146401 tctataagaa cggtgcgttc cgaggtgtga agtgggagag aagggatttc ataattgggg
   146461 ttttgaataa gacgaccttt tcatttttca ttcttattac tttttcaata tgaaaaagta
   146521 ataagaatga gaggtgttaa gctttttatc atcctggcgc cgagctattt ttccgcagga
   146581 cctcccctac agtatcgtca ccgcagtaga gtttaaccac caagttcggg atggattggt
   146641 gtggttcctc tacgcctagg acaccagaat atcgaaccat gaatgaagaa aggcatgaga
   146701 taaaagcata ttggctattg attgtgaggc cctaattctt gactggaggg gacaccaaag
   146761 gcctctgccc ttccatccct tggatagata gagagggagg gcagagcttt tggttttttc
   146821 atgttgtcaa agagttgaac aatgaaaata gatggcgagt gcctgatcga attgatcggg
   146881 tcatgtagga acaaggttca agtctaccgg tctgttagga tgcctcagct gcatacatca
   146941 ctgcacttcc acttgacacc tatcgttaat gataaacggc tcgtctcgcc gtgaccttct
   147001 cttgaattct caaaacttct gtcgctccat ccccgcaggg gcagagaacc catcgctgtc
   147061 tcggctgtgc taccggaggc tctggggaag tcggaatagg agagcactca tcttggggtg
   147121 ggcttactac ttagatgctt tcagcagtta tccgctccgc acttggctac ccagcgttta
   147181 ccgtgggcac gataactggc acaccagagg tgcgtccttc ccggtcctct cgtactaggg
   147241 aaaggtcctc tcaatgctct aacgcccaca ccggatatgg accgaactgt ctcacgacgt
   147301 tctgaaccca gctcacgtac cgctttaatg ggcgaacagc ccaacccttg gaacatacta
   147361 cagccccagg tggcgaagag ccgacatcga ggtgccaaac cttcccgtcg atgtgagctc
   147421 ttggggaaga tcagcctgtt atccctagag taacttttat ccgttgagcg acggcccttc
   147481 cactcggcac cgtcggatca ctaaggccga ctttcgtccc tgctcgacgg gtgggtcttg
   147541 cagtcaagct cccttctgcc tttgcactcg agggccaatc tccgtctggc ccgaggaaac
   147601 ctttgcacgc ctccgttacc ttttgggagg cctacgcccc atagaaactg tctacctgag
   147661 actgtccctt ggcccgtagg tcctggcaca aggttagaat tctagctctt ccagagtggt
   147721 atctcactga tggctcgggc ccccccggaa ggaggccttc ttcgccctcc acctaagctg
   147781 cgcaggaaag gcccaaagcc aatcccaggg aacagtgaag cttcataggg tctttctgtc
   147841 caggtgcagg tagtccgcat cttcacagac atgtctattt caccgagcct ctctccgaga
   147901 cagtgcccag atcgttacgc ctttcgtgcg ggtcggaact tacccgacaa ggaatttcgc
   147961 taccttagga ccgttatagt tacggccgcc gttcaccggg gcttcggtcg ccggctcccc
   148021 tgtcatcagg tcaccaactt ccttgacctt ccggcactgg gcaggcgtca gcccccatac
   148081 atggtcttac gactttgcgg agacctgtgt ttttggtaaa cagtcgcccg ggcctggtca
   148141 ctgcgacccc ctttgtgagg aggcacccct tctcccgaag ttacggggct attttgccga
   148201 gttccttaga gagagttgtc tcgcgcccct aggtattctc tacctaccca cctgtgtcgg
   148261 tttcgggtac aggtaccctt ttgttgaagg tcgttcgagc ttttcctggg agtatggcat
   148321 gggttacttc agcgccgtag cgcctggtac tcgaacattg gctcgaggca ttttctctac
   148381 cccttcttac cctgaaaaag caggggcacc ttgcgtcctt gaaccgataa ccatctttcg
   148441 gctaacctag cctcctccgt ccctcgggac caacaagggg tagtacagga atattcacct
   148501 gttgtccatc gactacgcct ttcggcctga tcttaggccc tgactcaccc tccgtggacg
   148561 aaccttgcgg aggaaccctt aggttttcgg ggcattggat tctcaccaat gtttgcgtta
   148621 ctcaagccga cattctcgct tccgcttcgt ccaccactgc tcgcgcgggt ccttccctct
   148681 aaggcggaac gctcccctac cgatgcattt ttacatccca cagcttcggc agatcgctta
   148741 gccccgttca tcttcggcgc aagagcgctc gatcagtgag ctattacgca ctctttcaag
   148801 ggtggctgct tctaggcaaa cctcctggct gtctctgcac ccctacctcc tttatcactg
   148861 agcggtcatt taggggcctt agctggtgat ccgggctgtt tccctctcga cgatgaagct
   148921 tatcccccat cgtctcactg gccgaccttg acccctgttg ttttgaggtc atatctagta
   148981 ttcagagttt gcctcgattt ggtaccgctc tcgcggcccg caccgaaaca gtgctttacc
   149041 cctagatgtc cagtcaactg ctgcgcctca acgcatttcg gggagaacca gctagctctg
   149101 ggttcgagtg gcatttcacc cctaaccaca actcatccgc tgattcttca acatcagtcg
   149161 gttcggacct ccacttagtt tcacccaagc ttcaccctgg tcatggatag atcacccagg
   149221 ttcgggtcca taagcagtga caattgccct atgaagactc gctttcgcta cggctccggt
   149281 gggttccctt aaccaagcca ctgcctatga gtcgccggct cattcttcaa caggcacgcg
   149341 gtcagagccc cgggctcctc ccactgcttg ggagcttacg gtttcatgtt ctatttcact
   149401 ccccgatggg ggttcttttc acccttccct cacggtacta cttcactatc ggtcacccag
   149461 gagtatttag ccttgcaagg tggtccttgc tgattcacac gggattccac gtgccccatg
   149521 ctactcgggt cagagcgtaa gctagtgacg ctttcggcta ctggactctc gccatctagg
   149581 gtgcagcact ccaccgcttc gcctagcagc acgacgcttg tattgctctc ccacaacccc
   149641 gttttcacgg tttaggctgc tcccatttcg ctcgccgcta ctacgggaat cgcttttgct
   149701 ttcttttcct ctggctacta agatgtttca gttcgccagg ttgtctcttg cctgcccatg
   149761 gattcagcag cagttcgaaa ggttgaccta ttcgggaatc tccggatcta cgcttatttt
   149821 caactccccg aagcatttcg tcgcttacta cgcccttcct cgtctctggg tgcctaggta
   149881 tccaccataa gcctttcctc gtttgaacct cgcccttaac ttgaaggcta tgccatccta
   149941 aggtgctgct aaatggaagg atcttatcaa cgtccatgaa tgataaatca tagcatagat
   150001 cgaactgccg aatcggaaaa attgggtgct atcatatagc tttgtatcgg ttaagttcac
   150061 gagttggaga taagcggact cgaaccgctg acatccgcca cagggtaaac caccgcctct
   150121 caggcccccg actgattcta ccatagaggc caacgataga caataactcc cccccgaaca
   150181 cagcttacaa ctttcatcgt actgtgctct ccaaagagca actcttctca aaatctcaaa
   150241 aggtgctgag ttggaatccc attctaacta aggattcttg tggttccgga ggatccagct
   150301 acaggaaaac cgggaacgga gagctttccc cccctttccg cccgacccga ctctttggtc
   150361 ttaagaatgc tggttttaag aatgagtgat tgcccttctc cgacccttac tgtccaacct
   150421 gagagcggac agctaatgcg ttccgcttat tgaacagggt tctatggtcg gtccgcgacc
   150481 cctggatgcc gaaggcgtcc ttggggtgat ctcgtagttc ctacggggtg gagacgatgg
   150541 ggtcggtcca tggattttct ttccttttgc cgcatttcgc tcaaagggtt gaagggagat
   150601 agtgcatcaa actgttcgca agggccaact tgatcctctt ccccagggat cccagatgag
   150661 gaaaccctag gggagccacc gactccaact accgtccatg tacgatccat actagatctg
   150721 accaactgcc catcctacct cctctacgtt cttgacagcc catctttgtc tcagtagagt
   150781 ctttcagtgg catgtttcgg tcctcttccc cattacttag aaaaagtgag ccaccggttc
   150841 aggtacaaga tactatcatt accgcctgga caattagaca tccaacccgt aatcgcaacg
   150901 acccaattgc aagagcggag ctctaccaac tgagctatat ccccccgagc caagtggagc
   150961 atgcatgaag gagtcagatg cttcttctat tcttttcctt ggcgcagctg ggccatcctg
   151021 gacttgaacc agagacctcg cccgtgaagt aaatcatcgc acctacggtc caaccaattg
   151081 ggagagaatc aatagattcc ttttcgggag tgattcatcc ttcccgaacg cagcatacaa
   151141 ctctccgttg tactgcgctc tccaagtgtg cttgttcccc ccttcttcct taccatggca
   151201 agtctttgtg aaataactcc gatgagaaga aaaaagaagg cgttaagaga ccctcctggc
   151261 ccaaccctag acactctaag atcctttttc aaacctgctc ccatttcgag tcaagagata
   151321 gataaataga cacatcccat tgcactgatc gggggcgttc gtagtgactg agggggtcga
   151381 agaccaagaa gtgagttatt tatcagccaa gcattctatt cttcttatgg ctagatccaa
   151441 tctcccggtc cctgcggaaa ggaaaaagaa tttcacgttc ttcctttcgg gaagggaaga
   151501 ttaggaaaat cctattgatt gccattttct ccagaccccc gggaaaagca tgaaaaaaag
   151561 gctcgaatgg tacgatcccg ccgtcacccc agaatgaaag gggcgatctc gtagttcttg
   151621 gtctgtgaag atacgttgtt aggtgctccg ttttttattt ttccattgag gccgaaccta
   151681 aacctgtgct cgagagatag ctgtccatat actgataagg gatgtatgaa ttctcgagaa
   151741 gagaggagcc gtggtggtcc cccccggacc gcccggatcc cacgagtgaa tagaaagttg
   151801 gatctacatt ggatctcacc tgaatcgccc catctatcct cctgaggaga agtttggttt
   151861 caaaccccgg ttcgaacagg agaagtacgc catgctaatg tgccttggat gatccacatc
   151921 tcagggtcag gcgccgatga gcacattgaa ctatccatgt ggctgagagc cctcacagtc
   151981 caggcacaac gacgcaatta tcaggggcgc gctctaccac tgagctaata gcccgtcgtg
   152041 cgggcctccc gctgggggcc cgctatgcca aaagccagag aaaccccatc cctctctttc
   152101 cttttttacg tccccacgtc gcccccgtgt ggcgacatgg gggcgaaaaa agggggatcc
   152161 tatcaacttg ttccgaccta ggataataag ctcatgagct tagtcttact tcaccgtcga
   152221 gaaacgaaag aagacttcca tctccaaatt gaactcagac gtagctcgct tctttttggg
   152281 tgtgaagcag tgtcaaacca aaatacccaa caagcattag ctctccctga aaaggaggtg
   152341 atccagccgc accttccagt acggctacct tgttacgact tcactccagt cactagccct
   152401 gccttcggca tccccctcct tgcggttaag gtaacgactt cgggcatggc cagctcccat
   152461 agtgtgacgg gcggtgtgta caaggcccgg gaacgaattc accgccgtat ggctgaccgg
   152521 cgattactag cgattccggc ttcatgcagg cgagttgcag cctacaatcc gaactgagga
   152581 cgggtttttg gagttagctc accctcgcgg gatcgcgatc ctttgtcccg gccattgtag
   152641 cacgtgtgtc gcccagggca taaggggcat gatgacttga cgtcatcctc accttcctcc
   152701 ggcttatcac cggcagtctg ctcagggttc caaactcaac gttggcaact aaacacgagg
   152761 gttgcgctcg ttgcgggact taacccaaca ccttacggca cgagctgacg acagccatgc
   152821 accacctgta tccgcgttcc cgaaggcacc cctctctttc aagaggattc gcggcatgtc
   152881 aagccctggt aaggttcttc gctttgcatc gaattaaacc acatgctcca ccgcttgtgc
   152941 gggcccccgt caattccttt gagtttcatt cttgcgaacg tactccccag gcgggatact
   153001 taacgcgtta gctacagcac tgcacgggtc gatacgcaca gcgcctagta tccatcgttt
   153061 acggctagga ctactggggt atctaatccc attcgctccc ctagctttcg tctctcagtg
   153121 tcagtgtcgg cccagcagag tgctttcgcc gttggtgttc tttccgatct ctacgcattt
   153181 caccgctcca ccggaaattc cctctgcccc taccgtactc cagcttggta gtttccaccg
   153241 cctgtccagg gttgagccct gggatttgac ggcgaactta aaaagccacc tacagacgct
   153301 ttacgcccaa tcattccgga taacgcttgc atcctctgtc ttaccgcggc tgctggcaca
   153361 gagttagccg atgcttattc cccagatacc gtcattactt cttctccggg aaaagaagtt
   153421 aacgacccgt aggccttcta cctccacgcg gcattgctcc gtcaggcttt cgcccattgc
   153481 ggaaaattcc ccactgctgc ctcccgtagg agtctgggcc gtgtctcagt cccagtgtgg
   153541 ctgatcatcc tctcggacca gctactgatc atcgccttgg taagctattg cctcaccaac
   153601 tagctaatca gacgcgagcc cctcctcggg cggattcctc cttttgctcc tcagcctacg
   153661 gggtattagc agccgtttcc agctgttgtt cccctcccaa gggcaggttc ttacgcgtta
   153721 ctcacccgtc cgccactgga aacaccactt cccgtccgac ttgcatgtgt taagcatgcc
   153781 gccagcgttc atcctgagcc aggatcgaac tctccatgag attcatagtt gcattactta
   153841 tagcttcctt gttcgtagac aaagctgatt cggaattctc tttcattcca aggcataact
   153901 tgtatccatg cgcttcatat tcgcctggag ttcgctccca gaaatatagc cctccctacc
   153961 ccctcacgtc aatcccacga gcctcttatc cattctcaat tctcattcga tcacggcagg
   154021 ggagcaagtc aaaatagaaa acattgggtt tagggataat caggctcgaa ctgatgactt
   154081 ccaccacgtc aaggtgacac tctaccgctg agttatatcc ctttccttgc ccccatcgag
   154141 aaatagaact gactaatcct aagacaaagg gtcgagaaac tcaacgccac tattcttgaa
   154201 caacttggag tcgggccttc ttttcgcact attacggata cgaaaataat gggaaaaatt
   154261 ggattcaatt gtcaactgct cctatcggaa ataggattga ctacggattc gagcaatagc
   154321 acatggtttc ataaaaccgt acgattttcc cgatctaaat aaagcaggtt ttacatgaag
   154381 aagatttggc tcagcatgtt ctattcgata cgggtaggag aagaacccga ctcggtattc
   154441 ttaaaaaaat agagaaatca gaaccaagtc aagatgatac ggatcaaccc ctcttcttgc
   154501 gccaaagatc ttaccatttc cgaagtaact ggagttacat ctatttttcc atttcaattc
   154561 aagagttctt atgtgtttcc acgccccttc gagaccccga aaaatggaca aattcctttt
   154621 cttaggaaca catacaagat tcatcaccac aaaaaggata atggtaaccc caccattaac
   154681 tacttcattt atgaatttca tagtaataga aatacatgtc ctaccaagac agaatttgta
   154741 acttgctatc ctcttgccta gcaggcaaag atttacctcc gtggaaagga tgattcattc
   154801 ggatcgacat gagagtccaa ccacattgca ttgccagaac ccatgttgta tatttgaaag
   154861 aggttgacct ccttgcttct ctcatgttac aatcctcttc ccgctgagct ccctttctcc
   154921 tcggtccaca gagacaaaat gtaggactgg tgccaacagt tcatcacgaa agaaaggact
   154981 cactgagccg agatcactaa ctaatactaa tctaatacta atagaataga aaatactaat
   155041 ataatagaaa tagaactgtt ataatagaaa tagaactgtc ttttctgtat actctccccg
   155101 gttccgttgc taccgcgggc tttacgcaat cgatcggatc atatcggatc atatagatat
   155161 cccttcaaca caacataggt catcgaaagg atctcgaaga cccaccaaag cacgaaagcc
   155221 gggatctttc agaaaatgga ttcctattcg aagagtgcat aaccgcatgg ataagctcac
   155281 actaacccgt caatttggga tccaattcgg gattttcctt gggaggtatc gggaaggaat
   155341 tggaatgtaa taatatcgat tcatacagat acagaagaaa gggttctcta ttgattcaaa
   155401 cgctatacct acgggatagg gatagagaaa gaggaaaaac cgaagatttc atatagtact
   155461 tttgatcgaa aaatcaatct tatttatttc gtacctttcg ctcaatgaga aaatgggtca
   155521 gattctacag gatcaaacct gtgggactta aggaatgatg gaaggaaata aaaaagaaat
   155581 caaaaaagaa aaataataaa aaaaaaataa gtaaataaaa atgaagtaga agagtccaga
   155641 ttccaaacga acaaattcaa acttgattga aaaggatctt tctgattctc gaagaatgag
   155701 gggcaaaagg attgatcgag aaagatttct tgttcttatt agaagatcgt gattggatcc
   155761 acatatgttt ggtaaaaaga ataatcttct cctttgagaa taatcaaaaa aggaaagtgt
   155821 tcaattgaaa catgaaaacg tgactgaatt ggtcctagtt actcttcggg acggagtgga
   155881 agaagggggg agattcttga acgaggaaaa ggatccaatg acttcgaaag aattgaacga
   155941 ggagctgtat gaggtgaaaa tctcatgtac ggttctgtag agtggcagta agcgtgactt
   156001 atctgtcaac ttttccacta tcacccccaa aaaaccaaac tctgccttac gtaaagttgc
   156061 cagagtacgc ttaacctctg gatttgaaat cactgcttat atacctggta ttggccataa
   156121 tttacaagaa cattctgtag tcttagtaag agggggaagg gttaaggatt tacccggtgt
   156181 gagatatcac attgttcgag gaaccctaga tgctgtcgga gtaaaggatc gtcaacaagg
   156241 gcgttctagt gcgttgtaga ttcttatcca agacttgtat catttgatga tgccatgtga
   156301 atcgctagaa acatgtgaag tgtatggcta acccaataac gaaagtttcg taagggaact
   156361 ggagcaggct accatgagac aaaagatctt ctttctaaag agattcgatt cggaactatg
   156421 atatgtccaa ggtccaatat tgaaataatt tcagaggttt tccttgactt tgtccgtgtc
   156481 aacaaacaat tcgaaatgcc tcgacttttt tagaacaggt ccgagtcaaa tagcaatgat
   156541 tcgaagcact tctttttaca ctatttcgga aacccaagga ctcaatcgta tggatatgta
   156601 aaatacagga tttccaatcc tagcaggaaa aggagggaaa cggatactca atttcaagtg
   156661 agtaaacaga attccatact cgatctcata gatacatata gaattctgtg gaaagccgta
   156721 ttcgatgaaa gtcgtatgta cggcttggag ggagatcttt catatctttc gagatccacc
   156781 ctacaatatg gggtcaaaaa gccaaaataa atgattttag cccttctaaa aagaaaacgg
   156841 attcttgaac ccctttcacg ctcatgtcac gtcgaggtac tgcagaagaa aaaaccgcaa
   156901 aatccgatcc aatttatcgt aatcgattag ttaacatgtt ggttaaccgt attctgaaac
   156961 acggaaaaaa atcattggct tatcaaatta tctatcgagc catgaaaaag attcaacaaa
   157021 agacagaaac aaatccacta tctgttttac gtcaagcaat acgtggagta actcccgata
   157081 tagcagtaaa agcaagacgt gtaggcggat cgactcatca agttcccatt gaaataggat
   157141 ccacacaagg aaaagcactt gccattcgtt ggttattagg ggcatcccga aaacgtccgg
   157201 gtcgaaatat ggctttcaaa ttaagttccg aattagtgga tgctgccaaa gggagtggcg
   157261 atgccatacg caaaaaggaa gagactcata gaatggcaga ggcaaataga gcttttgcac
   157321 attttcgtta atccatgaac agaatctata tagacacata gacccatgga tccatacatc
   157381 tcgatcggaa aagaatcaat agaaaaagaa tcggaattga tcgatatatc tctcgaaaca
   157441 aacgaaaagg aaacgaaaga cgaaacataa atcatggatc aactaagccc tctcggggac
   157501 ttgcttaaga ataagaagga ggaatcctat gtaaatacca tggaataagg tttggtccta
   157561 ttcatgggga ttctgtaaat attccattcc aaaaagagaa aattcgaaac aattgggatt
   157621 tttttggaga ttggatgcag ttactaattc atgatctggc atgtacagaa tgaaaacttc
   157681 attctcgatt ctacgagaat ttttatgaaa gcctttcatt tgcttctctt cgatggaagt
   157741 tttattttcc cagaatgtat cctaattttt ggcctaattc ttcttctgat gatcgattca
   157801 acctctgatc aaaaagatat accttggtta tattttatct cttcaacaag tttagtaatg
   157861 agcataacgg ccctattgtt ccgatggaga gaagaaccta tgattagctt ttcaggaaat
   157921 ttccaaacga acaatttcaa cgaaatcttt caatttctta ttttactatg ttcaactcta
   157981 tgtattcctc tatccgtaga gtacattgaa tgtacagaaa tggctataac agagtttctg
   158041 ttattcgtat taacagctac tctaggagga atgtttttat gcggtgctaa cgatttaata
   158101 actatctttg tagctccaga atgtttcagt ttatgctcct atctattatc tggatatacc
   158161 aagaaagatg tacggtctaa tgaggctact acgaaatatt tactcatggg tggggcaagc
   158221 tcttctattc tggttcatgg tttctcttgg ctatatggtt catccggggg agagatcgag
   158281 cttcaagaaa tagtgaatgg tcttatcaat acacaaatgt ataactcccc aggaatttca
   158341 attgcgctta tattcatcac tgcaggaatt gggttcaagc tttccccagc cccttctcat
   158401 caatggactc ctgacgtata cgaaggagtg cggttcgttc gataaattcc tacctctcta
   158461 tctatttctg agatgtttgg atttttcaaa actccatgga catgcagaag agaaatgcta
   158521 ttcccactcg gaccaagaca taactttact tgttcaaata acaattaagg tgaagcagag
   158581 tcaggaacaa cgaatccctt tatgataaac agattcattt tgcaagttcg ttattacggg
   158641 tagttcctac aaaggatcgg actaatgacg tatacaatac ttgaattctc gatgtagatg
   158701 ctacatagtt ggttctcatc cttcagagac tacgagtgta ataggagcat ccgtcgacaa
   158761 aaggatcacc ctaagatgat catctcgtgg ctattgagaa cgaatcaaat cagatggttc
   158821 tatttatcaa tcttttcgac ctcggttccg taggagcaag tcataaagat tgagaaaaat
   158881 cggtcattca caaccactga tgaaggattc ctcgaaaagt taaggattag gaatcctttt
   158941 taaaatgaaa aatcgaatgg attcggtctt atacatacgc gaggaaggta atcaaaaaag
   159001 aaagaagaac tcatcttctt tcttttatca cttaggagcc gtgcgagatg aaagtctcat
   159061 gcacggtttt gaatgagaga aagaagtgag gaatcctctt ttcgactctg actctcccac
   159121 tccagtcgtt gcttttcttt ctgttacttc gaaagtagct gcttcagctt cagccactcg
   159181 aattttcgat attccttttt atttctcatc aaacgaatgg catcttcttc tggaaatcct
   159241 agctattctt agcatgatat tggggaatct cattgctatt acccaaacaa gcatgaaacg
   159301 tatgcttgcg tattcgtcca taggtcaaat cggatatgta attattggaa taattgttgg
   159361 agactcaaat ggtggatatg caagcatgat aacttatatg ctgttctata tctccatgaa
   159421 tctaggaact tttgcttgca ttgtatcatt tggtctacgt accggaactg ataacattcg
   159481 agattatgca ggattataca cgaaagatcc ttttttggct ctctctttag ccctatgtct
   159541 cttatcctta ggaggtcttc ctccactagc aggttttttc ggaaaacttc atttattctg
   159601 gtgtggatgg caggcaggcc tatatttctt ggtttcaata ggactcctta cgagcgttgt
   159661 ttctatctac tattatctaa aaataatcaa gttattaatg actggacgaa accaagaaat
   159721 aactcctcac gtgcgaaatt atagagggtc ccctttaaga tcaaacaatt ccatcgaatt
   159781 gagtatgatt gtatgtgtga tagcatctac tataccagga atatcaatga acccgattat
   159841 tgaaattgct caggataccc ttttttagct tctagaatct atttcttagt tcaagatccc
   159901 tcttactaac tggaatcaaa gaattagtag atctgttccg cccaaaatgg gaatgggcta
   159961 gggttatgaa cttataatct ataatctgat gatcgagtcg attccatgat tataagttca
   160021 ttccataccg gaccagaccg gaatagggtt atatacattc tcattatgag aaggggtcat
   160081 tcgagcgtat ctaaatagat actatgttta catatagatc cctgcgtcgt tccattccat
   160141 ttaggattag gaataggcgt aatcggacct gctttttaca tatctctcgt tatttgggac
   160201 cctattcacc tctttgggct tctattgaat cgagaaatag gtttgattgt ccatcttttt
   160261 gatagaatat atataaggta tcctccagat aattcaaatc gaaccaattg gatgtccgac
   160321 tcgggcctat atgacatgac cgatcaataa aaatactcta acactccacc tttgtcatat
   160381 attccataca tcacactaga tagatatcat attcatggaa tacgattcac tttcaagatg
   160441 ccttggtggt gaaatggtag acacgcgaga ctcaaaatct cgtgctaaag agcgtggagg
   160501 ttcgagtcct cttcaaggca gaatattgag atctcttatt gaattggaat aagttcggca
   160561 gcggatcacg aaatcttggt gatcttctct atctaatgaa tggggagtcc gttttgaaat
   160621 cgtccgccct gcacccaccc cccctatatg cttcaacagg aatcacacag gggtagattg
   160681 atacaataga aacctctggt aaaatgccca cccgtaaccc agcggataaa gtacattaca
   160741 tagtccgttt tagggattgg cgacttaccc attcaatgac tttggcaccg gacgttccca
   160801 aaatgggtac tgtactctcg ggtcgggtga attcaataat agacgcctgt tggcattcca
   160861 gccttccttc tcctttcagg gcctatccga aaggaaagag aattcagtac ttcttggtcg
   160921 tgaatatctg aataggacaa actgccccgt ggatatcttt gcttcggaac aaaacaatta
   160981 gaattaggct cggtcaactg gaatgtgtat tatccatata ggggatcttt caattgagaa
   161041 gatccatcga cctgagacga agagaaagaa aggtctatct attttattta gttattcagt
   161101 taaaccaatg attcgttatt ggagcagata gcaacaacca tttcatccgg catacgtatt
   161161 tttgattttc caatggattt acatctttca ttaatggaaa ttttttgatg tagtgagtaa
   161221 tagctccggt tgttcgctct tcaagaattc ttgtttaggc agttcatacc atccatacat
   161281 aatgttttga tctaagattt caattcttcc atgtttccgc agtagcatat tgttccatgg
   161341 agctaaggtc caaaatatgg aagaaacagg tgtttccacg actctaccac ccagtcaatt
   161401 ctgtttcact taatccctat ttcatggcca catatctttc cggctaagga atgggaaact
   161461 tttcttttgt tacatgaatc caattttcat ttcatccggg aaaagccatc tttttctcaa
   161521 caatgtcttt gtcatttgat ccaatagcgt tccgctagat aggaacagat ttgataaata
   161581 ctgataactc tcggatagag tattagaacg gaaaaatcca ttatataatg aactattggt
   161641 tctaagccat ctctggcgat gaatcaacaa ttcgaaatgc ttttcttgcg tattcttgat
   161701 aaaccagcgt ttagacatag atgtagaagg atctgtttgg gaagtaagaa gcccccttga
   161761 catctcttca tctgcaaaga attctcgatg ggaaaacaca gagacaaaag gctgatcttt
   161821 gaataggaaa aagagtggat ccgcagggtc ccaaatgaat tggcttattc gaaaaaagcc
   161881 ttgttctttg gaagatctat ctcgtgtctg gtactgcatg gttccactct gcaagaactc
   161941 cgaatcattc tcttgaagct catcctcttc atcataaatg atccgcttgc cccgaaatga
   162001 cctggcccaa tagggaaatc ccaattcatt gggcctttcg atacaatcaa atagaaagcc
   162061 ccaaggacgc catattctag gagcccaaac tatgtgattg aataaatcct cctctatctg
   162121 ttgcgggtcg aggactcctt ccccttcttc aaactccgat tcatattttt catagagaaa
   162181 tctctgatca acgatagaac aagatccatt ttgaatcata tttaagggat tccttggttc
   162241 gggccgaaga agcaatgtca ctcgatcatt atcaaactga ctgcaatctt tttctgtccg
   162301 tgaggatccc accagagcgc cttctacttc taataggcca tgaactagat cagaatcatt
   162361 ctcaacgagt ccataagaag tgatcccatt tttttcatca ggtccgggta gagaccaaag
   162421 gtcttgagcg accgatccgg cagaacaact caaaagataa agaagtatcg ttaatttctt
   162481 catgctcgtt ccaagttcga agtaccattt gtacaaataa gaatccccct cgttacatga
   162541 tttcttcttc atatagatag atataggatc tatggaacaa ttacttagaa gtacattttg
   162601 tgaaacagcc cttcctatct gatagaaaag gatcccatga tcctgaaccg atcttacctg
   162661 ggatcgcaaa tcccaagttt gtctatgaag agcagattta attatattag tgtctataat
   162721 tgatttcttt tgtataatac taatcgatag ggcctcattg gtaagtgcta caagacctcg
   162781 tacattggaa cccatagtta tggacccgaa tccattagta tggaacattt tcttttccaa
   162841 gtgaaatccc ctagtatatg aaagagtgaa aaagtgcttt cgttgttgtg gaataagaag
   162901 ccttcgtatc ttaatgcatg tatttaattt attcggagct attagagcgg gatctacttt
   162961 ttggggaata tgagtcgaag caataacaag aatatttcta gtggaacatc tttcacaatc
   163021 cctggagaga tagttcacta atagaccgag ggataagtaa ttcgactcat tcacatccag
   163081 atcatgaatg tttggaatcc atattatgca aggagacatt gcttttgcta attcgaattg
   163141 aagggtgata tagatataaa atcggtcttt ttccggcatc atatccatag ttagcgcatt
   163201 catcatagtt agaagctcca gctccgtatc aaggtcacgg tcgatatcgt cactatcatc
   163261 aatatcgtca ctatcgtcaa tatcatcaat aagaaaaccc ttagacttgt tatccaggaa
   163321 cttgttcaga aatactgtaa tgaaaggaac ataggagttt gtcgctaggt atttgaccaa
   163381 ataggatcgt ccagttccta tagaacctat cactaaaata cccctagggg gggatagggc
   163441 taagcggagc gaaaagggtt ttccatgaga tgggaaatga aaactattag ccccacacgg
   163501 gatttgtgaa taagtgattg tctgataatg agcaaggaat atccgtcttt ctgctaaaca
   163561 ggatgtattg aactcataat tcattagata ctttttatga atgtcaacta agtatcgtaa
   163621 gtaaattgct cccggttgtt caatcatttg ataaccagag tcattctttg ataaatgatc
   163681 actatgagtc agactcaata gaatttgatc aatccttttt tctgtcgtta aggtagagaa
   163741 ctgaaccaag aattctcttt ctttatcatc aatcgaatca ctgttcgaga cccaagattc
   163801 tattttatca tcaatccaat caccattcac gttttttctt tttcttatca aggaatagat
   163861 cgctttactt gtatgactta gatgtctcgt atttctcgaa aaagcgattc gattgatggg
   163921 atttggtatg atacttatga gatcaatgag attcaaatat ttcttcttag aacgtattga
   163981 tttgacccca taagcgggac caccacccca tagcatgttg ccgccagaaa cagaaccccg
   164041 tattttttct agagaatctc ctaattgttt cagagcaact agaaagagat tctttaacca
   164101 gaaagaattc agttcagatg taggatacct atccagaagt tttcgcaact caatcatgta
   164161 tgatggaatc atcaaagatt tgaccttttc gaactctgtc tgtaactcac tataggctcg
   164221 agaaacaaag agaagatgtg tacgaacgag atatccagca acaagaagaa ggaaaaggat
   164281 tgaatagagg aactcccgaa catttagcga tctcagatgt gtcgatatca atggtgactc
   164341 attatttcga tgaataattt cttcggacag aagaagatta tgtaaacact tactcgaaat
   164401 ctcacttatc agattccatt gtggaagaca caattttttc tgaagaattc gccatgatat
   164461 atctgatcca tgcataatat catgaaaaat ggatacaaat tttcggctgc tacttagtat
   164521 cggcaatagg tctgaaaaag tatctaaaaa tagaaaattt agatatttgt accctgtcga
   164581 agtaaggaac catggtatat atgtttggaa tagattccat tttgagagag ttgaaaaagc
   164641 actatctcgt tgaaaggttc tatacatctg ccctttctca aggcattttt ttagacaaag
   164701 actccgtttt ttcctctttt cggatggtaa atatttctca gaacatggag tgtgaatcaa
   164761 acccatgttt gaattgaaat tgagatactg atgcaagttc ttcccttctg aatcagatag
   164821 attcatatct gaaagaggtt gacaataagt tctttcaaaa ttgactattt gtccctctgt
   164881 tagaggtgtt ccagaaatgt ctgcgatcga gtaaatagct ctacgaacga atggatcgga
   164941 tcgaattgga aaatggaaag atttgtacaa gttatacctt tcgtcaccac tttgcggaaa
   165001 atcgttaggt atgaatatgt tagatacctg tgactcgatt ggtgaaatag tatctctctc
   165061 caaaaaagca tgtttttttt taccgccgca caaagaaaat attttgttgc gaatgaacaa
   165121 gatattgagg aattgtccat acgtaaaatc ataattattg atacaggcct tttccacata
   165181 aaaagggaat cttttgttac aatagaagca gaagtgatgt cgattattca agaatcgaag
   165241 tcgatttgct ttagaaaaag aggatatcaa tgaacttcta tgaaatggtt tcacgggatt
   165301 cagccaattg tcttgatcgt gggatatcat tgagaaatag gaatccgtgt tatcaaaaga
   165361 tttcctgcga ttctttctag tatggaatga gtcaatcatc cactttggta tcttattgaa
   165421 caaaaatggt gatattggtc ctccattgat caagaatttc gatttttggg aagtatcatg
   165481 gtcatccaat aagaagggtt tccatttttt caaatgaacg atttgaagac ctattgattc
   165541 taacaactga ttgcagagtt gatcattcgg acctttcaat tcatagatgt ggatctcgga
   165601 cctatgaatg gggatactcc cgcaactcac aaagaaaaaa ggaagtgagt tagacaaaaa
   165661 gagaagaaac ttggacaaaa aaagaagtaa cttggacaaa aagaaacaaa gtgacttaga
   165721 caaatctttt ttgtcgataa cctcagacca atcaatcgaa tattgattaa tacgtaatcg
   165781 atcgaacact acttgaaaac ggctattctg ctcagaaatg aaatgttcca aatgttcctg
   165841 gaaattcttg ctcccattgg accatttgta tctatatgca ttaggatccc gattcatgga
   165901 tctctcggtt cgagaaatca aaataagagg atcgaaccat ttcttctgac tctttttcaa
   165961 atttgataaa tgttggttga tcgtgtattt cattatagtt ctatgattta gagtatcatt
   166021 tcctatttga tacctttgaa ttccatattc gaagttgcga tcggatcgat tcattaaaaa
   166081 gaatcgattc catacatttc ttatgtaccc ataggtgcta tattggattt gaatcagatt
   166141 tcggatcaat ctatattgat tgactgcctc cattatgttg ttgctagcaa ataccactat
   166201 ttttggtttt ggatcttcca aatcattccc gcaagaggtc cggacccatt tttttctgat
   166261 ccttcgataa aaagattcat tctcttcata aaaaatagga ggtagaacca ataaagattt
   166321 ctttttcgat tcatccctgg agttgaatac ctcattcaag aattgttttt gatccaatcc
   166381 ggaggaatca atagaaaagg caaatccctt atgatacacc agatccggct cggttattga
   166441 tagagtgaat agatctgcca tttcttgaaa tctctcttct gattcaaaat cgtggtgtaa
   166501 cgtgtatccc cccctgttcc ggtcatggaa tagatgaaat aaatcaaaaa atggattttt
   166561 gttcaagaat gaaatcttat tggaactgtc cagttcatcc ttcggaacca tatcacatcc
   166621 cggatctgat gaaataggat gaattgagac ggtattttgt aaatacataa ttatcttgaa
   166681 tatattcact atttctttat tttccgatcg cctggaaaga acaaaagaaa catcttgttc
   166741 tttcttcaac aatttctgat ctctagtgga cctctcagta ggattcgaac ccagatgaag
   166801 ttctgaccat ctttcagaga aaaaagaacg aatggatctt gtaggattcc caagaaattc
   166861 ttcgatttct tccggaagca gatgattatt catctgcttc tcacgttccg tgaatagccg
   166921 ggacattgag gaatatccag aaaggcattt agggaatcgc tctgattcta tctctgttcg
   166981 ttccgtttga agaaaggaag gatcccaaca aagaatcgat ctttctttta gttgttgaat
   167041 ctctctttga ttgatcaatg tgtgatattc cgaatcctca ttactaatgg aatcgaaatg
   167101 atctctggat tgatcagaag atcctttcaa ttggctagaa tccgttactt gaatgaaact
   167161 agatcttgtg gaatcatatt gaatatttga cgatacattc cgtaccttgc taaaaaaccg
   167221 atccttgttt accaaccaca cattgtctaa ccaaatccaa ttctctctcg atatgttcct
   167281 caaaaaatcc gattcgtgcg gattcttccc ccaactaacg aagagatctt ggcggaattg
   167341 ccacatatga aattgagcac aattttgcaa agaaatagcc cgcttgtttc tcaagaagag
   167401 atgggaaaca tgctcaatat catttgattg aatagttgac ccagctcttt gttgtttgaa
   167461 gaaaccctcc acttcaattg gtattttttc acgaaaagca aacatgagat aataaatcca
   167521 gtctttcact aagatttcga atagctgtcc cgaattcaag ttgattatgt ttcgcctctt
   167581 cctcggagaa agacgatcaa acaattccca atcatggtcc ttgcagatcg gatcatccat
   167641 ataatataca aaaagaaact ccagatattt gatatctttc tctttgaatg agatctcaat
   167701 tccagcgacg gtttcattag atatcttaca actagaatcc ctcttttttc cgatccagtt
   167761 cctccaccac cgcgaacccc agttagattc aggcatgata cactttttag ttattgggag
   167821 aacccaagta ctctctttcg gatccaggaa agagctctca gagatctttt ttccttttgg
   167881 aagatacagg agcgaaacaa tcaacctatt gatattggaa gactcaaaag attcttccaa
   167941 tgtatcattt ctgggtccaa tggaattcat aggtatagga agaagccctg tcaaatagag
   168001 attttttctt tcgaccatct ttcgattgtt aatacgatat ataaggaccg ctactacaaa
   168061 gagtactaca cccttgatcg tgaaatatcg attgcttgtt gaaccctgtg aattgcgtga
   168121 aagtaggata ctccaaattc gggagtccaa gagttttata aaacgctctt gatggaaaaa
   168181 aatgtgaatg aaagatccca ctgaattgaa ttgggtccat gaatctaaga aatagtgaga
   168241 attcttgatc tctctcaata tctctctcaa ttcgaaaatc caggatttga attgatgtcc
   168301 tttcattgag tcctcctaaa ttgcattgat ttatcctaaa gatttcattt caattggaat
   168361 ttggttattc accatgtacg aggatccccg ctaagcatcc atggctgaat ggttaaagcg
   168421 cccaactcat aattggcgaa ttcgtaggtt caattcctac tggatgcacg ccaatgggac
   168481 cctccaataa gtctattgga attggctctg tatcaatgga atctcatcat ccatacataa
   168541 cgaattggtg tggtatattc atatcataac atatgaacag taagaactag cattcttatt
   168601 gagactagaa ctcataggga agaaaataga tttatggatg gaatcaaata tgcagtattt
   168661 acagacaaaa gtattcggtt attggggaaa aatcaatata cttctaatgt cgaatcagga
   168721 tcaactagga cagaaataaa gcattgggtc gaactcttct ttggtgtcaa ggtaatagct
   168781 atgaatagtc atcgactccc ggtaaagggt agaagaatgg gacctattat gggacataca
   168841 atgcattaca gacgtatgat cattacgctt caaccgggtt attctattcc acctcttaga
   168901 aagaaaagaa cttaaatcaa aatacttaat agcatggcga tacatttata caaaacttct
   168961 accccgagca cacgcaatgg agccgtagac agtcaagtga aatccaatcc acgaaataat
   169021 ttgatctatg gacagcatcg ttgtggtaaa ggtcgtaatg ccagaggaat cattaccgca
   169081 gggcatagag ggggaggtca taagcgtcta taccgtaaaa tcgattttcg acggaatgaa
   169141 aaagacatat atggtagaat cgtaaccata gaatacgacc ctaatcgaaa tgcatacatt
   169201 tgtctcatac actatgggga tggtgagaaa agatatattt tacatcccag aggggctata
   169261 attggagata ccattgtttc tggtacagaa gttcctataa aaatgggaaa tgccctacct
   169321 ttgagtgcgg tttgaactat tgatttacgt aattggaagt aaccaattag gtttacggcg
   169381 aaacctagaa atcgatcact gatccaattt gagtacctct acaggataga cctcaacaga
   169441 aaactgaaga gtaacggcag caagtgattg agttcagtag ttcctcatat aaaattattg
   169501 actctagaga tatagtaata tggagaagac aaaattgttt caagcaccga cagaaccaga
   169561 agcgcccctt gtttcaaaga ggggaggacg ggttattcac atttcatttg atggtcagag
   169621 gcgaattgaa agctaagcag tggtaattct aaggattccc cgggggaaaa atagagatgt
   169681 ctcctacgtt acccgtaata tgtggaagta tcgacgtaat ttcatagagt cattcggtct
   169741 gaatgctaca tgaagaacat aagccagatg aaggaacggg aagacctagg atgtagaaga
   169801 tcataacatg agggattcgg cagattttga ttcctatata tccactcatg cggtaacgat
   169861 atatataaga attctacgat atatataaga tccatctgta tagatatcat catctacatc
   169921 cagaaagccg tatgctttgg aagaagcttg tacagtttgg gaaggggttt tgattgatca
   169981 aaaagaagaa tctacttcaa ccgatatgcc cttaggcacg gccatacata acatagaaat
   170041 cacactcgga aagggtggac aattagctag agcagcaggt gctgtagcga aactgattgc
   170101 aaaagagggg aaatcggcca cattaaaatt accttctggg gaggtccgtt tgatatccaa
   170161 aaactgctca gcaacagtcg gacaagtggg gaatgttggg gtaaaccaga aaagtttggg
   170221 tagagccgga tctaaatgtt ggctaggtaa gcgtcctgta gtaagaggag tagttatgaa
   170281 ccctgtagac catccccatg ggggtggtga agggagggcc ccaattggta gaaaaaaacc
   170341 cgcaactcct tggggttatc ctgcacttgg aagaagaagt agaaaaagga ataaatatag
   170401 tgataatttg attcttcgtc gccgtagtaa atagtagagt agagaaaata gaatttgttt
   170461 cttcgtcttt acaaaaaaaa tagggggagt aagtaaaaaa aaataggagt aatgaactgt
   170521 gacacgttca ctaaaaaaaa atccttttgt agcgaatcat ttattaagaa aaataaataa
   170581 gcttaacaca aaagcagaaa aagaaataat agtaacttgg tcccgagcat ctaccattat
   170641 acccacaatg attggccata cgattgctat ccataatgga aaagaacatt tacccattta
   170701 tataacagat cgtatggtag gccataaatt gggagaattt tcacctacgt taaacttccg
   170761 gggacatgcg aaaaatgata atagatctcg tcgttaattt agtata
//
