# Supplementary material for: Dispersed repeats and inverted repeat expansion drive major plastomic rearrangements in Calliandra haematocephala (Leguminosae: Mimoseae)
Source: Front Plant Sci. 2025 Oct 3;16:1673127. doi: 10.3389/fpls.2025.1673127 (PMC12531236; doi:10.3389/fpls.2025.1673127)
Supplement: Supplementary file 1 [file DataSheet1.zip › Assemled_data/Xylia_xylocarpa_NC_057267.gb]

LOCUS       Xylia_xylocarpa_NC_057267      161288 bp    DNA     linear   PLN 08-JUL-2025
DEFINITION  .
ACCESSION   urn.local...z-j4u526t (modified)
KEYWORDS    .
SOURCE      null
  ORGANISM  
            .
FEATURES             Location/Qualifiers
     source          1..161288
                     /organism="Xylia_xylocarpa"
                     /organelle="plastid:chloroplast"
                     /mol_type="genomic DNA"
                     /note="Annotation Method :: PGA-Plastid Genome Annotator"
     tRNA            complement(4..77)
                     /gene="trnH-GUG"
                     /product="tRNA-His"
     gene            complement(4..77)
                     /gene="trnH-GUG"
     CDS             complement(484..1545)
                     /gene="psbA"
                     /codon_start=1
                     /transl_table=11
                     /product="photosystem II protein D1"
     gene            complement(484..1545)
                     /gene="psbA"
     repeat_region   505..771
     repeat_region   980..1218
     repeat_region   1310..1494
     tRNA            join(complement(4407..4443),complement(1813..1847))
                     /gene="trnK-UUU"
                     /product="tRNA-Lys"
     gene            complement(1813..4443)
                     /gene="trnK-UUU"
     CDS             complement(2176..3675)
                     /gene="matK"
                     /codon_start=1
                     /transl_table=11
                     /product="maturase K"
     gene            complement(2176..3675)
                     /gene="matK"
     repeat_region   4237..4464
     repeat_region   4244..4474
     CDS             join(complement(6472..6511),complement(5340..5575))
                     /gene="rps16"
                     /codon_start=1
                     /transl_table=11
                     /product="ribosomal protein S16"
     gene            complement(5340..6511)
                     /gene="rps16"
     repeat_region   5428..5654
     tRNA            complement(7263..7334)
                     /gene="trnQ-UUG"
                     /product="tRNA-Gln"
     gene            complement(7263..7334)
                     /gene="trnQ-UUG"
     CDS             7790..7975
                     /gene="psbK"
                     /codon_start=1
                     /transl_table=11
                     /product="photosystem II protein K"
     gene            7790..7975
                     /gene="psbK"
     CDS             8149..8259
                     /gene="psbI"
                     /codon_start=1
                     /transl_table=11
                     /product="photosystem II protein I"
     gene            8149..8259
                     /gene="psbI"
     tRNA            complement(8511..8598)
                     /gene="trnS-GCU"
                     /product="tRNA-Ser"
     gene            complement(8511..8598)
                     /gene="trnS-GCU"
     tRNA            join(9571..9593,10291..10338)
                     /gene="trnG-UCC"
                     /product="tRNA-Gly"
     gene            9571..10338
                     /gene="trnG-UCC"
     tRNA            10642..10713
                     /gene="trnR-UCU"
                     /product="tRNA-Arg"
     gene            10642..10713
                     /gene="trnR-UCU"
     CDS             complement(11072..12604)
                     /gene="atpA"
                     /codon_start=1
                     /transl_table=11
                     /product="ATP synthase CF1 alpha subunit"
     gene            complement(11072..12604)
                     /gene="atpA"
     repeat_region   12210..12451
     repeat_region   12668..12897
     CDS             join(complement(13831..13975),complement(12669..13075))
                     /gene="atpF"
                     /codon_start=1
                     /transl_table=11
                     /product="ATP synthase CF0 subunit I"
     gene            complement(12669..13975)
                     /gene="atpF"
     repeat_region   13558..13781
     CDS             complement(14635..14880)
                     /gene="atpH"
                     /codon_start=1
                     /transl_table=11
                     /product="ATP synthase CF0 subunit III"
     gene            complement(14635..14880)
                     /gene="atpH"
     CDS             complement(15689..16432)
                     /gene="atpI"
                     /codon_start=1
                     /transl_table=11
                     /product="ATP synthase CF0 subunit IV"
     gene            complement(15689..16432)
                     /gene="atpI"
     repeat_region   15762..16087
     repeat_region   15762..15985
     repeat_region   16251..16507
     CDS             complement(16648..17358)
                     /gene="rps2"
                     /codon_start=1
                     /transl_table=11
                     /product="ribosomal protein S2"
     gene            complement(16648..17358)
                     /gene="rps2"
     repeat_region   17149..17389
     CDS             complement(17699..21793)
                     /gene="rpoC2"
                     /codon_start=1
                     /transl_table=11
                     /product="RNA polymerase beta subunit"
     gene            complement(17699..21793)
                     /gene="rpoC2"
     repeat_region   21186..21412
     CDS             join(complement(24405..24830),complement(21973..23589))
                     /gene="rpoC1"
                     /codon_start=1
                     /transl_table=11
                     /product="RNA polymerase beta subunit"
     gene            complement(21973..24830)
                     /gene="rpoC1"
     repeat_region   22343..22557
     repeat_region   24631..24946
     repeat_region   24631..24883
     CDS             complement(24857..28069)
                     /gene="rpoB"
                     /codon_start=1
                     /transl_table=11
                     /product="RNA polymerase beta subunit"
     gene            complement(24857..28069)
                     /gene="rpoB"
     repeat_region   25254..25588
     repeat_region   25254..25570
     repeat_region   25278..25650
     repeat_region   25278..25588
     repeat_region   26404..26634
     tRNA            29288..29358
                     /gene="trnC-GCA"
                     /product="tRNA-Cys"
     gene            29288..29358
                     /gene="trnC-GCA"
     CDS             30577..30666
                     /gene="petN"
                     /codon_start=1
                     /transl_table=11
                     /product="cytochrome b6/f complex subunit VIII"
     gene            30577..30666
                     /gene="petN"
     repeat_region   31861..32087
     CDS             complement(31908..32012)
                     /gene="psbM"
                     /codon_start=1
                     /transl_table=11
                     /product="photosystem II protein M"
     gene            complement(31908..32012)
                     /gene="psbM"
     tRNA            complement(32841..32914)
                     /gene="trnD-GUC"
                     /product="tRNA-Asp"
     gene            complement(32841..32914)
                     /gene="trnD-GUC"
     tRNA            complement(33335..33418)
                     /gene="trnY-GUA"
                     /product="tRNA-Tyr"
     gene            complement(33335..33418)
                     /gene="trnY-GUA"
     tRNA            complement(33479..33551)
                     /gene="trnE-UUC"
                     /product="tRNA-Glu"
     gene            complement(33479..33551)
                     /gene="trnE-UUC"
     tRNA            34361..34432
                     /gene="trnT-GGU"
                     /product="tRNA-Thr"
     gene            34361..34432
                     /gene="trnT-GGU"
     CDS             35973..37034
                     /gene="psbD"
                     /codon_start=1
                     /transl_table=11
                     /product="photosystem II protein D2"
     gene            35973..37034
                     /gene="psbD"
     repeat_region   36078..36337
     repeat_region   36339..36805
     repeat_region   36414..36805
     repeat_region   36858..37199
     CDS             36982..38403
                     /gene="psbC"
                     /codon_start=1
                     /transl_table=11
                     /product="photosystem II CP43 chlorophyll apoprotein"
     gene            36982..38403
                     /gene="psbC"
     repeat_region   37243..37533
     repeat_region   37303..37535
     repeat_region   37867..38289
     tRNA            complement(38659..38751)
                     /gene="trnS-UGA"
                     /product="tRNA-Ser"
     gene            complement(38659..38751)
                     /gene="trnS-UGA"
     repeat_region   39015..39326
     CDS             39091..39279
                     /gene="psbZ"
                     /codon_start=1
                     /transl_table=11
                     /product="photosystem II protein Z"
     gene            39091..39279
                     /gene="psbZ"
     tRNA            39905..39975
                     /gene="trnG-GCC"
                     /product="tRNA-Gly"
     gene            39905..39975
                     /gene="trnG-GCC"
     tRNA            complement(40216..40289)
                     /gene="trnfM-CAU"
                     /product="tRNA-Met"
     gene            complement(40216..40289)
                     /gene="trnfM-CAU"
     CDS             complement(40452..40754)
                     /gene="rps14"
                     /codon_start=1
                     /transl_table=11
                     /product="ribosomal protein S14"
     gene            complement(40452..40754)
                     /gene="rps14"
     CDS             complement(40868..43072)
                     /gene="psaB"
                     /codon_start=1
                     /transl_table=11
                     /product="photosystem I P700 apoprotein A2"
     gene            complement(40868..43072)
                     /gene="psaB"
     repeat_region   40983..41452
     repeat_region   complement(41937..42325)
     repeat_region   complement(42356..42534)
     repeat_region   42363..42625
     repeat_region   complement(42648..42979)
     repeat_region   42675..43252
     repeat_region   complement(42675..42979)
     repeat_region   42978..43215
     CDS             complement(43098..45350)
                     /gene="psaA"
                     /codon_start=1
                     /transl_table=11
                     /product="photosystem I P700 apoprotein A1"
     gene            complement(43098..45350)
                     /gene="psaA"
     repeat_region   complement(43357..43550)
     repeat_region   43390..43697
     repeat_region   43792..44186
     repeat_region   43792..44057
     repeat_region   43867..44186
     repeat_region   43876..44366
     repeat_region   44389..44639
     repeat_region   44833..45233
     repeat_region   45429..45675
     repeat_region   46208..46467
     CDS             join(complement(48085..48208),complement(47135..47364),
                     complement(46227..46379))
                     /gene="ycf3"
                     /codon_start=1
                     /transl_table=11
                     /product="photosystem I assembly protein Ycf3"
     gene            complement(46227..48208)
                     /gene="ycf3"
     repeat_region   47301..47557
     repeat_region   48110..48328
     tRNA            48465..48552
                     /gene="trnS-GGA"
                     /product="tRNA-Ser"
     gene            48465..48552
                     /gene="trnS-GGA"
     CDS             complement(48793..49398)
                     /gene="rps4"
                     /codon_start=1
                     /transl_table=11
                     /product="ribosomal protein S4"
     gene            complement(48793..49398)
                     /gene="rps4"
     tRNA            complement(49743..49815)
                     /gene="trnT-UGU"
                     /product="tRNA-Thr"
     gene            complement(49743..49815)
                     /gene="trnT-UGU"
     tRNA            join(50914..50948,51476..51525)
                     /gene="trnL-UAA"
                     /product="tRNA-Leu"
     gene            50914..51525
                     /gene="trnL-UAA"
     tRNA            51936..52008
                     /gene="trnF-GAA"
                     /product="tRNA-Phe"
     gene            51936..52008
                     /gene="trnF-GAA"
     CDS             complement(52715..53191)
                     /gene="ndhJ"
                     /codon_start=1
                     /transl_table=11
                     /product="NADH-plastoquinone oxidoreductase subunit J"
     gene            complement(52715..53191)
                     /gene="ndhJ"
     repeat_region   52814..53077
     repeat_region   52943..53161
     repeat_region   52971..53161
     CDS             complement(53341..54018)
                     /gene="ndhK"
                     /codon_start=1
                     /transl_table=11
                     /product="NADH-plastoquinone oxidoreductase subunit K"
     gene            complement(53341..54018)
                     /gene="ndhK"
     repeat_region   53768..54031
     repeat_region   53804..54081
     CDS             complement(54061..54423)
                     /gene="ndhC"
                     /codon_start=1
                     /transl_table=11
                     /product="NADH-plastoquinone oxidoreductase subunit 3"
     gene            complement(54061..54423)
                     /gene="ndhC"
     repeat_region   54609..54890
     repeat_region   54888..55169
     tRNA            join(complement(55862..55900),complement(55223..55259))
                     /gene="trnV-UAC"
                     /product="tRNA-Val"
     gene            complement(55223..55900)
                     /gene="trnV-UAC"
     tRNA            56057..56129
                     /gene="trnM-CAU"
                     /product="tRNA-Met"
     gene            56057..56129
                     /gene="trnM-CAU"
     repeat_region   56393..56611
     CDS             complement(56420..56821)
                     /gene="atpE"
                     /codon_start=1
                     /transl_table=11
                     /product="ATP synthase CF1 epsilon subunit"
     gene            complement(56420..56821)
                     /gene="atpE"
     repeat_region   56693..56913
     CDS             complement(56818..58314)
                     /gene="atpB"
                     /codon_start=1
                     /transl_table=11
                     /product="ATP synthase CF1 beta subunit"
     gene            complement(56818..58314)
                     /gene="atpB"
     repeat_region   57014..57291
     repeat_region   57968..58151
     CDS             59060..60487
                     /gene="rbcL"
                     /codon_start=1
                     /transl_table=11
                     /product="ribulose bisophosphate carboxylase"
     gene            59060..60487
                     /gene="rbcL"
     repeat_region   59819..60181
     repeat_region   59819..60078
     repeat_region   complement(59853..60169)
     repeat_region   60302..60592
     CDS             61422..62921
                     /gene="accD"
                     /codon_start=1
                     /transl_table=11
                     /product="acetyl-CoA carboxylase carboxyltransferase beta
                     subunit"
     gene            61422..62921
                     /gene="accD"
     CDS             63370..63483
                     /gene="psaI"
                     /codon_start=1
                     /transl_table=11
                     /product="photosystem I subunit VIII"
     gene            63370..63483
                     /gene="psaI"
     CDS             63680..64234
                     /gene="ycf4"
                     /codon_start=1
                     /transl_table=11
                     /product="photosystem I assembly protein Ycf4"
     gene            63680..64234
                     /gene="ycf4"
     CDS             64674..65363
                     /gene="cemA"
                     /codon_start=1
                     /transl_table=11
                     /product="envelope membrane protein"
     gene            64674..65363
                     /gene="cemA"
     CDS             65584..66546
                     /gene="petA"
                     /codon_start=1
                     /transl_table=11
                     /product="cytochrome f"
     gene            65584..66546
                     /gene="petA"
     CDS             complement(67838..67960)
                     /gene="psbJ"
                     /codon_start=1
                     /transl_table=11
                     /product="photosystem II protein J"
     gene            complement(67838..67960)
                     /gene="psbJ"
     repeat_region   68081..68338
     CDS             complement(68086..68202)
                     /gene="psbL"
                     /codon_start=1
                     /transl_table=11
                     /product="photosystem II protein L"
     gene            complement(68086..68202)
                     /gene="psbL"
     CDS             complement(68225..68344)
                     /gene="psbF"
                     /codon_start=1
                     /transl_table=11
                     /product="photosystem II cytochrome b559 beta subunit"
     gene            complement(68225..68344)
                     /gene="psbF"
     CDS             complement(68354..68605)
                     /gene="psbE"
                     /codon_start=1
                     /transl_table=11
                     /product="photosystem II cytochrome b559 alpha subunit"
     gene            complement(68354..68605)
                     /gene="psbE"
     CDS             69898..69993
                     /gene="petL"
                     /codon_start=1
                     /transl_table=11
                     /product="cytochrome b6/f complex subunit VI"
     gene            69898..69993
                     /gene="petL"
     CDS             70185..70298
                     /gene="petG"
                     /codon_start=1
                     /transl_table=11
                     /product="cytochrome b6/f complex subunit V"
     gene            70185..70298
                     /gene="petG"
     tRNA            complement(70431..70504)
                     /gene="trnW-CCA"
                     /product="tRNA-Trp"
     gene            complement(70431..70504)
                     /gene="trnW-CCA"
     tRNA            complement(70704..70777)
                     /gene="trnP-UGG"
                     /product="tRNA-Pro"
     gene            complement(70704..70777)
                     /gene="trnP-UGG"
     CDS             71184..71318
                     /gene="psaJ"
                     /codon_start=1
                     /transl_table=11
                     /product="photosystem I subunit IX"
     gene            71184..71318
                     /gene="psaJ"
     CDS             71837..72037
                     /gene="rpl33"
                     /codon_start=1
                     /transl_table=11
                     /product="ribosomal protein L33"
     gene            71837..72037
                     /gene="rpl33"
     CDS             72259..72639
                     /gene="rps18"
                     /codon_start=1
                     /transl_table=11
                     /product="ribosomal protein S18"
     gene            72259..72639
                     /gene="rps18"
     CDS             complement(72774..73184)
                     /gene="rpl20"
                     /codon_start=1
                     /transl_table=11
                     /product="ribosomal protein L20"
     gene            complement(72774..73184)
                     /gene="rpl20"
     repeat_region   73381..73657
     repeat_region   73409..73636
     CDS             join(complement(73978..74091),146475..146706,
                     147243..147268)
                     /gene="rps12"
                     /codon_start=1
                     /transl_table=11
                     /product="ribosomal protein S12"
     CDS             join(complement(73978..74091),complement(103772..104003),
                     complement(103210..103235))
                     /gene="rps12"
                     /codon_start=1
                     /transl_table=11
                     /product="ribosomal protein S12"
     gene            order(complement(73978..74091),146475..147268)
                     /gene="rps12"
     gene            order(complement(73978..74091),complement(103210..104003))
                     /gene="rps12"
     repeat_region   74130..74431
     CDS             complement(75480..76124)
                     /gene="clpP"
                     /codon_start=1
                     /transl_table=11
                     /product="clp protease proteolytic subunit"
     gene            complement(75480..76124)
                     /gene="clpP"
     CDS             76869..78395
                     /gene="psbB"
                     /codon_start=1
                     /transl_table=11
                     /product="photosystem II CP47 chlorophyll apoprotein"
     gene            76869..78395
                     /gene="psbB"
     repeat_region   77556..77836
     repeat_region   77916..78190
     repeat_region   78213..78400
     repeat_region   78568..78891
     CDS             78585..78692
                     /gene="psbT"
                     /codon_start=1
                     /transl_table=11
                     /product="photosystem II protein T"
     gene            78585..78692
                     /gene="psbT"
     repeat_region   78737..79062
     CDS             complement(78753..78884)
                     /gene="psbN"
                     /codon_start=1
                     /transl_table=11
                     /product="photosystem II protein N"
     gene            complement(78753..78884)
                     /gene="psbN"
     CDS             78989..79210
                     /gene="psbH"
                     /codon_start=1
                     /transl_table=11
                     /product="photosystem II phosphoprotein"
     gene            78989..79210
                     /gene="psbH"
     CDS             join(79343..79348,80141..80782)
                     /gene="petB"
                     /codon_start=1
                     /transl_table=11
                     /product="cytochrome b6"
     gene            79343..80782
                     /gene="petB"
     repeat_region   80216..80523
     repeat_region   80216..80493
     repeat_region   80246..80523
     CDS             join(80988..80995,81702..82176)
                     /gene="petD"
                     /codon_start=1
                     /transl_table=11
                     /product="cytochrome b6/f complex subunit IV"
     gene            80988..82176
                     /gene="petD"
     repeat_region   81589..81791
     repeat_region   81613..81858
     repeat_region   81796..82103
     CDS             complement(82381..83376)
                     /gene="rpoA"
                     /codon_start=1
                     /transl_table=11
                     /product="RNA polymerase alpha subunit"
     gene            complement(82381..83376)
                     /gene="rpoA"
     CDS             complement(83454..83894)
                     /gene="rps11"
                     /codon_start=1
                     /transl_table=11
                     /product="ribosomal protein S11"
     gene            complement(83454..83894)
                     /gene="rps11"
     CDS             complement(84211..84324)
                     /gene="rpl36"
                     /codon_start=1
                     /transl_table=11
                     /product="ribosomal protein L36"
     gene            complement(84211..84324)
                     /gene="rpl36"
     CDS             complement(84472..84591)
                     /gene="infA"
                     /locus_tag="K4Y57_pgp030"
                     /codon_start=1
                     /transl_table=11
                     /product="translation initiation factor 1"
                     /protein_id="YP_010158543.1"
                     /db_xref="GeneID:67163827"
     gene            complement(84472..84591)
                     /gene="infA"
                     /locus_tag="K4Y57_pgp030"
                     /db_xref="GeneID:67163827"
     CDS             complement(84828..85232)
                     /gene="rps8"
                     /codon_start=1
                     /transl_table=11
                     /product="ribosomal protein S8"
     gene            complement(84828..85232)
                     /gene="rps8"
     repeat_region   84928..85186
     CDS             complement(85545..85913)
                     /gene="rpl14"
                     /codon_start=1
                     /transl_table=11
                     /product="ribosomal protein L14"
     gene            complement(85545..85913)
                     /gene="rpl14"
     CDS             join(complement(87572..87580),complement(86053..86457))
                     /gene="rpl16"
                     /codon_start=1
                     /transl_table=11
                     /product="50S ribosomal protein L16"
     gene            complement(86053..87580)
                     /gene="rpl16"
     CDS             complement(87714..88370)
                     /gene="rps3"
                     /codon_start=1
                     /transl_table=11
                     /product="ribosomal protein S3"
     gene            complement(87714..88370)
                     /gene="rps3"
     CDS             complement(88662..88769)
                     /gene="rpl22"
                     /locus_tag="K4Y57_pgp025"
                     /codon_start=1
                     /transl_table=11
                     /product="ribosomal protein L22"
                     /protein_id="YP_010158548.1"
                     /db_xref="GeneID:67163785"
     gene            complement(88662..88769)
                     /gene="rpl22"
                     /locus_tag="K4Y57_pgp025"
                     /db_xref="GeneID:67163785"
     repeat_region   89190..115559
                     /note="inverted repeat B"
                     /rpt_type="inverted"
     repeat_region   89190..114871
     CDS             complement(89191..89469)
                     /gene="rps19"
                     /codon_start=1
                     /transl_table=11
                     /product="ribosomal protein S19"
     gene            complement(89191..89469)
                     /gene="rps19"
     CDS             join(complement(90577..90967),complement(89479..89912))
                     /gene="rpl2"
                     /codon_start=1
                     /transl_table=11
                     /product="ribosomal protein L2"
     gene            complement(89479..90967)
                     /gene="rpl2"
     repeat_region   89643..89909
     repeat_region   89911..90180
     repeat_region   90425..90642
     repeat_region   90561..91048
     CDS             complement(90986..91270)
                     /gene="rpl23"
                     /codon_start=1
                     /transl_table=11
                     /product="ribosomal protein L23"
     gene            complement(90986..91270)
                     /gene="rpl23"
     tRNA            complement(91443..91516)
                     /gene="trnI-CAU"
                     /product="tRNA-Ile"
     gene            complement(91443..91516)
                     /gene="trnI-CAU"
     CDS             91690..98550
                     /gene="ycf2"
                     /codon_start=1
                     /transl_table=11
                     /product="hypothetical protein RF2"
     gene            91690..98550
                     /gene="ycf2"
     repeat_region   91731..92006
     repeat_region   92047..92704
     repeat_region   93087..93294
     repeat_region   93338..93762
     repeat_region   93956..94182
     repeat_region   95043..95448
     repeat_region   96416..96699
     repeat_region   97066..97298
     repeat_region   97866..98138
     repeat_region   98406..98838
     repeat_region   98559..98879
     repeat_region   99007..99335
     repeat_region   99337..99735
     tRNA            complement(99501..99581)
                     /gene="trnL-CAA"
                     /product="tRNA-Leu"
     gene            complement(99501..99581)
                     /gene="trnL-CAA"
     repeat_region   100092..101193
     CDS             join(complement(101593..102369),
                     complement(100152..100907))
                     /gene="ndhB"
                     /codon_start=1
                     /transl_table=11
                     /product="NADH-plastoquinone oxidoreductase subunit 2"
     gene            complement(100152..102369)
                     /gene="ndhB"
     repeat_region   100752..101408
     repeat_region   101195..101428
     repeat_region   101274..101846
     repeat_region   101974..102341
     repeat_region   102400..102680
     CDS             complement(102689..103156)
                     /gene="rps7"
                     /codon_start=1
                     /transl_table=11
                     /product="ribosomal protein S7"
     gene            complement(102689..103156)
                     /gene="rps7"
     repeat_region   103124..103366
     repeat_region   complement(103391..103692)
     repeat_region   103783..104366
     repeat_region   104131..104376
     repeat_region   104540..104931
     repeat_region   104948..105189
     repeat_region   105191..105585
     repeat_region   105623..105955
     tRNA            105847..105918
                     /gene="trnV-GAC"
                     /product="tRNA-Val"
     gene            105847..105918
                     /gene="trnV-GAC"
     repeat_region   106009..106407
     rRNA            106153..107699
                     /gene="rrn16"
                     /product="16S ribosomal RNA"
     gene            106153..107699
                     /gene="rrn16"
     repeat_region   106594..106854
     repeat_region   107936..108254
     tRNA            join(107996..108032,109184..109218)
                     /gene="trnI-GAU"
                     /product="tRNA-Ile"
     gene            107996..109218
                     /gene="trnI-GAU"
     repeat_region   108279..108992
     repeat_region   109147..109365
     tRNA            join(109283..109320,110119..110153)
                     /gene="trnA-UGC"
                     /product="tRNA-Ala"
     gene            109283..110153
                     /gene="trnA-UGC"
     repeat_region   110291..110570
     rRNA            110311..113120
                     /gene="rrn23"
                     /product="23S ribosomal RNA"
     gene            110311..113120
                     /gene="rrn23"
     repeat_region   110572..111066
     repeat_region   111235..111562
     repeat_region   111564..112233
     repeat_region   112504..112800
     repeat_region   112645..112826
     repeat_region   113084..113582
     rRNA            113219..113322
                     /gene="rrn4.5"
                     /product="4.5S ribosomal RNA"
     gene            113219..113322
                     /gene="rrn4.5"
     rRNA            113547..113667
                     /gene="rrn5"
                     /product="5S ribosomal RNA"
     gene            113547..113667
                     /gene="rrn5"
     repeat_region   113584..113866
     repeat_region   113879..114135
     repeat_region   113903..114141
     tRNA            113924..113997
                     /gene="trnR-ACG"
                     /product="tRNA-Arg"
     gene            113924..113997
                     /gene="trnR-ACG"
     repeat_region   114566..114776
     tRNA            complement(114616..114687)
                     /gene="trnN-GUU"
                     /product="tRNA-Asn"
     gene            complement(114616..114687)
                     /gene="trnN-GUU"
     repeat_region   115166..115559
     CDS             complement(115897..118158)
                     /gene="ndhF"
                     /codon_start=1
                     /transl_table=11
                     /product="NADH-plastoquinone oxidoreductase subunit 5"
     gene            complement(115897..118158)
                     /gene="ndhF"
     repeat_region   116692..116970
     repeat_region   116692..116949
     repeat_region   116973..117206
     repeat_region   117464..117726
     CDS             119084..119233
                     /gene="rpl32"
                     /codon_start=1
                     /transl_table=11
                     /product="ribosomal protein L32"
     gene            119084..119233
                     /gene="rpl32"
     tRNA            119668..119747
                     /gene="trnL-UAG"
                     /product="tRNA-Leu"
     gene            119668..119747
                     /gene="trnL-UAG"
     CDS             119846..120817
                     /gene="ccsA"
                     /codon_start=1
                     /transl_table=11
                     /product="cytochrome c heme attachment protein"
     gene            119846..120817
                     /gene="ccsA"
     repeat_region   121183..121425
     repeat_region   121207..121425
     CDS             complement(121243..122739)
                     /gene="ndhD"
                     /codon_start=1
                     /transl_table=11
                     /product="NADH-plastoquinone oxidoreductase subunit 4"
     gene            complement(121243..122739)
                     /gene="ndhD"
     repeat_region   122129..122370
     repeat_region   122252..122522
     CDS             complement(122866..123111)
                     /gene="psaC"
                     /codon_start=1
                     /transl_table=11
                     /product="photosystem I subunit VII"
     gene            complement(122866..123111)
                     /gene="psaC"
     repeat_region   122891..123105
     repeat_region   122915..123188
     repeat_region   123373..123704
     CDS             complement(123378..123683)
                     /gene="ndhE"
                     /codon_start=1
                     /transl_table=11
                     /product="NADH-plastoquinone oxidoreductase subunit 4L"
     gene            complement(123378..123683)
                     /gene="ndhE"
     CDS             complement(123923..124453)
                     /gene="ndhG"
                     /codon_start=1
                     /transl_table=11
                     /product="NADH-plastoquinone oxidoreductase subunit 6"
     gene            complement(123923..124453)
                     /gene="ndhG"
     CDS             complement(124957..125442)
                     /gene="ndhI"
                     /codon_start=1
                     /transl_table=11
                     /product="NADH-plastoquinone oxidoreductase subunit I"
     gene            complement(124957..125442)
                     /gene="ndhI"
     repeat_region   124957..125292
     CDS             join(complement(127400..127952),
                     complement(125522..126060))
                     /gene="ndhA"
                     /codon_start=1
                     /transl_table=11
                     /product="NADH-plastoquinone oxidoreductase subunit 1"
     gene            complement(125522..127952)
                     /gene="ndhA"
     repeat_region   complement(125784..125967)
     repeat_region   complement(127378..127748)
     CDS             complement(127954..129135)
                     /gene="ndhH"
                     /codon_start=1
                     /transl_table=11
                     /product="NADH-plastoquinone oxidoreductase subunit 7"
     gene            complement(127954..129135)
                     /gene="ndhH"
     repeat_region   127996..128283
     repeat_region   complement(127996..128256)
     repeat_region   128603..128841
     CDS             complement(129239..129511)
                     /gene="rps15"
                     /codon_start=1
                     /transl_table=11
                     /product="ribosomal protein S15"
     gene            complement(129239..129511)
                     /gene="rps15"
     CDS             complement(130903..135414)
                     /gene="ycf1"
                     /codon_start=1
                     /transl_table=11
                     /product="hypothetical protein RF1"
     gene            complement(130903..135414)
                     /gene="ycf1"
     repeat_region   complement(134914..161288)
                     /note="inverted repeat A"
                     /rpt_type="inverted"
     repeat_region   complement(134914..135307)
     repeat_region   complement(135607..161288)
     repeat_region   complement(135702..135912)
     tRNA            135791..135862
                     /gene="trnN-GUU"
                     /product="tRNA-Asn"
     gene            135791..135862
                     /gene="trnN-GUU"
     repeat_region   complement(136337..136575)
     repeat_region   complement(136343..136599)
     tRNA            complement(136481..136554)
                     /gene="trnR-ACG"
                     /product="tRNA-Arg"
     gene            complement(136481..136554)
                     /gene="trnR-ACG"
     repeat_region   complement(136612..136894)
     rRNA            complement(136811..136931)
                     /gene="rrn5"
                     /product="5S ribosomal RNA"
     gene            complement(136811..136931)
                     /gene="rrn5"
     repeat_region   complement(136896..137394)
     rRNA            complement(137156..137259)
                     /gene="rrn4.5"
                     /product="4.5S ribosomal RNA"
     gene            complement(137156..137259)
                     /gene="rrn4.5"
     rRNA            complement(137358..140167)
                     /gene="rrn23"
                     /product="23S ribosomal RNA"
     gene            complement(137358..140167)
                     /gene="rrn23"
     repeat_region   complement(137652..137833)
     repeat_region   complement(137678..137974)
     repeat_region   complement(138245..138914)
     repeat_region   complement(138916..139243)
     repeat_region   complement(139412..139906)
     repeat_region   complement(139908..140187)
     tRNA            join(complement(141158..141195),
                     complement(140325..140359))
                     /gene="trnA-UGC"
                     /product="tRNA-Ala"
     gene            complement(140325..141195)
                     /gene="trnA-UGC"
     repeat_region   complement(141113..141331)
     tRNA            join(complement(142446..142482),
                     complement(141260..141294))
                     /gene="trnI-GAU"
                     /product="tRNA-Ile"
     gene            complement(141260..142482)
                     /gene="trnI-GAU"
     repeat_region   complement(141486..142199)
     repeat_region   complement(142224..142542)
     rRNA            complement(142779..144325)
                     /gene="rrn16"
                     /product="16S ribosomal RNA"
     gene            complement(142779..144325)
                     /gene="rrn16"
     repeat_region   complement(143624..143884)
     repeat_region   complement(144071..144469)
     repeat_region   complement(144523..144855)
     tRNA            complement(144560..144631)
                     /gene="trnV-GAC"
                     /product="tRNA-Val"
     gene            complement(144560..144631)
                     /gene="trnV-GAC"
     repeat_region   complement(144893..145287)
     repeat_region   complement(145289..145530)
     repeat_region   complement(145547..145938)
     repeat_region   complement(146102..146347)
     repeat_region   complement(146112..146695)
     repeat_region   146786..147087
     repeat_region   complement(147112..147354)
     CDS             147322..147789
                     /gene="rps7"
                     /codon_start=1
                     /transl_table=11
                     /product="ribosomal protein S7"
     gene            147322..147789
                     /gene="rps7"
     repeat_region   complement(147798..148078)
     CDS             join(148109..148885,149571..150326)
                     /gene="ndhB"
                     /codon_start=1
                     /transl_table=11
                     /product="NADH-plastoquinone oxidoreductase subunit 2"
     gene            148109..150326
                     /gene="ndhB"
     repeat_region   complement(148137..148504)
     repeat_region   complement(148632..149204)
     repeat_region   complement(149050..149283)
     repeat_region   complement(149070..149726)
     repeat_region   complement(149285..150386)
     repeat_region   complement(150743..151141)
     tRNA            150897..150977
                     /gene="trnL-CAA"
                     /product="tRNA-Leu"
     gene            150897..150977
                     /gene="trnL-CAA"
     repeat_region   complement(151143..151471)
     repeat_region   complement(151599..151919)
     repeat_region   complement(151640..152072)
     CDS             complement(151928..158788)
                     /gene="ycf2"
                     /codon_start=1
                     /transl_table=11
                     /product="hypothetical protein RF2"
     gene            complement(151928..158788)
                     /gene="ycf2"
     repeat_region   complement(152340..152612)
     repeat_region   complement(153180..153412)
     repeat_region   complement(153779..154062)
     repeat_region   complement(155030..155435)
     repeat_region   complement(156296..156522)
     repeat_region   complement(156716..157140)
     repeat_region   complement(157184..157391)
     repeat_region   complement(157774..158431)
     repeat_region   complement(158472..158747)
     tRNA            158962..159035
                     /gene="trnI-CAU"
                     /product="tRNA-Ile"
     gene            158962..159035
                     /gene="trnI-CAU"
     CDS             159208..159492
                     /gene="rpl23"
                     /codon_start=1
                     /transl_table=11
                     /product="ribosomal protein L23"
     gene            159208..159492
                     /gene="rpl23"
     repeat_region   complement(159430..159917)
     CDS             join(159511..159901,160566..160999)
                     /gene="rpl2"
                     /codon_start=1
                     /transl_table=11
                     /product="ribosomal protein L2"
     gene            159511..160999
                     /gene="rpl2"
     repeat_region   complement(159836..160053)
     repeat_region   complement(160298..160567)
     repeat_region   complement(160569..160835)
     CDS             161009..161287
                     /gene="rps19"
                     /codon_start=1
                     /transl_table=11
                     /product="ribosomal protein S19"
     gene            161009..161287
                     /gene="rps19"
ORIGIN      
        1 atgggcgaac gacgggaatt gaacccgcgc gtggtggatt cacaatccac tgccttgatc
       61 cacttggcta catccgcccc tatactatct aaaaattaca gagatttcca tttgtattct
      121 ttctttttct ttgaaatcct ttttaagttt ttactcgtct tctaagatac gatagactct
      181 aatttaaaca ttaatctctc gttttttatt ttacatttca aaagataaag aaagattgat
      241 gagaaaaacg taacgtataa attagtaaaa aagaaacaaa aagtatgaaa ctccaatatc
      301 tttttcttaa acatttctta aaataatgtt aaagaatgtt gaagtaaata caagattgat
      361 gtatgaaaaa aaaactacta aaactaaaaa agtaaaggag caatatcaac cctcttgtat
      421 agaacaagaa attaattatt gctcctttac gttcaaaaac tcgtatacat taagaccaaa
      481 atcttatcca tttatagatg gagactcaac cgcagctagg tctagaggga agttatgagc
      541 attacgttca tgcataactt ccataccaag gttagctcgg ttaataatat cagcccaggt
      601 attaattaca cgaccttgac tatcaactac tgattggttg aaattgaaac cgtttaaatt
      661 gaaagccata gtactgatac ctaacgcggt aaaccagata cctactacag gccaagcagc
      721 caggaagaaa tgtaaagaac gagaattgtt gaaactagca tattggaaga tcaatcggcc
      781 aaaataacca tgagcagcta cgatattata ggtttcttcc tcttgaccga atctgtaacc
      841 ttcattagcg gattcatttt ctgtggtttc cctgatcaaa ctagaagtta ccaaggaacc
      901 gtgcatagca ctgaataggg agccgccgaa tacaccagct acgcctaaca tgtgaaatgg
      961 atgcataaga atattgtgtt cagcctgaaa tacaatcata aagttgaaag taccagagat
     1021 tcctagaggc ataccatcag aaaagcttcc ttgaccaatt ggatagatca agaaaacagc
     1081 agtagcagct gcaacaggag ctgaatatgc aacagcaatc caagggcgca tacccagacg
     1141 aaaactaagt tcccactcac gacccatgta acaagctaca ccaagtaaga agtgtagaac
     1201 aattagttca taaggaccac cattgtataa ccattcatca acagacgccg cttcccatat
     1261 cgggtaaaag tgcaaaccta tagccgcgga agtaggaata atggcaccag aaataatatt
     1321 gtttccataa agtagagatc cagaaacagg ctcacgaata ccatcaatat ctactggagg
     1381 ggcagcaatg aaagcgataa taaatacaga agttgcggtc aataaggtag gaatcatcaa
     1441 aacaccaaac catccaatgt aaagacggtt ttcagtgctg gttatccagt tacagaagcg
     1501 accccatagg ctttcgctct cgcgtctctc taagattgca gtcatggtaa aatcttggtt
     1561 tatttaatca tcagggactc ccaagcacat gaattctcta taactagata attgagggct
     1621 tgttattcaa cagtataaca tgacttatat accggtgtca accaatacca atatccatag
     1681 gatactctta ttcatttaga tttctcagaa ttctcgtttt attttacctc atttcattca
     1741 ttcaaaacag aaaaaaaaag attcgggttt atatacattt atatacatat gacttggata
     1801 tattaagtat aatgggttgc ccgggactcg aacccggaac tagtcggatg gagtagataa
     1861 tcttttttta atctaattaa acaacaaaac aaaaaaatcc ctccccaagc cgtgcttgca
     1921 tttttcattg cacacggctt tccctatgta tacatctaaa cctcagttcc ttccctagaa
     1981 caggactcta aaaaagttaa atacttagtt gatcaatccc tactcttact acatgagcat
     2041 ttcataattc atttcatatt taataataga atcataatag aaatgaatga attctttttt
     2101 tattttctct tctcctcatt taaggatagt ttccatttac aaagtatgat aaccagttat
     2161 tcatgattga tcagatcatt gatgaaaata aaaaatatcc aaataccaaa tccgacctct
     2221 atataacctc tgcaaagtag aagaagctct tgggaagatc aaagaaaaaa tatcttcttc
     2281 ctctgtaaag aattcttcca ataattcaga acctaatctt ttcaaaaaaa cgtgtacagt
     2341 acttttgtgt ttacgagcca aagttttaat acaagaaagc cgaagtatat atttgattcg
     2401 atacaaactc tttttttttg aggatccgtt gtaataatga gaaagatttc tgcatatctg
     2461 caaaaatcgg tcaataatat caaaatcgga tgaatcggcc cagaccggct tactaatggg
     2521 atgtcctaat acattacaaa atttcgcttt agccaacgat ctaattagag gaataattgg
     2581 aattcttgta tcaagctttt tcataagatt ttccattata aatgactttt tcaacatttg
     2641 actccgtacc actgaaggat ttagccgcac atttgaaaaa tagcccaaaa agtcaaatga
     2701 atgctcgtat aattggttta tatggatctt tcctggttga gaccaaacat aaaaatgaca
     2761 ttgccataaa tggataagat agtatttcca ttttttcatc aaaaagggcg tattctttga
     2821 agccagaatg gattttcctt gatatctaac ataatgaatg aaggggtcct tgaagaacca
     2881 tagggtggac ggaaaatcct tatcaaagac ttctacaaaa tgttctattt ttgcatagaa
     2941 atagattcgc tcaaaaagga ctccagaaga tgttaatcgt aaataagaag atttgttacg
     3001 gagaaaaaga aagatggatt cgtattcaca tacataaaaa ttatatagga acaggaaaaa
     3061 tctttgatta ctttttgaaa aagtagaaat cctttttttt ggagtaataa gactattcca
     3121 attacaatac tcataaagaa agagccttaa taaatgaaaa gaggaggcat ctttcaccca
     3181 gtatcgaagg gtttgaatca agatttccag atggataggg tagggtattt gtacatttga
     3241 cacataattt aaatatggaa atttttcctc aaaaaaagga aatattgaat gaattgatcg
     3301 taaattataa gattttatga tttccgcctt ttctaaggaa gagattaatt gcagggaaaa
     3361 tggaatttcc acactgacgg aaagcccctc tgatattatt tgagaataca aattcttgtt
     3421 gtacccccaa aatggatttt tgttagaatc attagcagaa ataatcaaat gattctgttg
     3481 atacattcga gtaattaaac gttttacaat tagtaaacta gatttattgt cataacctag
     3541 attttccacc aaaatggggc tgtttaaacc atgatcgtaa gcaagtgcat aaatatactc
     3601 ccgaaaaata agtgggtata ggaagtcatg ttgacgagat ctatctagtt ctaaatatac
     3661 ttgaaattcc tccatttttg aaattcgatt gaggccaagg atcgaggatt ttttgggtta
     3721 tcaactaata catagtgcga tacagtcaaa acagggtatt ctattctaat aaaaaagaaa
     3781 tagataccta gaaaacaagt aagactcatc aacggactct ctctactcgc tttttccatc
     3841 taattgtttt atgttcgttc taggataaca agatagttag aaatccttta ttttctcaac
     3901 ccaaccgctc ttttgatttt ggaaaaaaaa aaaagaatat ctttatcaat atactctttc
     3961 ttctacacat ttatcaccac cccataatat aatggagaat cgctaatagt taggattcat
     4021 aacaaaaatc aataatccat tcatgggaaa agtttttccc acatcaagta ctaatatttt
     4081 gatttttaac gtataattag atggggtaat cattcaaatt aaaaacgaga gctcgttcct
     4141 ttttgtttcc ctataattgg agccaccaaa ctctatccat ttattaattc aacccaactg
     4201 tgaatttatt tttttgcgag ccaagaattc aaacaaggat ttgggcccga tccaataaca
     4261 atgaaatatt cttagaattc tccattgata cgacatgctg ctttttccat tcattccttt
     4321 ctggatcagt cgtggtctta caaactctac cgatggtatg gacgaatcca ttgcttcata
     4381 gaaatgtgta aaaattggag tcgcacttaa aagccgagta ctctaccatt gagttagcaa
     4441 ccctaaaaaa ataaactaca aaaataaact aataggatgg gtagatacaa tcacaatcaa
     4501 aataaataaa aagattgaat tggataataa aaagatattc cattaaaatc taaaatccaa
     4561 ttgaaagaaa aaagatttta aatgtcgaag tcgaatcgat tctgaacata aaaatgttca
     4621 gatcagatga aaatacaaga aatcttttca gataacagat taaaaaaaaa aaagaaaata
     4681 acactttata gaccgcctct ttgtctccta tgttatacat tattttcgtt ttatttaaga
     4741 attcttatta ttttattata tttatattcc tttatattct tattctaatt tagttttata
     4801 ttctaattta gattagaatt tttttttatt tttattatat tattataatt agaataataa
     4861 tttataattt agttttatat tctaatttag attagaattt ttttttattt ttattatatt
     4921 attataatta gaataataat ttataattat aataatgata aagtaaaaaa gaatcctatg
     4981 gaacgggaat aggaataaat ggatccattt attcacgatc ggattatatt tgtttgatac
     5041 actgttgtca atattaatgt tgaaaaaaga atacaatgga gaaaataaac gaattaataa
     5101 cttaaatatt aaataaccat catttattac ttaatttatt catttgtcca ttttttttat
     5161 tttatattat caataaaaat ggatttttgt agttatagaa aacagcattc tatggcagca
     5221 ataagaaatc caaaattagg tatgaataga gcaagagagc ggaggggggg ataagagaga
     5281 aaaggattat ataaatctat atacaagtca tccacaccct ctttttttta tttattttat
     5341 taattgaaat tgaatttcgt ttgttgatta ggataaagtt ccataaaaac acccgccttt
     5401 tttgaaatat cctgaacagt tcctgtgggt tgagcgcctt tttcaaggaa atatagaata
     5461 acaggaatat ttaaataggt ttgattcttt atcggatcat aaaaacccac tctccgaaga
     5521 tctctcccct ctcttcggga tcgaacatca attgcaacga ttcgataaac ggctcattgg
     5581 gatagatata gataaacaat acaccccccc tagaaacgta taagaagttt tctcctcgta
     5641 cggctcgaga aaatggaaat tatgtctatg tatagaatta tgatgtcaaa tagatccata
     5701 aaatcatcaa atcaattaga ctatgattta aattaagatt taaattaaat acttttttct
     5761 tattctttcc cgaaaaaaaa tcactcgtat tcgcaacctc ataactcaag ttggataact
     5821 ctcaaataac tcaaaggaaa acaaaaccct tagttaggta ttttatttca tttattgagc
     5881 ggtctctacc ccctttcttg tctgtctccc ttagaatcta tttttcgtct tcagtctaat
     5941 atagttgttg agacaattga aaatggtatt tacttgttcc acgatccgtt agcttttcct
     6001 tgaatccttg ggtttagaca ttatttcgag gacctttaat catttcaaaa atggcagcaa
     6061 catacccatt ttgatttctt tccatcaaag aatcgtacaa atagacaaat agatggttga
     6121 ttcccccgga tccacttttg atcgaaatag ttttaccaat tccaacaaat tttacttttt
     6181 tttttaaact tgctcgaatt ggatcctttc gatttctata gcgaaaatat acttacgaag
     6241 ttgttctaac ttattaattt tcactaaccc tagaaacttg cccctgagaa atgaatcaac
     6301 tcgagctcca tcatgtacta tttccatcat caaaccctct cccctccccc aaaaaagaaa
     6361 ttcgagtgga acagaacaaa cgatgtcgag aaagagcacc ctcatctcta tataatagaa
     6421 aatggtggat gtaagaatcc acggcttcta atcatgtctt tcaagccgca cgttgctttt
     6481 taccacatcg tttcaaacga agttttacca taacattcct ctaatttgga gccggcatgt
     6541 aattgattca attctgaaat catgaatagt cattgattca atcgatacat aataatccac
     6601 atttttcctt ctatatgaat ggcaaaaaga agtataaaaa aatcaaatta actcgatatt
     6661 gtaggaatcg aatttctatt ctatttattt cttttttaga aaaaagaaat tcgaaatatt
     6721 cttattctta aacttaaata aacaaaaaag aaattcgaaa tattcttatt cttaaactta
     6781 aataaacaat aataaaaaat agaaaaaaaa atggaattaa tagaaaatta atagaattag
     6841 aattcagaat tcaaattatt atcaaattct tattattctt attacttatc ttatatatat
     6901 tatttatata tattttctat ttagatatat tttctattta gattagatta tttttcttat
     6961 atatattaat tagtttttat aattagtttt tattagaata attattagaa taatatacat
     7021 tgaataatat atattatcca tttttaatat acaataacaa caataacacg aataaaaaag
     7081 aataagttct ttttgaatcc acattttcaa agtgactcga tttagagaca aatcattaaa
     7141 aaaaaaagaa gaatcccatt ctacccaata ttatatactc ttaaacagaa ggtttctcaa
     7201 aaaagggcaa tctttattat gatatacaat ttgtattcag atatgatata tatcatgaat
     7261 ggctgggacg gaaggattcg aacctccgaa tagcgggacc aaaacccgtt gccttaccac
     7321 ttggccacgc cccatttcta tttccattcg acactaataa acactattat tgatattggt
     7381 tgttcgtcaa ttccagtcta aatatctaaa tatctataga ataaattgtt gctaaaattt
     7441 tgatatgtct agatatagaa tgaaacttaa attattgatc attacatata attcaattaa
     7501 gatattgcat gaaattatta ttttgatttt caattctttt gatttctttt ttttatttat
     7561 tattaaaatt tagaatattt aatagcatta atagcacaaa tcatatttat taatagtata
     7621 aatcataaat gaaataaaga ataacaaaaa aaacgaaatt caaaaaagaa attgaaaatt
     7681 catttattag aaaattcaga atatattaat aataatatta acttaatttt aattaattta
     7741 actcacaaaa agaaaaaata caattatctt aaagaacaaa atgtttgtta tgcttaatat
     7801 ctttagtttg gtctgtattt gtattaacta cgccctttat tcaagtagtt ttttcttcgc
     7861 gaaattacct gaagcttatg cttttttgaa tccaattgta gatattatgc cagtaatacc
     7921 tgtactcttt tttctcttag cttttgtttg gcaagctgct gtaagttttc gatgagatcc
     7981 ttaatttgaa tactgtccta gaaaaattca taatttattc gaaaaaaaga ttcgaacatt
     8041 ttaacaattt gaatttctaa gatcagataa gttttacagt gtgaatcctc atgtgtagta
     8101 taggagaatc tattctcttt ctttttttat gatcttggag attgtgtaat gcttactcta
     8161 aaactttttg tttacacggt agtgatattc tttgtttctc ttttcatctt cggattccta
     8221 tctaacgacc caggacgtaa tccggggcgt gaagaataaa aatatcattc tttattcttt
     8281 tgttttctgt gttttccttg cttgtgcttg attttgaaat actcttatta tccattttac
     8341 atctttaact attatactta tatacttata ctattattta actattaaat tcaataataa
     8401 aatataagaa atcgttaata aaaaaatcaa acaaacaaag aaaagaaaca aaaggggctc
     8461 tgttctataa attcaaaaag gtaaataaaa taccaaatca tcgatggaaa cggaaagaga
     8521 gggattcgaa ccctcggtac gacaaattcg tacaacggat tagcaatccg acgctttagt
     8581 ccactcagcc atctctcccc aattgaaaaa ggcccttttt tatatttaat atttctatct
     8641 tatctctctt tgactttttc atattatttc atattaaata ataatattta ataatattaa
     8701 tttcatatta aaaatctcat attaaaatct catattaaaa tctcatatta aacatattac
     8761 tcatattaaa catattaaat aaatataaat ataataaata gaatataata ataaataata
     8821 atagaattaa tatatattaa ttctatttct attattctat tattatattt tatattatat
     8881 aaattatata ttattctaat attctaatat atattattat atattattct aattatatta
     8941 gaaattcatt ataaattcta aataataatt ctaaataata ataataatat taataaatat
     9001 tagaattcta ttataaataa taatattaaa aatgttaata ataaagaatt attaatataa
     9061 aaattattaa ttaattaata atttttaata ttcattttaa taattaatat tcgaatataa
     9121 atttagaata aaaaaacaag tttttcagcc cggccagttt agtacctagc cgggcccttt
     9181 ttgttcccat gaatcctgga taaaaatgat ttatttgatc tgaaaaaaaa aatacttgtt
     9241 attgaaacaa gatcaaacat aagaatgtca tttcttatta ctctttcttt ttttccggta
     9301 aagtatctaa aagataaaaa aaagaatgga actaagaatt cttgcacaat gcatttttat
     9361 gttatggctt aagtagtttt gtcgagatgt atttgtcaaa acacccttag caaaacaaaa
     9421 tccaaaaatc aaacgagtcc ccttttctta atttcattag atccccttac gaaacatgtt
     9481 aacactataa atttcatgat tcttttatga tcctatttct gattcccctg ttggacaaaa
     9541 attccattta tatacaataa tcgcattgga gcgggtatag tttagtggta aaagtgcgat
     9601 tcgttctatg gatcccttat tagttaaggg atccctcgtt tgattcatat tctgatcaaa
     9661 aactttattt cttatcttaa aagggtttaa tcctttacct ctcaacgaac aattcgagga
     9721 ataatataca ttatcgtaat ttgtattcaa gaagaatcaa ttcaaaattg gcaaattgaa
     9781 ttatgagatt acaaaacata agttttttga attggatcaa tactcccaat tttttgagta
     9841 tgagtaaagg atccatggag aaagatatag aaagtttttt ttatcgtaac taaatcttcc
     9901 atttttttta tttgtatagg agagattgaa gcaaaatagc tattaaacga ttactttagt
     9961 ttactagaga catcgacata tttattttag ctcgatggaa ataaaacgct tttcctaagg
    10021 attctcttaa atagaaatag agaacgaagt aactagaaaa aaaaaaagat tgttagaatc
    10081 cgcctcttct agattctaga gggatcatct aaaaagcggg atgttttgaa tgcattcaga
    10141 caaaagggct gacatagatg ttatggatcg aatttttttt acgtcttcca tttgttaatc
    10201 tcttccataa aggagccgaa tgaaacaaaa gtttcacgtt cggttttgaa ttagagacgt
    10261 tcaaaatgat gaatcaacgt cgactataac ccctagcctt ccaagctaac gatgcgggtt
    10321 cgattcccgc tacccgcttc tattatatct ctatattcta ttcgaatcta tctatatttt
    10381 tgtattatag aatccttgta ttttgtatta tagaattaat ataattaata tagaattaat
    10441 tcagtaaatt attaaattaa tttagttatt taatttttaa ctaatttaac taaaaagaat
    10501 agttcgaaaa agaaaataga attctttaat taatgtaaaa atagaaatgc aattcatcat
    10561 taaatttaat acacaatctc cggatcacat attctttttt cccaatagaa caataaaaaa
    10621 acaattgtaa tgaaaagaaa agcgtccatt gtctaatgga taggacagag gtcttctaaa
    10681 cctttggtat aggttcaaat cctattggac gcaaattatt tgcatatata tttaattgaa
    10741 tttctatgtc aagaaaaaga ttttgaatgc tttgaattta acaagagacg cgtagacttt
    10801 tagagtaatt tttagagtaa taacttaact tatatacata agttatacac aatttatatc
    10861 ttgatcctct cctctatttt ttatagaatc ttataaaatc gtggatttct ttaaatttta
    10921 atagaaaatg gaaaaaaaaa agaaattaaa aatgaatata ataattaata taaattaaaa
    10981 gattaaaata gattctatat cctatatttc tatattaaaa aaattcaaat ttattataaa
    11041 taataataaa gttattaaat gagattatta atcaattttt ttctccctgt tcctgaagta
    11101 aaaagagttc catctgttcc tgaatagctt ctttcaaaag ggcttctgct tcccgagtga
    11161 atgtcttggt agaagatatg atttcttgga attgaggttt attcgttttt aagtaagcac
    11221 gtaactcaac aagaaatttc cttacctgtc caatttctaa tgaatcaaga taaccattcg
    11281 ttccggcata aatagttatt atctgttctt ccacagtgag aggggctgat tgggattgtt
    11341 tgagcaactc gcgcaatcgt tgacctcttg ccaattgatt ttgagtagct ttatcgagat
    11401 cagaagcgaa ttgtgcaaaa gcctctaatt ctgtgaattg tgccaagtct aattttaatt
    11461 taccagctac ctgtttcatg gctttaattt gagccgcgga tccaactctg gagacggaaa
    11521 tacccacatt aatcgcgggt ctgattccag cattgaagag atcggcggat aagaatattt
    11581 ggccatctgt aatggaaatt acattagtag gaatataagc tgaaacatct cccgattggg
    11641 tctcaactat tggtaaagca gtcatacttc cttcacctaa ttgagaactt gatttagcgg
    11701 ctctttccaa aaggcgtgaa tgcaaataaa aaacatctcc cggataggct tcgcgacccg
    11761 gtggtcttcg taatagaaga gacatttggc gataagcctg tgcttgtttg gaaggatcgt
    11821 cataaatgat taaagtgtgt cgttcacggt acataaaata ttcagccaga gctgctcctg
    11881 tataaggagc gaggtattgt aatgtagctg gagaatccgc tgtttcagct actacaatag
    11941 tgtattccat tgctccccct tcttgtaaag tgatcaccac ctgagccaca gaagatgctt
    12001 tttgaccaat agctacataa acacatatta cattttgtcc ttgttgattg agaatggtat
    12061 ctgtggctac tgctgtttta ccggtttgtc tgtccccaat aattaattct cgctgaccac
    12121 gccctatagg gatcatcgaa tcaatagcaa taagtcctgt ttgaagaggc tcatatacgg
    12181 aacgtctcga aataataccg ggagcggggg attcaattaa ccgagattca gaagctgaaa
    12241 tttctcctcg accgtcaata ggtttagcca gggcatttat aacacgaccc aaataagcct
    12301 cacttactgg tatctgagca attcttcctg ttgcttttac agaacttccc tcttgtatca
    12361 tcaaaccgtc acccattaat acaacaccaa cattatttga ttccaaattc aaagcaatgc
    12421 ctattgtacc ctcttcaaat tctactaatt cccctgccat tacttcatca agaccataaa
    12481 tacgagcaat gccgtcgcct acttgaagta cggtaccagt atttacaatc tttacctcgg
    12541 tattatattg ctcaatacgt tcacggataa ttttactaat ttcatctgca cgaagggcta
    12601 ccatgagtat ttcttaattc ttttttagaa gaaaaaagat aatgcctaca ataagaagga
    12661 ctaatccgtt attttatttc tttcatcgcc ccaaacatgc caatattagc actgatggta
    12721 cgtaaatgta actcgttgtt caagcaacta ttcagagttc ctagagctcc ctgtaaggct
    12781 tgttggaaaa cccgctgtcg gacttgatta atcacccttt gttgttcaaa atgaatggtt
    12841 tcatttttgt aattttctaa ttgttccaaa gtcgtataaa ttgaattaat caaattccat
    12901 ttttctcgtt ctatctcaga atagccattc actcgaaacc gatccgcttc catttctact
    12961 ttccttaacc ggtcccgggc tttttccagt tgttcaatgg ccccctcccg tagttcttct
    13021 gaatttttaa tagtcttcaa gattctctgt tttcgattat ctaataaatc acttaatgaa
    13081 agtagattat ctttccattc atttcaaaac ttccatgatc tcttcccgaa ccaaacatga
    13141 atctttcgat tcatttggct ctcacgctca attacttatg ggaacttccc atatcttttt
    13201 tttatgtaat gaacctatct tctcttctcc attcatattc aaaaaagaaa tgtcgaaact
    13261 tattactaat acaagaccag aatattcgga ggactcttct gaccaaacaa ataattgtca
    13321 gcaaagttgt ttttttttct tcaaatccaa agaattctta ttactttata catattactt
    13381 tatacatagg tcatcgattt cgcattgtat aaaaaggggc tgaaatgaga tacccatttt
    13441 ttccattttt caccgtaaag ggttcaaatc attttatcga catgagtgtt ctatatcgaa
    13501 aaaggaattc caactatttt tttttgaaac cctttctgta ttaacatact tttctgtatt
    13561 aacatagtag tagaaagagt actacgctgc gtctagactt caaactgctt agctttaacc
    13621 atgttaatgg tcccagatta ttggttgata gagaatcaaa ggggatttac caatgaatca
    13681 cgaaatgcta tggttcttaa atatgatttc ttaatttatt cataatttat tcagaagtaa
    13741 ttcgcgggat catgcacctt ttcctagtta taacgaaaaa agagtgcagt tggttggatc
    13801 caacctattc ttgaaataaa caactcgcac acactccctt tccaaaaaag atcaatacac
    13861 caagcactac acttagattt attggatttg ttgctaaaat atcagtatta aacccgaaac
    13921 tcccggcgga tggccagtaa cccaaggaaa ggaaagaatc ggttatattt ttcatatgat
    13981 atcatctcct cttatagata gactaattat ctttctatga tttctgattt ctatttttta
    14041 tcgatttttt tatttttttt ttattaatta tttattttat tctattaatt attaatagaa
    14101 tctaatctaa tagaaatcta atagaataat ttcgaattcg atttatatat taatagaatc
    14161 taatctaata gaaatctaat agaataattt cgaattcgat ttatatattc attctattca
    14221 atttttcaat atattaatat caatatattt agatattgta tattgatttt atttaaatta
    14281 gattggtcaa ttggaagatt tctcataaga aaatgatact tattagaatt agataccagg
    14341 tcttatgtca attgccaaat acctagtttt ttgcaacact ttctaaaaac tttctaaaaa
    14401 agggggggtt cattggacta aaaaagggaa ggaagaaggc gagtcagtat gctaattact
    14461 caccctcaaa tcagtccttc ccatgggttc ttgtctgaat ccgaccgaat aaataattgt
    14521 agaagtaaaa tcttaatagg attcgaaaaa gcaagagcag caaagcaagt ccacggaaaa
    14581 aagatatatg tatttgattt gtatttttag gattaaacaa ttgtattttt aggattaaac
    14641 aaaaggattc gcaaataaaa gcgctaatgc tacaaccagc ccataaattg ttaaagcttc
    14701 cataaaagcc agactaagca ataaagtacc ccgtattttt ccctctgcct cgggttgtct
    14761 cgcgattcct tctacagctt gacctgcagc agtaccttga ccaaccccag gtccaataga
    14821 agcaagcccg acggccaacc cagcagcaat aaccgaagcg gcagaaatca gtggattcat
    14881 gataagttcc tcgcacccaa aataaagaaa agaaatagtt aatgatacaa tcaactaaca
    14941 aattatgact taattattcc atcactaaga tttatccagt cgaaataatt aagaattccg
    15001 aattgaaaaa agaatattta ttgaactata ataatattta tcgaactatc agaaagactt
    15061 cgatatttct tttttagttt ctatccacgt agttgaatcc ctacaacttt tgttcttatc
    15121 ttactttaca tttccaaacc attctttgaa ttcttcgttc tttttcttga tttaatctct
    15181 ttagtcattc aattcacaat tctagataaa acggaaggac ttccattttt gaatccctat
    15241 ctaaatttac agtagcaggg caaatttaga tatatgttta gttcatatat aactagttaa
    15301 tatctaatat cacatataca tgtgtttttt acataccgta aacctattat tcgtgtctta
    15361 gattcaatcg gattcgagaa tcttttttga aacatccaca aaacaaagaa ctgtcttata
    15421 gcgattagat tctatacacc tagtttgagc cccccactcc tatcctattt tttttaatat
    15481 tctttttttt tttacaattc cctagtaatt tgacttttag acaaaatcgt atacttattt
    15541 tatttagacc ttatttacat ctttttggat aacccctttt tctaaatttc tttctatatt
    15601 tttgttccgt tcccttaagt agattatttt gaaccgcacg tacattgtgg cgggctaagc
    15661 taaaaacaaa gactatttcg aaaactagtc aatgatggcc ttccatggat tcacctatat
    15721 aagccgcagc taaagttgca aaaataagag cttgaatacc acttgtaaat aatccaagga
    15781 acatgacagg tataggaacc actaaaggta ctaaagaaac aagaacaaca actactaatt
    15841 catcagctaa tatatttccg aaaagtcgaa aactaagtga taagggtttt gtgaaatctt
    15901 ctaagatgtt aatcggtaaa aggattgggg ttggttggat gtatttacca aaataaccta
    15961 atcctttttt tgaaagaccc gcatagaaat atgctaccga cgtaagtaaa gctaatgcaa
    16021 cagtagtatt tatatcattt gtgggtgcag ctaactcccc atgaggtaac tgtatgattt
    16081 tccaaggcaa aagagcccct gaccaattag aaacaaaaat aaatagaaac atagttccaa
    16141 taaagggaac ccacggacca tattcttctc cgatctgagt tttgctcacg tctcgaatga
    16201 attcaaggac atattcaaag aaattctgac cgtcagtagg aatgctttgc ggatttcgaa
    16261 cagctataat ggctgaaact aataaaatag caattacaac ccaagaagta ataagtactt
    16321 gggcatggac ttggaaaccc cctatttgcc aatagagatg ttggcctact tccacagccg
    16381 atatatcgta taatcttttt aatgtgttga tggaacataa tagaacattc atattgccct
    16441 ctgaaagaaa tacaacttta aaaggaatta ttttgattca accatctctt tttcggcttg
    16501 tctacttaaa ttttgaattt tgaatatcaa ctaatcacat aatatctccg gttattcttt
    16561 tttgtgcgat tcagtaatag tatagtaacc gattccataa atctatggag ttccccaaac
    16621 caaataattc atttatctta ttattaatca agaatttcgt atatagctag aacgaccctc
    16681 acaaattgca aatactaatt tggtaagaat taatcggatt gaagctatag catcatcatt
    16741 agctggaatc gagatatctg cgagatccgg ttcacaattt gtatcgatta aacaaatcgt
    16801 tggaattccc aaagtgatac attctcgaag agccctatat tcttcttgct gatcaacgat
    16861 tattacaata tcgggtaacc ccgtcatata tttaatgccg cccagatatg tttccaagcg
    16921 agataattgt ctcctcaaca tagcgacatc ccttttcgga agacagttga gtctccccgt
    16981 cttttgtttc gttctcaagt ccctgagctt atgaagtctc ctttctgtag tataccaatt
    17041 cgttaacata ccaccgagcc attttttatt aacataatga caccgagctc ttattgcagc
    17101 ccgcgctact gaatcagctg ctttcttgtt ggtaccaaca attaagagtt gttttccact
    17161 acttgctgca tcaaaaacta aatcacaagc ttctgataaa aaacgagcag ttctagtaag
    17221 atttgtaata tgaataccct tacgctttgc agatatataa ggtgccattc taggattcca
    17281 tttcctagta ccatggccaa aatgaactcc tgcttccatc atctcttcca aagttatgtt
    17341 ccaatatctt tttgtcattt atccccacac tttctctctc tttttttttc aaataaaaaa
    17401 aaaagaattt gaaaaaaaaa aaggggatca ggtatcctga aatagaaata aataattgtt
    17461 ccgatggaac cttctcttct accgaagatt ggccgttgat acacgatcag gccattcatt
    17521 tttttctatt cgttattatc tttattacta ttaccaaata agatgcccgc gttgaaagga
    17581 aagggatgaa tccgctctta ggaatgatta aatcctcgaa atgattgctc tgatatatca
    17641 cataaattct ttgaaatgaa aaaatcaaat aattctctgt ggtggaacaa aatatctctc
    17701 atttctccct cgaaaatctt tttttttttt caaaagtaat cttgttatgt tgccttggcc
    17761 ttgaacggcg cattaatctt ttgaatccag taccaacggg tatcgtccct cctaaaacaa
    17821 cgttctcttt cagacctttc aaccaatcga tacgaccccg gagagcggcc tttgctaaaa
    17881 ctctagcagt ttcttgaaaa ctcgcttcgg atataaaact ttgagtattc agagatgctt
    17941 tcgttattcc caataatagg gctcggtaac agatcgcttc ttccaaaaca cgccccgttc
    18001 gttcagcccg caacaatcca attagttcac caggtgaaaa aacattagac attccatctt
    18061 ctgaaaccaa tacttttgat gttatttgac gcacaataat ttctatatgt ctattatgga
    18121 tctgcacccc ctgggatcga taaacccttt ggatcttatt aaccaaagaa atatgacttt
    18181 gcaccataat tagcttagca ccaatcaaga atccccaggg aatgccaaga attcttgtta
    18241 tacgctcgtt ccaaccctca actctctttt ctaggttcat cgatattgaa tcaatcgaac
    18301 gcatttctaa tacctgttcc acttttggaa gaccctgtgt tatatcacca gatctcgatt
    18361 tttcatatat aaatgtaact aatatatctc cttcataaag catttcccca taatggccat
    18421 gaacagttgc tcctggagtc gccaaataag ggttagccga tcttattact acagaatcca
    18481 tttgaacaat tagaacttga cccgatttta ggtgtggtcc gtttttagct atacatacat
    18541 tttcacaaag aaattgccca aggttaatta ttgtacatgt tttttcacaa gaattatcat
    18601 gataattatg atggagaaca tgccaattaa aatggaatgg attcaaaacg atgttactgc
    18661 atagatcagg cttataaatt ctcccatttt cgcccgttaa ataatattta aatacttgaa
    18721 aagtttcctt taaattgtca agttgcaaat atttagttat cgagatctga ttatgagtta
    18781 ttaaatggta aaatgaataa aactttgcaa cttgaagggc tattcctaaa gggcctaacg
    18841 aattcctaat tggaattaga ggatcccttt taattgattc ttttatcaca ttgtgatatt
    18901 ttacatcgtt gaatgggacc atttgaaaac aatgatccga tgacaaaatt atcaaagatc
    18961 ggcattcctt atttctattc aacaacatac gaatagttcc gtgattttgg ctaagtgatt
    19021 cttgaatctt tgccttggaa taaatagaat aaaatggatt gatattagtg tgatctgact
    19081 cattatcagc gatcaatctt gaaccggaca gatcattccg ttttctgata tatgagatat
    19141 gggatttcac taagtcaatt cttaggaaat ctcgaatcaa accatttgta cttatttcaa
    19201 caaaggaagc gcgggtctct tcgatagaag aaatcctttt gtctcgatcc caattcaaga
    19261 ctaaacaagt ccgaactaat tgaatgcttg tgtcagaaat tccctgaatt ggttttccat
    19321 ttccataaag aatataattg acaacttgaa gttccagatt atccctttcc tgcaatagat
    19381 cctgggggaa aagttttact aaatttatac catccgctat ttcatatata attacgggtc
    19441 gaaccaaaac aaaatacttt ttcttgttct tggtaggtgt gatccattgg acatagatcc
    19501 aatttttcaa tttttttgat tccgtagaat cctttttttt taccgttccg agtggtatca
    19561 agatgccgct gtgtcgggat atcttatcca tctctccagg aaaatggata tccccagaaa
    19621 atatttttaa ttcaatcttt ttttttttct tctccactcg aaccaatccg cctactcgac
    19681 ttcttatatt gacagtgatt ggtgtatcta ctccaatgat actattgttc cgtaccatta
    19741 tggacgaaga ttcagttaaa atatgcactt cctcgggaat gaaaaaaaat tgatctactt
    19801 tcatttggta ttttggcttc aattctttga ctcctcgata ctcaattaaa tcctcttttt
    19861 tgaaaatgga atgaactcct atagtcctat atttaagaat tcctgaactc ttttttctgt
    19921 attgaggatc atcgaaataa gcaagaatac tatttctacg aaaaatacca ttgataggta
    19981 tttcaatcga gataccggaa gggggcatta gttctttgtc tcgtttttga atcgattgga
    20041 atggaatggt gaatctattt cttcgcctct ttgccaataa atccgaattc tcgtggagaa
    20101 tagcaggata tatgaaatta aaatgatcca tacatatgat tcgattaagc cctgaataat
    20161 caggaatccc gccttttttt ttactagaag gatttgaact aaagaatttg tgtcttactt
    20221 gaacttgatc attacttact acaaggttag aaatatatct tcctccggca gaaagagaat
    20281 gagtgttcat ttgatcttga tccttgtgga gtgaaaaagg gattgcaccg gacctgcacg
    20341 accttcctga taatatccat aaatgacttg tttttggtaa gatatggaca ttactatatg
    20401 taaattcggg cgcatgatac acatcggtac tccaatgcat ctctccctct gagtcagaat
    20461 atatatgttt tcgaaccctc tctttcaaat taaaagtgta tgttcccgcg cgaatctcag
    20521 caatcacttg ttctgattct acatattgat cgttttgaac taatagaaaa ctttttggtg
    20581 gaatagtcac gttatggaga atattttcac tttcaatagt tacatacaag tctatataac
    20641 ataaaaaagc agggtgccca tgacgtgtac gtgtacgatg aaccaaatcc tcattgaatt
    20701 ttatttttcc attagaaggg gctcgtatat gttctgcagt accccctgtg aatactccgc
    20761 cggtatgaaa agttcttaat gttagttgag tgcccggttc tccaatagat tgacccgcaa
    20821 taatacctac agcttctccc agttccacca ggtcgccatg agtaggactc cggccataac
    20881 acaatcggca gatccaagat gtactcctac aagtaaaggg ggttcgaata tatattggtt
    20941 gtgtttgaaa ggttataaat cgattgacaa gtccaatccc aatatcttga tttcgaatgg
    21001 caatgcatcg tgaacctata tatatatcgt ctgctaatac acgaccaatt aatgtttgta
    21061 tcaaaattct ttccggcatc atcccattcc gaggactcac agaaatccct cgaatggtgc
    21121 cacaatccgt tctacgtaca acaatgtgtt gaaccacttc aacaagcctg cgtgtaagat
    21181 atccggcatc tgatgttcgt acagcagtat ccacaactcc tttgcgggct ccgtagcaag
    21241 aaatgatata ttctgttaaa gacagtcctt cacgtaaatt gctttgaatg ggtaaatcaa
    21301 tcatttgtcc ttgtggatcc gacattaatc ctctcatacc tactaattgg tgtacttgag
    21361 atgcatttcc tctagctccc gaaaaagaca ttatatggac tggattaaaa ggttcagtca
    21421 tcctaaaatt gggattcatt tcttgtcgca aatattcact tgtagcatac catatctcaa
    21481 tggattggcg taatttttct accgcatgca cattcccata atgatggtgt ttttccaaaa
    21541 ttaaactttg ttgttcagca tcttgtacta gccatccctt agaaggtatt gttaaaagat
    21601 catcaattcc taatgaaatg gatgtagcag tagcttgccg gaaccccaga gtctttactt
    21661 gatccaagat gtgtgatgta tatgccattc cgaagtgatc tattaatctg ctaataagtc
    21721 gtttaatggc agttccgtct atcactttat tgtgaaaggc tagattggcc cgttctacca
    21781 taagtacctc catattccgc tcagtggggt tcggttcgac aataggtttg agtcaatgat
    21841 tggaaaactc ccttttcttc atcttgattc gtgtagaaat ttaagaacta tgatcctagt
    21901 tgaaccggag aaacccgaat tcacgccggt atcgtatcat aaatttactt agcttagata
    21961 cgatctatat gattagatac catatgaata ggccctgcaa aagccttgta tagcttcttc
    22021 gatttctcga taaaaagaaa tatgaccaac agtggttcga atgtatatac aacgaatttc
    22081 cttttttata cttcttacta ctagatagtg cccataaatc tcatgatagg tacccaaaga
    22141 ttcgtagtga acttcgatag gagcttctct tgaagaaata acgcattgat ctagtcgcca
    22201 ccgaagccac aaagggctgt cgaaattgat tcttttctgt cgataagctc caattgcatc
    22261 ataggaatta caaaaaaagg gttctttttc tttcgtatac ttatagttat tatcgtaaat
    22321 tctttcattt ttataatttc tgcgattaca cggattatac ctgtttgcac aaatacctcc
    22381 acgattcccg ctcgttaata cgtaaagccc aataagcata tcttgagttg gtacggaaat
    22441 gggatcacca atagccggag ataagagatt catatgggaa aacataagta aacgagcttc
    22501 tgcttgagcc tccaaagata aaggcacatg aacagccatt tgatccccat caaagtctgc
    22561 attgaatccc ttacaaacta atggatgtaa acaaatagca cgtccttcca ctaaaatggg
    22621 ttggaatgcc tgtatgccta atctatgcag agtaggtgct ctattcagca atacgggatg
    22681 cccttgcata acctcttgaa gtatttgcca tacaatcggc tctttttccc gaattttact
    22741 cttagcaact cctatgtttg aagcaaaatg ttttttaatt agaccacgaa taacaaatgc
    22801 ctggaaaagc tctattgcta tttcgcgggg caatccacat cgatgtaatg aaagtgaggg
    22861 acctacaaca atgacagaac gccccgaata atcaactcgt ttgccaagca gagtctcgcg
    22921 aaatcttccc tctttgccct caattacatc tgaaaacgac ttgtaaacct tattatgacc
    22981 gtccctcatt ggttgtccgc ggattccatt atcaagaagt gtatccacgg cttcttgtac
    23041 caatttctcc tgacacatta ctaattcccc tggcgtcgat ccactttttg ttaatagatc
    23101 gataagagta ttgttccgat agataactct tcgatagagt tcattaatat ccgagctcat
    23161 tagtttaccc tcacctattt gaataattgg tctcaattcg ggaggaagaa ctggtaatag
    23221 acataaaacc atccattctg gttctatatt tgttcgaata aaatgcttag ctaattccat
    23281 gcgtcgaacc aaaaaattct tccttcttcc aacttttcga tcttcccatt cattgcccgt
    23341 ggattcctct tcccctaatt ctttccattc tatcaacgag gaatctataa gaattctcaa
    23401 atccagatcg gctaattgtt ctcggatagc acccgctcca gtagaaattt ctcgatttcg
    23461 aaatgtatcg aaaccttgga tagtaaaaaa aagtgggatg ctgtatttcc aagattggat
    23521 ttcatatttg aatgaacctc gtaatcgtaa gaaagtaggt tttttaacta tgggcctagc
    23581 aaacgaaaaa tttggatagg atccaatagg atctccccct ttcaaaatcg gacgtgaaaa
    23641 tttcctctca tccggctcaa gtagttacac caaataaaaa aaataaaggg gggttctcgc
    23701 tttcaaattc tataaaaccc ctaaaagttc taccccttac tcaagttctc aataaagacc
    23761 aagcaacatt tcattgattc attcttcttt atatttagat tttctgaatt atttattcaa
    23821 ttatcaatta cgacataaaa gaaatgaaat gtgagattct tgagtagtct acctcccttc
    23881 gaatgaggaa tcccttgaat tcttaataaa aaaaaaaaaa gaaaaaattc ttaattgaat
    23941 aaaaataaag gagtaccctg gaatttataa gagatttctt tgtctatgta tcattccatt
    24001 cgatctttta ggtccatact tcgcctcgac ggttatgcca cgatgtcctt aagcctatat
    24061 gcgatggata gacttccgta accatgatat atttgcttat ttgatttgaa cataatttca
    24121 gttctgtcta aaagaaatgt ttctaaaaga aatggaatag ttaattccaa aaaaagaagt
    24181 cttttttttc acgaggtaca gctataaatt aatatttatt tgttactgaa tcgaccatag
    24241 acctattccc tttttatttg ggagtcttaa atacacccaa aattctgagc ttcatgttac
    24301 tcaccccaag agacatgtca gatccagggc atcccaactc gattgaatgg aatgacagtt
    24361 tctcattctg aatctgtaaa ataagaattt ggatcaaatc acacatcgca gtatactaga
    24421 ccctctaatt ctttaagagg tttatctaaa agattcgcga tataactagg aagacgtttc
    24481 aaataccaca catgggttac tgggcatgcc agtttaatat agcccatttg atatctccgt
    24541 atccgagaat caacaaattc tactccgcat tgttcacaaa atcttcggtc ttcctttctg
    24601 attactcgat aatttccaca agtacaaata ccacttttta taggcccaaa aattctttca
    24661 caaaataatc catctttttc aggcttattg gttttgtaat gaaaagtata gggttttgtt
    24721 acctccccaa ctatctctcc attaggtagg attttattgg cccaagcact tatttgttga
    24781 ggagaaactg atccaattcg gagttgttga tgtttatact gatcaatcat agaagaaaaa
    24841 ttatgattca ttccgattaa gcttccttcc tatgaatctg gaagttcttc tcagatacaa
    24901 ggaaatgatt cagttccaga gccaaagatc gtagttctcg aacaagtaat cgaaaagatt
    24961 ctggagcatc ctcaggtttc ggtattgttc ctccaataat cgtagtcccg agtacttctt
    25021 ggcgagctct aatatgatcc gatttataag taagcatctc ttgtaaaata tgagcaacac
    25081 caaatccctc tagagcccaa acctccattt ctcctacccg ttgtccccct tgcttggccc
    25141 ttcctctaag gggttgttgc gtaacaagtg cataatgtcc gctggaacgt ccatgtattt
    25201 tatcatcaac ttgatgaatt aatttcaaga tataaggctt tcctattata acgggctgtt
    25261 caaaaggatc ccctgttctt ccatcaaata ttctgctttt tcccggatac tcgggttcaa
    25321 atatccatgg attcgctgtt tgcttactgg cttcatataa ttcagaaaac actagttttc
    25381 tcgaagcctc ttgttcatat ctctcatcaa aaggtgctat tcgataatgt ctatctagca
    25441 taccccctgc taacccgagt gagcattcaa atatctgtcc tacattcatt cgtgaaggta
    25501 cccctaatgg attgaagacc atatcaacgg gtcttccatc ttgcaaataa ggcatatctt
    25561 gtctagacaa gattttggaa acgataccct tatttccatg tcttccagcc actttatcac
    25621 ctactttgat ttcacgtttc tgtgaaatat atatacgaat catttctgga ttataactag
    25681 aacccccctt tttatggatc catctcacat caataactcg acccctacca cctataggta
    25741 gttttagaca agtttccttt gaggtggata cctgaatgcc aagtatagct cgtactaatc
    25801 tatcctccgg ggcatacgag gattctttcg ccatttgagg cgttaattta cccactaaaa
    25861 tatcgcccgt ctctacccaa gatcccaata tcacaattcc atttttgtct aaatttcgga
    25921 gtaaatgggc ttctaggtgt ggtatttcat tagtgattct ttcaggaccg tggcttgtca
    25981 cacgagtctg agtttcatat ttccgtatgt gaaaagaagt ataaatatcc tcatagacca
    26041 gacgctcact aatgagtaca gcatcctcag aattgtaacc ttcccaaggc atataagcta
    26101 ctaatacgtt ttttcccaaa gcgagttcgc caccaactgt agcagcacca tccgctaaaa
    26161 tttgtccctt tttaatgcat ttacctcgct gaacctgggg tttttgatgc atgcaagtat
    26221 ttttgttgga acgttgatac ataactaatg gaatgcttag agtatcccca tttcccgata
    26281 agattatctt gtcagtatcg gtataaacga tctttccctc gtgttcggct atagcgagaa
    26341 cccccgaatc tagagccact tggcgttcca atccagttcc aacaatacac ttttcggact
    26401 gtaaaagcgg aactgcttga cgttgcatat tagaactcat taaagctcga ttcgcatcat
    26461 tatgctcgat aaaaggaatg agggaagctc caatagaaaa atattggaag ggaaaaatac
    26521 ttcgaagatg agcctgttcc catgcaatag tcagaaattc ttgacggtat cgagctggaa
    26581 caacctgttc ctcctgaata cctcgattca gcgccaaaga atttcctgtc gctaccatat
    26641 agtattcgtc tctacttggt gataaataaa gcatccgtat tctttttgat ctctcagaga
    26701 tttcataaaa tggactttct atagaccccc aatgaacaat cctcgcatta attgctaggg
    26761 atccgataag tccaacattg attccttcag acgtgtcaat tgggcaaatg cgtccatagt
    26821 aactaggatg gatatctcgt atccgaaaac tagcagttcg ccctgtcaat cctccggggc
    26881 ccaaataact ccattttcta ccatgaacta tttgtgtcaa tggattggtt agatccaaaa
    26941 cttgagataa tgggtgtaat ccaaaaaaag attcataagt ggttgttaat ggagttgaag
    27001 tcaccaaatt ctgaggagtc ggtatcaatt tatgcctaat tgctccacat atagttcttt
    27061 taaccatatt ttctaaacga accagagcca atccaaattg atcttgtaag agatccgcta
    27121 cggaacgaat acgtttattt ttcaaatgat tcatatcgtc aagtgtaccc attccaaatt
    27181 tcattccaat caaatgatcc gcggctgcca atatatctcg tggtaacaaa aatgtattgt
    27241 tctgaggtat atcaagattc agccttcggt tcatatttcg tcgaccaatt cttcctaatt
    27301 cacatctttg ttgaaaaaat cttttttgta attcctcaca taaggattca gaaaataccg
    27361 gatctccgcc cacacaagca aattgttgat aaaactccaa aatggcattc tcttttgacc
    27421 cgattttctt tttctcctta tcattcagga aagacaagaa gatttcaggg tagcaaacat
    27481 tctctagaat ttctcttaaa ttcgaaccca tagctgatga taaaactaaa atagatattt
    27541 tctgtttcct actcacacga gcccatattc ttgcttttct atcaatctct aattctaatc
    27601 tcccccccca atctgatatt atggtgccag tatagaccga aattccgtta tggtctaatt
    27661 ctgaacggta atagataccg gggctttgca atatttgatt gattacaatt ctgtatattc
    27721 catttattat agaagttccc agggaattca ttagaggaat gtttccaata agaatctttt
    27781 gttcttggat atccctacag gttttccaaa ttaatcccgc ggatacatat aattcagagg
    27841 aatatgtgag tgattcatat acagcatctt tttcttttat caagggttct agcaattgat
    27901 atgtttccac aaataattga aattccattt cttgatctgt atcttcaatt tttggaaact
    27961 tagaaagttc ttctgttaag ccctgatcaa tgaacctaca aaacccttca atttgtatct
    28021 gattcaaccc cggtattgta gacattcccg catttccacc cccaagcatc ttaactttcc
    28081 ccatttatag aaaatgtccc actatttgct tccattcttc atcgaatcat atgaatcgat
    28141 ttagaaataa tggaatctcc atttttttta ctgaatcaca tgaaatttta cctaactccg
    28201 gatatgaaat gtatgaaata cctatgaaca gaggaataaa tagaataatt ttatactcaa
    28261 attggaattt gcaacaaacg gatagaatat aaattctaaa tggaaaggaa ttgaaaaatt
    28321 ccacctggac ttatggagtt ttttaaagaa tatccgaacc aaaaaaggat tccatttcta
    28381 ccattattat taccattatt atgatattac atattccaat ccaattcgat tggataccag
    28441 aaaaataaat gaattgggga tttgatctgt tcgatgagat aaagacctaa taatcagaaa
    28501 taatatagaa tccctttttt tagcacttaa ccttttcact gcttcaattg ttcaaaaaag
    28561 aattcgaatt cgcagagaag agagaaaatt ttacctattt ttttttagta gaatttgtag
    28621 aataggattg aggtgcgtaa taaggcttag atttattaaa catgcgcgga tataactcta
    28681 gtctagctat agttatctat atagatgtct cttcttttat tgcagtccta ttcattcggg
    28741 acagcacatg tcgtgttaaa ttcttatttt ctattcaatc tatttaatga aaaattgtaa
    28801 aaaaaaaaaa tggaagcacg aaaatttcct gaaaattccc ttatgggcat tatatacgga
    28861 taagataccc gattagataa tatctgtgta acaatttatg ttctagggct tacatatact
    28921 gataattgct gttataattg atataattga aatgggattt ctttattgaa aaataaatac
    28981 tgattagtta tgtctccatt tggattttct tatctcatta ggaaaaaacc aatttctttt
    29041 aaattaagat tcaagaatca ttcatgaatt aaattaatag ttaaaggttc cgatttgtcc
    29101 tgaattttag cttttttgac tgaaagtgca cgtttgcttt ttcaatagaa aaaagggggg
    29161 gtctctttta agaatgggat taaggaaaac agaattgaag atacaaacaa ataaaaaaaa
    29221 aagaagttta gaaccccctt ttttggtttt gggggggtat tatcatatat tttttttgta
    29281 tcattttggc ggcatggccg agcggtaagg cgggggactg caaatccttt ttccccggtt
    29341 caaatccggg tgtcgcctga tcgacaaaat aacttattcc gttttgtttt gttgatataa
    29401 aacttgacaa tcttttttcc agcagaagca agcgggggaa aaggactctt gagacttcct
    29461 tgattctaaa ttctaagcat ctgcgggttt tattctttaa aattatataa atccttacgt
    29521 ctcggattca agaaagattc tagtagtgaa agggaatcgg taaattttga tatgatagtc
    29581 cttccactcc actactaatg tagtgtctgt ctactgactg ggtcttgaat tagattggat
    29641 agggatagat atagatcgga cagggaatcg aattccattt ttagttgggg aaggggtgga
    29701 aaaaactttg tatacagact cctgaaagta tatgagcact ccggcattta ttcaatatta
    29761 gttagattga atagctaatt ggctttcttt ttttttttat tttatattat gtttatttta
    29821 taattctaat aatatctata taatataatt agaatttaat atctagaaat agaaaataga
    29881 ttattagaat tatttataat tatttaaatt taaatattat ttaaatttaa ataaattata
    29941 aattaaataa attaaatata aaatataata taaatataat aatatattat ttaattatta
    30001 attttaatga aataatttca taattaataa tattttagaa attgaattta gaaattgaag
    30061 aatgaataat atttaatatc tagaaataga aaatagatta ttagaattat ttataattat
    30121 ttaaatttaa atattattta aatttaaata aattataaat taaataaatt aaatataaaa
    30181 tataatataa atataataat atattattta attattaatt ttaatgaaat aatttcataa
    30241 ttaataatat tttagaaatt gaatttagaa attgaagaat gaataataaa aataattaaa
    30301 aagaaaaaaa ttctttcttt tcggtaatcc ctagctccct taatacttcc aagggtgttt
    30361 tcggatattt tgtttgtgct taatgttttc tgattatact agaaatcata taagaatttg
    30421 ttagatgtta taattggatt tattggattc tttcgtcaat gatgttaggc cagaatccct
    30481 ttttgactct gtgccagtga ttccactatt attagtgaac aataacaata atgaaataat
    30541 tccttcatat tgatagaact aggagacata atttacatgg atatagtaag tctcgcttgg
    30601 gctgctttaa tggtagtctt tacattttcc ctttccctcg tagtatgggg aagaagtgga
    30661 ctctaaagat actactaatt gagttgaggt tgagggaaaa aactaaaatc aaactgtatc
    30721 cattgttttt tgttttatag atggattctg aaatcttttt ttcatttttc tatttaattc
    30781 attaattcca tttctaaatg gaattcaaaa atatctgcat ttcggaattc tagtgtattc
    30841 gaatggagta atgtattcta tggataatat agaaatagaa aatactcttt caattaaaca
    30901 aatatttgaa tttttcccat gttcgtattt ttaaagtcaa ggtaatacaa ataataggaa
    30961 atttattcca accgaattct ttctaaaatc tcgatttcga tgaactggct cttaccaaag
    31021 ttatatatgg acaatgagga accgcggaac ccatttttga tttatttttt tatccccccc
    31081 cttttcacct ttttcaaaga gaaaagaaat ccctttttta ttagttatta agcgcggata
    31141 cacactttct ataggaaaca agatagacat agtagttgtc taaggagata ctacacataa
    31201 taagaaattg ccgttgcctt aggcgagtca catattacgt gtttgccgct tgttttatta
    31261 tttggtttct tatttatttt agtttatttt agtttcgaaa ttggattttt gttttcattt
    31321 catatcatgg ttcaaacgtt aaaaatcagt tgggttttac taatcttttc gaaataggaa
    31381 aaagtttccc atagaacccc tggatcatct gtcaactatt taattaatta cttcttcgga
    31441 aagattattt gattttttta atatgatacc gggattggtc ttgaaaataa tcagaaatct
    31501 agaaattcga atcggaagaa taagagttgc cttttgatta tttcagattg attggaacca
    31561 atacaaatca aatagatgaa acaaagaaaa aattgggacg ctatgtacat tacatatatg
    31621 tgattgatat tctatatata tatcaagata gatattgtaa attgattcat attaaacctc
    31681 tatctttata gagtaaaata gagtaaaact ttatacacta caataataga tagtatggta
    31741 gaaagaaata gattttattt ctttctacca tactatcaga tttcatagaa tactgctgat
    31801 tctagtccga tcatttcatt taagagtaag acgcgaaatt gaaatccttt ttcatttttt
    31861 ttccatcatt gcattgataa gaactaagaa gtaaagttta agtcaaatta atcactttga
    31921 cttaccgttt ttacgtaaat tataagtaag aaggcagtag gaactagaat gaacagtgca
    31981 gtagcaataa atgcgagaat atttacttcc ataatctcat cgttagattt ctctttaatt
    32041 cgcaataact cgggatttaa tcccatagag atgataaatc tttcgtcagt aaattcaacg
    32101 gtataaatta catctcgatg atatcgaatc ggatcaatat catgaataac aatatctgaa
    32161 ccatcaaatc gattcatcgt caagaattga atagtataac ataagaagat cttttatcca
    32221 taccaaattc aaaaattcat ttctgatcca atccaaaatt cctttttgaa tattctcatc
    32281 cttcgattag taataggata aacaaacata tatcaaaagt tcggtgtgaa attggaatga
    32341 gatagattgt ttaaaatgca aataattagg aattgaaatt agtacttgag gttatacaaa
    32401 atcggagcca gaaaaggata aactttgaat cctaaagtat tctatcaaaa tcaaaagaac
    32461 tgcgttccat ttttttttgt atcgtgcaaa ttccatttgt gtgtgtgttc gcgggaaaca
    32521 tattctatag tactctattt cattacacag atcgggagta atcgaaaaag ccaggtctag
    32581 tagtacggta tttccttctc ttggaatcct gaatatgacg ctactaataa ttgtgctaat
    32641 ccacatatgt ttcttttcca ccaatcagta ttagttgaag aaatggaaat taccctattg
    32701 gtttgatgag aaatgtgaaa cgaaaaaaaa aaaagaaaaa agggggagat ccctgttagg
    32761 aatgagatta tgtttgttat tttgactccc tttcacagaa gaaatgaaag gatgtatttt
    32821 tttattggat ttctatccat cgggactgac ggggctcgaa cccgcagctt ccgccttgac
    32881 agggcggtgc tctgaccaat tgaactacaa tcccaggaaa aaaggtgtac agcatgcata
    32941 ttcttacgat ttcattcaaa ccctttctat ttcgattttc gattcgaatt gtcttgttct
    33001 aactggcaga gaggcgggac taatatattt atattgatat ttatatggat atgcacttta
    33061 gcgagatcta cacggattac taggaatctg ttcgttattg ccaaatcgat tgaaaatcaa
    33121 tcttttaatg aaaaaagagc cttttgacct tatacttaca gatcttgata tgactctaga
    33181 tcattagcaa gatctgaatt tgtggaaaaa atacgtaata aaataaatag tggtagggat
    33241 gtagcagatt tttattcttc tgtatcagag cgcattgggc atttccggag aacaacaaat
    33301 ggttacatca tttcatggtg gatcggcgaa ttattgggcc gagctggatt tgaaccagcg
    33361 tagacatatt gccaacgaat ttacagtccg tccccattaa ccgctcgggc atcgacccag
    33421 gaaaaatcaa tttaagccct tattgataat ccacgatcaa cttcctttcg tagtacccta
    33481 cccccagggg aagtcgaatc cccgttgcct ccttgaaaga gagatgtcct gaaccactag
    33541 acgatggggg catacttgcc cgaccgccat tatactatgt atatagtatg aacagttttt
    33601 tgaaattgtc aatataatgg aatgatatga ctcgatcaga aggatctttc cgtctttcag
    33661 aattccatag aatttttgga ttcatcattt tcatttttta aattgttcat tccaatcgcc
    33721 actctataat tctaaaaata gaaaaaaagt aatacgaaag aaagatagga gcctttcggg
    33781 gaatgattgg tttgccggaa aaggcgaggg ggttaaactt catctctttc actttcattc
    33841 attgttaaga aagattcggc gggcatattt ctatctcaca ctaagccggg aaattaaaaa
    33901 acgataatca atctggaaat ccgggaagag ggataggggt caacaagtta ttgaaaaatt
    33961 gtttttcgat aagaatttgg ttgagagaca aattgaatcc atttatcaac gattcgatga
    34021 aaaatcttgt atctatgttg aattgatggg tacatgttca aatgaatttc gttaggatga
    34081 ggatcaattc aattagaatc ggttttgaaa taattcatta tattgatatt tagaaaatcc
    34141 aatatcaata aacccatttt acctatacta tactcactag gtaaatccaa tttcttgttc
    34201 cttaatgagc cgctatacag ataaaatgta tctatgtaca tatattctaa tttcatataa
    34261 atctcatata atataataat ataataagta tatgcagtaa taaatatatg cactagactc
    34321 atagtggcta gttccttatt caggaattga atcaaacggg gcccttttaa ctcagtggta
    34381 gagtaacgcc atggtaaggc gtaagtcatt ggttcaaatc cgataagggg cttttttctt
    34441 ttttcataaa actccggcgg tagtattcat atttgaagag agaatagaga tattgttgat
    34501 atttgtgata aaaaactaag gaatcgtaga atttcattag aaaatggaat tctgaattct
    34561 aataagttat cgttatcatt ctaatgaatt cgaatatagt aattctagtt agaaagtaga
    34621 acattctttt aaaagtagaa cattttttta ttatttttgt ttcattatat ttttgtttca
    34681 ttataatgaa taatgataag tcatcccctt taattgccag atattcctat tttctattat
    34741 tccaatcaaa atccatcgga aagattataa atcaacaaaa taaaaagtaa gtagacctaa
    34801 cccattgaat cagaactata tcaactattc tgatattcaa attcgataga gatgaaatta
    34861 gaactgtgga tcttttttta tttcattttg aatatttgtt tgatttggac tccgcaagaa
    34921 tctgtcgata tttccgatta aatcttcttg ttcctagagg ttctatagga aaagattgct
    34981 attcccttcc tccacggaga aaggtttatt ccaagtctca acatacaaat aatcttttat
    35041 tttcaatatc tttcagaaca caagaaaaga tcaatttaca tttctattat ttagaatatt
    35101 atttagtatt tcgaaatctt atttatataa gatatgatgt atctatataa aactaaaaga
    35161 aatctatcaa atcatggctt cacgtatcaa aaattttcat attgatgcat acgatatttt
    35221 ttccggcaat tgatggatgc gagaaagaga ctttcactta cagtctctta ttattaaatt
    35281 ctatgaaatt caatatcaat acaatattaa ataataggaa attcattcga ttttttctga
    35341 cagataaaaa taactagaaa aagatattcg aagtgtcttt cttgcctcga tctgcaaaaa
    35401 aatggacttt ggagttcttt tttattaatc tgaaagaaag gaaaatataa caaagaagac
    35461 caataaaaga aaaaaaatga aagaataaaa aagaaagtaa taaaaaatat gatactgtag
    35521 tagtttacta cacaatgtag tagtttacta cacatagaaa ttagaagaat acagaaaact
    35581 ctttattttt ctcaatttca cgaacaagat tcaagaataa gatttttgga tgaaacgaga
    35641 ggagtatgtc tgggaatcaa ctggtaacga aaggggggga tcatttgttt cttgaacagt
    35701 tctttccaaa aattaatcta cctgatttat gagtaataag ataattcatg acttaggggg
    35761 atttttaaga atagaaagga ataaccgaat tgagttaatg gatttaccta ggtcaagaga
    35821 ccaataaatg atttttatat tcgaaaccca ttagaaaaga agggacaatc aatgagaaat
    35881 caaatcatac agaaatgata aagaaggccc tggccctgaa aatgctatga ggtgttcgga
    35941 aatggttgaa gtagttgaat aggaggatca ctatgactat agctcttggt aaatttacca
    36001 aagatgaaaa tgatttattt gatattatgg atgactggtt gcggagggac cgtttcgttt
    36061 ttgtgggttg gtccgggcta ttgctctttc cttgcgccta tttcgccttg ggaggttggt
    36121 tcacaggtac aacctttgta acttcatggt atactcatgg attggcaagc tcctatttgg
    36181 aaggctgcaa cttcttaacc gctgcagtct ctactcctgc taatagttta gcacactctt
    36241 tgttgttact atggggtcct gaagcacaag gagattttac ccgttggtgt caattaggtg
    36301 gtctgtggac ttttgttgct ctccacggtg ctttcgggct aataggtttc atgttacgtc
    36361 aatttgaact tgctcgatct gttcaattgc gtccttataa tgcaatcgcc ttctctggtc
    36421 caattgctgt ttttgtttct gtatttctga tttatccact gggtcagtct ggttggttct
    36481 ttgcgcctag ttttggtgta gcagctatat ttcgattcat cctctttttc caaggatttc
    36541 ataattggac attgaaccca tttcatatga tgggagttgc tggtgtattg ggcgctgctc
    36601 tactatgcgc tattcatggt gctaccgtgg aaaatacttt atttgaagat ggtgatggcg
    36661 caaatacatt ccgtgctttt aacccaactc aagctgaaga aacttattca atggtcaccg
    36721 ctaaccgctt ttggtcccaa atctttgggg ttgctttttc caataaacgt tggttacatt
    36781 tctttatgtt atttgtacca gtaactggtt tatggatgag tgctcttgga gtagtcggtc
    36841 tggccctgaa cctacgcgcc tatgacttcg tttctcaaga aatccgcgca gcggaagatc
    36901 ctgaatttga gactttctac accaaaaata ttctcttaaa cgaaggtatt cgtgcttgga
    36961 tggcggctca agatcagcct catgaaaacc ttatattccc tgaggaggtt ctaccacgtg
    37021 gaaacgctct ttaatggaac tttagcttta actagtcgtg accaagaaac taccggtttc
    37081 gcttggtggg ccgggaatgc ccgacttatc aatttatccg gtaaactact gggggctcat
    37141 gtagcccatg ccggattaat cgtattctgg gccggagcaa tgaacctatt tgaagtggcc
    37201 cattttgtac cagagaagcc catgtatgaa cagggcttaa ttttacttcc ccatctagct
    37261 actctaggtt ggggggtagg tcctggtggg gaagttatag acacctttcc atactttgtg
    37321 tctggagtgc ttcacttaat ttcctctgca gtattgggct ttggcggtat ttatcatgca
    37381 cttctgggac ctgagactct tgaagaatct tttccattct tcggttatgt atggaaagat
    37441 agaaataaaa tgactacaat tttgggtatt cacttaatct tgttaggtat aggtgctttt
    37501 cttctagtat tcaaggctct ttattttggg ggtgtgtatg atacctgggc tccagggggg
    37561 ggggatgtaa gaaagattac caacttaacc cttagtccaa gtattatatt tggttattta
    37621 ctaaaatcac cttttggagg agaagggtgg attgttagtg tagacgattt ggaagatata
    37681 gttggaggac atgtatggtt gggttccatt tgtatacttg gtggaatctg gcatatctta
    37741 accaaacctt ttgcatgggc tcgccgtgca cttgtatggt ctggagaagc ttacttgtct
    37801 tatagtttag gtgctttatc cgtttttggt tttattgctt gttgctttgt ctggtttaat
    37861 aatactgctt atcctagtga gttttacggg cccactggac cagaagcttc tcaagctcaa
    37921 gcatttactt ttctagttag agaccaacgt cttggggcta acgtaggatc cgctcaagga
    37981 cctaccggtt taggtaaata tctaatgcgt tccccgaccg gagaagttat ttttggggga
    38041 gaaactatgc gtttttggga tctacgtgct ccctggttag aacctctaag gggtcccaat
    38101 ggtttggact tgagtagact gaaaaaagac atacagcctt ggcaagaacg tcgctccgcg
    38161 gaatatatga ctcatgctcc tttaggttct ttaaattccg tgggtggcgt agctacagag
    38221 atcaatgctg tcaattatgt atctcctaga agttggttag ctacctctca ttttgttcta
    38281 ggattcttcc ttttcgtggg tcatttatgg cacgcgggaa gagctcgcgc agctgcagca
    38341 ggatttgaaa agggcattga tcgggatttt gaacctgttc tttccatgac tccccttaat
    38401 tgagacatga gatccaatgc ttgaagtagg aatcattttg atttcaccat acatgttagg
    38461 ttgagtggag caggtcatat taaaaaagta ttcccttttc ctctcttttc aactcattta
    38521 tatctaatct ttttgttttc gggctcggct aagtggtggt atagccgagc cattcccttt
    38581 tagaaaataa acggagccaa ccaaaaccaa taaaataaac aaatcaatta aaataaacaa
    38641 atcaattcgc cgagcaaaag gagagagagg gattcgaacc ctcgatagtc ctttgtttcg
    38701 aactataccg gttttcaaga ccggagctat caaccactca gccatctctc caaaagataa
    38761 tctctatttt atcgttattc caccgaatag aacatgacca catgagttga tacctttcct
    38821 atagatagga aagatatccg ctatgggtct atttttctat ctgtatatat atacatgcag
    38881 gatccagcat gcccttttgt caagtaaaaa aaaaaactac aactaccctc gatccatgcc
    38941 cgaaaagggg tggtaataag tcattcatgg taaaaccctc tatgatacat ctttttatta
    39001 caaatttttt tgttgataaa gggatcaaac ggtttgataa ggggatcaaa tggtatagtt
    39061 cttttgttgg taaattggag gattagaaac atgactattg ctttccaatt ggctgttttt
    39121 gcattaattg ctacttcatc aattttactg attggtgtac ctgttgtatt tgcttctcct
    39181 gatggttggt cgagtaacaa aaatgttgta ttttccggta catcattatg gattggatta
    39241 gtctttctag taggtattct taattctctc atctcttgaa cctatttgtt ctagatctaa
    39301 aaatgaaatg acccctcccc cgaattcttt ccgattgtga gacacattaa aatggaatat
    39361 aagcccccaa aattcaaata aagaaaacta aacaaattat aggggggggt caaacttctg
    39421 gaaaaatctt atatcttata tttattgtaa aactaaataa taaatattaa tatatagaat
    39481 agaagggtat atagatattc ttatatagat atatttttat agatatagtt atatataaaa
    39541 ataaacaaat atatatatat atatatatat atatatatat atatatatat atatatatat
    39601 atatatatat atatgtatgt atataaaata aaaaaagaaa actaaacaaa ttataggggg
    39661 gggtcaaact tctggaaaaa tcttatatct tatatttatt gtaaaactaa ataataaata
    39721 ttaatatata gaatagaagg gtatatagat attcttatat agatatattt ttatagatat
    39781 agatatagaa ttcctatttt tttatattat ttttatttgg aatttcaaat tacccctaac
    39841 agagtatcag acctagctct gcacaaatag aatctatata ttacgtatca aggacgataa
    39901 aaatgcggat atagtcgaat ggtaaaattt ctctttgcca aagagaagac gtgggttcga
    39961 ttcccgctat ccgcccctcc cccctattta tgtatttaat ttaatatata tgtatttaat
    40021 ataattaaat ataatcaaat aattatatat taaatattaa ataattatat aaaggattaa
    40081 atagagttga ctctgatagt atagtgtacc ccccctcctc cttctccttg agccccaaaa
    40141 gaaaaaaata gtaattcatt ttgaattaat ttcaagttaa ttaaatcaaa cctccacttt
    40201 tttgtcaaaa aaatgaagcg gagacgggat ttgaacccgt gacctcaagg ttatgagcct
    40261 tgcgagctac caagctgctc taccccgcga taaagagaag acttgagaac taatggacaa
    40321 acaaggattg aaagcgcccc tccaccatat ccgtacaaat agaataaccc atttatacag
    40381 aatggtaaag ggaccctcct acgatcgatg attatagaaa tgaataggaa aatgaagaga
    40441 atttttcatc cttaccaact tgatgttgtt gcaccgggca acaagcatgc atgaaccatt
    40501 tcacgaagta tgtgtccaga taacccaaaa tctcgataat tagctctcgg tcttccggtc
    40561 aaaaaacaac gtcgatgaag acgtgtaggt gcactattac gcggtggtga ttgtaacttt
    40621 ccatgaattt cccatttatc acttaacgat gaaaccttgc ttatctcttt ttttgaggat
    40681 cgacgaatca aatgatattt ttgttccaat ttttgcctct tcttctccct ctgaatcaaa
    40741 cttttgcttg ccataatgtt tcatttccta ttagtatcaa tgatacaagt cagatcttag
    40801 atgtagaaat ataagaaggc agcccccctt ctccatagaa agaaattttc gcggatagaa
    40861 taaagaatta accaaattta cctgatgtcg aggcaatcaa gaaagctgca taagtaaata
    40921 tataacctac agaaaagtgg gctaatccaa ccaatcttgc ttgcacaatg gaaagagcca
    40981 caggtttatc tctccatcga atcaaattag ccaaaggtgt gcgttcatga gcccatgcta
    41041 aagtttcaat caattcctgc caatatccac gccaggagat taagaacata aatccagtag
    41101 cccaaacaag atgtccaaat aagaacatcc acgcccagac tgataaacta ttcataccaa
    41161 aagggttata tccattgata agttgtgaag agtttaacca tagataatct cttaaccatc
    41221 ccatcaaata ggtagaagat tcattaaact gtgaaacgtt accctgccat aatgtaatgt
    41281 gcttccaatg ccaataaaaa gtaacccatc caatggtatt taacatccag aaaactgcca
    41341 aataaaatgc gtcccaagcc gaaatatcac aagtaccacc tcgtcctgga ccatcgcaag
    41401 gaaaactata accaaaatct tttttatccg gcattaactt ggaaccacgt gcgtccaaag
    41461 caccttttac taagatcaat gtagttgtat gtaaacctag agcaatagca tgatgaacca
    41521 agaagtctcc aggccctatt gttaagaata gagaattact attttgatta atagcattta
    41581 accaaccagg caaccatatg cttcgccccg cattgaatgc tggactattc gttgaagata
    41641 aaagtacatc gaacccatat gaagttttac cgtgagcaga ttgtatccat tgggcaaata
    41701 tgggttcgat caagatttgt ttctccggag taccaaaagc aagcatgaca tcattatgta
    41761 cataaagtcc caaagtatgg aatcccagaa aaaggctggc ccaacttaaa tgggatatga
    41821 tagcttcttt atggtctaac attcttgcca atacattatc ctcattctgt tccggattgt
    41881 aatctctaat aaaaaagata gctccatgag caaaagctcc tgtcatgatg aatcccgcga
    41941 tgtattgatg atgagtatat aacgcagctt gagtagtaaa gtcttgcgct atgaacgcat
    42001 aagcaggtaa agagtacatg tgttgagcta ccaaggaagt aataacccct aaagaggcta
    42061 gagcaaggcc taattgaaaa tgaattgaat tattgattgt gtcataaaga cccttatgtc
    42121 cacgccccaa tctacccccc ggaggaatat gtgcttctaa aagatctttt atactgtgtc
    42181 caatcccgaa gttagttcta tacatatgac cggcaacgag aaaaataaat gcaatagcta
    42241 aatgatgatg agcaatatca gtcagccata aactttgcgt ttgcggatgg aatcccccga
    42301 gaagtgttag aatggcagtt cctgcccctt ggggggtacc aaataaatga ctaccggaat
    42361 cggggttttg agcataaaga ttccactgac ctgtaaaaag tgggcctaat ccttgggggt
    42421 gtggcaatac acctaagaaa ttattccatc gaacgtattc tcccctggat ccaggaatag
    42481 cgacatggac taaatgtcct gtccaagcca aggaactgac tccgaatagt cctgacaaat
    42541 gatgattgag gcgggattcg gcatttttaa accacgaaac gctcggtttc catttcggtt
    42601 gtaggtgtaa ccagcccgct attaaggata tggcagaaag aaataataga aaaagagctc
    42661 cagtataaag atctccatta gtacgtaaac cgattgtata ccaccactga taaacaccgg
    42721 aataagcgat attcactggg ccaagagcac cccctcgagt aaaagcttcc acagccggtt
    42781 gaccaaaatg aggatcccaa attgcatgag caataggtct tatatgtaaa ggatcctgta
    42841 cccatgcctc aaaatttcct tgccaagcta catgaaagag attcccggaa gtccacagaa
    42901 aaattattgc taattgtccg aaatgagaag caaaaatatt ctgataaaga cgttcctcag
    42961 taatatcatc atgactctcg aagtcatgtg cggtagcaat accaaaccaa atacgacgag
    43021 tagtggggtc ctgagctaag ccttggctaa accttggaaa tcttaatgcc ataatgcttt
    43081 tcaaatcctc ctagccatta tcctactgca ataattcttg ctaagaagaa cgcccatgtt
    43141 gtggcaattc cacccagaag gtaatgggtt actcctacag cacgtccctg tacaatgctc
    43201 aaggctctag gctgagtagc aggagcaact tttaatttat tatgagccca aacgatggat
    43261 tcaataagtt cttgccaata accacgcccg ctgaatagaa acattaaact aaaagcccat
    43321 acaaaatggg cacctaggaa aaaaaggcca tatgcggata atgaagaacc ataagactga
    43381 attacctggg atgcctgcgc ccataagaaa tcgcggagcc acccattaat ggtaatggaa
    43441 ctctgcgcaa agtttcctcc cgtgatatga gttaccaccc cttgatcact tatactaccc
    43501 caaacatctg actgcatttt ccaactgaaa tggaatatta ctaccgaaat tgcattgtac
    43561 atccagaata gccctaagaa gacatgatcc caagcggata cttggcatgt cccccctctt
    43621 ccaggtccat cacaagggaa acgaaaacca agatttgctt tatccggtat caatcgtgag
    43681 ctacgagcaa atagaacgcc ttttaggagt atcaataccg tcacatgaat cgtaaatgca
    43741 tgaatatgat ggaccaaaaa atccgcagtt cctaatggaa taggtaacaa cgcaactttg
    43801 ccgcccactg ccactaaatc accacccccc caagtcaaac tggtgcttgt tgttgcacca
    43861 ggggccgttg caccaggtgc taaagcgtgg gtgttttgta tccattgagc aaagacgggt
    43921 tgtaattgta tagcggtatc tgaaaacata tcttgggggc gccctaaagc actcatggta
    43981 tcattatgaa tatacaaacc aaaactgtga aagcctaaaa atatacatac ccagttgaga
    44041 tgtgatatga ttgcatcgcg atgcctaagg acacgatcta atagatcgtt gtatcgagta
    44101 gttggatcat agtctcttac cataaaaatg gctgcatgcg cagcagcacc aactatgaga
    44161 aatccaccaa tccacatgtg atgtgtgaac aatgagagtt gtgtaccata gtcagtagct
    44221 agatacggat aaggaggcat agaatacata tggtgagcta caacaatggt taaagagcct
    44281 aacatagcta ggttaataga taattgagca tgccatgacg ttgttaggat ctcatatagg
    44341 cctttatggc cctggcctgt aaatgggcct ttatgggcct ctaaaatctc ttttatacca
    44401 tgaccaatac cccagttagt tctatacatg tgacccgcta tcaggaaaag aattgcaata
    44461 gctaaatgat ggtgtgcaat atcggtcagc catagaccac cagttactgg atctaatcct
    44521 ccacgaaaag taagaaattc cgcgtatttt gaccaattca aggtgaaaag gggggttgct
    44581 ccctcagcaa aactgggata aagttgagcc aaaagatccc gattcaagat aaattcatga
    44641 ggaagtggga tctctttagg atccactcca gcatttagaa attggttaat cggtaaagat
    44701 acatgtactt gatgccccgc ccaagaaaga gacccaagtc ctagtagccc cgctaaatgg
    44761 tgattcaaca tggattctac atcttggaac caagccaatt ttggagcagc tttgtgataa
    44821 tgaaaccaac cggcaaaaag cattaaggct gcaaagacca atgcaccaat tgcggtacaa
    44881 tagagttgta attcactagt tattccagat gctcgccaaa tctgaaaaaa accagaggtt
    44941 atttgtattc ctcggaaacc cccgcctaca tcaccattca atatttcttg gcccactatt
    45001 ggccaaacca cctgggcgct aggtccaatg tgagtaggat cgcttagcca tgcttcataa
    45061 ttggaaaaac gagcaccatg gaaatacatg ccactcagcc aaagaaagat gatggagagt
    45121 tggccgaaat gggcactaaa tacttttcgg gaaatctcct ccaaatcact agtatggcta
    45181 tcgaaatcat gagcatcagc atgtaggttc cagatccaag tagtagtatc aggcccctta
    45241 gctattgttc ttgagaaatg accgggttta gcccattcct cgaaagacgt ctttatggga
    45301 tccatatcta ccaaaatttt gacttctggt tccggcgaac gaataatcat tgagtcctcc
    45361 tctttccgga caacacatac aaagagaccc gccaacataa aacataatta gtgaacttat
    45421 gagagatgtt tctattgagt ttctttctct tctatctccc acctatctat tctattttct
    45481 ttagttattc actagaacaa ttatgatctg gaagtcaatc cggggcaagt gttcggattt
    45541 attatgacat agcggtgagg cgctcaacgg accttttgaa tcttataaaa ccctttctgg
    45601 actttgaatt gaagtgaaac agtttttttg tgcaacctag tgtattcata tttcaattag
    45661 aagttcctag atggaactac tttaacttta tgtcttacat agaagatatt actatatact
    45721 ctatatactc tatttcaaat cacgtgagca gtcattagca ttactagggt acatacgggt
    45781 atttctattt agtcatttga gagtctcttt tattagtttg aatattagtt tgaatagcag
    45841 aaaaaataga attctctaca gtatccgcgt atcatttatc cctacgaaat accagacgaa
    45901 atagaacgat cttagaaggg atataatgaa attcgttgat tagttgttcc tagagaaatg
    45961 atctgtttta tttgactgat ggggacaaca aaaaattaat tagaaattct aaaattaact
    46021 ataataatat gaattcaaat taactattct aattataaca aataatattc taaaattaac
    46081 tataataata tgaattcaaa ttaactattc taattataac aaataatata aataaacaaa
    46141 aaaatagaaa aaattctaaa tactactaat actaactaaa taatataact aaataatata
    46201 aatatataat aataaacaga gtgctcttat tcaaaacgcc ctgtgatctt caaccaattt
    46261 tgcgcttcaa tataattacc aggggtaagg gctatagctt gtttccaata ctcagcggct
    46321 tgatcaaacc aagcctccgc aatttccgaa tctccctgtc gaatggcctg ttctccgcgg
    46381 tcggaatagg tgagtaaatt cccttccctt agaaccgtac ttgagagttt cctgcctcat
    46441 acggctcagc agtcaattct tttcgtgtcc cacctttttt attagatcta ttctatcctt
    46501 tttttctcga gttaaccaaa aaaaaagaga ataattacat gagtttcaaa cttgaatttg
    46561 gattaataaa aaatggaatc cgctttatag ttttatcttt tctcctacct tcagaagaat
    46621 aaagcatcgg catttacact ctcattagaa ttttctgaaa ggtaactatc tcggtttcct
    46681 atatcatata ctttcatata tgatatataa atttctatag aatccgtgaa aaaggctttt
    46741 cttcataaaa aaaaagaaaa gacttactat ctttgggatc tgatactaca ccgctgctca
    46801 aaaccttagg ggatcgactc tattacataa gtggattcct aacttttcta tcatgatata
    46861 agtaagcagt tctttttgta tttgcccaaa acctcgctaa ttgatcttta cggtgctttc
    46921 tctatcaatt agatctttta tccatagaaa aaaaagtatc taggcatatc tatttcttca
    46981 tatttcgact tctatgaagt ttctttcttt gctacagctg ataaaaatcg ttgttttgga
    47041 cgatatatat gtagaaatcc gttttttcta gtatttatta gtggatttgc tctttctttt
    47101 cttttttttt tttctatagt ggagatagtc gcacgtaatg acagatcacg gccatattat
    47161 taaaagcttg tggtaagaag gggtttcgtt ctagtgcccg aaaataatat tccaaagctt
    47221 tcgtatgttc tccgttactt gtgtggataa ggcctatgtt ataaagtata taacttcgat
    47281 catagggatc aatttccagc cgcatagctt cataataatt ctgtaaagct tccgcataat
    47341 ttccttcgga ttgagccgac atccgttacg gtcgtcattc ggttcaaaga atctccgttc
    47401 cagaaccgta cgtgagattt tcatctcata cggctcctcc tttatgtgca taatgataaa
    47461 aatacataga atcaaaaaag attgcagtat tctcattatg aactgagcag ggctagtgtt
    47521 tttacaataa atctctagcc aaccttcctg taaaagacct tttcttaaca tcaagtatgt
    47581 tggtactgga taaaaaaatg gtaactccaa caatttcttt gtcctcaacg ctgcttaatt
    47641 tcctggaatt agtcacttca acaaccttcg atgattatac gggtatccaa aatacgaacg
    47701 agatggatgt ttgttgtccc aaccattctt cttagtcccg atcccaataa ggaaggggga
    47761 tattcttttt taacaaggtt ttcgtgttgt tgattcctaa gcgtagtgct tcttccccca
    47821 tgccgcctat tggtactagt ggagtagagt tgacctaacc cataagtata ggtataacct
    47881 ctcgcttaat actataaatc caaaattcaa gcatatgagg ctgcattaat cggggataca
    47941 cgacagaagg aattaattgt tttatttcca caaacttcac cttcagcaag cgtaggtttt
    48001 ttccattttt ttctttctat ccgaagaatg tgtctttctc ctaagactga gagcgaaaaa
    48061 aggaaaaaaa gaatcaaatc gcaccatctc tgtaataggt gaatgcctcc ttttctcctg
    48121 aagttgtcgg aattattcgt aataagatat tggctacaat tgaaaaggtc ttatcaataa
    48181 aatttccatt tatccgagat ctaggcatag gtagcaatcc attctagaat ttaattatct
    48241 ctcgtgagaa aataatccca caaacaaagg aattgtacaa tagagtacga aataacgtaa
    48301 aaaggactca ttaaaaaaaa ttgtttatcc gaaggaaggt tttttttata aaaagttttt
    48361 ctatttttct agttaaaatt gattgtatgt ggctatccaa aagaatataa tataatatga
    48421 atgactcact attcactcgg tttctgggac ataatcatta tgtaggagag atggccgagt
    48481 ggttcaaggc gtagcattgg aactgctatg taggcttttt gtttaccgag ggttcgaatc
    48541 cctctctttc cgcaccttta cctaattcat caatattatt gattattgac cgcaatgttt
    48601 caaataacaa aggataccat tattccaact ttctttgatg catgcggatt ctctattcct
    48661 aatctctgga atactgaaaa tactggaaag gaaagagggg gcaaggaatg aaaatcttcc
    48721 taaccccttt ttttgttggt ccccttactt aggcgcgaag ggagtaaaaa tctcttgtta
    48781 ttttagttag gtttaagtct gacgagaata atattctaca accagcaatt catttatttt
    48841 caaaccaacc catttactat ctattatttg attgactgat cctttatata ggagtgggtg
    48901 aagagtcaaa tgttttggca atagctgacg gggggatgaa tcaagataat tttgaatcag
    48961 agttctagac ttttgttcat ccctcggtgt aataatatct tggggtttgc agcgataact
    49021 tggtatatct actatatgac cattaactaa aacatgtcta tggttaacta attggcgggc
    49081 ttgaggaata gtcaaagcca tacccaatcg aaaaagtatg ttatctaaac gcatttcgag
    49141 taattgtagt aaaacctgac cggttgaccc tttcgctttt ctagcgatac caacgtattt
    49201 aagcaattgt cgttctgtaa gaccataatg aaagcgcaat ttttgttttt cttctaaacg
    49261 aatacgatat tgagattttt tacccaagcg cgcttttctt ctaagtttcc ttccgactat
    49321 gggcctttta ctagttaatc ctggtaaagc ccccagacgg cgtatttttt tgaaacgagg
    49381 ccctctgtaa cgcgacataa agactccttt tttaaatttc ataaacttaa attaaaacta
    49441 aactaaacga gaaatatgat aaatgaagcg agatccacta aagtattgta ctacaaagaa
    49501 gaattagatg aatcatatca atatccgaac ctttttgtat atataaaaca aaaaagggag
    49561 gttcttttct tgatttgttc tacagagatc gaactcctcc aatttgaatt cataattgga
    49621 agttcctacg acataataga tcggtgactc ttgaaaaaag aaaggggaaa aggccctttc
    49681 aatattcttt gatttcaaaa agacattatc aattctataa aaaatcaaaa caaatagaga
    49741 aaagccggct atcggaatcg aaccgatgac catcgcatta caaatgcgac gctctaacct
    49801 ctgagctaag cgggctcaca taacagaaat tgcgtatgca taggaattta ataaactact
    49861 gagatcttag ttattaactc tttattctta gctattgata acataattaa tatgaatata
    49921 gaaaagaata aagaatatag aatttcaaat aaatattaaa tcctttttta tattctagga
    49981 cataaagaac ataacaattt gaagataagg attaatagaa tatatttcaa tctatttatt
    50041 aaatatatta ttttatgttt ctcaataagc aattatatgt ttattaatga tcaatatctt
    50101 catcttaatt agtatagtaa gattttcttt tttcattttt gaattcaaat tcttattatt
    50161 tattattaat taatatatta ttaattaata aaatgagcaa ttatatgttt attaatgatc
    50221 aatatcttca tcttaattag tatagtaaga ttttcttttt tcatttttga attcaaattc
    50281 ttattattta ttattaatta atatattatt aattaataaa atggaattta acaaaattta
    50341 tataatctat attattcaat aaaatctata ctataataga taagaatatc tataatatct
    50401 atatatatat aataatatat attttttttt aattattcta ttatttttat atttttattt
    50461 tattattcta ttattttaat tagatatctt attcttatat agggtctgtc cgttctgcgg
    50521 aaaaaagata agaataaaaa caaatgaaag aaagggaaag gcccaattcc gatcataatg
    50581 aaacattcct ttggaaaggt taaaactaag acgaaaaaaa aaaaagaatc gaccgttgga
    50641 gtattccaaa ttgcatgaga aaaacactag aaggagaggc atataaaata tatatatata
    50701 tggtatatat ccatgtatat tgaattgcga atacagaaat tatagaatta tttctgattg
    50761 gaccaaatat gggtatctga aatacaaata gaaagaaacc cttttcagta taggaatcgg
    50821 tatctaacga attcaacagt tccggcataa ttctcataat ttaaatgaaa aaaagagcat
    50881 tctaatgaga ttctaatctc aaagaaaaaa aggggggata tggcgaaatt ggtagacgct
    50941 acggacttaa ttggattgag ccttggtatg gaaacctacc aagtgataac tttcaaattc
    51001 agagaaaccc tggaattaac aaagggcaat cctgagccaa atcctgtttt ccgaaaacca
    51061 agaagagctc agaaagggag aataaaaaaa ggataggtgc agagactcaa cggaagctgt
    51121 tctaacaaat ggagttgacg acatttcgtt tcgttagtaa aggaatcctt ccatcgaaac
    51181 tccagaaaag ccagaaaaga aaggatcaag gatgagcata cgtatacgta ttgaaatact
    51241 atttcaattg attaaaccag acagacccca aatccctatt ttttaatatt tatatgacaa
    51301 atgaaagatg tgaatcgatt ccaagttgaa gaaagaatcg aatattcatt gatcaaataa
    51361 ttcactccat catagtctga tagatctttt gaagaactga ttaatcggac gagaataaag
    51421 atagagtccc attctacatg tcaataccga caacaatgaa atttatagta agaggaaaat
    51481 ccgtcgactt tagaggtcgt gagggttcaa gtccctctat ccccaaaagg cccgtataac
    51541 tttctaatta tttatcctat attctctttt tttttttagt cgttccaaat tcgttatgtt
    51601 tcttattcat tctattcttt cacaaatgga tctgagtgaa atttttcttt ttcttatcac
    51661 aagtgttgga atatgtaatg gaatatatga tagacgtcaa atttggtttc tatatgataa
    51721 acgtacaaat gaacatctta tctttgagca aggaatcctc atttgactga ttaacaatac
    51781 atatcattac ttcgactgaa acttacaaag tcttattttg gaagatccaa gaaattccag
    51841 ggcttggatc aaactttgta atcttttttc gtctttttat ttagttgaca tatactcaag
    51901 taatctctta aaatgagaat gatgcgtcac gaatagtcgg gatagctcag ctggtagagc
    51961 agaggactga aaatcctcgt gtcaccagtt caaatctggt tcctggcaca tgattaattt
    52021 gtatgagcat ctattccaca aattcattaa aatgaatatg ggtcaacata catatttctt
    52081 agtagtctag atcatcatac atatttatcc atctaggtgt ctggagatat actctttcta
    52141 gatgagtaaa gaatatatgt atgttctatg tatgtaaagt atgtaaaaaa gatgaattat
    52201 ttttttcctt ttttattccc aaaaagaatg ttaatacttc ttcaataata ttctaaaggt
    52261 taaattagtt ggttgaaaga cccaaaagcc tagtctaggg aagttgaggg gtaggactag
    52321 ccaaaatgaa tctcagatac attacaaata gaatccgacc ccttctttca tttcatttct
    52381 ttgtattttc tttcatattt tattcatttc ctttgatgtt gatgctcgcg atacatagtt
    52441 catgatgcag aactttttta gttcatccta ttggctcggt tcatccgaaa taagtatctt
    52501 aaagatttta aaatatcaat gaagccccac cctaattttt tttttaatcc ctacatcttt
    52561 tatttagccc atccataata atatgaataa gacctcaatt attctgtctg atttaacttc
    52621 aattactttg tctgatctat aaaagaacgt acagctattc aaagaatatc tggcgttgta
    52681 gaagtggtgc ggattagttt cttattttta tcatttaatg agcatcttgt atttcataaa
    52741 aattgggggt gatataatct ttacgcaaag gccatcctat ccaactttcg ggcattaaga
    52801 tacgtttcag acgtggatga ttatcataag agattcccaa catatcataa gattcccttt
    52861 cttgaaaatc cgcacttttc caaacccaga aaatagaggg aattctagga tttttccttg
    52921 ggacaaatac ttttatgcat acctcttctg gttgatctat accatactct attctcgtaa
    52981 gatgatacac actggctaac agtcctcctg gtgctacatc ataggcacat tggaaacgga
    53041 gataattgta accatataca tataaaatga cagcaatcga atgccaatcc tcgggcttta
    53101 tttgtaaagt ctctattcct tggtaatcga aacccaagga tctatgaact agcccatgtt
    53161 tcactagcca agcagacaaa cgaccctgca tttttttatc tctcccacat ttttatttgt
    53221 ataagtgtat aagttttgta taagtattta atatttacat ttacgatttt acatttacga
    53281 ttacgatgaa atttttgaag attgtcttgc tatttcttat tttgtacaaa aggatcccgc
    53341 ttaattcact atttcgtggg aggataccga acttttgtat ttgaaaaatg tttcagaggg
    53401 tatctctgaa gtagatggtg gttgaaaggg taatccttga tcataattgc cggtatgagt
    53461 actgcgccca acatgaaact tgtggttggt agtaaaacac ctattctccc gttgagacct
    53521 aattcgatct tcatagattt ctcgagatat tttcttacga agttttgtta tagcatctat
    53581 aacggcctcc ggtttaggtg gacagcccgg caaatagaca tccacaggaa ttagcttatc
    53641 cacgccccga acagtactat aagaatcggt actgaacatc ccccctgtaa ttgtacaagc
    53701 tcccatagca ataacatatt ttggttcagg catttgctca tataatctca ctaaagaagg
    53761 agccattttc attgttactg tgcctgctgt taaaattaga tccgcttgtc taggactaga
    53821 tcgtggtacc agtccataac gatcaaagtc gaatcgtgat cctattaagg aagcaaattc
    53881 aatgaagcaa caactggtac catagagaag cggccataaa ctggatagtc ttgaccaatt
    53941 tgaaagatca tttaatgtag ttgaaataac tgaattttgg gttgttcgat caagtaaggg
    54001 aaactcaatg gaattcataa ctgtctcaat gttttttttt attgtctaaa tattcaagaa
    54061 ttaagaccat tctagtgctc cctttcgcca tgcataaatt gaaccaacaa ttaggataag
    54121 cacgaaaatt aaagcttcta taaatacgga tacccccaat acatcgaaac tcgttgccca
    54181 tggataaaga aaaaccgttt caacatcaaa aacaacaaaa actagagcaa acatataata
    54241 acggattcga aactgtaacc aagcatcgcc cattggttct attcctgatt cataactaga
    54301 aagtttctct ggccctttac taatcggggc taaaattcca gaaattagaa atgccaaaat
    54361 aggaataaga ctcgatatta ttagaaatgc ccaaaaaata tcatattcgt aaagcaaaaa
    54421 catagatgta ctcctatgaa tgtggaaaat ctaccagatt agtattagtc gattcgaatt
    54481 ggaattaatt gtcaagtcag ccataaccgt attctaatta taatttgaat cgaactgctc
    54541 agtttcgttt gtttcctgtg gtacatatct cattttaaga tagaaataga accatatatc
    54601 ttattttggt ataacgtaca aagaaaacac aaaaaaaact ctcgcatttt cgcctgactt
    54661 cggattctct ctaaagagaa gtaattccag attgaaatca aatccctttt tttttattat
    54721 ttctttttat tatttaaaat agtataaaaa atttatacta ctatatacat agtatactac
    54781 atacatacta aatatactaa tagaataata ttaatctatt ctatattcta tatagaatcc
    54841 attataaaaa acgatttcta ttagtattta gtatttatta gtatttagta taacgtacaa
    54901 agaaaacaca aaaaaaactc tcgcattttc gcctgacttc ggattctctc taaagagaag
    54961 taattccaga ttgaaatcaa atcccttttt ttttattatt tctttttatt atttaaaata
    55021 gtataaaaaa tttatactac tatatacata gtatactaca tacatactaa atatactaat
    55081 agaataatat taatctattc tatattctat atagaatcca ttataaaaaa cgatttctat
    55141 tagtatttag tatttattag tatttagtaa aagtaaaaaa agaaaaagaa taagtaaata
    55201 ttagtagtat tagtaggaat attagggcta tacggactcg aaccgtagac cttctcggta
    55261 aaacagatta aacttattat tatcaaaatg atttgaattg ctttacagac ccaacgtgca
    55321 ttttttttgc attgggcttt ttcattaact gatagaaaga tcagttaatc taccatcttt
    55381 tttcttgaca gaaagataag gagatggctc catgtgctct catttttttt attccaatcc
    55441 aagagcacta ccaaagtgtt tcaaagaaag gttatcctga cgtaggtctg cttctggcct
    55501 ggatcaactt aagttaaatg gagtctctat cgaccttctt gaattaaaga atcaaatatg
    55561 aaacttcata caccttaaag ttcataagat aggacgaaaa gataatcttt ttgaggtccc
    55621 tatactcatt atgcctagca ttgaatagac tgggtattca ccttatcaat atctcaaaat
    55681 ctcaaatcaa tgatgggttc tatttgacgt ctaagttaaa actcgaatcg taccgaaccg
    55741 tttgtcaggc tattgttctc ttgttttgtt ccctaaaagt catggagtaa gacatcgatt
    55801 tctcaataag atcaactctt ttgattacat gatgaacccc tctgaaaaaa cattggcgcg
    55861 cgtgtaaacg aggtgctcta cctaactgag ctatagccct tgtgcttttg atacatattt
    55921 tatcatatta tgtagagaat ttattgtcaa gatgaatatt acatgatcta atctctttga
    55981 ttggtattgc ttataaataa tattacattt ataatccatc gtaggcccca cttgtttttc
    56041 tttggaatga taaatgacct acttaactca gtggttagag tattgctttc atacggcggg
    56101 agtcattggt tcaaatccaa tagtaggtat aggtagaact ctttagatac cagagtaaat
    56161 ggtatctaat aagttttttt actcaccctt ttcttttatt gatttttatt gattttgtat
    56221 cttttccatc ttatcttact cttctatttc atttttattc attttttgaa tttccaactt
    56281 tttcgttgca ttagaattcg attccactat ttgattctat tcaatcaaga gaaatccaaa
    56341 taggttggat aaacaaaact tctgtttatc caacctattt ggatttctct tgattatttt
    56401 attcgtacgc accaacttgt tacgaaatca tattgatagc ctctactcgt gtcctagctc
    56461 gtctgagagc tagatttgcc tcaattgttt gtctcttgcc ttcagcttta ctcaagttag
    56521 cttctgctat ttcaagagtt tgctgagctt cttgtggatc aatgtcacta cccttctccg
    56581 catcatttac taaaacagtg atctcattat tacctattct agcaaaacct cccatcagag
    56641 ccatcgttaa ccattggtca ttaaggcgta ttctcaaaat accgatatct atagctgtgg
    56701 caataggcgc gtgatttggt aatactccaa tttgtccact attagtagat aaaataattt
    56761 ccttcacttc tgaatcccaa acaattcgat ttggggtcag tacacaaaga tttaaggtca
    56821 tttcttcaat ttgctctcca tttctaagtt cgtagccttc gcagtagctt catcgatgtt
    56881 acctaccaaa taaaaggcct gttcgggaag accgtctaat tctccagaaa gaatcaattt
    56941 aaaccctcta attgtttctg ctagaccaac atattttccc ggcgaaccgg taaatacttc
    57001 tgctacgaaa aagggctgtg ataagaaacg ctcaattttt cgtgctcttg ctacggttaa
    57061 gcgatcctct tcggataatt cgtctaaccc aaggatagct ataatgtcct gaagttcttt
    57121 gtaacgttgt aaagtttgtt taactctttg cgcagtttca tagtgttctt caccaacgat
    57181 ccgaggttgt agcatagttg acgttgaatc taaaggatct actgctggat agataccttt
    57241 ggcagccaat cctcttgata gtacggtagt agcatctaaa tgggcaaatg tcgtggcagg
    57301 agcgggatcg gtcaaatcgt ctgcaggcac ataaactgct tgaatagaag ttatggaccc
    57361 ttctttggta gaagtaattc tttcttgtaa agaacccatc tcggtactaa gggtgggttg
    57421 ataacccaca gcggaaggca ttcgacccaa taaggcggat acttcggatc ctgcttggac
    57481 gaatcggaag atattgtcga taaatagaag tacgtcttgt ttattgacat ctcggaaata
    57541 ttccgccata gttagggcag ttaaaccaac tctcatacga gctccgggcg gttcattcat
    57601 ttgaccgtag actagagcta cttttgattc cgcaatattt tgttcattaa ttactccaga
    57661 ttctttcatt tccatgtaaa gatcatttcc ctcacgagta cgttcaccta cccccccaaa
    57721 tacggataca cccccatgag ctttggcaat gttattgatc aattccataa tgagtactgt
    57781 tttacccact ccagctccgc cgaaaagtcc tatttttcct ccacggcgat aaggagctaa
    57841 aagatctact actttaattc ctgtttcaaa aatggataat tttgtatcta actgtataaa
    57901 ggcgggcgca gatctatgaa taggagatgt tgtgcgagta tctacagggc ctaaattatc
    57961 aataggctct ccaagcacgt tgaaaattcg tcctagagtt gctccgccga ctggaacact
    58021 tagaggagct cccgtgtcaa tcacttccat tcctctcatt agaccatctg tagcactcat
    58081 agctacagct ctaactcgat tatttcctaa taattgctgt acttcacaag tcacgttaat
    58141 ttgttgacca actgtatctt gacccttaac taccagagcg ttgtaaatat taggcatctt
    58201 ccttggggga aaagctacat ccagtaccgg accaattatt tgagcgatac gtcccaggtt
    58261 ttttttttca agcgcggaaa cctcaggacc agaagtggta ggatttattc tcataataaa
    58321 atatattaat ctttttttgc gaaaaatttt gaaatccaaa ataaatgttt gataacaaag
    58381 caagttgatc ggttaattca aaatgggagt tagtactgga ttttcttggt accatccaac
    58441 caattcaatt gtttacttat tcaattcaat ttcaatgagt gaattttcaa gttcaaccaa
    58501 ctcattttca aaatatgaag tggatgaaat ctttagaaag tctttcattt gtctattcat
    58561 ttgtctatca gtatagacat tctgtattat ctatggaatt cgaacctgaa ctttatttac
    58621 gattccgttt ttctatctca ttggccctta tttcagcata cgatttatac ctagcatatt
    58681 cttttttacc tatactcttt cttttcgtgg gcgaattctg tatattttca catctaggat
    58741 ttacatatac aacatatatc actgtcaagg gtgaatttct tattatttac atttttcgat
    58801 aaaaaaaaaa gggggagaga aatttgaaaa aaaaaaaaac aaggattggg ttgcgccata
    58861 catatgaaac agtatacaat aatgatgtat ttgacaaatc aaataccgtg gtttaataac
    58921 gaaccattct gattaattgt aatattaggt gataattttg tgaaagattc ctgtgaaagg
    58981 tttcattaac tcctaagtca tgtcgagtag accttgttgt tgcgagaatt cttaattcat
    59041 gagttgtagg gagggattta tgtcaccaca aacagaaact aaagcaagtg ttgggttcaa
    59101 agctggtgtt aaagattata aattgactta ttatactcct gactatgaaa ccaaagatac
    59161 tgatatcttg gcagcattcc gagtaactcc tcaacctgga gttccgcctg aagaagcggg
    59221 tgccgcggta gctgctgaat cttctactgg tacatggaca actgtgtgga ctgatgggct
    59281 taccagtctt gatcgctaca aaggacgatg ctaccacatc gagcccgttg ctggagaaga
    59341 aaatcaatat attgcttatg tagcttatcc cttagacctt tttgaagaag gttctgttac
    59401 taacatgttt acttccattg tgggtaatgt atttgggttc aaggccctgc gcgctctacg
    59461 tctggaggat ttgcgaatcc cccctgctta ttctaaaact ttccaaggtc cgcctcacgg
    59521 catccaagtt gagagagata aattgaacaa gtacggccgt cccctattgg gatgtactat
    59581 taaacctaaa ttggggttat ccgctaagaa ttacggtaga gcagtttatg aatgtctccg
    59641 cggtggactt gattttacca aagatgatga gaatgtgaat tcccaaccat ttatgcgttg
    59701 gagagaccgt ttcttatttt gtgccgaagc actttataaa gcacaggccg aaacaggtga
    59761 aatcaagggg cattacttaa atgctactgc aggtacatgc gaagaaatga tcaaaagggc
    59821 tgtatttgcc cgagaattgg gcgttcctat cgtaatgcat gactacttaa cagggggatt
    59881 cactgcaaat actagcttgg ctcattattg ccgggataat ggtctacttc ttcatatcca
    59941 tcgtgcaatg catgcagtta tcgatagaca gaagaatcat ggtatgcact ttcgtgtact
    60001 agctaaagcg ttacgtttgt ctggtggaga tcatattcac gctggtaccg tagtaggtaa
    60061 acttgaaggg gaaagagaga tcactttagg ctttgttgat ttactacgtg atgattttgt
    60121 tgaaaaagat cgaagccgcg gtatttattt cactcaggat tgggtctctc taccgggtgt
    60181 tttgcccgtt gcttcggggg gtattcacgt ttggcatatg cctgctctta ccgagatctt
    60241 tggagatgat tccgtactac aattcggggg gggaacttta gggcaccctt ggggaaatgc
    60301 gcccggtgcc gtagctaacc gagtagctct agaagcatgt gtacaggctc gtaatgaggg
    60361 acgtgatctt gctcgtgagg gtaatgaaat tattcgtgag gctagcaaat ggagtcctga
    60421 attagctgct gcttgtgaag tatggaaaga aatcaaattt gaattcccag caatggatac
    60481 tttgtaatcc agtaattacc gttcgttcta ttaattgaat tgcaattaaa ctcggcccaa
    60541 tcttttacta aaaagattga gccgaataca atacaaagat actattgtat atttttatat
    60601 tgtatatatt tgtatatttg tatatatttt tgattctatt tatttatatt tatttagatt
    60661 ataattattt ttaattattt aattttaata attaattaat tttatattta ttagttattt
    60721 ttatatttat tttagatttt ttattttata gataactatt tatctagata tacaagatct
    60781 taaatacaaa atataagacg aaacaactta aatgtttcta ttgttaagtt ggatgcataa
    60841 ttaatcctat ggatctttag gattggtgta ttcctttcta tctcgtagtt tcggatcatg
    60901 ggtcgagcta aatatcacaa cttttgttac ccatcctgta tattgtcctt tcttttcgtt
    60961 tcgtgttgca atagaaactt attagtattt aaatttaagt agacgagatc ttacgaaaaa
    61021 agttcttcag attcatagga gagaacaact atttcgtttt tcgatgtgaa tttgacacaa
    61081 cggggggtaa actactaaat aaattattta ataaattttt tttgatttta tttaaataaa
    61141 tttttgaata tttttttcaa ttctatttca attctataat aatagaattg aaatagaaaa
    61201 gagttccagc acatatagtg acatatatag tgaaacgatg ctctgggttc tcaagaaaaa
    61261 gaatcgtttt ttttaatacc cgcttactcg ttattattat tagttaataa tcctagtgat
    61321 tggatttata tgcttattgt gataggaaat gagatattcc attttcatcg aatgactatt
    61381 catctagtgt attttcatgt aaatagaggt aagaaagctc tatggaaaat tggttgttca
    61441 attctatgtt gtttaatagg gagttagaat acaggtgtgg gctaaggcta agtaaatcaa
    61501 tggatagttt tggtcctatt gaaaatacca gtgtaagtga agacccaatt ctaactgata
    61561 tggataaaaa cattcagagt tggagtgata gtgacaattc tagttacagt aatgttgatt
    61621 atttagtcgg cgttgggaac attcggaatc tcatatctga tgacactttt ttagttaggg
    61681 atagtaatag ggacagttat tccatatatt ttgatattga aaatcaaatt tttgagattg
    61741 ataatgatca ttcttttcta agtgaactag aaagttcttt ttatagttat aagaatctca
    61801 gctatctgaa taatgtatct aagagtgacg atcccgacta tgatcattac atatatgata
    61861 ctaaatatag ttggaataat cacattaaga attgcattga cagttatctt cgttctcaaa
    61921 tctgtattga tagttacatt ttaggtgata gtgacaaata caatgacagt tacatttata
    61981 gttacatttg tggtaaaggc agaaatagta gtgaaagagg gaattccagt ataataactc
    62041 gcacgaatgc tacgagtgat agtgatttag aaagttctaa tgatctagag gaaactctag
    62101 aggaaactaa agactacaga catttgtgga ttcaatgcga agattgttat ggattaaatt
    62161 ataagagatt tttgaaatca aaaatgaata tttgtgaata ctgtggatat catttcaaaa
    62221 tgagcagttc agatagaatc gaactcttga ttgatccagg tacttggaat ccgatggatg
    62281 aaggcatgat ttctggggat cccattgaat ttcattcgga agaggaccct tataaagatc
    62341 gtattggttc ttatcaaaga aagacaggat taaatgaggc tgttcaaaca ggtacaggtc
    62401 aactaaatgg tattcccgta gcatttgggg ttatggagtt tcagtttatg gggggtagta
    62461 tgggatccgt agtaggtgag aaaatcaccc gtttgatcga atatgctacc aatcaatttt
    62521 tacctcttat tctagtatgt gcttctggag gagcacgtat gcaagaagga agtttgagct
    62581 tgatgcaaat ggctaaaata tcttccgctt tatatgatta tcaagtaaat aaaaagttat
    62641 tctatgtttc gatcctttca tctcctacta ccggtggggt gacagctagt tttggtatgt
    62701 tgggggatat cgttattgcc gaacccaatg caaccattgc atttgcgggt aaaagagtaa
    62761 ttgaggaaac attgaaacaa acagtacctg aaggttcaca agagactgaa aatttattcc
    62821 agaagggctt atttgattca atcgtaccgc gtaatccttt aaaggacgtt cttagtgagt
    62881 tatttcagct ccatgctttc tttcctttga ctcaaaatta aatcaagtag agctttaaat
    62941 tattccattt ttttttttat tttttttgaa tatttttatt aatattttta ttaatattca
    63001 ttttgaatat gaatttgaat tgaatttgaa ttctaatatg aatttgaatt aatattcttt
    63061 tgattcgaat ttcttttttc tacttatcta cttaattatt atttattact attatttatt
    63121 attaatatta attatattct tatttattgt atatactcat actcatttag atatacttag
    63181 tagaattcta ttctatatgg atttctatat gaaaatatac ttggtataag tatatatgaa
    63241 ttctagtgat tataaaatct ctttataaca atataacaat aacaggtaaa aatattaaat
    63301 attaatagaa caataacaaa aaaactaaaa aaataacagg tacaaacatt aaatcgaggt
    63361 acccattcta tgacaactct cagcaactta ccctctattt ttgtgccttt agtgggccta
    63421 gtatttccgg caattgcaat ggcttcttta tttctccatg ttcaaaaaaa caagattttt
    63481 tagatacggg cagcagtagg gacaaatctc atctagttct tttagatcta gaaagaagca
    63541 attcgatgaa ttactcctaa aggtttacat aaaaacagtg ctagttgatg agggttactt
    63601 tgcaaacaag gaaaagtaaa gtcaaattca tttggttggg ttattttccc aattccaaaa
    63661 aaatacaact ggatctaata tgggttggcg atcagaacgt atatggatag aacttataac
    63721 ggggtctcga aaaacaagta atttctgctg ggcctttatc ctttttttag gttcattggg
    63781 gttcttattg gttggaactt cgagttatct tggtaggaat ttgctatctt tatttccgtc
    63841 tcagcaaatt cttttttttc cacaggggat cgtgatgtct ttctatggaa tcgctggtct
    63901 ctttattagc tcctatttgt ggtgtacaat ttcgtggaat gtaggtagtg gttatgatcg
    63961 attcgataga aaagagggaa tagtgtgtat ttttcgttgg ggatttcctg gaaaaaatcg
    64021 tcgtatcttt ctccgattcc ttatgaaaga cattcagtcc atcagaatag aagttaaaga
    64081 gggtatttat actcgtcgtg tcctttatat ggaaatcaga ggacagggtg tcattccctt
    64141 gacccgtact gatgagaatt tgactccgcg agaaattgaa caaaaagcgg cggaattggc
    64201 ctatttcttg cgtgtaccaa ttgaagtatt ttgaaaaaag aaaaatgaac tgaaaaatga
    64261 atgctttctt ttttcttaaa aaaaaaaaaa acggaagaaa ttcaagaatt tttttttcgt
    64321 tgatattttg tattttgata gaaaggacgt tttttcgttt cgaaatccga ctaatattca
    64381 ttacttgaag tgccctttca tgcattcatc gaaaggggca attgcttcga attttagcaa
    64441 ttgatatctt tggaaacaat atctttttct tcattcaaat tggaagcaga ctctttcttt
    64501 ttcttattct atttgtgtat tctttctaaa ttcaagaact aactcccgaa ttgcaaataa
    64561 aaaaacgtga gaatagggct ctatgacttg taatagaact tatgcttgat agaaatattc
    64621 ttatcatata gagttgacga atgaggtgaa actgagttca ttaaagacga aaaatggcaa
    64681 aaaagagagc attcattccc cttctatatc ttacatctat agtctttttg ccctggtgga
    64741 tctctttctc atttaagaaa aatatggaat cttgggttac taattggtcg aatactaggc
    64801 aatccgaaat tttcttgaat gatattcaag aaaagagtat tctaaaaaaa ttcatagaat
    64861 tagaggaact gttactcttg gatgaaatga taaaggaata cccggaaaca cgtctacaaa
    64921 accttcgtat cggaatctac aaagaaacga tccaattgat caagacgcac aacgaggatc
    64981 gtatccatac aattttgcac ttctcgacaa atataatctg tttcgttatt ttaagtggtt
    65041 attctattct aggtaatcaa gaactcatta ttcttaactc ttgggttcaa gaattcctat
    65101 ataacttaag cgacacaata aaagcttttt ctattctttt attaactgat ttatgtatag
    65161 gattccattc gccccatggt tgggaactaa tgattggttc tgtctataaa gattttggat
    65221 ttgctcataa tgatcaaatt atatccggcc ttgtttctac ttttccagtc attctagata
    65281 caattttgaa atattggatt ttccgttatt taaatcgtgt atctccgtca cttgtagtga
    65341 tttatcattc aatgaatgac tgaaaaaatg atccactgat ccaattataa agtttgttat
    65401 tttgtacaaa agctaaacat tcaaaaattg acttattctt ttctttttct ttctacccat
    65461 ccaggggatt cctcttatat tccagtaaaa ttatttcagt acatagcaga atcatggata
    65521 gggaactgta ccagtgacca acctaatctt attgtagaac ttttcaggat caatgattgg
    65581 accatgcaaa ctagaaatta ctgttcttgg ataaaggaag agattactcg atccatttcc
    65641 gtattgctca tgatatatat aataactcga gcacccattt caaatgcata tcccattttt
    65701 gcacagcagg gttatgaaaa tccgcgagaa gcaactggcc gtattgtatg tgccaattgc
    65761 catttagcta ataagcccgt ggatatcgag gttccacaag cggtacttcc cgatactgta
    65821 tttgaagcag ttgttcgaat tccttatgat atgcaagtga aacaagttct tgctaatggt
    65881 aaaagggggg ctttgaatgt gggggctgtt cttattttac cggaggggtt tgaattggcc
    65941 ccccccgatc gtatttcgcc tgagattaaa gaaaagatag gcaatctctc ttttcaaagc
    66001 tatcgtccca ctaaaaaaaa tattcttgtg gtaggccctg ttcctggtca gaaatataat
    66061 gaaatcacct ttcctattct ttcccccgat cccgctacta agagagatgt tcacttctta
    66121 aaatatccca tatacgtagg cgggaacagg ggaagggggc agatttatcc cgacgggagc
    66181 aagagtaata ataatgttta taatgctaca gcagcaggta tagtaaacaa aatcatacga
    66241 aaagaaaaag ggggatatga aataactata gtagatgcat cggatggccg cgaagtgatt
    66301 gatattatac ctccgggacc agaacttctt gtttcagagg gtgaatctat caaacttgat
    66361 caaccattaa cgagtaatcc caatgtgggt ggatttggtc agggggatgt ggaaatagta
    66421 cttcaagatc cgttacgtgt ccaaggtttc ttgttcttcg tggcatctgt tattttggca
    66481 caaatccttt tggttcttaa aaagaaacag tttgagaagg ttcaattatc tgaaatgaat
    66541 ttctaggtcc gcggatttat caacatatta agttcgtaaa aataactaaa tcttttttgt
    66601 tgataattat gtaattctgt ataatcaaaa aattatgaaa agccccctgc ttgtttctat
    66661 tctttttcta ccatatttag aaaattcacc gcagtactag tcagtcatag tatgtatatt
    66721 gtgaagaagg ctgtttgact ttacctattt tttgtttttt gtttcttttt tttttcaacc
    66781 ccaataaatt ggagcactat aattatgtca ctgttttcgg atttcaatgt catagaatat
    66841 aaatatattc aattaatagt ttttgttttt ctatttgaat atgaatatag gaaaattcaa
    66901 ctcgatacta aacataagat aaataagcgg agaatattaa gcacagtata aatagaaatt
    66961 ggaaaacggg gttctaagag ggattatttg tcttcctaga acccttcttg tttgtgtcga
    67021 aatattctct caaatattaa tataataatg cctatggatt tggtctcatt cgtcaaagaa
    67081 tcctatgttt agattttttc cgagttttta ttagaacttt tatgacataa tgacatataa
    67141 tatttttaat atctttttta tttattgcat atagcagaac atataaatat aagaagtagt
    67201 agagtagtgg acaaaaaaaa gagagggaat cttattgaac aaatagaact tcttcgaaaa
    67261 atattatata ctccaattta gaataagatt cttttagtat cgaaagggtt cgcttcgcat
    67321 gatatgtgat cgatagaaaa aaaatatata gaaaaaaaaa atagaaaaat atacaataaa
    67381 attaattata tttattttgt gccgcccaga aaaaggaaat caagtgattc cttctttgtt
    67441 ttactttcgt tttctttatt ttaactttga aagtatcgac agatattatc gaggaagaga
    67501 tgttttgtgc cgcccagaaa aaggaaatca agtgattcct tctttgtttt actttcgttt
    67561 tctttatttt aactttgaaa gtatcgacag atattatcga ggaagagatg ttttgaatca
    67621 attaatgaag ttcatttttc aaaagtatca tcacaaaaaa aaaatgaaat ggagtttttt
    67681 taaacatcgg aaaaagtttt ctattttgtc atttatagaa ataaagaatc ttatgattat
    67741 taagaactca acaggacccc ctccttcttt gctttgacga gagggggtcc tgttgagttc
    67801 ttacgctttc atttcgaaaa ctcagttcag ccgattacta cagggatgaa cccaatccgg
    67861 aatatgaacc ataaaagaaa ataccaatta aaccaatcac aggaatacca gttacagtac
    67921 ctattatcca aagaggaatc cttccagtag tatcagccat ttatcccact ttcctccaca
    67981 tttcatcaag tagtcgtgct agagacataa acagccatag ataattatga aatgatatcc
    68041 ttccgaatgg gataagagaa ttcctaatac taatatatat ttcccttaat tgaagaaata
    68101 attggaaaat aaaacagcaa gtacaaaaat gagtaataac ccccagtaga gactggtacg
    68161 attcaattca acattttgtt cgtttgggtt tgattgtgtc gtagctctat aattcggatt
    68221 aggtttatcg ttggatgaac tgcattgctg atattgaccc caaaaaagaa acggtgggta
    68281 ccgctagtcc gtgaacagcc aaccatcgta ctgtaaaaat gggataggtt ctatctatag
    68341 tcattggggc ctcctaaaaa gatctactaa attcatcgag ttgttccaaa ggatcaaaac
    68401 ggccagttat taaaggaatt ccttgtcggc tctctgtaaa atactcgttg gggcgagggc
    68461 ttccaaatac atcgtaagct aaacccgtgc tgacaaataa ccaacccgca atgaataggg
    68521 agggtatagt aatgctatga ataacccagt atcgaatact ggtaataata tcagcaaaag
    68581 aacgttctcc tgtgcttcca gacatgtcga gctccacata ttcttgtaca gttaaagggg
    68641 gatcgattcc ataaaagatg agatcagtaa gtagaaattt actgaaatgg aatctttgtt
    68701 agatcgtcaa tattgtacca agggtgtctt tagagtatac cgaatcagta tagctatcct
    68761 tcttctgaca cagcaacgca atttcacaat tagtagcgag atcaagtact agataatttt
    68821 tttcttcttt tcttgttgct tgtcgcgatg tgctcaatag agaatttctc cattttttat
    68881 agtataagat gagggttttc tacattatta gcttcggact agaaacttag gatcaaataa
    68941 aatgtgaatc cgacggattg atttctaata attcatggag gagattatca tatttctaca
    69001 attcaattag atgcgaaatc tagaaatata ctttttgtgg ttgtagaaga tgttttttgt
    69061 tggaaccccc tcctttttca ttttaaaaaa attgattagt tgtcaaataa aaagtagcaa
    69121 taatagcagt atatagatag tatttcattt ttaagaagat ttttatcaat attcgcggca
    69181 cgcgcattgt tgttcttgta ttagacccaa aaggctcctt cttggcttaa ttacttaatt
    69241 acaagggttt tattttatat taatatatta aaataaggaa agagaaaaga atgtagaacc
    69301 ccaattttga gcgatctgat accctttttc ttctcgttgg agatattatg aaaatggaac
    69361 ctactacaaa atccaatgaa ttaaaataag agtaaaaaag taaagtaaag ggcattagaa
    69421 ggtcactctt cttttggtct aaaatacaaa atggattaga tacaatccaa attaagaaat
    69481 aaaaagggga tccaaataga tatttttccg atttgattct atattaattc aacgaaaaag
    69541 agagttttct tttttgaatt gaatgaaatt acacaacaaa gttcttattc tattttaatt
    69601 tgaatataat taaaataaaa tctttttctt atattagttt actcaactca agagttgttc
    69661 aatgaatctg ttgatttgga atcacaggat gggtagatgt cacagatgat gaatggattt
    69721 cttacctatg tcactatatt tttgttcgtc tataatgatt gatgaatcaa aaacttgcaa
    69781 ttttattttt caagtggtat ttttgcttat cttcctatct ttctttcaaa aatggaaact
    69841 tagggaagtg ctttttaaac atatgtataa aaagaacata tttcatttag cctcttcatg
    69901 cccactataa ctagttattt cggttttcta ctagcagctt taactataac ctcatcccta
    69961 tttatcggtc tgagcaagat acgacttatt tgatttgaga ttatgattat gaaattaatt
    70021 gaatgaacaa ttcataaaaa tcaatctttc tgggatattc aatatattct atagttcctt
    70081 accgtgtcaa tttccaattc ttggtcattg agattcatgg gcaatacaga ttaatattta
    70141 aggatatata ttacctcccc ctttctcctt tcaaacaaat aaaaatgatt gaagtttttc
    70201 tatttggaat cgtgttaggt ctaattccta ttactttggc tggattattc gtaactgcat
    70261 atttacaata ccgacgtggt gatcagttgg acctttgatt aattaacatt ctttattgat
    70321 attgaccccc tatttctttg ttttaatcct aatccagagg aggtcaaatt aagactttag
    70381 accgctgttc cattatttca gtgtcattct cgatctaaca agaatggaat cacgctctgt
    70441 aggatttgaa cctacgacat cgggttttgg agacccgcgt tctaccgaac tgaactaaga
    70501 gcgctttatt ttcataaata atcttatgtg accccaattc atcttgcatg catatactat
    70561 cataatctat atatatagaa ctctcatcat atatatattg atagaatatc catctattta
    70621 tttctattga gtatgtatgt ccacccttaa tcggtctcaa ttgagacctt attactgctc
    70681 ataagataat taatagttag gggtagggat gacaggattt gaacccgtga cattttgtac
    70741 ccaaaacaaa cgcgctacca agctgcgcta catcccttga aattggttta cagtgtcatt
    70801 gtaaagaatc tttgtcttgt tttccatatc ttgattttct ccgttgatat ataaattatc
    70861 ctgccatttt tttcttttta gtttcatatc gtataacata tattataata ataataaaag
    70921 acttatatac atctgaaatc cgcctaacaa aaaaatgaat atttttaggg aatgctcggg
    70981 cagagaagaa atggacctct tttttttaac aaaaaaaaga atatctaatg aatcgttgta
    71041 catttcaatt tgaattagga attctgcgta caaatacaag tggttattaa ctaaataacc
    71101 gtctgatcat attcatatat gtaattatgt attacaaatt acaataaaga ataagaatta
    71161 agaataaaga aggaggattt taaatgcgag atctaaaaac atatctttcc gtggcaccag
    71221 tggtaagtac tctctggttc ggtgctttag caggtctatt gatagagatc aatcgtttat
    71281 tcccggatgc attgatattc cccttttttt cattctagtt attgacacgg gaaggggtga
    71341 agaagattag agatacaatc aaatatctgt gattaatccc ccttctcctt ctttttttta
    71401 gaagttaaaa aagagaaaga ttaaagttgg attcggcctc agtgaaactc ggaattcggt
    71461 ccaggcttca attgaattta attaataaga gattcaaaat tcaattaata atcaattcca
    71521 tttctattaa tctattaaat aatagggtga gaccagaaat ggaaatggaa tggctaaggc
    71581 ggggcaagaa tatcataatc atacaagata cttaaatgaa aacagaaata ctgtactgtg
    71641 attctaaata gagttagaaa tcgttgtatt acttaatcat tactatacta tattgactat
    71701 attgattatt gattggaacg agatccttca taatttgatt tcgagttagc aacctctatt
    71761 attttatttt tcgttccttt tcgcttcgaa tcgtaaaata gaagagttaa gtgaatcaaa
    71821 agcacaaagg aggttcatgg ccaaaggtaa agatatccga ataggggtta ttttggaatg
    71881 taccagttgt gttcgaaaca gtgtgaataa gaaatcaacg ggtatttcca gatatattac
    71941 tcaaaagaat caacacaata cgcctagtcg attggaattg agaaaattct gtccctgttg
    72001 ttgcaaacat acgattcacg gggagataaa gaaatagaga aaattgatcg cttgtgtgtc
    72061 acccctccaa ggaacatgaa aaatgatata ttttttcata ttgttctaaa ctgaaattgt
    72121 atatataaca attatttaaa aattttaaaa tattaaatat aagaattaaa aatattaaat
    72181 ataagaataa aaaaagagaa acaaagcaaa tcctatttct tacaaaatag gattttcggg
    72241 ataaggaata aacaaactat gtataaatct aagcgtaagc gactctttct taaatctaag
    72301 cgactctttc ttaaatccaa gcgacctttt cgtagacgtt tgcccccgat ccaatcgggg
    72361 gatcgaattg attataaaaa cgtaagttta attagtcgat ttattagtga acagggaaaa
    72421 atattatcta gacgggtgaa tagattgacc ttaaaacaac aacgattaat tacgattgct
    72481 ataaaacaag ctcgtatttt atcttcgtta ccttttaatg gaaaaccatt tgaaaagggc
    72541 gagtcggccg ctagaactac tggtcttaaa aaaaaaaaaa aaaaatactc ttcaattgaa
    72601 ttcaaattcc aatctaaact caaatcaaat gtgaattgat gttttgttcg aaaactacga
    72661 caatcccatt ttgattatcg tgttgtatgt aagaaaaaag ggaatcggtg aagaagaata
    72721 aatctttttt tattgaacgt ggttgctcat tttgacgact ttatcatagg attctatttt
    72781 atcatacaaa tctctactct atcttcccgg agttcagtct ccggggaatt tatgatctca
    72841 ttggaaatca tataaagaca attcctattt aatatagcta tttgtgaaag tattttacga
    72901 ttaagaagca actgcctctt gtacagatta tacactaatg tactataact atagtatatc
    72961 ccttcttgat tctcgtgaat taatgcattt attcgactga tccacaaacg acgaaaatcc
    73021 ctttttttcc tatctctatc ccgatgagcc gaaaccaaag cttttatttt ctgttgagta
    73081 atagttcgag taagttttga atgagcccct cgaaagcttg atgtaaatga acgaattttt
    73141 gtcctacgtt tccgagctat atatcctcgt ttaattctgg ccattgaata aatgaaactt
    73201 tgatgaataa ctatttgatt tttttctttc agttattctt ttccctttac tagtgtatta
    73261 ataataaaaa cggattcttc caatgtataa aataaaagat tccaatggct tttgctacta
    73321 taaccttccc aaccacgatt ttttcttttt atttctaagt atttaacctc gaaataagag
    73381 attgtattga tactaggtat caaaaaaaca tattcaatta aatagaaatg gataaagaaa
    73441 tagtggattc catcgtttct atggttactt cttaaacggc gaggtcctct ctatacaccg
    73501 gagccccttc tctcatttaa tcaatgctat tgttaacttg tacagttcac actctttggc
    73561 tctacccatg aaatagctag taaaaagtct ttcacaacga aatctaacta tacagtaacg
    73621 gtatttaagt atgaagatta gctggggagc tgaccctgtt agtccgttct tgcaagaata
    73681 agggcataat ctttccgctt tttcattttg aaataggatt tcccctgctt aatggataag
    73741 catttgctac caatggggaa gtctttctca tctgaaattg caaattgagg tgattggatt
    73801 tgcaccaacg gaaaccataa atttgataca caataaaagg atatatatta ttaatagatt
    73861 cttttttaag tttaagatag tgaatggagt tcttccattc tatcctaacc gatcacggat
    73921 accggaaaaa tttgtttcct ctgttttgtc ttagtctatg atcggaacga gtcgcacata
    73981 caccctagta catgttcctc ggcgctgagg gcatccccga agggcggggg atttcgtaac
    74041 atttcgaatt ggctgtcttg tgtttctaat aagttgttta atagttggca tgttgaatca
    74101 tatacataat gagccggttt aggtcaatcc taacccaata acgaaagttt cgtaagggaa
    74161 ctggagcagg ctaccatgag acaagagatc ttctttctaa agagattcga ttcggaacta
    74221 tgatatgtcc aaggtccaat attgaaataa tttcagaggt tttccttggc tttgtccgtg
    74281 tcaacaaaca attcgaaatg cctcgacttt tttagaacag gtccgagtca aatagcaatg
    74341 attcgaagca cttcttttta cactatttcg gaaacccaag gactcaatcg tatggatatg
    74401 caaaatacag gatttccaat cctagcagga atagttatag agaatttttg tgtttgggag
    74461 tcaaataaaa caagatttta ccatggctgc aatcttaggg ggacgcgagg gtgaaagcct
    74521 atggtgccgc ttctgtaatt ctgtaattgg aaattggata atcagcacag aaaacggtct
    74581 ttacattgga cggggtggtt ttgatgattc ctaccttatt gatcgcaact tctttattta
    74641 ttattgcttt cattgctgcc cctccagaag agaagaaaaa attgtattta caagaagggt
    74701 tctaggaaga caaataatcc ctcctaggac cccgttttcc aatttctatt tatactgtgc
    74761 ttaatattct ccgcttattt atcttatgtt tagtatcgag ttgaattttc ctatattcat
    74821 attcaaatag aaaaacaaaa actattaatt gaatatattt atattctatt tgtataagta
    74881 aaaaagatct tgtttttttt ttcatattct ttcataacat aaagattgtt aaatgcttcc
    74941 tatgtaaaaa caaaaaagtt ttgctgatca cgcaacatga aaaaaggcat agaacttttt
    75001 tgtgaggact accactcttt cgatacataa ataatggaat ggttttgaaa aattttcgca
    75061 tacccaattc gaagtgccat gctattatta cggcgaacgc gtaaccttct tttttttttt
    75121 ttccctcgaa ttaaagactc actggcgata cacgtgaggg aacggaaaaa atctaaacat
    75181 aggattcttt gacgaatgag accaaatcca taggcattat tatattaata tttgagagaa
    75241 tatttcgaca caaacaagaa gggttctagg aagacaaata atccctctta gaaccccgtt
    75301 ttccaatttc tcctagaacc ccgttttcca atttctccta gaaccccgtt ttccaatttc
    75361 tcctagaacc ccgttttcca atttcattct ttatttatta tattaaattt attattagaa
    75421 tttttataat catctataat ttttagaatt tagagctatt tatgtcatcg tcatttcttt
    75481 tagtattcgt ctttcttttt aagattgtta atataatctg ccctctcttt tccttcattc
    75541 ctcgcgatct catcaataat tccataagat cgtgcttgtt ccgctgacat aaacacatct
    75601 ctttccaagt cagccgatac aacattgaaa ggctgtcccg ttctttgtac atactcagat
    75661 ataacaattt ccctcattct cattacttcg cttgtttccc agataaaatc tttcgtgtat
    75721 gactcataat gagcacttga gggttgatgc atcattatcc tagcgtgagg gactgctaaa
    75781 cgcttaccaa cttccccccc tagtagaata taagatgcaa ctgaggcggc tattccaaag
    75841 catattgtct gtacatctgc ttgcaaacct cgcataacat catacagagc tattccgggt
    75901 gatacgaagc cgcccggaga atttatatac aaattgatat ctaagttggg ctcctctata
    75961 ccgagatata tcataatgcc cataagttga ttcgatagct cagtatcgag ctctttaaac
    76021 aaaaacaggg cccggcgtcg gtaaagtccg ttgtacatgt caacccaaga tgcatcctcg
    76081 tctccgggaa tccggtaagg tacttttggc aaaccaatag gcataattca aattaaaaaa
    76141 aaaaaggata tttttattta tgcttgaaga atttaagaac ctcctaaatt gcaatgaaaa
    76201 aagaaaaatg aaacaatttt tcaatgaaaa aagaaaaatg aaataattaa agaactctat
    76261 ctccagaggg aaaagtcctt ctcttttaag tttaagcccg ttctcgttct gggcaagagg
    76321 gattcggacc tccgagacac tccgctttgt attcgtagct ttcgtagcta aagttaaata
    76381 agaattcaat cccattttca atgttttggt gcaaaaacat ttagtcccct catttagtgt
    76441 cttaataatg attgattggc cttttttatt tattgattga ttgattgaat aaatttgtaa
    76501 aaaaatccta aatacaaaag gaagatcaag tgactaaagg aaaattctta cgaatagttt
    76561 ccttagggtg atgaacaaac aaatatgtct cacccataga aatataataa ggcaagtctc
    76621 agaactaatg gacaaacaag gattgaaagc gcccctccac cattgcgcat tcttacttat
    76681 cgcgtataga atagatctgc ttcttttgtt cctacgaata gaattcttcc attattatta
    76741 aaaaactaga acaaatatta atcctttacc cgagataatc cactaaaaag agagggtcca
    76801 tagtatagtt tttacagtgc aataaagtta catagtgtcc attttttgtt gatataagag
    76861 gtattttcat gggtttgcct tggtatcgtg ttcataccgt cgtattaaat gatcccggcc
    76921 gtttactttc cgtccacatc atgcatactg ctctggttgc tggttgggcc ggttcgatgg
    76981 ctctatatga attagccgtt tttgatccct ctgaccctgt tcttgaccca atgtggagac
    77041 agggtatgtt tgttataccc ttcatgactc gtttaggaat aaccaattca tggggcggtt
    77101 ggagtatcac aggagggact ataacgaatc caggtatttg gagttacgaa ggcgtggccg
    77161 gggcacatat tgtgttttct ggcttgtgct ttttggcggc tatctggcat tgggtatatt
    77221 gggatctaga aatcttttgt gatgagcgta caggaaaacc ttctttggat ttgccaaaaa
    77281 tttttggaat tcatttattt ctttcagggg tggcttgttt tggttttggc gcatttcatg
    77341 taacgggatt gtatggtcct ggaatatggg tgtctgatcc ttatggacta accggaaggg
    77401 tacaatccgt aaatcccgca tggggtgtgg aaggttttga tccttttgtt ccagggggaa
    77461 tagcctctca tcatattgca gcggggacat tgggcatatt agcgggcctt ttccatctta
    77521 gtgtccgtcc accccaacgt ctgtacaaag gattgcgtat gggaaatatt gaaaccgtcc
    77581 tttccagtag tatcgctgct gtcttttttg cagcttttgt tgttgctgga actatgtggt
    77641 atggttcagc aactaccccg attgaattat ttggtcccac tcgttatcaa tgggatcagg
    77701 gatacttcca gcaagaaata tatcgaagag ttggtgctgg gctagccgaa aatcaaagtt
    77761 tatcagaagc ttggtctaaa attcccgaaa aattagcctt ttatgattac attggcaata
    77821 atccggcaaa aggggggttg tttagagcgg gctcaatgga caatggggat ggaatagctg
    77881 ttgggtggtt aggacaccct atctttagag ataaggaggg gcgtgaactt tttgtacgtc
    77941 gtatgcctac tttttttgaa acatttccgg ttgttttggt agacggagac ggaattgtta
    78001 gagccgatgt tccttttcga agggcggaat cgaagtatag tgtcgaacaa gtaggtgtaa
    78061 ctgttgagtt ctatggtggc gaactcaatg gagtcagtta tagtgatcct gctactgtga
    78121 aaaaatatgc tagacgtgct caattgggtg aaatttttga attagatcgt gctactttga
    78181 aatctgatgg cgtttttcgt agcagtccaa ggggttggtt tacttttgga catgcttcgt
    78241 ttgctctgct cttctttttc ggacacattt ggcatggtgc tagaaccttg ttcagagatg
    78301 tttttgctgg tatcgaccca gatttggatg ctcaagtaga atttggagca ttccaaaaac
    78361 ttggagatcc aactacaaga agacaagtag tctgatacaa cattgttttg ttccttttgg
    78421 gctttaattt ctttttgtga ttggaatttg acatagggaa ccggataaat cttgattgga
    78481 atcgctactt tttcttttac tcttgttctt tctttttctt tatccgagag acgatcccaa
    78541 ataaacaggt atgaaagcta taattggaaa ccacgatcaa atccatggaa gcattggttt
    78601 atacattcct cttagtttct actttaggaa ttattttttt cgctatcttt tttagagaac
    78661 cacctaaagt tccaactaaa aagatgaaat gatttttcat tatctcaatt gaagtaatga
    78721 gcctcccaat attgggaggc tcattacttc aactagtccc catgttcttc gaatggatct
    78781 cttagttgtt gagagggttg cccaaaagca gtatataagg cgtacccagt aaaacttaca
    78841 agtaaaccag atatagagat ggcaactagg gttgctgttt ccattattat ataatttcaa
    78901 gaccaaaatg gatctaggat aagatcattt atttacagcg gaatggtata caaagtcaac
    78961 agatctcaat gaataaaaaa taggatttat ggctacacaa actgttgagg gtagttctag
    79021 atctggtcca agacgaacta ttgtagggaa tttattgaaa ccattgaatt cggaatatgg
    79081 taaagtagct cctggttggg gaactactcc tttaatgggt gttgcaatgg ccctatttgc
    79141 gatatttcta tctattattt tggagattta taattcttcc attttactgg acggaatttc
    79201 tataaattag attcacaaga accgactaac tagtttttca atacaaagtg aagcatttgg
    79261 gtcttagatt tttagcccat tctattttgg tttggtagtt tagttcgatc gtggaatttc
    79321 ttttcttctg tatttccgga atatgagtgt gtgacttgtt ataattgatc ctattgatag
    79381 tacagagagt gagtctgtca tcttgataga gatggttttc ccccgtcgga tatttattct
    79441 agtatctgga gcacggaata tataaaatag attctttaga actatgattc atacttaata
    79501 tttagacccc gcaaccggac ttaaaagatt ttttcaagga gttagaagtt ataataaatc
    79561 gaaagatttt gattctttca aactgccgct tatccttatt tttatcaaag gaaaggacaa
    79621 acgtttattt ggattttttt tcattatatc tattcattga ataagtgatg atccaatagt
    79681 tcttactcag ggaatttttg gacttagatt aaaggtttta ttgaatcatc gtggttttag
    79741 tatgaatctg aggttttttt aatcgatttt atagggtctt aacaagagaa ttcttatcaa
    79801 taataaagaa gacagcagta aagccgcatt acacataaaa aagaataaca caagaaaaga
    79861 agagttaaag aatattcaag aggccagtaa cgatcaaaat aaagacgagt gagccgactt
    79921 gagattttgg cattataatc acaaagaaga gctttcggat ttctattttt tgtatcttca
    79981 gagaagattg gaatcatagg gttaagttaa gaagttgcaa actttctatt acacatatcc
    80041 gttagaccca gtatttgggc atttctgttt gagccgtacg agatgaaatt ctcatatacg
    80101 gttctcagag ggggagtccc cttggtttac ctatctcaat aaagtctatg attggttcga
    80161 agaacgtctt gagattcagg cgattgcaga tgatataact agtaaatacg ttccccctca
    80221 tgtcaacata ttttattgtt taggaggaat tacacttact tgttttttag tccaagtagc
    80281 gacggggttt gctatgactt tttactatcg tccgaccgtt actgaggctt ttgcttctgt
    80341 tcaatatata atgactgaag ctaactttgg ttggttaatc cgatcagttc atcgatggtc
    80401 ggcaagtatg atggtcctaa tgatgatcct gcacgtattt cgtgtgtatc tcaccggtgg
    80461 ttttaaaaaa cctcgcgaat tgacttgggt tacgggtgta gttttggctg tattgaccgc
    80521 atcttttggt gtaactggtt attccttacc ttgggatcaa attggttatt gggcagtcaa
    80581 aattgtaact ggcgtacctg aggctattcc tgtaatagga tcatctttgg tagagttatt
    80641 acgcggaagt gctagtgtgg gccaatctac cttgactcgt ttttatagtt tacacacttt
    80701 tgtattaccc cttcttactg ccgtatttat gttaatgcac tttccaatga tacgtaagca
    80761 aggcatttcc ggccccttat agagaatatg gatcctagat atttggaatc aatcatttat
    80821 catttggggg aggagaacaa tagtatttca ttgccacaaa tatgtcttat ttaaaataat
    80881 aagacatgta tttggatatt tctatttccc ttcaacttca caaaattgga ttatttattt
    80941 gacagacacg aataattgaa ggggattctt cgaagaaaaa atggattatg ggagtgtgtg
    81001 acttgaacta ttgattggtc cgcgcagata tatgacttta tcttatctgc cacatttgaa
    81061 ttcacaatga aatgtgtctt tgttccaacc accgcgcaag tcccctacag aggataggct
    81121 ggttcgcttg aagagaatct tttctatgat cagactccat catgtcctgc atgaacaggc
    81181 tccgtaagat ccagtaaaat aagtgatgtg gtataatcca gattatgtct tatctatttc
    81241 acttaactta atagtatgga aatgcattca tttcctctgc attgactcga tttatgatac
    81301 tatcggggtg aaacaagtag atctaaagaa gaacaggggc tagattatat tagtaacaag
    81361 taaatccttt gtatgtaaag taaaaagtct cgagattttg gggggataaa ggccaaccgc
    81421 aaggtctgag atgacccaga aagcactatc aactttgtaa gcctacttgg gtattgagca
    81481 tttacttaac ttataagaac agaatttctt gcaatggata gttgtaactc cggaaaaggg
    81541 actccgctaa aatttttcgt acatagaatc ctcatattca tatacgtaac atataaattt
    81601 tttagataga tacgtttgat tcgtgctcga gccggatgat gaaaaattat catgtccggt
    81661 tcttttggag gatggatcta taagaattca cctatcccaa taacaaaaaa acctgacttg
    81721 aatgatcctg tattaagagc taaattggct aaaggaatgg gtcataatta ttacggagaa
    81781 cccgcatggc ccaatgatct tttatatatt tttccagtag taattctagg tactattgct
    81841 tgtaacgtag gcttagcggt tctagaacca tcaatgattg gggaacccgc ggacccattt
    81901 gcaactcctt tggaaatatt gcctgaatgg tatttctttc ccgtatttca aatacttcgt
    81961 acagtgccca ataagttatt gggtgttctt ttaatggttt cggtaccggc gggattatta
    82021 acagtaccct ttttggagaa tgttaataaa ttccaaaacc catttcgtcg tccagtagcg
    82081 acaaccgtct ttttgattgg tactgcggtg gccctttggt tgggtattgg agcaacatta
    82141 cctattgaga aatccctaac tttaggtgtt ttttaaatgg attcaattgt gaaataacat
    82201 gatatgtgta ttgtgtatct agggagaatt caccttgaaa ccactaatcc ctagatacat
    82261 ctattccatt ttggacctat tccgagtata tggatttgtg ctaaagattc aaaacccgca
    82321 ttttcgtctt ttttttttag gaaaaaaaaa gataaaaaaa aaatccaatg gatttcaatt
    82381 ttatgcaaaa tgcttttcta tttctaaaat gtccaatata cattttacat cttctatgtg
    82441 aaaatgttct attttcataa ggtcttcttg actgttattc aaaagctcca ataatgtatg
    82501 tatattggac cttttgagac aattatagat cctgggaggc aattctaatt ggtcaataaa
    82561 aatcgatttc aatgctattt cttttttatt tttccttagt ttagccaatc catcatgaaa
    82621 agtaaaaagg ggtaaagtaa ctttgtcttg attgttttct aaattgaagt ttttttcgtc
    82681 cgcatgtaaa aaaggaataa ataaatcaat caaattccgg gaggcttcat aaagcgcttc
    82741 tttaggagtt aaacttccat ttgtccatat ttcgagaaaa agtatctctt gtttttcatt
    82801 cccattcaca taagaatgaa tactaaaatt tgcatttcta acaggcatga atacagcatc
    82861 tataggataa cttccgtctt gaaaggtatt tagtgttttt atacgatatc cgcgactcct
    82921 ctcgatttgt aatccaatac acaaattaat gggttctgtt agattagcta tatgttgtgt
    82981 attatcaacg atttccacag aaggtggtaa aattatgtct tgagcagtta catatccagg
    83041 acccttaacc caaatagacg cgtcccgagt tccatagaga ttacttctca atacaatttt
    83101 tttcaaattc attaaaatct catgcgctga ttcttgaata cccgctatgg tagaatattc
    83161 atgtggtatt ttctcagatt ttgcacgtgt gatacatgtt ccctctattt ctccgagcaa
    83221 agctcttcgc atggcaatgc ctattgtgtc ggcttgacct ttcataagtg gagacagaat
    83281 aaagcgtcca taataaagac gcttactgtc tgctcttgat tcaacacact tccactgtag
    83341 tgtccgagtg gatgctctta ctttctctcg aaccataata atatattttg atcaaatcct
    83401 tgaatttgaa ttttttattt ctcttgaaat ctcttcaatg tttatttttc cccttacaaa
    83461 tgtctttttt tagggggcct acatccatta tgcggcatag gggttacatc ccgtatggaa
    83521 cttaatagta taccacttct acgaatagct cttaatgccg catctcttcc gagaccggga
    83581 ccttttatca tgacttttgc tcgttgcata ccttgatccg ctactatctg aatagcactt
    83641 cctgctgcgg tttgagcggc aaaaggtgtc ccctttcttg gacccttgaa tctacaagta
    83701 ccggcggagg accaagaaat cacctgacct tgtacatctg taatagtcac aatggtattg
    83761 ttaaaacccg cttgaacgtg aataactccc tttggtattt tacgcgcatt cttacgtgaa
    83821 ccaatacgtc cccttctact tctacttcta cgtaaaaaac tacgtaaatc aattcttcgt
    83881 ataggttttc ccatatttta ttatctcata aataatattt tattatctca taaatataag
    83941 tcagagatat atggatatat ccatttcatg tcaaaaacgg atcctttcca tttttcgact
    84001 ttttcctttg atttaaattt atttattaaa taattaaaat aaattaaata gaatattata
    84061 atatactaaa ttctgataaa tttaaaatat atctaaaata ttcaattaat caaaaataaa
    84121 attggaagat aatttattaa ttttattttc ttttttttgt gcatccggtc agcccccctt
    84181 tttgtttttt ggatttgttt tttggaaaga ttatccttgt ctttgtttat gtcttggatt
    84241 ggaacaaatt actctaattc gtccgcgcct acggaccagt cgacattttt cacaaatttt
    84301 acgaacggag gccctctttt tcatatttgt tattccttaa ctgaattccg aatctattta
    84361 ttggaagaaa ataaggtttc ctgagatttt gaacttctaa ttgtatcccc ataaaaaaga
    84421 ggatgttgaa gttgaaaaaa agcggaatca ttcgaatttt tgttccgggg tctataaccc
    84481 tccgcttgaa tcaaaatgat ttacttccgt ttttacttta tctcccggta gtttacgtat
    84541 aaaactatgt cgaatctttc cggaaacata acctagaatc catattttca ttacctagaa
    84601 tcttattttc attatagaaa cgaacctgga acataccatt gggaggtgat tcagtaatta
    84661 aacattaaac cctcacgaat ccatttgttt cttttattcc tattgcagtt aaaactcctt
    84721 cccgtattaa ctaatgtatg tggagtgata ttagaaaccc gctttttctc tctctttttt
    84781 cacaaaaatg tatgtaagtt tctcatagaa tttggatatc agaaagatta ccatatataa
    84841 cataagattt ctccgccgat tctttctaat cgagcctctc gatctgtcat tatacctcga
    84901 gaagtagaaa ggattacaat ccccatccct cctaaaattc taggaattcg ttgataatta
    84961 gaatagattc gtagaccagg tctactgatt cgttttaaat tcaaaatagt tttatatgac
    85021 cctttcctat ttcttctatg ccgtagagtt aaaactaaaa aatatttgtt gctttcccta
    85081 tgttttctca cgttttcaat aaaaccttct cggaaaagta ttgtaacaat gttttcggtg
    85141 atgttagtag atggtattcg aaccgtccct tttctattca tgtcagtatt tcgtatagag
    85201 gttattatgt cagcaatggt gtccttaccc atcagaaact aaaatgattg ttccccttaa
    85261 cttttgatat aatcaacatg ctcttttatt attttatatc ttttattaat tttatattat
    85321 taatcatatt ttttaatatt taaaaaaaga atatctcaaa ataaagatta tataattcta
    85381 ataattatta taataattag aataataatt agaatttttt attagaatct ttttaaaata
    85441 ataaaaaaaa ataattacaa aagaaaaggt atatgcgtga gacataatta acctattaat
    85501 taatccattt gattcaaata ctataaatat atcatagtct cgtcttataa tacttcgggt
    85561 gctaatgaaa ctattttagt gaaatttaac tgtctcaatt cctgggcgat cgcaccaaaa
    85621 attcgagttc cttttggatt tcctttttga tcaatgacaa ctgcagcatt atcatcatat
    85681 tgtattatca taccgttgtt acgtttgagt tctttacaag tacgtacaat tacagctctg
    85741 atcacttctg atctttctaa agatgtattt ggtactgctt tcttgattac agcaacaata
    85801 acgtcaccaa tataagcata tcgtcgatta ctagttccta cgattcgaat acacatcaat
    85861 tcgcgggccc cgctgttatc ggctacattc aaatgggttt gaggttgaat catatcatct
    85921 tttttttctc tgttctttca gtgcaaaagg cgaagtaaaa aaaaaagaaa tattgtgtat
    85981 caaaaaaaaa gaaacccata attgcaattg ttttttttca tcccaaagac ttctttcctt
    86041 tggttctaat tattatgacg aaataatgaa ttgagttcgt ataggcattt tggatgctgc
    86101 tattgcaata gcccttctgg ctatattttc tgtgactccg cccatttcat aaagtatttt
    86161 acctggttta acgacagcta cccaatatgc ggggggtcct tttccttttc ctgaccccat
    86221 acgtgtttct gtaggtctta ctgtaaccgg tttgtctgga aatatgcgta cccatatttt
    86281 tccaccgcgg cgggcatttc gtgatattgc tcgccgccct gcttctattt gtctagacgt
    86341 gatccaagcg ggttcaagtg cctgaagagc atatctaccg aagcaaatat gattacctcg
    86401 agaggatatt cctttcattc ttcctctatg ttggttgcgg aatctggttt ttttggggtt
    86461 atagttgatg gttttttctc agttccatct ctactacaga accgtacatg agattttcac
    86521 ctcatacggc tcctcgcgaa tgaaaggatt caaatagaat atacatggat ttcatgaata
    86581 aaataatata ccgaatcggg gtgggatttt ttgagatttc atctaatcta ttggtttatt
    86641 ggaaatttgt atatcttgtt ttgatatata actaaacaag tattcttttt acaaaaattc
    86701 tttttttatt atagacaatt cttgttatct agatataaat agataatgtt gttttcttat
    86761 gttataaggt tctaacgaat ctttattttg tttttctttt tattaccata tcggattggc
    86821 ccctatttag aaatccaata aaatccaaat tttcgcgggc gaatatttac tctttcatta
    86881 tctatttcag atgtagggtt agcccatgac tcctcagaat atgattcctc agaataaatg
    86941 gattggtttt tggttcgttc cgccatccca tccaatgaat cattcagatt tgtttttaat
    87001 aaaatcttat taggcattca cgggttccgt cgttcccatc gcttctcgat taatggttag
    87061 gtctcaattg tacaatggag cctctaattc cattttttct ttagtcaact ctctcagttt
    87121 ttagtgactc ggggctcttg atttgtttgt tcgatcaata atagtcatct aattatggat
    87181 taattaatat tgatgcttta ttacactacc ttacctttta tgacatgact catagacctt
    87241 acatattaga attatatatc attgatattc tttttctctc tttctttcac cctttcattt
    87301 atccatatat tcttattgct tcacaactca caatcagatt cgttttttct tttttttatg
    87361 caatatttca gttggtataa tgatatcgcc aatatatcaa tctttcctta tatcttgacc
    87421 ggttctttag attcagataa tgcgaagcga tgagttggtt attagttcta tagttattaa
    87481 ttattaatta attaatacta tgagttggtt tatttttttt agaatggtta gaattcaaca
    87541 aaaaaaaata aaccaacgca acgagtcgca cactaagcat agcaattata tcaatatcaa
    87601 atgattaatc gaatttttat tcaatcttat aaaattgatt aaattcatat taatagaatt
    87661 tttcattttt tgttttttcg ctagatagaa cgttaaagat aaggcaaagc ttattattct
    87721 tcgtttacaa atatccaaat cttgatgcct aataccccat aaatagttcg aactgtataa
    87781 gaacaataat caatttttgc tcgaatggtt tgtagaggaa ccctaccttc tctgatccat
    87841 tcgacgcgtg caatttcttt tccgtcgata cgtcccgcaa tttgtacttg aactcctttt
    87901 gtacccgctt gttcagttaa ttcaatagct tttttcattg ctttacgaaa ggaaactcta
    87961 ttctttaatt gttcggctat aaattctgca agaatattag ggtgtccata agggtttgca
    88021 attcttgtaa tagcaatgtt gagttttcca ttcatacaat taagtttttt ttgcacattc
    88081 atctgtaatt cttcaattct tcgaggttta tcttctatta ataactttgg aaatcccata
    88141 tagattatga cttgaatcag atcgattcct ttttgaatct ttatccgttc aattcccttg
    88201 acaccagaag atattctcat atttttttgt acataattct tgatacaatc ccgtattttt
    88261 tcatcttctt gtagactctc ggaataattt tttggttgtg caaaccaaag agaatgatga
    88321 ctttgggttg taccaagtct gaaaccgagc ggatttattt tttgtcccat aatcccccac
    88381 tattatacat aaaatgacac ttcgtatctg tgtacttttt ttctttatcg atccggtttt
    88441 tttgaagcat aatatgatgt atttgcgtct ttcatactct tcttcaatct atagatatat
    88501 ctttcaataa gaataagata gttatatgac aatttagcag ataactttgt ctttgagttt
    88561 gaagttttca tttttttcat agtagtatct ttattaactt tttgactttt tattttatta
    88621 atggctcaac ttgtattaat gacccacctt gtattaatga ctcaacttgt ttcgttgaaa
    88681 cccatattgt gactagcatt tattgttgca gaataaacca atttgaaaat ggaataagat
    88741 actcgatagg gcatgagttc gagtatcata agtttttccg ttcacgaatt tcatcaatta
    88801 ctatttgtgc tttgtgttgt gagcagacat gtatatatgt tgacctaaag ggtatacttc
    88861 tgtatattgg ttcttctttt tcataaggtt tgactttttg actcttttat ttttaatatt
    88921 ttaatattaa aaatattaag aattctaaat tcaaattata taaattaatt caaattatat
    88981 aaattcgaat tttttttttt cagaattatt ttttaggtat attggttctt ctttttcata
    89041 aggtttgact ttttgactct tttattttta atattttaat attaaaaata ttaagaattc
    89101 taaattcaaa ttatataaat taattcaaat tatataaatt cgaatttttt tttttcagaa
    89161 ttatttttta gtaatttctt aatcactaaa ttaacgacga gatctattat catttttccc
    89221 atgtccccgg aagtttatag taggtgaaaa ttctcccaat ttatgaccta ccatacgatc
    89281 tgttatataa ataggtaaat gttcttttcc attatggata gcaatcgtat gaccaatcat
    89341 tgtgggtata atggtagatg ctcgggacca agttactatt attttttttt ctgcttttgt
    89401 gttaaattta tttatttttc ttaataaatg attcgctaca aaaggatttt tttttagtga
    89461 acgtgtcaca gtccattact atttactgcg gcgacgaaga atcaaattat tactatattt
    89521 tttccttttt ctacttcttc ttccaagtgc aggataaccc caaggagttg cgggtttttt
    89581 tctaccaatt ggggccctcc cttcaccacc cccatgggga tggtctacag ggttcataac
    89641 tgctcctctt actacaggac gcttacctag ccaacattta gatccggctc tacccaaact
    89701 tttctggttt accccaacat tccccacttg tccgactgtt gctgagcagt ttttggatat
    89761 caaacggacc tctccagaag gtaattttaa tgtggccgat ttcccctctt ttgcaatcag
    89821 tttcgctaca gcacctgctg ctctagctaa ttgtccaccc tttccgagtg tgatttctat
    89881 gttatgtatg gccgtgccta agggcatatt ggttgaagta gattcttctt tttgatcaat
    89941 caaaacccct tcccaaactg tacaagcttc ttccaaagca tacggctttc tggatgtaga
    90001 tgatgatatc tatacagatg gatcttatat atatcgtaca atgaagtacc gcatgagtgg
    90061 atatatagga atccaaatct gccgaatcac tcatgttatg atcttctaca tcctaggtct
    90121 tcccgttcct tcatctggct tatgttcttc atgtagcatt cagaccgaat gactctatga
    90181 gattacgtcg atacttccac atattacggg taacgtagga gacatctcca tttttccccg
    90241 gggaatcctt agaattacca ctgcttagct ttcaattcgc ctctgaccat caaatgaaat
    90301 gtgaataacc cgtcctcccc tctttgaaac aaggggcgct tctggttctg tcagtgcttg
    90361 aaacaatttt ctcttctcca tattactata tctctagagt caataatctt atatgaggaa
    90421 ctactgaact caatcacttg ctgccgttac tcttcagttt tctgttgagg tctatcctgt
    90481 agaggtactc aaattggatc agtgatcgat ttctaggttt cgccgtaaac ctaattggtt
    90541 acttccaatt acgtaaatcg atagttcaaa ccgcactcaa aggtagggca tttcccattt
    90601 ttataggaac ttctgtacca gaaacaatgg tatctccaat tatagcccct ctgggatgta
    90661 aaatatatct tttctcacca tccccatagt gtatgagaca aatgtatgca tttcgattag
    90721 ggtcgtattc tatggttacg attctaccat atatgtcttt ttcattccgt cgaaaatcga
    90781 ttttacggta tagacgctta tgacctcccc ctctatgccc tgcggtaatg attcctctgg
    90841 cattacgacc tttaccacaa cgatgctgtc catagatcaa attatttcgt ggattggatt
    90901 tcacttgact gtctacggct ccattgcgtg tgctcggggt agaagttttg tataaatgta
    90961 tcgccatgct attaagtatt ttgatttaag ttcttttctt tctaagaggt ggaatagaat
    91021 aacccggttg aagcgtaatg atcatacgcc tgtaatgcat tgtatgtccc ataataggcc
    91081 ccattattct tctacccttt accgggagtc gatgactatt catagctatt accttgacac
    91141 caaagaagag ttcgacccaa tgctttattt ctgtcctagt tgatcctgat tcgacattag
    91201 aagtatattg atttttcccc aataatcgaa tactcttgtc tgtaaatact gcatatttga
    91261 ttccatccat aaatctattt tcttccctat gagttctagt ctccataaga atgcttgttc
    91321 ttactgttca tatgttatga tatgaatata ctactgtctg taaaaattgc atataatgat
    91381 ggaaaaaaat tcaattgata cagaaccaat tccaatagac ttattggagg gtcccattgg
    91441 tgtgcatcca gtaggaattg aacctacgaa ttcgccaatt atgagttggg cgctttaacc
    91501 attcagccat ggatgcagaa atgattagga ggactaaaga aatgattagg aggactaaag
    91561 aaatgattag gataaatcca tacaatttac aatttaattt aggaggacta aagaaatgat
    91621 taggaggact aaagaaatga ttaggataaa tccatacaat ttacaattta atttaggagg
    91681 actaaagaaa tgattaggag gactaaagaa atgaaacagc aattcaaatt ctggattttc
    91741 gaattgagag agatattgag agagatcaag aattctcact atttcttaga ttcatggacc
    91801 caattcaatt cagtgggatc tttcattcac atttttttcc atcaagagcg ttttataaaa
    91861 ctcttggact cccgaatttg gagtatccta ctttcacgca attcacaggg ttcaacaagc
    91921 aatcgatatt tcacgatcaa gggtgtagta ctctttgtag tagcggtcct tatatatcgt
    91981 attaacaatc gaaagatggt cgaaagaaaa aacctctatt tgacagggct tcttcctata
    92041 cctattaatt ccattggacc cagaaatgat acattggaag aatcttttga gtcttccaat
    92101 atcaataggt tgattgtttc gctcctgtat cttccaaaag gaaaaaagat ctctgagagc
    92161 tctttcctgg atccgaaaga gagtacttgg gttctcccaa taactaaaaa gtgtatcatg
    92221 cctgaatcta actggggttc gcggtggtgg aggaactgga tcggaaaaaa gagggattct
    92281 agttgtaaga tatctaatga aaccgtcgct ggaattgaga tctcattcaa agagaaagat
    92341 atcaaatatc tggagtttct ttttgtatat tatatggatg atccgatccg caaggaccat
    92401 gattgggaat tgtttgatcg tctttctccg aggaagaggc gaaacataat caacttgaat
    92461 tcgggacagc tattcgaaat cttagtgaaa gactggattt attatctcat gtttgctttt
    92521 cgtgaaaaaa taccaattga agtggagggt ttcttcaaac aacaaggagc tgggtcaact
    92581 attcaatcaa atgatattga gcatgtttcc catctcttct tgagaaacaa gcgggctatt
    92641 tctttgcaaa attgtgctca atttcatatg tggcaattcc gccaagatct cttcgttagt
    92701 tgggcgcacg aatcggattt tttgaggaac atctcgagaa agaattggat ttggttagac
    92761 aatgtgtggt tggtaaacaa ggatcggttt tttagcaagg tacggaatgt atcgtcaaat
    92821 attcaatatg atttcacaag atctagtttc attcaagtaa cggattctag ccaattgaaa
    92881 ggatcttctg atcaatccag agatcatttc gattccatta gtaatgagga ttcggaatat
    92941 cacacattga tcaatcaaag agagattcaa caactaaaag aaagatcgat tccttgttgg
    93001 gatccttcct ttcttcaaag ggaacgaaca gagatagaat cagagcgatt ccctaaatgc
    93061 ctttctggat attcctcaat gtcccggcta ttcacggaac gtgagaagca gatgaataat
    93121 catctgcttc cggaagaaat cgaagaatct cttgggaatc ctacaagatc cattcgttct
    93181 tttttctctg aaagatggtc agaacttcat ctgggttcga atcctactga gaggtccact
    93241 agagatcaga aattgttgaa gaaagaacaa gatgtttctt ttgttctttc caggcgatcg
    93301 gaaaataagg agatggttaa aatattcaag atcattttgt atttacaaaa taccgtctca
    93361 attcatccta tttcatcaga tccgggatgt gatatggttc cgaaggatga actggacagt
    93421 tccaataaga tttcattctt gaacaaaaat ccattttttg atttatttca tctattccat
    93481 gaccggaaca gggggggata cacgttacac cacgattttg aatcagaaga gagatttcaa
    93541 gaaatggcag atctattcac tctatcaata accgagccgg atctggtgta tcataaggga
    93601 tttgcctttt ctattgattc ctccggattg gatcaaaaac aattcttgaa tgaggtattc
    93661 aactccaggg atgaatcgaa aaagaaatct ttattggttc tacctcctat tttttatgaa
    93721 gagaatgaat ctttttatcg aaggatcaga aaaaaatggg tctggacctc ttgcgggaat
    93781 gatttggaag atccaaaacc aaaaatagtg gtatttgcta gcaacaacat aatggaggca
    93841 gtcaatcaat atagattgat ccgaaatctg attcaaatcc aatatagcac ctatgggtac
    93901 ataagaaatg tattgaatcg attcttttta atgaatcgat ccgatcgcaa cttcgaatat
    93961 ggaattcaag ggtatcaaat aggaaatgat actctgaatc atagaactat aatgaaatac
    94021 acgatcaacc aacatttatc aaatttgaaa aagagtcaga agaaatggtt cgatcctctt
    94081 attttgattt ctcgaaccga gagatccatg aatcgggatc ctaatgcata tagatacaaa
    94141 tggtccaatg ggagcaagaa tttccaggaa catttggaac atctcatttc tgagcagaat
    94201 agccgttttc aagtagtgtt cgatcgatta cgtattaatc aatattcgat tgattggtct
    94261 gaggttatcg acaaaaaaga tttatctaag tcactttgtt tctttttgtc caagttatct
    94321 ctttttttgt ccaagtttct tccctttttg tctaactcac ttcctttttt ctttgtgagt
    94381 ttcgggaata tccccattca taggtccgag atccacatct atgaattgaa aggtccgaat
    94441 gatcaactct gcaatcagtt gttagaatca ataggtcttc aaatcgttca tttgaaaaaa
    94501 aggaaaccct tcttattgga tgaccatgat acttcccaaa aatcgaaatt ctcgatcaat
    94561 ggaggaacaa tatcaccatt tttgttcaat aagataccaa agcggatgat tgactcattc
    94621 catactagaa agaatcgcag gaaatctttt gataacacgg attcctattt ctcaatgata
    94681 tcccacggtc aagacaattg gctgaatccc gtgaaaccat ttcatagaag ttcattgata
    94741 tcctcttttt ctaaagcaaa tcgacttcga ttcttgaata atcgacatca cttccacttc
    94801 tattgtaaca aaagattccc tttttatgtg gaaaaggcct gtatcaataa ttatgatttt
    94861 acatatggac aattcctcaa tatcttgttc attcgcaaca agatattttc tttgtgcggc
    94921 ggtaaaaaaa aacatgcttt tttggagaga gatactattt caccaatcga gtcacaggta
    94981 tctaacatat tcatacctaa cgattttccg caaagtggtg acgaaaggta taacttgtac
    95041 agatctttcc attttccaat tcgatccgat ccattcgttc gtagagctat ttactcgatc
    95101 gcagacattt ctggaacacc tctaacagag ggacaaatag tcaattttga aagaacttat
    95161 tgtcaacctc tttcagatat gaatctatct gattcagaag ggaagaactt gcatcagtat
    95221 ctcaatttca attcaaacat gggtttgatt cacactccat gttctgagaa atatttacca
    95281 tccgaaaaga ggaaaaaacg gagtctttgt ctaaaaaaat gccttgagaa agggcagatg
    95341 tatagaacct ttcaacgaga tagtgctttt tcaactctct caaaatggaa tctattccaa
    95401 acatatatac catggttcct tacttcgaca gggtacaaat atctaaatct tctattttta
    95461 gatacttttt cagacctatt gccaatacta agtagcagcc aaaaatttgt atccattttt
    95521 catgatatta tgcatggatc agatatatca tggcgaattc ttcagaaaaa attgcgtctt
    95581 ccacgatgga atctgataag tgagatttcg agtaagtgtt tacataatct tcttctgtcc
    95641 gaagaaatta ttcatcgaaa taatgagtca ccattgatat cgacacatct gagatcgcta
    95701 aatgttcggg agttcctcta ttcaatcctt ttccttcttc ttgttgctgg atatctcgtt
    95761 catacacatc ttctctttgt ttctcgagcc tatagtgagt tacagacaga gttcgaaaag
    95821 gtcaaatctt tgatgattcc atcatacatg attgagttgc gaaaacttct ggataggtat
    95881 cctacatctg aactgaattc tttctggtta aagaatctct ttctagttgc tctgaaacaa
    95941 ttaggagatt ctctagaaga aatatggggt tctgtttctg gcggcaacat gctatggggg
    96001 ggtggtcccg cttatggggt caaatcaata cgttctaaga agaaatattg gaatctcatc
    96061 gatctcataa gtatcatacc aaatcccatc aatcgaatcg ctttttcgag aaatacgaga
    96121 catctaagtc atacaagtaa agcgatctat tccttgataa gaaaaagaaa aaatgtgaat
    96181 ggtgattgga ttgatgataa aatagaatcg tgggtcttga gcagtgattt gattgatgat
    96241 aaagaaagag aattcttggt tcaattctct accttaacga cagaaaaaag gattgatcaa
    96301 attctattga gtctgactca tagtgatcat ttatcaaaga atgactctgg ttatcaaatg
    96361 attgaacaac cgggagcaat ttacttacga tacttagttg acattcataa aaagcatcta
    96421 atgaattatg agttcaatac atcctgttta gcagaaagac ggatattcct tgctcattat
    96481 cagacaatca cttattcaca aaccccgtgt ggggctaata gttttcattt cccatctcat
    96541 ggaaaaccct tttcgctccg cttagcccta tcccccccta ggggtatttt agtgataggt
    96601 tctataggaa ctggacgatc ctatttggtc aaatacctag cgacaaactc ctatgttcct
    96661 ttcattacag tatttctgaa caagttcctg gataacaagt ctaagcttat tgatgatatt
    96721 gaagatagtg acgatgacga tattgaagat agtgacgatg acgatattga tgatagtgac
    96781 gatattgatg atagtgacga tattgatgat agtgacgata tcgaccgtga ccttgatacg
    96841 gagtgggaaa aagaccgatt ttatatctat atcacccttc aattcgaatt agcaaaagca
    96901 atgtctcctt gcataatatg gattccaaac attcatgatc tggatgtgaa tgagtcgaat
    96961 tacttatccc tcggcctatt agtgaactat ctctccgggg attgtgaaag atgttccact
    97021 agagatattc ttgttattgc ttcgactcat attcccaaaa aagtggatcc cgctctaata
    97081 gctccgaata aattaaatac atgcattaag atacgaaggc ttcttattcc acaacaacga
    97141 aagcactttt tcactctttc atatactagg ggatttcact tggaaaagaa aatgttccat
    97201 actaatggat tcgggtccat aactatgggt tccaatgtac gagatcttgt agcacttacc
    97261 aatgaggccc tatcgattag tattatacaa aagaaatcca ttatagacac taatataatt
    97321 agatccgctc ttcatagaca aacttgggat ttgcgatccc aggtaagatc ggttcaggat
    97381 catgggatca ttttctatca gataggaagg gctgtttcac aaaatgtaat tctaagtaat
    97441 tgctccatag atcctatatc tatctatatg aagaagaaat catgtaacga gggggattct
    97501 tatttgtaca aatggtactt cgaacttgga acgagcatga agaaattaac gatacttctt
    97561 tatcttttga gttgttctgc cggatcggtc gctcaagacc tttggtctct acctggacct
    97621 gatgaaaaaa atgggatcac ttcttgtgga ctcgttgaga atgattctga tctagttcat
    97681 ggcctattag aagtagaagg cgctctggtg ggatcctcac ggacagaaaa ggattgcagt
    97741 cagtttgata atgatcgagt gacattgctt cttcggcccg aaccaaggaa tcccttaaat
    97801 atgattcaaa atggatcttg ttctatcgtt gatcagggat ttctctacga aaaatatgaa
    97861 tcggggtttg aagaagggga aggagtcctc gacccgcaac agatagagga ggatttattc
    97921 aatcacatag tttgggctcc tagaatatgg cgcccttggg gccttctatt tgattgtatc
    97981 gaaaggccca atgaattggg atttccctat tgggccaggt catttcgggg caagcggatc
    98041 atttatgatg aagaggatga gcttcaagag aatgattcgg agttcttgca gagtggaacc
    98101 atgcagtacc agacacgaga tagatcttcc aaagaacagg gcttttttcg aataagccaa
    98161 ttcatttggg accctgcgga tccactcttt ttcctattca aagatcagcc ttttgtctct
    98221 gtgttttccc atcgagaatt ctttgcagat gaagagatgt caagggggct tcttacttcc
    98281 caagcggatc cttctacatc tatgtctaaa cgctggttta gcaagaatag gcaagaaaag
    98341 catttcgagt tgttgattca tcgccagaga tggcttagaa ccaatagttc attatctaat
    98401 ggatctttcc gttctaatac tctatccgag agttatcagt atttatcaaa tctgttccta
    98461 tctaacggaa cgctattgga tcaaatgaca aagacattgt tgagaaaaag atggcttttc
    98521 ccggatgaaa tgaaaatagg attcatgtaa caaaagagga gtttcccatt ccttagccgg
    98581 aaagatatgt ggccatgaaa tagggattaa gtgaaacaga attgactggg tggtagagtc
    98641 gtggaaacac ctgtttcttc catattttgg accttagctc catggaacaa tatgctactg
    98701 cggaaacatg gaagaattga aatcttagat caaaacatta tgtatggatg gtatgaactg
    98761 cctaaacaag aattcttgaa gagcgaacaa ccagagctat tactcactac atcaaaaaat
    98821 ttccattaat gaaagatgta aatccattgg aaaatcaaaa atacgtatgc cggatgaaag
    98881 ttgctatctg ctccaataac gaatcattgg tttaactgaa taactaaata aaatagatag
    98941 acctttcttt ctcttcgtct caggtcgatg gatcttctca actggaatgt gtattatcca
    99001 tataggggat aatacacatt ccagttgacc gagcctaatt ctaattgttt tgttccgaag
    99061 caaagatatc cacggggcgg tttgtcctat tccgatattc acgaccaaga agtactgaat
    99121 tctctttcct ttcggatagg ccctgaaagg agaaggaagg ctggaatgcc aacaggcgtc
    99181 tattattgaa ttcacccgac ccgagagtac agtacccatt ttgggaacgt ccggtgccaa
    99241 agtcattgaa tgggtaagtc gccaatccct aaaacggact atgtaatgta ctttatccgc
    99301 tgggttacgg gtgggcattt taccagaggt ttctactgta tcaatctacc cctgtgtgat
    99361 tcctgttgaa gcatataggg gggtgggtgc agggcggacg atttcaaaac ggactcccca
    99421 ttcattagat agagaagatc accaagattt cgtgatccgc tgccgaactt attccaattc
    99481 aataagagat ctcaatatta tgccttgaag aggactcgaa cctccacgct ctttagcacg
    99541 agattttgag tctcgcgtgt ctaccatttc accaccaagg catcttgaaa gtgaatcgta
    99601 ttccatgaat atgatatcta tctagtgtga tgtatggaat atatgacaaa ggtggagtgt
    99661 tagagtattt ttattgatcg gtcatgtcat ataggcccga gtcggacatc caattggttc
    99721 gatttgaatt atctgaggat accttatata tattctatca aaaagatgga caatcaaacc
    99781 tatttctcga ttcaatagaa gcccaaagag gtgaataggg tcccaaataa cgagagatat
    99841 gtaaaaagcg ggtccgatta cgcctattcc taatcctaaa tggaatggaa cgacgcaggg
    99901 atctatatgt aaacatggta tctatttaga tacgctcgaa tgaccccttc tcataatgag
    99961 aatgtatata accctattcc ggtctggtcc ggtatggaat gaacttataa tcatggaatc
   100021 gactcgatca tcagattata gattataagt tcataacccc agcccattcc cattttgggc
   100081 ggaacagatc cactaattct ttgattccag ttagtaagag ggatcttgaa ctaagaaata
   100141 gattctagaa gctaaaaaag ggtatcctga gcaatttcaa taatcgggtt cattgatatt
   100201 cctggtatag tagatgctat cacacataca atcatactca attcgatgga attgtttgat
   100261 cttaaagggg accctctata atttcgcacg tgaggagtta tttcttggtt tcgtccagtc
   100321 attaataact tgattatttt tagataatag tagatagaaa caacgctcgt aaggagtcct
   100381 attgaaacca agaaatatag gcctgcctgc catccacacc agaataaatg aagttttccg
   100441 aaaaaacctg ctagtggagg aagacctcct aaggataaga gacatagggc taaagagaga
   100501 gccaaaaaag gatctttcgt gtataatcct gcataatctc gaatgttatc agttccggta
   100561 cgtagaccaa atgatacaat gcaagcaaaa gttcctagat tcatggagat atagaacagc
   100621 atataagtta tcatgcttgc atatccacca tttgagtctc caacaattat tccaataatt
   100681 acatatccga tttgacctat ggacgaatac gcaagcatac gtttcatgct tgtttgggta
   100741 atagcaatga gattccccaa tatcatgcta agaatagcta ggatttccag aagaagatgc
   100801 cattcgtttg atgagaaata aaaaggaata tcgaaaattc gagtggctga agctgaagca
   100861 gctactttcg aagtaacaga aagaaaagca acgactggag tgggagagtc agagtcgaaa
   100921 agaggattcc tcacttcttt ctctcattca aaaccgtgca tgagactttc atctcgcacg
   100981 gctcctaagt gataaaagaa agaagatgag ttcttctttc ttttttgatt accttcctcg
   101041 cgtatgtata agaccgaatc cattcgattt ttcattttaa aaaggattac taatccttaa
   101101 cttttcgagg aatccttcat cagtggttgt gaatgaccga tttttctcaa tctttatgac
   101161 ttgctcctac ggaaccgagg tcgaaaagat tgagaaatag aaccatctga tttgattcgt
   101221 tctcaatagc cacgagatga tcatcttagg gtgatccttt tgtcgacgga tgctcctatt
   101281 acactcgtag tctctgaagg atgagaacca actatgtagc atctacatcg agaattcaag
   101341 tattgtatac gtcattagtc cgatcctttg taggaactac ccgtaataac gaacttgcaa
   101401 aatgaatccg tttatcataa agggattcgt tgttcctgac tctgcttcac cttaattgtt
   101461 atttgaacaa gtaaagttat gtcttggtcc gagtgggaat agcatttctc ttctgcatgt
   101521 ccatggagtt ttgaaaaatc caaacatctc agaaatagat agagaggtag gaatttatcg
   101581 aacgaaccgc actccttcgt atacgtcagg agtccattga tgagaagggg ctggggaaag
   101641 cttgaaccca attcctgcag tgatgaatat aagcgcaatt gaaattcctg gggagttata
   101701 catttgtgta ttgataagac cattcactat ttcttgaagc tcgatctctc ccccggatga
   101761 accatatagc caagagaaac catgaaccag aatagaagag cttgccccac ccatgagtaa
   101821 atatttcgta gtagcctcat tagaccttac atctttcttg gtatatccag ataatagata
   101881 ggagcataaa ctgaaacatt ctggagctac aaagatagtt attaaatcgt tagcaccgca
   101941 taaaaacatt cctcctagag tagctgttaa tatgaataac agaaactctg ttatagccat
   102001 ttctgtacat tcaatgtact ctacggatag aggaatacat agagttgaac atagtaaaat
   102061 aagaaattga aagatttcgt tgaaattgtt cgtttggaaa tttcctgaaa agctaatcat
   102121 aggttcttct ctccatcgga acaatagggc cgttatgctc attactaaac ttgttgaaga
   102181 gataaaatat aaccaaggta tatctttttg atcagaggtt gaatcgatca tcagaagaag
   102241 aattaggcca aaaattagga tacattctgg gaaaataaaa cttccatcga agagaagcaa
   102301 atgaaaggct ttcataaaaa ttctcgtaga atcgagaatg aggttctcat tctgtacatg
   102361 ccagatcatg aattagtaac tgcatccaat ctccaaaaaa atcccaattg tttcgaattt
   102421 tctctttttg gaatggaata tttacagaat ccccatgaat aggaccaaac cttattccat
   102481 ggtatttcca taggattcct ctttcttatt cttaagcaag tccccgagag ggcttagttg
   102541 atccatgatt tatgtttcgt ctttcgtttc cttttcgttt gtttcgagag atatatcgat
   102601 caattccgat tctttttcta ttgattcttt tccgatcgag atgtatggat ccatgggtct
   102661 atgtgtctat atagatcctg ctcatggatt aacgaaaatg tgcaaaagct ctatttgcct
   102721 ctgccattct atgagtctct tcctttttgc gtatggcatc gccacgccct ttggcagcat
   102781 ccactaattc ggaacttaat ttgaaagcca tatttcgacc cggacgtttt cgggatgccc
   102841 ctaataacca acgaatggca agtgcttttc cttgtgtgga tcctatttca atgggaactt
   102901 gatgagtcga tccgcttaca cgtcttgctt ttactgctat atcgggagtt actctacgta
   102961 ttgcttgacg taaaacagat agtggatttg tttctgtctt ttgttgaatc tttttcatgg
   103021 ctcgatagat aatttgataa gtcaatgatt tttttccgtg tttcagaata cggttaacca
   103081 acatgttaac taatcgatta cgataaattg gatcggattt tttggttttt tcttctgcag
   103141 tacctcgacg tgacatgagc gtgaaaggag ttcaagaatc cgttttcttt ttataagggc
   103201 taaaatcatt tattttggct ttttgacccc atattgtagg gtggatctcg aaagatatga
   103261 aagatctccc tccaagccgt acatacgact ttcatcgaat acggctttcc acagaattct
   103321 atatgtatct atgagatcga gtatggaatt ctgtttactc acttgagatt gagtatccgt
   103381 ttcccccctt ttcctgctag gattggaaat cctgtatttt gcatatccat acgattgagt
   103441 ccttgggttt ccgaaatagt gtaaaaagaa gtgcttcgaa tcattgctat ttgactcgga
   103501 cctgttctaa aaaagtcgag gcatttcgaa ttgtttgttg acacggacaa agccaaggaa
   103561 aacctctgaa attatttcaa tattggacct tggacatatc atagttccga atcgaatctc
   103621 tttagaaaga agatctcttg tctcatggta gcctgctcca gttcccttac gaaactttcg
   103681 ttattgggtt agccatacac ttcacatgtt tctagcgatt cacatggcat catcaaatga
   103741 tacaagtctt ggataagaat ctacaacgca ctagaacgcc cctgttgacg atcctttact
   103801 ccgacagcat ctagggttcc tcgaacaatg tgatatctca caccgggtaa atccttaacc
   103861 cttccccctc ttactaagac tacagaatgt tcttgtaaat tatggccaat accaggtata
   103921 taagcagtga tttcaaatcc agaggttaag cgtactctgg caactttacg taaggcagag
   103981 tttggttttt tgggggtgat agtggaaaag ttgacagata agtcacgctt actgccactc
   104041 tacagaaccg tacatgagat tttcacctca tacggctcct cgttcaattc tttcgaagtc
   104101 attggatcct tttcctcgtt cgagaatctc cccccttctt ccactccgtc ccgaagagta
   104161 actaggacca attcagtcac gttttcatgt tccaattgaa cactttcctt ttttgattat
   104221 tctcaaagga gaagattatt ctttttacca aacatatgtg gatccaatca cgatcttcta
   104281 ataagaacaa gaaatctttc tcgatcaatc cttttgcccc tcattcttcg agaatcagaa
   104341 agatcctttt caatcaagtt tgaatttgtt cgtttgaaat ctggactctt ctacttcatt
   104401 tttatttact tatctttttt tattattttt cttttttgat ccctttttta tttccttcca
   104461 tcattcctta agtcccacgg gtttgatcct gtagaatctg acccattttc tcattgagcg
   104521 aaaggtacga aaagattgat ttttcgatca aaagtactat gtgaaatctt cggtttttcc
   104581 tctttctcta tccctatccc gtaggtatag cgtttgaatc aatagagaac cctttcttct
   104641 gtatctgtat gaatcgatat tattacattc caattccttc ccgatacctc ccaaggaaaa
   104701 tcccgaattg gatcccaaat tgacgggtta gtgtgagctt atccatgcgg ttatgcactc
   104761 ttcgaatagg aatccatttt ctgaaagatc ccggctttcg tgctttggtg ggtcttcgag
   104821 atcctttcga tgacctatgt tgtgttgaag ggatatctat atgatccgat atgatccgat
   104881 cgattgcgta aagcccgcgg tagcaacgga accggggaga gtatacagaa agttctattt
   104941 ctattatatt agtattagtt agtgatctcg gctcagtgag tcctttcttt cgtgatgaac
   105001 tgttggcacc agtcctacat tttgtctctg tggaccgagg agaaagggag ctcagcggga
   105061 agaggattgt aacatgagag aagcaaggag gtcaacctct ttcaaatata caacatgggt
   105121 tctggcaatg caatgtggtt ggactctcat gtcgatccga atgaatcatc ctttccacgg
   105181 aggtaaatcg ttgcctgcta ggcaagagga tagcaagtta caaattctgt cttggtagga
   105241 catgtatttc tattactatg aaattcataa atgaagtagt taatggtggg gttaccatta
   105301 tcctttttgt ggtgacgaat cttgtatgtg ttcctaagaa aaggaatttg tccatttttc
   105361 ggggtctcga aggggcgtgg aaacacataa gaactcttga attgaaatgg aaaaatagat
   105421 gtaactccag ttacttcgga aatggtaaga tctttggcgc aagaagaggg gttgatccgt
   105481 atcatcttga cttggttctg atttctctat ttttttaaga ataccgagtc gggttcttct
   105541 cctacccgta tcgaatagaa catgctgagc caaatcttct tcatggaaaa cccgctttat
   105601 ttagatcggt aaaatcatac gattttatga aaccatgtgc tattgctcga atccgtagtc
   105661 aatcctattt ccgataggag cagttgacaa ttgaatccaa tttttcccat tattttcgta
   105721 tccgtaatag tgcgaaaaga aaagaaggcc cgactccaag ttgttcaaga atagtggcgt
   105781 tgagtttctc gaccctttgc cttaggatta gtcagttcta tttctcgatg ggggcggggc
   105841 aaggaaaggg atataactca gcggtagagt gtcaccttga cgtggtggaa gtcatcagtt
   105901 cgagcctgat tatccctaaa cccaatgtga gtttttctat tttgacttgc tcccctgccg
   105961 tgatcgaatg agaattgaga atggataaga ggctcgtggg attgacccga gggggtaggg
   106021 agggctatat ttctgggagc gaactccagg cgaatatgaa gcgcatggat acaagttatg
   106081 ccttggaatg aaagagaatt ccgaatcagc tttgtctacg aacaaggaag ctataagtaa
   106141 tgcaactatg aatctcatgg agagttcgat cctggctcag gatgaacgct ggcggcatgc
   106201 ttaacacatg caagtcggac gggaagtggt gtttccagtg gcggacgggt gagtaacgcg
   106261 taagaacctg cccttgggag gggaacaaca gctggaaacg gctgctaata ccccgtaggc
   106321 tgaggagcaa aaggaggaat ccgcccgagg aggggctcgc gtctgattag ctagttggtg
   106381 aggcaatagc ttaccaaggc gatgatcggt agctggtccg agaggatgat cagccacact
   106441 gggactgaga cacggcgtga tcggtagctg gtccgagagg atgatcagcc acactgggac
   106501 tgagacacgg cccagactcc tacgggaggc agcagtgggg aattttccgc aatgggcgaa
   106561 agcctgacgg agcaatgccg cgtggaggta gagggcctac gggtcgttaa cttcttttcc
   106621 cggagaagaa gtaatgacgg tatctgggga ataagcatcg gctaactctg tgccagcagc
   106681 cgcggtaaga cagaggatgc aagcgttatc cggaatgatt gggcgtaaag cgtctgtagg
   106741 tggcttttta agttcgccgt caaatcccag ggctcaaccc tggacaggcg gtggaaacta
   106801 ccaagctgga gtacggtagg ggcagaggga atttccggtg gagcggtgaa atgcttagag
   106861 atcggaaaga acaccaacgg cgaaagcact ctgctgggcc gacactgaca ctgagagacg
   106921 aaagctaggg gagcgaatgg gattagatac cccagtagtc ctagccgtaa acgatggata
   106981 ctaggcgctg tgcgtatcga cccgtgcagt gctgtagcta acgcgttaag tatcccgcct
   107041 ggggaagtac gttcgcaaga atgaaactca aaggaattga cgggggcccg cacaagcggt
   107101 ggagcatgcg gtttaattcg atgcaaagcg aagaacctta ccagggcctg acatgccgcg
   107161 aatcctcttg aaagagaggg gtgccctcgg gaacgcggac acgggtggtg catggctgtc
   107221 gtcagctcgt gccgtaaggt gttgggttaa gtcccgcaac gagcgcaacc ctcgtgttta
   107281 gttgccaacg ttgagtttgg aaccctgagc agactgccgg tgataagccg gaggaaggtg
   107341 aggatgacgt caagtcatca tgccccttat gccctgggcg acacacatgc tacaatggcc
   107401 gggacaaagg atcgcgatcc cgcgagggtg agctaactcc aaaaacccgt cctcagttcg
   107461 gattgtaggc tgcaactcgc ctgcatgaag ccggaatcgc tagtaatcgc cggtcagcca
   107521 tacggcggtg aattcgttct cgggccttgt acacaccgcc cgtcacacta tgggagctgg
   107581 ccgtgcccga agtctttacc ttaaccgcaa ggagggggat gccgaaggct gggctagtga
   107641 ctggagtgaa gtcgtaacaa ggtagccgta ctggaaggtg cggctggatc acctcctttt
   107701 cagggagagc taatgcttgt tgggtatttt ggtttgacac tgctccacac ccaaaaagaa
   107761 gcgagctacg tctgagttca atttggagat ggaagtcttc tttcgtttct cgacggtgaa
   107821 gtaagactaa gctcatgagc ttattatcct aggtcggaac aagttgatag gatccccctt
   107881 ttttcgcccc catgtcgcca cacgggggcg acatggggac gtaaaaaagg aaagggaggg
   107941 atggggcttc tctcgctttt ggcatagcgg gcccccagcg ggaggcccgc acgacgggct
   108001 attagctcag tggtagagcg cgcccctgat aattgcgtcg ttgtgcctgg actgtgaggg
   108061 ctctcagcca catggatagt tcaatgtgct catcggcgcc tgaccctgag atgtggatca
   108121 tccaaggcac attagcatgg cgtacttctc ctgttcgaac cggggtttga aaccaaactt
   108181 ctcctcagga ggatagatgg ggcgattcag gtgagatcca atgtagatcc aactttctat
   108241 tcactcgtgg gatctgggcg gtccgggggg gaccaccgcg gctcctctct tctcgagaat
   108301 tcatacatcc cttatcagta tatggacagc tatctctcga gcacaggttt aggttcggcc
   108361 tcaatggaaa aataaaaacg gagcacctaa caacgtatct tcacagacca agaactacga
   108421 gatcgcccct ttcattctgg ggtgacggcg ggatcgtacc attcgagcct ttttttcatg
   108481 cttttcccgg gggtctggag aaaattgcaa tcaataggat tttcctaatc ctcccttccc
   108541 gaaaggaaga acgtgaaatt ctttttcctt tccgcaggga ccgggagatt ggatctagcc
   108601 ataagaagaa tagaatgctt ggctgataaa taactcactt cttggtcttc gaccccctca
   108661 gtcactacga acgcccccga tcagtgcaat gggatgtgtc tatttatcta tctcttgact
   108721 cgaaatggga gcaggtttga aaaaggatct tagagtgtct agggttgggc caggagggtc
   108781 tcttaacgcc ttcttttttc ttctcatcgg agttatttca caaagacttg ccatggtaag
   108841 gaagaagggg ggaacaagca cacttggaga gcgcagtaca acggagagtt gtatgctgcg
   108901 ttcgggaagg atgaatcact cccgaaaagg aatctattga ttctctccca attggttgga
   108961 ccgtaggtgc gatgatttac ttcacgggcg agttctcatc ggagttattt cacaaagact
   109021 tgccatggta aggaagaagg ggggaacaag cacacttgga gagcgcagta caacggagac
   109081 tacattactt atttctcctt cggcgagtga gggaaggatg aatcactccc gaaaaggaat
   109141 ctattgcaat tggttggacc gtaggtgcga tgatttactt cacgggcgag gtctctggtt
   109201 caagtccagg atggcccagc tgcgccaagg aaaagaatag aagaagcatc tgactccttc
   109261 atgcatgctc cacttggctc ggggggatat agctcagttg gtagagctcc gctcttgcaa
   109321 ttgggtcgtt gcgattacgg gttggatgtc taattgtcca ggcggtaatt ctagtatctt
   109381 gtacctgaac cggtggctca ctttttctaa gtaatgggga agaggaccga aagatgccac
   109441 tgaaagactc tactgagaca aagatgggct gtcaagaacg tagaggaggt aggatgggca
   109501 gttggtcaga tctagtatgg atcgtacatg gacggtagtt ggagtcggtg gctcccctag
   109561 gctttcctca tctgggatcc ctggggaaga ggatcaagtt ggcccttgca gttgatgcac
   109621 tatctccctt caaccctttg agcgaaatgc ggcaaaagga aagaaaatcc atggaccgac
   109681 cccatcgtct ccaccccgta ggaactacga gatcacccca aggacgcctt cggcatccag
   109741 gggtcgcgga ccgaccatag aaccctgttc aataagcgga acgcattact gctctcaggt
   109801 tggacagtaa gggtcggaga agggcaatca ctcattcttt tcaccttttc cgcattctta
   109861 agaccaaaga gtcgggcgga aaggggggga aagctctccg ttcccggttc tcctgtagct
   109921 ggatcctccg gaaccacaag aatccttagt tagaatggga ttccaactca gcaccttttg
   109981 agattttgag aagagttgct ctttggagag cacagtacga tgaaagtgct gtgggaaagt
   110041 tcggggggga gttattgtct atcgttggcc tctatggtag aatcagtcgg gggcctgaga
   110101 ggcggtggtt taccctgtgg cggatgtcag cggttcgagt ccgcttatct ccaactcgtg
   110161 aacttaaccg atacaaagct atatgatagc acccaatttt tccgattcgg cagttcgatc
   110221 tatgctacga tttatcattc atggacgttg ataagatcct tccatttagc agcaccttag
   110281 gatggcataa ccttcaagtt aagggcgagg ttcaaacgag gaaaggctta tggtggatac
   110341 ctaggcaccc agagacgagg aagggcgtag taagcgacga aatgcttcgg ggagttgaaa
   110401 ataagcgtag atccggagat tcccgaatag gtcaaccttt cgaactgctg ctgaatccat
   110461 gggcaggcaa gagacaacct ggcgaactga aacatcttag tagccagagg aaaagaaagc
   110521 aaaagcgatt cccgtagtag cggcgagcga aatgggagca gcctaaaccg cgaaaacggg
   110581 gttgtgggag agcaatacaa gcgtcgtgct gctaggcgaa gcggtggagt gctgcaccct
   110641 agatggctag agtccagtag ccgaaagcat cactagctta cgctctgacc cgagtagcat
   110701 ggggcacgtg gaatcccgtg tgaatcagca aggaccacct tgcaaggcta aatactcctg
   110761 ggtgaccgat agtgaagtag taccgtgagg gaagggtgaa aagaaccccc atcggggagt
   110821 gaaatagaac atgaaaccgt aagctcccaa gcagtgggag gagcccgggg ctctgaccgc
   110881 gtgcctgttg aagaatgagc cggcgactca taggcagtgg cttggttaag ggaacccacc
   110941 ggagccgtag cgaaagcgag tcttcatagg gcaattgtca ctgcttatgg acccgaacct
   111001 gggtgatcta tccatgacca gggtgaagct tgggtgaaac taagtggagg tccgaaccga
   111061 ctgatgctga agaatcagcg gatgagttgt ggttaggggt gaaatgccac tcgaacccag
   111121 agctagctgg ttctccccga aatgcgttga ggcgcagcag ttgactggac atctaggggt
   111181 aaagcactgt ttcggtgcgg gccgcgagag cggtaccaaa tcgaggcaaa ctccgaatac
   111241 tagatatgac ctcaaaataa caggggtcaa ggtcggccag tgagacgatg ggggataagc
   111301 ttcatcgtcg agagggaaac agcccggatc accagctaag gcccctaaat gaccgctcag
   111361 tgataaagga ggtaggggtg cagagacagc caggaggttt gcctagaagc agccaccctt
   111421 gaaagagtgc gtaatagctc actgatcgag cgctcttgcg ccgaagatga acggggctaa
   111481 gcgatctgcc gaagctgtgg gatgtaaaaa tgcatcggta ggggagcgtt ccgccttaga
   111541 gggaaggacc cgcgcgagca gtcgtggacg aagcggaagc gagaatgtcg gcttgagtaa
   111601 cgcaaacatt ggtgagaatc caatgccccg aaaacctaag ggttcctccg caaggttcgt
   111661 ccacggaggg tgagtcaggg cctaagatca ggccgaaagg cgtagtcgat ggacaacagg
   111721 tgaatattcc tgtactaccc tttgttggtc ccgagggacg gaggaggcta ggttagccga
   111781 aagatggtta tcggttcaag gacgcaaggt gcccctgctt tttcagggta agaaggggta
   111841 gagaaaatgc ctcgagccaa tgttcgagta ccaggcgcta cggcgctgaa gtaacccatg
   111901 ccatactccc aggaaaagct cgaacgacct tcaacaaaag ggtacctgta cccgaaaccg
   111961 acacaggtgg gtaggtagag aatacctagg ggcgcgagac aactctctct aaggaactcg
   112021 gcaaaatagc cccgtaactt cgggagaagg ggtgcctcct cacaaagggg gtcgcagtga
   112081 ccaggcccgg gcgactgttt accaaaaaca caggtctccg caaagtcgta agaccatgta
   112141 tgggggctga cgcctgccca gtgccggaag gtcaaggaag ttggtgacct gatgacaggg
   112201 gagccggcga ccgaagcccc ggtgaacggc ggctgtaact ataacggtcc taaggtagcg
   112261 aaattcattg tcgggtaagt tccgacctgc acaaaaggcg taacgatctg ggcactgtct
   112321 cggagagagg ctcggtgaaa tagacatgtc tgtgaagatg cggactacct gcacctggac
   112381 agaaagaccc tatgaagctt cactgttccc tgggattggc tttgggcctt tcccgcgcag
   112441 cttaggtgga gggcgaggaa ggcctccttt cgggggggcc cgagccatca gtgagatacc
   112501 accctggaag agctagaatt ctaaccttgt gccaggacct acgggccaag ggacagtctc
   112561 aggtagacag tttctatggg gcgtaggcct cccaaaaggt aacggaggcg tgcaaaggtt
   112621 tcctcgggcc agacggagat tggccctcga gtgcaaaggc agaagggagc ttgactgcaa
   112681 gacccacccg tcgagcaggg acgaaagtcg gccttagtga tccgacggtg ccgagtggaa
   112741 gggccgtcgc tcaacggata aaagttactc tagggataac aggctgatct tccccaagag
   112801 atcacatcga cgggaaggtt tggcacctcg atgtcggctc ttcgccacct ggggctgtag
   112861 catgttccaa gggttgggct gttcgcccat taaagcggta cgtgagctgg gttcagaacg
   112921 tcgtgagaca gttcggtcca tatccggtgt gggcgttaga gcattgagag gacctttctc
   112981 tagtacgaga ggactgggaa ggacgcacct ctggtgtgcc agttatcgtg cccacggtaa
   113041 acgctgggta gccaagtgcg gagcggataa ctgctgaaag cagctaagta gtaagcccac
   113101 ctcaagatga gtgctctcct attccgactt ccccagagcc tccggtagca cagccgagac
   113161 agcgatgggt tctctgcccc tgcggggatg gagcgacaga agttttgaga attcaagaga
   113221 aggtcacggc gagacgagcc gtttatcatt aacgataggt gtcaagtgga agtgcagtga
   113281 tgtatgcagc tgaggcatcc taacagaccg gtagacttga accttgttcc tacatgaccc
   113341 gatcaattcg atcaggcact cgccatctat tttcattgtt caactctttg acaacatgaa
   113401 aaaaccaaaa gctctgccct ccctctctat ctatccaagg gatggaaggg cagaggcctt
   113461 tggtgtcccc tccagtcaag aattagggcc tcacaatcaa tagccaatat gcttttatct
   113521 catgcctttc ttcattcatg gttcgatatt ctggtgtcct aggcgtagag gaaccacacc
   113581 aacccatccc gaacttggtg gttaaactct actgcggtga cgatactgta ggggaggtcc
   113641 tgcggaaaaa tagctcggcg ccaggatgat aaaaagctta acacctctca ttcttattac
   113701 tttttcaata tgaaaaagta ataagaatga aaaatgaaaa ggtcgtctta ttcaaaaccc
   113761 caattatgaa atcccttctc tcccacttca cacctcggaa cgcaccgttc ttatagagag
   113821 agaggcgctt tcacatcttc ttaagccgaa atggctgggg agaggagggg ttcccttttt
   113881 tttttagggt actccgggga acagatccag tggagacggg gtggggcctg tagctcagag
   113941 gattagagca cgtggctacg aaccacggtg tcgggggttc gaatccctcc tcgcccacaa
   114001 ccggccaaaa agggaaggac ctttccctct gggggtagga aaatcatgat cgggatagcg
   114061 gacccaaagc tatggaactt gggtgtgggt attttgtcga aatggaatgg ccttacctta
   114121 ctgttttctt tttattaaaa aaaaaaaaca aaaaagatat gcggattagg gcatactaaa
   114181 tttagtatgc cctaatccgc atatcttttt ttgttttacg cctcgtaatt cttcctcagc
   114241 cgggcttggg cagaatagca gacaagtaaa gtattagtag catagcaaaa atgccttcct
   114301 cgtcattaat atgtttgctc gcggtaattg tggcctctcg ggagaattga tgactgcatc
   114361 aaagatgcac ttgctagtac tagtacatct gagaattctt aattggttag tttaaatagc
   114421 cccggactgt ggaacaaagg agtatcccgg acctacaccg aagtattgac ggcgattctc
   114481 aaatatcgca gaacagaatg ggatacgatt agatagaatg caatagaaac aaagacacgg
   114541 ggaacgggct acctactctt aacgatcaaa gcgaaccctt tcattccgaa ttctttaatt
   114601 cggaatgaat caaatctccc caagtaggat tcgaacctac gaccagtcag ttaacagccg
   114661 accgctctac cactgagcta ctgaggaaca acgggaaatt cgatctcata gagttcaatt
   114721 cccgttctca acccatgacc aatatgagct cgaagtttcc ttcgtaactc gcggaatttc
   114781 ttcgcagtgg ctccgttcca tgcctcattt catagggaac ctcaaagtgg ctctatttca
   114841 ttatattcca tccatatact aattccattc atttaatatc cctttctttg gtgtcattga
   114901 gataagagat gtcgtttcta gtctatctgt ttctatatat atggaaagtt tcaaaatatc
   114961 aaatatcata taataagaaa taatccagaa attgcaatag aaaagaaaaa aaaaaaggga
   115021 ggtttgtgat gatttggaaa tcttttatac tagattatat ggaaagtttc aaaatatcaa
   115081 atataatata ataagcaata atccagaaat tgcaatagaa aagaaaaaaa aagggaggtt
   115141 tgtgatgatt tggaaatctt ttatacatag ggccctctta tctcttcctt ctccgagctc
   115201 gggttatgga agaagaaacc gagaagaaag tatcagcaac aactggtttt tttatgggac
   115261 aactcatgat gttcatatcg atctattatg cgcctttgca tctagcattg ggtagacctc
   115321 atacaataac tgtcatagct ctattctatc ttttatttca tttcttcaat aataatcaag
   115381 aacacttttt gaattatgga tccactaatc aaaattcaat gcgtaatttt agcattcaaa
   115441 ggatatacct gaataatctt atttttcagt tattgaacct tttcatttta ccaagttcaa
   115501 tgttagtcag attagtcaac atttatatgt ttcgatgcaa caacccattt ttatttctaa
   115561 caagtggttt tgttggttgg ttaattggtc acattttatt cacgaaatgg gttggattgg
   115621 tatcagtttt attcacgaaa tgggttggat tggtatccgt tttattcacg aaatgggttg
   115681 gattggtatt agtctggata cagaaaaata attctattaa atctaatgta cttattcgat
   115741 ctaaacttat tcgatctaaa cttattcgat ctaataagta cattattaag tacaaaatat
   115801 taatatataa tataaatata aaagaacaaa aatataaaat atataaaata atatatatat
   115861 atatataaat aaaaataaga aaaagaaaat ttggaattaa ttaagattaa ttaattccaa
   115921 attaataaaa ttaaaatagt aaattaataa aaagattaat gcataaaaaa aatataataa
   115981 aatatacgaa gaaattcggc caccccccgc atattttata acttcgccca gaaaaaaact
   116041 tgtaataccg accccattgg gaattccatc aattactcgt ctatcaaaag aataatttag
   116101 tttggctaat cttcttacat tatcaattaa agatattcta taaaaagcat ctatgtaacc
   116161 acgattatat gaccaatcat atatgaaatt tcttatttta tctgcaacaa cccttttaga
   116221 aacatttttt gaaaataaat taagtaagtt gaaatttagt aaagatgaat aaaaaggctt
   116281 atagaaaaag gacgctataa atattccgaa aaaggctata ctgaccgaaa aagttgcatt
   116341 tgtgacaaat tcataccaat tctcagaatt atttgaattt gggtgtaaaa gatctataga
   116401 gggacttaaa tattttgata atatatctaa atctagtctt tcttggttga aagaaattcc
   116461 tatgacccca atgaacaaag taaatagtat taatacaagc atagaaaata acatagtatt
   116521 ttccgattca tggggatagg aaaaagtggt gttgttagtt tcaaattggg taatatcaat
   116581 aaagggccat gttatgtttt ttctatttct atcaattcga agtgaatcag ccttcttccg
   116641 aaaaagggaa gtccttccat tattattgat tgttaataaa gataataaat acattttttt
   116701 tttcgcttct ttttctttac cccataaaga tattgaatgg aatgagctat ttttttttcc
   116761 attgaaattt tgacaattaa cgtttaaata tccttcaaaa acaagtaaat agatccgaaa
   116821 catataaaat gcagttaatc ctgctgtgga acaagctatt attgcgaaaa ttggtgaata
   116881 caaccaacta tcattaagaa tttcatcttt ggaccaaaaa caagcaaagg gtggaatacc
   116941 acaaagagaa agtgtaccca ctaaaaaagc ggtttttgta attggcacat gttttgttaa
   117001 accgcccata agaaccatat tttgactttt atctggagaa tatccaacaa tagcttccat
   117061 tgaatgaata atggatccgg atcctaaaaa caacaatgct tttgaataag catgagtaat
   117121 caaatgaaat aaagcggctc gataagagcc catacctaga gctaacatca tataacccaa
   117181 ttgagacatt gtagaatagg ccaaacccct cttaatatcc ttttgagcaa gagctaaagt
   117241 agctcctaat actactgtta ttatccctat gaaagctatt ccattcatta tggaaggtat
   117301 aactatgaaa agaggaagaa gccgggctac aagaaaaatt cccgccgcta ccatagtagc
   117361 agcatggata agagcggaaa taggggtagg cccttccata gcatccggta accatacatg
   117421 aagaggaaat tgggcagact tagcaactga accgccaaat aacaggaagg cacacaaagt
   117481 aactaataaa agattaacct cattattata aatcaagtta ttgaatattt caaacaaatc
   117541 ccgaaattcc aaactacccg ttatccaata aagacctaaa attcccaata ataaacaaaa
   117601 atcccctacc cgattagtta caaacgcttt ttgacaagca tttgccgcaa tagggcgtgt
   117661 gaaccaaaaa cctattaata gataagaaca cattccaacc aattcccaaa aaatataaat
   117721 ttgtattaaa ttagaactag taaccaatcc caacattgaa gtattaaaaa aactcatata
   117781 agcaaaaaat ctcaaatatc cttcatcata agacatataa ttgtcactat aaataagaac
   117841 cagaattcca acagtagtaa tcaatattga cataatagaa gtaagtgaat cgatcaagta
   117901 gccaaactct aaagaaagat cattatttat agtccaagac catacatatt gatagataga
   117961 actattattg atttgatgaa tagccagatc taccgaaaaa atcataacta tacttaataa
   118021 taaaacacta ggaaaagccc acatacggcg aatatctttt gttggcgcgg gaaagaggag
   118081 cagccccact cctattaaca taggaactgg aagtggaatg aaaggtatga tccatgaaca
   118141 ttgatgtata tattccatac aaaaaaaaat ggattcttaa tgagttttgt ttcttattcg
   118201 ccaattttat cttttttgaa agggttcagt taataaaaaa attcagaaag atagaaatag
   118261 aattatctat tgttcattat tctgaatttt tgtccaatat ttccaatagt tgctagttga
   118321 aagtacgaag tgaaaatggg tcaaatgata tgaccaaatt agtagtgaaa aatccacttt
   118381 tttttagata ttaagaaatt ttaaattatt attttattat acaataattt atatccagag
   118441 ggtgaggata aataattaca ccaaaactaa aaatattagt ttttttgata tgaatcataa
   118501 aaaacaatct atctgactca aaaaaagata agaattcttt tgtaattttg gattgcgaat
   118561 cattaattcg ttttggcact aacttattat tttccatccc aataaaaaga catatatctt
   118621 tagaaaaagt ttgtaaaaag ggttatgata ttcaacagtt tactttagat cgaaaaaaaa
   118681 agatagaaaa agggaattaa gatacacgat tttttaaaat catgtatctt ttaaacgatc
   118741 aagtaagcag gataaagata agggttgggt tcttaaactt tttgatgtat tttattccat
   118801 gtataaatgc aatacgacga aaatagaacg atatataaaa ggatagtctt tttttttttg
   118861 taagaattac atttacataa aatattatta ggaaaaaagg gactatgtta tttttacata
   118921 tccacatttt ttatgaaaag gagtaaaata gtataattta gaaaaacaaa tcgataagat
   118981 agatatatgt ctaatctaat tcaaattaaa gaacaattca ttttgaccaa tagatgtctt
   119041 tcacatccaa ctatagcaat gaataaacta gtataatttt ggaatggtaa ctccaaaaaa
   119101 acgtacttct atatcaaaaa aaaggattcg gaaaaccatt tggaaggaga aaggatattg
   119161 ggtagcattg aaagcttttt cgttagcgaa atctctttct acgggaaact caaaaagttt
   119221 ttttgtgcaa taaatacaaa cattagaata atctgaatta gctggactga aagaatagta
   119281 gaatttcaaa tctgatttca aagaagggtt ttgtatatat atattgaaat ccttttatga
   119341 ttattgggtt tttgttcttt tatatttata ttatatatta atattttgga tagttttttt
   119401 tagtttatat atcttctaga tatttttata caaactaaaa ataaaaatga gatataagta
   119461 agaatttcta tttgctaatg ttttgaactg ttcaatagaa aactgacccc attttggaat
   119521 tggccttttt taattcttta atgtttcttt ttctgaaatg caatatttgt ttccgaaata
   119581 taaaatttag gaaagagata ttgcatttga atcgactctt tcaatctcga cgattgaata
   119641 aaaatcgttt attatgattt cgagcaagcc gctatggtga aatcggtaga cacgctgctc
   119701 ttaggaagca gtgctagagc atctcggttc gagtccgagt ggcggcatgg catcttattt
   119761 tctaaaagag taagtcctat aatgaattca attcccgatt tccgttcata taattaggag
   119821 atcttttttt tattcatttt tttatatgat attttcaact ttagagcata tattaactca
   119881 tatatcgttt tcggtcgtat caattgtaat tgcaattcgt ttgctaacct tattagtcaa
   119941 tgaaatcgta gtactatatg attcgtccga aaagggcatg atagtaaccc ttttctgtat
   120001 aacaggatta ttagttactc gttggatttt ttcgggccat ttaccattaa gtgatttata
   120061 tgaatccgta atctttcttt catggggttt ttccattttt catatagttc caggttttgg
   120121 ttttaaaaag cttaaaaact atttaagcac aataatagca ccaagtgtta tttttaccca
   120181 aggctttgct acttcgggtc ttttaaccga actgcatgaa tccgcaatat tagtacccgc
   120241 tctacaatcg cattggttaa tgatgcacgt aagtatgatg gtattgggct atgcagctct
   120301 tttatgtgga tcattattat cagtagctct tttagtcatt acatttcgaa aagtcataat
   120361 aagaaatatt ggtaagaaca agaatttttt ttttaatgag tcattttctt ttgctgagat
   120421 caaatacatg aacgaaagaa agaatgtttt acgaaacact tcttttcctt cttatagaaa
   120481 ttattacagg tcccaattta ttcaacaatt ggatcgttgg agttatcgta ttattagtct
   120541 aggttttatc tttttaacca taggtattct ttcgggagca gtatgggcta atgaggcctg
   120601 gggatcatat tggaattggg atccaaagga aacttgggcg tttattactt ggaccatatt
   120661 cgcgatttat ttacatacta gaaaaaagaa aagattggaa ggtgtaaatt cttcaatagt
   120721 ggcctctatg ggctttctta taatttggat atgttatttt gggatcaatc tattaggaat
   120781 aggactacat agttatggtt catttacatc taattgaatt aaagtgagta aagggcctga
   120841 caaatacaaa cataataagc atattctaat ataataagaa aataatataa aaataatata
   120901 tatatataag aaagtataag aaaacttcgc ttcgcataaa ccgtcgagaa ccctttaaat
   120961 caagtataaa aataatatat atatataaga aagtataaga aaacttcgct tcgcataaac
   121021 cgtcgagaac cctttaaatc aagtatcaag taatgtagtg attcaagggg ttctcacaaa
   121081 caccaaacat atccggttac aattccaatt catttttttt ttaagttaat ctagagaaga
   121141 aaaaagattt tttttcattg tacaatgaac attattaaaa agaaatagga ttttttgctc
   121201 tctttgattt tttggtttta gtcatttatt catgaaaact atctataaaa aattagatag
   121261 aatagcttcg accttgtcaa ctgataatga gaaaatgaaa tccggataaa taccaatacc
   121321 tattacaggt ataaggatag aaatcgaaat aaataactct cggggcccag aatcaaaaaa
   121381 gaaagagttt ggtttattaa aaaacttgta tccatagaac atctgacgta acatagataa
   121441 tgaataaata ggggttaata tcattccaat tgccattaca aaagtgatta gtatttttgt
   121501 cattaaaaga tattttggac tggtaattat tccaaaaaag actatcaatt ctgcaacaaa
   121561 accgctcatg cccggcaatg caagagaagc catcgataag atactgaaag ccgtgaatat
   121621 ttttggcatt ggaatagcca ttccgcccat ttcgtcgaga taaaaaagac gtattctatc
   121681 ataactcgtt cctgccaaga aaaaaagcgc agcaccaata aatccatgag aaattatttg
   121741 taaaatggct ccgttgagtc ccgtatcgct tatagaacca attcctataa gtatgaaacc
   121801 catatgagat acggaggaat aagctattct tttttttaaa ttacgttgac caagagatgt
   121861 tgaagctgca tagattattt gaattgcgcc taatagaatt aaccaggggg aaaatagaga
   121921 atgggcgtgg ggtaataatt ccatattaat tcgaaccaat ccatacgctc ccatttttaa
   121981 taagattccg gctaaaagca tacaagtact gtaatgcgcc tctccgtggg tgtctggtaa
   122041 ccatgtatgt aagggtataa tcggcgattt gacagcaaaa gcaataagaa atccaatata
   122101 gaatattatt tccagtgcca caggatatga ttgattagct gatgtttcaa aatttaatgt
   122161 tggttcattc gaaccatata aaccgatacc gagaactccc attaataaaa aaatggaact
   122221 tcctgcagta tacaaaataa actttgtagc tgaatacaaa cgtttctttc caccccacat
   122281 ggataaaagt agataaacag gaattaattc taattcccac atgatgaaaa aaagtaaaat
   122341 gtctcgagaa gaaaatgatc ctatttgacc gctatacatt gctaacatca ggaaatggaa
   122401 taatcgggat tcccgagtaa ccggttgagc cgctaaagta gctaaagtgg tgataaatcc
   122461 cgtcagtaaa atagggccta tagagagtcc atctattccg aatctccagt aaaaatcaaa
   122521 aagattgatc catttataat tctccgtcaa ttggattaat ggatcgtcca attggaaatg
   122581 ataacagaat gcataggttg ttagaaggag attcattaag catataaaaa tagtatacca
   122641 cctaattacc ttatttcctc tatggggaaa taagaagatt aaggaacccg tggatattgg
   122701 caaaactaca actattgtta accaaggaaa aagattcgtg gtaaaaataa gatatacttg
   122761 ggccagaaaa acccgtgctc aaaatggaaa agattttttt tccactttga gcacgggttt
   122821 ttgtcagtaa aaaaatggta ttcgtgtgtg gttttttgaa acgtatcaat aagctagacc
   122881 catgcttcgg gttgtttcat gccataaata aactcgaaca ctcaagaaat ctgtcggaca
   122941 ggcggattca cacctcttac aaccaacaca gtcctctgtt cttggagcag aagctatttg
   123001 cttagcttta catccgtccc aaggtatcat ttctaataca tctgtggggc aggctcggac
   123061 acattgagta catcctatac atgtatcata aatctttact gaatgtgaca ttggctctat
   123121 taatttttga acatcagcaa ttttcgatct agtaaacttg taaatgaatc atatatttcg
   123181 acaccagacg aatcaatgat ttaccagatt ttttctaatc aatctacctc tggatcaatt
   123241 cataagagag agggccaaga tactttgatt tcttacgttt tcgcaaacat gatcatacgt
   123301 tgtgtatcat acatgcgaat ttgaattgat aaatattaga atttcaatat tcgaaattca
   123361 aatctttctg attaatacta tttattcaac aaattcgatt gattgatacg agttgatttt
   123421 ctgttacgat aaattgacga aacaatagcc ggtccaatag ctgcttcagc ggctgcgata
   123481 gctataacaa aaattgaaaa aatatttcct tttaattggc gactatcaaa aaaatcagaa
   123541 aaagctacga aatttatatt aaccgcattc agtataagtt caagacacat aagggctcta
   123601 accatatttc ggcttgtgat caatccatag ataccgatag aaaataaata ggcactcaaa
   123661 acaagtacat gttcgagcat cattgaccaa ctccttatca atttcgattc agttcaatat
   123721 gaacaatact tcaatggatt cgattgacta gagaatataa caagtacaga ccaatagaat
   123781 atattggtaa taagtcgaat agtaaaattc ttttaaacat aaacaatctt tcactttccc
   123841 attcacatat aaaattcaaa ggaaatggag ataaaataaa tagaacaaaa tggaatttag
   123901 attgatatta ctaattctat tcttactggc gagccacgac aattgcacct atcaaagcag
   123961 ctaaaagaat tattgaaatg agttcaaatg gaagaaagaa atctgttgat aaatgaattc
   124021 caatttgttg actattattt atcaaatctt gctctataat ctgatttgat cttgtagtcc
   124081 aaataatccc gtaccatgat gtatctggaa tagtagttat tagtgaaaca aaaatacttg
   124141 tacaaaccac caaagtaact ccatccccaa cggtccaaag atgaaaatct tggtaatatt
   124201 ctgaaccatt tatgaacatc acagcaaata tgattaaaac gtttatagct cccacgtaaa
   124261 taagtagctg tgctgcagct acaaaatggg agtttgataa aatatagaat aaagatatac
   124321 aaacaagagc cagtcccaac gaaaaggcag aaaagattgg gttggtaagt aatactactc
   124381 ctagacttcc taatacaaga cccgatccca gaaagattaa aagaaaatca tgtatcggtt
   124441 caggtaaatc cattagatgt aaaataaaag ataaataaat tgaaatctca tgaccttatt
   124501 gatacgacca ggaaaagatt ttatatacta aattcctaat tgaattaaat cctaaggagt
   124561 gtgaattgat ctaggtacag ttataggact aatctaattc tttatacgaa agagtagttc
   124621 gaaactataa cgaaactata aactatatta aactatacta tatttataga atattaaaat
   124681 ttatagaata ttaaattaga tatagaattt taaattagaa ttcaattaga atattaagaa
   124741 tattatttat ataataaata taggaatata tgaatatata atataaaata gaaatattat
   124801 ataatatata aataataaat aatctataga atccattttc tattcttaat ttgaatattt
   124861 caatttagaa attcatattt aaattgaaat agaaaataat aaaaataata taaaaaaatt
   124921 atatcaattt tttaaaattt aaataaataa aaaatcttat ttgaattgaa ttgttcgaat
   124981 tgtataatcg tcaattactg acattggtaa acggcccaaa gcaatttgat tataattcaa
   125041 ttcgtgacga tcataagtcg aaagttcata ttcttcagtc attgataaac aatttgttgg
   125101 acaatactca acgcagttac cacaaaatat acagatcccg aaatcaatac tgtaattaag
   125161 caatcgtttc tttcgaatat cagtttccag tttccaatca acaacgggta gatctatagg
   125221 acatacacga acacatactt cacaagcaat gcacttatca aattcaaaat ggattcgacc
   125281 gcggaaacgt tctgatgtta ttaatttttc ataaggatat tgaatagtta caggtaaacg
   125341 atttgcgtgg gctaaggtaa tcatgaaact ttgaccaatg taccttgcag ctcgtactgt
   125401 ttgttgacca taattcatga acccagttac cataaggaac atatcgtgaa tatctatgaa
   125461 tatctttgtt ttgtttcttt ctcttgtttg agacaagtta tgaatataga atatcaatct
   125521 tttacagtga aaacagtcga aacgaagttg ttaataatag attaccgaga gaaataggta
   125581 aaagaaattt ccatccaaga tttaataatt gatccattct tagcctaggc aaggtccatc
   125641 ttgttgtgat agaaaggaac aagaaaaaat aagttttagc taatgtaata aagataccaa
   125701 ttgtagttcc aaaaactcca catgttttat ttatttcaaa aagctcagaa acaaatatgt
   125761 acggaatagg gatattccaa ccgcccaagt aaagaactgt tacaaataat gaagaaacta
   125821 ataagtttaa ataggaagca acgtaaaata aaccaaattt gatacccgaa tattcggttt
   125881 gataacctgc tactaattct tcttctgctt ctggtaaatc aaaaggtaat ctttcacatt
   125941 ccgctaggga agaaattaga aaaatgagaa aacctatagg ttgacgccac aaattccatc
   126001 cccaaaaacc atattttgat tgcgcgtcaa ctatatcaac tgtacttaaa ctgttagata
   126061 atcctagtcg gtgataacat tactgttccc atcgctatta cagaaccgta catgagattt
   126121 tcacctcata cggctcctct aaggccataa ataaatctaa gggaccgggc cggttattta
   126181 tcttgatata tccctaggat agataggatt caaatccatt ggacggtcct gaattagacc
   126241 aattgaattc tgtctgttat aataataaat acaaaaaggt acttctgaat tgatctcatc
   126301 ccttaataaa atttgttgag taataattga attcttcaat tcaataaaat acttctttag
   126361 aattctcaat aacccgtcgt tttcgattac gtaaaaaaat tagacactag tttatgatta
   126421 tgaattatga cataaattgt atctccatga atatggatat aagaaagaat ccaaggggat
   126481 ccctcttttt ttatttgaat tgtattatat tattattctt ttattattct ttcgtttttt
   126541 ttttcgttcc tattcttctt tttttttatg cgcaaaacaa aaggggactt aaaaaaaatt
   126601 aaaggattat ttcgtttctg atagttattt atttaatcag tggataggaa catactctgg
   126661 atcggaattg tggggagtac tgcctgattt tttctaccaa cttaaagccc caatttgtat
   126721 tctttttata ttatgcagaa atgctctttt ggagaatttc cataatctcc attactaatc
   126781 ctttgtgtat cttggtgttt ctaaccatcc acgcattttt tatcaatctc cccttatggt
   126841 aatacatgta tggtaattca tacaaacggt agtgaaaact caataaggtt ggtcttttga
   126901 gcccgcttca agacaggatg actaatcaac caattttggg gtaaacgctc tcttccgctt
   126961 ataatctttt ttttccactt aattcttata catagaaaat gagactcaat atttttactg
   127021 cggattcaaa tgaaattcaa atcctagtaa tagtatatta aatagaatat taaattctat
   127081 ataaatagaa tattaattct atatatttct atatgtatat taatatatat tatatattaa
   127141 atatatattt aataaaatat atatttagta ttcaaaatat atatttagtt ttaatagtat
   127201 attagaatat taaataaata gaagctgttt tatttcactc atataactat ctaatttagt
   127261 tcatcaatcc gaattccgaa taagaataat gaaaatcagg atatctattc cattttgtct
   127321 acccctttcc tataaagaag aaaagaaata aagacgaaaa aaaggagcat ggaaaatttt
   127381 ctgtctcaac gaatcacacg tagagatatt gataacacac atagagttaa tggtatttca
   127441 taactaatcg attgagcagc agcccgtaga ccacccaaaa aggaatattt attatttgac
   127501 ccatatcctg acataagaag tccaatggga gcaatactcg aaatagcaat ccataaaaaa
   127561 acaccgatat tgagatcagc taaaacaaag ttatagccaa aaggaattac tgaatagctt
   127621 actagaattg atatgactga tatggatggt ccaatactga ataaacgaat atctccccta
   127681 gatggaataa gattctcttt gaaaagtagt tttgttccat ctgctagagc ttgaagaact
   127741 cccaaagggc cggcgtattc aggtccaata cgctgttgta tccctgcgga tatttctctt
   127801 tctaaccata caatcactag tacacctatt gtgattccca atacaagagt caaaatgggg
   127861 acaagtatcc atataattcc atagacccct tttaaagatt ccaatctgga aaaagaattg
   127921 atatcttgta cttctgttgt atcaattatc atttcaacga tcaacttctc ccataatgat
   127981 atctatgcta cctaatattg tcataatatc agccaatttc attcttttaa ctaactgagg
   128041 aagaatttgc aaattgataa aacccggggg acgaattttc catctccaag gaaaaccatt
   128101 ctgatcccct attagaaaaa ttcctaattc tccctttggg gcttcaactc tcacataaag
   128161 ttcttgtttc ggtaattcaa aagtcggaga cggcttttta ctaatgaatc gatattcaaa
   128221 atcattccat tctggatcct tttctctatc aaagcagcgg atttctaaat tctcatatgg
   128281 ccctcccgga attccttcca gagcctgttg aataattttt atggattcaa ccatttcacc
   128341 aattcgtact aaataacgag ctaatgaatc tccttctttt tgccattgaa cttcccaatc
   128401 aaattcctcg taacattcat aatgatcaac tttacgtaga tcccattgta ttccggaagc
   128461 ccgaagcatt ggtcctgata aaccccaatt tattacttcc tctccaccaa caatgcctac
   128521 tccctcgacc cgttctaaaa aaataggatt tcgcgtaata agtttttgat attcaacaac
   128581 ccttgttaaa aaataatcgc aaaaatccaa acatttatct atccagccat gaggtagatc
   128641 agccgctacc cctccgatac gaaaaaaatt atgcatcatt ctcatacctg tggcagcttc
   128701 gaatagatca tatattaatt ctctttctct gaaaatatag aagaaagggg tttgtgcacc
   128761 aatatctgcc ataaaaggtc ccagccatag taggtgagaa gctatacgac tcaactccaa
   128821 cataattact cgaatatagc tcgctctttt aggtacttga atatttccta actgttccgg
   128881 tccatttacg gttattgctt ctgtgaacat agtagctaaa taatcccaac gtgttacata
   128941 agggagatat tgtacaattg ttcggttttc cgcaattttt tccatccctc tatgtaaata
   129001 acccaatatt ggttcacaat caataacatc ctcaccatct agagtaacaa taagtcgaag
   129061 aacaccatgc attgatgggt ggtgaggacc catattgact atcatgaggt cttttcttgt
   129121 agctggggca ttcataggtt tttcctcgat tcattcttct atgaattgct taaaacataa
   129181 attagttcat caaaattcaa gatctaataa atcgaataat tcaaaacgac tcttcaaatt
   129241 aatgagtttg tggttcccga atatccaact gattaattaa ttttttataa cgtattccat
   129301 ttttctttga caaataagac aggagtcgtt tccgtttttc cagaatttta cgtaaacccc
   129361 tttgagataa atagtctttt ctgtgcaatt ccaaatgtga agtaagtctt cgtatcttat
   129421 tggtgaaatt gaatacttga aattcaatcg atcccgggtt ttcttctttt ttttcttgtg
   129481 aaataacagg tagaaatgat ttttttacca taaaaaatga aagcttctct ttcccccctt
   129541 ttttatagag tctagatatt tttattgatc agtaataata atgacactca ttttcaattt
   129601 ggtatataca ataatcctaa ttttcttaag aattcctgat tttctttttc aaattcattt
   129661 tgattaatca atccaattca aataggtata caaaaaatac tatatttatg cattcacaaa
   129721 agcaaaattg tagacttcaa ataagaagat ttttttgatt catttataga tctaatggat
   129781 aggatatatc attgaattag tatcatgcct cagaatagag ggtaagacaa tgcatatgtg
   129841 catctagttg tcttcacata ccagatatgt tacgggaaat cgaaaaaaag aaaaatgtag
   129901 attaacgaat tttcaatcgc ggatacatat gtatccttac catactgaaa cggctgccat
   129961 tattggtatc aaaccaatag cgattcatac aagctaaatc ttctaatcga taatttggcc
   130021 aaagaaataa ctttaaatta attagttttt ttttttctct atcaagatct ttacttgtag
   130081 ccaaaacttg acagcaatta ttcactttat tctcattgta aaatgcctta tttctatgca
   130141 cactatttct attcctagga ttgaaacaaa ttagaattct caattctcta cgacgtctag
   130201 cggataaaat attttcagga acaagcaaat cataatgatt tttttcttta ttttcagtca
   130261 gcttttgatc tcttgttctt gtaatggatt tatcaaaatc tttcttatca acgtagcttt
   130321 tttctcggta tctttgatta attttgtgct ttctcttatg aatcaacgaa aggcctatgg
   130381 tttgatacat actaaattgt tcatggtttt ttctagacag acgaattggt tcgatactca
   130441 atatcccttt tttcgtctct ctaaaagaga aatccctctg aattttcata atatctagac
   130501 ttagttctcc tctttgaata gaggctatag caacttcttt ttctttttta tttatctaga
   130561 cttagttctc ctctttgaat agaggctata gcaacttctt tttctttttt atttttcagt
   130621 ctaagcagga gacaatatat tttgatatga ttcattattc tttcttctaa ggcttctgag
   130681 gaatcacgcc agttcaatag aaaaggcaaa tcccttctta gccggcaatt aaattctatt
   130741 tcgatgttgt tcatgtattt ttttccaccc ccttttatgt ccgatcctgc ataatcttct
   130801 tcaacatctt tttctttctt tgaaagagat gcttcaagat ttagtcgacc tgcgtattcc
   130861 gtttttcctt gatttcgagc taattcaaga tttgtttttt tttcattgac ctgcgtattc
   130921 cgtttttcct tgatttcgag ctaattcaag atttgttttt ttttcattga tgtttttctc
   130981 atttttattt acattaaaat tgaaaaaaag tgatttgatt ggtatgatcc atgggttact
   131041 cgtatatgca ttataaaata gaaaaaattt agagaagaaa aaagatttcc gattcgctct
   131101 ggaacgattt agtatttcta cattcattcc catccaatca aaaaggtttt ttttttgatt
   131161 ggatgggttt atttcttgat gaagcgtaaa ataataatcg gtatcgatcc aacccccaaa
   131221 atccacttta tttctatttc taagacaaga attcagaatt ctccaatcaa aatactttct
   131281 atccagattt ttttccatat ctagaataga atcttctact atataattct tgataagaat
   131341 atcatccatc atataaaaaa atcttttttt acgcgtgttg taattataag aaatcgcttg
   131401 gttattattt gcttggaatg acgatctata tccataaata tatgagtcct tcttatctgc
   131461 ataattaata gatttatatg ataaaagatc atacccatat tgttttttcc tttttctttt
   131521 ttgatttgtt aatgagtcta ttttgaaagg aattaatctg tttttttcat atgaatgaca
   131581 tttggttaaa tccttatttt gagccacatg gcgttcattc attctatttc gccatttatg
   131641 ggggactaat ctagaccatc cattctgaga taaatcgtat tgataatgac cttttaacca
   131701 atttgtccat tgattcatta cagaattggg agggctctta tgttttaatt tggaatgaaa
   131761 tattccttgt actccaaaaa gataatcctt tatttcattc ttaagaaaaa gaggtgttcc
   131821 atgatattca aaaacggatc ttaatttata cttatataag ttactaactt gggtttgtga
   131881 taatttgtaa aatacatatg cttgtgacaa agaggatacg tcacaaaatt tatgtgaatt
   131941 catattacta acactaacaa ttgattctct tttttttata gtagaaataa ttagactttg
   132001 atttttttta taacttcttt ttctttcttc atttgcttta ttattgtaaa tgtatttagt
   132061 aagattaaga attttttttg ttgattcaag aaaaagttgt actttgatcc taggaatatc
   132121 aatgatacgt acaaggatat ctatatatac ccattccatg aaaaatttaa aaaaataatg
   132181 tgatttacgg gctaatcgaa catttcttct ttgtaatatc tgccaaatcc ttttttgtaa
   132241 ttctaatctt ttatcatcat aagtagtttt ctcagaacaa atatttctct ctgaaccccc
   132301 tttcttgtct tttttaaatt tttctatttg ttttatgatt ttctttgttc tatcattcag
   132361 atcttttatt tttttttctg tcaatgaaca atttgtccaa ttaatagatt gaattggaat
   132421 ggcggattcg taaatcattg gattactctt actgattgtt gaatcttttt gaatttcatt
   132481 caattcactc aatccaaata taaataaaag atttgatagt gttttgtttt tttcttttag
   132541 aaatagaatc tttttgagaa tacttttgat gatccattgt gattttgaga catttagaaa
   132601 agattttgtt ctttcgttta aaacttttag aagattcttt ttccaatttt ttcttttttt
   132661 tttgaattct ttaaaaatgg gatcaaaaac cgaaagtggg tttcgggggg aagtagaaaa
   132721 gggcgtttct acttccattc cgaaaactgt taaaaagcag aaatccgatt ttttctcttt
   132781 ttttttcatc ggatcctttt ccttttgagg ggatcgtagc ttagatctgt atctgtgcca
   132841 aggtttcaga cgaaaaggaa aaaggatctt tatttgaata ccctcgttta gccagtcatt
   132901 cggaaattct gtttcggata atggaacgcc attataggtg catttaatat ggatttctct
   132961 attccaatcc tttaaatcct ctgaccattc gggagattga aataatagta tacgaacgat
   133021 gtttttagtt attatcaatg aaggtaatag aatatatttt ctaataatcg attggattac
   133081 taataaaacc ccccttattg gttgagcacc aagcttatcc cagatttctg ctatttctag
   133141 acggaagtct tcctcttttc tctttctttt ctctttttgc tcgtattcct tttttgcttt
   133201 cttttcctta atttctttta tctttttctc tgtataatcc gaaattctca attctttatt
   133261 tttctttttc cacatccaat ttcgaaaaag ggttttcatt ggcttgaaaa tatcaatata
   133321 aaaagagaag aaagggtcaa atttgtccca aaaaagaggg gaatgcgcgc ttacttgaaa
   133381 gagtttcaaa taagcagttt tacgtctttg agcgcggcta gatcctttga ttatgcctcg
   133441 ccgaaaatcc gatagttctg aaaaatttat taaagctaat tcctcttttt ctttttcatc
   133501 agaattctta gtatccttga tatccgtata agcatcgtcc ctctctaagt catcagtaaa
   133561 agtaaaaatc actgtacgtt tggcttttct tgaacgaatc tcatgatcaa ttatttgact
   133621 aggtctttcc aggttttcta actcgtcaat taatttgtat gaccaccgag gaactttttt
   133681 actgttttct tttattccaa tacatttttt tctatttctc atttcggtcg catcagttag
   133741 aattgcgtcg attaaaaatc tcattttttc gaaatccatc ttttcatgtt ctggaaataa
   133801 ataaagccct ttcaaattga gatttgatac tgattttcca gaaaatttac tgatcaagtt
   133861 aaaaaagaaa cgaatctcat ttgataatga ttttttatca aatctatcta ttttctgttc
   133921 aaagtctgga taatcagtat gaatattaag aaggatagtg tgaatcttat ttatccaaat
   133981 ggagtttctt gtgtaagttt tattctcgat tgagaataaa agactttttt tgattcgtcc
   134041 gcgatagggt ccgttcaaga aaggatcata tattttaggt aagtattttt ttttagtctc
   134101 atcattacat aatctaatcc ttttttcgag tacatccaga gcaataaatt ccttatctag
   134161 agcttcggct ctatttagaa atttattgct taggttgttt cttttttgtt cattaataga
   134221 actccaatga ttatacaatt cgtcatagga gagtttttct gttgtgaaga gagacgtctt
   134281 tctttgcatc atttcaagaa aagttgataa actagatgga tacataaaag atattctttc
   134341 ttttgcatca ctttgacatg gatgaaaaaa aaattgtgac atctcatttt ttacagcatt
   134401 ttccaattga tcatttttta tatatcgcaa tcgacgatgc aatcctttat aatcgaaaag
   134461 agtctttaga agaggttttt caaattgaaa gatatctttt ctttcattgc tttctttgta
   134521 cgaattttct cttttttcga agtaaagaga aagatattct aggatggatt tcatttgttc
   134581 ttgtttagtt accttcgttt tggaagttct ttctacgcct atttcttttt tgttatcaaa
   134641 ttcacctcct tcttgaattt ctgacgtttt tacaataata ataggcagcg gtgttctccc
   134701 taaatataat agggaggaaa taaataaaaa aataataaag attcgagaca tccaatctct
   134761 caattctaac ataatgtact taataatgta cttattagat cgaataagtt tagatcgaat
   134821 aagtttagat cgaataagta cattagattt aatagaatta tttttctgta tccagactaa
   134881 taccaatcca acccatttcg tgaataaaac ggatagaaat aaaaatgggt tgttgcatcg
   134941 aaacatataa atgttgacta atctgactaa cattgaactt ggtaaaatga aaaggttcaa
   135001 taactgaaaa ataagattat tcaggtatat cctttgaatg ctaaaattac gcattgaatt
   135061 ttgattagtg gatccataat tcaaaaagtg ttcttgatta ttattgaaga aatgaaataa
   135121 aagatagaat agagctatga cagttattgt atgaggtcta cccaatgcta gatgcaaagg
   135181 cgcataatag atcgatatga acatcatgag ttgtcccata aaaaaaccag ttgttgctga
   135241 tactttcttc tcggtttctt cttccataac ccgagctcgg agaaggaaga gataagaggg
   135301 ccctatggag aatgtggtca gaaatccata atagagtccg accacaacga ccgaattaat
   135361 tatcttcatg cataaagata ctagaaaatc tagtatataa gatttaaaaa tcatcacaaa
   135421 cctccttttt tttttttttc tattgcaatt tctggattat tgcttattat attatatttt
   135481 tttgatattt tgaaactttc catataatct agtataaaag atttccaaat catcacaaac
   135541 ctcccttttt ttttcttttc tattgcaatt tctggattat tgcttattat attatatttg
   135601 atattttgaa tggaattagt atatggatgg aatataatga aatagagcca ctttgaggtt
   135661 ccctatgaaa tgaggcatgg aacggagcca ctgcgaagaa attccgcgag ttacgaagga
   135721 aacttcgagc tcatattggt catgggttga gaacgggaat tgaactctat gagatcgaat
   135781 ttcccgttgt tcctcagtag ctcagtggta gagcggtcgg ctgttaactg actggtcgta
   135841 ggttcgaatc ctacttgggg agatttgatt cattccgaat taaagaattc ggaatgaaag
   135901 ggttcgcttt gatcgttaag agtaggtagc ccgttccccg tgtctttgtt tctattgcat
   135961 tctatctaat cgtatcccat tctgttctgc gatatttgag aatcgccgtc aatacttcgg
   136021 tgtaggtccg ggatactcct ttgttccaca gtccggggct atttaaacta accaattaag
   136081 aattctcaga tgtactagta ctagcaagtg catctttgat gcagtcatca attctcccga
   136141 gaggccacaa ttaccgcgag caaacatatt aatgacgagg aaggcatttt tgctatgcta
   136201 ctaatacttt acttgtctgc tattctgccc aagcccggct gaggaagaat tacgaggcgt
   136261 aaaacaaaaa aagatatgcg gattagggca tactaaattt agtatgccct aatccgcata
   136321 tcttttttgt tttttttttt taataaaaag aaaacagtaa ggtaaggcca ttccatttcg
   136381 acaaaatacc cacacccaag ttccatagct ttgggtccgc tatcccgatc atgattttcc
   136441 tacccccaga gggaaaggtc cttccctttt tggccggttg tgggcgagga gggattcgaa
   136501 cccccgacac cgtggttcgt agccacgtgc tctaatcctc tgagctacag gccccacccc
   136561 gtctccactg gatctgttcc ccggagtacc ctaaaaaaaa aagggaaccc ctcctctccc
   136621 cagccatttc ggcttaagaa gatgtgaaag cgcctctctc tctataagaa cggtgcgttc
   136681 cgaggtgtga agtgggagag aagggatttc ataattgggg ttttgaataa gacgaccttt
   136741 tcatttttca ttcttattac tttttcatat tgaaaaagta ataagaatga gaggtgttaa
   136801 gctttttatc atcctggcgc cgagctattt ttccgcagga cctcccctac agtatcgtca
   136861 ccgcagtaga gtttaaccac caagttcggg atgggttggt gtggttcctc tacgcctagg
   136921 acaccagaat atcgaaccat gaatgaagaa aggcatgaga taaaagcata ttggctattg
   136981 attgtgaggc cctaattctt gactggaggg gacaccaaag gcctctgccc ttccatccct
   137041 tggatagata gagagggagg gcagagcttt tggttttttc atgttgtcaa agagttgaac
   137101 aatgaaaata gatggcgagt gcctgatcga attgatcggg tcatgtagga acaaggttca
   137161 agtctaccgg tctgttagga tgcctcagct gcatacatca ctgcacttcc acttgacacc
   137221 tatcgttaat gataaacggc tcgtctcgcc gtgaccttct cttgaattct caaaacttct
   137281 gtcgctccat ccccgcaggg gcagagaacc catcgctgtc tcggctgtgc taccggaggc
   137341 tctggggaag tcggaatagg agagcactca tcttgaggtg ggcttactac ttagctgctt
   137401 tcagcagtta tccgctccgc acttggctac ccagcgttta ccgtgggcac gataactggc
   137461 acaccagagg tgcgtccttc ccagtcctct cgtactagag aaaggtcctc tcaatgctct
   137521 aacgcccaca ccggatatgg accgaactgt ctcacgacgt tctgaaccca gctcacgtac
   137581 cgctttaatg ggcgaacagc ccaacccttg gaacatgcta cagccccagg tggcgaagag
   137641 ccgacatcga ggtgccaaac cttcccgtcg atgtgatctc ttggggaaga tcagcctgtt
   137701 atccctagag taacttttat ccgttgagcg acggcccttc cactcggcac cgtcggatca
   137761 ctaaggccga ctttcgtccc tgctcgacgg gtgggtcttg cagtcaagct cccttctgcc
   137821 tttgcactcg agggccaatc tccgtctggc ccgaggaaac ctttgcacgc ctccgttacc
   137881 ttttgggagg cctacgcccc atagaaactg tctacctgag actgtccctt ggcccgtagg
   137941 tcctggcaca aggttagaat tctagctctt ccagggtggt atctcactga tggctcgggc
   138001 ccccccgaaa ggaggccttc ctcgccctcc acctaagctg cgcgggaaag gcccaaagcc
   138061 aatcccaggg aacagtgaag cttcataggg tctttctgtc caggtgcagg tagtccgcat
   138121 cttcacagac atgtctattt caccgagcct ctctccgaga cagtgcccag atcgttacgc
   138181 cttttgtgca ggtcggaact tacccgacaa tgaatttcgc taccttagga ccgttatagt
   138241 tacagccgcc gttcaccggg gcttcggtcg ccggctcccc tgtcatcagg tcaccaactt
   138301 ccttgacctt ccggcactgg gcaggcgtca gcccccatac atggtcttac gactttgcgg
   138361 agacctgtgt ttttggtaaa cagtcgcccg ggcctggtca ctgcgacccc ctttgtgagg
   138421 aggcacccct tctcccgaag ttacggggct attttgccga gttccttaga gagagttgtc
   138481 tcgcgcccct aggtattctc tacctaccca cctgtgtcgg tttcgggtac aggtaccctt
   138541 ttgttgaagg tcgttcgagc ttttcctggg agtatggcat gggttacttc agcgccgtag
   138601 cgcctggtac tcgaacattg gctcgaggca ttttctctac cccttcttac cctgaaaaag
   138661 caggggcacc ttgcgtcctt gaaccgataa ccatctttcg gctaacctag cctcctccgt
   138721 ccctcgggac caacaaaggg tagtacagga atattcacct gttgtccatc gactacgcct
   138781 ttcggcctga tcttaggccc tgactcaccc tccgtggacg aaccttgcgg aggaaccctt
   138841 aggttttcgg ggcattggat tctcaccaat gtttgcgtta ctcaagccga cattctcgct
   138901 tccgcttcgt ccacgactgc tcgcgcgggt ccttccctct aaggcggaac gctcccctac
   138961 cgatgcattt ttacatccca cagcttcggc agatcgctta gccccgttca tcttcggcgc
   139021 aagagcgctc gatcagtgag ctattacgca ctctttcaag ggtggctgct tctaggcaaa
   139081 cctcctggct gtctctgcac ccctacctcc tttatcactg agcggtcatt taggggcctt
   139141 agctggtgat ccgggctgtt tccctctcga cgatgaagct tatcccccat cgtctcactg
   139201 gccgaccttg acccctgtta ttttgaggtc atatctagta ttcggagttt gcctcgattt
   139261 ggtaccgctc tcgcggcccg caccgaaaca gtgctttacc cctagatgtc cagtcaactg
   139321 ctgcgcctca acgcatttcg gggagaacca gctagctctg ggttcgagtg gcatttcacc
   139381 cctaaccaca actcatccgc tgattcttca gcatcagtcg gttcggacct ccacttagtt
   139441 tcacccaagc ttcaccctgg tcatggatag atcacccagg ttcgggtcca taagcagtga
   139501 caattgccct atgaagactc gctttcgcta cggctccggt gggttccctt aaccaagcca
   139561 ctgcctatga gtcgccggct cattcttcaa caggcacgcg gtcagagccc cgggctcctc
   139621 ccactgcttg ggagcttacg gtttcatgtt ctatttcact ccccgatggg ggttcttttc
   139681 acccttccct cacggtacta cttcactatc ggtcacccag gagtatttag ccttgcaagg
   139741 tggtccttgc tgattcacac gggattccac gtgccccatg ctactcgggt cagagcgtaa
   139801 gctagtgatg ctttcggcta ctggactcta gccatctagg gtgcagcact ccaccgcttc
   139861 gcctagcagc acgacgcttg tattgctctc ccacaacccc gttttcgcgg tttaggctgc
   139921 tcccatttcg ctcgccgcta ctacgggaat cgcttttgct ttcttttcct ctggctacta
   139981 agatgtttca gttcgccagg ttgtctcttg cctgcccatg gattcagcag cagttcgaaa
   140041 ggttgaccta ttcgggaatc tccggatcta cgcttatttt caactccccg aagcatttcg
   140101 tcgcttacta cgcccttcct cgtctctggg tgcctaggta tccaccataa gcctttcctc
   140161 gtttgaacct cgcccttaac ttgaaggtta tgccatccta aggtgctgct aaatggaagg
   140221 atcttatcaa cgtccatgaa tgataaatcg tagcatagat cgaactgccg aatcggaaaa
   140281 attgggtgct atcatatagc tttgtatcgg ttaagttcac gagttggaga taagcggact
   140341 cgaaccgctg acatccgcca cagggtaaac caccgcctct caggcccccg actgattcta
   140401 ccatagaggc caacgataga caataactcc cccccgaact ttcccacagc actttcatcg
   140461 tactgtgctc tccaaagagc aactcttctc aaaatctcaa aaggtgctga gttggaatcc
   140521 cattctaact aaggattctt gtggttccgg aggatccagc tacaggagaa ccgggaacgg
   140581 agagctttcc ccccctttcc gcccgactct ttggtcttaa gaatgcggaa aaggtgaaaa
   140641 gaatgagtga ttgcccttct ccgaccctta ctgtccaacc tgagagcagt aatgcgttcc
   140701 gcttattgaa cagggttcta tggtcggtcc gcgacccctg gatgccgaag gcgtccttgg
   140761 ggtgatctcg tagttcctac ggggtggaga cgatggggtc ggtccatgga ttttctttcc
   140821 ttttgccgca tttcgctcaa agggttgaag ggagatagtg catcaactgc aagggccaac
   140881 ttgatcctct tccccaggga tcccagatga ggaaagccta ggggagccac cgactccaac
   140941 taccgtccat gtacgatcca tactagatct gaccaactgc ccatcctacc tcctctacgt
   141001 tcttgacagc ccatctttgt ctcagtagag tctttcagtg gcatctttcg gtcctcttcc
   141061 ccattactta gaaaaagtga gccaccggtt caggtacaag atactagaat taccgcctgg
   141121 acaattagac atccaacccg taatcgcaac gacccaattg caagagcgga gctctaccaa
   141181 ctgagctata tccccccgag ccaagtggag catgcatgaa ggagtcagat gcttcttcta
   141241 ttcttttcct tggcgcagct gggccatcct ggacttgaac cagagacctc gcccgtgaag
   141301 taaatcatcg cacctacggt ccaaccaatt gcaatagatt ccttttcggg agtgattcat
   141361 ccttccctca ctcgccgaag gagaaataag taatgtagtc tccgttgtac tgcgctctcc
   141421 aagtgtgctt gttcccccct tcttccttac catggcaagt ctttgtgaaa taactccgat
   141481 gagaactcgc ccgtgaagta aatcatcgca cctacggtcc aaccaattgg gagagaatca
   141541 atagattcct tttcgggagt gattcatcct tcccgaacgc agcatacaac tctccgttgt
   141601 actgcgctct ccaagtgtgc ttgttccccc cttcttcctt accatggcaa gtctttgtga
   141661 aataactccg atgagaagaa aaaagaaggc gttaagagac cctcctggcc caaccctaga
   141721 cactctaaga tcctttttca aacctgctcc catttcgagt caagagatag ataaatagac
   141781 acatcccatt gcactgatcg ggggcgttcg tagtgactga gggggtcgaa gaccaagaag
   141841 tgagttattt atcagccaag cattctattc ttcttatggc tagatccaat ctcccggtcc
   141901 ctgcggaaag gaaaaagaat ttcacgttct tcctttcggg aagggaggat taggaaaatc
   141961 ctattgattg caattttctc cagacccccg ggaaaagcat gaaaaaaagg ctcgaatggt
   142021 acgatcccgc cgtcacccca gaatgaaagg ggcgatctcg tagttcttgg tctgtgaaga
   142081 tacgttgtta ggtgctccgt ttttattttt ccattgaggc cgaacctaaa cctgtgctcg
   142141 agagatagct gtccatatac tgataaggga tgtatgaatt ctcgagaaga gaggagccgc
   142201 ggtggtcccc cccggaccgc ccagatccca cgagtgaata gaaagttgga tctacattgg
   142261 atctcacctg aatcgcccca tctatcctcc tgaggagaag tttggtttca aaccccggtt
   142321 cgaacaggag aagtacgcca tgctaatgtg ccttggatga tccacatctc agggtcaggc
   142381 gccgatgagc acattgaact atccatgtgg ctgagagccc tcacagtcca ggcacaacga
   142441 cgcaattatc aggggcgcgc tctaccactg agctaatagc ccgtcgtgcg ggcctcccgc
   142501 tgggggcccg ctatgccaaa agcgagagaa gccccatccc tccctttcct tttttacgtc
   142561 cccatgtcgc ccccgtgtgg cgacatgggg gcgaaaaaag ggggatccta tcaacttgtt
   142621 ccgacctagg ataataagct catgagctta gtcttacttc accgtcgaga aacgaaagaa
   142681 gacttccatc tccaaattga actcagacgt agctcgcttc tttttgggtg tggagcagtg
   142741 tcaaaccaaa atacccaaca agcattagct ctccctgaaa aggaggtgat ccagccgcac
   142801 cttccagtac ggctaccttg ttacgacttc actccagtca ctagcccagc cttcggcatc
   142861 cccctccttg cggttaaggt aaagacttcg ggcacggcca gctcccatag tgtgacgggc
   142921 ggtgtgtaca aggcccgaga acgaattcac cgccgtatgg ctgaccggcg attactagcg
   142981 attccggctt catgcaggcg agttgcagcc tacaatccga actgaggacg ggtttttgga
   143041 gttagctcac cctcgcggga tcgcgatcct ttgtcccggc cattgtagca tgtgtgtcgc
   143101 ccagggcata aggggcatga tgacttgacg tcatcctcac cttcctccgg cttatcaccg
   143161 gcagtctgct cagggttcca aactcaacgt tggcaactaa acacgagggt tgcgctcgtt
   143221 gcgggactta acccaacacc ttacggcacg agctgacgac agccatgcac cacccgtgtc
   143281 cgcgttcccg agggcacccc tctctttcaa gaggattcgc ggcatgtcag gccctggtaa
   143341 ggttcttcgc tttgcatcga attaaaccgc atgctccacc gcttgtgcgg gcccccgtca
   143401 attcctttga gtttcattct tgcgaacgta cttccccagg cgggatactt aacgcgttag
   143461 ctacagcact gcacgggtcg atacgcacag cgcctagtat ccatcgttta cggctaggac
   143521 tactggggta tctaatccca ttcgctcccc tagctttcgt ctctcagtgt cagtgtcggc
   143581 ccagcagagt gctttcgccg ttggtgttct ttccgatctc taagcatttc accgctccac
   143641 cggaaattcc ctctgcccct accgtactcc agcttggtag tttccaccgc ctgtccaggg
   143701 ttgagccctg ggatttgacg gcgaacttaa aaagccacct acagacgctt tacgcccaat
   143761 cattccggat aacgcttgca tcctctgtct taccgcggct gctggcacag agttagccga
   143821 tgcttattcc ccagataccg tcattacttc ttctccggga aaagaagtta acgacccgta
   143881 ggccctctac ctccacgcgg cattgctccg tcaggctttc gcccattgcg gaaaattccc
   143941 cactgctgcc tcccgtagga gtctgggccg tgtctcagtc ccagtgtggc tgatcatcct
   144001 ctcggaccag ctaccgatca cgccgtgtct cagtcccagt gtggctgatc atcctctcgg
   144061 accagctacc gatcatcgcc ttggtaagct attgcctcac caactagcta atcagacgcg
   144121 agcccctcct cgggcggatt cctccttttg ctcctcagcc tacggggtat tagcagccgt
   144181 ttccagctgt tgttcccctc ccaagggcag gttcttacgc gttactcacc cgtccgccac
   144241 tggaaacacc acttcccgtc cgacttgcat gtgttaagca tgccgccagc gttcatcctg
   144301 agccaggatc gaactctcca tgagattcat agttgcatta cttatagctt ccttgttcgt
   144361 agacaaagct gattcggaat tctctttcat tccaaggcat aacttgtatc catgcgcttc
   144421 atattcgcct ggagttcgct cccagaaata tagccctccc taccccctcg ggtcaatccc
   144481 acgagcctct tatccattct caattctcat tcgatcacgg caggggagca agtcaaaata
   144541 gaaaaactca cattgggttt agggataatc aggctcgaac tgatgacttc caccacgtca
   144601 aggtgacact ctaccgctga gttatatccc tttccttgcc ccgcccccat cgagaaatag
   144661 aactgactaa tcctaaggca aagggtcgag aaactcaacg ccactattct tgaacaactt
   144721 ggagtcgggc cttcttttct tttcgcacta ttacggatac gaaaataatg ggaaaaattg
   144781 gattcaattg tcaactgctc ctatcggaaa taggattgac tacggattcg agcaatagca
   144841 catggtttca taaaatcgta tgattttacc gatctaaata aagcgggttt tccatgaaga
   144901 agatttggct cagcatgttc tattcgatac gggtaggaga agaacccgac tcggtattct
   144961 taaaaaaata gagaaatcag aaccaagtca agatgatacg gatcaacccc tcttcttgcg
   145021 ccaaagatct taccatttcc gaagtaactg gagttacatc tatttttcca tttcaattca
   145081 agagttctta tgtgtttcca cgccccttcg agaccccgaa aaatggacaa attccttttc
   145141 ttaggaacac atacaagatt cgtcaccaca aaaaggataa tggtaacccc accattaact
   145201 acttcattta tgaatttcat agtaatagaa atacatgtcc taccaagaca gaatttgtaa
   145261 cttgctatcc tcttgcctag caggcaacga tttacctccg tggaaaggat gattcattcg
   145321 gatcgacatg agagtccaac cacattgcat tgccagaacc catgttgtat atttgaaaga
   145381 ggttgacctc cttgcttctc tcatgttaca atcctcttcc cgctgagctc cctttctcct
   145441 cggtccacag agacaaaatg taggactggt gccaacagtt catcacgaaa gaaaggactc
   145501 actgagccga gatcactaac taatactaat ataatagaaa tagaactttc tgtatactct
   145561 ccccggttcc gttgctaccg cgggctttac gcaatcgatc ggatcatatc ggatcatata
   145621 gatatccctt caacacaaca taggtcatcg aaaggatctc gaagacccac caaagcacga
   145681 aagccgggat ctttcagaaa atggattcct attcgaagag tgcataaccg catggataag
   145741 ctcacactaa cccgtcaatt tgggatccaa ttcgggattt tccttgggag gtatcgggaa
   145801 ggaattggaa tgtaataata tcgattcata cagatacaga agaaagggtt ctctattgat
   145861 tcaaacgcta tacctacggg atagggatag agaaagagga aaaaccgaag atttcacata
   145921 gtacttttga tcgaaaaatc aatcttttcg tacctttcgc tcaatgagaa aatgggtcag
   145981 attctacagg atcaaacccg tgggacttaa ggaatgatgg aaggaaataa aaaagggatc
   146041 aaaaaagaaa aataataaaa aaagataagt aaataaaaat gaagtagaag agtccagatt
   146101 tcaaacgaac aaattcaaac ttgattgaaa aggatctttc tgattctcga agaatgaggg
   146161 gcaaaaggat tgatcgagaa agatttcttg ttcttattag aagatcgtga ttggatccac
   146221 atatgtttgg taaaaagaat aatcttctcc tttgagaata atcaaaaaag gaaagtgttc
   146281 aattggaaca tgaaaacgtg actgaattgg tcctagttac tcttcgggac ggagtggaag
   146341 aaggggggag attctcgaac gaggaaaagg atccaatgac ttcgaaagaa ttgaacgagg
   146401 agccgtatga ggtgaaaatc tcatgtacgg ttctgtagag tggcagtaag cgtgacttat
   146461 ctgtcaactt ttccactatc acccccaaaa aaccaaactc tgccttacgt aaagttgcca
   146521 gagtacgctt aacctctgga tttgaaatca ctgcttatat acctggtatt ggccataatt
   146581 tacaagaaca ttctgtagtc ttagtaagag ggggaagggt taaggattta cccggtgtga
   146641 gatatcacat tgttcgagga accctagatg ctgtcggagt aaaggatcgt caacaggggc
   146701 gttctagtgc gttgtagatt cttatccaag acttgtatca tttgatgatg ccatgtgaat
   146761 cgctagaaac atgtgaagtg tatggctaac ccaataacga aagtttcgta agggaactgg
   146821 agcaggctac catgagacaa gagatcttct ttctaaagag attcgattcg gaactatgat
   146881 atgtccaagg tccaatattg aaataatttc agaggttttc cttggctttg tccgtgtcaa
   146941 caaacaattc gaaatgcctc gactttttta gaacaggtcc gagtcaaata gcaatgattc
   147001 gaagcacttc tttttacact atttcggaaa cccaaggact caatcgtatg gatatgcaaa
   147061 atacaggatt tccaatccta gcaggaaaag gggggaaacg gatactcaat ctcaagtgag
   147121 taaacagaat tccatactcg atctcataga tacatataga attctgtgga aagccgtatt
   147181 cgatgaaagt cgtatgtacg gcttggaggg agatctttca tatctttcga gatccaccct
   147241 acaatatggg gtcaaaaagc caaaataaat gattttagcc cttataaaaa gaaaacggat
   147301 tcttgaactc ctttcacgct catgtcacgt cgaggtactg cagaagaaaa aaccaaaaaa
   147361 tccgatccaa tttatcgtaa tcgattagtt aacatgttgg ttaaccgtat tctgaaacac
   147421 ggaaaaaaat cattgactta tcaaattatc tatcgagcca tgaaaaagat tcaacaaaag
   147481 acagaaacaa atccactatc tgttttacgt caagcaatac gtagagtaac tcccgatata
   147541 gcagtaaaag caagacgtgt aagcggatcg actcatcaag ttcccattga aataggatcc
   147601 acacaaggaa aagcacttgc cattcgttgg ttattagggg catcccgaaa acgtccgggt
   147661 cgaaatatgg ctttcaaatt aagttccgaa ttagtggatg ctgccaaagg gcgtggcgat
   147721 gccatacgca aaaaggaaga gactcataga atggcagagg caaatagagc ttttgcacat
   147781 tttcgttaat ccatgagcag gatctatata gacacataga cccatggatc catacatctc
   147841 gatcggaaaa gaatcaatag aaaaagaatc ggaattgatc gatatatctc tcgaaacaaa
   147901 cgaaaaggaa acgaaagacg aaacataaat catggatcaa ctaagccctc tcggggactt
   147961 gcttaagaat aagaaagagg aatcctatgg aaataccatg gaataaggtt tggtcctatt
   148021 catggggatt ctgtaaatat tccattccaa aaagagaaaa ttcgaaacaa ttgggatttt
   148081 tttggagatt ggatgcagtt actaattcat gatctggcat gtacagaatg agaacctcat
   148141 tctcgattct acgagaattt ttatgaaagc ctttcatttg cttctcttcg atggaagttt
   148201 tattttccca gaatgtatcc taatttttgg cctaattctt cttctgatga tcgattcaac
   148261 ctctgatcaa aaagatatac cttggttata ttttatctct tcaacaagtt tagtaatgag
   148321 cataacggcc ctattgttcc gatggagaga agaacctatg attagctttt caggaaattt
   148381 ccaaacgaac aatttcaacg aaatctttca atttcttatt ttactatgtt caactctatg
   148441 tattcctcta tccgtagagt acattgaatg tacagaaatg gctataacag agtttctgtt
   148501 attcatatta acagctactc taggaggaat gtttttatgc ggtgctaacg atttaataac
   148561 tatctttgta gctccagaat gtttcagttt atgctcctat ctattatctg gatataccaa
   148621 gaaagatgta aggtctaatg aggctactac gaaatattta ctcatgggtg gggcaagctc
   148681 ttctattctg gttcatggtt tctcttggct atatggttca tccgggggag agatcgagct
   148741 tcaagaaata gtgaatggtc ttatcaatac acaaatgtat aactccccag gaatttcaat
   148801 tgcgcttata ttcatcactg caggaattgg gttcaagctt tccccagccc cttctcatca
   148861 atggactcct gacgtatacg aaggagtgcg gttcgttcga taaattccta cctctctatc
   148921 tatttctgag atgtttggat ttttcaaaac tccatggaca tgcagaagag aaatgctatt
   148981 cccactcgga ccaagacata actttacttg ttcaaataac aattaaggtg aagcagagtc
   149041 aggaacaacg aatcccttta tgataaacgg attcattttg caagttcgtt attacgggta
   149101 gttcctacaa aggatcggac taatgacgta tacaatactt gaattctcga tgtagatgct
   149161 acatagttgg ttctcatcct tcagagacta cgagtgtaat aggagcatcc gtcgacaaaa
   149221 ggatcaccct aagatgatca tctcgtggct attgagaacg aatcaaatca gatggttcta
   149281 tttctcaatc ttttcgacct cggttccgta ggagcaagtc ataaagattg agaaaaatcg
   149341 gtcattcaca accactgatg aaggattcct cgaaaagtta aggattagta atccttttta
   149401 aaatgaaaaa tcgaatggat tcggtcttat acatacgcga ggaaggtaat caaaaaagaa
   149461 agaagaactc atcttctttc ttttatcact taggagccgt gcgagatgaa agtctcatgc
   149521 acggttttga atgagagaaa gaagtgagga atcctctttt cgactctgac tctcccactc
   149581 cagtcgttgc ttttctttct gttacttcga aagtagctgc ttcagcttca gccactcgaa
   149641 ttttcgatat tcctttttat ttctcatcaa acgaatggca tcttcttctg gaaatcctag
   149701 ctattcttag catgatattg gggaatctca ttgctattac ccaaacaagc atgaaacgta
   149761 tgcttgcgta ttcgtccata ggtcaaatcg gatatgtaat tattggaata attgttggag
   149821 actcaaatgg tggatatgca agcatgataa cttatatgct gttctatatc tccatgaatc
   149881 taggaacttt tgcttgcatt gtatcatttg gtctacgtac cggaactgat aacattcgag
   149941 attatgcagg attatacacg aaagatcctt ttttggctct ctctttagcc ctatgtctct
   150001 tatccttagg aggtcttcct ccactagcag gttttttcgg aaaacttcat ttattctggt
   150061 gtggatggca ggcaggccta tatttcttgg tttcaatagg actccttacg agcgttgttt
   150121 ctatctacta ttatctaaaa ataatcaagt tattaatgac tggacgaaac caagaaataa
   150181 ctcctcacgt gcgaaattat agagggtccc ctttaagatc aaacaattcc atcgaattga
   150241 gtatgattgt atgtgtgata gcatctacta taccaggaat atcaatgaac ccgattattg
   150301 aaattgctca ggataccctt ttttagcttc tagaatctat ttcttagttc aagatccctc
   150361 ttactaactg gaatcaaaga attagtggat ctgttccgcc caaaatggga atgggctggg
   150421 gttatgaact tataatctat aatctgatga tcgagtcgat tccatgatta taagttcatt
   150481 ccataccgga ccagaccgga atagggttat atacattctc attatgagaa ggggtcattc
   150541 gagcgtatct aaatagatac catgtttaca tatagatccc tgcgtcgttc cattccattt
   150601 aggattagga ataggcgtaa tcggacccgc tttttacata tctctcgtta tttgggaccc
   150661 tattcacctc tttgggcttc tattgaatcg agaaataggt ttgattgtcc atctttttga
   150721 tagaatatat ataaggtatc ctcagataat tcaaatcgaa ccaattggat gtccgactcg
   150781 ggcctatatg acatgaccga tcaataaaaa tactctaaca ctccaccttt gtcatatatt
   150841 ccatacatca cactagatag atatcatatt catggaatac gattcacttt caagatgcct
   150901 tggtggtgaa atggtagaca cgcgagactc aaaatctcgt gctaaagagc gtggaggttc
   150961 gagtcctctt caaggcataa tattgagatc tcttattgaa ttggaataag ttcggcagcg
   151021 gatcacgaaa tcttggtgat cttctctatc taatgaatgg ggagtccgtt ttgaaatcgt
   151081 ccgccctgca cccacccccc tatatgcttc aacaggaatc acacaggggt agattgatac
   151141 agtagaaacc tctggtaaaa tgcccacccg taacccagcg gataaagtac attacatagt
   151201 ccgttttagg gattggcgac ttacccattc aatgactttg gcaccggacg ttcccaaaat
   151261 gggtactgta ctctcgggtc gggtgaattc aataatagac gcctgttggc attccagcct
   151321 tccttctcct ttcagggcct atccgaaagg aaagagaatt cagtacttct tggtcgtgaa
   151381 tatcggaata ggacaaaccg ccccgtggat atctttgctt cggaacaaaa caattagaat
   151441 taggctcggt caactggaat gtgtattatc ccctatatgg ataatacaca ttccagttga
   151501 gaagatccat cgacctgaga cgaagagaaa gaaaggtcta tctattttat ttagttattc
   151561 agttaaacca atgattcgtt attggagcag atagcaactt tcatccggca tacgtatttt
   151621 tgattttcca atggatttac atctttcatt aatggaaatt ttttgatgta gtgagtaata
   151681 gctctggttg ttcgctcttc aagaattctt gtttaggcag ttcataccat ccatacataa
   151741 tgttttgatc taagatttca attcttccat gtttccgcag tagcatattg ttccatggag
   151801 ctaaggtcca aaatatggaa gaaacaggtg tttccacgac tctaccaccc agtcaattct
   151861 gtttcactta atccctattt catggccaca tatctttccg gctaaggaat gggaaactcc
   151921 tcttttgtta catgaatcct attttcattt catccgggaa aagccatctt tttctcaaca
   151981 atgtctttgt catttgatcc aatagcgttc cgttagatag gaacagattt gataaatact
   152041 gataactctc ggatagagta ttagaacgga aagatccatt agataatgaa ctattggttc
   152101 taagccatct ctggcgatga atcaacaact cgaaatgctt ttcttgccta ttcttgctaa
   152161 accagcgttt agacatagat gtagaaggat ccgcttggga agtaagaagc ccccttgaca
   152221 tctcttcatc tgcaaagaat tctcgatggg aaaacacaga gacaaaaggc tgatctttga
   152281 ataggaaaaa gagtggatcc gcagggtccc aaatgaattg gcttattcga aaaaagccct
   152341 gttctttgga agatctatct cgtgtctggt actgcatggt tccactctgc aagaactccg
   152401 aatcattctc ttgaagctca tcctcttcat cataaatgat ccgcttgccc cgaaatgacc
   152461 tggcccaata gggaaatccc aattcattgg gcctttcgat acaatcaaat agaaggcccc
   152521 aagggcgcca tattctagga gcccaaacta tgtgattgaa taaatcctcc tctatctgtt
   152581 gcgggtcgag gactccttcc ccttcttcaa accccgattc atatttttcg tagagaaatc
   152641 cctgatcaac gatagaacaa gatccatttt gaatcatatt taagggattc cttggttcgg
   152701 gccgaagaag caatgtcact cgatcattat caaactgact gcaatccttt tctgtccgtg
   152761 aggatcccac cagagcgcct tctacttcta ataggccatg aactagatca gaatcattct
   152821 caacgagtcc acaagaagtg atcccatttt tttcatcagg tccaggtaga gaccaaaggt
   152881 cttgagcgac cgatccggca gaacaactca aaagataaag aagtatcgtt aatttcttca
   152941 tgctcgttcc aagttcgaag taccatttgt acaaataaga atccccctcg ttacatgatt
   153001 tcttcttcat atagatagat ataggatcta tggagcaatt acttagaatt acattttgtg
   153061 aaacagccct tcctatctga tagaaaatga tcccatgatc ctgaaccgat cttacctggg
   153121 atcgcaaatc ccaagtttgt ctatgaagag cggatctaat tatattagtg tctataatgg
   153181 atttcttttg tataatacta atcgataggg cctcattggt aagtgctaca agatctcgta
   153241 cattggaacc catagttatg gacccgaatc cattagtatg gaacattttc ttttccaagt
   153301 gaaatcccct agtatatgaa agagtgaaaa agtgctttcg ttgttgtgga ataagaagcc
   153361 ttcgtatctt aatgcatgta tttaatttat tcggagctat tagagcggga tccacttttt
   153421 tgggaatatg agtcgaagca ataacaagaa tatctctagt ggaacatctt tcacaatccc
   153481 cggagagata gttcactaat aggccgaggg ataagtaatt cgactcattc acatccagat
   153541 catgaatgtt tggaatccat attatgcaag gagacattgc ttttgctaat tcgaattgaa
   153601 gggtgatata gatataaaat cggtcttttt cccactccgt atcaaggtca cggtcgatat
   153661 cgtcactatc atcaatatcg tcactatcat caatatcgtc actatcatca atatcgtcat
   153721 cgtcactatc ttcaatatcg tcatcgtcac tatcttcaat atcatcaata agcttagact
   153781 tgttatccag gaacttgttc agaaatactg taatgaaagg aacataggag tttgtcgcta
   153841 ggtatttgac caaataggat cgtccagttc ctatagaacc tatcactaaa atacccctag
   153901 ggggggatag ggctaagcgg agcgaaaagg gttttccatg agatgggaaa tgaaaactat
   153961 tagccccaca cggggtttgt gaataagtga ttgtctgata atgagcaagg aatatccgtc
   154021 tttctgctaa acaggatgta ttgaactcat aattcattag atgcttttta tgaatgtcaa
   154081 ctaagtatcg taagtaaatt gctcccggtt gttcaatcat ttgataacca gagtcattct
   154141 ttgataaatg atcactatga gtcagactca atagaatttg atcaatcctt ttttctgtcg
   154201 ttaaggtaga gaattgaacc aagaattctc tttctttatc atcaatcaaa tcactgctca
   154261 agacccacga ttctatttta tcatcaatcc aatcaccatt cacatttttt ctttttctta
   154321 tcaaggaata gatcgcttta cttgtatgac ttagatgtct cgtatttctc gaaaaagcga
   154381 ttcgattgat gggatttggt atgatactta tgagatcgat gagattccaa tatttcttct
   154441 tagaacgtat tgatttgacc ccataagcgg gaccaccccc ccatagcatg ttgccgccag
   154501 aaacagaacc ccatatttct tctagagaat ctcctaattg tttcagagca actagaaaga
   154561 gattctttaa ccagaaagaa ttcagttcag atgtaggata cctatccaga agttttcgca
   154621 actcaatcat gtatgatgga atcatcaaag atttgacctt ttcgaactct gtctgtaact
   154681 cactataggc tcgagaaaca aagagaagat gtgtatgaac gagatatcca gcaacaagaa
   154741 gaaggaaaag gattgaatag aggaactccc gaacatttag cgatctcaga tgtgtcgata
   154801 tcaatggtga ctcattattt cgatgaataa tttcttcgga cagaagaaga ttatgtaaac
   154861 acttactcga aatctcactt atcagattcc atcgtggaag acgcaatttt ttctgaagaa
   154921 ttcgccatga tatatctgat ccatgcataa tatcatgaaa aatggataca aatttttggc
   154981 tgctacttag tattggcaat aggtctgaaa aagtatctaa aaatagaaga tttagatatt
   155041 tgtaccctgt cgaagtaagg aaccatggta tatatgtttg gaatagattc cattttgaga
   155101 gagttgaaaa agcactatct cgttgaaagg ttctatacat ctgccctttc tcaaggcatt
   155161 tttttagaca aagactccgt tttttcctct tttcggatgg taaatatttc tcagaacatg
   155221 gagtgtgaat caaacccatg tttgaattga aattgagata ctgatgcaag ttcttccctt
   155281 ctgaatcaga tagattcata tctgaaagag gttgacaata agttctttca aaattgacta
   155341 tttgtccctc tgttagaggt gttccagaaa tgtctgcgat cgagtaaata gctctacgaa
   155401 cgaatggatc ggatcgaatt ggaaaatgga aagatctgta caagttatac ctttcgtcac
   155461 cactttgcgg aaaatcgtta ggtatgaata tgttagatac ctgtgactcg attggtgaaa
   155521 tagtatctct ctccaaaaaa gcatgttttt ttttaccgcc gcacaaagaa aatatcttgt
   155581 tgcgaatgaa caagatattg aggaattgtc catatgtaaa atcataatta ttgatacagg
   155641 ccttttccac ataaaaaggg aatcttttgt tacaatagaa gtggaagtga tgtcgattat
   155701 tcaagaatcg aagtcgattt gctttagaaa aagaggatat caatgaactt ctatgaaatg
   155761 gtttcacggg attcagccaa ttgtcttgac cgtgggatat cattgagaaa taggaatccg
   155821 tgttatcaaa agatttcctg cgattctttc tagtatggaa tgagtcaatc atccgctttg
   155881 gtatcttatt gaacaaaaat ggtgatattg ttcctccatt gatcgagaat ttcgattttt
   155941 gggaagtatc atggtcatcc aataagaagg gtttcctttt tttcaaatga acgatttgaa
   156001 gacctattga ttctaacaac tgattgcaga gttgatcatt cggacctttc aattcataga
   156061 tgtggatctc ggacctatga atggggatat tcccgaaact cacaaagaaa aaaggaagtg
   156121 agttagacaa aaagggaaga aacttggaca aaaaaagaga taacttggac aaaaagaaac
   156181 aaagtgactt agataaatct tttttgtcga taacctcaga ccaatcaatc gaatattgat
   156241 taatacgtaa tcgatcgaac actacttgaa aacggctatt ctgctcagaa atgagatgtt
   156301 ccaaatgttc ctggaaattc ttgctcccat tggaccattt gtatctatat gcattaggat
   156361 cccgattcat ggatctctcg gttcgagaaa tcaaaataag aggatcgaac catttcttct
   156421 gactcttttt caaatttgat aaatgttggt tgatcgtgta tttcattata gttctatgat
   156481 tcagagtatc atttcctatt tgataccctt gaattccata ttcgaagttg cgatcggatc
   156541 gattcattaa aaagaatcga ttcaatacat ttcttatgta cccataggtg ctatattgga
   156601 tttgaatcag atttcggatc aatctatatt gattgactgc ctccattatg ttgttgctag
   156661 caaataccac tatttttggt tttggatctt ccaaatcatt cccgcaagag gtccagaccc
   156721 atttttttct gatccttcga taaaaagatt cattctcttc ataaaaaata ggaggtagaa
   156781 ccaataaaga tttctttttc gattcatccc tggagttgaa tacctcattc aagaattgtt
   156841 tttgatccaa tccggaggaa tcaatagaaa aggcaaatcc cttatgatac accagatccg
   156901 gctcggttat tgatagagtg aatagatctg ccatttcttg aaatctctct tctgattcaa
   156961 aatcgtggtg taacgtgtat ccccccctgt tccggtcatg gaatagatga aataaatcaa
   157021 aaaatggatt tttgttcaag aatgaaatct tattggaact gtccagttca tccttcggaa
   157081 ccatatcaca tcccggatct gatgaaatag gatgaattga gacggtattt tgtaaataca
   157141 aaatgatctt gaatatttta accatctcct tattttccga tcgcctggaa agaacaaaag
   157201 aaacatcttg ttctttcttc aacaatttct gatctctagt ggacctctca gtaggattcg
   157261 aacccagatg aagttctgac catctttcag agaaaaaaga acgaatggat cttgtaggat
   157321 tcccaagaga ttcttcgatt tcttccggaa gcagatgatt attcatctgc ttctcacgtt
   157381 ccgtgaatag ccgggacatt gaggaatatc cagaaaggca tttagggaat cgctctgatt
   157441 ctatctctgt tcgttccctt tgaagaaagg aaggatccca acaaggaatc gatctttctt
   157501 ttagttgttg aatctctctt tgattgatca atgtgtgata ttccgaatcc tcattactaa
   157561 tggaatcgaa atgatctctg gattgatcag aagatccttt caattggcta gaatccgtta
   157621 cttgaatgaa actagatctt gtgaaatcat attgaatatt tgacgataca ttccgtacct
   157681 tgctaaaaaa ccgatccttg tttaccaacc acacattgtc taaccaaatc caattctttc
   157741 tcgagatgtt cctcaaaaaa tccgattcgt gcgcccaact aacgaagaga tcttggcgga
   157801 attgccacat atgaaattga gcacaatttt gcaaagaaat agcccgcttg tttctcaaga
   157861 agagatggga aacatgctca atatcatttg attgaatagt tgacccagct ccttgttgtt
   157921 tgaagaaacc ctccacttca attggtattt tttcacgaaa agcaaacatg agataataaa
   157981 tccagtcttt cactaagatt tcgaatagct gtcccgaatt caagttgatt atgtttcgcc
   158041 tcttcctcgg agaaagacga tcaaacaatt cccaatcatg gtccttgcgg atcggatcat
   158101 ccatataata tacaaaaaga aactccagat atttgatatc tttctctttg aatgagatct
   158161 caattccagc gacggtttca ttagatatct tacaactaga atccctcttt tttccgatcc
   158221 agttcctcca ccaccgcgaa ccccagttag attcaggcat gatacacttt ttagttattg
   158281 ggagaaccca agtactctct ttcggatcca ggaaagagct ctcagagatc ttttttcctt
   158341 ttggaagata caggagcgaa acaatcaacc tattgatatt ggaagactca aaagattctt
   158401 ccaatgtatc atttctgggt ccaatggaat taataggtat aggaagaagc cctgtcaaat
   158461 agaggttttt tctttcgacc atctttcgat tgttaatacg atatataagg accgctacta
   158521 caaagagtac tacacccttg atcgtgaaat atcgattgct tgttgaaccc tgtgaattgc
   158581 gtgaaagtag gatactccaa attcgggagt ccaagagttt tataaaacgc tcttgatgga
   158641 aaaaaatgtg aatgaaagat cccactgaat tgaattgggt ccatgaatct aagaaatagt
   158701 gagaattctt gatctctctc aatatctctc tcaattcgaa aatccagaat ttgaattgct
   158761 gtttcatttc tttagtcctc ctaatcattt ctttagtcct cctaaattaa attgtaaatt
   158821 gtatggattt atcctaatca tttctttagt cctcctaatc atttctttag tcctcctaaa
   158881 ttaaattgta aattgtatgg atttatccta atcatttctt tagtcctcct aatcatttct
   158941 ttagtcctcc taatcatttc tgcatccatg gctgaatggt taaagcgccc aactcataat
   159001 tggcgaattc gtaggttcaa ttcctactgg atgcacacca atgggaccct ccaataagtc
   159061 tattggaatt ggttctgtat caattgaatt tttttccatc attatatgca atttttacag
   159121 acagtagtat attcatatca taacatatga acagtaagaa caagcattct tatggagact
   159181 agaactcata gggaagaaaa tagatttatg gatggaatca aatatgcagt atttacagac
   159241 aagagtattc gattattggg gaaaaatcaa tatacttcta atgtcgaatc aggatcaact
   159301 aggacagaaa taaagcattg ggtcgaactc ttctttggtg tcaaggtaat agctatgaat
   159361 agtcatcgac tcccggtaaa gggtagaaga ataatggggc ctattatggg acatacaatg
   159421 cattacaggc gtatgatcat tacgcttcaa ccgggttatt ctattccacc tcttagaaag
   159481 aaaagaactt aaatcaaaat acttaatagc atggcgatac atttatacaa aacttctacc
   159541 ccgagcacac gcaatggagc cgtagacagt caagtgaaat ccaatccacg aaataatttg
   159601 atctatggac agcatcgttg tggtaaaggt cgtaatgcca gaggaatcat taccgcaggg
   159661 catagagggg gaggtcataa gcgtctatac cgtaaaatcg attttcgacg gaatgaaaaa
   159721 gacatatatg gtagaatcgt aaccatagaa tacgacccta atcgaaatgc atacatttgt
   159781 ctcatacact atggggatgg tgagaaaaga tatattttac atcccagagg ggctataatt
   159841 ggagatacca ttgtttctgg tacagaagtt cctataaaaa tgggaaatgc cctacctttg
   159901 agtgcggttt gaactatcga tttacgtaat tggaagtaac caattaggtt tacggcgaaa
   159961 cctagaaatc gatcactgat ccaatttgag tacctctaca ggatagacct caacagaaaa
   160021 ctgaagagta acggcagcaa gtgattgagt tcagtagttc ctcatataag attattgact
   160081 ctagagatat agtaatatgg agaagagaaa attgtttcaa gcactgacag aaccagaagc
   160141 gccccttgtt tcaaagaggg gaggacgggt tattcacatt tcatttgatg gtcagaggcg
   160201 aattgaaagc taagcagtgg taattctaag gattccccgg ggaaaaatgg agatgtctcc
   160261 tacgttaccc gtaatatgtg gaagtatcga cgtaatctca tagagtcatt cggtctgaat
   160321 gctacatgaa gaacataagc cagatgaagg aacgggaaga cctaggatgt agaagatcat
   160381 aacatgagtg attcggcaga tttggattcc tatatatcca ctcatgcggt acttcattgt
   160441 acgatatata taagatccat ctgtatagat atcatcatct acatccagaa agccgtatgc
   160501 tttggaagaa gcttgtacag tttgggaagg ggttttgatt gatcaaaaag aagaatctac
   160561 ttcaaccaat atgcccttag gcacggccat acataacata gaaatcacac tcggaaaggg
   160621 tggacaatta gctagagcag caggtgctgt agcgaaactg attgcaaaag aggggaaatc
   160681 ggccacatta aaattacctt ctggagaggt ccgtttgata tccaaaaact gctcagcaac
   160741 agtcggacaa gtggggaatg ttggggtaaa ccagaaaagt ttgggtagag ccggatctaa
   160801 atgttggcta ggtaagcgtc ctgtagtaag aggagcagtt atgaaccctg tagaccatcc
   160861 ccatgggggt ggtgaaggga gggccccaat tggtagaaaa aaacccgcaa ctccttgggg
   160921 ttatcctgca cttggaagaa gaagtagaaa aaggaaaaaa tatagtaata atttgattct
   160981 tcgtcgccgc agtaaatagt aatggactgt gacacgttca ctaaaaaaaa atccttttgt
   161041 agcgaatcat ttattaagaa aaataaataa atttaacaca aaagcagaaa aaaaaataat
   161101 agtaacttgg tcccgagcat ctaccattat acccacaatg attggtcata cgattgctat
   161161 ccataatgga aaagaacatt tacctattta tataacagat cgtatggtag gtcataaatt
   161221 gggagaattt tcacctacta taaacttccg gggacatggg aaaaatgata atagatctcg
   161281 tcgttaat
//
