# Supplementary material for: Dispersed repeats and inverted repeat expansion drive major plastomic rearrangements in Calliandra haematocephala (Leguminosae: Mimoseae)
Source: Front Plant Sci. 2025 Oct 3;16:1673127. doi: 10.3389/fpls.2025.1673127 (PMC12531236; doi:10.3389/fpls.2025.1673127)
Supplement: Supplementary file 2 [file DataSheet2.zip]

Archive with 20 entries (19 files):
- Physical maps of plastomes in this study/
- Physical maps of plastomes in this study/Albizia_julibrissin_NC_058305.gb.pdf
- Physical maps of plastomes in this study/._Acacia_confusa_PP930266.gb.pdf
- Physical maps of plastomes in this study/Acacia_confusa_PP930266.gb.pdf
- __MACOSX/Physical maps of plastomes in this study/._Acacia_confusa_PP930266.gb.pdf
- Physical maps of plastomes in this study/Cylicodiscus_gabunensis_MZ274089.gb.pdf
- Physical maps of plastomes in this study/Calliandra_haematocephala.gb.pdf
- __MACOSX/Physical maps of plastomes in this study/._Calliandra_haematocephala.gb.pdf
- Physical maps of plastomes in this study/._Calliandra_haematocephala.gb.pdf
- Physical maps of plastomes in this study/Entada_phaseoloides_NC_073582.gb.pdf
- Physical maps of plastomes in this study/Faidherbia_albida_NC_035347.gb.pdf
- Physical maps of plastomes in this study/Inga_leiocalycina_NC_028732.gb.pdf
- Physical maps of plastomes in this study/Leucaena_leucocephala_PQ181007.gb.pdf
- Physical maps of plastomes in this study/Mimosa_pudica_NC_042921.gb.pdf
- Physical maps of plastomes in this study/Pithecellobium_dulce_NC_081484.gb.pdf
- Physical maps of plastomes in this study/Prosopis_cineraria_NC_049133.gb.pdf
- Physical maps of plastomes in this study/Samanea_saman_NC_034992.gb.pdf
- Physical maps of plastomes in this study/Senegalia_catechu_NC_047594.gb.pdf
- Physical maps of plastomes in this study/Stryphnodendron_adstringens_NC_044627.gb.pdf
- Physical maps of plastomes in this study/Xylia_xylocarpa_NC_057267.gb.pdf
