# Supplementary material for: Dispersed repeats and inverted repeat expansion drive major plastomic rearrangements in Calliandra haematocephala (Leguminosae: Mimoseae)
Source: Front Plant Sci. 2025 Oct 3;16:1673127. doi: 10.3389/fpls.2025.1673127 (PMC12531236; doi:10.3389/fpls.2025.1673127)
Supplement: Supplementary file 3 [file DataSheet3.zip › RAxML_concatenated_tree_based_on_plastid_Full_length.tre]

((Xylia_xylocarpa_NC_057267:0.02047608468035222798,((Cylicodiscus_gabunensis_MZ274089:0.00516312055904759749,(Prosopis_cineraria_NC_049133:0.00848586202802079949,(((Stryphnodendron_adstringens_NC_044627:0.00669654054701683630,Mimosa_pudica_NC_042921:0.02856178470463020466)100:0.00101511752115009146,(Vachellia_nilotica_subsp._indica_NC_046892:0.02657434939772659530,((Calliandra_haematocephala:0.25549540654369473636,(Faidherbia_albida_NC_035347:0.00994959115762698160,(Pithecellobium_dulce_NC_081484:0.00817848894807485412,(Inga_leiocalycina_NC_028732:0.01969329213673428128,((Samanea_saman_NC_034992:0.00446507560316981508,Albizia_julibrissin_NC_058305:0.00633001974647983030)100:0.00107985058547415747,Acacia_confusa_PP930266:0.00961946846167668554)100:0.00054122246688752393)100:0.00072010767094604817)100:0.00132685872407637697)100:0.00147734081336136931)100:0.00146282339528903699,Senegalia_catechu_NC_047594:0.00584086416454703081)100:0.00249814516015299569)100:0.06117128868728672481)100:0.00153381129098032463,Leucaena_leucocephala_PQ181007:0.00836232109332179022)95:0.00057751518229847538)100:0.00110976751193871321)100:0.00494247156413829287,Entada_phaseoloides_NC_073582:0.07699560621420374618)100:0.00372832602488172788):0.00412558447936724020,Adenanthera_microsperma_NC_034986:0.00412558447936724020);
