# Supplementary material for: Dispersed repeats and inverted repeat expansion drive major plastomic rearrangements in Calliandra haematocephala (Leguminosae: Mimoseae)
Source: Front Plant Sci. 2025 Oct 3;16:1673127. doi: 10.3389/fpls.2025.1673127 (PMC12531236; doi:10.3389/fpls.2025.1673127)
Supplement: Supplementary file 4 [file DataSheet4.zip › RAxML_concatenated_tree_based_on_plastid_CDS.tre]

((Xylia_xylocarpa_NC_057267:0.01564947843080702686,(((((((((Pithecellobium_dulce_NC_081484:0.00756956132157740255,(((Samanea_saman_NC_034992:0.00282515951353457103,Albizia_julibrissin_NC_058305:0.00357342884136932579)100:0.00090226365290371345,Acacia_confusa_PP930266:0.00899797979253982860)99:0.00069560303376500808,Inga_leiocalycina_NC_028732:0.00663151616969679097)100:0.00107705226303766934)100:0.00158400761606842188,Faidherbia_albida_NC_035347:0.00859706798482029813)99:0.00105780480514302026,Calliandra_haematocephala:0.04508003856732215736)100:0.00175780017100563772,Senegalia_catechu_NC_047594:0.00349515169801320252)100:0.00123233671110703079,(Stryphnodendron_adstringens_NC_044627:0.00372170216725509987,Mimosa_pudica_NC_042921:0.02208436350602934264)82:0.00025678726491566462)100:0.00115848317181352920,Leucaena_leucocephala_PQ181007:0.00446240348829543467)99:0.00030072053442249956,Prosopis_cineraria_NC_049133:0.00648292165243182644)100:0.00073216531849814876,Cylicodiscus_gabunensis_MZ274089:0.00275052397955456935)100:0.00351104103294278339,(Vachellia_nilotica_subsp._indica_NC_046892:0.01240796237380014343,Entada_phaseoloides_NC_073582:0.01208251029619791632)53:0.00026098902749495433)100:0.00187042640633529518):0.00225016026202876042,Adenanthera_microsperma_NC_034986:0.00225016026202876042);
