# Supplementary material for: Dispersed repeats and inverted repeat expansion drive major plastomic rearrangements in Calliandra haematocephala (Leguminosae: Mimoseae)
Source: Front Plant Sci. 2025 Oct 3;16:1673127. doi: 10.3389/fpls.2025.1673127 (PMC12531236; doi:10.3389/fpls.2025.1673127)
Supplement: Supplementary file 5 [file Table1.xlsx]

## Sheet: Sheet1
Dispersed repeats and Inverted Repeat expansion drive major plastomic rearrangements in Calliandra haematocephala (Leguminosae: Mimoseae)
Table Name	Table Title
Table S1	The plastome length and GC content data in 16 species samples of tribe Mimoseae.
Table S2	Rearrangement distance in 16 plastomes of tribe Mimoseae.
Table S3	The dN/dS ratios of all protein-coding genes in 16 plastomes of tribe Mimoseae under M0 and M2 models.
Table S4	Taxonomic and accession information for samples used in the study.
