# Supplementary material for: Dispersed repeats and inverted repeat expansion drive major plastomic rearrangements in Calliandra haematocephala (Leguminosae: Mimoseae)
Source: Front Plant Sci. 2025 Oct 3;16:1673127. doi: 10.3389/fpls.2025.1673127 (PMC12531236; doi:10.3389/fpls.2025.1673127)
Supplement: Supplementary file 6 [file Table2.xlsx]

## Sheet: Sheet1
Table S1 The plastome length and GC content data in 16 species samples of tribe Mimoseae.
Sample	Sequence Length	LSC length	IR length	SSC length	%GC
Acacia confusa_PP930266	174312	90329	39538	4907	0.357
Albizia julibrissin_NC_058305	175922	91329	39724	5145	0.355
Calliandra haematocephala	200623	110424	42069	6061	0.351
Cylicodiscus gabunensis_MZ274089	161494	90800	26032	18630	0.362
Entada phaseoloides_NC_073582	159963	89972	25341	19309	0.363
Faidherbia albida_NC_035347	175646	91039	39923	4761	0.353
Inga leiocalycina_NC_028732	175489	90987	39777	4948	0.355
Leucaena leucocephala_PQ181007	167423	95915	26058	19392	0.35
Mimosa pudica_NC_042921	163237	92045	26203	18786	0.355
Pithecellobium dulce_NC_081484	179483	91513	41705	4560	0.35
Prosopis cineraria_NC_049133	163677	92937	25931	18878	0.359
Samanea saman_NC_034992	176717	92036	39814	5053	0.353
Senegalia catechu_NC_047594	173228	88622	39754	5098	0.357
Stryphnodendron adstringens_NC_044627	162169	91044	26062	19001	0.359
Vachellia nilotica subsp. indica_NC_046892	170806	87462	39437	4470	0.359
Xylia xylocarpa_NC_057267	161288	89189	26370	19354	0.366
