# Supplementary material for: Dispersed repeats and inverted repeat expansion drive major plastomic rearrangements in Calliandra haematocephala (Leguminosae: Mimoseae)
Source: Front Plant Sci. 2025 Oct 3;16:1673127. doi: 10.3389/fpls.2025.1673127 (PMC12531236; doi:10.3389/fpls.2025.1673127)
Supplement: Supplementary file 7 [file Table3.xlsx]

## Sheet: Sheet1
Table S2 Rearrangement distance in 16 plastomes of tribe Mimoseae.
Species	blocks														Rearrangement Distance
Xylia xylocarpa	1	2	3	4	5	6	7	8	9	10	11	12	13	14	reference
Entada phaseoloides	1	2	3	4	5	6	-10	-9	-8	-7	11	12	13	14	1
Cylicodiscus gabunensis	1	2	3	4	5	6	7	8	9	10	11	12	13	14	reference
Prosopis cineraria	1	2	3	4	5	6	7	8	9	10	11	12	13	14	reference
Leucaena leucocephala	1	2	3	4	5	6	7	8	9	10	11	12	13	14	reference
Mimosa pudica	1	2	3	4	5	6	7	8	9	10	11	12	13	14	reference
Stryphnodendron adstringens	1	2	3	4	5	6	7	8	9	10	11	12	13	14	reference
Vachellia nilotica subsp. Indica	1	2	3	4	5	6	7	8	9	10	11	12	13	14	reference
Senegalia catechu	1	2	3	4	5	6	7	8	9	10	11	12	13	14	reference
Calliandra haematocephala	1	-6	-11	7	5	2	9	-8	3	-4	10	12	-14	13	12
Faidherbia albida	1	2	3	4	5	6	7	8	9	10	11	12	13	14	reference
Pithecellobium dulce	1	2	3	4	5	6	7	8	9	10	11	12	13	14	reference
Inga leiocalycina	1	2	3	4	5	6	7	8	9	10	11	12	-14	-13	1
Acacia confusa	1	2	3	4	5	6	7	8	9	10	11	12	13	14	reference
Albizia julibrissin	1	2	3	4	5	6	7	8	9	10	11	12	13	14	reference
Samanea saman	1	2	3	4	5	6	7	8	9	10	11	12	13	14	reference
