# Supplementary material for: Dispersed repeats and inverted repeat expansion drive major plastomic rearrangements in Calliandra haematocephala (Leguminosae: Mimoseae)
Source: Front Plant Sci. 2025 Oct 3;16:1673127. doi: 10.3389/fpls.2025.1673127 (PMC12531236; doi:10.3389/fpls.2025.1673127)
Supplement: Supplementary file 8 [file Table4.xlsx]

## Sheet: Sheet1
Table S3 The dN/dS ratios of all protein-coding genes in 16 plastomes of tribe Mimoseae under M0 and M2 models.
gene	np0	np	lnL0	lnL	omega	omega2	omega0	G	df	p_value
accD	32	33	-3203.82	-3202.96	0.61785	0.43085	0.56128	1.72329	1	0.18927
atpA	32	33	-3147.1	-3129.83	0.0683	1.1077	0.10686	34.5278	1	4.2022e-09
atpB	32	33	-2941.05	-2933.95	0.07087	0.4766	0.09787	14.1991	1	0.00016445
atpE	32	33	-749.243	-749.241	0.14957	0.13983	0.14787	0.005	1	0.943628
atpF	32	33	-1110.5	-1109.34	0.28744	0.73464	0.3376	2.3306	1	0.126853
atpH	32	33	-394.981	-394.07	0.03046	0.33659	0.05587	1.82212	1	0.177061
atpI	32	33	-1450.32	-1450.21	0.12814	0.17266	0.13532	0.215276	1	0.642663
ccsA	32	33	-1833.02	-1832.24	0.45108	0.259	0.4165	1.55666	1	0.212155
cemA	32	33	-1489.91	-1489.08	0.39137	0.77068	0.45252	1.65652	1	0.198074
clpP	32	33	-3996.28	-3991.31	1.24162	0.55475	1.06281	9.93191	1	0.00162438
matK	32	33	-3969.54	-3968.84	0.40273	0.60307	0.42543	1.40482	1	0.235918
ndhA	32	33	-2103.57	-2102.15	0.16527	0.45427	0.1873	2.83989	1	0.0919503
ndhB	32	33	-2310.47	-2310.47	0.37159	0.3787	0.3738	0.000678	1	0.979227
ndhC	32	33	-783.381	-783.216	0.24378	0.38448	0.26169	0.330468	1	0.565384
ndhD	32	33	-3179.21	-3177.79	0.25754	0.47241	0.29191	2.84725	1	0.0915303
ndhE	32	33	-551.459	-551.238	0.02918	0.0001	0.02697	0.442962	1	0.505696
ndhF	32	33	-3839.58	-3839.03	0.22052	0.30076	0.23351	1.11027	1	0.292024
ndhG	32	33	-981.012	-981.01	0.24052	0.23012	0.23812	0.004034	1	0.949357
ndhH	32	33	-2101.63	-2100.97	0.09952	0.23964	0.10935	1.3321	1	0.248431
ndhI	32	33	-808.803	-808.724	0.11687	0.07228	0.10938	0.159006	1	0.690073
ndhJ	32	33	-916.575	-916.156	0.11844	0.26855	0.13235	0.838716	1	0.359764
ndhK	32	33	-1449.09	-1446.94	0.14624	0.61989	0.17193	4.29387	1	0.0382501
petA	32	33	-2084.09	-2084.05	0.1581	0.13456	0.15456	0.08948	1	0.764839
petB	32	33	-1218.15	-1214.39	0.01718	0.2945	0.0325	7.52552	1	0.00608311
petD	32	33	-914.923	-914.133	0.0434	0.0001	0.03669	1.58145	1	0.208552
petG	32	33	-177.49	-176.001	0.89115	0.0001	0.43454	2.97696	1	0.0844579
petL	32	33	-187.644	-187.505	0.06399	0.0001	0.05931	0.277868	1	0.598102
petN	32	33	-146.89	-146.89	0.73302	0.0001	0.73297	4.2e-05	1	0.994829
psaA	32	33	-4134.73	-4134.72	0.0591	0.06357	0.05985	0.01784	1	0.893745
psaB	32	33	-3876.86	-3875.03	0.04217	0.14452	0.05025	3.67069	1	0.0553771
psaC	32	33	-409.058	-409.058	0.01868	0.24753	0.01868	-2.6e-05	1	1
psaI	32	33	-261.193	-261.163	0.4116	0.53245	0.4355	0.059922	1	0.806619
psaJ	32	33	-232.744	-232.744	0.0001	0.0001	0.0001	0	1	1
psbA	32	33	-1909.02	-1909	0.06302	0.05296	0.06147	0.044544	1	0.832845
psbB	32	33	-2827.64	-2826.06	0.0429	0.13479	0.05226	3.16187	1	0.0753766
psbC	32	33	-2420.7	-2418.51	0.03197	0.35387	0.04009	4.36691	1	0.0366434
psbD	32	33	-1839.8	-1839.55	0.01579	0.03938	0.01857	0.491852	1	0.483102
psbE	32	33	-394.972	-393.626	0.08401	999	0.1263	2.69167	1	0.100874
psbF	32	33	-199.304	-197.657	0.06583	999	0.13254	3.29438	1	0.0695174
psbH	32	33	-442.884	-442.881	0.18414	0.19717	0.18693	0.005322	1	0.941844
psbI	32	33	-222.917	-222.917	0.0001	0.0001	0.0001	0	1	1
psbJ	32	33	-182.231	-182.035	0.06036	0.0001	0.04848	0.39319	1	0.530627
psbK	32	33	-426.076	-425.092	0.16105	0.80245	0.19429	1.96796	1	0.160664
psbL	32	33	-177.126	-176.067	0.6329	0.0001	0.31389	2.11803	1	0.145574
psbM	32	33	-198.449	-197.477	0.13293	0.0001	0.09114	1.94325	1	0.163316
psbN	32	33	-211.85	-211.444	0.07464	0.37534	0.12439	0.812216	1	0.367466
psbT	32	33	-200.247	-199.632	0.63412	0.0001	0.63411	1.22967	1	0.267472
psbZ	32	33	-328.621	-325.024	0.03475	999	0.07025	7.19387	1	0.0073153
rbcL	32	33	-3156.6	-3156.21	0.15616	0.10588	0.14832	0.774502	1	0.378828
rpl14	32	33	-751.657	-747.941	0.20426	1.59862	0.3311	7.43215	1	0.00640688
rpl16	32	33	-1020.03	-1017.8	0.20849	0.82667	0.25606	4.4699	1	0.0344971
rpl2	32	33	-1458.98	-1457.02	0.4044	1.14283	0.69929	3.90948	1	0.0480143
rpl20	32	33	-1083.28	-1083.26	0.88265	0.72334	0.87137	0.03711	1	0.847241
rpl32	32	33	-445.637	-443.266	0.21596	0.94089	0.32246	4.74077	1	0.0294558
rpl33	32	33	-421.254	-420.805	0.16888	0.0001	0.15946	0.897444	1	0.343468
rpl36	32	33	-243.533	-243.532	0.21479	0.22246	0.21637	0.000922	1	0.975776
rpoA	32	33	-2395.95	-2392.04	0.24067	0.71703	0.30064	7.82864	1	0.00514248
rpoB	32	33	-8181.14	-8169.41	0.33667	1.05314	0.397	23.4473	1	1.2838e-06
rpoC1	32	33	-4684.4	-4664.87	0.21993	1.18919	0.35208	39.0681	1	4.0927e-10
rpoC2	32	33	-10177.5	-10169.8	0.33346	0.72264	0.3838	15.5349	1	8.0997e-05
rps11	32	33	-1182.74	-1175.29	0.27971	1.624	0.44355	14.9182	1	0.00011228
rps12	32	33	-682.159	-675.014	0.08804	1.86649	0.46658	14.2906	1	0.00015664
rps14	32	33	-708.413	-707.081	0.42607	1.51508	0.54103	2.66404	1	0.10264
rps15	32	33	-660.038	-659.465	0.52748	1.13643	0.64438	1.14588	1	0.284414
rps16	32	33	-285.047	-285.028	0.51662	0.4146	0.48256	0.038394	1	0.844654
rps18	32	33	-957.643	-952.974	0.2798	1.1381	0.47087	9.3378	1	0.00224475
rps19	32	33	-684.964	-682.713	0.16157	0.69763	0.22266	4.5015	1	0.0338651
rps2	32	33	-1555.24	-1554	0.51533	1.24323	0.63175	2.46664	1	0.116286
rps3	32	33	-1958.26	-1957.6	0.48062	0.77587	0.52897	1.317	1	0.251132
rps4	32	33	-1360.97	-1359.25	0.43361	1.64211	0.51058	3.44859	1	0.0633058
rps7	32	33	-770.659	-770.64	1.86667	2.40099	2.04416	0.038184	1	0.845074
rps8	32	33	-968.155	-966.835	0.18948	0.57882	0.21719	2.64032	1	0.104183
ycf1	32	33	-12821	-12820.3	0.71116	0.878	0.73125	1.3226	1	0.250126
ycf2	32	33	-13774.1	-13773.4	1.17525	1.47929	1.26451	1.34263	1	0.246571
ycf3	32	33	-885.034	-885.015	0.11301	0.08906	0.10974	0.03845	1	0.844542
ycf4	32	33	-1181.82	-1181.35	0.40144	0.77661	0.44896	0.936894	1	0.333078
