# Supplementary material for: Dispersed repeats and inverted repeat expansion drive major plastomic rearrangements in Calliandra haematocephala (Leguminosae: Mimoseae)
Source: Front Plant Sci. 2025 Oct 3;16:1673127. doi: 10.3389/fpls.2025.1673127 (PMC12531236; doi:10.3389/fpls.2025.1673127)
Supplement: Supplementary file 9 [file Table5.xlsx]

## Sheet: Sheet1
Table S4 Taxonomic and accession information for samples used in the study.
Species	Accession number	Genome Size (bp)	Raw data	Project no.	Biosample no.	SRR no.
Acacia confusa Merr.	PP930266
Adenanthera microsperma Teijsm. & Binn. (outgroup)	NC034986
Albizia julibrissin Durazz.	NC058305
Calliandra haematocephala Hassk.*	PX367310
Cylicodiscus gabunensis Harms	MZ274089
Entada phaseoloides (L.) Merr.	NC073582
Faidherbia albida (Delile) A.Chev.	NC035347
Inga leiocalycina Benth.	NC028732
Leucaena leucocephala (Lam.) de Wit	PQ181007
Mimosa pudica L.	NC042921
Pithecellobium dulce (Roxb.) Benth.	NC081484
Prosopis cineraria (L.)	NC049133
Samanea saman (Jacq.) Merr.	NC034992
Senegalia catechu (L.f.) P.J.H.Hurter & Mabb.	NC047594
Stryphnodendron adstringens (Mart.) Coville)	NC044627
Vachellia nilotica subsp. indica (Benth.	NC046892
Xylia xylocarpa (Roxb.) W.Theob.	NC057267
* newly sequenced data in this study was deposited in GenBank.
